# Supplementary material for: Distinctive mutational spectrum and karyotype disruption in long-term cisplatin-treated urothelial carcinoma cell lines
Source: Sci Rep. 2019 Oct 9;9:14476. doi: 10.1038/s41598-019-50891-w (PMC6785536; doi:10.1038/s41598-019-50891-w)
Supplement: Supplementary file 2 — Suppl Table 1 [file 41598_2019_50891_MOESM2_ESM.xlsx]

## Sheet: RT-112_untr ctrl_hg19
Chr	Start	End	Ref	Alt	Allele frequency	Allele count	Depth	Homopolymer length	Func.refGene	Gene.refGene	GeneDetail.refGene	ExonicFunc.refGene	AAChange.refGene	avsnp142	clinvar_20150629	cosmic70	esp6500siv2_ea	EUR.sites.2015_08	PopFreqMax	targetScanS	gwasCatalog	SIFT_score	SIFT_pred	Polyphen2_HDIV_score	Polyphen2_HDIV_pred	LRT_score	LRT_pred	MutationTaster_score	MutationTaster_pred	FATHMM_score	FATHMM_pred	Quality	Type
chr1	871334	871334	G	T	0.853659	105	123	2	intronic	SAMD11	.	.	.	rs4072383	.	.	.	.	0.71	.	.	.	.	.	.	.	.	.	.	.	.	802.65	snp	FAO=105	FDP=123	FR=.	FRO=18	FSAF=67	FSAR=38	FSRF=14	FSRR=4	FWDB=-0.0411873	FXX=0	LEN=1	MLLD=63.9059	PB=0.5	PBP=1	QD=26.1023	RBI=0.0481035
chr1	880238	880238	A	G	0.972973	36	37	1	intronic	NOC2L	.	.	.	rs3748592	.	.	.	.	0.95	.	.	.	.	.	.	.	.	.	.	.	.	341.89	snp	FAO=36	FDP=36	FR=.	FRO=0	FSAF=15	FSAR=21	FSRF=0	FSRR=0	FWDB=0.0181504	FXX=0.0270197	LEN=1	MLLD=66.8062	PB=0.5	PBP=1	QD=37.9879	RBI=0.0188456
chr1	881627	881627	G	A	0.829268	136	164	4	exonic	NOC2L	.	synonymous SNV	NOC2L:NM_015658:exon16:c.C1843T:p.L615L	rs2272757	.	.	0.6379	.	0.66	.	.	.	.	.	.	.	.	.	.	.	.	1030.97	snp	FAO=137	FDP=163	FR=.	FRO=26	FSAF=64	FSAR=73	FSRF=14	FSRR=12	FWDB=-0.0455253	FXX=0.0121205	LEN=1	MLLD=51.1976	PB=0.5	PBP=1	QD=25.2999	RBI=0.102139
chr1	883625	883625	A	G	1	53	53	1	intronic	NOC2L	.	.	.	rs4970378	.	.	1	.	1	.	.	.	.	.	.	.	.	.	.	.	.	497.85	snp	FAO=53	FDP=53	FR=.	FRO=0	FSAF=7	FSAR=46	FSRF=0	FSRR=0	FWDB=0.00712854	FXX=0	LEN=1	MLLD=157.165	PB=0.5	PBP=1	QD=37.5735	RBI=0.0319008
chr1	887560	887560	A	C	0.988095	83	84	2	intronic	NOC2L	.	.	.	rs3748595	.	.	0.9327	.	0.95	.	.	.	.	.	.	.	.	.	.	.	.	771.11	snp	FAO=83	FDP=84	FR=.	FRO=1	FSAF=28	FSAR=55	FSRF=1	FSRR=0	FWDB=0.00317812	FXX=0	LEN=1	MLLD=61.3095	PB=0.5	PBP=1	QD=36.7194	RBI=0.00529585
chr1	887801	887801	A	G	1	43	43	1	exonic	NOC2L	.	synonymous SNV	NOC2L:NM_015658:exon10:c.T1182C:p.T394T	rs3828047	.	.	0.9384	.	0.96	.	.	.	.	.	.	.	.	.	.	.	.	412.63	snp	FAO=44	FDP=44	FR=.	FRO=0	FSAF=14	FSAR=30	FSRF=0	FSRR=0	FWDB=0.0201991	FXX=0	LEN=1	MLLD=222.13	PB=0.5	PBP=1	QD=37.5118	RBI=0.0408026
chr1	888639	888639	T	C	1	34	34	2	exonic	NOC2L	.	synonymous SNV	NOC2L:NM_015658:exon9:c.A918G:p.E306E	rs3748596	.	.	0.9383	.	0.96	.	.	.	.	.	.	.	.	.	.	.	.	316.54	snp	FAO=34	FDP=34	FR=.	FRO=0	FSAF=19	FSAR=15	FSRF=0	FSRR=0	FWDB=-0.0415473	FXX=0	LEN=1	MLLD=61.8895	PB=0.5	PBP=1	QD=37.2403	RBI=0.0661811
chr1	888659	888659	T	C	1	35	35	1	exonic	NOC2L	.	nonsynonymous SNV	NOC2L:NM_015658:exon9:c.A898G:p.I300V	rs3748597	.	.	0.9384	.	0.96	.	.	1	T	0	B	0.07	N	1	P	-0.39	T	327.65	snp	FAO=35	FDP=35	FR=.	FRO=0	FSAF=19	FSAR=16	FSRF=0	FSRR=0	FWDB=0.0257827	FXX=0	LEN=1	MLLD=96.1346	PB=0.5	PBP=1	QD=37.4458	RBI=0.0399817
chr1	889158	889159	GA	CC	0.971831	69	71	1	intronic	NOC2L	.	.	.	rs369883627	.	.	.	.	0.85	.	.	.	.	.	.	.	.	.	.	.	.	663.9	mnp	FAO=70	FDP=70	FR=.	FRO=0	FSAF=40	FSAR=30	FSRF=0	FSRR=0	FWDB=-0.00724261	FXX=0.0140825	LEN=2	MLLD=125.072	PB=0.5	PBP=1	QD=37.9371	RBI=0.069525
chr1	894573	894573	G	A	0.97973	145	148	2	intronic	NOC2L	.	.	.	rs13303010	.	.	0.8969	.	0.9	.	.	.	.	.	.	.	.	.	.	.	.	1375.49	snp	FAO=145	FDP=145	FR=.	FRO=0	FSAF=74	FSAR=71	FSRF=0	FSRR=0	FWDB=0.0128171	FXX=0.0202689	LEN=1	MLLD=346.981	PB=0.5	PBP=1	QD=37.9444	RBI=0.0303697
chr1	897325	897325	G	C	1	19	19	1	exonic	KLHL17	.	synonymous SNV	KLHL17:NM_198317:exon4:c.G609C:p.A203A	rs4970441	.	.	0.9262	.	0.94	.	.	.	.	.	.	.	.	.	.	.	.	183.14	snp	FAO=19	FDP=19	FR=.	FRO=0	FSAF=9	FSAR=10	FSRF=0	FSRR=0	FWDB=-0.00797141	FXX=0	LEN=1	MLLD=255.449	PB=0.5	PBP=1	QD=38.5549	RBI=0.0499617
chr1	900505	900505	G	C	0.181818	14	77	1	exonic	KLHL17	.	synonymous SNV	KLHL17:NM_198317:exon12:c.G1863C:p.V621V	rs28705211	.	.	.	.	0.3	.	.	.	.	.	.	.	.	.	.	.	.	17	snp	FAO=14	FDP=77	FR=.	FRO=63	FSAF=11	FSAR=3	FSRF=45	FSRR=18	FWDB=0.00193721	FXX=0	LEN=1	MLLD=227.009	PB=0.5	PBP=1	QD=0.883255	RBI=0.0962064
chr1	906717	906717	G	A	0.851852	46	54	2	exonic	PLEKHN1	.	nonsynonymous SNV	PLEKHN1:NM_001160184:exon8:c.G758A:p.R253Q,PLEKHN1:NM_032129:exon8:c.G722A:p.R241Q	rs139460652	.	.	0.0002	.	0.0025	.	.	0.01	D	1	D	0	D	1	D	0.21	T	350.74	snp	FAO=46	FDP=54	FR=.	FRO=8	FSAF=1	FSAR=45	FSRF=0	FSRR=8	FWDB=0.0764446	FXX=0	LEN=1	MLLD=347.78	PB=0.5	PBP=1	QD=25.9806	RBI=0.0764458
chr1	909073	909073	C	T	0.862069	75	87	1	intronic	PLEKHN1	.	.	.	rs3892467	.	.	.	.	0.64	.	.	.	.	.	.	.	.	.	.	.	.	594.94	snp	FAO=76	FDP=88	FR=.	FRO=12	FSAF=33	FSAR=43	FSRF=3	FSRR=9	FWDB=0.00817889	FXX=0	LEN=1	MLLD=79.2575	PB=0.5	PBP=1	QD=27.0429	RBI=0.0470592
chr1	909238	909238	G	C	1	58	58	1	exonic	PLEKHN1	.	nonsynonymous SNV	PLEKHN1:NM_001160184:exon13:c.G1355C:p.R452P,PLEKHN1:NM_032129:exon14:c.G1460C:p.R487P	rs3829740	.	.	0.5833	.	0.89	.	.	0.28	T	0	B	0.414	N	1	P	1	T	555.78	snp	FAO=58	FDP=58	FR=.	FRO=0	FSAF=29	FSAR=29	FSRF=0	FSRR=0	FWDB=0.0130114	FXX=0	LEN=1	MLLD=331.635	PB=0.5	PBP=1	QD=38.3299	RBI=0.0245542
chr1	909768	909768	A	G	1	88	88	1	intronic	PLEKHN1	.	.	.	rs2340593	.	.	1	.	1	.	.	.	.	.	.	.	.	.	.	.	.	844.54	snp	FAO=88	FDP=88	FR=.	FRO=0	FSAF=38	FSAR=50	FSRF=0	FSRR=0	FWDB=0.00592605	FXX=0	LEN=1	MLLD=221.916	PB=0.5	PBP=1	QD=38.3881	RBI=0.011808
chr1	948921	948921	T	C	0.994536	182	183	2	UTR5	ISG15	NM_005101:c.-33T>C	.	.	rs15842	.	.	0.9564	.	1	.	.	.	.	.	.	.	.	.	.	.	.	1720.83	snp	FAO=182	FDP=182	FR=.	FRO=0	FSAF=118	FSAR=64	FSRF=0	FSRR=0	FWDB=-0.0103683	FXX=0.00546418	LEN=1	MLLD=106.435	PB=0.5	PBP=1	QD=37.8204	RBI=0.0733066
chr1	949654	949654	A	G	1	139	139	1	exonic	ISG15	.	synonymous SNV	ISG15:NM_005101:exon2:c.A294G:p.V98V	rs8997	.	.	0.947	.	0.96	.	.	.	.	.	.	.	.	.	.	.	.	1338.32	snp	FAO=139	FDP=139	FR=.	FRO=0	FSAF=84	FSAR=55	FSRF=0	FSRR=0	FWDB=-0.0115338	FXX=0	LEN=1	MLLD=96.4715	PB=0.5	PBP=1	QD=38.5128	RBI=0.041356
chr1	977203	977203	G	C	1	5	5	1	intronic	AGRN	.	.	.	rs3121552	.	.	.	.	1	.	.	.	.	.	.	.	.	.	.	.	.	38.34	snp	FAO=5	FDP=5	FR=.	FRO=0	FSAF=0	FSAR=5	FSRF=0	FSRR=0	FWDB=0	FXX=0	LEN=1	MLLD=50.5933	PB=0.5	PBP=1	QD=30.6758	RBI=0.0368951
chr1	977330	977330	T	C	1	9	9	1	intronic	AGRN	.	.	.	rs2799066	CLINSIG=non-pathogenic;CLNDBN=not_specified;CLNREVSTAT=criteria_provided\x2c_single_submitter;CLNACC=RCV000116254.1;CLNDSDB=MedGen;CLNDSDBID=CN169374	.	0.9208	.	1	.	.	.	.	.	.	.	.	.	.	.	.	86.76	snp	FAO=9	FDP=9	FR=.	FRO=0	FSAF=3	FSAR=6	FSRF=0	FSRR=0	FWDB=0.0297582	FXX=0	LEN=1	MLLD=133.759	PB=0.5	PBP=1	QD=38.5593	RBI=0.0299045
chr1	981931	981931	A	G	1	7	7	1	exonic	AGRN	.	synonymous SNV	AGRN:NM_198576:exon18:c.A3066G:p.S1022S	rs2465128	CLINSIG=non-pathogenic;CLNDBN=not_specified;CLNREVSTAT=criteria_provided\x2c_single_submitter;CLNACC=RCV000116259.1;CLNDSDB=MedGen;CLNDSDBID=CN169374	.	0.9098	.	0.96	.	.	.	.	.	.	.	.	.	.	.	.	61.4	snp	FAO=7	FDP=7	FR=.	FRO=0	FSAF=1	FSAR=6	FSRF=0	FSRR=0	FWDB=0.0534486	FXX=0	LEN=1	MLLD=54.5173	PB=0.5	PBP=1	QD=35.0864	RBI=0.116848
chr1	982941	982941	T	C	1	33	33	1	intronic	AGRN	.	.	.	rs3128102	.	.	0.9154	.	0.97	.	.	.	.	.	.	.	.	.	.	.	.	306.11	snp	FAO=33	FDP=33	FR=.	FRO=0	FSAF=0	FSAR=33	FSRF=0	FSRR=0	FWDB=0	FXX=0	LEN=1	MLLD=367.474	PB=0.5	PBP=1	QD=37.1047	RBI=0.0240461
chr1	982994	982994	T	C	1	7	7	4	exonic	AGRN	.	synonymous SNV	AGRN:NM_198576:exon21:c.T3558C:p.F1186F	rs10267	CLINSIG=non-pathogenic;CLNDBN=not_specified;CLNREVSTAT=criteria_provided\x2c_single_submitter;CLNACC=RCV000116264.1;CLNDSDB=MedGen;CLNDSDBID=CN169374	.	0.9187	.	1	.	.	.	.	.	.	.	.	.	.	.	.	61.35	snp	FAO=7	FDP=7	FR=.	FRO=0	FSAF=2	FSAR=5	FSRF=0	FSRR=0	FWDB=0.0561141	FXX=0	LEN=1	MLLD=51.3862	PB=0.5	PBP=1	QD=35.059	RBI=0.0583462
chr1	985266	985266	C	T	1	16	16	3	intronic	AGRN	.	.	.	rs2275813	.	.	0.5278	.	0.82	.	.	.	.	.	.	.	.	.	.	.	.	147.38	snp	FAO=16	FDP=16	FR=.	FRO=0	FSAF=3	FSAR=13	FSRF=0	FSRR=0	FWDB=0.105597	FXX=0	LEN=1	MLLD=99.6577	PB=0.5	PBP=1	QD=36.8441	RBI=0.123248
chr1	986732	986732	G	A	0.833333	10	12	1	exonic	AGRN	.	nonsynonymous SNV	AGRN:NM_198576:exon31:c.G5353A:p.D1785N	rs144245019	CLINSIG=unknown;CLNDBN=not_provided;CLNREVSTAT=criteria_provided\x2c_single_submitter;CLNACC=RCV000116276.1;CLNDSDB=MedGen;CLNDSDBID=CN221809	.	0.0116	.	0.025	.	.	0.51	T	0.002	B	0.18	N	1	N	-1.01	T	75.94	snp	FAO=10	FDP=12	FR=.	FRO=2	FSAF=3	FSAR=7	FSRF=0	FSRR=2	FWDB=0.0363833	FXX=0	LEN=1	MLLD=157.301	PB=0.5	PBP=1	QD=25.3131	RBI=0.0366241
chr1	987200	987200	C	T	0.976471	83	85	1	intronic	AGRN	.	.	.	rs9803031	CLINSIG=non-pathogenic;CLNDBN=not_specified;CLNREVSTAT=criteria_provided\x2c_single_submitter;CLNACC=RCV000116279.1;CLNDSDB=MedGen;CLNDSDBID=CN169374	.	0.91	.	1	.	.	.	.	.	.	.	.	.	.	.	.	773.19	snp	FAO=83	FDP=84	FR=.	FRO=1	FSAF=40	FSAR=43	FSRF=1	FSRR=0	FWDB=0.0135401	FXX=0.0117633	LEN=1	MLLD=181.109	PB=0.5	PBP=1	QD=36.8186	RBI=0.0614236
chr1	990280	990280	C	T	0.9375	30	32	1	exonic	AGRN	.	synonymous SNV	AGRN:NM_198576:exon36:c.C6057T:p.D2019D	rs4275402	CLINSIG=non-pathogenic;CLNDBN=not_specified;CLNREVSTAT=criteria_provided\x2c_single_submitter;CLNACC=RCV000116281.1;CLNDSDB=MedGen;CLNDSDBID=CN169374	.	0.7054	.	0.82	.	.	.	.	.	.	.	.	.	.	.	.	254.47	snp	FAO=30	FDP=32	FR=.	FRO=2	FSAF=13	FSAR=17	FSRF=1	FSRR=1	FWDB=0.0212759	FXX=0	LEN=1	MLLD=68.9997	PB=0.5	PBP=1	QD=31.8091	RBI=0.0241582
chr1	1007203	1007203	A	G	1	6	6	1	exonic	RNF223	.	synonymous SNV	RNF223:NM_001205252:exon2:c.T744C:p.D248D	rs4633229	.	.	.	.	0.92	.	.	.	.	.	.	.	.	.	.	.	.	49.53	snp	FAO=6	FDP=6	FR=.	FRO=0	FSAF=5	FSAR=1	FSRF=0	FSRR=0	FWDB=0.0269689	FXX=0	LEN=1	MLLD=70.5413	PB=0.5	PBP=1	QD=33.0202	RBI=0.0560098
chr1	1021415	1021415	A	G	1	79	79	1	intronic	C1orf159	.	.	.	rs3737728	.	.	0.7217	.	0.92	.	.	.	.	.	.	.	.	.	.	.	.	773.4	snp	FAO=80	FDP=80	FR=.	FRO=0	FSAF=35	FSAR=45	FSRF=0	FSRR=0	FWDB=0.00958253	FXX=0	LEN=1	MLLD=92.8448	PB=0.5	PBP=1	QD=38.6699	RBI=0.0714255
chr1	1158631	1158631	A	G	1	52	52	1	exonic	SDF4	.	synonymous SNV	SDF4:NM_016176:exon4:c.T570C:p.D190D,SDF4:NM_016547:exon4:c.T570C:p.D190D	rs6603781	.	.	0.8898	.	1	.	.	.	.	.	.	.	.	0	P	.	.	497.79	snp	FAO=53	FDP=53	FR=.	FRO=0	FSAF=27	FSAR=26	FSRF=0	FSRR=0	FWDB=0.0543833	FXX=0	LEN=1	MLLD=226.612	PB=0.5	PBP=1	QD=37.569	RBI=0.0544002
chr1	1247494	1247494	T	C	0.882353	15	17	1	exonic	CPSF3L	.	synonymous SNV	CPSF3L:NM_001256462:exon14:c.A1347G:p.P449P,CPSF3L:NM_001256463:exon14:c.A1338G:p.P446P,CPSF3L:NM_017871:exon16:c.A1641G:p.P547P,CPSF3L:NM_001256460:exon17:c.A1554G:p.P518P,CPSF3L:NM_001256456:exon18:c.A1659G:p.P553P	rs12103	.	.	0.8065	.	0.81	.	Name=Inflammatory bowel disease	.	.	.	.	.	.	.	.	.	.	156.22	snp	FAO=16	FDP=17	FR=.,HEALED	FRO=0	FSAF=12	FSAR=4	FSRF=0	FSRR=0	FWDB=0.017487	FXX=0	LEN=1	MLLD=202.942	PB=0.5	PBP=1	QD=36.7578	RBI=0.0179895
chr1	1247589	1247589	C	G	0.5	3	6	1	intronic	CPSF3L	.	.	.	.	.	.	.	.	0.0086	.	.	.	.	.	.	.	.	.	.	.	.	16.08	snp	FAO=3	FDP=6	FR=.	FRO=3	FSAF=3	FSAR=0	FSRF=3	FSRR=0	FWDB=-0.0227171	FXX=0	LEN=1	MLLD=157.343	PB=0.5	PBP=1	QD=10.721	RBI=0.0227171
chr1	1249187	1249187	G	A	1	94	94	1	exonic	CPSF3L	.	synonymous SNV	CPSF3L:NM_001256462:exon7:c.C588T:p.F196F,CPSF3L:NM_001256463:exon7:c.C579T:p.F193F,CPSF3L:NM_017871:exon9:c.C882T:p.F294F,CPSF3L:NM_001256460:exon10:c.C795T:p.F265F,CPSF3L:NM_001256456:exon11:c.C900T:p.F300F	rs12142199	.	.	0.7978	.	0.81	.	.	.	.	.	.	.	.	.	.	.	.	904.75	snp	FAO=95	FDP=95	FR=.	FRO=0	FSAF=55	FSAR=40	FSRF=0	FSRR=0	FWDB=-0.00657206	FXX=0	LEN=1	MLLD=246.064	PB=0.5	PBP=1	QD=38.0947	RBI=0.0153791
chr1	1254841	1254841	C	G	0.995595	226	227	3	exonic	CPSF3L	.	synonymous SNV	CPSF3L:NM_017871:exon4:c.G264C:p.G88G,CPSF3L:NM_001256460:exon5:c.G177C:p.G59G,CPSF3L:NM_001256456:exon6:c.G282C:p.G94G	rs10907179	.	.	0.9322	.	0.93	.	.	.	.	.	.	.	.	.	.	.	.	2174.8	snp	FAO=228	FDP=228	FR=.	FRO=0	FSAF=111	FSAR=117	FSRF=0	FSRR=0	FWDB=-0.0392103	FXX=0.00436662	LEN=1	MLLD=54.9284	PB=0.5	PBP=1	QD=38.1545	RBI=0.0668188
chr1	1262966	1262966	C	T	1	55	55	1	exonic	CPTP	.	synonymous SNV	CPTP:NM_001029885:exon3:c.C468T:p.R156R	rs307349	.	.	0.9313	.	0.93	.	.	.	.	.	.	.	.	.	.	.	.	519.8	snp	FAO=55	FDP=55	FR=.	FRO=0	FSAF=28	FSAR=27	FSRF=0	FSRR=0	FWDB=0.0620648	FXX=0	LEN=1	MLLD=169.475	PB=0.5	PBP=1	QD=37.8036	RBI=0.0646136
chr1	1263144	1263144	G	A	1	22	22	4	UTR3	CPTP	NM_001029885:c.*1G>A	.	.	rs307350	.	.	0.9358	.	0.94	.	.	.	.	.	.	.	.	.	.	.	.	201.65	snp	FAO=22	FDP=22	FR=.	FRO=0	FSAF=1	FSAR=21	FSRF=0	FSRR=0	FWDB=0.0435528	FXX=0	LEN=1	MLLD=299.138	PB=0.5	PBP=1	QD=36.6635	RBI=0.0656028
chr1	1268847	1268847	T	G	0.821429	23	28	1	intronic	TAS1R3	.	.	.	rs307378	.	.	0.9708	.	0.99	.	.	.	.	.	.	.	.	.	.	.	.	267.87	snp	FAO=28	FDP=28	FR=.,HEALED	FRO=0	FSAF=15	FSAR=13	FSRF=0	FSRR=0	FWDB=0.0444205	FXX=0	LEN=1	MLLD=98.6257	PB=0.5	PBP=1	QD=38.267	RBI=0.160136
chr1	1269554	1269554	T	C	1	84	84	1	exonic	TAS1R3	.	nonsynonymous SNV	TAS1R3:NM_152228:exon6:c.T2269C:p.C757R	rs307377	.	.	0.971	.	0.99	.	.	0.33	T	0	B	0.048	N	1	P	-2.22	D	796.92	snp	FAO=84	FDP=84	FR=.	FRO=0	FSAF=38	FSAR=46	FSRF=0	FSRR=0	FWDB=0.0109746	FXX=0	LEN=1	MLLD=182	PB=0.5	PBP=1	QD=37.9486	RBI=0.0792073
chr1	1277533	1277533	T	C	0.989362	93	94	3	exonic	DVL1	.	synonymous SNV	DVL1:NM_004421:exon4:c.A366G:p.P122P	rs307362	.	.	0.9987	.	1	.	.	.	.	.	.	.	.	.	.	.	.	866.68	snp	FAO=93	FDP=94	FR=.	FRO=1	FSAF=53	FSAR=40	FSRF=1	FSRR=0	FWDB=0.031422	FXX=0	LEN=1	MLLD=52.6182	PB=0.5	PBP=1	QD=36.88	RBI=0.0527963
chr1	1289368	1289369	TG	-	0.978723	46	47	1	intronic	MXRA8	.	.	.	rs140777846	.	.	0.9351	.	0.94	.	.	.	.	.	.	.	.	.	.	.	.	278.23	del	FAO=47	FDP=47	FR=.	FRO=0	FSAF=26	FSAR=21	FSRF=0	FSRR=0	FWDB=-0.0049009	FXX=0	LEN=2	MLLD=297.493	PB=0.5	PBP=1	QD=23.6789	RBI=0.00804363
chr1	1323078	1323078	A	G	0.994286	174	175	1	intronic	CCNL2	.	.	.	rs12729599	.	.	.	.	0.81	.	.	.	.	.	.	.	.	.	.	.	.	1664.92	snp	FAO=174	FDP=174	FR=.	FRO=0	FSAF=97	FSAR=77	FSRF=0	FSRR=0	FWDB=0.0323214	FXX=0.00571396	LEN=1	MLLD=72.8846	PB=0.5	PBP=1	QD=38.274	RBI=0.0368333
chr1	1323144	1323145	CT	-	0.974684	154	158	3	intronic	CCNL2	.	.	.	rs35654872	.	.	0.8166	.	0.82	.	.	.	.	.	.	.	.	.	.	.	.	918.18	del	FAO=156	FDP=156	FR=.	FRO=0	FSAF=77	FSAR=79	FSRF=0	FSRR=0	FWDB=0.0502459	FXX=0.0126574	LEN=2	MLLD=289.599	PB=0.5	PBP=1	QD=23.543	RBI=0.0510219
chr1	1534614	1534614	T	C	0.941176	16	17	2	UTR3	C1orf233	NM_001242659:c.*101A>G	.	.	rs11552172	.	.	.	.	0.39	.	.	.	.	.	.	.	.	.	.	.	.	138.27	snp	FAO=16	FDP=17	FR=.	FRO=1	FSAF=14	FSAR=2	FSRF=1	FSRR=0	FWDB=0.0572486	FXX=0	LEN=1	MLLD=268.718	PB=0.5	PBP=1	QD=32.5349	RBI=0.0669094
chr1	1551927	1551927	T	C	0.211765	18	85	3	exonic	MIB2	.	nonsynonymous SNV	MIB2:NM_001170686:exon2:c.T214C:p.F72L,MIB2:NM_001170687:exon2:c.T214C:p.F72L,MIB2:NM_001170688:exon2:c.T214C:p.F72L,MIB2:NM_080875:exon2:c.T214C:p.F72L	rs7418389	.	.	0.7219	.	0.74	.	.	1	T	0	B	.	.	0.999	P	1.45	T	26.95	snp	FAO=18	FDP=85	FR=.	FRO=67	FSAF=16	FSAR=2	FSRF=51	FSRR=16	FWDB=0.0135195	FXX=0	LEN=1	MLLD=283.874	PB=0.5	PBP=1	QD=1.26814	RBI=0.0194158
chr1	1558792	1558792	T	C	1	62	62	1	exonic	MIB2	.	nonsynonymous SNV	MIB2:NM_001170686:exon3:c.T305C:p.M102T,MIB2:NM_001170688:exon3:c.T305C:p.M102T,MIB2:NM_080875:exon3:c.T305C:p.M102T	rs12755088	.	.	0.9401	.	0.94	.	.	0.31	T	0.013	B	0.135	U	1	P	1.44	T	582.31	snp	FAO=62	FDP=62	FR=.	FRO=0	FSAF=38	FSAR=24	FSRF=0	FSRR=0	FWDB=0.0386067	FXX=0	LEN=1	MLLD=265.061	PB=0.5	PBP=1	QD=37.5686	RBI=0.074826
chr1	1562437	1562437	C	G	0.854839	106	124	2	intronic	MIB2	.	.	.	rs28510084	.	.	0.2135	.	0.68	.	.	.	.	.	.	.	.	.	.	.	.	812.23	snp	FAO=106	FDP=124	FR=.	FRO=18	FSAF=62	FSAR=44	FSRF=10	FSRR=8	FWDB=0.0192521	FXX=0	LEN=1	MLLD=60.9412	PB=0.5	PBP=1	QD=26.2011	RBI=0.0209542
chr1	1562536	1562536	G	A	0.835165	76	91	1	exonic	MIB2	.	synonymous SNV	MIB2:NM_001170688:exon10:c.G1473A:p.A491A,MIB2:NM_001170689:exon10:c.G1128A:p.A376A,MIB2:NM_001170686:exon11:c.G1656A:p.A552A,MIB2:NM_001170687:exon11:c.G1626A:p.A542A,MIB2:NM_080875:exon11:c.G1668A:p.A556A	rs11544452	.	.	0.1215	.	0.42	.	.	0	D	.	.	0	D	0	P	0.61	T	569.86	snp	FAO=76	FDP=91	FR=.	FRO=15	FSAF=43	FSAR=33	FSRF=9	FSRR=6	FWDB=-0.00853167	FXX=0	LEN=1	MLLD=84.9	PB=0.5	PBP=1	QD=25.0487	RBI=0.0563262
chr1	1564712	1564712	G	T	0.277778	15	54	4	intronic	MIB2	.	.	.	rs61774907	.	.	0.2914	.	0.51	.	.	.	.	.	.	.	.	.	.	.	.	36.81	snp	FAO=15	FDP=54	FR=.	FRO=39	FSAF=7	FSAR=8	FSRF=14	FSRR=25	FWDB=-0.0867531	FXX=0	LEN=1	MLLD=236.098	PB=0.5	PBP=1	QD=2.72644	RBI=0.086827
chr1	1635004	1635004	T	C	0.848485	84	99	5	exonic	CDK11A	.	synonymous SNV	CDK11A:NM_024011:exon18:c.A1971G:p.K657K,CDK11A:NM_033529:exon18:c.A1941G:p.K647K	rs874516	.	.	0.5637	.	0.92	.	.	.	.	.	.	.	.	.	.	.	.	638.09	snp	FAO=83	FDP=98	FR=.	FRO=15	FSAF=27	FSAR=56	FSRF=13	FSRR=2	FWDB=0.02768	FXX=0.0101	LEN=1	MLLD=294.926	PB=0.5	PBP=1	QD=26.0444	RBI=0.0288039
chr1	1635619	1635619	T	C	0.779221	60	77	1	intronic	CDK11A,CDK11B	.	.	.	rs2076329	.	.	0.5912	.	0.94	.	.	.	.	.	.	.	.	.	.	.	.	482.82	snp	FAO=65	FDP=77	FR=.	FRO=12	FSAF=45	FSAR=20	FSRF=6	FSRR=6	FWDB=0.0151562	FXX=0.0128189	LEN=1	MLLD=248.176	PB=0.5	PBP=1	QD=25.0813	RBI=0.0279458
chr1	1635749	1635749	C	A	0.792453	84	106	6	exonic	CDK11A	.	synonymous SNV	CDK11A:NM_024011:exon15:c.G1599T:p.R533R,CDK11A:NM_033529:exon15:c.G1569T:p.R523R	rs55880629	.	.	0.511	.	0.54	.	.	.	.	.	.	.	.	.	.	.	.	593.88	snp	FAO=84	FDP=106	FR=.	FRO=22	FSAF=69	FSAR=15	FSRF=9	FSRR=13	FWDB=-0.00612173	FXX=0	LEN=1	MLLD=162.27	PB=0.5	PBP=1	QD=22.4105	RBI=0.0146202
chr1	1636044	1636044	G	A	0.809524	17	21	1	exonic	CDK11A	.	synonymous SNV	CDK11A:NM_024011:exon14:c.C1509T:p.Y503Y,CDK11A:NM_033529:exon14:c.C1479T:p.Y493Y	rs1059822	.	.	0.5644	.	0.94	.	.	.	.	.	.	.	.	.	.	.	.	127.04	snp	FAO=17	FDP=21	FR=.	FRO=4	FSAF=17	FSAR=0	FSRF=4	FSRR=0	FWDB=0.000506534	FXX=0	LEN=1	MLLD=315.172	PB=0.5	PBP=1	QD=24.1986	RBI=0.000506534
chr1	1639046	1639046	C	G	0.642857	9	14	1	intronic	CDK11A,CDK11B	.	.	.	rs138369165	.	.	.	.	0.93	.	.	.	.	.	.	.	.	.	.	.	.	55.21	snp	FAO=9	FDP=14	FR=.	FRO=5	FSAF=2	FSAR=7	FSRF=1	FSRR=4	FWDB=0.018443	FXX=0	LEN=1	MLLD=67.7864	PB=0.5	PBP=1	QD=15.7743	RBI=0.0459559
chr1	1647928	1647928	A	G	0.166667	20	120	3	intronic	CDK11A,CDK11B	.	.	.	rs1883424	.	.	.	.	0.54	.	.	.	.	.	.	.	.	.	.	.	.	16.97	snp	FAO=20	FDP=120	FR=.	FRO=100	FSAF=8	FSAR=12	FSRF=54	FSRR=46	FWDB=-0.0100321	FXX=0	LEN=1	MLLD=181.672	PB=0.5	PBP=1	QD=0.565819	RBI=0.0184257
chr1	1650807	1650807	T	C	0.623377	48	77	4	exonic	CDK11A,CDK11B	.	synonymous SNV	CDK11B:NM_001291345:exon4:c.A315G:p.R105R,CDK11B:NM_001787:exon4:c.A315G:p.R105R,CDK11A:NM_024011:exon4:c.A315G:p.R105R,CDK11B:NM_033486:exon4:c.A315G:p.R105R,CDK11A:NM_033529:exon4:c.A315G:p.R105R,CDK11B:NM_033489:exon5:c.A213G:p.R71R	rs1137005	.	.	.	.	0.92	.	.	.	.	.	.	.	.	.	.	.	.	726.66	snp	FAO=76	FDP=76	FR=.,HEALED	FRO=0	FSAF=33	FSAR=43	FSRF=0	FSRR=0	FWDB=0.235367	FXX=0	LEN=1	MLLD=37.3113	PB=0.5	PBP=1	QD=38.245	RBI=0.246207
chr1	1650845	1650845	G	A	1	70	70	1	exonic	CDK11A,CDK11B	.	nonsynonymous SNV	CDK11B:NM_001291345:exon4:c.C277T:p.R93W,CDK11B:NM_001787:exon4:c.C277T:p.R93W,CDK11A:NM_024011:exon4:c.C277T:p.R93W,CDK11B:NM_033486:exon4:c.C277T:p.R93W,CDK11A:NM_033529:exon4:c.C277T:p.R93W,CDK11B:NM_033489:exon5:c.C175T:p.R59W	rs1059831	.	.	0.488	.	0.92	.	.	0.08	T	1	D	0.082	U	0.99	D	3.65	T	672.66	snp	FAO=71	FDP=71	FR=.	FRO=0	FSAF=28	FSAR=43	FSRF=0	FSRR=0	FWDB=0.0275841	FXX=0	LEN=1	MLLD=258.836	PB=0.5	PBP=1	QD=37.896	RBI=0.027589
chr1	1653004	1653004	T	C	0.9875	79	80	2	intronic	CDK11A,CDK11B	.	.	.	rs36039898	.	.	0.9273	.	0.93	.	.	.	.	.	.	.	.	.	.	.	.	747.65	snp	FAO=79	FDP=80	FR=.	FRO=1	FSAF=31	FSAR=48	FSRF=1	FSRR=0	FWDB=0.0271066	FXX=0	LEN=1	MLLD=89.3007	PB=0.5	PBP=1	QD=37.3826	RBI=0.0381659
chr1	1653028	1653028	C	T	1	81	81	2	intronic	CDK11A,CDK11B	.	.	.	rs16825265	.	.	0.9298	.	0.93	.	.	.	.	.	.	.	.	.	.	.	.	769.12	snp	FAO=81	FDP=81	FR=.	FRO=0	FSAF=32	FSAR=49	FSRF=0	FSRR=0	FWDB=0.00189478	FXX=0	LEN=1	MLLD=190.622	PB=0.5	PBP=1	QD=37.9811	RBI=0.0133261
chr1	1663831	1663831	C	T	0.852459	52	61	2	UTR3	SLC35E2	NM_182838:c.*63G>A	.	.	rs3817856	.	.	0.5161	.	0.52	.	.	.	.	.	.	.	.	.	.	.	.	399.74	snp	FAO=52	FDP=61	FR=.	FRO=9	FSAF=47	FSAR=5	FSRF=8	FSRR=1	FWDB=0.0312601	FXX=0	LEN=1	MLLD=71.1007	PB=0.5	PBP=1	QD=26.2122	RBI=0.0463931
chr1	1664019	1664019	T	C	0.972222	105	108	1	intronic	SLC35E2	.	.	.	rs2294488	.	.	0.9267	.	0.93	.	.	.	.	.	.	.	.	.	.	.	.	1007.78	snp	FAO=105	FDP=105	FR=.	FRO=0	FSAF=48	FSAR=57	FSRF=0	FSRR=0	FWDB=0.0401433	FXX=0.0277752	LEN=1	MLLD=181.798	PB=0.5	PBP=1	QD=38.3915	RBI=0.040232
chr1	1686040	1686040	G	T	0.881481	119	135	1	exonic	NADK	.	nonsynonymous SNV	NADK:NM_001198995:exon6:c.C690A:p.N230K,NADK:NM_001198993:exon8:c.C786A:p.N262K,NADK:NM_023018:exon8:c.C786A:p.N262K,NADK:NM_001198994:exon10:c.C1221A:p.N407K	rs4751	.	.	0.4226	.	0.43	.	.	0.45	T	0.562	P	0	D	0.867	P	0.94	T	947.17	snp	FAO=119	FDP=135	FR=.	FRO=16	FSAF=67	FSAR=52	FSRF=8	FSRR=8	FWDB=-0.0478712	FXX=0	LEN=1	MLLD=103.398	PB=0.5	PBP=1	QD=28.0643	RBI=0.0548328
chr1	1687709	1687709	G	A	0.838583	213	254	2	exonic	NADK	.	synonymous SNV	NADK:NM_001198995:exon4:c.C477T:p.S159S,NADK:NM_001198993:exon6:c.C573T:p.S191S,NADK:NM_023018:exon6:c.C573T:p.S191S,NADK:NM_001198994:exon8:c.C1008T:p.S336S	rs202094242	.	.	.	.	0.001	.	.	.	.	.	.	.	.	.	.	.	.	1586.94	snp	FAO=212	FDP=253	FR=.	FRO=41	FSAF=121	FSAR=91	FSRF=17	FSRR=24	FWDB=-0.0117565	FXX=0.00393685	LEN=1	MLLD=61.6746	PB=0.5	PBP=1	QD=25.0899	RBI=0.0152488
chr1	1891477	1891477	A	G	0.8125	52	64	1	intronic	CFAP74	.	.	.	rs2748972	.	.	0.1066	.	0.33	.	.	0.25	T	.	.	.	.	1	P	.	.	386.24	snp	FAO=53	FDP=65	FR=.	FRO=12	FSAF=24	FSAR=29	FSRF=4	FSRR=8	FWDB=0.0446761	FXX=0	LEN=1	MLLD=205.588	PB=0.5	PBP=1	QD=23.7684	RBI=0.0453684
chr1	1900186	1900186	T	C	0.809524	51	63	3	exonic	CFAP74	.	nonsynonymous SNV	CFAP74:NM_001080484:exon11:c.A1133G:p.K378R,CFAP74:NM_001304360:exon11:c.A1133G:p.K378R	rs35269416	.	.	0.2043	.	0.22	.	.	0.51	T	0.095	B	0.206	N	1	P	.	.	367.57	snp	FAO=51	FDP=63	FR=.	FRO=12	FSAF=25	FSAR=26	FSRF=9	FSRR=3	FWDB=-0.00636112	FXX=0	LEN=1	MLLD=263.178	PB=0.5	PBP=1	QD=23.3376	RBI=0.0203376
chr1	1900232	1900232	T	C	0.8	48	60	1	exonic	CFAP74	.	nonsynonymous SNV	CFAP74:NM_001080484:exon11:c.A1087G:p.I363V,CFAP74:NM_001304360:exon11:c.A1087G:p.I363V	rs16824588	.	.	0.4472	.	0.45	.	.	1	T	0.001	B	0.061	N	1	P	.	.	351.65	snp	FAO=48	FDP=60	FR=.	FRO=12	FSAF=22	FSAR=26	FSRF=9	FSRR=3	FWDB=0.0450043	FXX=0	LEN=1	MLLD=137.88	PB=0.5	PBP=1	QD=23.4431	RBI=0.0501797
chr1	1918488	1918488	A	G	0.857143	30	35	3	intronic	CFAP74	.	.	.	rs4350140	.	.	0.525	.	0.94	.	.	.	.	.	.	.	.	.	.	.	.	230.86	snp	FAO=30	FDP=35	FR=.	FRO=5	FSAF=13	FSAR=17	FSRF=4	FSRR=1	FWDB=-0.000783735	FXX=0	LEN=1	MLLD=275.125	PB=0.5	PBP=1	QD=26.3845	RBI=0.00490311
chr1	1922303	1922303	C	T	0.834483	121	145	2	intronic	CFAP74	.	.	.	rs13303195	.	.	0.5422	.	0.93	.	.	.	.	.	.	.	.	.	.	.	.	903.06	snp	FAO=121	FDP=145	FR=.	FRO=24	FSAF=48	FSAR=73	FSRF=15	FSRR=9	FWDB=0.00167202	FXX=0	LEN=1	MLLD=148.401	PB=0.5	PBP=1	QD=24.9119	RBI=0.025881
chr1	1956362	1956362	G	A	1	19	19	2	intronic	GABRD	.	.	.	rs2376805	.	.	0.8329	.	0.86	.	.	.	.	.	.	.	.	.	.	.	.	183.13	snp	FAO=19	FDP=19	FR=.	FRO=0	FSAF=7	FSAR=12	FSRF=0	FSRR=0	FWDB=0.0498987	FXX=0	LEN=1	MLLD=59.5616	PB=0.5	PBP=1	QD=38.5538	RBI=0.0828031
chr1	1957037	1957037	T	C	1	53	53	1	exonic	GABRD	.	synonymous SNV	GABRD:NM_000815:exon4:c.T330C:p.G110G	rs2229110	.	.	0.6605	.	0.75	.	.	.	.	.	.	.	.	.	.	.	.	497.85	snp	FAO=53	FDP=53	FR=.	FRO=0	FSAF=25	FSAR=28	FSRF=0	FSRR=0	FWDB=0.00649845	FXX=0	LEN=1	MLLD=259.867	PB=0.5	PBP=1	QD=37.5735	RBI=0.0127092
chr1	1960926	1960926	T	C	1	85	85	1	intronic	GABRD	.	.	.	rs28581504	.	.	.	.	0.9	.	.	.	.	.	.	.	.	.	.	.	.	808.33	snp	FAO=85	FDP=85	FR=.	FRO=0	FSAF=48	FSAR=37	FSRF=0	FSRR=0	FWDB=-0.0111459	FXX=0	LEN=1	MLLD=281.164	PB=0.5	PBP=1	QD=38.0389	RBI=0.0708561
chr1	2075560	2075560	T	G	0.832487	164	197	4	intronic	PRKCZ	.	.	.	rs427811	.	.	.	.	0.36	.	.	.	.	.	.	.	.	.	.	.	.	1223.15	snp	FAO=164	FDP=197	FR=.	FRO=33	FSAF=80	FSAR=84	FSRF=16	FSRR=17	FWDB=-0.0324641	FXX=0	LEN=1	MLLD=57.5455	PB=0.5	PBP=1	QD=24.8356	RBI=0.0457671
chr1	2075570	2075570	T	C	0.832487	164	197	1	intronic	PRKCZ	.	.	.	rs377283	.	.	.	.	0.42	.	.	.	.	.	.	.	.	.	.	.	.	1230.67	snp	FAO=164	FDP=196	FR=.	FRO=32	FSAF=80	FSAR=84	FSRF=16	FSRR=16	FWDB=0.0216589	FXX=0.00507588	LEN=1	MLLD=111.536	PB=0.5	PBP=1	QD=25.1157	RBI=0.0274279
chr1	2077409	2077409	A	G	0.757576	100	132	1	intronic	PRKCZ	.	.	.	rs385039	.	.	0.2722	.	0.36	.	.	.	.	.	.	.	.	.	.	.	.	670.66	snp	FAO=100	FDP=132	FR=.	FRO=32	FSAF=56	FSAR=44	FSRF=18	FSRR=14	FWDB=0.0132878	FXX=0	LEN=1	MLLD=72.2997	PB=0.5	PBP=1	QD=20.323	RBI=0.0369335
chr1	2082458	2082458	C	T	0.831325	138	166	1	intronic	PRKCZ	.	.	.	rs262670	.	.	0.2733	.	0.42	.	.	.	.	.	.	.	.	.	.	.	.	1026.73	snp	FAO=138	FDP=166	FR=.	FRO=28	FSAF=57	FSAR=81	FSRF=12	FSRR=16	FWDB=0.0338785	FXX=0	LEN=1	MLLD=266.263	PB=0.5	PBP=1	QD=24.7406	RBI=0.0340921
chr1	2082489	2082489	G	A	0.833333	140	168	2	intronic	PRKCZ	.	.	.	rs262669	.	.	.	.	0.42	.	.	.	.	.	.	.	.	.	.	.	.	1048.27	snp	FAO=140	FDP=168	FR=.	FRO=28	FSAF=58	FSAR=82	FSRF=11	FSRR=17	FWDB=-0.0123005	FXX=0	LEN=1	MLLD=279.614	PB=0.5	PBP=1	QD=24.9588	RBI=0.0131177
chr1	2121118	2121118	C	T	0.888889	8	9	2	UTR3	C1orf86	NM_001256947:c.*98G>A,NM_182533:c.*30G>A,NM_001282670:c.*30G>A	.	.	rs2503701	.	.	0.6071	.	0.86	.	.	.	.	.	.	.	.	.	.	.	.	68.22	snp	FAO=8	FDP=9	FR=.	FRO=1	FSAF=0	FSAR=8	FSRF=0	FSRR=1	FWDB=0	FXX=0	LEN=1	MLLD=70.9082	PB=0.5	PBP=1	QD=30.322	RBI=0.0246482
chr1	2316315	2316315	A	G	0.784314	40	51	1	intronic	MORN1	.	.	.	rs2843126	.	.	.	.	0.75	.	.	.	.	.	.	.	.	.	.	.	.	274.78	snp	FAO=39	FDP=50	FR=.	FRO=11	FSAF=24	FSAR=15	FSRF=7	FSRR=4	FWDB=0.0400327	FXX=0.019604	LEN=1	MLLD=129.588	PB=0.5	PBP=1	QD=21.9826	RBI=0.0460668
chr1	2328714	2328714	A	G	0.836957	154	184	1	intronic	RER1	.	.	.	rs2645081	.	.	.	.	0.9	.	.	.	.	.	.	.	.	.	.	.	.	1151.41	snp	FAO=154	FDP=184	FR=.	FRO=30	FSAF=78	FSAR=76	FSRF=6	FSRR=24	FWDB=-0.0240961	FXX=0	LEN=1	MLLD=87.5971	PB=0.5	PBP=1	QD=25.0308	RBI=0.0249819
chr1	2333944	2333944	-	C	0.847619	89	105	3	intronic	RER1	.	.	.	rs70954600	.	.	.	.	0.89	.	.	.	.	.	.	.	.	.	.	.	.	375.34	ins	FAO=91	FDP=105	FR=.	FRO=14	FSAF=55	FSAR=36	FSRF=9	FSRR=5	FWDB=-0.0696418	FXX=0	LEN=1	MLLD=21.0715	PB=0.5	PBP=1	QD=14.2985	RBI=0.088249
chr1	2340200	2340200	T	C	0.3125	10	32	1	exonic	PEX10	.	synonymous SNV	PEX10:NM_002617:exon3:c.A291G:p.T97T,PEX10:NM_153818:exon3:c.A291G:p.T97T	rs2494598	CLINSIG=probable-non-pathogenic;CLNDBN=not_specified;CLNREVSTAT=no_assertion_criteria_provided;CLNACC=RCV000117902.2;CLNDSDB=MedGen;CLNDSDBID=CN169374	.	0.817	.	0.82	.	.	.	.	.	.	.	.	.	.	.	.	31.95	snp	FAO=10	FDP=32	FR=.	FRO=22	FSAF=4	FSAR=6	FSRF=7	FSRR=15	FWDB=-0.0185111	FXX=0	LEN=1	MLLD=67.2993	PB=0.5	PBP=1	QD=3.99436	RBI=0.0471947
chr1	2418625	2418625	C	T	0.885417	85	96	1	exonic	PLCH2	.	synonymous SNV	PLCH2:NM_001303012:exon7:c.C843T:p.Y281Y,PLCH2:NM_001303013:exon7:c.C984T:p.Y328Y,PLCH2:NM_014638:exon7:c.C924T:p.Y308Y	rs7512269	.	.	0.1152	.	0.38	.	.	.	.	.	.	.	.	.	.	.	.	681.85	snp	FAO=85	FDP=96	FR=.	FRO=11	FSAF=49	FSAR=36	FSRF=6	FSRR=5	FWDB=0.0296439	FXX=0	LEN=1	MLLD=71.2166	PB=0.5	PBP=1	QD=28.4103	RBI=0.0490653
chr1	2422614	2422614	G	A	0.859649	98	114	2	intronic	PLCH2	.	.	.	rs2477699	.	.	0.7248	.	0.91	.	.	.	.	.	.	.	.	.	.	.	.	755.87	snp	FAO=98	FDP=114	FR=.	FRO=16	FSAF=48	FSAR=50	FSRF=12	FSRR=4	FWDB=0.00564636	FXX=0	LEN=1	MLLD=63.1359	PB=0.5	PBP=1	QD=26.5217	RBI=0.0316807
chr1	2428874	2428874	T	C	0.949153	56	59	1	intronic	PLCH2	.	.	.	rs2477706	.	.	.	.	0.96	.	.	.	.	.	.	.	.	.	.	.	.	497.88	snp	FAO=56	FDP=59	FR=.	FRO=3	FSAF=37	FSAR=19	FSRF=3	FSRR=0	FWDB=-0.0211236	FXX=0	LEN=1	MLLD=68.8305	PB=0.5	PBP=1	QD=33.7544	RBI=0.0314796
chr1	2430617	2430617	C	T	0.870588	74	85	1	exonic	PLCH2	.	synonymous SNV	PLCH2:NM_001303012:exon19:c.C2448T:p.I816I,PLCH2:NM_001303013:exon19:c.C2589T:p.I863I,PLCH2:NM_014638:exon19:c.C2529T:p.I843I	rs2296442	.	.	0.4737	.	0.52	.	.	.	.	.	.	.	.	0	P	.	.	580.3	snp	FAO=74	FDP=85	FR=.	FRO=11	FSAF=26	FSAR=48	FSRF=7	FSRR=4	FWDB=-0.00428201	FXX=0	LEN=1	MLLD=186.658	PB=0.5	PBP=1	QD=27.3083	RBI=0.0291082
chr1	2452569	2452569	T	C	0.773333	58	75	3	exonic	PANK4	.	synonymous SNV	PANK4:NM_018216:exon3:c.A417G:p.K139K	rs2985862	.	.	0.7422	.	0.96	.	.	.	.	.	.	.	.	.	.	.	.	399.27	snp	FAO=58	FDP=75	FR=.	FRO=17	FSAF=22	FSAR=36	FSRF=12	FSRR=5	FWDB=0.0313077	FXX=0	LEN=1	MLLD=69.935	PB=0.5	PBP=1	QD=21.2943	RBI=0.0355958
chr1	2494330	2494330	G	A	0.181818	14	77	1	exonic	TNFRSF14	.	nonsynonymous SNV	TNFRSF14:NM_003820:exon7:c.G721A:p.V241I	rs2234167	CLINSIG=untested;CLNDBN=not_specified;CLNREVSTAT=no_assertion_provided;CLNACC=RCV000122170.1;CLNDSDB=MedGen;CLNDSDBID=CN169374	.	0.141	.	0.18	.	.	0.74	T	0.085	B	.	.	1	P	-2.28	D	16.99	snp	FAO=14	FDP=77	FR=.	FRO=63	FSAF=8	FSAR=6	FSRF=38	FSRR=25	FWDB=-0.0655987	FXX=0	LEN=1	MLLD=86.9995	PB=0.5	PBP=1	QD=0.882643	RBI=0.065927
chr1	2522392	2522392	G	A	0.972973	36	37	3	UTR3	FAM213B,MMEL1	NM_001195741:c.*1526G>A,NM_152371:c.*1526G>A,NM_001195738:c.*1539G>A,NM_001195737:c.*1526G>A,NM_001195736:c.*1526G>A,NM_001195740:c.*1526G>A;NM_033467:c.*37C>T	.	.	rs2296443	.	.	0.3315	.	0.43	.	.	.	.	.	.	.	.	.	.	.	.	327.46	snp	FAO=36	FDP=37	FR=.	FRO=1	FSAF=0	FSAR=36	FSRF=0	FSRR=1	FWDB=0	FXX=0	LEN=1	MLLD=48.2577	PB=0.5	PBP=1	QD=35.401	RBI=0.1009
chr1	2528133	2528133	T	C	1	60	60	1	intronic	MMEL1	.	.	.	rs2843401	.	.	0.68	.	0.69	.	.	.	.	.	.	.	.	.	.	.	.	579.33	snp	FAO=60	FDP=60	FR=.	FRO=0	FSAF=47	FSAR=13	FSRF=0	FSRR=0	FWDB=0.0273013	FXX=0	LEN=1	MLLD=60.8326	PB=0.5	PBP=1	QD=38.6219	RBI=0.101947
chr1	2560735	2560735	A	G	1	13	13	1	intronic	MMEL1	.	.	.	rs4648657	.	.	0.7236	.	0.72	.	.	.	.	.	.	.	.	.	.	.	.	116.19	snp	FAO=13	FDP=13	FR=.	FRO=0	FSAF=9	FSAR=4	FSRF=0	FSRR=0	FWDB=-0.00666313	FXX=0	LEN=1	MLLD=306.269	PB=0.5	PBP=1	QD=35.75	RBI=0.013977
chr1	2560903	2560903	T	G	0.974026	75	77	1	exonic	MMEL1	.	synonymous SNV	MMEL1:NM_033467:exon2:c.A21C:p.P7P	rs4648659	.	.	0.7155	.	0.78	.	.	.	.	.	.	.	.	.	.	.	.	741.86	snp	FAO=77	FDP=77	FR=.	FRO=0	FSAF=76	FSAR=1	FSRF=0	FSRR=0	FWDB=0.0620554	FXX=0.0253133	LEN=1	MLLD=55.5849	PB=0.5	PBP=1	QD=38.5382	RBI=0.0634239
chr1	2573199	2573199	A	G	1	150	150	2	exonic	TTC34	.	synonymous SNV	TTC34:NM_001242672:exon7:c.T1309C:p.L437L	rs4648662	.	.	.	.	1	.	.	.	.	.	.	.	.	.	.	.	.	1447.22	snp	FAO=150	FDP=150	FR=.	FRO=0	FSAF=94	FSAR=56	FSRF=0	FSRR=0	FWDB=-0.00723086	FXX=0	LEN=1	MLLD=131.373	PB=0.5	PBP=1	QD=38.5926	RBI=0.0409001
chr1	2938265	2938265	C	T	0.940541	174	185	1	exonic	ACTRT2	.	synonymous SNV	ACTRT2:NM_080431:exon1:c.C15T:p.H5H	rs4576609	.	.	0.1787	.	0.42	.	.	.	.	.	.	.	.	.	.	.	.	1506.7	snp	FAO=174	FDP=185	FR=.	FRO=11	FSAF=73	FSAR=101	FSRF=5	FSRR=6	FWDB=0.019429	FXX=0	LEN=1	MLLD=272.853	PB=0.5	PBP=1	QD=32.5772	RBI=0.0206769
chr1	2938408	2938410	AGA	-	0.782258	97	124	1	exonic	ACTRT2	.	nonframeshift deletion	ACTRT2:NM_080431:exon1:c.158_160del:p.53_54del	rs4013154	.	.	0.1711	.	0.31	.	.	.	.	.	.	.	.	.	.	.	.	468.59	del	FAO=109	FDP=125	FR=.	FRO=16	FSAF=76	FSAR=33	FSRF=8	FSRR=8	FWDB=0.0118547	FXX=0.0384586	LEN=3	MLLD=174.321	PB=0.5	PBP=1	QD=14.9949	RBI=0.0660547
chr1	2938697	2938697	T	G	0.825	132	160	1	exonic	ACTRT2	.	synonymous SNV	ACTRT2:NM_080431:exon1:c.T447G:p.S149S	rs3795262	.	.	0.1793	.	0.42	.	.	.	.	.	.	.	.	.	.	.	.	981.85	snp	FAO=132	FDP=160	FR=.	FRO=28	FSAF=68	FSAR=64	FSRF=19	FSRR=9	FWDB=0.0142537	FXX=0	LEN=1	MLLD=283.574	PB=0.5	PBP=1	QD=24.5461	RBI=0.0253735
chr1	3160669	3160669	G	A	0.428571	3	7	2	exonic	PRDM16	.	nonsynonymous SNV	PRDM16:NM_022114:exon3:c.G406A:p.E136K,PRDM16:NM_199454:exon3:c.G406A:p.E136K	.	.	.	.	.	.	.	.	0.08	T	0.827	P	0.011	U	1	D	-1.9	D	15.78	snp	FAO=3	FDP=7	FR=.	FRO=4	FSAF=3	FSAR=0	FSRF=3	FSRR=1	FWDB=-0.0408327	FXX=0	LEN=1	MLLD=47.8262	PB=0.5	PBP=1	QD=9.01774	RBI=0.0585647
chr1	3328358	3328358	T	C	1	145	145	1	exonic	PRDM16	.	nonsynonymous SNV	PRDM16:NM_022114:exon9:c.T1597C:p.S533P,PRDM16:NM_199454:exon9:c.T1597C:p.S533P	rs870124	.	.	0.8356	.	1	.	.	0.53	T	0	B	0.005	N	0.821	P	3.42	T	1385.68	snp	FAO=145	FDP=145	FR=.	FRO=0	FSAF=67	FSAR=78	FSRF=0	FSRR=0	FWDB=0.0445343	FXX=0	LEN=1	MLLD=132.365	PB=0.5	PBP=1	QD=38.2256	RBI=0.0526237
chr1	3383898	3383898	A	G	1	63	63	1	exonic	ARHGEF16	.	synonymous SNV	ARHGEF16:NM_014448:exon4:c.A801G:p.P267P	rs6424078	.	.	0.9084	.	0.92	.	.	.	.	.	.	.	.	.	.	.	.	593.87	snp	FAO=63	FDP=63	FR=.	FRO=0	FSAF=43	FSAR=20	FSRF=0	FSRR=0	FWDB=0.0422477	FXX=0	LEN=1	MLLD=104.505	PB=0.5	PBP=1	QD=37.7063	RBI=0.0424366
chr1	3385330	3385330	T	C	0.989011	90	91	1	intronic	ARHGEF16	.	.	.	rs2493249	.	.	.	.	1	.	.	.	.	.	.	.	.	.	.	.	.	882.02	snp	FAO=93	FDP=93	FR=.	FRO=0	FSAF=48	FSAR=45	FSRF=0	FSRR=0	FWDB=0.020426	FXX=0.0106372	LEN=1	MLLD=159.835	PB=0.5	PBP=1	QD=37.9362	RBI=0.0358914
chr1	3389727	3389727	C	T	1	45	45	1	exonic	ARHGEF16	.	nonsynonymous SNV	ARHGEF16:NM_014448:exon7:c.C1108T:p.H370Y	rs2185639	.	.	0.8722	.	0.9	.	.	0.71	T	0.011	B	0	D	0	P	0.07	T	425.96	snp	FAO=45	FDP=45	FR=.	FRO=0	FSAF=26	FSAR=19	FSRF=0	FSRR=0	FWDB=0.0245884	FXX=0.0217344	LEN=1	MLLD=71.3721	PB=0.5	PBP=1	QD=37.8635	RBI=0.0402076
chr1	3394456	3394456	T	C	0.989583	95	96	1	exonic	ARHGEF16	.	synonymous SNV	ARHGEF16:NM_014448:exon11:c.T1491C:p.S497S	rs4638054	.	.	0.9991	.	1	.	.	.	.	.	.	.	.	.	.	.	.	891.33	snp	FAO=95	FDP=95	FR=.	FRO=0	FSAF=61	FSAR=34	FSRF=0	FSRR=0	FWDB=0.0625566	FXX=0.0104156	LEN=1	MLLD=149.611	PB=0.5	PBP=1	QD=37.5296	RBI=0.0641541
chr1	3395039	3395039	G	A	1	89	89	2	exonic	ARHGEF16	.	synonymous SNV	ARHGEF16:NM_014448:exon12:c.G1677A:p.V559V	rs10797395	.	.	0.8691	.	0.9	.	.	.	.	.	.	.	.	.	.	.	.	857.02	snp	FAO=89	FDP=89	FR=.	FRO=0	FSAF=46	FSAR=43	FSRF=0	FSRR=0	FWDB=0.00680044	FXX=0	LEN=1	MLLD=322.577	PB=0.5	PBP=1	QD=38.5179	RBI=0.0419134
chr1	3397188	3397188	T	C	1	91	91	1	UTR3	ARHGEF16	NM_014448:c.*37T>C	.	.	rs2487677	.	.	0.9999	.	1	.	.	.	.	.	.	.	.	.	.	.	.	866.41	snp	FAO=92	FDP=92	FR=.	FRO=0	FSAF=39	FSAR=53	FSRF=0	FSRR=0	FWDB=0.0150117	FXX=0	LEN=1	MLLD=208.055	PB=0.5	PBP=1	QD=37.6702	RBI=0.031138
chr1	3416449	3416449	C	A	1	55	55	2	exonic	MEGF6	.	nonsynonymous SNV	MEGF6:NM_001409:exon22:c.G2747T:p.R916L	rs7553399	.	.	0.7481	.	0.79	.	.	0.61	T	0.045	B	0.683	N	1	P	-0.28	T	519.8	snp	FAO=55	FDP=55	FR=.	FRO=0	FSAF=40	FSAR=15	FSRF=0	FSRR=0	FWDB=-0.00562786	FXX=0	LEN=1	MLLD=113.053	PB=0.5	PBP=1	QD=37.8034	RBI=0.0587647
chr1	3417131	3417131	A	G	0.96875	124	128	1	intronic	MEGF6	.	.	.	rs2821031	.	.	.	.	0.86	.	.	.	.	.	.	.	.	.	.	.	.	1128.03	snp	FAO=124	FDP=128	FR=.	FRO=4	FSAF=81	FSAR=43	FSRF=4	FSRR=0	FWDB=0.0304159	FXX=0	LEN=1	MLLD=111.709	PB=0.5	PBP=1	QD=35.2509	RBI=0.0638927
chr1	3440647	3440647	T	C	1	60	60	1	intronic	MEGF6	.	.	.	rs2794322	.	.	0.9627	.	0.98	.	.	.	.	.	.	.	.	.	.	.	.	570.21	snp	FAO=60	FDP=60	FR=.	FRO=0	FSAF=24	FSAR=36	FSRF=0	FSRR=0	FWDB=0.0521044	FXX=0.0163908	LEN=1	MLLD=56.2613	PB=0.5	PBP=1	QD=38.0143	RBI=0.083431
chr1	3496479	3496479	T	C	1	24	24	1	exonic	MEGF6	.	nonsynonymous SNV	MEGF6:NM_001409:exon4:c.A391G:p.S131G	rs2794340	.	.	0.916	.	0.92	.	.	0.7	T	0	B	0.014	N	0.954	P	-2.92	D	220.87	snp	FAO=24	FDP=24	FR=.	FRO=0	FSAF=13	FSAR=11	FSRF=0	FSRR=0	FWDB=0.0115937	FXX=0	LEN=1	MLLD=233.534	PB=0.5	PBP=1	QD=36.8114	RBI=0.0131951
chr1	3545176	3545194	TTCTGGGAGCTCCTCCCCC	-	0.877778	79	90	2	UTR3	TPRG1L	NM_182752:c.*9_*27delTTCTGGGAGCTCCTCCCCC	.	.	rs147637374	.	.	0.812	.	0.96	.	.	.	.	.	.	.	.	.	.	.	.	410.94	del	FAO=79	FDP=81	FR=.	FRO=2	FSAF=37	FSAR=42	FSRF=2	FSRR=0	FWDB=0.0197146	FXX=0.109878	LEN=19	MLLD=521.208	PB=0.5	PBP=1	QD=20.2935	RBI=0.0203046
chr1	3548136	3548136	T	C	1	58	58	1	exonic	WRAP73	.	synonymous SNV	WRAP73:NM_017818:exon11:c.A1134G:p.A378A	rs2760321	.	.	0.8373	.	1	.	.	.	.	.	.	.	.	.	.	.	.	555.78	snp	FAO=58	FDP=58	FR=.	FRO=0	FSAF=31	FSAR=27	FSRF=0	FSRR=0	FWDB=0.0521712	FXX=0	LEN=1	MLLD=166.621	PB=0.5	PBP=1	QD=38.3299	RBI=0.0620674
chr1	3566626	3566633	GCAGGCTG	-	1	57	57	1	UTR5	WRAP73	NM_017818:c.-63_-70delCAGCCTGC	.	.	rs145464993	.	.	0.4023	.	0.49	.	.	.	.	.	.	.	.	.	.	.	.	348.93	del	FAO=59	FDP=59	FR=.	FRO=0	FSAF=14	FSAR=45	FSRF=0	FSRR=0	FWDB=0.0392875	FXX=0	LEN=8	MLLD=287.864	PB=0.5	PBP=1	QD=23.6561	RBI=0.0399198
chr1	3566706	3566706	G	A	1	55	55	2	upstream	WRAP73	.	.	.	rs2251098	.	.	.	.	0.9	.	.	.	.	.	.	.	.	.	.	.	.	519.73	snp	FAO=55	FDP=55	FR=.	FRO=0	FSAF=6	FSAR=49	FSRF=0	FSRR=0	FWDB=0.0221064	FXX=0	LEN=1	MLLD=71.4001	PB=0.5	PBP=1	QD=37.7988	RBI=0.0255148
chr1	3607520	3607520	G	A	0.195652	9	46	1	intronic	TP73	.	.	.	rs3765730	.	.	0.3485	.	0.46	.	.	.	.	.	.	.	.	.	.	.	.	15.41	snp	FAO=9	FDP=46	FR=.	FRO=37	FSAF=4	FSAR=5	FSRF=19	FSRR=18	FWDB=-0.0123692	FXX=0	LEN=1	MLLD=170.379	PB=0.5	PBP=1	QD=1.34037	RBI=0.0303274
chr1	3638674	3638674	C	T	0.947368	54	57	2	exonic	TP73	.	synonymous SNV	TP73:NM_001126240:exon3:c.C372T:p.T124T,TP73:NM_001126241:exon3:c.C372T:p.T124T,TP73:NM_001126242:exon3:c.C372T:p.T124T,TP73:NM_001204189:exon3:c.C372T:p.T124T,TP73:NM_001204190:exon3:c.C372T:p.T124T,TP73:NM_001204191:exon3:c.C372T:p.T124T,TP73:NM_001204192:exon3:c.C306T:p.T102T,TP73:NM_001204184:exon5:c.C519T:p.T173T,TP73:NM_001204185:exon5:c.C519T:p.T173T,TP73:NM_001204186:exon5:c.C519T:p.T173T…	rs1801174	.	.	0.8888	.	0.91	.	.	.	.	.	.	.	.	.	.	.	.	474.61	snp	FAO=54	FDP=57	FR=.	FRO=3	FSAF=9	FSAR=45	FSRF=0	FSRR=3	FWDB=0.00868949	FXX=0	LEN=1	MLLD=204.122	PB=0.5	PBP=1	QD=33.3057	RBI=0.0503518
chr1	3638834	3638834	C	G	#VALUE!	8;42	56	2;2	intronic	TP73	.	.	.	.	.	.	.	.	.	.	.	.	.	.	.	.	.	.	.	.	.	391.74	snp;snp	FAO=8,42	FDP=56	FR=.	FRO=6	FSAF=0,2	FSAR=8,40	FSRF=1	FSRR=5	FWDB=0.00731548,0.0112306	FXX=0	LEN=1,1	MLLD=21.2899,271.289	PB=0.5,0.5	PBP=1,1	QD=27.9814	RBI=0.021287,0.0115699
chr1	3638834	3638834	C	T	#VALUE!	8;42	56	2;2	intronic	TP73	.	.	.	rs12737840	.	.	.	.	0.4	.	.	.	.	.	.	.	.	.	.	.	.	391.74	snp;snp	FAO=8,42	FDP=56	FR=.	FRO=6	FSAF=0,2	FSAR=8,40	FSRF=1	FSRR=5	FWDB=0.00731548,0.0112306	FXX=0	LEN=1,1	MLLD=21.2899,271.289	PB=0.5,0.5	PBP=1,1	QD=27.9814	RBI=0.021287,0.0115699
chr1	3639903	3639903	G	A	0.666667	10	15	1	intronic	TP73	.	.	.	.	.	.	.	.	.	.	.	.	.	.	.	.	.	.	.	.	.	62.47	snp	FAO=10	FDP=15	FR=.	FRO=5	FSAF=8	FSAR=2	FSRF=1	FSRR=4	FWDB=-0.0129378	FXX=0	LEN=1	MLLD=65.8008	PB=0.5	PBP=1	QD=16.659	RBI=0.103892
chr1	3669201	3669201	A	G	0.887755	87	98	1	exonic	CCDC27	.	synonymous SNV	CCDC27:NM_152492:exon1:c.A156G:p.P52P	rs10797410	.	.	0.3714	.	0.84	.	.	.	.	.	.	.	.	.	.	.	.	704.35	snp	FAO=87	FDP=98	FR=.	FRO=11	FSAF=60	FSAR=27	FSRF=6	FSRR=5	FWDB=-0.00852854	FXX=0	LEN=1	MLLD=237.68	PB=0.5	PBP=1	QD=28.749	RBI=0.033674
chr1	3669205	3669205	C	G	0.887755	87	98	1	exonic	CCDC27	.	nonsynonymous SNV	CCDC27:NM_152492:exon1:c.C160G:p.Q54E	rs10910021	.	.	0.3693	.	0.45	.	.	0.78	T	0	B	0.65	N	1	P	2.26	T	704.31	snp	FAO=87	FDP=98	FR=.	FRO=11	FSAF=60	FSAR=27	FSRF=6	FSRR=5	FWDB=0.0293376	FXX=0	LEN=1	MLLD=110.306	PB=0.5	PBP=1	QD=28.7475	RBI=0.0761802
chr1	3673496	3673496	T	G	0.823129	121	147	1	intronic	CCDC27	.	.	.	rs4648405	.	.	0.2739	.	0.4	.	.	.	.	.	.	.	.	.	.	.	.	955.99	snp	FAO=126	FDP=147	FR=.	FRO=21	FSAF=46	FSAR=80	FSRF=7	FSRR=14	FWDB=-0.00890997	FXX=0.0067563	LEN=1	MLLD=63.7293	PB=0.5	PBP=1	QD=26.0132	RBI=0.00963179
chr1	3677933	3677933	T	C	0.857143	90	105	1	exonic	CCDC27	.	nonsynonymous SNV	CCDC27:NM_152492:exon5:c.T800C:p.M267T	rs1181883	.	.	0.392	.	0.69	.	.	0.49	T	0	B	0.161	N	1	P	2.31	T	725.44	snp	FAO=91	FDP=103	FR=.	FRO=12	FSAF=49	FSAR=42	FSRF=5	FSRR=7	FWDB=-0.0429257	FXX=0.0190458	LEN=1	MLLD=171.902	PB=0.5	PBP=1	QD=28.1722	RBI=0.0489719
chr1	3679139	3679139	T	C	0.923077	12	13	1	intronic	CCDC27	.	.	.	rs1181879	.	.	0.4586	.	0.82	.	.	.	.	.	.	.	.	.	.	.	.	108.55	snp	FAO=12	FDP=12	FR=.	FRO=0	FSAF=12	FSAR=0	FSRF=0	FSRR=0	FWDB=-0.0586296	FXX=0.076864	LEN=1	MLLD=56.1786	PB=0.5	PBP=1	QD=36.1818	RBI=0.0586296
chr1	3679146	3679146	G	A	0.923077	12	13	4	intronic	CCDC27	.	.	.	rs4648556	.	.	0.2392	.	0.3	.	.	.	.	.	.	.	.	.	.	.	.	108.55	snp	FAO=12	FDP=12	FR=.	FRO=0	FSAF=12	FSAR=0	FSRF=0	FSRR=0	FWDB=0.0363625	FXX=0.076864	LEN=1	MLLD=67.7093	PB=0.5	PBP=1	QD=36.1823	RBI=0.0363625
chr1	3679775	3679775	C	T	0.887006	157	177	1	exonic	CCDC27	.	nonsynonymous SNV	CCDC27:NM_152492:exon7:c.C1058T:p.T353M	rs10910024	.	.	0.2421	.	0.37	.	.	0.15	T	0.037	B	0	N	1	P	2.18	T	1271.98	snp	FAO=157	FDP=176	FR=.	FRO=19	FSAF=1	FSAR=156	FSRF=0	FSRR=19	FWDB=-0.024857	FXX=0.0056494	LEN=1	MLLD=93.2715	PB=0.5	PBP=1	QD=28.9086	RBI=0.0547449
chr1	3732103	3732103	T	C	0.233333	21	90	1	intronic	CEP104	.	.	.	rs4648409	.	.	0.5547	.	0.91	.	.	.	.	.	.	.	.	.	.	.	.	35.96	snp	FAO=21	FDP=90	FR=.	FRO=69	FSAF=3	FSAR=18	FSRF=21	FSRR=48	FWDB=0.0598437	FXX=0	LEN=1	MLLD=71.5491	PB=0.5	PBP=1	QD=1.5983	RBI=0.0616637
chr1	3745787	3745787	T	C	0.174312	19	109	3	intronic	CEP104	.	.	.	rs2275832	.	.	0.5662	.	0.94	.	.	.	.	.	.	.	.	.	.	.	.	18.42	snp	FAO=19	FDP=109	FR=.	FRO=90	FSAF=15	FSAR=4	FSRF=45	FSRR=45	FWDB=0.0148175	FXX=0	LEN=1	MLLD=195.089	PB=0.5	PBP=1	QD=0.676007	RBI=0.0205484
chr1	3746583	3746583	G	T	0.888889	88	99	1	intronic	CEP104	.	.	.	rs2275828	.	.	0.431	.	0.49	.	.	.	.	.	.	.	.	.	.	.	.	723.67	snp	FAO=90	FDP=101	FR=.	FRO=11	FSAF=55	FSAR=35	FSRF=6	FSRR=5	FWDB=-0.00101158	FXX=0	LEN=1	MLLD=322.173	PB=0.5	PBP=1	QD=28.66	RBI=0.0221506
chr1	3746589	3746589	C	G	1	101	101	1	intronic	CEP104	.	.	.	rs2275826	.	.	0.9537	.	0.95	.	.	.	.	.	.	.	.	.	.	.	.	961.33	snp	FAO=101	FDP=101	FR=.	FRO=0	FSAF=61	FSAR=40	FSRF=0	FSRR=0	FWDB=0.0148079	FXX=0	LEN=1	MLLD=71.0793	PB=0.5	PBP=1	QD=38.0725	RBI=0.0243585
chr1	3747580	3747580	C	T	0.852459	104	122	1	intronic	CEP104	.	.	.	rs6424058	.	.	0.4349	.	0.49	.	.	.	.	.	.	.	.	.	.	.	.	794.13	snp	FAO=104	FDP=122	FR=.	FRO=18	FSAF=55	FSAR=49	FSRF=10	FSRR=8	FWDB=-0.00386484	FXX=0	LEN=1	MLLD=202.156	PB=0.5	PBP=1	QD=26.037	RBI=0.0266192
chr1	3747603	3747603	T	C	0.991736	120	121	1	intronic	CEP104	.	.	.	rs6413779	.	.	0.9538	.	0.95	.	.	.	.	.	.	.	.	.	.	.	.	1134.64	snp	FAO=121	FDP=121	FR=.	FRO=0	FSAF=65	FSAR=56	FSRF=0	FSRR=0	FWDB=0.0150057	FXX=0.00819605	LEN=1	MLLD=179.529	PB=0.5	PBP=1	QD=37.5087	RBI=0.0154814
chr1	3753136	3753136	A	T	0.855172	124	145	2	exonic	CEP104	.	nonsynonymous SNV	CEP104:NM_014704:exon10:c.T1240A:p.L414I	rs2275824	.	.	0.434	.	0.49	.	.	0.3	T	0.022	B	0.863	N	1	P	2.35	T	951.98	snp	FAO=124	FDP=145	FR=.	FRO=21	FSAF=63	FSAR=61	FSRF=13	FSRR=8	FWDB=0.0133002	FXX=0	LEN=1	MLLD=146.786	PB=0.5	PBP=1	QD=26.2615	RBI=0.015459
chr1	3755675	3755675	T	C	0.914634	75	82	2	exonic	CEP104	.	synonymous SNV	CEP104:NM_014704:exon8:c.A744G:p.E248E	rs1891941	.	.	0.9538	.	0.95	.	.	.	.	.	.	.	.	.	.	.	.	707.08	snp	FAO=82	FDP=82	FR=.	FRO=0	FSAF=35	FSAR=47	FSRF=0	FSRR=0	FWDB=0.0969328	FXX=0	LEN=1	MLLD=101.736	PB=0.5	PBP=1	QD=34.4915	RBI=0.0981576
chr1	3756120	3756120	A	G	0.811321	86	106	1	intronic	CEP104	.	.	.	rs1539649	.	.	0.4452	.	0.54	.	.	.	.	.	.	.	.	.	.	.	.	639.2	snp	FAO=87	FDP=106	FR=.	FRO=19	FSAF=54	FSAR=33	FSRF=11	FSRR=8	FWDB=0.0784702	FXX=0	LEN=1	MLLD=119.633	PB=0.5	PBP=1	QD=24.1206	RBI=0.0822065
chr1	3761479	3761479	C	T	0.87931	102	116	1	exonic	CEP104	.	synonymous SNV	CEP104:NM_014704:exon6:c.G558A:p.T186T	rs2275822	.	.	0.4348	.	0.49	.	.	.	.	.	.	.	.	.	.	.	.	805.25	snp	FAO=102	FDP=117	FR=.	FRO=15	FSAF=37	FSAR=65	FSRF=5	FSRR=10	FWDB=0.0630674	FXX=0	LEN=1	MLLD=70.6768	PB=0.5	PBP=1	QD=27.5298	RBI=0.094094
chr1	3782608	3782608	C	T	1	161	161	2	intronic	DFFB	.	.	.	rs10909809	.	.	0.7037	.	0.7	.	.	.	.	.	.	.	.	.	.	.	.	1538.41	snp	FAO=161	FDP=161	FR=.	FRO=0	FSAF=73	FSAR=88	FSRF=0	FSRR=0	FWDB=0.0215223	FXX=0	LEN=1	MLLD=267.732	PB=0.5	PBP=1	QD=38.2213	RBI=0.0218923
chr1	3786189	3786189	G	A	0.85	170	200	2	exonic	DFFB	.	synonymous SNV	DFFB:NM_001282669:exon5:c.G603A:p.T201T,DFFB:NM_004402:exon5:c.G531A:p.T177T	rs1141070	.	.	0.3707	.	0.37	.	.	.	.	.	.	.	.	.	.	.	.	1305.55	snp	FAO=170	FDP=200	FR=.	FRO=30	FSAF=81	FSAR=89	FSRF=13	FSRR=17	FWDB=-0.00760066	FXX=0	LEN=1	MLLD=308.979	PB=0.5	PBP=1	QD=26.1109	RBI=0.0192738
chr1	3800242	3800242	A	G	0.916667	121	132	2	exonic	DFFB	.	synonymous SNV	DFFB:NM_001282669:exon7:c.A1026G:p.P342P,DFFB:NM_004402:exon7:c.A954G:p.P318P	rs3205087	.	.	0.451	.	0.45	.	.	.	.	.	.	.	.	.	.	.	.	1009.17	snp	FAO=121	FDP=132	FR=.	FRO=11	FSAF=65	FSAR=56	FSRF=6	FSRR=5	FWDB=0.0275105	FXX=0	LEN=1	MLLD=334.458	PB=0.5	PBP=1	QD=30.5808	RBI=0.0525733
chr1	3807593	3807593	G	C	1	190	190	1	exonic	C1orf174	.	nonsynonymous SNV	C1orf174:NM_207356:exon3:c.C158G:p.T53R	rs4274008	.	.	0.9922	.	1	.	.	1	T	0	B	0	N	1	P	3.42	T	1832.25	snp	FAO=190	FDP=190	FR=.	FRO=0	FSAF=98	FSAR=92	FSRF=0	FSRR=0	FWDB=0.0592308	FXX=0	LEN=1	MLLD=239.814	PB=0.5	PBP=1	QD=38.5737	RBI=0.0595531
chr1	4772717	4772717	G	A	0.916667	11	12	4	exonic	AJAP1	.	nonsynonymous SNV	AJAP1:NM_001042478:exon2:c.G787A:p.G263R,AJAP1:NM_018836:exon2:c.G787A:p.G263R	rs242056	.	.	0.665	.	0.67	.	.	0.32	T	0.999	D	0.004	N	0.829	P	0.9	T	100.46	snp	FAO=11	FDP=11	FR=.	FRO=0	FSAF=7	FSAR=4	FSRF=0	FSRR=0	FWDB=0.00292971	FXX=0.0832639	LEN=1	MLLD=257.777	PB=0.5	PBP=1	QD=36.5319	RBI=0.0495152
chr1	4834606	4834606	T	C	0.181818	12	66	1	UTR3	AJAP1	NM_018836:c.*47T>C,NM_001042478:c.*47T>C	.	.	rs389959	.	.	0.3107	.	0.31	.	.	.	.	.	.	.	.	.	.	.	.	15.65	snp	FAO=12	FDP=66	FR=.	FRO=54	FSAF=3	FSAR=9	FSRF=25	FSRR=29	FWDB=0.00433219	FXX=0	LEN=1	MLLD=64.8877	PB=0.5	PBP=1	QD=0.94823	RBI=0.0301879
chr1	5935162	5935162	A	T	1	60	60	1	splicing	NPHP4	NM_001291593:exon18:c.1279-2T>A,NM_001291594:exon17:c.1282-2T>A,NM_015102:exon21:c.2818-2T>A	.	.	rs1287637	CLINSIG=non-pathogenic;CLNDBN=not_specified;CLNREVSTAT=no_assertion_criteria_provided;CLNACC=RCV000153587.2;CLNDSDB=MedGen;CLNDSDBID=CN169374	.	0.8172	.	0.92	.	.	.	.	.	.	.	.	0	P	.	.	580.87	snp	FAO=60	FDP=60	FR=.	FRO=0	FSAF=8	FSAR=52	FSRF=0	FSRR=0	FWDB=-0.024247	FXX=0	LEN=1	MLLD=156.785	PB=0.5	PBP=1	QD=38.7245	RBI=0.033264
chr1	6038583	6038583	G	C	0.900709	127	141	1	intronic	NPHP4	.	.	.	rs4908639	.	.	.	.	0.97	.	.	.	.	.	.	.	.	.	.	.	.	1036.18	snp	FAO=127	FDP=141	FR=.	FRO=14	FSAF=60	FSAR=67	FSRF=6	FSRR=8	FWDB=0.0121832	FXX=0.00704176	LEN=1	MLLD=313.405	PB=0.5	PBP=1	QD=29.3953	RBI=0.013569
chr1	6149053	6149053	C	T	1	60	60	1	intronic	KCNAB2	.	.	.	rs2273043	.	.	0.0942	.	0.21	.	.	.	.	.	.	.	.	.	.	.	.	580.86	snp	FAO=60	FDP=60	FR=.	FRO=0	FSAF=30	FSAR=30	FSRF=0	FSRR=0	FWDB=-0.0157645	FXX=0	LEN=1	MLLD=126.632	PB=0.5	PBP=1	QD=38.7241	RBI=0.0386106
chr1	6155332	6155332	T	C	0.7	56	80	1	intronic	KCNAB2	.	.	.	rs1555144	.	.	0.7367	.	0.88	.	.	.	.	.	.	.	.	.	.	.	.	774.85	snp	FAO=80	FDP=80	FR=.,HEALED	FRO=0	FSAF=12	FSAR=68	FSRF=0	FSRR=0	FWDB=0.059595	FXX=0	LEN=1	MLLD=239.828	PB=0.5	PBP=1	QD=38.7424	RBI=0.0800705
chr1	6158562	6158562	A	G	1	113	113	1	exonic	KCNAB2	.	synonymous SNV	KCNAB2:NM_001199863:exon14:c.A831G:p.S277S,KCNAB2:NM_172130:exon15:c.A990G:p.S330S,KCNAB2:NM_001199860:exon16:c.A1032G:p.S344S,KCNAB2:NM_001199861:exon16:c.A1032G:p.S344S,KCNAB2:NM_001199862:exon16:c.A1176G:p.S392S,KCNAB2:NM_003636:exon16:c.A1032G:p.S344S	rs2229002	.	.	0.6019	.	0.68	.	.	.	.	.	.	.	.	.	.	.	.	1085.68	snp	FAO=114	FDP=114	FR=.	FRO=0	FSAF=63	FSAR=51	FSRF=0	FSRR=0	FWDB=0.0435112	FXX=0	LEN=1	MLLD=57.3199	PB=0.5	PBP=1	QD=38.094	RBI=0.0450217
chr1	6170425	6170425	G	-	0.988304	169	171	1	intronic	CHD5	.	.	.	rs78789357	.	.	0.4353	.	0.69	.	.	.	.	.	.	.	.	.	.	.	.	1009.94	del	FAO=172	FDP=172	FR=.	FRO=0	FSAF=106	FSAR=66	FSRF=0	FSRR=0	FWDB=0.0225365	FXX=0.00578001	LEN=1	MLLD=354.13	PB=0.5	PBP=1	QD=23.487	RBI=0.0231535
chr1	6184092	6184092	A	G	0.987952	82	83	1	exonic	CHD5	.	nonsynonymous SNV	CHD5:NM_015557:exon31:c.T4615C:p.S1539P	rs2843493	.	.	0.5813	.	1	.	.	0.35	T	0	B	0.024	N	1	P	2.15	T	777.23	snp	FAO=82	FDP=82	FR=.	FRO=0	FSAF=33	FSAR=49	FSRF=0	FSRR=0	FWDB=0.0211457	FXX=0.0120467	LEN=1	MLLD=71.6475	PB=0.5	PBP=1	QD=37.9137	RBI=0.0302728
chr1	6313938	6313938	C	T	1	23	23	1	exonic	GPR153	.	nonsynonymous SNV	GPR153:NM_207370:exon3:c.G626A:p.R209H	rs12735670	.	.	.	.	0.82	.	.	0.44	T	0.012	B	0.002	N	0.411	P	0.97	T	210.68	snp	FAO=23	FDP=23	FR=.	FRO=0	FSAF=16	FSAR=7	FSRF=0	FSRR=0	FWDB=-0.00741487	FXX=0	LEN=1	MLLD=343.627	PB=0.5	PBP=1	QD=36.6392	RBI=0.0320592
chr1	6314822	6314822	T	C	0.958333	23	24	1	exonic	GPR153	.	synonymous SNV	GPR153:NM_207370:exon2:c.A144G:p.T48T	rs11590458	.	.	0.7015	.	0.82	.	.	.	.	.	.	.	.	.	.	.	.	212.39	snp	FAO=23	FDP=23	FR=.	FRO=0	FSAF=6	FSAR=17	FSRF=0	FSRR=0	FWDB=-0.00539626	FXX=0.0416493	LEN=1	MLLD=210.868	PB=0.5	PBP=1	QD=36.9382	RBI=0.0546052
chr1	6500919	6500919	T	C	1	19	19	3	intronic	ESPN	.	.	.	rs3817918	.	.	0.1034	.	0.66	.	.	.	.	.	.	.	.	.	.	.	.	183.14	snp	FAO=19	FDP=19	FR=.	FRO=0	FSAF=13	FSAR=6	FSRF=0	FSRR=0	FWDB=-0.0108607	FXX=0	LEN=1	MLLD=193.014	PB=0.5	PBP=1	QD=38.5549	RBI=0.0115688
chr1	6504823	6504823	G	A	1	51	51	1	intronic	ESPN	.	.	.	rs6664393	.	.	.	.	0.15	.	.	.	.	.	.	.	.	.	.	.	.	481.19	snp	FAO=51	FDP=51	FR=.	FRO=0	FSAF=30	FSAR=21	FSRF=0	FSRR=0	FWDB=0.0168267	FXX=0	LEN=1	MLLD=221.2	PB=0.5	PBP=1	QD=37.7406	RBI=0.0171433
chr1	6524862	6524862	G	A	1	111	111	1	intronic	TNFRSF25	.	.	.	rs77093528	.	.	.	.	0.03	.	.	.	.	.	.	.	.	.	.	.	.	1132.04	snp	FAO=118	FDP=118	FR=.	FRO=0	FSAF=44	FSAR=74	FSRF=0	FSRR=0	FWDB=0.048732	FXX=0	LEN=1	MLLD=352.164	PB=0.5	PBP=1	QD=38.3743	RBI=0.056329
chr1	6579607	6579607	C	T	0.909091	80	88	2	UTR5	PLEKHG5	NM_198681:c.-36G>A	.	.	rs1556035	.	.	0.8862	.	0.93	.	.	.	.	.	.	.	.	.	.	.	.	670.02	snp	FAO=80	FDP=88	FR=.	FRO=8	FSAF=20	FSAR=60	FSRF=7	FSRR=1	FWDB=0.145432	FXX=0	LEN=1	MLLD=58.0521	PB=0.5	PBP=1	QD=30.4553	RBI=0.146537
chr1	6586070	6586070	C	T	0.98913	91	92	1	intronic	NOL9	.	.	.	rs7548042	.	.	0.9998	.	1	.	.	.	.	.	.	.	.	.	.	.	.	872.99	snp	FAO=92	FDP=92	FR=.	FRO=0	FSAF=54	FSAR=38	FSRF=0	FSRR=0	FWDB=-0.0122879	FXX=0.0107515	LEN=1	MLLD=127.217	PB=0.5	PBP=1	QD=37.956	RBI=0.0131558
chr1	6614391	6614391	A	C	1	25	25	1	exonic	NOL9	.	nonsynonymous SNV	NOL9:NM_024654:exon1:c.T172G:p.S58A	rs6693391	.	.	0.9949	.	1	.	.	1	T	0	B	0.1	N	1	P	2.4	T	245.82	snp	FAO=26	FDP=26	FR=.	FRO=0	FSAF=14	FSAR=12	FSRF=0	FSRR=0	FWDB=0.0130386	FXX=0.0370233	LEN=1	MLLD=169.036	PB=0.5	PBP=1	QD=37.8183	RBI=0.172221
chr1	6614415	6614415	A	G	1	18	18	1	exonic	NOL9	.	nonsynonymous SNV	NOL9:NM_024654:exon1:c.T148C:p.W50R	rs6693400	.	.	0.999	.	1	.	.	1	T	0	B	0.031	N	1	P	2.5	T	170.86	snp	FAO=18	FDP=18	FR=.	FRO=0	FSAF=7	FSAR=11	FSRF=0	FSRR=0	FWDB=0.0260316	FXX=0	LEN=1	MLLD=150.847	PB=0.5	PBP=1	QD=37.9686	RBI=0.0445017
chr1	6614535	6614535	G	A	1	13	13	1	exonic	NOL9	.	nonsynonymous SNV	NOL9:NM_024654:exon1:c.C28T:p.R10W	rs4908923	.	.	0.8867	.	0.93	.	.	0	D	1	D	0.092	N	1	P	1.96	T	116.19	snp	FAO=13	FDP=13	FR=.	FRO=0	FSAF=2	FSAR=11	FSRF=0	FSRR=0	FWDB=0.0348274	FXX=0	LEN=1	MLLD=74.113	PB=0.5	PBP=1	QD=35.7501	RBI=0.0369454
chr1	6635231	6635231	A	G	0.987013	152	154	2	exonic	TAS1R1	.	nonsynonymous SNV	TAS1R1:NM_138697:exon3:c.A1039G:p.K347E	rs10864628	.	.	0.9993	.	1	.	.	1	T	0.056	B	0.834	N	1	P	-2.1	D	1395.48	snp	FAO=150	FDP=150	FR=.	FRO=0	FSAF=74	FSAR=76	FSRF=0	FSRR=0	FWDB=0.0194865	FXX=0.0259723	LEN=1	MLLD=58.016	PB=0.5	PBP=1	QD=37.2127	RBI=0.0273943
chr1	6636461	6636461	C	T	0.981818	108	110	1	intronic	TAS1R1	.	.	.	rs17492553	.	.	0.5162	.	0.59	.	.	.	.	.	.	.	.	.	.	.	.	1012.62	snp	FAO=108	FDP=108	FR=.	FRO=0	FSAF=62	FSAR=46	FSRF=0	FSRR=0	FWDB=-0.0422232	FXX=0.0270246	LEN=1	MLLD=167.588	PB=0.5	PBP=1	QD=37.5044	RBI=0.0422355
chr1	6679848	6679848	C	T	0.872093	75	86	2	intronic	PHF13	.	.	.	rs2072948	.	.	0.3412	.	0.35	.	.	.	.	.	.	.	.	.	.	.	.	591.02	snp	FAO=75	FDP=86	FR=.	FRO=11	FSAF=43	FSAR=32	FSRF=6	FSRR=5	FWDB=0.00543276	FXX=0	LEN=1	MLLD=218.821	PB=0.5	PBP=1	QD=27.4892	RBI=0.0207803
chr1	6681375	6681375	C	T	0.805085	95	118	1	intronic	PHF13	.	.	.	rs6695474	.	.	.	.	0.35	.	.	.	.	.	.	.	.	.	.	.	.	709.17	snp	FAO=99	FDP=122	FR=.	FRO=23	FSAF=62	FSAR=37	FSRF=11	FSRR=12	FWDB=-0.000528728	FXX=0.00812942	LEN=1	MLLD=268.326	PB=0.5	PBP=1	QD=23.2516	RBI=0.00662044
chr1	6681744	6681744	C	T	1	96	96	1	UTR3	PHF13	NM_153812:c.*47C>T	.	.	rs3747994	.	.	0.7116	.	0.81	.	.	.	.	.	.	.	.	.	.	.	.	916.37	snp	FAO=96	FDP=96	FR=.	FRO=0	FSAF=55	FSAR=41	FSRF=0	FSRR=0	FWDB=-0.0241939	FXX=0	LEN=1	MLLD=169.624	PB=0.5	PBP=1	QD=38.1819	RBI=0.0254046
chr1	6695802	6695802	A	G	1	105	105	1	intronic	DNAJC11	.	.	.	rs6577583	.	.	0.6994	.	0.8	.	.	.	.	.	.	.	.	.	.	.	.	1012.92	snp	FAO=106	FDP=106	FR=.	FRO=0	FSAF=28	FSAR=78	FSRF=0	FSRR=0	FWDB=-0.0774161	FXX=0	LEN=1	MLLD=63.1143	PB=0.5	PBP=1	QD=38.2234	RBI=0.090624
chr1	6704635	6704635	A	G	0.978723	92	94	1	exonic	DNAJC11	.	synonymous SNV	DNAJC11:NM_018198:exon10:c.T1080C:p.G360G	rs200458	.	.	0.9117	.	0.97	.	.	.	.	.	.	.	.	.	.	.	.	885.52	snp	FAO=93	FDP=93	FR=.	FRO=0	FSAF=42	FSAR=51	FSRF=0	FSRR=0	FWDB=0.0614411	FXX=0.0210504	LEN=1	MLLD=56.4721	PB=0.5	PBP=1	QD=38.0869	RBI=0.0634074
chr1	7737799	7737799	A	G	1	56	56	2	intronic	CAMTA1	.	.	.	rs3011926	.	.	0.5414	.	0.66	.	.	.	.	.	.	.	.	.	.	.	.	543.33	snp	FAO=57	FDP=57	FR=.	FRO=0	FSAF=17	FSAR=40	FSRF=0	FSRR=0	FWDB=-0.0259494	FXX=0	LEN=1	MLLD=49.9389	PB=0.5	PBP=1	QD=38.1282	RBI=0.0579771
chr1	7861304	7861304	T	C	0.820652	151	184	1	intronic	PER3	.	.	.	rs707465	.	.	0.3364	.	0.58	.	.	.	.	.	.	.	.	.	.	.	.	1104.02	snp	FAO=151	FDP=184	FR=.	FRO=33	FSAF=78	FSAR=73	FSRF=17	FSRR=16	FWDB=0.00504446	FXX=0	LEN=1	MLLD=198.415	PB=0.5	PBP=1	QD=24.0004	RBI=0.012882
chr1	7861345	7861345	G	A	0.184783	34	184	1	intronic	PER3	.	.	.	rs488728	.	.	.	.	0.7	.	.	.	.	.	.	.	.	.	.	.	.	31.21	snp	FAO=34	FDP=184	FR=.	FRO=150	FSAF=17	FSAR=17	FSRF=77	FSRR=73	FWDB=-0.0295041	FXX=0	LEN=1	MLLD=72.2882	PB=0.5	PBP=1	QD=0.67843	RBI=0.0301867
chr1	7869915	7869915	G	C	1	22	22	1	intronic	PER3	.	.	.	rs228668	.	.	0.9551	.	1	.	.	.	.	.	.	.	.	.	.	.	.	201.65	snp	FAO=22	FDP=22	FR=.	FRO=0	FSAF=11	FSAR=11	FSRF=0	FSRR=0	FWDB=0.0283699	FXX=0	LEN=1	MLLD=63.5662	PB=0.5	PBP=1	QD=36.6632	RBI=0.0286535
chr1	7870048	7870048	T	C	1	22	22	1	exonic	PER3	.	synonymous SNV	PER3:NM_001289861:exon12:c.T1338C:p.S446S,PER3:NM_001289862:exon12:c.T1338C:p.S446S,PER3:NM_001289863:exon12:c.T1338C:p.S446S,PER3:NM_001289864:exon12:c.T381C:p.S127S,PER3:NM_016831:exon12:c.T1335C:p.S445S	rs228669	.	.	0.9257	.	0.97	.	.	.	.	.	.	.	.	.	.	.	.	201.65	snp	FAO=22	FDP=22	FR=.	FRO=0	FSAF=9	FSAR=13	FSRF=0	FSRR=0	FWDB=0.00311862	FXX=0	LEN=1	MLLD=78.0631	PB=0.5	PBP=1	QD=36.6634	RBI=0.0185777
chr1	7886424	7886424	G	A	0.786667	59	75	1	intronic	PER3	.	.	.	rs697693	.	.	.	.	0.49	.	.	.	.	.	.	.	.	.	.	.	.	398.3	snp	FAO=57	FDP=73	FR=.	FRO=16	FSAF=46	FSAR=11	FSRF=5	FSRR=11	FWDB=0.0188136	FXX=0.0394685	LEN=1	MLLD=282.329	PB=0.5	PBP=1	QD=21.8248	RBI=0.0189432
chr1	7887248	7887248	G	A	0.8	52	65	2	exonic	PER3	.	synonymous SNV	PER3:NM_001289861:exon18:c.G2259A:p.P753P,PER3:NM_001289862:exon18:c.G2259A:p.P753P,PER3:NM_001289863:exon18:c.G2238A:p.P746P,PER3:NM_001289864:exon18:c.G1302A:p.P434P,PER3:NM_016831:exon18:c.G2235A:p.P745P	rs2859387	.	.	0.3556	.	0.8	.	.	.	.	.	.	.	.	.	.	.	.	371.33	snp	FAO=52	FDP=65	FR=.	FRO=13	FSAF=30	FSAR=22	FSRF=3	FSRR=10	FWDB=0.0186563	FXX=0	LEN=1	MLLD=295.376	PB=0.5	PBP=1	QD=22.8512	RBI=0.0189235
chr1	7887493	7887493	T	C	1	172	172	1	exonic	PER3	.	nonsynonymous SNV	PER3:NM_001289861:exon18:c.T2504C:p.L835P,PER3:NM_001289862:exon18:c.T2504C:p.L835P,PER3:NM_001289863:exon18:c.T2483C:p.L828P,PER3:NM_001289864:exon18:c.T1547C:p.L516P,PER3:NM_016831:exon18:c.T2480C:p.L827P	rs228696	.	.	0.9548	.	1	.	.	1	T	0	B	0.738	N	1	P	2.89	T	1774.43	snp	FAO=185	FDP=185	FR=.	FRO=0	FSAF=85	FSAR=100	FSRF=0	FSRR=0	FWDB=0.0206736	FXX=0	LEN=1	MLLD=94.8783	PB=0.5	PBP=1	QD=38.3661	RBI=0.109167
chr1	7889941	7889941	C	T	0.916418	307	335	2	exonic	PER3	.	synonymous SNV	PER3:NM_001289861:exon19:c.C2931T:p.T977T,PER3:NM_001289862:exon19:c.C2934T:p.T978T,PER3:NM_001289863:exon19:c.C2910T:p.T970T,PER3:NM_001289864:exon19:c.C1974T:p.T658T,PER3:NM_016831:exon19:c.C2907T:p.T969T	rs2640908	.	.	0.1881	.	0.5	.	.	.	.	.	.	.	.	.	.	.	.	2592.05	snp	FAO=309	FDP=335	FR=.	FRO=26	FSAF=170	FSAR=139	FSRF=23	FSRR=3	FWDB=0.0210788	FXX=0.0029761	LEN=1	MLLD=203.063	PB=0.5	PBP=1	QD=30.9498	RBI=0.0719581
chr1	7890053	7890053	G	A	0.924528	147	159	1	exonic	PER3	.	nonsynonymous SNV	PER3:NM_001289862:exon19:c.G3046A:p.A1016T,PER3:NM_001289864:exon19:c.G2086A:p.A696T,PER3:NM_016831:exon19:c.G3019A:p.A1007T	rs1776342	.	.	.	.	.	.	.	0.47	T	0.117	B	0	N	1	N	2.51	T	1252.15	snp	FAO=147	FDP=159	FR=.	FRO=12	FSAF=66	FSAR=81	FSRF=0	FSRR=12	FWDB=0.057185	FXX=0	LEN=1	MLLD=150.366	PB=0.5	PBP=1	QD=31.5007	RBI=0.0712501
chr1	7890055	7890055	T	A	0.913043	147	161	1	exonic	PER3	.	synonymous SNV	PER3:NM_001289862:exon19:c.T3048A:p.A1016A,PER3:NM_001289864:exon19:c.T2088A:p.A696A,PER3:NM_016831:exon19:c.T3021A:p.A1007A	rs11121034	.	.	.	.	.	.	.	.	.	.	.	.	.	.	.	.	.	1222.91	snp	FAO=147	FDP=161	FR=.	FRO=14	FSAF=66	FSAR=81	FSRF=0	FSRR=14	FWDB=0.00573204	FXX=0	LEN=1	MLLD=67.8478	PB=0.5	PBP=1	QD=30.3829	RBI=0.00905806
chr1	7890063	7890064	CA	TG	0.900709	127	141	1	exonic;splicing	PER3;PER3	.	nonframeshift substitution	PER3:NM_001289862:exon19:c.3056_3057TG,PER3:NM_001289864:exon19:c.2096_2097TG,PER3:NM_016831:exon19:c.3029_3030TG	.	.	.	.	.	.	.	.	.	.	.	.	.	.	.	.	.	.	1119.65	mnp	FAO=128	FDP=135	FR=.	FRO=7	FSAF=47	FSAR=81	FSRF=0	FSRR=7	FWDB=0.11953	FXX=0.0492923	LEN=2	MLLD=128.758	PB=0.5	PBP=1	QD=33.1748	RBI=0.120102
chr1	7890264	7890264	A	G	0.865031	141	163	1	intronic	PER3	.	.	.	rs1773135	.	.	0.6566	.	0.85	.	.	.	.	.	.	.	.	.	.	.	.	1098.17	snp	FAO=142	FDP=165	FR=.	FRO=23	FSAF=68	FSAR=74	FSRF=10	FSRR=13	FWDB=0.0104968	FXX=0	LEN=1	MLLD=189.323	PB=0.5	PBP=1	QD=26.6224	RBI=0.105823
chr1	8390384	8390384	G	C	0.846154	99	117	1	exonic	SLC45A1	.	synonymous SNV	SLC45A1:NM_001080397:exon5:c.G933C:p.L311L	rs56125713	.	.	0.1752	.	0.31	.	.	.	.	.	.	.	.	.	.	.	.	754.4	snp	FAO=99	FDP=117	FR=.	FRO=18	FSAF=36	FSAR=63	FSRF=6	FSRR=12	FWDB=-0.027714	FXX=0	LEN=1	MLLD=77.2511	PB=0.5	PBP=1	QD=25.7914	RBI=0.0306739
chr1	8390495	8390495	A	G	0.981481	53	54	1	exonic	SLC45A1	.	synonymous SNV	SLC45A1:NM_001080397:exon5:c.A1044G:p.P348P	rs1058619	.	.	0.742	.	0.86	.	.	.	.	.	.	.	.	.	.	.	.	499.48	snp	FAO=53	FDP=53	FR=.	FRO=0	FSAF=19	FSAR=34	FSRF=0	FSRR=0	FWDB=0.0628056	FXX=0.0185151	LEN=1	MLLD=66.4067	PB=0.5	PBP=1	QD=37.6962	RBI=0.0629681
chr1	8395560	8395560	G	T	0.798165	87	109	1	exonic	SLC45A1	.	nonsynonymous SNV	SLC45A1:NM_001080397:exon6:c.G1609T:p.A537S	rs7535752	.	.	0.1912	.	0.32	.	Name=Breast cancer	0.76	T	0	B	0.587	N	1	P	-1.16	T	640.33	snp	FAO=88	FDP=109	FR=.	FRO=21	FSAF=49	FSAR=39	FSRF=15	FSRR=6	FWDB=-0.00279081	FXX=0	LEN=1	MLLD=198.009	PB=0.5	PBP=1	QD=23.4984	RBI=0.0362534
chr1	8404169	8404169	T	A	1	81	81	1	UTR3	SLC45A1	NM_001080397:c.*96T>A	.	.	rs6685844	.	.	.	.	1	.	.	.	.	.	.	.	.	.	.	.	.	769.09	snp	FAO=81	FDP=81	FR=.	FRO=0	FSAF=32	FSAR=49	FSRF=0	FSRR=0	FWDB=-0.00779185	FXX=0	LEN=1	MLLD=74.8007	PB=0.5	PBP=1	QD=37.9799	RBI=0.00780287
chr1	8418644	8418644	C	A	0.991667	119	120	3	exonic	RERE	.	synonymous SNV	RERE:NM_001042682:exon10:c.G2289T:p.R763R,RERE:NM_001042681:exon20:c.G3951T:p.R1317R,RERE:NM_012102:exon21:c.G3951T:p.R1317R	rs11121172	.	.	0.6774	.	0.9	.	.	.	.	.	.	.	.	.	.	.	.	1148.85	snp	FAO=119	FDP=119	FR=.	FRO=0	FSAF=57	FSAR=62	FSRF=0	FSRR=0	FWDB=0.0500696	FXX=0.00833264	LEN=1	MLLD=187.185	PB=0.5	PBP=1	QD=38.6169	RBI=0.0531766
chr1	8418650	8418650	T	C	1	116	116	1	exonic	RERE	.	synonymous SNV	RERE:NM_001042682:exon10:c.A2283G:p.R761R,RERE:NM_001042681:exon20:c.A3945G:p.R1315R,RERE:NM_012102:exon21:c.A3945G:p.R1315R	rs1058766	.	.	0.679	.	0.9	.	.	.	.	.	.	.	.	.	.	.	.	1120.34	snp	FAO=117	FDP=117	FR=.	FRO=0	FSAF=55	FSAR=62	FSRF=0	FSRR=0	FWDB=0.0386181	FXX=0	LEN=1	MLLD=222.946	PB=0.5	PBP=1	QD=38.3021	RBI=0.038776
chr1	8425900	8425900	T	C	0.836735	246	294	1	exonic	RERE	.	synonymous SNV	RERE:NM_001042681:exon13:c.A1419G:p.T473T,RERE:NM_012102:exon14:c.A1419G:p.T473T	rs3753275	.	.	0.1912	.	0.41	.	Name=Educational attainment	.	.	.	.	.	.	.	.	.	.	1837.63	snp	FAO=246	FDP=294	FR=.	FRO=48	FSAF=124	FSAR=122	FSRF=35	FSRR=13	FWDB=0.00980215	FXX=0	LEN=1	MLLD=150.492	PB=0.5	PBP=1	QD=25.0018	RBI=0.0170581
chr1	9009444	9009444	A	C	1	197	197	1	exonic	CA6	.	nonsynonymous SNV	CA6:NM_001215:exon2:c.A202C:p.M68L,CA6:NM_001270500:exon2:c.A202C:p.M68L	rs2274328	.	.	0.5238	.	0.56	.	.	.	.	0	B	0	N	0	P	0.07	T	1887.76	snp	FAO=197	FDP=197	FR=.	FRO=0	FSAF=104	FSAR=93	FSRF=0	FSRR=0	FWDB=0.00272754	FXX=0	LEN=1	MLLD=76.2263	PB=0.5	PBP=1	QD=38.3302	RBI=0.0183662
chr1	9009451	9009451	G	C	0.994949	197	198	2	exonic	CA6	.	nonsynonymous SNV	CA6:NM_001215:exon2:c.G209C:p.G70A,CA6:NM_001270500:exon2:c.G209C:p.G70A	rs2274329	.	.	0.0953	.	0.18	.	.	.	.	1	D	0.009	N	0	P	0.57	T	1875.77	snp	FAO=197	FDP=197	FR=.	FRO=0	FSAF=104	FSAR=93	FSRF=0	FSRR=0	FWDB=-0.0487966	FXX=0.00505025	LEN=1	MLLD=59.5524	PB=0.5	PBP=1	QD=38.0867	RBI=0.0547111
chr1	9009470	9009470	G	C	1	197	197	4	exonic	CA6	.	synonymous SNV	CA6:NM_001215:exon2:c.G228C:p.G76G,CA6:NM_001270500:exon2:c.G228C:p.G76G	rs2274330	.	.	0.1099	.	0.59	.	.	.	.	.	.	.	.	.	.	.	.	1890.98	snp	FAO=197	FDP=197	FR=.	FRO=0	FSAF=103	FSAR=94	FSRF=0	FSRR=0	FWDB=0.0235641	FXX=0	LEN=1	MLLD=364.596	PB=0.5	PBP=1	QD=38.3956	RBI=0.0304114
chr1	9009547	9009547	C	A	0.984848	260	264	1	intronic	CA6	.	.	.	rs2274331	.	.	0.1075	.	0.2	.	.	.	.	.	.	.	.	.	.	.	.	2521.9	snp	FAO=267	FDP=267	FR=.	FRO=0	FSAF=133	FSAR=134	FSRF=0	FSRR=0	FWDB=0.0154396	FXX=0.0290898	LEN=1	MLLD=255.344	PB=0.5	PBP=1	QD=37.7813	RBI=0.0172166
chr1	9034815	9034815	-	AGA	0.452055	33	73	1	UTR3	CA6	NM_001270501:c.*52_*53insAGA,NM_001270502:c.*52_*53insAGA,NM_001215:c.*52_*53insAGA	.	.	rs35753212	.	.	0.491	.	0.95	.	.	.	.	.	.	.	.	.	.	.	.	174.89	ins	FAO=53	FDP=71	FR=.	FRO=18	FSAF=19	FSAR=34	FSRF=12	FSRR=6	FWDB=-0.0162172	FXX=0.0273935	LEN=3	MLLD=155.687	PB=0.5	PBP=1	QD=9.8527	RBI=0.0304474
chr1	9085006	9085006	-	GCCCACCTTGT	0.677686	82	121	2	intronic	SLC2A7	.	.	.	rs148146441	.	.	0.0875	.	0.45	.	.	.	.	.	.	.	.	.	.	.	.	275.07	ins	FAO=88	FDP=120	FR=.	FRO=32	FSAF=41	FSAR=47	FSRF=12	FSRR=20	FWDB=0.000246353	FXX=0.00826378	LEN=11	MLLD=290.216	PB=0.5	PBP=1	QD=9.16903	RBI=0.00552817
chr1	9107849	9107849	G	T	0.835714	117	140	1	intronic	SLC2A5	.	.	.	rs3737661	.	.	.	.	0.31	.	.	.	.	.	.	.	.	.	.	.	.	892.06	snp	FAO=117	FDP=139	FR=.	FRO=22	FSAF=57	FSAR=60	FSRF=13	FSRR=9	FWDB=0.00178684	FXX=0.00714235	LEN=1	MLLD=342.353	PB=0.5	PBP=1	QD=25.6708	RBI=0.00668166
chr1	9416151	9416151	G	A	0.859438	214	249	1	exonic	SPSB1	.	synonymous SNV	SPSB1:NM_025106:exon2:c.G201A:p.V67V	rs9435243	.	.	0.2323	.	0.45	.	.	.	.	.	.	.	.	.	.	.	.	1675.98	snp	FAO=217	FDP=252	FR=.	FRO=35	FSAF=119	FSAR=98	FSRF=23	FSRR=12	FWDB=-0.00475585	FXX=0	LEN=1	MLLD=195.189	PB=0.5	PBP=1	QD=26.6029	RBI=0.0302155
chr1	9642329	9642329	C	T	0.893443	109	122	1	intronic	SLC25A33	.	.	.	rs56026893	.	.	0.161	.	0.3	.	.	.	.	.	.	.	.	.	.	.	.	879.96	snp	FAO=109	FDP=122	FR=.	FRO=13	FSAF=67	FSAR=42	FSRF=9	FSRR=4	FWDB=-0.0274997	FXX=0	LEN=1	MLLD=152.207	PB=0.5	PBP=1	QD=28.8513	RBI=0.0479141
chr1	9782556	9782556	C	T	0.176471	21	119	1	intronic	PIK3CD	.	.	.	rs11589267	.	.	0.4613	.	0.49	.	.	.	.	.	.	.	.	.	.	.	.	20.14	snp	FAO=21	FDP=119	FR=.	FRO=98	FSAF=11	FSAR=10	FSRF=33	FSRR=65	FWDB=0.0113158	FXX=0	LEN=1	MLLD=60.9189	PB=0.5	PBP=1	QD=0.676959	RBI=0.0435106
chr1	10338204	10338204	C	T	0.943396	50	53	1	intronic	KIF1B	.	.	.	rs41274456	.	.	0.043	.	0.057	.	.	.	.	.	.	.	.	.	.	.	.	430.25	snp	FAO=50	FDP=53	FR=.	FRO=3	FSAF=22	FSAR=28	FSRF=2	FSRR=1	FWDB=0.00794359	FXX=0	LEN=1	MLLD=410.1	PB=0.5	PBP=1	QD=32.4716	RBI=0.00794657
chr1	10342629	10342629	G	A	0.901639	110	122	1	intronic	KIF1B	.	.	.	rs3748576	.	.	0.603	.	0.98	.	.	.	.	.	.	.	.	.	.	.	.	906.91	snp	FAO=111	FDP=123	FR=.	FRO=12	FSAF=64	FSAR=47	FSRF=8	FSRR=4	FWDB=-0.0298009	FXX=0	LEN=1	MLLD=68.3081	PB=0.5	PBP=1	QD=29.4929	RBI=0.0305319
chr1	10421878	10421878	A	G	0.826446	100	121	1	exonic	KIF1B	.	synonymous SNV	KIF1B:NM_015074:exon38:c.A4161G:p.P1387P	rs12125492	CLINSIG=probable-non-pathogenic;CLNDBN=not_specified;CLNREVSTAT=no_assertion_criteria_provided;CLNACC=RCV000117407.2;CLNDSDB=MedGen;CLNDSDBID=CN169374	.	0.1259	.	0.2	.	.	.	.	.	.	.	.	.	.	.	.	745.93	snp	FAO=101	FDP=122	FR=.	FRO=21	FSAF=55	FSAR=46	FSRF=11	FSRR=10	FWDB=0.0336971	FXX=0	LEN=1	MLLD=192.948	PB=0.5	PBP=1	QD=24.4567	RBI=0.0344678
chr1	10479635	10479635	C	G	0.847059	72	85	1	intronic	PGD	.	.	.	rs2298570	.	.	0.4797	.	0.73	.	.	.	.	.	.	.	.	.	.	.	.	628.7	snp	FAO=76	FDP=84	FR=.	FRO=8	FSAF=31	FSAR=45	FSRF=6	FSRR=2	FWDB=0.0207076	FXX=0.0454494	LEN=1	MLLD=53.7286	PB=0.5	PBP=1	QD=29.938	RBI=0.0614956
chr1	10511589	10511589	T	C	0.980392	50	51	1	exonic	APITD1-CORT,CORT	.	synonymous SNV	CORT:NM_001302:exon2:c.T255C:p.S85S,APITD1-CORT:NM_001243768:exon4:c.T369C:p.S123S,APITD1-CORT:NM_198544:exon5:c.T432C:p.S144S	rs666103	.	.	0.9375	.	0.94	.	.	.	.	.	.	.	.	.	.	.	.	476.32	snp	FAO=51	FDP=51	FR=.	FRO=0	FSAF=27	FSAR=24	FSRF=0	FSRR=0	FWDB=-0.0115482	FXX=0.0192271	LEN=1	MLLD=194.903	PB=0.5	PBP=1	QD=37.3585	RBI=0.0127945
chr1	10678488	10678488	A	T	0.928571	78	84	1	intronic	PEX14	.	.	.	rs284238	CLINSIG=non-pathogenic;CLNDBN=not_specified;CLNREVSTAT=criteria_provided\x2c_single_submitter;CLNACC=RCV000081151.3;CLNDSDB=MedGen;CLNDSDBID=CN169374	.	0.1301	.	0.37	.	.	.	.	.	.	.	.	.	.	.	.	660.94	snp	FAO=78	FDP=84	FR=.	FRO=6	FSAF=26	FSAR=52	FSRF=3	FSRR=3	FWDB=0.0963784	FXX=0	LEN=1	MLLD=75.4081	PB=0.5	PBP=1	QD=31.4732	RBI=0.103203
chr1	10706091	10706091	G	C	0.836364	46	55	1	intronic	CASZ1	.	.	.	rs284242	.	.	.	.	0.39	.	.	.	.	.	.	.	.	.	.	.	.	344.77	snp	FAO=46	FDP=55	FR=.	FRO=9	FSAF=33	FSAR=13	FSRF=9	FSRR=0	FWDB=0.0088412	FXX=0	LEN=1	MLLD=376.818	PB=0.5	PBP=1	QD=25.0739	RBI=0.0121153
chr1	10708142	10708142	A	G	0.875	42	48	3	exonic	CASZ1	.	synonymous SNV	CASZ1:NM_001079843:exon16:c.T3213C:p.F1071F,CASZ1:NM_017766:exon16:c.T3213C:p.F1071F	rs778228	.	.	0.1815	.	0.54	.	.	.	.	.	.	.	.	.	.	.	.	355.91	snp	FAO=46	FDP=51	FR=.	FRO=5	FSAF=15	FSAR=31	FSRF=0	FSRR=5	FWDB=0.0717558	FXX=0	LEN=1	MLLD=56.7611	PB=0.5	PBP=1	QD=27.9143	RBI=0.0904387
chr1	10709267	10709267	C	T	0.78	39	50	1	intronic	CASZ1	.	.	.	rs12143134	.	.	0.1365	.	0.2	.	.	.	.	.	.	.	.	.	.	.	.	279.83	snp	FAO=39	FDP=50	FR=.	FRO=11	FSAF=28	FSAR=11	FSRF=8	FSRR=3	FWDB=0.00413777	FXX=0	LEN=1	MLLD=57.1291	PB=0.5	PBP=1	QD=22.3864	RBI=0.00452959
chr1	10709309	10709309	C	G	0.777778	42	54	1	intronic	CASZ1	.	.	.	rs284300	.	.	0.1788	.	0.54	.	.	.	.	.	.	.	.	.	.	.	.	290.7	snp	FAO=42	FDP=54	FR=.	FRO=12	FSAF=28	FSAR=14	FSRF=8	FSRR=4	FWDB=-0.0356155	FXX=0	LEN=1	MLLD=82.4527	PB=0.5	PBP=1	QD=21.5336	RBI=0.0568209
chr1	10709441	10709441	C	T	0.761905	32	42	2	exonic	CASZ1	.	synonymous SNV	CASZ1:NM_001079843:exon14:c.G2934A:p.A978A,CASZ1:NM_017766:exon14:c.G2934A:p.A978A	rs284299	.	.	0.1767	.	0.54	.	.	.	.	.	.	.	.	.	.	.	.	218.13	snp	FAO=32	FDP=42	FR=.	FRO=10	FSAF=14	FSAR=18	FSRF=5	FSRR=5	FWDB=0.00974894	FXX=0	LEN=1	MLLD=327.892	PB=0.5	PBP=1	QD=20.7744	RBI=0.019146
chr1	10710849	10710849	-	C	0.818182	18	22	2	intronic	CASZ1	.	.	.	rs3215814	.	.	0.1943	.	0.54	.	.	.	.	.	.	.	.	.	.	.	.	105.82	ins	FAO=20	FDP=21	FR=.	FRO=1	FSAF=14	FSAR=6	FSRF=1	FSRR=0	FWDB=0.0424982	FXX=0.0454339	LEN=1	MLLD=24.7249	PB=0.5	PBP=1	QD=20.1557	RBI=0.110818
chr1	10713765	10713765	T	C	1	86	86	2	exonic	CASZ1	.	synonymous SNV	CASZ1:NM_001079843:exon11:c.A2349G:p.S783S,CASZ1:NM_017766:exon11:c.A2349G:p.S783S	rs284294	.	.	0.5483	.	0.72	.	.	.	.	.	.	.	.	.	.	.	.	844.6	snp	FAO=89	FDP=89	FR=.	FRO=0	FSAF=44	FSAR=45	FSRF=0	FSRR=0	FWDB=-0.00363615	FXX=0	LEN=1	MLLD=62.0671	PB=0.5	PBP=1	QD=37.9594	RBI=0.0648388
chr1	10714330	10714330	-	C	0.884058	61	69	1	intronic	CASZ1	.	.	.	rs35746667	.	.	.	.	0.49	.	.	.	.	.	.	.	.	.	.	.	.	297.4	ins	FAO=63	FDP=69	FR=.	FRO=6	FSAF=28	FSAR=35	FSRF=3	FSRR=3	FWDB=0.000692716	FXX=0	LEN=1	MLLD=25.0575	PB=0.5	PBP=1	QD=17.2404	RBI=0.0965644
chr1	10719645	10719645	A	G	1	85	85	1	intronic	CASZ1	.	.	.	rs475980	.	.	.	.	0.73	.	.	.	.	.	.	.	.	.	.	.	.	808.33	snp	FAO=85	FDP=85	FR=.	FRO=0	FSAF=45	FSAR=40	FSRF=0	FSRR=0	FWDB=0.0214523	FXX=0	LEN=1	MLLD=174.631	PB=0.5	PBP=1	QD=38.0392	RBI=0.0422804
chr1	10725498	10725498	G	A	0.854167	41	48	1	exonic	CASZ1	.	synonymous SNV	CASZ1:NM_001079843:exon5:c.C147T:p.D49D,CASZ1:NM_017766:exon5:c.C147T:p.D49D	rs284322	.	.	0.1526	.	0.26	.	.	.	.	.	.	.	.	.	.	.	.	319.62	snp	FAO=41	FDP=48	FR=.	FRO=7	FSAF=15	FSAR=26	FSRF=3	FSRR=4	FWDB=0.0342141	FXX=0	LEN=1	MLLD=92.1348	PB=0.5	PBP=1	QD=26.6348	RBI=0.0491805
chr1	11087524	11087524	G	A	0.99005	199	201	2	exonic	MASP2	.	synonymous SNV	MASP2:NM_006610:exon11:c.C1479T:p.S493S	rs1782455	.	.	0.833	.	0.87	.	.	.	.	.	.	.	.	.	.	.	.	1869.33	snp	FAO=199	FDP=199	FR=.	FRO=0	FSAF=92	FSAR=107	FSRF=0	FSRR=0	FWDB=0.0019622	FXX=0.00994975	LEN=1	MLLD=168.991	PB=0.5	PBP=1	QD=37.5746	RBI=0.0179413
chr1	11090916	11090916	C	A	0.985075	66	67	1	exonic	MASP2	.	nonsynonymous SNV	MASP2:NM_006610:exon9:c.G1111T:p.D371Y	rs12711521	.	.	0.8147	.	0.82	.	.	0.04	D	0.748	P	0.005	N	0	P	-0.28	T	614.31	snp	FAO=66	FDP=67	FR=.	FRO=1	FSAF=29	FSAR=37	FSRF=0	FSRR=1	FWDB=0.01298	FXX=0	LEN=1	MLLD=180.113	PB=0.5	PBP=1	QD=36.675	RBI=0.0186295
chr1	11095039	11095039	C	T	0.992481	132	133	1	intronic	MASP2	.	.	.	rs6695096	.	.	.	.	0.87	.	.	.	.	.	.	.	.	.	.	.	.	1257.69	snp	FAO=132	FDP=132	FR=.	FRO=0	FSAF=45	FSAR=87	FSRF=0	FSRR=0	FWDB=-0.0123991	FXX=0.00751823	LEN=1	MLLD=171.439	PB=0.5	PBP=1	QD=38.1119	RBI=0.0178529
chr1	11128654	11128654	G	A	0.20202	20	99	1	intronic	EXOSC10	.	.	.	rs2791655	.	.	0.7124	.	0.8	.	.	.	.	.	.	.	.	.	.	.	.	26.38	snp	FAO=20	FDP=99	FR=.	FRO=79	FSAF=15	FSAR=5	FSRF=33	FSRR=46	FWDB=-0.000147671	FXX=0	LEN=1	MLLD=141.627	PB=0.5	PBP=1	QD=1.06593	RBI=0.0186192
chr1	11141187	11141187	C	G	0.173554	21	121	2	exonic	EXOSC10	.	synonymous SNV	EXOSC10:NM_001001998:exon11:c.G1389C:p.P463P,EXOSC10:NM_002685:exon11:c.G1389C:p.P463P	rs2258621	.	.	0.7614	.	0.94	.	.	.	.	.	.	.	.	.	.	.	.	19.36	snp	FAO=21	FDP=121	FR=.	FRO=100	FSAF=13	FSAR=8	FSRF=68	FSRR=32	FWDB=0.0196302	FXX=0	LEN=1	MLLD=62.2631	PB=0.5	PBP=1	QD=0.639917	RBI=0.0227388
chr1	11181327	11181327	C	T	0.893333	67	75	1	exonic	MTOR	.	synonymous SNV	MTOR:NM_004958:exon49:c.G6909A:p.L2303L	rs11121691	.	.	0.2388	.	0.44	.	.	.	.	.	.	.	.	.	.	.	.	532.8	snp	FAO=66	FDP=74	FR=.	FRO=8	FSAF=33	FSAR=33	FSRF=4	FSRR=4	FWDB=-0.00413143	FXX=0.0133316	LEN=1	MLLD=70.551	PB=0.5	PBP=1	QD=28.8001	RBI=0.0453358
chr1	11187893	11187893	T	C	1	117	117	1	intronic	MTOR	.	.	.	rs1770344	.	.	0.9997	.	1	.	.	.	.	.	.	.	.	.	.	.	.	1120.96	snp	FAO=117	FDP=117	FR=.	FRO=0	FSAF=75	FSAR=42	FSRF=0	FSRR=0	FWDB=-0.0211942	FXX=0	LEN=1	MLLD=207.079	PB=0.5	PBP=1	QD=38.3236	RBI=0.0314417
chr1	11190646	11190646	G	A	0.730769	19	26	1	exonic	MTOR	.	synonymous SNV	MTOR:NM_004958:exon39:c.C5553T:p.S1851S	rs2275527	.	.	0.2386	.	0.45	.	.	.	.	.	.	.	.	.	.	.	.	126.07	snp	FAO=19	FDP=26	FR=.	FRO=7	FSAF=8	FSAR=11	FSRF=4	FSRR=3	FWDB=0.0405258	FXX=0	LEN=1	MLLD=56.2546	PB=0.5	PBP=1	QD=19.3958	RBI=0.0418714
chr1	11205058	11205058	C	T	0.146667	44	300	1	exonic	MTOR	.	synonymous SNV	MTOR:NM_004958:exon33:c.G4731A:p.A1577A	rs1057079	.	.	0.735	.	0.82	.	.	.	.	.	.	.	.	.	.	.	.	17.95	snp	FAO=44	FDP=300	FR=.	FRO=256	FSAF=24	FSAR=20	FSRF=112	FSRR=144	FWDB=0.00545065	FXX=0	LEN=1	MLLD=63.6268	PB=0.5	PBP=1	QD=0.239357	RBI=0.0385745
chr1	11288758	11288758	G	A	0.205128	16	78	1	exonic	MTOR	.	synonymous SNV	MTOR:NM_004958:exon19:c.C2997T:p.N999N	rs1064261	.	.	0.7287	.	0.92	.	.	.	.	.	.	.	.	.	.	.	.	23.44	snp	FAO=16	FDP=78	FR=.	FRO=62	FSAF=10	FSAR=6	FSRF=33	FSRR=29	FWDB=0.0375072	FXX=0	LEN=1	MLLD=111.369	PB=0.5	PBP=1	QD=1.20208	RBI=0.0455469
chr1	11301714	11301714	A	G	0.177778	16	90	1	exonic	MTOR	.	synonymous SNV	MTOR:NM_004958:exon10:c.T1437C:p.D479D	rs1135172	.	.	0.7285	.	0.88	.	.	.	.	.	.	.	.	.	.	.	.	17.47	snp	FAO=16	FDP=90	FR=.	FRO=74	FSAF=7	FSAR=9	FSRF=29	FSRR=45	FWDB=-0.0392489	FXX=0	LEN=1	MLLD=235.915	PB=0.5	PBP=1	QD=0.776332	RBI=0.0486849
chr1	11561593	11561593	G	A	0.927273	51	55	2	exonic	PTCHD2	.	nonsynonymous SNV	PTCHD2:NM_020780:exon2:c.G544A:p.G182S	rs2817580	.	.	0.6342	.	0.67	.	.	0.62	T	0.008	B	.	.	1	P	1.99	T	468.26	snp	FAO=51	FDP=52	FR=.	FRO=1	FSAF=23	FSAR=28	FSRF=1	FSRR=0	FWDB=0.0686432	FXX=0.0545355	LEN=1	MLLD=290.502	PB=0.5	PBP=1	QD=36.0203	RBI=0.0705723
chr1	11575375	11575375	T	A	0.977401	173	177	1	intronic	PTCHD2	.	.	.	rs2594318	.	.	0.6339	.	0.68	.	.	.	.	.	.	.	.	.	.	.	.	1665.8	snp	FAO=173	FDP=173	FR=.	FRO=0	FSAF=85	FSAR=88	FSRF=0	FSRR=0	FWDB=0.0126258	FXX=0.0335177	LEN=1	MLLD=107.037	PB=0.5	PBP=1	QD=38.5157	RBI=0.0259695
chr1	11579470	11579470	G	A	0.993056	286	288	1	exonic	PTCHD2	.	nonsynonymous SNV	PTCHD2:NM_020780:exon8:c.G1948A:p.A650T	rs2072994	.	.	0.6157	.	0.74	.	.	0.46	T	0.004	B	0.603	N	1	P	-2.47	D	2732.74	snp	FAO=286	FDP=286	FR=.	FRO=0	FSAF=142	FSAR=144	FSRF=0	FSRR=0	FWDB=-0.00668665	FXX=0.0069442	LEN=1	MLLD=193.584	PB=0.5	PBP=1	QD=38.2201	RBI=0.0178647
chr1	11585308	11585308	C	T	0.880952	37	42	2	exonic	PTCHD2	.	nonsynonymous SNV	PTCHD2:NM_020780:exon12:c.C2552T:p.A851V	rs61750329	.	.	0.0188	.	0.29	.	.	0.02	D	0.835	P	0.001	D	0	P	-2.98	D	292.64	snp	FAO=37	FDP=42	FR=.	FRO=5	FSAF=10	FSAR=27	FSRF=2	FSRR=3	FWDB=-0.0630155	FXX=0	LEN=1	MLLD=66.9373	PB=0.5	PBP=1	QD=27.8702	RBI=0.0666618
chr1	11708736	11708736	T	C	0.864583	166	192	1	UTR3	FBXO2	NM_012168:c.*15A>G	.	.	rs1055547	.	.	0.7477	.	0.8	.	.	.	.	.	.	.	.	.	.	.	.	1296.7	snp	FAO=166	FDP=191	FR=.	FRO=25	FSAF=85	FSAR=81	FSRF=12	FSRR=13	FWDB=0.0115865	FXX=0.00520806	LEN=1	MLLD=67.7969	PB=0.5	PBP=1	QD=27.1559	RBI=0.0286452
chr1	11710779	11710779	-	GCG	0.5	23	46	1	exonic	FBXO2	.	nonframeshift insertion	FBXO2:NM_012168:exon2:c.134_135insCGC:p.A45delinsAA	rs148874459	.	ID=COSM1180447;OCCURENCE=1(prostate)	0.119	.	0.46	.	.	.	.	.	.	.	.	.	.	.	.	67.19	ins	FAO=28	FDP=45	FR=.	FRO=17	FSAF=25	FSAR=3	FSRF=1	FSRR=16	FWDB=0.0343279	FXX=0.0217344	LEN=3	MLLD=111.724	PB=0.5	PBP=1	QD=5.97206	RBI=0.120597
chr1	11772526	11772526	A	G	0.894737	51	57	1	intronic	DRAXIN	.	.	.	rs1883573	.	.	0.4508	.	0.61	.	.	.	.	.	.	.	.	.	.	.	.	416.42	snp	FAO=51	FDP=57	FR=.	FRO=6	FSAF=7	FSAR=44	FSRF=3	FSRR=3	FWDB=-0.0681096	FXX=0	LEN=1	MLLD=265.104	PB=0.5	PBP=1	QD=29.2223	RBI=0.0681295
chr1	11854755	11854755	G	A	0.992308	129	130	1	intronic	MTHFR	.	.	.	rs1994798	.	.	0.5876	.	0.78	.	.	.	.	.	.	.	.	.	.	.	.	1227.73	snp	FAO=129	FDP=129	FR=.	FRO=0	FSAF=59	FSAR=70	FSRF=0	FSRR=0	FWDB=-0.0449259	FXX=0.00769172	LEN=1	MLLD=65.6707	PB=0.5	PBP=1	QD=38.0692	RBI=0.0451977
chr1	11856378	11856378	G	A	0.2	23	115	2	exonic	MTHFR	.	nonsynonymous SNV	MTHFR:NM_005957:exon5:c.C665T:p.A222V	rs1801133	CLINSIG=non-pathogenic|unknown|untested;CLNDBN=MTHFR_deficiency\x2c_thermolabile_type|Gastrointestinal_Stromal_Tumors|not_provided;CLNREVSTAT=no_assertion_criteria_provided|no_assertion_criteria_provided|no_assertion_provided;CLNACC=RCV000003697.5|RCV000144921.1|RCV000153516.2;CLNDSDB=MedGen|MedGen:OMIM:Orphanet|MedGen;CLNDSDBID=C1856059|C0238198:606764:ORPHA44890|CN221809	.	0.3469	.	0.51	.	Name=Homocysteine levels	0.05	D	0.999	D	0	D	0	P	-4.03	D	28.45	snp	FAO=23	FDP=115	FR=.	FRO=92	FSAF=6	FSAR=17	FSRF=47	FSRR=45	FWDB=0.0153932	FXX=0	LEN=1	MLLD=196.789	PB=0.5	PBP=1	QD=0.989407	RBI=0.0853446
chr1	11884555	11884555	A	G	1	140	140	1	exonic	CLCN6	.	nonsynonymous SNV	CLCN6:NM_001256959:exon7:c.A527G:p.E176G,CLCN6:NM_001286:exon8:c.A593G:p.E198G	rs198400	.	.	0.999	.	1	.	.	1	T	0.001	B	0	N	0	P	0.63	T	1353.33	snp	FAO=142	FDP=142	FR=.	FRO=0	FSAF=65	FSAR=77	FSRF=0	FSRR=0	FWDB=-0.00974085	FXX=0.00699252	LEN=1	MLLD=333.158	PB=0.5	PBP=1	QD=38.1219	RBI=0.0230614
chr1	12023500	12023500	G	A	0.166667	17	102	1	intronic	PLOD1	.	.	.	rs72641011	.	.	.	.	0.034	.	.	.	.	.	.	.	.	.	.	.	.	15.53	snp	FAO=17	FDP=102	FR=.	FRO=85	FSAF=9	FSAR=8	FSRF=45	FSRR=40	FWDB=0.0149988	FXX=0	LEN=1	MLLD=90.6814	PB=0.5	PBP=1	QD=0.60892	RBI=0.0429563
chr1	12082926	12082926	A	G	0.183099	13	71	2	exonic	MIIP	.	nonsynonymous SNV	MIIP:NM_021933:exon4:c.A499G:p.K167E	rs2295283	.	.	0.7143	.	0.83	.	.	1	T	0	B	0.201	N	1	P	2.68	T	16.58	snp	FAO=13	FDP=71	FR=.	FRO=58	FSAF=4	FSAR=9	FSRF=27	FSRR=31	FWDB=-0.0363408	FXX=0	LEN=1	MLLD=188.849	PB=0.5	PBP=1	QD=0.933988	RBI=0.0573116
chr1	12164437	12164437	C	T	0.83432	141	169	1	exonic	TNFRSF8	.	synonymous SNV	TNFRSF8:NM_001243:exon4:c.C270T:p.D90D	rs2230622	.	.	0.2421	.	0.44	.	.	.	.	.	.	.	.	.	.	.	.	1059.31	snp	FAO=141	FDP=169	FR=.	FRO=28	FSAF=62	FSAR=79	FSRF=6	FSRR=22	FWDB=-0.017772	FXX=0	LEN=1	MLLD=70.992	PB=0.5	PBP=1	QD=25.0723	RBI=0.0198115
chr1	12252955	12252955	T	G	0.209302	27	129	1	exonic	TNFRSF1B	.	nonsynonymous SNV	TNFRSF1B:NM_001066:exon6:c.T587G:p.M196R	rs1061622	.	.	0.2406	.	0.28	.	.	0.18	T	0	B	0.217	N	1	P	0.18	T	35.13	snp	FAO=27	FDP=129	FR=.	FRO=102	FSAF=11	FSAR=16	FSRF=39	FSRR=63	FWDB=-0.0257927	FXX=0	LEN=1	MLLD=133.287	PB=0.5	PBP=1	QD=1.08925	RBI=0.0265387
chr1	12339619	12339619	A	T	0.202381	17	84	2	exonic	VPS13D	.	nonsynonymous SNV	VPS13D:NM_015378:exon20:c.A4514T:p.E1505V,VPS13D:NM_018156:exon20:c.A4514T:p.E1505V	rs4845898	.	.	0.2291	.	0.28	.	.	0.18	T	0.925	P	0	D	0	P	0.59	T	23.79	snp	FAO=17	FDP=84	FR=.	FRO=67	FSAF=8	FSAR=9	FSRF=22	FSRR=45	FWDB=0.0203557	FXX=0	LEN=1	MLLD=104.36	PB=0.5	PBP=1	QD=1.13279	RBI=0.0749564
chr1	12401868	12401868	A	C	0.969697	96	99	1	exonic	VPS13D	.	synonymous SNV	VPS13D:NM_018156:exon40:c.A8583C:p.P2861P,VPS13D:NM_015378:exon41:c.A8658C:p.P2886P	rs28551666	.	.	0.8036	.	0.9	.	.	.	.	.	.	.	.	0	P	.	.	961.38	snp	FAO=101	FDP=101	FR=.	FRO=0	FSAF=51	FSAR=50	FSRF=0	FSRR=0	FWDB=0.0200877	FXX=0.0288434	LEN=1	MLLD=310.778	PB=0.5	PBP=1	QD=38.0745	RBI=0.0453763
chr1	12418700	12418700	T	C	1	158	158	1	intronic	VPS13D	.	.	.	rs10864552	.	.	0.904	.	1	.	.	.	.	.	.	.	.	.	.	.	.	1521.38	snp	FAO=158	FDP=158	FR=.	FRO=0	FSAF=91	FSAR=67	FSRF=0	FSRR=0	FWDB=0.0201461	FXX=0.00628891	LEN=1	MLLD=178.133	PB=0.5	PBP=1	QD=38.5161	RBI=0.0251445
chr1	12628459	12628459	G	A	0.900826	109	121	1	intronic	DHRS3	.	.	.	rs11121940	.	.	0.0358	.	0.23	.	.	.	.	.	.	.	.	.	.	.	.	891.52	snp	FAO=109	FDP=121	FR=.	FRO=12	FSAF=103	FSAR=6	FSRF=12	FSRR=0	FWDB=0.0417568	FXX=0	LEN=1	MLLD=64.9134	PB=0.5	PBP=1	QD=29.4717	RBI=0.0484917
chr1	12638689	12638689	T	C	0.848168	162	191	1	intronic	DHRS3	.	.	.	rs6661239	.	.	.	.	0.23	.	.	.	.	.	.	.	.	.	.	.	.	1231.49	snp	FAO=162	FDP=191	FR=.	FRO=29	FSAF=90	FSAR=72	FSRF=7	FSRR=22	FWDB=0.018927	FXX=0	LEN=1	MLLD=244.349	PB=0.5	PBP=1	QD=25.7903	RBI=0.0400389
chr1	12638964	12638964	T	C	1	69	69	1	exonic	DHRS3	.	synonymous SNV	DHRS3:NM_004753:exon4:c.A480G:p.P160P	rs2275875	.	.	0.8564	.	0.9	.	.	.	.	.	.	.	.	.	.	.	.	664.5	snp	FAO=69	FDP=69	FR=.	FRO=0	FSAF=30	FSAR=39	FSRF=0	FSRR=0	FWDB=-0.0731082	FXX=0	LEN=1	MLLD=205.81	PB=0.5	PBP=1	QD=38.5219	RBI=0.0741458
chr1	12776218	12776218	A	C	1	266	266	1	exonic	AADACL3	.	unknown	UNKNOWN	rs3000860	.	.	.	.	0.92	.	.	.	.	.	.	.	.	.	.	.	.	2504.72	snp	FAO=261	FDP=261	FR=.	FRO=0	FSAF=148	FSAR=113	FSRF=0	FSRR=0	FWDB=0.0129468	FXX=0.0187963	LEN=1	MLLD=72.0442	PB=0.5	PBP=1	QD=38.3866	RBI=0.0618892
chr1	12776344	12776344	A	T	1	260	260	1	exonic	AADACL3	.	unknown	UNKNOWN	rs3000859	.	.	0.8313	.	0.85	.	.	1	T	0	B	.	.	0	P	3.47	T	2453.3	snp	FAO=256	FDP=256	FR=.	FRO=0	FSAF=134	FSAR=122	FSRF=0	FSRR=0	FWDB=0.0419699	FXX=0.0228999	LEN=1	MLLD=186.357	PB=0.5	PBP=1	QD=38.3329	RBI=0.0718627
chr1	12779560	12779560	T	C	0.193182	34	176	1	exonic	AADACL3	.	unknown	UNKNOWN	rs3010876	.	.	0.8294	.	0.94	.	.	.	.	.	.	.	.	.	.	.	.	41.43	snp	FAO=37	FDP=179	FR=.	FRO=142	FSAF=19	FSAR=18	FSRF=72	FSRR=70	FWDB=-0.000415194	FXX=0	LEN=1	MLLD=149.329	PB=0.5	PBP=1	QD=0.92584	RBI=0.000415651
chr1	12835868	12835868	T	C	1	167	167	1	exonic	PRAMEF12	.	nonsynonymous SNV	PRAMEF12:NM_001080830:exon2:c.T470C:p.M157T	rs1812242	.	.	0.8035	.	0.85	.	.	0.56	T	0	B	0.017	N	1	P	5.51	T	1602.19	snp	FAO=167	FDP=167	FR=.	FRO=0	FSAF=94	FSAR=73	FSRF=0	FSRR=0	FWDB=0.0481767	FXX=0	LEN=1	MLLD=181.846	PB=0.5	PBP=1	QD=38.3759	RBI=0.0552514
chr1	12837634	12837634	T	A	0.985294	67	68	2	exonic	PRAMEF12	.	synonymous SNV	PRAMEF12:NM_001080830:exon3:c.T1344A:p.I448I	rs848578	.	.	0.8117	.	0.84	.	.	.	.	.	.	.	.	.	.	.	.	626.5	snp	FAO=67	FDP=68	FR=.	FRO=1	FSAF=31	FSAR=36	FSRF=1	FSRR=0	FWDB=0.0702688	FXX=0	LEN=1	MLLD=62.0078	PB=0.5	PBP=1	QD=36.8532	RBI=0.0705677
chr1	12854530	12854530	C	G	1	29	29	2	exonic	PRAMEF1	.	nonsynonymous SNV	PRAMEF1:NM_023013:exon3:c.C754G:p.Q252E	rs1063776	.	.	0.856	.	0.93	.	.	1	T	0	B	0.56	N	1	P	5.57	T	279.41	snp	FAO=29	FDP=29	FR=.	FRO=0	FSAF=23	FSAR=6	FSRF=0	FSRR=0	FWDB=-0.0130662	FXX=0	LEN=1	MLLD=104.447	PB=0.5	PBP=1	QD=38.5397	RBI=0.0233487
chr1	12854713	12854713	G	T	0.6	9	15	2	intronic	PRAMEF1	.	.	.	rs11121979	.	.	.	.	0.56	.	.	.	.	.	.	.	.	.	.	.	.	52.29	snp	FAO=9	FDP=15	FR=.	FRO=6	FSAF=7	FSAR=2	FSRF=0	FSRR=6	FWDB=-0.0614307	FXX=0	LEN=1	MLLD=65.2002	PB=0.5	PBP=1	QD=13.9439	RBI=0.068546
chr1	12855720	12855720	C	T	1	9	9	2	exonic	PRAMEF1	.	nonsynonymous SNV	PRAMEF1:NM_001294139:exon2:c.C265T:p.R89C,PRAMEF1:NM_023013:exon4:c.C1000T:p.R334C	rs113708906	.	.	0.0579	.	0.071	.	.	0.17	T	0.007	B	0.002	N	1	N	5.5	T	86.76	snp	FAO=9	FDP=9	FR=.	FRO=0	FSAF=3	FSAR=6	FSRF=0	FSRR=0	FWDB=0.00827374	FXX=0	LEN=1	MLLD=160.699	PB=0.5	PBP=1	QD=38.5593	RBI=0.0196357
chr1	12855835	12855835	C	G	0.989362	93	94	3	exonic	PRAMEF1	.	nonsynonymous SNV	PRAMEF1:NM_001294139:exon2:c.C380G:p.A127G,PRAMEF1:NM_023013:exon4:c.C1115G:p.A372G	rs1063795	.	.	.	.	1	.	.	0.09	T	0.005	B	0	N	1	P	2.59	T	867.84	snp	FAO=93	FDP=93	FR=.	FRO=0	FSAF=68	FSAR=25	FSRF=0	FSRR=0	FWDB=0.0340256	FXX=0.0106372	LEN=1	MLLD=58.189	PB=0.5	PBP=1	QD=37.3265	RBI=0.0341805
chr1	12855845	12855845	G	C	1	94	94	2	exonic	PRAMEF1	.	synonymous SNV	PRAMEF1:NM_001294139:exon2:c.G390C:p.R130R,PRAMEF1:NM_023013:exon4:c.G1125C:p.R375R	rs1063797	.	.	.	.	1	.	.	.	.	.	.	.	.	.	.	.	.	893.11	snp	FAO=94	FDP=94	FR=.	FRO=0	FSAF=68	FSAR=26	FSRF=0	FSRR=0	FWDB=-0.00286858	FXX=0	LEN=1	MLLD=132.338	PB=0.5	PBP=1	QD=38.0045	RBI=0.0398238
chr1	12855878	12855878	A	C	0.891304	82	92	3	exonic	PRAMEF1	.	nonsynonymous SNV	PRAMEF1:NM_001294139:exon2:c.A423C:p.R141S,PRAMEF1:NM_023013:exon4:c.A1158C:p.R386S	rs1052908	.	.	.	.	0.44	.	.	0.27	T	0	B	0.182	N	1	P	3.13	T	683.6	snp	FAO=82	FDP=89	FR=.	FRO=7	FSAF=60	FSAR=22	FSRF=4	FSRR=3	FWDB=-0.0177314	FXX=0.0531858	LEN=1	MLLD=189.358	PB=0.5	PBP=1	QD=30.7236	RBI=0.0265403
chr1	12885059	12885059	C	G	0.733333	55	75	1	exonic	PRAMEF11	.	unknown	UNKNOWN	rs199623827	.	.	.	.	0.013	.	.	1	T	0	B	0	N	1	N	3.31	T	358.26	snp	FAO=55	FDP=75	FR=.	FRO=20	FSAF=33	FSAR=22	FSRF=11	FSRR=9	FWDB=-0.00583261	FXX=0	LEN=1	MLLD=69.6859	PB=0.5	PBP=1	QD=19.1072	RBI=0.0370346
chr1	12907829	12907829	T	C	0.380711	225	591	1	exonic	HNRNPCL1,HNRNPCL3,HNRNPCL4	.	nonsynonymous SNV	HNRNPCL3:NM_001146181:exon1:c.A314G:p.Y105C,HNRNPCL4:NM_001302551:exon1:c.A314G:p.Y105C,HNRNPCL1:NM_001013631:exon2:c.A314G:p.Y105C	rs74866336	.	.	0.0987	.	0.11	.	.	0.01	D	0.86	P	0	U	0.8	D	2.49	T	485.78	snp	FAO=156	FDP=399	FR=.	FRO=243	FSAF=91	FSAR=65	FSRF=148	FSRR=95	FWDB=0.0034366	FXX=0.00249994	LEN=1	MLLD=143.239	PB=0.5	PBP=1	QD=4.86993	RBI=0.00628867
chr1	12907837	12907837	C	T	0.555	333	600	2	exonic	HNRNPCL1,HNRNPCL3,HNRNPCL4	.	synonymous SNV	HNRNPCL3:NM_001146181:exon1:c.G306A:p.A102A,HNRNPCL4:NM_001302551:exon1:c.G306A:p.A102A,HNRNPCL1:NM_001013631:exon2:c.G306A:p.A102A	rs1736811	.	.	.	.	0.51	.	.	.	.	.	.	.	.	.	.	.	.	1037.9	snp	FAO=220	FDP=400	FR=.	FRO=180	FSAF=131	FSAR=89	FSRF=104	FSRR=76	FWDB=-0.0185934	FXX=0	LEN=1	MLLD=97.7979	PB=0.5	PBP=1	QD=10.379	RBI=0.0230791
chr1	12907885	12907885	T	C	0.261566	147	562	1	exonic	HNRNPCL1,HNRNPCL3,HNRNPCL4	.	synonymous SNV	HNRNPCL3:NM_001146181:exon1:c.A258G:p.A86A,HNRNPCL4:NM_001302551:exon1:c.A258G:p.A86A,HNRNPCL1:NM_001013631:exon2:c.A258G:p.A86A	rs848418	.	.	.	.	0.96	.	.	.	.	.	.	.	.	.	.	.	.	213.77	snp	FAO=114	FDP=400	FR=.	FRO=286	FSAF=82	FSAR=32	FSRF=152	FSRR=134	FWDB=0.0378963	FXX=0	LEN=1	MLLD=89.3417	PB=0.5	PBP=1	QD=2.13769	RBI=0.0419643
chr1	12919081	12919081	C	T	0.814371	136	167	1	exonic	PRAMEF2	.	nonsynonymous SNV	PRAMEF2:NM_023014:exon2:c.C217T:p.L73F	rs45443899	.	.	0.1091	.	0.28	.	.	0.09	T	0.991	D	0.78	N	1	P	2.33	T	1008.3	snp	FAO=137	FDP=166	FR=.	FRO=29	FSAF=66	FSAR=71	FSRF=10	FSRR=19	FWDB=-0.00694735	FXX=0.00598767	LEN=1	MLLD=322.735	PB=0.5	PBP=1	QD=24.2964	RBI=0.00811628
chr1	12919587	12919587	T	C	0.583333	7	12	1	exonic	PRAMEF2	.	synonymous SNV	PRAMEF2:NM_023014:exon3:c.T327C:p.D109D	rs17400817	.	.	0.225	.	0.42	.	.	.	.	.	.	.	.	.	.	.	.	43.05	snp	FAO=7	FDP=12	FR=.	FRO=5	FSAF=0	FSAR=7	FSRF=2	FSRR=3	FWDB=0.0409979	FXX=0	LEN=1	MLLD=63.1924	PB=0.5	PBP=1	QD=14.3489	RBI=0.0516595
chr1	12919983	12919983	G	A	0.872146	191	219	2	exonic	PRAMEF2	.	synonymous SNV	PRAMEF2:NM_023014:exon3:c.G723A:p.R241R	rs77138000	.	.	0.1079	.	0.28	.	.	.	.	.	.	.	.	.	.	.	.	1508.62	snp	FAO=191	FDP=219	FR=.	FRO=28	FSAF=106	FSAR=85	FSRF=12	FSRR=16	FWDB=-0.00949491	FXX=0	LEN=1	MLLD=276.989	PB=0.5	PBP=1	QD=27.5547	RBI=0.0101469
chr1	12921127	12921127	A	G	0.952381	20	21	1	exonic	PRAMEF2	.	synonymous SNV	PRAMEF2:NM_023014:exon4:c.A918G:p.L306L	rs12139549	.	.	0.2555	.	0.43	.	.	.	.	.	.	.	.	.	.	.	.	181.01	snp	FAO=21	FDP=22	FR=.	FRO=1	FSAF=12	FSAR=9	FSRF=0	FSRR=1	FWDB=-0.00377969	FXX=0	LEN=1	MLLD=68.5162	PB=0.5	PBP=1	QD=32.9109	RBI=0.100452
chr1	12921332	12921333	TG	CA	#VALUE!	67;48	129	1;1	exonic	PRAMEF2	.	nonframeshift substitution	PRAMEF2:NM_023014:exon4:c.1123_1124CA	.	.	.	.	.	.	.	.	.	.	.	.	.	.	.	.	.	.	938.46	mnp;snp	FAO=68,49	FDP=128	FR=.	FRO=11	FSAF=36,0	FSAR=32,49	FSRF=8	FSRR=3	FWDB=0.00434224,0.00803645	FXX=0.00775134	LEN=2,1	MLLD=117.719,92.3104	PB=0.5,0.5	PBP=1,1	QD=29.3268	RBI=0.0108464,0.00815416
chr1	12921332	12921332	T	C	#VALUE!	67;48	129	1;1	exonic	PRAMEF2	.	nonsynonymous SNV	PRAMEF2:NM_023014:exon4:c.T1123C:p.C375R	rs17039307	.	.	.	.	0.47	.	.	1	T	0	B	0.433	N	0.887	N	3.03	T	938.46	mnp;snp	FAO=68,49	FDP=128	FR=.	FRO=11	FSAF=36,0	FSAR=32,49	FSRF=8	FSRR=3	FWDB=0.00434224,0.00803645	FXX=0.00775134	LEN=2,1	MLLD=117.719,92.3104	PB=0.5,0.5	PBP=1,1	QD=29.3268	RBI=0.0108464,0.00815416
chr1	13182899	13182899	A	G	0.866171	233	269	1	downstream	HNRNPCL2	.	.	.	rs28537666	.	.	.	.	0.43	.	.	.	.	.	.	.	.	.	.	.	.	1823.01	snp	FAO=233	FDP=269	FR=.	FRO=36	FSAF=129	FSAR=104	FSRF=8	FSRR=28	FWDB=0.0845963	FXX=0	LEN=1	MLLD=68.9961	PB=0.5	PBP=1	QD=27.108	RBI=0.093601
chr1	13183422	13183422	T	C	0.903226	196	217	3	exonic	HNRNPCL2	.	nonsynonymous SNV	HNRNPCL2:NM_001136561:exon2:c.A451G:p.N151D	rs28564063	.	.	0.0669	.	0.3	.	.	.	.	.	.	.	.	.	.	.	.	1611.99	snp	FAO=196	FDP=217	FR=.	FRO=21	FSAF=103	FSAR=93	FSRF=9	FSRR=12	FWDB=0.0117721	FXX=0	LEN=1	MLLD=320.385	PB=0.5	PBP=1	QD=29.714	RBI=0.0398102
chr1	13183439	13183439	T	C	1	220	220	1	exonic	HNRNPCL2	.	nonsynonymous SNV	HNRNPCL2:NM_001136561:exon2:c.A434G:p.H145R	rs28713604	.	.	.	.	0.82	.	.	.	.	.	.	.	.	.	.	.	.	2120.96	snp	FAO=220	FDP=220	FR=.	FRO=0	FSAF=112	FSAR=108	FSRF=0	FSRR=0	FWDB=-0.0104324	FXX=0	LEN=1	MLLD=93.8809	PB=0.5	PBP=1	QD=38.563	RBI=0.0234211
chr1	13802325	13802325	T	C	0.940299	63	67	2	exonic	LRRC38	.	nonsynonymous SNV	LRRC38:NM_001010847:exon2:c.A874G:p.K292E	rs3013105	.	.	.	.	0.62	.	.	1	T	0	B	0.083	N	1	P	0.28	T	547.58	snp	FAO=63	FDP=67	FR=.	FRO=4	FSAF=35	FSAR=28	FSRF=3	FSRR=1	FWDB=0.0457414	FXX=0	LEN=1	MLLD=286.388	PB=0.5	PBP=1	QD=32.6914	RBI=0.0462433
chr1	13910417	13910417	C	T	1	33	33	7	exonic	PDPN	.	synonymous SNV	PDPN:NM_006474:exon1:c.C117T:p.P39P,PDPN:NM_198389:exon1:c.C117T:p.P39P	rs355025	.	.	0.328	.	0.7	.	.	.	.	.	.	.	.	.	.	.	.	316.55	snp	FAO=34	FDP=34	FR=.	FRO=0	FSAF=14	FSAR=20	FSRF=0	FSRR=0	FWDB=0.00817825	FXX=0	LEN=1	MLLD=242.851	PB=0.5	PBP=1	QD=37.2408	RBI=0.00853654
chr1	13940864	13940864	C	G	0.988636	87	88	1	exonic	PDPN	.	nonsynonymous SNV	PDPN:NM_001006624:exon5:c.C314G:p.A105G,PDPN:NM_001006625:exon5:c.C314G:p.A105G,PDPN:NM_006474:exon5:c.C668G:p.A223G,PDPN:NM_198389:exon5:c.C668G:p.A223G	rs2486188	.	.	0.9548	.	1	.	.	1	T	0	B	0.018	N	1	P	2.71	T	835.03	snp	FAO=87	FDP=87	FR=.	FRO=0	FSAF=38	FSAR=49	FSRF=0	FSRR=0	FWDB=0.00639642	FXX=0.0113623	LEN=1	MLLD=73.6558	PB=0.5	PBP=1	QD=38.3922	RBI=0.0287328
chr1	14059395	14059395	T	C	0.719298	41	57	2	intronic	PRDM2	.	.	.	rs33969518	.	.	0.2259	.	0.35	.	.	.	.	.	.	.	.	.	.	.	.	274.93	snp	FAO=42	FDP=58	FR=.	FRO=16	FSAF=23	FSAR=19	FSRF=4	FSRR=12	FWDB=0.113212	FXX=0	LEN=1	MLLD=169.001	PB=0.5	PBP=1	QD=18.9605	RBI=0.116271
chr1	14143003	14143003	A	G	0.987342	78	79	1	exonic	PRDM2	.	nonsynonymous SNV	PRDM2:NM_001135610:exon7:c.A593G:p.Q198R	rs1046331	.	.	0.8436	.	0.93	.	.	0.49	T	0	B	.	.	1	P	0.56	T	734.74	snp	FAO=78	FDP=79	FR=.	FRO=1	FSAF=23	FSAR=55	FSRF=0	FSRR=1	FWDB=0.0311864	FXX=0	LEN=1	MLLD=134.551	PB=0.5	PBP=1	QD=37.2023	RBI=0.0312776
chr1	15438839	15438839	G	C	0.694915	82	118	1	ncRNA_exonic	TMEM51-AS1	.	.	.	.	.	.	.	.	.	.	.	.	.	.	.	.	.	.	.	.	.	499.49	snp	FAO=82	FDP=118	FR=.	FRO=36	FSAF=82	FSAR=0	FSRF=35	FSRR=1	FWDB=0.00210786	FXX=0.0406471	LEN=1	MLLD=305.246	PB=0.5	PBP=1	QD=16.932	RBI=0.0186157
chr1	15541537	15541537	C	T	1	57	57	1	UTR5	TMEM51	NM_001136217:c.-47C>T,NM_001136216:c.-47C>T,NM_001136218:c.-47C>T,NM_018022:c.-47C>T	.	.	rs3753314	.	.	0.87	.	0.98	.	.	.	.	.	.	.	.	.	.	.	.	543.4	snp	FAO=57	FDP=57	FR=.	FRO=0	FSAF=28	FSAR=29	FSRF=0	FSRR=0	FWDB=-0.0574664	FXX=0	LEN=1	MLLD=72.3181	PB=0.5	PBP=1	QD=38.1334	RBI=0.064942
chr1	15616139	15616139	G	A	0.165414	22	133	1	exonic	FHAD1	.	nonsynonymous SNV	FHAD1:NM_052929:exon4:c.G545A:p.R182H	rs486557	.	.	.	.	0.37	.	.	0.2	T	0	B	0.344	N	1	P	0.88	T	17.58	snp	FAO=22	FDP=133	FR=.	FRO=111	FSAF=15	FSAR=7	FSRF=76	FSRR=35	FWDB=-0.0426031	FXX=0	LEN=1	MLLD=87.4641	PB=0.5	PBP=1	QD=0.528622	RBI=0.0465007
chr1	15616183	15616183	T	C	0.165414	22	133	2	intronic	FHAD1	.	.	.	rs487338	.	.	.	.	0.62	.	.	.	.	.	.	.	.	.	.	.	.	17.58	snp	FAO=22	FDP=133	FR=.	FRO=111	FSAF=15	FSAR=7	FSRF=76	FSRR=35	FWDB=-0.0309694	FXX=0	LEN=1	MLLD=153.065	PB=0.5	PBP=1	QD=0.528622	RBI=0.0310534
chr1	15687059	15687059	A	G	0.845714	148	175	2	exonic	FHAD1	.	nonsynonymous SNV	FHAD1:NM_052929:exon21:c.A2756G:p.E919G	rs4661330	.	.	0.2832	.	0.3	.	.	0.02	D	1	D	.	.	0	P	1.72	T	1121.31	snp	FAO=148	FDP=175	FR=.	FRO=27	FSAF=55	FSAR=93	FSRF=14	FSRR=13	FWDB=-0.0367162	FXX=0	LEN=1	MLLD=65.5058	PB=0.5	PBP=1	QD=25.6298	RBI=0.0393128
chr1	15723843	15723843	G	A	1	169	169	1	exonic	FHAD1	.	synonymous SNV	FHAD1:NM_052929:exon31:c.G4173A:p.L1391L	rs2294490	.	.	0.462	.	0.47	.	.	.	.	.	.	.	.	.	.	.	.	1634.31	snp	FAO=171	FDP=171	FR=.	FRO=0	FSAF=64	FSAR=107	FSRF=0	FSRR=0	FWDB=-0.0298557	FXX=0	LEN=1	MLLD=231.042	PB=0.5	PBP=1	QD=38.2295	RBI=0.0298557
chr1	15769876	15769876	-	C	0.927273	51	55	2	intronic	CTRC	.	.	.	rs35149641	.	.	1	.	1	.	.	.	.	.	.	.	.	.	.	.	.	309.5	ins	FAO=55	FDP=55	FR=.	FRO=0	FSAF=30	FSAR=25	FSRF=0	FSRR=0	FWDB=0.0123017	FXX=0	LEN=1	MLLD=22.9766	PB=0.5	PBP=1	QD=22.509	RBI=0.196499
chr1	15783381	15783381	C	T	0.876923	57	65	4	intronic	CELA2A	.	.	.	rs2303196	.	.	.	.	0.2	.	.	.	.	.	.	.	.	.	.	.	.	450.94	snp	FAO=57	FDP=65	FR=.	FRO=8	FSAF=6	FSAR=51	FSRF=2	FSRR=6	FWDB=0.0620852	FXX=0	LEN=1	MLLD=353.131	PB=0.5	PBP=1	QD=27.7501	RBI=0.0632529
chr1	15789297	15789297	A	C	0.880556	317	360	1	exonic	CELA2A	.	synonymous SNV	CELA2A:NM_033440:exon4:c.A297C:p.A99A	rs3815787	.	.	0.3315	.	0.68	.	.	.	.	.	.	.	.	.	.	.	.	2528.18	snp	FAO=318	FDP=361	FR=.	FRO=43	FSAF=151	FSAR=167	FSRF=21	FSRR=22	FWDB=-0.0135745	FXX=0	LEN=1	MLLD=157.835	PB=0.5	PBP=1	QD=28.013	RBI=0.0139482
chr1	15802925	15802925	G	T	0.888889	144	162	2	intronic	CELA2B	.	.	.	rs72643675	.	.	0.0235	.	0.14	.	.	.	.	.	.	.	.	.	.	.	.	1155.84	snp	FAO=144	FDP=162	FR=.	FRO=18	FSAF=88	FSAR=56	FSRF=6	FSRR=12	FWDB=-0.00499468	FXX=0	LEN=1	MLLD=335.489	PB=0.5	PBP=1	QD=28.5393	RBI=0.0121825
chr1	15812432	15812432	A	G	0.994565	183	184	1	exonic	CELA2B	.	nonsynonymous SNV	CELA2B:NM_015849:exon6:c.A530G:p.Q177R	rs6429745	.	.	0.9998	.	1	.	.	0.37	T	0	B	0.305	N	1	P	-2.38	D	1749.65	snp	FAO=183	FDP=183	FR=.	FRO=0	FSAF=96	FSAR=87	FSRF=0	FSRR=0	FWDB=-0.00188615	FXX=0.00543449	LEN=1	MLLD=176.73	PB=0.5	PBP=1	QD=38.2437	RBI=0.00856492
chr1	15813751	15813751	C	T	1	119	119	1	intronic	CELA2B	.	.	.	rs2011159	.	.	1	.	1	.	.	.	.	.	.	.	.	.	.	.	.	1153.33	snp	FAO=120	FDP=120	FR=.	FRO=0	FSAF=66	FSAR=54	FSRF=0	FSRR=0	FWDB=0.0182079	FXX=0	LEN=1	MLLD=62.9696	PB=0.5	PBP=1	QD=38.4443	RBI=0.0247854
chr1	15813969	15813969	A	C	0.9	63	70	1	intronic	CELA2B	.	.	.	rs3737704	.	.	0.554	.	0.9	.	.	.	.	.	.	.	.	.	.	.	.	515.28	snp	FAO=63	FDP=70	FR=.	FRO=7	FSAF=23	FSAR=40	FSRF=3	FSRR=4	FWDB=0.0154283	FXX=0.0140825	LEN=1	MLLD=297.892	PB=0.5	PBP=1	QD=29.4444	RBI=0.0208513
chr1	15892415	15892415	A	C	0.779221	60	77	1	exonic	DNAJC16	.	synonymous SNV	DNAJC16:NM_001287811:exon11:c.A664C:p.R222R,DNAJC16:NM_015291:exon12:c.A1600C:p.R534R	rs2236215	.	.	0.2476	.	0.61	.	.	.	.	.	.	.	.	.	.	.	.	419.04	snp	FAO=60	FDP=77	FR=.	FRO=17	FSAF=28	FSAR=32	FSRF=7	FSRR=10	FWDB=0.0056698	FXX=0	LEN=1	MLLD=143.812	PB=0.5	PBP=1	QD=21.7681	RBI=0.0311465
chr1	15909744	15909744	C	T	0.903226	56	62	1	exonic	AGMAT	.	nonsynonymous SNV	AGMAT:NM_024758:exon2:c.G419A:p.R140Q	rs11580170	.	.	0.2477	.	0.55	.	.	0.62	T	0.016	B	0.071	N	0.61	P	-1.79	D	456.9	snp	FAO=56	FDP=62	FR=.	FRO=6	FSAF=38	FSAR=18	FSRF=3	FSRR=3	FWDB=0.0263612	FXX=0	LEN=1	MLLD=74.8758	PB=0.5	PBP=1	QD=29.4776	RBI=0.0874778
chr1	15909850	15909850	C	G	0.92	69	75	3	exonic	AGMAT	.	nonsynonymous SNV	AGMAT:NM_024758:exon2:c.G313C:p.G105R	rs6429757	.	.	0.5529	.	0.9	.	.	1	T	0	B	0	N	0.02	P	-1.9	D	578.59	snp	FAO=69	FDP=75	FR=.	FRO=6	FSAF=38	FSAR=31	FSRF=3	FSRR=3	FWDB=-0.00724754	FXX=0	LEN=1	MLLD=68.6325	PB=0.5	PBP=1	QD=30.858	RBI=0.00949273
chr1	15909895	15909895	A	G	0.918919	68	74	1	intronic	AGMAT	.	.	.	rs6429758	.	.	0.5509	.	0.83	.	.	.	.	.	.	.	.	.	.	.	.	568.02	snp	FAO=68	FDP=74	FR=.	FRO=6	FSAF=37	FSAR=31	FSRF=3	FSRR=3	FWDB=-0.0191528	FXX=0	LEN=1	MLLD=202.187	PB=0.5	PBP=1	QD=30.7038	RBI=0.0201469
chr1	15944384	15944384	G	A	0.917808	67	73	2	intronic	DDI2	.	.	.	rs75354298	.	.	.	.	0.27	.	.	.	.	.	.	.	.	.	.	.	.	557.93	snp	FAO=67	FDP=73	FR=.	FRO=6	FSAF=30	FSAR=37	FSRF=0	FSRR=6	FWDB=0.000541809	FXX=0	LEN=1	MLLD=112.204	PB=0.5	PBP=1	QD=30.5717	RBI=0.031077
chr1	15956769	15956769	G	T	0.825503	123	149	1	intronic	DDI2	.	.	.	rs72647120	.	.	0.2808	.	0.45	.	.	.	.	.	.	.	.	.	.	.	.	927.21	snp	FAO=124	FDP=149	FR=.	FRO=25	FSAF=57	FSAR=67	FSRF=16	FSRR=9	FWDB=0.00126918	FXX=0	LEN=1	MLLD=119.361	PB=0.5	PBP=1	QD=24.8914	RBI=0.0738328
chr1	15959886	15959886	C	G	0.87	87	100	1	intronic	DDI2	.	.	.	rs3795762	.	.	0.5897	.	0.91	.	.	.	.	.	.	.	.	.	.	.	.	692.08	snp	FAO=87	FDP=100	FR=.	FRO=13	FSAF=54	FSAR=33	FSRF=12	FSRR=1	FWDB=0.00949848	FXX=0	LEN=1	MLLD=60.585	PB=0.5	PBP=1	QD=27.6832	RBI=0.0132625
chr1	15959977	15959977	C	T	0.827273	91	110	3	exonic	DDI2	.	synonymous SNV	DDI2:NM_032341:exon4:c.C549T:p.A183A	rs3795763	.	.	0.2823	.	0.45	.	.	.	.	.	.	.	.	.	.	.	.	697.03	snp	FAO=91	FDP=108	FR=.	FRO=17	FSAF=51	FSAR=40	FSRF=12	FSRR=5	FWDB=0.0312493	FXX=0.0181802	LEN=1	MLLD=232.578	PB=0.5	PBP=1	QD=25.8161	RBI=0.0399212
chr1	15986547	15986547	T	C	0.847826	156	184	2	exonic	RSC1A1	.	nonsynonymous SNV	RSC1A1:NM_006511:exon1:c.T184C:p.F62L	rs3766163	.	.	0.282	.	0.45	.	.	1	T	0.021	B	0.027	N	0	P	1.09	T	1194.06	snp	FAO=157	FDP=185	FR=.	FRO=28	FSAF=84	FSAR=73	FSRF=13	FSRR=15	FWDB=0.0180195	FXX=0	LEN=1	MLLD=58.7562	PB=0.5	PBP=1	QD=25.8174	RBI=0.0520907
chr1	16042766	16042766	T	C	0.86087	99	115	1	exonic	PLEKHM2	.	nonsynonymous SNV	PLEKHM2:NM_015164:exon2:c.T95C:p.I32T	rs12091750	.	.	0.2541	.	0.75	.	.	1	T	0	B	0	N	1	P	2.92	T	781.99	snp	FAO=100	FDP=116	FR=.	FRO=16	FSAF=48	FSAR=52	FSRF=13	FSRR=3	FWDB=0.0320336	FXX=0.0169477	LEN=1	MLLD=78.1958	PB=0.5	PBP=1	QD=26.9653	RBI=0.0362347
chr1	16044401	16044401	G	A	0.871795	68	78	1	exonic	PLEKHM2	.	synonymous SNV	PLEKHM2:NM_015164:exon4:c.G291A:p.L97L	rs16851970	.	.	0.1895	.	0.41	.	.	.	.	.	.	.	.	.	.	.	.	539.75	snp	FAO=68	FDP=78	FR=.	FRO=10	FSAF=32	FSAR=36	FSRF=7	FSRR=3	FWDB=-0.0357225	FXX=0	LEN=1	MLLD=66.3122	PB=0.5	PBP=1	QD=27.6793	RBI=0.0367847
chr1	16053493	16053493	G	A	0.779661	46	59	1	intronic	PLEKHM2	.	.	.	rs41393951	.	.	0.2143	.	0.49	.	.	.	.	.	.	.	.	.	.	.	.	332.27	snp	FAO=46	FDP=58	FR=.	FRO=12	FSAF=19	FSAR=27	FSRF=6	FSRR=6	FWDB=0.0053679	FXX=0.0169463	LEN=1	MLLD=244.084	PB=0.5	PBP=1	QD=22.9151	RBI=0.0161191
chr1	16055732	16055732	C	T	0.867925	138	159	2	intronic	PLEKHM2	.	.	.	rs6429772	.	.	0.2305	.	0.71	.	.	.	.	.	.	.	.	.	.	.	.	1086.15	snp	FAO=138	FDP=159	FR=.	FRO=21	FSAF=64	FSAR=74	FSRF=12	FSRR=9	FWDB=0.0166333	FXX=0	LEN=1	MLLD=189.83	PB=0.5	PBP=1	QD=27.3246	RBI=0.0482316
chr1	16056364	16056364	G	A	0.880952	37	42	2	exonic	PLEKHM2	.	synonymous SNV	PLEKHM2:NM_015164:exon14:c.G2148A:p.T716T	rs3817269	.	.	0.2292	.	0.71	.	.	.	.	.	.	.	.	.	.	.	.	292.64	snp	FAO=37	FDP=42	FR=.	FRO=5	FSAF=15	FSAR=22	FSRF=4	FSRR=1	FWDB=-0.0281113	FXX=0	LEN=1	MLLD=132.179	PB=0.5	PBP=1	QD=27.8703	RBI=0.0430555
chr1	16271260	16271260	G	A	1	46	46	1	exonic	ZBTB17	.	synonymous SNV	ZBTB17:NM_001242884:exon7:c.C756T:p.F252F,ZBTB17:NM_001287603:exon8:c.C1002T:p.F334F,ZBTB17:NM_001287604:exon8:c.C774T:p.F258F,ZBTB17:NM_003443:exon8:c.C1002T:p.F334F	rs9661939	.	.	0.3026	.	0.44	.	.	.	.	.	.	.	.	.	.	.	.	459.56	snp	FAO=48	FDP=48	FR=.	FRO=0	FSAF=19	FSAR=29	FSRF=0	FSRR=0	FWDB=0.00352402	FXX=0	LEN=1	MLLD=169.694	PB=0.5	PBP=1	QD=38.2962	RBI=0.0305733
chr1	16272250	16272250	A	G	1	63	63	1	exonic	ZBTB17	.	synonymous SNV	ZBTB17:NM_001242884:exon5:c.T375C:p.A125A,ZBTB17:NM_001287603:exon6:c.T621C:p.A207A,ZBTB17:NM_001287604:exon6:c.T393C:p.A131A,ZBTB17:NM_003443:exon6:c.T621C:p.A207A	rs848217	.	.	0.4872	.	0.72	.	.	.	.	.	.	.	.	.	.	.	.	593.89	snp	FAO=63	FDP=63	FR=.	FRO=0	FSAF=40	FSAR=23	FSRF=0	FSRR=0	FWDB=0.0566557	FXX=0	LEN=1	MLLD=92.0755	PB=0.5	PBP=1	QD=37.7071	RBI=0.117006
chr1	16332571	16332571	C	T	0.143345	42	293	2	exonic	C1orf64	.	synonymous SNV	C1orf64:NM_178840:exon2:c.C240T:p.T80T	rs1763612	.	.	0.059	.	0.16	.	.	.	.	.	.	.	.	.	.	.	.	15.96	snp	FAO=42	FDP=293	FR=.	FRO=251	FSAF=27	FSAR=15	FSRF=144	FSRR=107	FWDB=0.0241363	FXX=0	LEN=1	MLLD=59.8241	PB=0.63119	PBP=0.002	QD=0.21787	RBI=0.0362575
chr1	16355638	16355638	T	A	0.209877	17	81	1	exonic	CLCNKA	.	nonsynonymous SNV	CLCNKA:NM_001257139:exon11:c.T942A:p.H314Q,CLCNKA:NM_001042704:exon12:c.T1071A:p.H357Q,CLCNKA:NM_004070:exon12:c.T1071A:p.H357Q	rs79751787	.	.	0.0608	.	0.16	.	.	0.5	T	0.708	P	0.007	N	1	P	-3.05	D	25.54	snp	FAO=17	FDP=81	FR=.	FRO=64	FSAF=9	FSAR=8	FSRF=32	FSRR=32	FWDB=-0.00970445	FXX=0	LEN=1	MLLD=70.8249	PB=0.5	PBP=1	QD=1.26102	RBI=0.0214029
chr1	16370899	16370899	G	A	0.87395	104	119	4	intronic	CLCNKB	.	.	.	rs945394	.	.	.	.	0.69	.	.	.	.	.	.	.	.	.	.	.	.	827.44	snp	FAO=104	FDP=119	FR=.	FRO=15	FSAF=60	FSAR=44	FSRF=4	FSRR=11	FWDB=0.00615476	FXX=0	LEN=1	MLLD=265.637	PB=0.5	PBP=1	QD=27.8131	RBI=0.00636003
chr1	16371067	16371067	G	T	0.874016	111	127	1	exonic	CLCNKB	.	nonsynonymous SNV	CLCNKB:NM_000085:exon2:c.G80T:p.R27L	rs2015352	.	.	0.6422	.	0.76	.	.	0.22	T	0.468	P	0.094	N	0	P	-1.92	D	878.15	snp	FAO=111	FDP=127	FR=.	FRO=16	FSAF=55	FSAR=56	FSRF=4	FSRR=12	FWDB=0.0851154	FXX=0	LEN=1	MLLD=79.4055	PB=0.5	PBP=1	QD=27.6582	RBI=0.0851298
chr1	16372003	16372003	G	C	0.852679	191	224	1	intronic	CLCNKB	.	.	.	rs6604910	.	.	0.6429	.	0.75	.	.	.	.	.	.	.	.	.	.	.	.	1450.32	snp	FAO=190	FDP=223	FR=.	FRO=33	FSAF=97	FSAR=93	FSRF=13	FSRR=20	FWDB=-0.0190476	FXX=0.00446409	LEN=1	MLLD=65.1716	PB=0.5	PBP=1	QD=26.0146	RBI=0.0447462
chr1	16373124	16373124	A	G	0.991803	121	122	1	exonic	CLCNKB	.	synonymous SNV	CLCNKB:NM_000085:exon4:c.A324G:p.S108S	rs5257	.	.	0.8117	.	0.99	.	.	.	.	.	.	.	.	.	.	.	.	1266.5	snp	FAO=133	FDP=133	FR=.	FRO=0	FSAF=70	FSAR=63	FSRF=0	FSRR=0	FWDB=0.0620871	FXX=0	LEN=1	MLLD=207.868	PB=0.5	PBP=1	QD=38.0902	RBI=0.0703469
chr1	16374533	16374533	G	C	0.821053	78	95	3	exonic	CLCNKB	.	synonymous SNV	CLCNKB:NM_000085:exon5:c.G492C:p.G164G	rs2014562	.	.	0.9364	.	1	.	.	.	.	.	.	.	.	.	.	.	.	572.2	snp	FAO=78	FDP=95	FR=.	FRO=17	FSAF=14	FSAR=64	FSRF=16	FSRR=1	FWDB=0.0101957	FXX=0	LEN=1	MLLD=322.899	PB=0.5	PBP=1	QD=24.0925	RBI=0.0125403
chr1	16374994	16374994	C	T	0.962264	51	53	5	intronic	CLCNKB	.	.	.	rs1889788	.	.	.	.	0.99	.	.	.	.	.	.	.	.	.	.	.	.	451.12	snp	FAO=51	FDP=53	FR=.	FRO=2	FSAF=27	FSAR=24	FSRF=1	FSRR=1	FWDB=0.0175006	FXX=0	LEN=1	MLLD=223.244	PB=0.5	PBP=1	QD=34.0467	RBI=0.01797
chr1	16375063	16375064	CA	GC	0.962264	51	53	1	exonic	CLCNKB	.	nonframeshift substitution	CLCNKB:NM_000085:exon7:c.641_642GC	rs71493533	.	.	.	.	0.8	.	.	.	.	.	.	.	.	.	.	.	.	482.06	mnp	FAO=51	FDP=51	FR=.	FRO=0	FSAF=27	FSAR=24	FSRF=0	FSRR=0	FWDB=-0.0205034	FXX=0.0377287	LEN=2	MLLD=182.192	PB=0.5	PBP=1	QD=37.8082	RBI=0.0705405
chr1	16375354	16375354	C	T	0.993197	146	147	2	UTR5	CLCNKB	NM_001165945:c.-113C>T	.	.	rs9442227	.	.	.	.	0.99	.	.	.	.	.	.	.	.	.	.	.	.	1382.6	snp	FAO=146	FDP=146	FR=.	FRO=0	FSAF=68	FSAR=78	FSRF=0	FSRR=0	FWDB=-0.0353476	FXX=0.00680226	LEN=1	MLLD=61.1286	PB=0.5	PBP=1	QD=37.8795	RBI=0.059759
chr1	16376191	16376191	C	T	0.987342	78	79	1	exonic	CLCNKB	.	nonsynonymous SNV	CLCNKB:NM_001165945:exon2:c.C353T:p.A118V,CLCNKB:NM_000085:exon9:c.C860T:p.A287V	rs7367494	.	.	.	.	1	.	.	0.52	T	0.003	B	0.65	N	1	P	-3.17	D	751.23	snp	FAO=78	FDP=78	FR=.	FRO=0	FSAF=34	FSAR=44	FSRF=0	FSRR=0	FWDB=-0.041408	FXX=0.0126566	LEN=1	MLLD=198.901	PB=0.5	PBP=1	QD=38.5248	RBI=0.0448235
chr1	16376232	16376232	A	T	1	83	83	4	intronic	CLCNKB	.	.	.	rs59924562	.	.	.	.	0.99	.	.	.	.	.	.	.	.	.	.	.	.	786.12	snp	FAO=83	FDP=83	FR=.	FRO=0	FSAF=34	FSAR=49	FSRF=0	FSRR=0	FWDB=-0.00822565	FXX=0	LEN=1	MLLD=93.3368	PB=0.5	PBP=1	QD=37.8851	RBI=0.0383522
chr1	16376239	16376239	C	-	0.951807	79	83	6	intronic	CLCNKB	.	.	.	rs34589727	.	.	.	.	1	.	.	.	.	.	.	.	.	.	.	.	.	429.51	del	FAO=83	FDP=83	FR=.	FRO=0	FSAF=34	FSAR=49	FSRF=0	FSRR=0	FWDB=-0.018009	FXX=0	LEN=1	MLLD=16.8642	PB=0.5	PBP=1	QD=20.6991	RBI=0.0389708
chr1	16376278	16376278	G	A	0.988095	83	84	3	intronic	CLCNKB	.	.	.	rs7365182	.	.	0.9355	.	1	.	.	.	.	.	.	.	.	.	.	.	.	771.23	snp	FAO=83	FDP=84	FR=.	FRO=1	FSAF=33	FSAR=50	FSRF=1	FSRR=0	FWDB=0.0112247	FXX=0	LEN=1	MLLD=185.306	PB=0.5	PBP=1	QD=36.7253	RBI=0.0291265
chr1	16376319	16376319	T	C	0.986667	74	75	1	exonic	CLCNKB	.	synonymous SNV	CLCNKB:NM_001165945:exon3:c.T369C:p.C123C,CLCNKB:NM_000085:exon10:c.T876C:p.C292C	rs7368151	.	.	0.9353	.	1	.	.	.	.	.	.	.	.	.	.	.	.	680.55	snp	FAO=74	FDP=75	FR=.	FRO=1	FSAF=25	FSAR=49	FSRF=0	FSRR=1	FWDB=-0.0651897	FXX=0.0131562	LEN=1	MLLD=73.9034	PB=0.5	PBP=1	QD=36.2962	RBI=0.0681097
chr1	16380196	16380196	T	C	1	189	189	1	exonic	CLCNKB	.	nonsynonymous SNV	CLCNKB:NM_001165945:exon9:c.T1178C:p.M393T,CLCNKB:NM_000085:exon16:c.T1685C:p.M562T	rs5253	.	.	0.9844	.	0.98	.	.	0.44	T	0	B	0.986	N	1	P	-2.2	D	1819.59	snp	FAO=189	FDP=189	FR=.	FRO=0	FSAF=82	FSAR=107	FSRF=0	FSRR=0	FWDB=0.0330767	FXX=0	LEN=1	MLLD=85.2851	PB=0.5	PBP=1	QD=38.5099	RBI=0.0352868
chr1	16383448	16383448	A	C	1	8	8	1	UTR3	CLCNKB	NM_000085:c.*37A>C,NM_001165945:c.*37A>C	.	.	rs10803415	.	.	.	.	0.97	.	.	.	.	.	.	.	.	.	.	.	.	73.78	snp	FAO=8	FDP=8	FR=.	FRO=0	FSAF=2	FSAR=6	FSRF=0	FSRR=0	FWDB=0.0340231	FXX=0	LEN=1	MLLD=62.9572	PB=0.5	PBP=1	QD=36.8888	RBI=0.0501533
chr1	16384986	16384986	G	T	0.15736	31	197	4	exonic	FAM131C	.	synonymous SNV	FAM131C:NM_182623:exon7:c.C789A:p.L263L	rs28496958	.	.	.	.	0.48	.	.	.	.	.	.	.	.	.	.	.	.	18.6	snp	FAO=31	FDP=197	FR=.	FRO=166	FSAF=20	FSAR=11	FSRF=129	FSRR=37	FWDB=0.0149336	FXX=0	LEN=1	MLLD=120.72	PB=0.5	PBP=1	QD=0.377708	RBI=0.0275535
chr1	16385042	16385042	G	A	0.178161	31	174	1	exonic	FAM131C	.	nonsynonymous SNV	FAM131C:NM_182623:exon7:c.C733T:p.R245W	rs77667563	.	.	.	.	0.47	.	.	0.06	T	0.995	D	0.005	N	1	P	2.42	T	26.61	snp	FAO=31	FDP=174	FR=.	FRO=143	FSAF=20	FSAR=11	FSRF=105	FSRR=38	FWDB=0.00100829	FXX=0	LEN=1	MLLD=202.051	PB=0.5	PBP=1	QD=0.611708	RBI=0.00352961
chr1	16385980	16385980	G	A	1	71	71	3	intronic	FAM131C	.	.	.	rs3884058	.	.	0.7496	.	0.86	.	.	.	.	.	.	.	.	.	.	.	.	673.07	snp	FAO=71	FDP=71	FR=.	FRO=0	FSAF=31	FSAR=40	FSRF=0	FSRR=0	FWDB=-0.0864106	FXX=0	LEN=1	MLLD=207.058	PB=0.5	PBP=1	QD=37.9194	RBI=0.0901144
chr1	16386008	16386008	T	C	0.955882	65	68	2	exonic	FAM131C	.	synonymous SNV	FAM131C:NM_182623:exon6:c.A543G:p.Q181Q	rs2863452	.	.	.	.	0.87	.	.	.	.	.	.	.	.	.	.	.	.	592.89	snp	FAO=66	FDP=69	FR=.	FRO=3	FSAF=28	FSAR=38	FSRF=1	FSRR=2	FWDB=0.0333204	FXX=0	LEN=1	MLLD=61.8504	PB=0.5	PBP=1	QD=34.3703	RBI=0.133799
chr1	16386416	16386416	G	A	0.993671	157	158	1	exonic	FAM131C	.	synonymous SNV	FAM131C:NM_182623:exon5:c.C399T:p.D133D	rs9442230	.	.	0.7568	.	0.87	.	.	.	.	.	.	.	.	.	.	.	.	1504.23	snp	FAO=157	FDP=157	FR=.	FRO=0	FSAF=81	FSAR=76	FSRF=0	FSRR=0	FWDB=-0.0147415	FXX=0.00632871	LEN=1	MLLD=68.6835	PB=0.5	PBP=1	QD=38.3243	RBI=0.018677
chr1	16386447	16386447	G	C	0.987013	152	154	2	exonic	FAM131C	.	nonsynonymous SNV	FAM131C:NM_182623:exon5:c.C368G:p.P123R	rs11576236	.	.	.	.	0.98	.	.	0.74	T	0	B	0.666	N	1	P	1.61	T	1415.57	snp	FAO=152	FDP=152	FR=.	FRO=0	FSAF=77	FSAR=75	FSRF=0	FSRR=0	FWDB=0.0384346	FXX=0.0193536	LEN=1	MLLD=49.8782	PB=0.5	PBP=1	QD=37.2518	RBI=0.0499661
chr1	16388556	16388556	C	T	0.984127	124	126	1	intronic	FAM131C	.	.	.	rs2863455	.	.	0.6526	.	0.83	.	.	.	.	.	.	.	.	.	.	.	.	1152.48	snp	FAO=124	FDP=126	FR=.	FRO=2	FSAF=49	FSAR=75	FSRF=0	FSRR=2	FWDB=0.0143222	FXX=0	LEN=1	MLLD=187.023	PB=0.5	PBP=1	QD=36.5866	RBI=0.0650647
chr1	16388580	16388580	C	T	0.984733	129	131	1	intronic	FAM131C	.	.	.	rs3978467	.	.	.	.	0.41	.	.	.	.	.	.	.	.	.	.	.	.	1213.74	snp	FAO=129	FDP=129	FR=.	FRO=0	FSAF=49	FSAR=80	FSRF=0	FSRR=0	FWDB=0.0284967	FXX=0.015266	LEN=1	MLLD=175.35	PB=0.5	PBP=1	QD=37.6353	RBI=0.0314088
chr1	16388646	16388646	T	C	1	136	136	1	exonic	FAM131C	.	synonymous SNV	FAM131C:NM_182623:exon4:c.A216G:p.R72R	rs2863456	.	.	0.8712	.	0.91	.	.	.	.	.	.	.	.	.	.	.	.	1313.2	snp	FAO=137	FDP=137	FR=.	FRO=0	FSAF=49	FSAR=88	FSRF=0	FSRR=0	FWDB=-0.0107685	FXX=0	LEN=1	MLLD=176.479	PB=0.5	PBP=1	QD=38.3416	RBI=0.0779603
chr1	16389026	16389026	T	C	0.981818	54	55	3	exonic	FAM131C	.	nonsynonymous SNV	FAM131C:NM_182623:exon3:c.A142G:p.K48E	rs2863458	.	.	0.284	.	0.53	.	.	0.1	T	0.925	P	0	D	0.564	P	2.37	T	495.1	snp	FAO=54	FDP=55	FR=.	FRO=1	FSAF=37	FSAR=17	FSRF=1	FSRR=0	FWDB=-0.0815315	FXX=0	LEN=1	MLLD=133.223	PB=0.5	PBP=1	QD=36.0073	RBI=0.08292
chr1	16451767	16451767	G	A	0.9875	79	80	1	exonic	EPHA2	.	synonymous SNV	EPHA2:NM_004431:exon17:c.C2874T:p.I958I	rs3754334	.	.	0.2813	.	0.36	.	.	.	.	.	.	.	.	.	.	.	.	747.4	snp	FAO=79	FDP=80	FR=.	FRO=1	FSAF=42	FSAR=37	FSRF=1	FSRR=0	FWDB=0.0218587	FXX=0	LEN=1	MLLD=175.44	PB=0.5	PBP=1	QD=37.3697	RBI=0.0350817
chr1	16464673	16464673	G	A	0.944444	85	90	6	exonic	EPHA2	.	synonymous SNV	EPHA2:NM_004431:exon5:c.C987T:p.P329P	rs2230597	.	.	0.4032	.	0.46	.	.	.	.	.	.	.	.	.	.	.	.	754.27	snp	FAO=88	FDP=93	FR=.	FRO=5	FSAF=49	FSAR=39	FSRF=4	FSRR=1	FWDB=0.0410069	FXX=0.0792001	LEN=1	MLLD=47.2065	PB=0.5	PBP=1	QD=32.4418	RBI=0.0486804
chr1	16474840	16474840	C	-	0.827273	91	110	5	intronic	EPHA2	.	.	.	rs35127370	.	.	0.3934	.	0.48	.	.	.	.	.	.	.	.	.	.	.	.	468.55	del	FAO=103	FDP=110	FR=.	FRO=7	FSAF=53	FSAR=50	FSRF=2	FSRR=5	FWDB=0.0795782	FXX=0	LEN=1	MLLD=17.277	PB=0.5	PBP=1	QD=17.0382	RBI=0.0849551
chr1	16475123	16475123	C	T	0.865672	58	67	1	exonic	EPHA2	.	synonymous SNV	EPHA2:NM_004431:exon3:c.G573A:p.L191L	rs6678616	.	.	0.3457	.	0.37	.	.	.	.	.	.	.	.	.	.	.	.	466.34	snp	FAO=59	FDP=68	FR=.	FRO=9	FSAF=42	FSAR=17	FSRF=3	FSRR=6	FWDB=0.055028	FXX=0	LEN=1	MLLD=167.892	PB=0.5	PBP=1	QD=27.4319	RBI=0.0560347
chr1	16475126	16475126	C	T	0.867647	59	68	1	exonic	EPHA2	.	synonymous SNV	EPHA2:NM_004431:exon3:c.G570A:p.A190A	rs6678618	.	.	0.3455	.	0.37	.	.	.	.	.	.	.	.	.	.	.	.	466.33	snp	FAO=59	FDP=68	FR=.	FRO=9	FSAF=42	FSAR=17	FSRF=3	FSRR=6	FWDB=0.046768	FXX=0	LEN=1	MLLD=67.811	PB=0.5	PBP=1	QD=27.4314	RBI=0.0526579
chr1	16528218	16528218	G	T	0.827586	72	87	4	intronic	ARHGEF19	.	.	.	rs6676143	.	.	0.4884	.	0.71	.	.	.	.	.	.	.	.	.	.	.	.	536.14	snp	FAO=72	FDP=87	FR=.	FRO=15	FSAF=45	FSAR=27	FSRF=10	FSRR=5	FWDB=0.0145084	FXX=0	LEN=1	MLLD=351.91	PB=0.5	PBP=1	QD=24.6502	RBI=0.0163162
chr1	16528233	16528233	G	A	0.181818	16	88	1	intronic	ARHGEF19	.	.	.	rs221037	.	.	0.2558	.	0.48	.	.	.	.	.	.	.	.	.	.	.	.	18.34	snp	FAO=16	FDP=88	FR=.	FRO=72	FSAF=10	FSAR=6	FSRF=45	FSRR=27	FWDB=0.0215923	FXX=0	LEN=1	MLLD=99.4271	PB=0.5	PBP=1	QD=0.833794	RBI=0.0999231
chr1	16529117	16529117	T	C	0.194444	14	72	1	intronic	ARHGEF19	.	.	.	rs221039	.	.	0.2573	.	0.47	.	.	.	.	.	.	.	.	.	.	.	.	20.64	snp	FAO=14	FDP=70	FR=.	FRO=56	FSAF=5	FSAR=9	FSRF=31	FSRR=25	FWDB=0.00611781	FXX=0.0277739	LEN=1	MLLD=131.245	PB=0.5	PBP=1	QD=1.1795	RBI=0.0252051
chr1	16534255	16534255	C	G	0.153333	23	150	2	exonic	ARHGEF19	.	nonsynonymous SNV	ARHGEF19:NM_153213:exon4:c.G712C:p.E238Q	rs221057	.	.	0.2606	.	0.47	.	.	0.5	T	0.041	B	0.001	N	0.975	P	1.81	T	16.69	snp	FAO=24	FDP=151	FR=.	FRO=127	FSAF=14	FSAR=10	FSRF=64	FSRR=63	FWDB=0.0150749	FXX=0	LEN=1	MLLD=198.307	PB=0.5	PBP=1	QD=0.442204	RBI=0.0257654
chr1	16534378	16534378	-	C	#VALUE!	14;9	50	1;3	intronic	ARHGEF19	.	.	.	.	.	.	.	.	.	.	.	.	.	.	.	.	.	.	.	.	.	29.22	snp;ins	FAO=0,19	FDP=44	FR=.	FRO=25	FSAF=0,2	FSAR=0,17	FSRF=17	FSRR=8	FWDB=-0.0200615,0.0157427	FXX=0.119976	LEN=1,1	MLLD=176.733,13.085	PB=0.5,0.5	PBP=1,1	QD=2.65661	RBI=0.0662062,0.100243
chr1	16534646	16534646	C	G	0.19697	26	132	2	exonic	ARHGEF19	.	nonsynonymous SNV	ARHGEF19:NM_153213:exon3:c.G487C:p.G163R	rs221058	.	.	0.2597	.	0.46	.	.	0.28	T	0.014	B	0.615	N	0.998	P	0.76	T	30.02	snp	FAO=26	FDP=132	FR=.	FRO=106	FSAF=12	FSAR=14	FSRF=35	FSRR=71	FWDB=-0.0101819	FXX=0	LEN=1	MLLD=60.6922	PB=0.5	PBP=1	QD=0.909618	RBI=0.0622919
chr1	16641899	16641899	C	T	0.843137	86	102	2	exonic	FBXO42	.	synonymous SNV	FBXO42:NM_018994:exon2:c.G15A:p.S5S	rs2273311	.	.	0.3973	.	0.68	.	.	.	.	.	.	.	.	.	.	.	.	648.52	snp	FAO=86	FDP=102	FR=.	FRO=16	FSAF=31	FSAR=55	FSRF=7	FSRR=9	FWDB=-0.0295829	FXX=0	LEN=1	MLLD=258.012	PB=0.5	PBP=1	QD=25.4321	RBI=0.0297297
chr1	16730582	16730582	C	G	0.861111	93	108	2	intronic	SPATA21	.	.	.	rs17419150	.	.	0.3634	.	0.69	.	.	.	.	.	.	.	.	.	.	.	.	744.39	snp	FAO=94	FDP=108	FR=.	FRO=14	FSAF=70	FSAR=24	FSRF=10	FSRR=4	FWDB=-0.037213	FXX=0.00917347	LEN=1	MLLD=240.264	PB=0.5	PBP=1	QD=27.5699	RBI=0.0372165
chr1	16890320	16890320	T	C	0.221875	71	320	1	UTR3	NBPF1	NM_017940:c.*118A>G	.	.	rs3900707	.	.	.	.	.	.	.	.	.	.	.	.	.	.	.	.	.	88.19	snp	FAO=71	FDP=319	FR=.	FRO=248	FSAF=71	FSAR=0	FSRF=245	FSRR=3	FWDB=-0.0110836	FXX=0.0031249	LEN=1	MLLD=67.1348	PB=0.5	PBP=1	QD=1.10586	RBI=0.0600386
chr1	16890421	16890421	G	A	0.396419	155	391	2	UTR3	NBPF1	NM_017940:c.*17C>T	.	.	rs2990549	.	.	.	.	0.48	.	.	.	.	.	.	.	.	.	.	.	.	491.4	snp	FAO=155	FDP=391	FR=.	FRO=236	FSAF=153	FSAR=2	FSRF=198	FSRR=38	FWDB=-0.00731573	FXX=0.00255096	LEN=1	MLLD=112.101	PB=0.5	PBP=1	QD=5.02714	RBI=0.0454652
chr1	16890428	16890428	T	A	0.272494	106	389	1	UTR3	NBPF1	NM_017940:c.*10A>T	.	.	rs3900708	.	.	0.1431	.	0.46	.	.	.	.	.	.	.	.	.	.	.	.	202.24	snp	FAO=109	FDP=392	FR=.	FRO=283	FSAF=89	FSAR=20	FSRF=263	FSRR=20	FWDB=-0.00861661	FXX=0	LEN=1	MLLD=312.588	PB=0.5	PBP=1	QD=2.06363	RBI=0.0247432
chr1	16890441	16890441	C	T	0.178117	70	393	1	exonic	NBPF1	.	unknown	UNKNOWN	rs3863779	.	.	0.1202	.	0.31	.	.	.	.	.	.	.	.	.	.	.	.	48.88	snp	FAO=70	FDP=393	FR=.	FRO=323	FSAF=62	FSAR=8	FSRF=291	FSRR=32	FWDB=-0.0417621	FXX=0	LEN=1	MLLD=62.6919	PB=0.5	PBP=1	QD=0.497529	RBI=0.0535892
chr1	16890484	16890484	G	C	0.178571	70	392	1	exonic	NBPF1	.	unknown	UNKNOWN	rs12117084	.	.	.	.	0.41	.	.	.	.	.	.	.	.	.	.	.	.	47.08	snp	FAO=69	FDP=391	FR=.	FRO=322	FSAF=61	FSAR=8	FSRF=290	FSRR=32	FWDB=-0.101167	FXX=0.00255096	LEN=1	MLLD=64.7832	PB=0.5	PBP=1	QD=0.481645	RBI=0.101296
chr1	16890598	16890598	T	A	0.655498	763	1164	1	exonic	NBPF1	.	unknown	UNKNOWN	rs2990550	.	.	.	.	0.52	.	.	.	.	.	.	.	.	.	.	.	.	1463.73	snp	FAO=259	FDP=400	FR=.	FRO=141	FSAF=132	FSAR=127	FSRF=69	FSRR=72	FWDB=-0.0083859	FXX=0	LEN=1	MLLD=155.351	PB=0.5	PBP=1	QD=14.6373	RBI=0.00951374
chr1	16890602	16890602	T	G	0.351979	409	1162	2	exonic	NBPF1	.	unknown	UNKNOWN	rs2990551	.	.	.	.	0.43	.	.	.	.	.	.	.	.	.	.	.	.	373.77	snp	FAO=140	FDP=400	FR=.	FRO=260	FSAF=75	FSAR=65	FSRF=125	FSRR=135	FWDB=-0.00764479	FXX=0	LEN=1	MLLD=209.878	PB=0.5	PBP=1	QD=3.73771	RBI=0.00983599
chr1	16890607	16890607	G	A	0.175815	205	1166	2	exonic	NBPF1	.	unknown	UNKNOWN	rs200783506	.	.	0.0427	.	0.29	.	.	.	.	.	.	.	.	.	.	.	.	34.2	snp	FAO=65	FDP=400	FR=.	FRO=335	FSAF=37	FSAR=28	FSRF=163	FSRR=172	FWDB=-0.00940663	FXX=0	LEN=1	MLLD=266.261	PB=0.5	PBP=1	QD=0.342028	RBI=0.0104977
chr1	16890639	16890639	C	T	0.557676	643	1153	1	exonic	NBPF1	.	unknown	UNKNOWN	rs1043750	.	.	.	.	0.48	.	.	.	.	.	.	.	.	.	.	.	.	1115.74	snp	FAO=227	FDP=398	FR=.	FRO=171	FSAF=107	FSAR=120	FSRF=89	FSRR=82	FWDB=-0.0109771	FXX=0.00499988	LEN=1	MLLD=176.459	PB=0.5	PBP=1	QD=11.2135	RBI=0.0488285
chr1	16890644	16890644	C	T	0.362177	406	1121	1	exonic	NBPF1	.	unknown	UNKNOWN	rs2992339	.	.	.	.	0.5	.	.	.	.	.	.	.	.	.	.	.	.	493.6	snp	FAO=158	FDP=399	FR=.	FRO=241	FSAF=81	FSAR=77	FSRF=115	FSRR=126	FWDB=-0.00252156	FXX=0.00249994	LEN=1	MLLD=179.206	PB=0.5	PBP=1	QD=4.94838	RBI=0.0175264
chr1	16890671	16890672	TG	CA	0.909314	742	816	1	exonic	NBPF1	.	unknown	UNKNOWN	.	.	.	.	.	.	.	.	.	.	.	.	.	.	.	.	.	.	3017.56	mnp	FAO=363	FDP=399	FR=.	FRO=36	FSAF=149	FSAR=214	FSRF=16	FSRR=20	FWDB=-0.00324199	FXX=0.00249994	LEN=2	MLLD=313.233	PB=0.5	PBP=1	QD=30.2513	RBI=0.0260703
chr1	16905718	16905718	A	C	0.4	4	10	1	exonic	NBPF1	.	unknown	UNKNOWN	rs3738661	.	.	.	.	0.5	.	.	.	.	.	.	.	.	.	.	.	.	21.11	snp	FAO=4	FDP=10	FR=.	FRO=6	FSAF=2	FSAR=2	FSRF=5	FSRR=1	FWDB=0.00315218	FXX=0	LEN=1	MLLD=137.486	PB=0.5	PBP=1	QD=8.44496	RBI=0.0606121
chr1	16907328	16907328	G	T	0.668567	938	1403	2	exonic	NBPF1	.	unknown	UNKNOWN	rs78540200	.	.	.	.	0.51	.	.	.	.	.	.	.	.	.	.	.	.	1658.75	snp	FAO=275	FDP=400	FR=.	FRO=125	FSAF=133	FSAR=142	FSRF=66	FSRR=59	FWDB=-0.00404878	FXX=0	LEN=1	MLLD=344.017	PB=0.5	PBP=1	QD=16.5875	RBI=0.0140014
chr1	16907466	16907466	G	A	0.318898	162	508	3	intronic	NBPF1	.	.	.	rs371465077	.	.	.	.	0.31	.	.	.	.	.	.	.	.	.	.	.	.	276.02	snp	FAO=124	FDP=400	FR=.	FRO=276	FSAF=54	FSAR=70	FSRF=145	FSRR=131	FWDB=-0.061249	FXX=0	LEN=1	MLLD=215.17	PB=0.5	PBP=1	QD=2.76023	RBI=0.0612598
chr1	16909052	16909052	C	T	1	65	65	1	exonic	NBPF1	.	unknown	UNKNOWN	rs140548913	.	.	.	.	1	.	.	.	.	.	.	.	.	.	.	.	.	647.42	snp	FAO=68	FDP=68	FR=.	FRO=0	FSAF=33	FSAR=35	FSRF=0	FSRR=0	FWDB=0.0178177	FXX=0	LEN=1	MLLD=318.308	PB=0.5	PBP=1	QD=38.0836	RBI=0.0243617
chr1	16909100	16909100	G	C	0.307692	4	13	2	exonic	NBPF1	.	unknown	UNKNOWN	rs143269469	.	.	.	.	0.48	.	.	.	.	.	.	.	.	.	.	.	.	17.4	snp	FAO=4	FDP=13	FR=.	FRO=9	FSAF=2	FSAR=2	FSRF=3	FSRR=6	FWDB=0.0164338	FXX=0	LEN=1	MLLD=152.463	PB=0.5	PBP=1	QD=5.35325	RBI=0.024489
chr1	16909129	16909129	T	C	0.571429	4	7	2	exonic	NBPF1	.	unknown	UNKNOWN	rs199798572	.	.	.	.	0.53	.	.	.	.	.	.	.	.	.	.	.	.	23.32	snp	FAO=4	FDP=7	FR=.	FRO=3	FSAF=2	FSAR=2	FSRF=1	FSRR=2	FWDB=-0.0220601	FXX=0	LEN=1	MLLD=187.325	PB=0.5	PBP=1	QD=13.3257	RBI=0.0353562
chr1	16912014	16912015	AG	CA	#VALUE!	37;13	110	1;1	exonic	NBPF1	.	unknown	UNKNOWN	.	.	.	.	.	.	.	.	.	.	.	.	.	.	.	.	.	.	184.49	mnp;snp	FAO=37,13	FDP=110	FR=.	FRO=60	FSAF=24,8	FSAR=13,5	FSRF=34	FSRR=26	FWDB=0.0386619,0.00579792	FXX=0.0090082	LEN=2,1	MLLD=52.4862,89.4661	PB=0.5,0.5	PBP=1,1	QD=6.70875	RBI=0.0579548,0.0424897
chr1	16914252	16914252	C	T	0.194332	48	247	2	exonic	NBPF1	.	unknown	UNKNOWN	rs1020241	.	.	.	.	0.39	.	.	.	.	.	.	.	.	.	.	.	.	46.03	snp	FAO=48	FDP=247	FR=.	FRO=199	FSAF=10	FSAR=38	FSRF=92	FSRR=107	FWDB=-0.0376336	FXX=0	LEN=1	MLLD=60.1034	PB=0.5	PBP=1	QD=0.745385	RBI=0.0749202
chr1	16914306	16914306	A	G	0.15625	50	320	4	intronic	NBPF1	.	.	.	rs1967910	.	.	.	.	0.43	.	.	.	.	.	.	.	.	.	.	.	.	25.91	snp	FAO=50	FDP=315	FR=.	FRO=265	FSAF=16	FSAR=34	FSRF=125	FSRR=140	FWDB=0.0129891	FXX=0.0156245	LEN=1	MLLD=103.717	PB=0.5	PBP=1	QD=0.328986	RBI=0.0219254
chr1	16918502	16918502	A	G	0.468591	276	589	1	exonic	NBPF1	.	unknown	UNKNOWN	rs3925698	.	.	.	.	0.61	.	.	.	.	.	.	.	.	.	.	.	.	720.89	snp	FAO=186	FDP=400	FR=.	FRO=214	FSAF=83	FSAR=103	FSRF=88	FSRR=126	FWDB=0.0376268	FXX=0	LEN=1	MLLD=79.6895	PB=0.5	PBP=1	QD=7.20887	RBI=0.0752677
chr1	17248500	17248500	A	G	0.741379	43	58	1	UTR5	CROCC	NM_014675:c.-14A>G	.	.	rs6683035	.	.	0.4793	.	0.54	.	.	.	.	.	.	.	.	.	.	.	.	299	snp	FAO=43	FDP=56	FR=.	FRO=13	FSAF=23	FSAR=20	FSRF=8	FSRR=5	FWDB=0.0127486	FXX=0.0344768	LEN=1	MLLD=62.6184	PB=0.5	PBP=1	QD=21.3572	RBI=0.0358245
chr1	17248532	17248532	A	G	1	49	49	1	exonic	CROCC	.	nonsynonymous SNV	CROCC:NM_014675:exon1:c.A19G:p.R7G	rs6586566	.	.	.	.	1	.	.	1	T	0	B	.	.	1	P	3.03	T	527.55	snp	FAO=56	FDP=56	FR=.	FRO=0	FSAF=29	FSAR=27	FSRF=0	FSRR=0	FWDB=0.0339798	FXX=0	LEN=1	MLLD=294.315	PB=0.5	PBP=1	QD=37.6818	RBI=0.0519521
chr1	17266586	17266586	C	A	0.357143	10	28	1	exonic	CROCC	.	nonsynonymous SNV	CROCC:NM_014675:exon13:c.C1806A:p.S602R	rs45452999	.	.	0.0121	.	0.045	.	.	0.31	T	0.773	P	.	.	0.867	D	3	T	36.55	snp	FAO=10	FDP=28	FR=.	FRO=18	FSAF=7	FSAR=3	FSRF=12	FSRR=6	FWDB=0.0148533	FXX=0	LEN=1	MLLD=110.192	PB=0.5	PBP=1	QD=5.22096	RBI=0.0174032
chr1	17295679	17295679	T	C	1	51	51	1	exonic	CROCC	.	synonymous SNV	CROCC:NM_014675:exon32:c.T5145C:p.A1715A	rs4920574	.	.	0.8967	.	0.99	.	.	.	.	.	.	.	.	.	.	.	.	520.77	snp	FAO=55	FDP=55	FR=.	FRO=0	FSAF=22	FSAR=33	FSRF=0	FSRR=0	FWDB=-0.00749321	FXX=0	LEN=1	MLLD=208.015	PB=0.5	PBP=1	QD=37.8743	RBI=0.103664
chr1	17297289	17297289	C	T	0.969697	128	132	4	intronic	CROCC	.	.	.	rs9435656	.	.	0.7282	.	0.85	.	.	.	.	.	.	.	.	.	.	.	.	1170.6	snp	FAO=128	FDP=131	FR=.	FRO=3	FSAF=51	FSAR=77	FSRF=3	FSRR=0	FWDB=0.0303218	FXX=0.00757518	LEN=1	MLLD=322.742	PB=0.5	PBP=1	QD=35.7434	RBI=0.0305988
chr1	17301780	17301780	A	G	0.779412	53	68	1	exonic	MFAP2	.	synonymous SNV	MFAP2:NM_001135247:exon8:c.T429C:p.H143H,MFAP2:NM_001135248:exon8:c.T429C:p.H143H,MFAP2:NM_002403:exon8:c.T432C:p.H144H,MFAP2:NM_017459:exon8:c.T432C:p.H144H	rs761422	.	.	0.474	.	0.49	.	.	.	.	.	.	.	.	.	.	.	.	372.53	snp	FAO=53	FDP=68	FR=.	FRO=15	FSAF=37	FSAR=16	FSRF=11	FSRR=4	FWDB=0.000353773	FXX=0	LEN=1	MLLD=211.917	PB=0.5	PBP=1	QD=21.9133	RBI=0.0420515
chr1	17312743	17312743	C	T	0.797468	63	79	1	exonic	ATP13A2	.	nonsynonymous SNV	ATP13A2:NM_001141974:exon27:c.G3214A:p.A1072T	rs3170740	CLINSIG=non-pathogenic;CLNDBN=not_specified;CLNREVSTAT=criteria_provided\x2c_single_submitter;CLNACC=RCV000116444.1;CLNDSDB=MedGen;CLNDSDBID=CN169374	.	0.5255	.	0.56	.	.	1	T	0.001	B	.	.	0.031	P	-3.3	D	496.93	snp	FAO=63	FDP=73	FR=.	FRO=10	FSAF=28	FSAR=35	FSRF=5	FSRR=5	FWDB=0.0148018	FXX=0.0759398	LEN=1	MLLD=45.804	PB=0.5	PBP=1	QD=27.2292	RBI=0.0174545
chr1	17313343	17313343	G	A	0.850394	108	127	2	exonic	ATP13A2	.	synonymous SNV	ATP13A2:NM_001141974:exon26:c.C3060T:p.A1020A,ATP13A2:NM_001141973:exon27:c.C3177T:p.A1059A,ATP13A2:NM_022089:exon27:c.C3192T:p.A1064A	rs9435659	CLINSIG=non-pathogenic;CLNDBN=not_specified;CLNREVSTAT=criteria_provided\x2c_single_submitter;CLNACC=RCV000116442.1;CLNDSDB=MedGen;CLNDSDBID=CN169374	.	0.5234	.	0.52	.	.	.	.	.	.	.	.	.	.	.	.	827.36	snp	FAO=108	FDP=127	FR=.	FRO=19	FSAF=61	FSAR=47	FSRF=6	FSRR=13	FWDB=-0.0484269	FXX=0	LEN=1	MLLD=66.4558	PB=0.5	PBP=1	QD=26.0586	RBI=0.0600803
chr1	17313454	17313454	G	A	0.196429	11	56	5	intronic	ATP13A2	.	.	.	rs7531163	CLINSIG=non-pathogenic;CLNDBN=not_specified;CLNREVSTAT=criteria_provided\x2c_single_submitter;CLNACC=RCV000116440.1;CLNDSDB=MedGen;CLNDSDBID=CN169374	.	0.2392	.	0.58	.	.	.	.	.	.	.	.	.	.	.	.	17.28	snp	FAO=11	FDP=56	FR=.	FRO=45	FSAF=6	FSAR=5	FSRF=23	FSRR=22	FWDB=0.00451229	FXX=0	LEN=1	MLLD=161.167	PB=0.5	PBP=1	QD=1.23415	RBI=0.0435455
chr1	17313654	17313654	C	T	0.862069	75	87	1	exonic	ATP13A2	.	synonymous SNV	ATP13A2:NM_001141974:exon25:c.G2838A:p.V946V,ATP13A2:NM_001141973:exon26:c.G2955A:p.V985V,ATP13A2:NM_022089:exon26:c.G2970A:p.V990V	rs761421	CLINSIG=non-pathogenic;CLNDBN=not_specified;CLNREVSTAT=criteria_provided\x2c_single_submitter;CLNACC=RCV000116439.1;CLNDSDB=MedGen;CLNDSDBID=CN169374	.	0.522	.	0.52	.	.	.	.	.	.	.	.	.	.	.	.	604.24	snp	FAO=76	FDP=87	FR=.	FRO=11	FSAF=46	FSAR=30	FSRF=2	FSRR=9	FWDB=0.0114191	FXX=0.0113623	LEN=1	MLLD=249.558	PB=0.5	PBP=1	QD=27.7813	RBI=0.0120345
chr1	17314942	17314942	G	A	0.951613	59	62	1	exonic	ATP13A2	.	synonymous SNV	ATP13A2:NM_001141974:exon23:c.C2505T:p.G835G,ATP13A2:NM_001141973:exon24:c.C2622T:p.G874G,ATP13A2:NM_022089:exon24:c.C2637T:p.G879G	rs9435662	CLINSIG=non-pathogenic;CLNDBN=not_specified;CLNREVSTAT=criteria_provided\x2c_single_submitter;CLNACC=RCV000116435.1;CLNDSDB=MedGen;CLNDSDBID=CN169374	.	0.5222	.	0.52	.	.	.	.	.	.	.	.	.	.	.	.	514.89	snp	FAO=59	FDP=62	FR=.	FRO=3	FSAF=24	FSAR=35	FSRF=1	FSRR=2	FWDB=0.0576577	FXX=0	LEN=1	MLLD=69.5571	PB=0.5	PBP=1	QD=33.2187	RBI=0.0881839
chr1	17319011	17319011	G	A	0.823529	70	85	5	exonic	ATP13A2	.	synonymous SNV	ATP13A2:NM_001141973:exon17:c.C1800T:p.P600P,ATP13A2:NM_001141974:exon17:c.C1800T:p.P600P,ATP13A2:NM_022089:exon17:c.C1815T:p.P605P	rs2076603	CLINSIG=non-pathogenic;CLNDBN=not_specified;CLNREVSTAT=criteria_provided\x2c_single_submitter;CLNACC=RCV000116434.1;CLNDSDB=MedGen;CLNDSDBID=CN169374	.	0.6323	.	0.63	.	.	.	.	.	.	.	.	.	.	.	.	515.39	snp	FAO=70	FDP=85	FR=.	FRO=15	FSAF=40	FSAR=30	FSRF=11	FSRR=4	FWDB=0.0158671	FXX=0	LEN=1	MLLD=308.935	PB=0.5	PBP=1	QD=24.2538	RBI=0.0235777
chr1	17359676	17359676	C	A	1	45	45	1	intronic	SDHB	.	.	.	rs1022580	.	.	0.9728	.	1	.	.	.	.	.	.	.	.	.	.	.	.	449.99	snp	FAO=47	FDP=47	FR=.	FRO=0	FSAF=13	FSAR=34	FSRF=0	FSRR=0	FWDB=0.0564353	FXX=0.020829	LEN=1	MLLD=66.5089	PB=0.5	PBP=1	QD=38.2969	RBI=0.0564436
chr1	17380497	17380497	G	T	0.985714	69	70	3	exonic	SDHB	.	synonymous SNV	SDHB:NM_003000:exon1:c.C18A:p.A6A	rs2746462	CLINSIG=non-pathogenic|non-pathogenic;CLNDBN=not_specified|Hereditary_cancer-predisposing_syndrome;CLNREVSTAT=criteria_provided\x2c_multiple_submitters\x2c_no_conflicts|criteria_provided\x2c_single_submitter;CLNACC=RCV000037717.5|RCV000162442.1;CLNDSDB=MedGen|MedGen:SNOMED_CT;CLNDSDBID=CN169374|C0027672:699346009	.	0.973	.	1	.	.	.	.	.	.	.	.	.	.	.	.	651.7	snp	FAO=69	FDP=70	FR=.	FRO=1	FSAF=24	FSAR=45	FSRF=0	FSRR=1	FWDB=0.0368519	FXX=0	LEN=1	MLLD=105.699	PB=0.5	PBP=1	QD=37.2399	RBI=0.040506
chr1	17395480	17395480	G	A	0.906977	78	86	1	UTR3	PADI2	NM_007365:c.*59C>T	.	.	rs2076599	.	.	.	.	0.59	.	.	.	.	.	.	.	.	.	.	.	.	647.44	snp	FAO=78	FDP=86	FR=.	FRO=8	FSAF=37	FSAR=41	FSRF=7	FSRR=1	FWDB=0.0177454	FXX=0.0114929	LEN=1	MLLD=142.859	PB=0.5	PBP=1	QD=30.1133	RBI=0.0208309
chr1	17395521	17395521	G	A	0.908046	79	87	1	UTR3	PADI2	NM_007365:c.*18C>T	.	.	rs2076598	.	.	0.5988	.	0.61	.	.	.	.	.	.	.	.	.	.	.	.	667	snp	FAO=79	FDP=86	FR=.	FRO=7	FSAF=37	FSAR=42	FSRF=7	FSRR=0	FWDB=-0.00293984	FXX=0.0114929	LEN=1	MLLD=202.237	PB=0.5	PBP=1	QD=31.0234	RBI=0.0101663
chr1	17396703	17396703	T	C	0.849315	124	146	1	exonic	PADI2	.	synonymous SNV	PADI2:NM_007365:exon15:c.A1644G:p.L548L	rs2076595	.	.	0.599	.	0.61	.	.	.	.	.	.	.	.	.	.	.	.	953.7	snp	FAO=124	FDP=145	FR=.	FRO=21	FSAF=62	FSAR=62	FSRF=12	FSRR=9	FWDB=0.0191054	FXX=0.00684885	LEN=1	MLLD=145.426	PB=0.5	PBP=1	QD=26.309	RBI=0.0191261
chr1	17402116	17402116	G	T	0.905405	67	74	3	intronic	PADI2	.	.	.	rs3818035	.	.	.	.	0.66	.	.	.	.	.	.	.	.	.	.	.	.	549.32	snp	FAO=67	FDP=74	FR=.	FRO=7	FSAF=31	FSAR=36	FSRF=3	FSRR=4	FWDB=0.0269297	FXX=0	LEN=1	MLLD=69.8494	PB=0.5	PBP=1	QD=29.6927	RBI=0.0502855
chr1	17402135	17402135	T	C	0.878378	65	74	1	intronic	PADI2	.	.	.	rs3818034	.	.	0.6538	.	0.67	.	.	.	.	.	.	.	.	.	.	.	.	552.07	snp	FAO=68	FDP=76	FR=.	FRO=8	FSAF=31	FSAR=37	FSRF=3	FSRR=5	FWDB=-0.00410686	FXX=0	LEN=1	MLLD=53.1837	PB=0.5	PBP=1	QD=29.0564	RBI=0.0873177
chr1	17402159	17402159	G	A	0.9	72	80	3	intronic	PADI2	.	.	.	rs3818033	.	.	0.6533	.	0.66	.	.	.	.	.	.	.	.	.	.	.	.	598.56	snp	FAO=72	FDP=80	FR=.	FRO=8	FSAF=32	FSAR=40	FSRF=2	FSRR=6	FWDB=0.0290583	FXX=0	LEN=1	MLLD=177.005	PB=0.5	PBP=1	QD=29.9281	RBI=0.0609409
chr1	17402255	17402255	C	T	0.902174	83	92	1	exonic	PADI2	.	synonymous SNV	PADI2:NM_007365:exon12:c.G1374A:p.A458A	rs3818032	.	.	0.653	.	0.66	.	.	.	.	.	.	.	.	.	.	.	.	677.54	snp	FAO=83	FDP=92	FR=.	FRO=9	FSAF=32	FSAR=51	FSRF=2	FSRR=7	FWDB=0.0534296	FXX=0	LEN=1	MLLD=217.108	PB=0.5	PBP=1	QD=29.4584	RBI=0.0535198
chr1	17405809	17405809	G	A	0.96124	124	129	1	exonic	PADI2	.	synonymous SNV	PADI2:NM_007365:exon11:c.C1260T:p.N420N	rs2057096	.	.	0.5781	.	0.59	.	.	.	.	.	.	.	.	.	.	.	.	1117.23	snp	FAO=124	FDP=129	FR=.	FRO=5	FSAF=86	FSAR=38	FSRF=3	FSRR=2	FWDB=0.00752479	FXX=0	LEN=1	MLLD=334.997	PB=0.5	PBP=1	QD=34.6429	RBI=0.0227992
chr1	17405916	17405916	C	T	0.965517	112	116	1	intronic	PADI2	.	.	.	rs2057095	.	.	0.5778	.	0.59	.	.	.	.	.	.	.	.	.	.	.	.	1008.87	snp	FAO=112	FDP=116	FR=.	FRO=4	FSAF=74	FSAR=38	FSRF=1	FSRR=3	FWDB=-0.00772215	FXX=0	LEN=1	MLLD=207.702	PB=0.5	PBP=1	QD=34.7885	RBI=0.0165862
chr1	17409017	17409017	G	A	0.194631	29	149	1	intronic	PADI2	.	.	.	rs2076617	.	.	0.3224	.	0.59	.	.	.	.	.	.	.	.	.	.	.	.	31.55	snp	FAO=29	FDP=149	FR=.	FRO=120	FSAF=13	FSAR=16	FSRF=78	FSRR=42	FWDB=-0.0538602	FXX=0	LEN=1	MLLD=78.168	PB=0.5	PBP=1	QD=0.847022	RBI=0.0541312
chr1	17410364	17410364	G	A	0.826667	124	150	2	intronic	PADI2	.	.	.	rs1883913	.	.	0.5779	.	0.59	.	.	.	.	.	.	.	.	.	.	.	.	925.15	snp	FAO=124	FDP=150	FR=.	FRO=26	FSAF=58	FSAR=66	FSRF=13	FSRR=13	FWDB=-0.044126	FXX=0	LEN=1	MLLD=62.1309	PB=0.5	PBP=1	QD=24.6707	RBI=0.0458532
chr1	17418883	17418883	A	G	0.990826	108	109	1	intronic	PADI2	.	.	.	rs2647184	.	.	0.9462	.	1	.	.	.	.	.	.	.	.	.	.	.	.	1056.59	snp	FAO=112	FDP=112	FR=.	FRO=0	FSAF=90	FSAR=22	FSRF=0	FSRR=0	FWDB=-0.0360188	FXX=0.00884877	LEN=1	MLLD=50.8034	PB=0.5	PBP=1	QD=37.7354	RBI=0.0556228
chr1	17418894	17418894	A	G	0.885246	108	122	1	intronic	PADI2	.	.	.	rs2273111	.	.	0.6245	.	0.63	.	.	.	.	.	.	.	.	.	.	.	.	862.15	snp	FAO=108	FDP=122	FR=.	FRO=14	FSAF=77	FSAR=31	FSRF=14	FSRR=0	FWDB=0.00751167	FXX=0	LEN=1	MLLD=221.901	PB=0.5	PBP=1	QD=28.2673	RBI=0.018112
chr1	17550121	17550121	G	A	0.988889	178	180	3	exonic	PADI1	.	synonymous SNV	PADI1:NM_013358:exon3:c.G279A:p.R93R	rs2293912	.	.	0.1598	.	0.36	.	.	.	.	.	.	.	.	.	.	.	.	1681.67	snp	FAO=178	FDP=178	FR=.	FRO=0	FSAF=91	FSAR=87	FSRF=0	FSRR=0	FWDB=0.010289	FXX=0.0111105	LEN=1	MLLD=285.628	PB=0.5	PBP=1	QD=37.7903	RBI=0.0235801
chr1	17550225	17550225	T	C	0.982857	172	175	3	intronic	PADI1	.	.	.	rs3003481	.	.	0.9998	.	1	.	.	.	.	.	.	.	.	.	.	.	.	1591.43	snp	FAO=172	FDP=172	FR=.	FRO=0	FSAF=87	FSAR=85	FSRF=0	FSRR=0	FWDB=0.00366821	FXX=0.0171419	LEN=1	MLLD=191.345	PB=0.5	PBP=1	QD=37.01	RBI=0.0178318
chr1	17557039	17557039	T	C	0.851485	86	101	1	intronic	PADI1	.	.	.	rs10888010	.	.	0.4217	.	0.59	.	.	.	.	.	.	.	.	.	.	.	.	700.62	snp	FAO=89	FDP=100	FR=.	FRO=11	FSAF=42	FSAR=47	FSRF=3	FSRR=8	FWDB=-0.0123281	FXX=0.00990001	LEN=1	MLLD=56.6338	PB=0.5	PBP=1	QD=28.0247	RBI=0.0124094
chr1	17557133	17557133	A	C	0.863158	82	95	1	exonic	PADI1	.	synonymous SNV	PADI1:NM_013358:exon10:c.A1120C:p.R374R	rs3003406	.	.	0.416	.	0.5	.	.	.	.	.	.	.	.	.	.	.	.	694.03	snp	FAO=87	FDP=99	FR=.	FRO=12	FSAF=38	FSAR=49	FSRF=3	FSRR=9	FWDB=-0.018934	FXX=0.009999	LEN=1	MLLD=341.199	PB=0.5	PBP=1	QD=28.0417	RBI=0.0223739
chr1	17557178	17557178	C	T	0.88	88	100	1	intronic	PADI1	.	.	.	rs2977235	.	.	0.3012	.	0.43	.	.	.	.	.	.	.	.	.	.	.	.	709.64	snp	FAO=88	FDP=100	FR=.	FRO=12	FSAF=39	FSAR=49	FSRF=3	FSRR=9	FWDB=-0.0519764	FXX=0	LEN=1	MLLD=239.67	PB=0.5	PBP=1	QD=28.3854	RBI=0.0557743
chr1	17563967	17563967	T	C	0.857143	42	49	2	intronic	PADI1	.	.	.	rs2977306	.	.	0.4262	.	0.59	.	.	.	.	.	.	.	.	.	.	.	.	330.87	snp	FAO=42	FDP=49	FR=.	FRO=7	FSAF=21	FSAR=21	FSRF=2	FSRR=5	FWDB=0.00647728	FXX=0	LEN=1	MLLD=67.0924	PB=0.5	PBP=1	QD=27.0095	RBI=0.0176783
chr1	17570466	17570466	T	C	0.803279	98	122	1	intronic	PADI1	.	.	.	rs2293921	.	.	0.4464	.	0.6	.	.	.	.	.	.	.	.	.	.	.	.	700.21	snp	FAO=98	FDP=122	FR=.	FRO=24	FSAF=39	FSAR=59	FSRF=14	FSRR=10	FWDB=0.0212043	FXX=0	LEN=1	MLLD=69.4163	PB=0.5	PBP=1	QD=22.9577	RBI=0.0376992
chr1	17570767	17570767	C	G	0.811594	56	69	3	UTR3	PADI1	NM_013358:c.*29C>G	.	.	rs41300110	.	.	0.1006	.	0.15	.	.	.	.	.	.	.	.	.	.	.	.	412.94	snp	FAO=56	FDP=69	FR=.	FRO=13	FSAF=30	FSAR=26	FSRF=9	FSRR=4	FWDB=0.0243433	FXX=0	LEN=1	MLLD=286.093	PB=0.5	PBP=1	QD=23.9388	RBI=0.0287278
chr1	17592121	17592121	T	C	0.829016	160	193	2	intronic	PADI3	.	.	.	rs72646775	.	.	0.0962	.	0.14	.	.	.	.	.	.	.	.	.	.	.	.	1205.44	snp	FAO=163	FDP=196	FR=.	FRO=33	FSAF=69	FSAR=94	FSRF=8	FSRR=25	FWDB=0.0666737	FXX=0	LEN=1	MLLD=54.3739	PB=0.5	PBP=1	QD=24.6007	RBI=0.0930827
chr1	17601083	17601083	C	T	1	168	168	3	intronic	PADI3	.	.	.	rs2293917	.	.	0.3777	.	0.58	.	.	.	.	.	.	.	.	.	.	.	.	1614.58	snp	FAO=168	FDP=168	FR=.	FRO=0	FSAF=75	FSAR=93	FSRF=0	FSRR=0	FWDB=-0.00469176	FXX=0	LEN=1	MLLD=327.997	PB=0.5	PBP=1	QD=38.4424	RBI=0.012237
chr1	17601165	17601165	C	T	0.841176	143	170	1	exonic	PADI3	.	synonymous SNV	PADI3:NM_016233:exon11:c.C1191T:p.R397R	rs11585357	.	.	0.1522	.	0.2	.	.	.	.	.	.	.	.	.	.	.	.	1086.71	snp	FAO=143	FDP=170	FR=.	FRO=27	FSAF=63	FSAR=80	FSRF=13	FSRR=14	FWDB=-0.0369371	FXX=0	LEN=1	MLLD=68.9517	PB=0.5	PBP=1	QD=25.5696	RBI=0.0371082
chr1	17603472	17603472	G	T	0.90625	116	128	4	intronic	PADI3	.	.	.	rs72646785	.	.	.	.	0.17	.	.	.	.	.	.	.	.	.	.	.	.	981.75	snp	FAO=116	FDP=126	FR=.	FRO=10	FSAF=53	FSAR=63	FSRF=4	FSRR=6	FWDB=0.0087169	FXX=0.0156238	LEN=1	MLLD=323.748	PB=0.5	PBP=1	QD=31.1667	RBI=0.00936162
chr1	17657534	17657534	G	A	0.8125	78	96	2	exonic	PADI4	.	nonsynonymous SNV	PADI4:NM_012387:exon2:c.G163A:p.G55S	rs11203366	.	.	0.5765	.	0.6	.	.	1	T	0	B	0.9	N	1	P	3.29	T	566.98	snp	FAO=78	FDP=96	FR=.	FRO=18	FSAF=44	FSAR=34	FSRF=7	FSRR=11	FWDB=-0.0456754	FXX=0	LEN=1	MLLD=146.858	PB=0.5	PBP=1	QD=23.6243	RBI=0.0536331
chr1	17657616	17657616	T	C	0.835938	214	256	1	exonic	PADI4	.	nonsynonymous SNV	PADI4:NM_012387:exon2:c.T245C:p.V82A	rs11203367	.	.	0.5764	.	0.6	.	.	1	T	0	B	0.173	N	1	P	3.24	T	1610.86	snp	FAO=215	FDP=257	FR=.	FRO=42	FSAF=99	FSAR=116	FSRF=15	FSRR=27	FWDB=0.0131135	FXX=0	LEN=1	MLLD=225.423	PB=0.5	PBP=1	QD=25.0717	RBI=0.0132281
chr1	17660499	17660499	G	C	0.781513	93	119	4	exonic	PADI4	.	nonsynonymous SNV	PADI4:NM_012387:exon3:c.G335C:p.G112A	rs874881	.	.	0.5509	.	0.58	.	.	0.66	T	0.639	P	0.001	D	0.29	P	3.16	T	652.34	snp	FAO=93	FDP=119	FR=.	FRO=26	FSAF=36	FSAR=57	FSRF=12	FSRR=14	FWDB=-0.00733435	FXX=0	LEN=1	MLLD=249.458	PB=0.5	PBP=1	QD=21.9273	RBI=0.0130607
chr1	17662662	17662662	T	C	1	38	38	2	exonic	PADI4	.	synonymous SNV	PADI4:NM_012387:exon4:c.T349C:p.L117L	rs1748033	.	.	0.6644	.	0.69	.	.	.	.	.	.	.	.	.	.	.	.	363.24	snp	FAO=38	FDP=38	FR=.	FRO=0	FSAF=11	FSAR=27	FSRF=0	FSRR=0	FWDB=0.0366611	FXX=0	LEN=1	MLLD=58.5459	PB=0.5	PBP=1	QD=38.2355	RBI=0.043893
chr1	17668563	17668563	G	A	0.809211	123	152	1	exonic	PADI4	.	nonsynonymous SNV	PADI4:NM_012387:exon7:c.G778A:p.D260N	rs35903413	.	.	0.1287	.	0.17	.	.	0.43	T	0.011	B	0.086	N	1	P	2.43	T	885.49	snp	FAO=123	FDP=152	FR=.	FRO=29	FSAF=64	FSAR=59	FSRF=14	FSRR=15	FWDB=0.038673	FXX=0	LEN=1	MLLD=226.593	PB=0.5	PBP=1	QD=23.3024	RBI=0.0391272
chr1	17689954	17689954	C	T	1	161	161	2	intronic	PADI4	.	.	.	rs2477150	.	.	.	.	0.3	.	.	.	.	.	.	.	.	.	.	.	.	1538.39	snp	FAO=161	FDP=161	FR=.	FRO=0	FSAF=95	FSAR=66	FSRF=0	FSRR=0	FWDB=-0.00851444	FXX=0	LEN=1	MLLD=72.5668	PB=0.5	PBP=1	QD=38.2209	RBI=0.0512431
chr1	17698725	17698725	C	T	0.782609	18	23	1	UTR5	PADI6	NM_207421:c.-16C>T	.	.	rs1204873	.	.	0.2166	.	0.38	.	.	.	.	.	.	.	.	.	.	.	.	126.15	snp	FAO=18	FDP=23	FR=.	FRO=5	FSAF=7	FSAR=11	FSRF=1	FSRR=4	FWDB=0.0291327	FXX=0	LEN=1	MLLD=166.351	PB=0.5	PBP=1	QD=21.9389	RBI=0.0294464
chr1	17698891	17698891	C	T	0.84585	214	253	1	intronic	PADI6	.	.	.	rs6700319	.	.	0.1753	.	0.27	.	.	.	.	.	.	.	.	.	.	.	.	1618.75	snp	FAO=214	FDP=253	FR=.	FRO=39	FSAF=106	FSAR=108	FSRF=24	FSRR=15	FWDB=-0.0131999	FXX=0	LEN=1	MLLD=76.289	PB=0.5	PBP=1	QD=25.5929	RBI=0.0249017
chr1	17698961	17698961	T	C	0.844	211	250	1	intronic	PADI6	.	.	.	rs1204872	.	.	.	.	0.38	.	.	.	.	.	.	.	.	.	.	.	.	1620.58	snp	FAO=212	FDP=250	FR=.	FRO=38	FSAF=102	FSAR=110	FSRF=23	FSRR=15	FWDB=0.0392787	FXX=0	LEN=1	MLLD=307.535	PB=0.5	PBP=1	QD=25.9293	RBI=0.0406086
chr1	17707601	17707601	T	C	0.890909	98	110	1	exonic	PADI6	.	synonymous SNV	PADI6:NM_207421:exon5:c.T495C:p.P165P	rs6669650	.	.	0.163	.	0.32	.	.	.	.	.	.	.	.	.	.	.	.	799.87	snp	FAO=99	FDP=111	FR=.	FRO=12	FSAF=47	FSAR=52	FSRF=4	FSRR=8	FWDB=0.0862061	FXX=0	LEN=1	MLLD=58.5518	PB=0.5	PBP=1	QD=28.8242	RBI=0.120195
chr1	17714864	17714864	T	C	0.865979	84	97	3	intronic	PADI6	.	.	.	rs6696295	.	.	0.2436	.	0.33	.	.	.	.	.	.	.	.	.	.	.	.	658	snp	FAO=84	FDP=97	FR=.	FRO=13	FSAF=55	FSAR=29	FSRF=8	FSRR=5	FWDB=-0.0202396	FXX=0	LEN=1	MLLD=63.5032	PB=0.5	PBP=1	QD=27.134	RBI=0.147422
chr1	17718672	17718672	G	-	0.97619	41	42	3	splicing	PADI6	NM_207421:exon9:c.1025+1G>-,NM_207421:exon10:c.1026-1G>-	.	.	rs10709483	.	.	0.9995	.	1	.	.	.	.	.	.	.	.	.	.	.	.	245.49	del	FAO=42	FDP=42	FR=.	FRO=0	FSAF=16	FSAR=26	FSRF=0	FSRR=0	FWDB=0.0725104	FXX=0	LEN=1	MLLD=26.0788	PB=0.5	PBP=1	QD=23.3797	RBI=0.124529
chr1	17718750	17718750	C	T	0.829268	34	41	1	intronic	PADI6	.	.	.	rs12737852	.	.	0.2615	.	0.37	.	.	.	.	.	.	.	.	.	.	.	.	292.16	snp	FAO=36	FDP=40	FR=.	FRO=4	FSAF=12	FSAR=24	FSRF=1	FSRR=3	FWDB=0.0585793	FXX=0.0476077	LEN=1	MLLD=59.3091	PB=0.5	PBP=1	QD=29.2155	RBI=0.0590763
chr1	17720439	17720439	T	C	0.95	19	20	1	intronic	PADI6	.	.	.	rs6695849	.	.	0.6474	.	0.67	.	.	.	.	.	.	.	.	.	.	.	.	173.14	snp	FAO=20	FDP=21	FR=.	FRO=1	FSAF=4	FSAR=16	FSRF=0	FSRR=1	FWDB=0.0367137	FXX=0	LEN=1	MLLD=108.105	PB=0.5	PBP=1	QD=32.9793	RBI=0.110603
chr1	17720615	17720615	A	C	1	20	20	2	intronic	PADI6	.	.	.	rs10458537	.	.	0.6508	.	0.67	.	.	.	.	.	.	.	.	.	.	.	.	195.6	snp	FAO=20	FDP=20	FR=.	FRO=0	FSAF=1	FSAR=19	FSRF=0	FSRR=0	FWDB=-0.0922658	FXX=0	LEN=1	MLLD=51.9845	PB=0.5	PBP=1	QD=39.1204	RBI=0.0958473
chr1	17738571	17738571	C	-	0.8375	67	80	3	intronic	RCC2	.	.	.	rs397979380	.	.	0.2892	.	0.38	.	.	.	.	.	.	.	.	.	.	.	.	341.07	del	FAO=81	FDP=92	FR=.	FRO=11	FSAF=34	FSAR=47	FSRF=5	FSRR=6	FWDB=-0.000698067	FXX=0	LEN=1	MLLD=23.8965	PB=0.5	PBP=1	QD=14.8292	RBI=0.0504976
chr1	17981184	17981184	A	C	0.994709	188	189	1	exonic	ARHGEF10L	.	synonymous SNV	ARHGEF10L:NM_001011722:exon21:c.A2331C:p.A777A,ARHGEF10L:NM_018125:exon23:c.A2448C:p.A816A	rs35255680	.	.	0.1565	.	0.3	.	.	.	.	.	.	.	.	.	.	.	.	1800.39	snp	FAO=187	FDP=187	FR=.	FRO=0	FSAF=127	FSAR=60	FSRF=0	FSRR=0	FWDB=0.0421155	FXX=0.0105815	LEN=1	MLLD=75.3512	PB=0.5	PBP=1	QD=38.5111	RBI=0.093499
chr1	17982559	17982559	G	A	0.996047	252	253	2	exonic	ARHGEF10L	.	synonymous SNV	ARHGEF10L:NM_001011722:exon22:c.G2550A:p.T850T,ARHGEF10L:NM_018125:exon24:c.G2667A:p.T889T	rs867984	.	.	0.1488	.	0.37	.	.	.	.	.	.	.	.	.	.	.	.	2356.1	snp	FAO=248	FDP=248	FR=.	FRO=0	FSAF=119	FSAR=129	FSRF=0	FSRR=0	FWDB=0.075579	FXX=0.0197621	LEN=1	MLLD=103.122	PB=0.5	PBP=1	QD=38.0016	RBI=0.0837107
chr1	17991052	17991052	T	C	0.965517	28	29	1	exonic	ARHGEF10L	.	nonsynonymous SNV	ARHGEF10L:NM_001011722:exon24:c.T2854C:p.W952R,ARHGEF10L:NM_018125:exon26:c.T2971C:p.W991R	rs6695710	.	.	1	.	1	.	.	0.89	T	0	B	0.011	N	0	P	1.69	T	278.72	snp	FAO=30	FDP=30	FR=.	FRO=0	FSAF=27	FSAR=3	FSRF=0	FSRR=0	FWDB=0.0262067	FXX=0.0322477	LEN=1	MLLD=224.458	PB=0.5	PBP=1	QD=37.1626	RBI=0.142748
chr1	18021858	18021858	T	C	1	45	45	1	intronic	ARHGEF10L	.	.	.	rs2279817	.	.	.	.	0.18	.	.	.	.	.	.	.	.	.	.	.	.	423.69	snp	FAO=45	FDP=45	FR=.	FRO=0	FSAF=16	FSAR=29	FSRF=0	FSRR=0	FWDB=0.00287117	FXX=0	LEN=1	MLLD=146.912	PB=0.5	PBP=1	QD=37.6611	RBI=0.00577394
chr1	18704862	18704862	A	G	0.991304	228	230	1	UTR3	IGSF21	NM_032880:c.*42A>G	.	.	rs1043459	.	.	0.4201	.	0.77	.	.	.	.	.	.	.	.	.	.	.	.	2179.81	snp	FAO=228	FDP=228	FR=.	FRO=0	FSAF=123	FSAR=105	FSRF=0	FSRR=0	FWDB=0.0504724	FXX=0.00869527	LEN=1	MLLD=65.0782	PB=0.5	PBP=1	QD=38.2423	RBI=0.0617582
chr1	18807897	18807897	C	G	0.217105	33	152	4	exonic	KLHDC7A	.	nonsynonymous SNV	KLHDC7A:NM_152375:exon1:c.C422G:p.P141R	rs2992755	.	.	0.6338	.	0.9	.	.	0.39	T	0	B	.	.	1	P	-0.68	T	44.24	snp	FAO=33	FDP=152	FR=.	FRO=119	FSAF=11	FSAR=22	FSRF=70	FSRR=49	FWDB=-0.0148534	FXX=0	LEN=1	MLLD=199.13	PB=0.5	PBP=1	QD=1.1642	RBI=0.0155336
chr1	18807953	18807953	C	A	0.152632	29	190	5	exonic	KLHDC7A	.	nonsynonymous SNV	KLHDC7A:NM_152375:exon1:c.C478A:p.R160S	rs11261022	.	.	0.3515	.	0.38	.	.	0.62	T	0.026	B	0.55	U	1	P	-0.62	T	16.23	snp	FAO=29	FDP=190	FR=.	FRO=161	FSAF=16	FSAR=13	FSRF=77	FSRR=84	FWDB=-0.0165032	FXX=0	LEN=1	MLLD=233.692	PB=0.5	PBP=1	QD=0.341664	RBI=0.0165477
chr1	19166294	19166294	G	A	0.913793	106	116	2	exonic	TAS1R2	.	synonymous SNV	TAS1R2:NM_152232:exon6:c.C2319T:p.S773S	rs12033832	.	.	0.3358	.	0.46	.	.	.	.	.	.	.	.	.	.	.	.	884.21	snp	FAO=106	FDP=116	FR=.	FRO=10	FSAF=102	FSAR=4	FSRF=9	FSRR=1	FWDB=-0.000198431	FXX=0	LEN=1	MLLD=116.042	PB=0.5	PBP=1	QD=30.4901	RBI=0.0465789
chr1	19181015	19181015	G	C	0.863636	76	88	1	exonic	TAS1R2	.	nonsynonymous SNV	TAS1R2:NM_152232:exon3:c.C949G:p.R317G	rs34447754	.	.	0.3251	.	0.33	.	.	0.63	T	0.002	B	0.742	N	1	P	-1.72	D	599.42	snp	FAO=76	FDP=88	FR=.	FRO=12	FSAF=29	FSAR=47	FSRF=4	FSRR=8	FWDB=0.000528587	FXX=0.0112347	LEN=1	MLLD=298.547	PB=0.5	PBP=1	QD=27.2463	RBI=0.00810634
chr1	19181082	19181082	A	C	0.870968	81	93	1	exonic	TAS1R2	.	synonymous SNV	TAS1R2:NM_152232:exon3:c.T882G:p.T294T	rs28470550	.	.	0.3267	.	0.33	.	.	.	.	.	.	.	.	.	.	.	.	653.77	snp	FAO=83	FDP=95	FR=.	FRO=12	FSAF=28	FSAR=55	FSRF=4	FSRR=8	FWDB=-0.0028222	FXX=0	LEN=1	MLLD=324.313	PB=0.5	PBP=1	QD=27.5272	RBI=0.014246
chr1	19181393	19181393	T	C	0.84	84	100	1	exonic	TAS1R2	.	nonsynonymous SNV	TAS1R2:NM_152232:exon3:c.A571G:p.I191V	rs35874116	.	.	0.3308	.	0.37	.	.	1	T	0	B	0.499	N	1	P	-1.62	D	641.88	snp	FAO=84	FDP=100	FR=.	FRO=16	FSAF=44	FSAR=40	FSRF=12	FSRR=4	FWDB=0.00944095	FXX=0	LEN=1	MLLD=173.639	PB=0.5	PBP=1	QD=25.6752	RBI=0.0197317
chr1	19184077	19184077	A	G	0.796053	121	152	3	exonic	TAS1R2	.	synonymous SNV	TAS1R2:NM_152232:exon2:c.T231C:p.F77F	rs68081213	.	.	0.3357	.	0.39	.	.	.	.	.	.	.	.	.	.	.	.	854.27	snp	FAO=121	FDP=152	FR=.	FRO=31	FSAF=44	FSAR=77	FSRF=18	FSRR=13	FWDB=-0.00282824	FXX=0.0129862	LEN=1	MLLD=195.929	PB=0.5	PBP=1	QD=22.4808	RBI=0.00673105
chr1	19186129	19186129	G	C	1	102	102	2	exonic	TAS1R2	.	nonsynonymous SNV	TAS1R2:NM_152232:exon1:c.C26G:p.S9C	rs9701796	.	.	0.7733	.	0.87	.	.	1	T	0	B	.	.	1	P	-2.47	D	968.65	snp	FAO=102	FDP=102	FR=.	FRO=0	FSAF=32	FSAR=70	FSRF=0	FSRR=0	FWDB=-0.00673535	FXX=0	LEN=1	MLLD=127.343	PB=0.5	PBP=1	QD=37.9862	RBI=0.0765597
chr1	19199487	19199487	A	G	0.924528	98	106	1	intronic	ALDH4A1	.	.	.	rs35255325	.	.	0.2473	.	0.25	.	.	.	.	.	.	.	.	.	.	.	.	830.01	snp	FAO=98	FDP=106	FR=.	FRO=8	FSAF=41	FSAR=57	FSRF=4	FSRR=4	FWDB=0.0305404	FXX=0	LEN=1	MLLD=129.581	PB=0.5	PBP=1	QD=31.3211	RBI=0.0311208
chr1	19200895	19200895	C	T	0.827586	168	203	1	intronic	ALDH4A1	.	.	.	rs35657817	.	.	.	.	0.42	.	.	.	.	.	.	.	.	.	.	.	.	1239.34	snp	FAO=168	FDP=203	FR=.	FRO=35	FSAF=98	FSAR=70	FSRF=15	FSRR=20	FWDB=0.0190419	FXX=0	LEN=1	MLLD=238.629	PB=0.5	PBP=1	QD=24.4204	RBI=0.0361667
chr1	19201956	19201956	A	G	1	80	80	1	exonic	ALDH4A1	.	synonymous SNV	ALDH4A1:NM_001161504:exon13:c.T1200C:p.D400D,ALDH4A1:NM_003748:exon13:c.T1380C:p.D460D,ALDH4A1:NM_170726:exon13:c.T1380C:p.D460D	rs2230708	.	.	0.714	.	0.83	.	.	.	.	.	.	.	.	.	.	.	.	773.22	snp	FAO=80	FDP=80	FR=.	FRO=0	FSAF=47	FSAR=33	FSRF=0	FSRR=0	FWDB=0.00166292	FXX=0	LEN=1	MLLD=58.3113	PB=0.5	PBP=1	QD=38.6611	RBI=0.0573365
chr1	19202896	19202896	G	A	1	89	89	2	exonic	ALDH4A1	.	synonymous SNV	ALDH4A1:NM_001161504:exon12:c.C1071T:p.A357A,ALDH4A1:NM_003748:exon12:c.C1251T:p.A417A,ALDH4A1:NM_170726:exon12:c.C1251T:p.A417A	rs2230707	.	.	0.4648	.	0.71	.	.	.	.	.	.	.	.	.	.	.	.	857.03	snp	FAO=89	FDP=89	FR=.	FRO=0	FSAF=24	FSAR=65	FSRF=0	FSRR=0	FWDB=0.024187	FXX=0	LEN=1	MLLD=399.665	PB=0.5	PBP=1	QD=38.518	RBI=0.024353
chr1	19202917	19202917	T	C	0.988764	88	89	1	exonic	ALDH4A1	.	synonymous SNV	ALDH4A1:NM_001161504:exon12:c.A1050G:p.S350S,ALDH4A1:NM_003748:exon12:c.A1230G:p.S410S,ALDH4A1:NM_170726:exon12:c.A1230G:p.S410S	rs7550938	.	.	0.6938	.	0.81	.	.	.	.	.	.	.	.	.	.	.	.	830.87	snp	FAO=88	FDP=89	FR=.	FRO=1	FSAF=23	FSAR=65	FSRF=1	FSRR=0	FWDB=-0.0803625	FXX=0	LEN=1	MLLD=269.004	PB=0.5	PBP=1	QD=37.3424	RBI=0.0803697
chr1	19202926	19202926	T	C	1	89	89	1	exonic	ALDH4A1	.	synonymous SNV	ALDH4A1:NM_001161504:exon12:c.A1041G:p.A347A,ALDH4A1:NM_003748:exon12:c.A1221G:p.A407A,ALDH4A1:NM_170726:exon12:c.A1221G:p.A407A	rs2230706	.	.	0.6919	.	0.81	.	.	.	.	.	.	.	.	.	.	.	.	857.02	snp	FAO=89	FDP=89	FR=.	FRO=0	FSAF=24	FSAR=65	FSRF=0	FSRR=0	FWDB=0.0172742	FXX=0	LEN=1	MLLD=124.329	PB=0.5	PBP=1	QD=38.5178	RBI=0.0350279
chr1	19203997	19203997	C	G	1	143	143	1	exonic	ALDH4A1	.	synonymous SNV	ALDH4A1:NM_001161504:exon10:c.G870C:p.A290A,ALDH4A1:NM_003748:exon10:c.G1050C:p.A350A,ALDH4A1:NM_170726:exon10:c.G1050C:p.A350A	rs2230705	.	.	0.7075	.	0.81	.	.	.	.	.	.	.	.	.	.	.	.	1363.27	snp	FAO=143	FDP=143	FR=.	FRO=0	FSAF=76	FSAR=67	FSRF=0	FSRR=0	FWDB=0.00697918	FXX=0	LEN=1	MLLD=364.701	PB=0.5	PBP=1	QD=38.1335	RBI=0.0373178
chr1	19209543	19209543	A	G	1	27	27	1	intronic	ALDH4A1	.	.	.	rs6426611	.	.	.	.	1	.	.	.	.	.	.	.	.	.	.	.	.	254.95	snp	FAO=27	FDP=27	FR=.	FRO=0	FSAF=20	FSAR=7	FSRF=0	FSRR=0	FWDB=0.0486183	FXX=0	LEN=1	MLLD=62.9204	PB=0.5	PBP=1	QD=37.7711	RBI=0.0486189
chr1	19243589	19243589	A	G	0.968	121	125	2	intronic	IFFO2	.	.	.	rs3748586	.	.	.	.	0.6	.	.	.	.	.	.	.	.	.	.	.	.	1092.3	snp	FAO=121	FDP=125	FR=.	FRO=4	FSAF=64	FSAR=57	FSRF=4	FSRR=0	FWDB=0.0521514	FXX=0	LEN=1	MLLD=54.9427	PB=0.5	PBP=1	QD=34.9536	RBI=0.0918685
chr1	19247509	19247509	G	A	0.94898	93	98	2	intronic	IFFO2	.	.	.	rs35477144	.	.	.	.	0.2	.	.	.	.	.	.	.	.	.	.	.	.	842.79	snp	FAO=94	FDP=98	FR=.	FRO=4	FSAF=50	FSAR=44	FSRF=1	FSRR=3	FWDB=-0.0129416	FXX=0	LEN=1	MLLD=139.235	PB=0.5	PBP=1	QD=34.3995	RBI=0.0419219
chr1	19401405	19401405	G	A	0.27451	14	51	3	intronic	UBR4	.	.	.	rs2281748	.	.	0.3958	.	0.61	.	.	.	.	.	.	.	.	.	.	.	.	34.54	snp	FAO=14	FDP=51	FR=.	FRO=37	FSAF=7	FSAR=7	FSRF=18	FSRR=19	FWDB=0.00536371	FXX=0	LEN=1	MLLD=237.49	PB=0.5	PBP=1	QD=2.70902	RBI=0.0190147
chr1	19411129	19411129	A	G	0.176471	18	102	1	exonic	UBR4	.	synonymous SNV	UBR4:NM_020765:exon102:c.T14877C:p.H4959H	rs1043905	.	.	0.6022	.	0.84	.	.	.	.	.	.	.	.	.	.	.	.	18.39	snp	FAO=18	FDP=102	FR=.	FRO=84	FSAF=12	FSAR=6	FSRF=44	FSRR=40	FWDB=0.0241437	FXX=0	LEN=1	MLLD=80.632	PB=0.5	PBP=1	QD=0.72121	RBI=0.0332813
chr1	19413261	19413261	T	A	0.214689	38	177	1	exonic	UBR4	.	nonsynonymous SNV	UBR4:NM_020765:exon100:c.A14599T:p.M4867L	rs12584	.	.	0.5658	.	0.77	.	.	0.41	T	0	B	0.001	N	0	P	1.64	T	48.21	snp	FAO=38	FDP=177	FR=.	FRO=139	FSAF=19	FSAR=19	FSRF=65	FSRR=74	FWDB=-0.0260671	FXX=0	LEN=1	MLLD=216.011	PB=0.5	PBP=1	QD=1.08952	RBI=0.0540043
chr1	19448326	19448326	C	T	0.197531	16	81	1	intronic	UBR4	.	.	.	rs6681662	.	.	.	.	0.8	.	.	.	.	.	.	.	.	.	.	.	.	20.79	snp	FAO=16	FDP=81	FR=.	FRO=65	FSAF=7	FSAR=9	FSRF=28	FSRR=37	FWDB=0.00205737	FXX=0	LEN=1	MLLD=188.219	PB=0.5	PBP=1	QD=1.02645	RBI=0.0580998
chr1	19570426	19570426	C	G	0.173077	18	104	1	intronic	EMC1	.	.	.	rs2294944	.	.	0.114	.	0.22	.	.	.	.	.	.	.	.	.	.	.	.	17.56	snp	FAO=18	FDP=104	FR=.	FRO=86	FSAF=12	FSAR=6	FSRF=47	FSRR=39	FWDB=0.00486625	FXX=0	LEN=1	MLLD=227.915	PB=0.5	PBP=1	QD=0.675455	RBI=0.0401874
chr1	19583636	19583636	C	T	0.813084	87	107	2	exonic	MRTO4	.	synonymous SNV	MRTO4:NM_016183:exon4:c.C270T:p.H90H	rs1126682	.	.	0.1806	.	0.31	.	.	.	.	.	.	.	.	.	.	.	.	625.63	snp	FAO=86	FDP=106	FR=.	FRO=20	FSAF=40	FSAR=46	FSRF=9	FSRR=11	FWDB=-0.0152725	FXX=0.00934492	LEN=1	MLLD=315.099	PB=0.5	PBP=1	QD=23.6086	RBI=0.024508
chr1	19584035	19584035	G	A	0.883495	273	309	2	intronic	MRTO4	.	.	.	rs11811927	.	.	0.1805	.	0.31	.	.	.	.	.	.	.	.	.	.	.	.	2186.54	snp	FAO=273	FDP=309	FR=.	FRO=36	FSAF=130	FSAR=143	FSRF=18	FSRR=18	FWDB=-0.0411567	FXX=0	LEN=1	MLLD=198.353	PB=0.5	PBP=1	QD=28.3048	RBI=0.0528291
chr1	19609254	19609254	T	C	0.894737	68	76	1	exonic	AKR7A3	.	nonsynonymous SNV	AKR7A3:NM_012067:exon7:c.A967G:p.T323A	rs1738025	.	.	0.8232	.	0.89	.	.	1	T	0	B	0	N	1	P	3.73	T	567.72	snp	FAO=69	FDP=76	FR=.	FRO=7	FSAF=36	FSAR=33	FSRF=5	FSRR=2	FWDB=-0.00712327	FXX=0.0129853	LEN=1	MLLD=260.189	PB=0.5	PBP=1	QD=29.8801	RBI=0.0637835
chr1	19611227	19611227	G	A	0.811024	103	127	3	exonic	AKR7A3	.	synonymous SNV	AKR7A3:NM_012067:exon5:c.C657T:p.P219P	rs1065658	.	.	0.1849	.	0.27	.	.	.	.	.	.	.	.	.	.	.	.	741.43	snp	FAO=102	FDP=126	FR=.	FRO=24	FSAF=43	FSAR=59	FSRF=10	FSRR=14	FWDB=-0.0555629	FXX=0.0078734	LEN=1	MLLD=199.949	PB=0.5	PBP=1	QD=23.5376	RBI=0.0558639
chr1	19611241	19611241	T	C	0.829457	107	129	2	exonic	AKR7A3	.	nonsynonymous SNV	AKR7A3:NM_012067:exon5:c.A643G:p.N215D	rs1738023	.	.	0.8309	.	0.9	.	.	1	T	0	B	0	N	1	P	1.89	T	791.83	snp	FAO=106	FDP=128	FR=.	FRO=22	FSAF=43	FSAR=63	FSRF=10	FSRR=12	FWDB=0.0214519	FXX=0.00775134	LEN=1	MLLD=53.5306	PB=0.5	PBP=1	QD=24.7447	RBI=0.0565217
chr1	19651385	19651385	G	T	0.88764	79	89	3	intronic	PQLC2	.	.	.	rs214314	.	.	.	.	0.65	.	.	.	.	.	.	.	.	.	.	.	.	633.13	snp	FAO=77	FDP=86	FR=.	FRO=9	FSAF=30	FSAR=47	FSRF=9	FSRR=0	FWDB=-0.000441311	FXX=0.0337041	LEN=1	MLLD=286.956	PB=0.5	PBP=1	QD=29.4478	RBI=0.00193263
chr1	19652874	19652874	G	A	0.230769	6	26	3	exonic	PQLC2	.	nonsynonymous SNV	PQLC2:NM_001040125:exon5:c.G518A:p.G173D,PQLC2:NM_001040126:exon5:c.G323A:p.G108D,PQLC2:NM_001287531:exon5:c.G185A:p.G62D,PQLC2:NM_017765:exon6:c.G518A:p.G173D	rs41264079	.	.	0.111	.	0.12	.	.	0.68	T	0.036	B	0.123	N	1	N	0.92	T	15.92	snp	FAO=6	FDP=26	FR=.	FRO=20	FSAF=2	FSAR=4	FSRF=2	FSRR=18	FWDB=0.0739671	FXX=0	LEN=1	MLLD=120.098	PB=0.5	PBP=1	QD=2.44977	RBI=0.0756203
chr1	19669235	19669235	A	G	0.864865	64	74	1	intronic	CAPZB	.	.	.	rs12124843	.	.	0.2157	.	0.3	.	.	.	.	.	.	.	.	.	.	.	.	506.82	snp	FAO=65	FDP=75	FR=.	FRO=10	FSAF=36	FSAR=29	FSRF=0	FSRR=10	FWDB=0.0155502	FXX=0	LEN=1	MLLD=290.305	PB=0.5	PBP=1	QD=27.0303	RBI=0.015606
chr1	19711939	19711939	T	C	0.888889	48	54	1	intronic	CAPZB	.	.	.	rs10753561	.	.	.	.	0.37	.	.	.	.	.	.	.	.	.	.	.	.	384.2	snp	FAO=48	FDP=54	FR=.	FRO=6	FSAF=24	FSAR=24	FSRF=4	FSRR=2	FWDB=-0.016901	FXX=0	LEN=1	MLLD=119.661	PB=0.5	PBP=1	QD=28.4593	RBI=0.0184073
chr1	19927553	19927553	C	A	0.816794	107	131	1	intronic	MINOS1,MINOS1-NBL1	.	.	.	rs860847	.	.	.	.	0.52	.	.	.	.	.	.	.	.	.	.	.	.	781.34	snp	FAO=107	FDP=131	FR=.	FRO=24	FSAF=49	FSAR=58	FSRF=14	FSRR=10	FWDB=0.00448734	FXX=0	LEN=1	MLLD=69.737	PB=0.5	PBP=1	QD=23.8576	RBI=0.0054485
chr1	19950062	19950062	T	C	0.816901	58	71	1	exonic	MINOS1	.	synonymous SNV	MINOS1:NM_001204082:exon2:c.T159C:p.H53H,MINOS1:NM_001032363:exon3:c.T207C:p.H69H,MINOS1:NM_001204083:exon3:c.T207C:p.H69H	rs1737428	.	.	0.2022	.	0.7	.	.	.	.	.	.	.	.	.	.	.	.	425.47	snp	FAO=58	FDP=71	FR=.	FRO=13	FSAF=25	FSAR=33	FSRF=6	FSRR=7	FWDB=0.0131067	FXX=0	LEN=1	MLLD=204.879	PB=0.5	PBP=1	QD=23.9703	RBI=0.0308733
chr1	19981791	19981791	A	G	0.303571	17	56	1	intronic	MINOS1-NBL1,NBL1	.	.	.	rs2294630	.	.	0.4817	.	0.7	.	.	.	.	.	.	.	.	.	.	.	.	45.61	snp	FAO=17	FDP=56	FR=.	FRO=39	FSAF=8	FSAR=9	FSRF=24	FSRR=15	FWDB=0.055087	FXX=0	LEN=1	MLLD=97.0279	PB=0.5	PBP=1	QD=3.25795	RBI=0.0554178
chr1	20020993	20020993	A	G	#VALUE!	59;9	69	1;1	exonic	TMCO4	.	synonymous SNV	TMCO4:NM_181719:exon15:c.T1434C:p.R478R	rs4370779	.	.	0.8097	.	0.84	.	.	.	.	.	.	.	.	.	.	.	.	636.05	snp;mnp	FAO=59,9	FDP=68	FR=.	FRO=0	FSAF=21,4	FSAR=38,5	FSRF=0	FSRR=0	FWDB=-0.0509884,-0.0123031	FXX=0.0144907	LEN=1,2	MLLD=58.1166,78.4208	PB=0.5,0.5	PBP=1,1	QD=37.4144	RBI=0.0760221,0.0165145
chr1	20020993	20020994	AC	GT	#VALUE!	59;9	69	1;1	exonic	TMCO4	.	nonframeshift substitution	TMCO4:NM_181719:exon15:c.1433_1434AC	rs386629247	.	.	.	.	0.41	.	.	.	.	.	.	.	.	.	.	.	.	636.05	snp;mnp	FAO=59,9	FDP=68	FR=.	FRO=0	FSAF=21,4	FSAR=38,5	FSRF=0	FSRR=0	FWDB=-0.0509884,-0.0123031	FXX=0.0144907	LEN=1,2	MLLD=58.1166,78.4208	PB=0.5,0.5	PBP=1,1	QD=37.4144	RBI=0.0760221,0.0165145
chr1	20442054	20442054	T	C	0.986842	75	76	1	exonic	PLA2G2D	.	nonsynonymous SNV	PLA2G2D:NM_012400:exon3:c.A238G:p.S80G	rs584367	.	.	0.5822	.	0.97	.	.	0.83	T	0	B	0.017	N	1	P	1.68	T	714.49	snp	FAO=75	FDP=75	FR=.	FRO=0	FSAF=31	FSAR=44	FSRF=0	FSRR=0	FWDB=0.00504389	FXX=0.0131562	LEN=1	MLLD=206.142	PB=0.5	PBP=1	QD=38.1062	RBI=0.0893538
chr1	20490518	20490518	T	C	0.960526	73	76	1	exonic	PLA2G2C	.	nonsynonymous SNV	PLA2G2C:NM_001105572:exon3:c.A419G:p.Q140R	rs6426616	.	.	0.5942	.	0.75	.	.	0.48	T	0	B	0.051	N	1	P	1.73	T	683.48	snp	FAO=76	FDP=79	FR=.	FRO=3	FSAF=39	FSAR=37	FSRF=2	FSRR=1	FWDB=0.0509857	FXX=0	LEN=1	MLLD=157.653	PB=0.5	PBP=1	QD=34.6065	RBI=0.0912132
chr1	20657352	20657352	T	C	0.928571	130	140	3	intronic	VWA5B1	.	.	.	rs2072753	.	.	0.4387	.	0.91	.	.	.	.	.	.	.	.	.	.	.	.	1115.64	snp	FAO=133	FDP=143	FR=.	FRO=10	FSAF=83	FSAR=50	FSRF=6	FSRR=4	FWDB=-0.0126031	FXX=0	LEN=1	MLLD=49.4864	PB=0.5	PBP=1	QD=31.2068	RBI=0.0380208
chr1	20671961	20671961	G	A	0.890625	57	64	1	exonic	VWA5B1	.	nonsynonymous SNV	VWA5B1:NM_001039500:exon17:c.G2639A:p.R880H	rs11582960	.	.	0.3319	.	0.36	.	.	0	D	1	D	0	D	0	P	3.01	T	457.71	snp	FAO=57	FDP=64	FR=.	FRO=7	FSAF=37	FSAR=20	FSRF=5	FSRR=2	FWDB=0.0157812	FXX=0	LEN=1	MLLD=209.626	PB=0.5	PBP=1	QD=28.6069	RBI=0.0581405
chr1	20678551	20678551	A	G	0.868313	211	243	3	exonic	VWA5B1	.	synonymous SNV	VWA5B1:NM_001039500:exon21:c.A3027G:p.L1009L	rs230182	.	.	0.0789	.	0.13	.	.	.	.	.	.	.	.	.	.	.	.	1650.86	snp	FAO=211	FDP=243	FR=.	FRO=32	FSAF=113	FSAR=98	FSRF=15	FSRR=17	FWDB=0.0233033	FXX=0.00816293	LEN=1	MLLD=165.375	PB=0.5	PBP=1	QD=27.1747	RBI=0.0288911
chr1	20680760	20680760	A	G	0.764706	26	34	1	UTR3	VWA5B1	NM_001039500:c.*4A>G	.	.	rs230180	.	.	.	.	0.91	.	.	.	.	.	.	.	.	.	.	.	.	210.96	snp	FAO=29	FDP=35	FR=.	FRO=6	FSAF=17	FSAR=12	FSRF=6	FSRR=0	FWDB=0.0183414	FXX=0	LEN=1	MLLD=204.632	PB=0.5	PBP=1	QD=24.11	RBI=0.093499
chr1	20964328	20964328	A	G	0.99	99	100	1	intronic	PINK1	.	.	.	rs2298298	.	.	0.8801	.	0.93	.	.	.	.	.	.	.	.	.	.	.	.	952.39	snp	FAO=100	FDP=100	FR=.	FRO=0	FSAF=58	FSAR=42	FSRF=0	FSRR=0	FWDB=0.139743	FXX=0.00990001	LEN=1	MLLD=63.5536	PB=0.5	PBP=1	QD=38.0955	RBI=0.143258
chr1	20972048	20972048	G	A	1	75	75	1	ncRNA_intronic	PINK1-AS	.	.	.	rs3131713	.	.	0.8797	.	0.93	.	.	.	.	.	.	.	.	.	.	.	.	712.11	snp	FAO=75	FDP=75	FR=.	FRO=0	FSAF=59	FSAR=16	FSRF=0	FSRR=0	FWDB=-0.044024	FXX=0	LEN=1	MLLD=71.1299	PB=0.5	PBP=1	QD=37.9794	RBI=0.10449
chr1	20977221	20977221	A	T	1	126	126	1	ncRNA_exonic	PINK1-AS	.	.	.	rs686658	.	.	0.8793	.	0.91	.	.	.	.	.	.	.	.	.	.	.	.	1208.48	snp	FAO=126	FDP=126	FR=.	FRO=0	FSAF=68	FSAR=58	FSRF=0	FSRR=0	FWDB=-0.00781052	FXX=0.0078734	LEN=1	MLLD=318.058	PB=0.5	PBP=1	QD=38.3645	RBI=0.0132116
chr1	20978832	20978832	T	C	1	78	78	2	UTR3	DDOST	NM_005216:c.*40A>G	.	.	rs6893	.	.	0.8813	.	0.91	.	.	.	.	.	.	.	.	.	.	.	.	748.25	snp	FAO=78	FDP=78	FR=.	FRO=0	FSAF=51	FSAR=27	FSRF=0	FSRR=0	FWDB=0.00663716	FXX=0	LEN=1	MLLD=63.5852	PB=0.5	PBP=1	QD=38.3718	RBI=0.00953529
chr1	20987873	20987873	G	C	1	25	25	1	exonic	DDOST	.	nonsynonymous SNV	DDOST:NM_005216:exon1:c.C22G:p.R8G	rs537816	.	.	0.9996	.	1	.	.	1	T	0	B	0	N	1	P	0.88	T	231.77	snp	FAO=25	FDP=25	FR=.	FRO=0	FSAF=12	FSAR=13	FSRF=0	FSRR=0	FWDB=0.0297493	FXX=0	LEN=1	MLLD=189.335	PB=0.5	PBP=1	QD=37.0834	RBI=0.0333916
chr1	20992819	20992819	G	C	1	68	68	1	exonic	KIF17	.	nonsynonymous SNV	KIF17:NM_001122819:exon14:c.C2796G:p.D932E,KIF17:NM_001287212:exon14:c.C2499G:p.D833E,KIF17:NM_020816:exon14:c.C2799G:p.D933E	rs631357	.	.	0.8053	.	0.82	.	.	1	T	0	B	.	.	1	P	0.04	T	652.01	snp	FAO=68	FDP=68	FR=.	FRO=0	FSAF=35	FSAR=33	FSRF=0	FSRR=0	FWDB=-0.0716783	FXX=0	LEN=1	MLLD=67.9058	PB=0.5	PBP=1	QD=38.3534	RBI=0.0970038
chr1	20992933	20992933	G	C	0.958333	46	48	1	intronic	KIF17	.	.	.	rs573268	.	.	.	.	1	.	.	.	.	.	.	.	.	.	.	.	.	497.43	snp	FAO=53	FDP=53	FR=.	FRO=0	FSAF=20	FSAR=33	FSRF=0	FSRR=0	FWDB=-0.0304178	FXX=0.0185151	LEN=1	MLLD=99.9414	PB=0.5	PBP=1	QD=37.5418	RBI=0.0530843
chr1	21050958	21050958	C	T	0.155556	21	135	1	exonic	SH2D5	.	synonymous SNV	SH2D5:NM_001103160:exon5:c.G309A:p.Q103Q,SH2D5:NM_001103161:exon6:c.G561A:p.Q187Q	rs592060	.	.	0.756	.	0.99	.	.	.	.	.	.	.	.	.	.	.	.	16.58	snp	FAO=22	FDP=136	FR=.	FRO=114	FSAF=12	FSAR=10	FSRF=70	FSRR=44	FWDB=-0.0167817	FXX=0	LEN=1	MLLD=128.225	PB=0.5	PBP=1	QD=0.487643	RBI=0.0168918
chr1	21091861	21091861	G	T	1	14	14	2	intronic	HP1BP3	.	.	.	rs1985278	.	.	0.3966	.	0.4	.	.	.	.	.	.	.	.	.	.	.	.	125.84	snp	FAO=14	FDP=14	FR=.	FRO=0	FSAF=9	FSAR=5	FSRF=0	FSRR=0	FWDB=0.00144289	FXX=0	LEN=1	MLLD=59.4559	PB=0.5	PBP=1	QD=35.9533	RBI=0.0488991
chr1	21167404	21167404	A	G	0.993421	151	152	2	exonic	EIF4G3	.	synonymous SNV	EIF4G3:NM_003760:exon25:c.T3838C:p.L1280L,EIF4G3:NM_001198801:exon28:c.T3946C:p.L1316L,EIF4G3:NM_001198802:exon28:c.T3856C:p.L1286L	rs2230573	.	.	0.9994	.	1	.	.	.	.	.	.	.	.	.	.	.	.	1422.61	snp	FAO=151	FDP=151	FR=.	FRO=0	FSAF=93	FSAR=58	FSRF=0	FSRR=0	FWDB=0.0154349	FXX=0.00657851	LEN=1	MLLD=410.217	PB=0.5	PBP=1	QD=37.6851	RBI=0.0183699
chr1	21267993	21267993	G	C	0.852174	98	115	3	exonic	EIF4G3	.	nonsynonymous SNV	EIF4G3:NM_003760:exon9:c.C1486G:p.P496A,EIF4G3:NM_001198801:exon11:c.C1483G:p.P495A,EIF4G3:NM_001198802:exon12:c.C1504G:p.P502A,EIF4G3:NM_001198803:exon14:c.C1519G:p.P507A	rs35176330	.	.	0.032	.	0.063	.	.	0.22	T	0.649	P	0	D	1	D	1.99	T	749.51	snp	FAO=98	FDP=115	FR=.	FRO=17	FSAF=58	FSAR=40	FSRF=15	FSRR=2	FWDB=0.00610246	FXX=0	LEN=1	MLLD=102.073	PB=0.5	PBP=1	QD=26.0698	RBI=0.0138552
chr1	21551721	21551721	G	A	0.826087	19	23	1	intronic	ECE1	.	.	.	rs28368039	.	.	0.002	.	0.0032	.	.	.	.	.	.	.	.	.	.	.	.	139.97	snp	FAO=19	FDP=23	FR=.	FRO=4	FSAF=15	FSAR=4	FSRF=4	FSRR=0	FWDB=-0.0231311	FXX=0	LEN=1	MLLD=69.5205	PB=0.5	PBP=1	QD=24.3419	RBI=0.081327
chr1	21571601	21571601	G	A	0.806452	25	31	4	intronic	ECE1	.	.	.	rs12562197	.	.	0.2787	.	0.3	.	.	.	.	.	.	.	.	.	.	.	.	181.37	snp	FAO=25	FDP=31	FR=.	FRO=6	FSAF=15	FSAR=10	FSRF=6	FSRR=0	FWDB=0.0153322	FXX=0.0312402	LEN=1	MLLD=71.6675	PB=0.5	PBP=1	QD=23.4023	RBI=0.0472312
chr1	21573722	21573722	G	A	0.904762	57	63	2	exonic	ECE1	.	synonymous SNV	ECE1:NM_001113347:exon7:c.C1119T:p.T373T,ECE1:NM_001113349:exon8:c.C1146T:p.T382T,ECE1:NM_001113348:exon9:c.C1107T:p.T369T,ECE1:NM_001397:exon9:c.C1155T:p.T385T	rs2229450	.	.	0.2685	.	0.27	.	.	.	.	.	.	.	.	.	.	.	.	465.75	snp	FAO=57	FDP=63	FR=.	FRO=6	FSAF=41	FSAR=16	FSRF=2	FSRR=4	FWDB=-0.0147271	FXX=0	LEN=1	MLLD=74.1934	PB=0.5	PBP=1	QD=29.5714	RBI=0.018398
chr1	21795388	21795388	A	G	0.148438	57	384	1	exonic	NBPF3	.	nonsynonymous SNV	NBPF3:NM_001256416:exon3:c.A341G:p.Y114C,NBPF3:NM_032264:exon3:c.A341G:p.Y114C	rs1827293	.	.	0.553	.	0.58	.	.	0	D	1	D	.	.	1	P	3.69	T	21.54	snp	FAO=57	FDP=385	FR=.	FRO=328	FSAF=23	FSAR=34	FSRF=154	FSRR=174	FWDB=0.022837	FXX=0	LEN=1	MLLD=130.038	PB=0.5	PBP=1	QD=0.223828	RBI=0.0241409
chr1	21799489	21799489	T	C	1	190	190	1	intronic	NBPF3	.	.	.	rs1971327	.	.	.	.	0.92	.	.	.	.	.	.	.	.	.	.	.	.	1832.26	snp	FAO=190	FDP=190	FR=.	FRO=0	FSAF=58	FSAR=132	FSRF=0	FSRR=0	FWDB=-0.00929057	FXX=0	LEN=1	MLLD=331.099	PB=0.5	PBP=1	QD=38.5739	RBI=0.0112453
chr1	21799823	21799823	A	G	1	56	56	2	intronic	NBPF3	.	.	.	rs1971328	.	.	0.7283	.	0.89	.	.	.	.	.	.	.	.	.	.	.	.	531.42	snp	FAO=56	FDP=56	FR=.	FRO=0	FSAF=33	FSAR=23	FSRF=0	FSRR=0	FWDB=0.0334157	FXX=0	LEN=1	MLLD=86.9788	PB=0.5	PBP=1	QD=37.9583	RBI=0.0338387
chr1	21801346	21801346	G	A	1	120	120	2	intronic	NBPF3	.	.	.	rs7531217	.	.	0.7787	.	0.92	.	.	.	.	.	.	.	.	.	.	.	.	1158.42	snp	FAO=120	FDP=120	FR=.	FRO=0	FSAF=78	FSAR=42	FSRF=0	FSRR=0	FWDB=-0.00728929	FXX=0	LEN=1	MLLD=63.2583	PB=0.5	PBP=1	QD=38.614	RBI=0.0747524
chr1	21804815	21804815	T	G	1	167	167	4	intronic	NBPF3	.	.	.	rs7535654	.	.	0.999	.	1	.	.	.	.	.	.	.	.	.	.	.	.	1602.22	snp	FAO=167	FDP=167	FR=.	FRO=0	FSAF=88	FSAR=79	FSRF=0	FSRR=0	FWDB=0.0115403	FXX=0	LEN=1	MLLD=332.502	PB=0.5	PBP=1	QD=38.3765	RBI=0.013117
chr1	21805730	21805730	A	G	1	149	149	1	intronic	NBPF3	.	.	.	rs2316504	.	.	.	.	0.92	.	.	.	.	.	.	.	.	.	.	.	.	1434.58	snp	FAO=149	FDP=149	FR=.	FRO=0	FSAF=101	FSAR=48	FSRF=0	FSRR=0	FWDB=-0.0139855	FXX=0	LEN=1	MLLD=125.603	PB=0.5	PBP=1	QD=38.5122	RBI=0.0265697
chr1	21809750	21809750	T	C	1	5	5	1	exonic	NBPF3	.	synonymous SNV	NBPF3:NM_001256417:exon14:c.T1563C:p.Y521Y,NBPF3:NM_001256416:exon15:c.T1737C:p.Y579Y,NBPF3:NM_032264:exon15:c.T1773C:p.Y591Y	rs202069483	.	.	.	.	0.9	.	.	.	.	.	.	.	.	.	.	.	.	38.35	snp	FAO=5	FDP=5	FR=.	FRO=0	FSAF=3	FSAR=2	FSRF=0	FSRR=0	FWDB=-0.00670768	FXX=0	LEN=1	MLLD=84.2843	PB=0.5	PBP=1	QD=30.6765	RBI=0.0280716
chr1	21887133	21887133	C	T	0.862903	107	124	4	exonic	ALPL	.	nonsynonymous SNV	ALPL:NM_000478:exon3:c.C76T:p.P26S	.	.	.	.	.	.	.	.	0.29	T	0.911	P	0	D	1	D	-3.81	D	850.33	snp	FAO=109	FDP=124	FR=.	FRO=15	FSAF=57	FSAR=52	FSRF=6	FSRR=9	FWDB=0.0244525	FXX=0	LEN=1	MLLD=246.926	PB=0.5	PBP=1	QD=27.4301	RBI=0.0539636
chr1	22028111	22028111	C	A	0.147826	17	115	1	intronic	USP48	.	.	.	rs6689260	.	.	0.0569	.	0.099	.	.	.	.	.	.	.	.	.	.	.	.	20.04	snp	FAO=21	FDP=119	FR=.	FRO=98	FSAF=6	FSAR=15	FSRF=35	FSRR=63	FWDB=-0.0194577	FXX=0	LEN=1	MLLD=301.775	PB=0.5	PBP=1	QD=0.673765	RBI=0.0204442
chr1	22033228	22033228	G	A	0.878788	174	198	1	intronic	USP48	.	.	.	rs56167338	.	.	0.2158	.	0.23	.	.	.	.	.	.	.	.	.	.	.	.	1394.31	snp	FAO=174	FDP=197	FR=.	FRO=23	FSAF=93	FSAR=81	FSRF=11	FSRR=12	FWDB=-0.00657165	FXX=0.00505025	LEN=1	MLLD=162.282	PB=0.5	PBP=1	QD=28.3109	RBI=0.0347716
chr1	22050264	22050264	C	G	0.232955	41	176	1	intronic	USP48	.	.	.	rs900488	.	.	.	.	0.33	.	.	.	.	.	.	.	.	.	.	.	.	60.69	snp	FAO=41	FDP=176	FR=.	FRO=135	FSAF=26	FSAR=15	FSRF=68	FSRR=67	FWDB=-0.000600652	FXX=0	LEN=1	MLLD=389.825	PB=0.5	PBP=1	QD=1.37936	RBI=0.00261553
chr1	22141206	22141206	A	C	1	37	37	2	exonic	LDLRAD2	.	nonsynonymous SNV	LDLRAD2:NM_001013693:exon2:c.A401C:p.N134T	rs10917051	.	.	0.693	.	0.85	.	.	1	T	0	B	0.104	N	0.999	P	0.8	T	351.11	snp	FAO=37	FDP=37	FR=.	FRO=0	FSAF=18	FSAR=19	FSRF=0	FSRR=0	FWDB=-0.113059	FXX=0	LEN=1	MLLD=67.4796	PB=0.5	PBP=1	QD=37.9582	RBI=0.115181
chr1	22147943	22147943	G	T	0.821918	120	146	2	exonic	LDLRAD2	.	nonsynonymous SNV	LDLRAD2:NM_001013693:exon4:c.G644T:p.G215V	.	.	.	.	.	0	.	.	.	.	0.352	B	0.263	N	1	D	0.85	T	881.77	snp	FAO=120	FDP=146	FR=.	FRO=26	FSAF=70	FSAR=50	FSRF=13	FSRR=13	FWDB=-0.0142486	FXX=0	LEN=1	MLLD=64.7158	PB=0.5	PBP=1	QD=24.1579	RBI=0.103381
chr1	22149935	22149935	T	C	1	149	149	1	exonic	HSPG2	.	synonymous SNV	HSPG2:NM_001291860:exon97:c.A13053G:p.S4351S,HSPG2:NM_005529:exon97:c.A13050G:p.S4350S	rs897467	.	.	0.8281	.	0.85	.	.	.	.	.	.	.	.	.	.	.	.	1434.58	snp	FAO=149	FDP=149	FR=.	FRO=0	FSAF=97	FSAR=52	FSRF=0	FSRR=0	FWDB=0.0134405	FXX=0	LEN=1	MLLD=296.942	PB=0.5	PBP=1	QD=38.5122	RBI=0.0232327
chr1	22150120	22150120	C	T	0.849246	169	199	1	exonic	HSPG2	.	nonsynonymous SNV	HSPG2:NM_001291860:exon96:c.G12995A:p.S4332N,HSPG2:NM_005529:exon96:c.G12992A:p.S4331N	rs3736360	.	.	0.1762	.	0.32	.	.	0.76	T	0.001	B	0.248	N	0	P	-0.93	T	1294.31	snp	FAO=169	FDP=199	FR=.	FRO=30	FSAF=90	FSAR=79	FSRF=13	FSRR=17	FWDB=-0.0131015	FXX=0	LEN=1	MLLD=297.389	PB=0.546943	PBP=0.176	QD=26.0163	RBI=0.0169186
chr1	22150160	22150160	G	T	0.891667	107	120	2	exonic	HSPG2	.	synonymous SNV	HSPG2:NM_001291860:exon96:c.C12955A:p.R4319R,HSPG2:NM_005529:exon96:c.C12952A:p.R4318R	rs3736358	.	.	0.1755	.	0.28	.	.	.	.	.	.	.	.	.	.	.	.	874.66	snp	FAO=107	FDP=120	FR=.	FRO=13	FSAF=76	FSAR=31	FSRF=9	FSRR=4	FWDB=0.025656	FXX=0	LEN=1	MLLD=313.227	PB=0.5	PBP=1	QD=29.1553	RBI=0.0275955
chr1	22154845	22154845	A	G	0.86036	191	222	1	exonic	HSPG2	.	synonymous SNV	HSPG2:NM_001291860:exon89:c.T12315C:p.D4105D,HSPG2:NM_005529:exon89:c.T12312C:p.D4104D	rs2228347	.	.	0.3063	.	0.51	.	.	.	.	.	.	.	.	.	.	.	.	1474.27	snp	FAO=191	FDP=222	FR=.	FRO=31	FSAF=85	FSAR=106	FSRF=13	FSRR=18	FWDB=0.0124546	FXX=0	LEN=1	MLLD=224.884	PB=0.5	PBP=1	QD=26.5634	RBI=0.0135356
chr1	22155841	22155841	T	C	0.874046	229	262	1	intronic	HSPG2	.	.	.	rs12042189	.	.	0.177	.	0.31	.	.	.	.	.	.	.	.	.	.	.	.	1820.13	snp	FAO=229	FDP=260	FR=.	FRO=31	FSAF=124	FSAR=105	FSRF=17	FSRR=14	FWDB=0.0205737	FXX=0.0114064	LEN=1	MLLD=189.883	PB=0.5	PBP=1	QD=28.0019	RBI=0.020706
chr1	22155853	22155853	C	T	0.878788	232	264	4	intronic	HSPG2	.	.	.	rs12023794	.	.	0.1743	.	0.3	.	.	.	.	.	.	.	.	.	.	.	.	1837.66	snp	FAO=232	FDP=264	FR=.	FRO=32	FSAF=124	FSAR=108	FSRF=18	FSRR=14	FWDB=-0.0307772	FXX=0	LEN=1	MLLD=138.954	PB=0.5	PBP=1	QD=27.8433	RBI=0.0332941
chr1	22157689	22157689	G	A	0.980296	199	203	1	intronic	HSPG2	.	.	.	rs3736355	.	.	0.8022	.	0.83	.	.	.	.	.	.	.	.	.	.	.	.	1865.97	snp	FAO=202	FDP=202	FR=.	FRO=0	FSAF=109	FSAR=93	FSRF=0	FSRR=0	FWDB=0.00673945	FXX=0.00492587	LEN=1	MLLD=329.958	PB=0.5	PBP=1	QD=36.9498	RBI=0.0323615
chr1	22158120	22158120	G	T	0.84375	27	32	1	intronic	HSPG2	.	.	.	rs2270701	.	.	0.1756	.	0.32	.	.	.	.	.	.	.	.	.	.	.	.	203.91	snp	FAO=27	FDP=32	FR=.	FRO=5	FSAF=18	FSAR=9	FSRF=2	FSRR=3	FWDB=-0.0369762	FXX=0	LEN=1	MLLD=66.9682	PB=0.5	PBP=1	QD=25.4889	RBI=0.069339
chr1	22159008	22159008	C	A	0.925373	62	67	6	exonic	HSPG2	.	synonymous SNV	HSPG2:NM_001291860:exon81:c.G11190T:p.V3730V,HSPG2:NM_005529:exon81:c.G11187T:p.V3729V	rs2229487	.	.	0.1676	.	0.29	.	.	.	.	.	.	.	.	.	.	.	.	526	snp	FAO=62	FDP=67	FR=.	FRO=5	FSAF=30	FSAR=32	FSRF=2	FSRR=3	FWDB=-0.0179166	FXX=0	LEN=1	MLLD=43.0831	PB=0.5	PBP=1	QD=31.4029	RBI=0.0305529
chr1	22160111	22160111	C	T	0.883117	68	77	1	intronic	HSPG2	.	.	.	rs17459139	.	.	0.1692	.	0.32	.	.	.	.	.	.	.	.	.	.	.	.	554.8	snp	FAO=68	FDP=76	FR=.	FRO=8	FSAF=37	FSAR=31	FSRF=5	FSRR=3	FWDB=0.00197455	FXX=0.0129853	LEN=1	MLLD=280.512	PB=0.5	PBP=1	QD=29.1998	RBI=0.0202796
chr1	22161275	22161275	G	A	0.864111	248	287	1	exonic	HSPG2	.	synonymous SNV	HSPG2:NM_001291860:exon77:c.C10620T:p.V3540V,HSPG2:NM_005529:exon77:c.C10617T:p.V3539V	rs2229492	.	.	0.1697	.	0.3	.	.	.	.	.	.	.	.	.	.	.	.	1946.33	snp	FAO=250	FDP=290	FR=.	FRO=40	FSAF=103	FSAR=147	FSRF=26	FSRR=14	FWDB=0.000940484	FXX=0	LEN=1	MLLD=192.581	PB=0.5	PBP=1	QD=26.846	RBI=0.0177421
chr1	22165901	22165901	A	G	0.875	98	112	1	exonic	HSPG2	.	synonymous SNV	HSPG2:NM_001291860:exon73:c.T9855C:p.A3285A,HSPG2:NM_005529:exon73:c.T9852C:p.A3284A	rs2291826	.	.	0.2571	.	0.55	.	.	.	.	.	.	.	.	.	.	.	.	771.38	snp	FAO=98	FDP=112	FR=.	FRO=14	FSAF=42	FSAR=56	FSRF=8	FSRR=6	FWDB=-0.0033099	FXX=0	LEN=1	MLLD=94.529	PB=0.5	PBP=1	QD=27.5494	RBI=0.0395739
chr1	22165987	22165987	G	A	0.876106	99	113	1	exonic	HSPG2	.	nonsynonymous SNV	HSPG2:NM_001291860:exon73:c.C9769T:p.H3257Y,HSPG2:NM_005529:exon73:c.C9766T:p.H3256Y	rs2291827	.	.	0.1683	.	0.3	.	.	1	T	0.387	B	0.001	N	0	P	1.67	T	780.15	snp	FAO=99	FDP=113	FR=.	FRO=14	FSAF=42	FSAR=57	FSRF=8	FSRR=6	FWDB=0.0750897	FXX=0	LEN=1	MLLD=70.9602	PB=0.5	PBP=1	QD=27.6159	RBI=0.0751073
chr1	22167988	22167988	G	T	0.784314	40	51	3	intronic	HSPG2	.	.	.	rs2270697	.	.	0.1694	.	0.3	.	.	.	.	.	.	.	.	.	.	.	.	282.79	snp	FAO=40	FDP=51	FR=.	FRO=11	FSAF=22	FSAR=18	FSRF=10	FSRR=1	FWDB=0.0431126	FXX=0	LEN=1	MLLD=371.39	PB=0.5	PBP=1	QD=22.1798	RBI=0.0445744
chr1	22173762	22173762	G	A	0.817391	94	115	2	intronic	HSPG2	.	.	.	rs12023884	.	.	.	.	0.3	.	.	.	.	.	.	.	.	.	.	.	.	685.61	snp	FAO=94	FDP=115	FR=.	FRO=21	FSAF=69	FSAR=25	FSRF=9	FSRR=12	FWDB=-0.105883	FXX=0	LEN=1	MLLD=56.2128	PB=0.5	PBP=1	QD=23.8474	RBI=0.11153
chr1	22174426	22174426	T	G	0.80303	159	198	1	intronic	HSPG2	.	.	.	rs2290501	.	.	0.3108	.	0.54	.	.	.	.	.	.	.	.	1	P	0.97	T	1171.5	snp	FAO=162	FDP=199	FR=.	FRO=37	FSAF=84	FSAR=78	FSRF=12	FSRR=25	FWDB=0.0983966	FXX=0.00499975	LEN=1	MLLD=125.173	PB=0.5	PBP=1	QD=23.5477	RBI=0.100007
chr1	22176831	22176831	C	T	0.88785	95	107	3	intronic	HSPG2	.	.	.	rs2290500	.	.	0.1641	.	0.3	.	.	.	.	.	.	.	.	.	.	.	.	766.49	snp	FAO=95	FDP=107	FR=.	FRO=12	FSAF=34	FSAR=61	FSRF=3	FSRR=9	FWDB=0.012706	FXX=0	LEN=1	MLLD=167.151	PB=0.5	PBP=1	QD=28.6538	RBI=0.0621555
chr1	22183471	22183471	A	C	1	93	93	1	intronic	HSPG2	.	.	.	rs12024579	.	.	0.8131	.	0.83	.	.	.	.	.	.	.	.	.	.	.	.	962.49	snp	FAO=101	FDP=101	FR=.	FRO=0	FSAF=43	FSAR=58	FSRF=0	FSRR=0	FWDB=0.0138797	FXX=0	LEN=1	MLLD=208.172	PB=0.5	PBP=1	QD=38.1184	RBI=0.215558
chr1	22186234	22186234	A	G	0.96	72	75	1	intronic	HSPG2	.	.	.	rs10917056	.	.	.	.	1	.	.	.	.	.	.	.	.	.	.	.	.	640.02	snp	FAO=72	FDP=75	FR=.	FRO=3	FSAF=39	FSAR=33	FSRF=0	FSRR=3	FWDB=0.0291391	FXX=0	LEN=1	MLLD=94.1243	PB=0.5	PBP=1	QD=34.1345	RBI=0.051322
chr1	22199245	22199245	C	T	1	107	107	2	exonic	HSPG2	.	synonymous SNV	HSPG2:NM_001291860:exon32:c.G3900A:p.V1300V,HSPG2:NM_005529:exon32:c.G3897A:p.V1299V	rs2229482	.	.	0.6429	.	0.71	.	.	.	.	.	.	.	.	.	.	.	.	1024.71	snp	FAO=107	FDP=107	FR=.	FRO=0	FSAF=44	FSAR=63	FSRF=0	FSRR=0	FWDB=-0.0245416	FXX=0	LEN=1	MLLD=72.8236	PB=0.5	PBP=1	QD=38.3068	RBI=0.0252947
chr1	22199821	22199821	G	A	0.988889	89	90	3	intronic	HSPG2	.	.	.	rs2454290	.	.	0.8559	.	0.98	.	.	.	.	.	.	.	.	.	.	.	.	851.38	snp	FAO=89	FDP=89	FR=.	FRO=0	FSAF=47	FSAR=42	FSRF=0	FSRR=0	FWDB=0.032181	FXX=0.0111099	LEN=1	MLLD=50.4041	PB=0.5	PBP=1	QD=38.2644	RBI=0.0789845
chr1	22202960	22202960	C	T	0.206349	13	63	2	intronic	HSPG2	.	.	.	.	.	.	.	.	0.0001	.	.	.	.	.	.	.	.	.	.	.	.	20.84	snp	FAO=13	FDP=63	FR=.	FRO=50	FSAF=12	FSAR=1	FSRF=31	FSRR=19	FWDB=-0.0171364	FXX=0	LEN=1	MLLD=284.939	PB=0.5	PBP=1	QD=1.32348	RBI=0.0205531
chr1	22206649	22206649	T	C	0.990654	106	107	2	exonic	HSPG2	.	nonsynonymous SNV	HSPG2:NM_001291860:exon17:c.A2297G:p.N766S,HSPG2:NM_005529:exon17:c.A2294G:p.N765S	rs989994	.	.	0.9991	.	1	.	.	0.24	T	0.003	B	0.016	N	0.002	P	0.11	T	998.23	snp	FAO=106	FDP=106	FR=.	FRO=0	FSAF=53	FSAR=53	FSRF=0	FSRR=0	FWDB=-0.066878	FXX=0.00934492	LEN=1	MLLD=74.6959	PB=0.5	PBP=1	QD=37.669	RBI=0.0671226
chr1	22206942	22206942	G	A	1	127	127	2	exonic	HSPG2	.	synonymous SNV	HSPG2:NM_001291860:exon16:c.C2112T:p.A704A,HSPG2:NM_005529:exon16:c.C2109T:p.A703A	rs1874793	.	.	0.9991	.	1	.	.	.	.	.	.	.	.	.	.	.	.	1217.15	snp	FAO=127	FDP=127	FR=.	FRO=0	FSAF=65	FSAR=62	FSRF=0	FSRR=0	FWDB=0.0306238	FXX=0	LEN=1	MLLD=242.265	PB=0.5	PBP=1	QD=38.3355	RBI=0.0307994
chr1	22207235	22207235	T	C	0.984848	65	66	1	exonic	HSPG2	.	nonsynonymous SNV	HSPG2:NM_001291860:exon15:c.A1915G:p.M639V,HSPG2:NM_005529:exon15:c.A1912G:p.M638V	rs1874792	.	.	0.9994	.	1	.	.	1	T	0	B	0.062	N	1	P	1.34	T	621.69	snp	FAO=66	FDP=66	FR=.	FRO=0	FSAF=29	FSAR=37	FSRF=0	FSRR=0	FWDB=-0.0126308	FXX=0	LEN=1	MLLD=105.541	PB=0.5	PBP=1	QD=37.6784	RBI=0.033097
chr1	22207805	22207817	CCCAGGGTGGCAG	-	0.976471	83	85	3	intronic	HSPG2	.	.	.	rs139046040	.	.	0.998	.	1	.	.	.	.	.	.	.	.	.	.	.	.	500.29	del	FAO=85	FDP=85	FR=.	FRO=0	FSAF=35	FSAR=50	FSRF=0	FSRR=0	FWDB=0.00520667	FXX=0.0229859	LEN=13	MLLD=427.835	PB=0.5	PBP=1	QD=23.5432	RBI=0.0108805
chr1	22211222	22211222	T	C	1	72	72	1	intronic	HSPG2	.	.	.	rs4654994	.	.	0.9348	.	0.96	.	.	.	.	.	.	.	.	.	.	.	.	680.28	snp	FAO=72	FDP=72	FR=.	FRO=0	FSAF=49	FSAR=23	FSRF=0	FSRR=0	FWDB=0.00822122	FXX=0	LEN=1	MLLD=203.152	PB=0.5	PBP=1	QD=37.7933	RBI=0.0307509
chr1	22216574	22216574	C	A	0.988024	165	167	4	exonic	HSPG2	.	synonymous SNV	HSPG2:NM_001291860:exon6:c.G474T:p.G158G,HSPG2:NM_005529:exon6:c.G474T:p.G158G	rs2254358	.	.	0.677	.	0.68	.	.	0.24	T	0.617	P	0.043	N	0.998	P	0.39	T	1560.84	snp	FAO=166	FDP=166	FR=.	FRO=0	FSAF=69	FSAR=97	FSRF=0	FSRR=0	FWDB=0.0128521	FXX=0.0119041	LEN=1	MLLD=211.422	PB=0.5	PBP=1	QD=37.6105	RBI=0.0346796
chr1	22216604	22216604	C	G	0.993865	162	163	2	exonic	HSPG2	.	synonymous SNV	HSPG2:NM_001291860:exon6:c.G444C:p.L148L,HSPG2:NM_005529:exon6:c.G444C:p.L148L	rs2254357	.	.	0.6771	.	0.68	.	.	0.91	T	0.946	P	.	.	0	P	0.56	T	1566.77	snp	FAO=164	FDP=164	FR=.	FRO=0	FSAF=66	FSAR=98	FSRF=0	FSRR=0	FWDB=0.0374006	FXX=0	LEN=1	MLLD=63.7625	PB=0.5	PBP=1	QD=38.2138	RBI=0.0952666
chr1	22217108	22217108	G	A	0.934783	43	46	2	exonic	HSPG2	.	synonymous SNV	HSPG2:NM_001291860:exon4:c.C324T:p.F108F,HSPG2:NM_005529:exon4:c.C324T:p.F108F	rs2501260	.	.	0.9991	.	1	.	.	.	.	.	.	.	.	.	.	.	.	370.55	snp	FAO=43	FDP=46	FR=.	FRO=3	FSAF=7	FSAR=36	FSRF=2	FSRR=1	FWDB=0.022881	FXX=0	LEN=1	MLLD=54.7696	PB=0.5	PBP=1	QD=32.2221	RBI=0.0300607
chr1	22304712	22304712	A	G	0.995327	213	214	1	intronic	CELA3B	.	.	.	rs10917088	.	.	.	.	0.74	.	.	.	.	.	.	.	.	.	.	.	.	2047.85	snp	FAO=214	FDP=214	FR=.	FRO=0	FSAF=106	FSAR=108	FSRF=0	FSRR=0	FWDB=0.0513234	FXX=0	LEN=1	MLLD=208.388	PB=0.5	PBP=1	QD=38.2777	RBI=0.0530571
chr1	22307340	22307340	C	T	1	27	27	1	exonic	CELA3B	.	synonymous SNV	CELA3B:NM_007352:exon3:c.C153T:p.S51S	rs7528228	.	.	.	.	0.99	.	.	.	.	.	.	.	.	.	.	.	.	254.86	snp	FAO=27	FDP=27	FR=.	FRO=0	FSAF=11	FSAR=16	FSRF=0	FSRR=0	FWDB=-0.013029	FXX=0	LEN=1	MLLD=59.4055	PB=0.5	PBP=1	QD=37.7575	RBI=0.0572157
chr1	22307358	22307358	C	G	1	28	28	2	exonic	CELA3B	.	synonymous SNV	CELA3B:NM_007352:exon3:c.C171G:p.T57T	rs7528300	.	.	.	.	0.99	.	.	.	.	.	.	.	.	.	.	.	.	267.06	snp	FAO=28	FDP=28	FR=.	FRO=0	FSAF=11	FSAR=17	FSRF=0	FSRR=0	FWDB=0.0469996	FXX=0	LEN=1	MLLD=60.0938	PB=0.5	PBP=1	QD=38.1509	RBI=0.0664102
chr1	22307538	22307538	C	T	0.979866	146	149	3	exonic	CELA3B	.	nonsynonymous SNV	CELA3B:NM_007352:exon4:c.C235T:p.R79W	rs7528405	.	.	0.9921	.	1	.	.	0.18	T	0.962	D	0.718	N	1	P	-2.49	D	1371.54	snp	FAO=146	FDP=146	FR=.	FRO=0	FSAF=49	FSAR=97	FSRF=0	FSRR=0	FWDB=0.0326736	FXX=0.0201329	LEN=1	MLLD=224.267	PB=0.5	PBP=1	QD=37.5765	RBI=0.0326906
chr1	22310139	22310139	T	G	0.991453	232	234	2	intronic	CELA3B	.	.	.	rs10733031	.	.	.	.	0.93	.	.	.	.	.	.	.	.	.	.	.	.	2203.18	snp	FAO=232	FDP=232	FR=.	FRO=0	FSAF=128	FSAR=104	FSRF=0	FSRR=0	FWDB=0.024934	FXX=0.00854664	LEN=1	MLLD=142.775	PB=0.5	PBP=1	QD=37.9859	RBI=0.0357944
chr1	22310145	22310145	C	T	0.995726	233	234	2	intronic	CELA3B	.	.	.	rs10733032	.	.	.	.	0.97	.	.	.	.	.	.	.	.	.	.	.	.	2212.64	snp	FAO=233	FDP=233	FR=.	FRO=0	FSAF=128	FSAR=105	FSRF=0	FSRR=0	FWDB=-0.0406339	FXX=0.00427332	LEN=1	MLLD=68.5953	PB=0.5	PBP=1	QD=37.9852	RBI=0.055724
chr1	22310262	22310262	G	C	0.991304	228	230	2	exonic	CELA3B	.	synonymous SNV	CELA3B:NM_007352:exon5:c.G438C:p.P146P	rs10733033	.	.	0.9905	.	1	.	.	.	.	.	.	.	.	.	.	.	.	2161.48	snp	FAO=228	FDP=228	FR=.	FRO=0	FSAF=116	FSAR=112	FSRF=0	FSRR=0	FWDB=-0.0968759	FXX=0.00869527	LEN=1	MLLD=58.5865	PB=0.5	PBP=1	QD=37.9207	RBI=0.124939
chr1	22310725	22310725	G	C	1	47	47	2	exonic	CELA3B	.	synonymous SNV	CELA3B:NM_007352:exon6:c.G543C:p.P181P	rs3820287	.	.	0.9428	.	0.95	.	.	.	.	.	.	.	.	.	.	.	.	452.24	snp	FAO=47	FDP=47	FR=.	FRO=0	FSAF=5	FSAR=42	FSRF=0	FSRR=0	FWDB=0.0490988	FXX=0.040808	LEN=1	MLLD=43.136	PB=0.5	PBP=1	QD=38.4883	RBI=0.103198
chr1	22310824	22310824	T	C	1	134	134	1	exonic	CELA3B	.	synonymous SNV	CELA3B:NM_007352:exon6:c.T642C:p.N214N	rs1803531	.	.	0.992	.	1	.	.	.	.	.	.	.	.	.	.	.	.	1277.96	snp	FAO=134	FDP=134	FR=.	FRO=0	FSAF=81	FSAR=53	FSRF=0	FSRR=0	FWDB=-0.00955724	FXX=0	LEN=1	MLLD=166.727	PB=0.5	PBP=1	QD=38.1482	RBI=0.00968136
chr1	22310933	22310933	C	G	1	126	126	2	intronic	CELA3B	.	.	.	rs12130164	.	.	.	.	0.94	.	.	.	.	.	.	.	.	.	.	.	.	1239.66	snp	FAO=129	FDP=129	FR=.	FRO=0	FSAF=76	FSAR=53	FSRF=0	FSRR=0	FWDB=0.113688	FXX=0	LEN=1	MLLD=52.6229	PB=0.5	PBP=1	QD=38.4391	RBI=0.118451
chr1	22313161	22313161	T	C	1	114	114	2	exonic	CELA3B	.	synonymous SNV	CELA3B:NM_007352:exon7:c.T780C:p.I260I	rs1803530	.	.	0.9907	.	1	.	.	.	.	.	.	.	.	.	.	.	.	1085.33	snp	FAO=114	FDP=114	FR=.	FRO=0	FSAF=52	FSAR=62	FSRF=0	FSRR=0	FWDB=-0.0464855	FXX=0	LEN=1	MLLD=220.125	PB=0.5	PBP=1	QD=38.0816	RBI=0.0512483
chr1	22313197	22313197	C	A	0.959596	95	99	3	intronic	CELA3B	.	.	.	rs34963341	.	.	0.7397	.	0.75	.	.	.	.	.	.	.	.	.	.	.	.	899.71	snp	FAO=95	FDP=96	FR=.	FRO=1	FSAF=34	FSAR=61	FSRF=1	FSRR=0	FWDB=0.00057346	FXX=0.0303	LEN=1	MLLD=295.234	PB=0.5	PBP=1	QD=37.4879	RBI=0.0330924
chr1	22336277	22336277	C	G	0.957447	90	94	2	exonic	CELA3A	.	nonsynonymous SNV	CELA3A:NM_005747:exon7:c.C722G:p.A241G	rs3820285	.	.	0.9757	.	0.98	.	.	0.59	T	0	B	.	.	1	P	2.27	T	843.87	snp	FAO=91	FDP=92	FR=.	FRO=1	FSAF=39	FSAR=52	FSRF=0	FSRR=1	FWDB=-0.0417022	FXX=0.0212743	LEN=1	MLLD=61.1647	PB=0.5	PBP=1	QD=36.69	RBI=0.0434693
chr1	22336371	22336371	C	A	0.942529	82	87	3	intronic	CELA3A	.	.	.	rs3806297	.	.	0.7041	.	0.72	.	.	.	.	.	.	.	.	.	.	.	.	769.86	snp	FAO=82	FDP=83	FR=.	FRO=1	FSAF=28	FSAR=54	FSRF=1	FSRR=0	FWDB=0.00594927	FXX=0.0459717	LEN=1	MLLD=304.68	PB=0.5	PBP=1	QD=37.1016	RBI=0.0233488
chr1	22832743	22832743	A	T	0.821138	101	123	3	intronic	ZBTB40	.	.	.	rs209732	.	.	0.6164	.	0.94	.	.	.	.	.	.	.	.	.	.	.	.	747.62	snp	FAO=102	FDP=124	FR=.	FRO=22	FSAF=47	FSAR=55	FSRF=4	FSRR=18	FWDB=0.0269776	FXX=0	LEN=1	MLLD=53.3908	PB=0.5	PBP=1	QD=24.1168	RBI=0.0566515
chr1	22835677	22835677	A	G	0.865169	77	89	1	exonic	ZBTB40	.	nonsynonymous SNV	ZBTB40:NM_014870:exon9:c.A1784G:p.Y595C,ZBTB40:NM_001083621:exon10:c.A1784G:p.Y595C	rs209729	.	.	0.7192	.	0.94	.	.	0.24	T	0	B	0.668	N	1	P	1.03	T	607.34	snp	FAO=77	FDP=89	FR=.	FRO=12	FSAF=26	FSAR=51	FSRF=8	FSRR=4	FWDB=0.0203434	FXX=0	LEN=1	MLLD=296.653	PB=0.5	PBP=1	QD=27.296	RBI=0.0209739
chr1	22846709	22846709	G	A	0.948718	37	39	1	exonic	ZBTB40	.	nonsynonymous SNV	ZBTB40:NM_014870:exon14:c.G2989A:p.V997M,ZBTB40:NM_001083621:exon15:c.G2989A:p.V997M	rs209720	.	.	0.9947	.	1	.	.	0.3	T	0.001	B	0	N	1	P	3.53	T	330.36	snp	FAO=37	FDP=39	FR=.	FRO=2	FSAF=18	FSAR=19	FSRF=0	FSRR=2	FWDB=-0.00778901	FXX=0	LEN=1	MLLD=209.932	PB=0.5	PBP=1	QD=33.8832	RBI=0.0219941
chr1	22852715	22852715	G	C	0.869565	40	46	2	exonic	ZBTB40	.	synonymous SNV	ZBTB40:NM_014870:exon18:c.G3546C:p.P1182P,ZBTB40:NM_001083621:exon19:c.G3546C:p.P1182P	rs881646	.	.	0.3688	.	0.47	.	.	.	.	.	.	.	.	.	.	.	.	313.73	snp	FAO=40	FDP=46	FR=.	FRO=6	FSAF=17	FSAR=23	FSRF=4	FSRR=2	FWDB=0.116009	FXX=0	LEN=1	MLLD=41.5885	PB=0.5	PBP=1	QD=27.281	RBI=0.116646
chr1	22915896	22915896	T	A	0.843537	124	147	1	UTR3	EPHA8	NM_001006943:c.*24T>A	.	.	.	.	.	.	.	0	.	.	.	.	.	.	.	.	.	.	.	.	960.56	snp	FAO=126	FDP=149	FR=.	FRO=23	FSAF=56	FSAR=70	FSRF=11	FSRR=12	FWDB=-0.00255677	FXX=0	LEN=1	MLLD=56.0762	PB=0.5	PBP=1	QD=25.7869	RBI=0.0364419
chr1	23191746	23191746	G	T	0.724138	21	29	1	intronic	EPHB2	.	.	.	rs45550439	.	.	0.1579	.	0.17	.	.	.	.	.	.	.	.	.	.	.	.	141.81	snp	FAO=21	FDP=29	FR=.	FRO=8	FSAF=7	FSAR=14	FSRF=3	FSRR=5	FWDB=0.0501016	FXX=0	LEN=1	MLLD=251.91	PB=0.5	PBP=1	QD=19.5593	RBI=0.0512321
chr1	23219493	23219493	T	C	1	78	78	2	exonic	EPHB2	.	synonymous SNV	EPHB2:NM_004442:exon7:c.T1545C:p.G515G,EPHB2:NM_017449:exon7:c.T1545C:p.G515G	rs309472	.	.	0.9923	.	1	.	.	.	.	.	.	.	.	.	.	.	.	748.28	snp	FAO=78	FDP=78	FR=.	FRO=0	FSAF=23	FSAR=55	FSRF=0	FSRR=0	FWDB=-0.116555	FXX=0	LEN=1	MLLD=185.982	PB=0.5	PBP=1	QD=38.3734	RBI=0.118234
chr1	23236826	23236826	C	T	0.870056	154	177	1	intronic	EPHB2	.	.	.	rs309497	.	.	0.5002	.	0.79	.	.	.	.	.	.	.	.	.	.	.	.	1218.52	snp	FAO=154	FDP=176	FR=.	FRO=22	FSAF=71	FSAR=83	FSRF=14	FSRR=8	FWDB=0.0319512	FXX=0.0056494	LEN=1	MLLD=289.049	PB=0.5	PBP=1	QD=27.6937	RBI=0.0339577
chr1	23380198	23380198	A	G	1	23	23	1	intronic	KDM1A	.	.	.	rs579785	.	.	0.83	.	0.85	.	.	.	.	.	.	.	.	.	.	.	.	210.68	snp	FAO=23	FDP=23	FR=.	FRO=0	FSAF=12	FSAR=11	FSRF=0	FSRR=0	FWDB=-0.0147639	FXX=0	LEN=1	MLLD=225.285	PB=0.5	PBP=1	QD=36.6392	RBI=0.0148817
chr1	23399932	23399932	C	T	0.95	57	60	2	intronic	KDM1A	.	.	.	rs967605	.	.	0.8291	.	0.88	.	.	.	.	.	.	.	.	.	.	.	.	510.26	snp	FAO=57	FDP=60	FR=.	FRO=3	FSAF=28	FSAR=29	FSRF=3	FSRR=0	FWDB=-0.0748258	FXX=0	LEN=1	MLLD=169.93	PB=0.5	PBP=1	QD=34.0171	RBI=0.0748805
chr1	23688933	23688933	A	G	0.940299	63	67	3	exonic	ZNF436	.	synonymous SNV	ZNF436:NM_030634:exon3:c.T942C:p.N314N,ZNF436:NM_001077195:exon4:c.T942C:p.N314N	rs2849028	.	.	0.7314	.	0.73	.	.	.	.	.	.	.	.	.	.	.	.	619.14	snp	FAO=65	FDP=65	FR=.	FRO=0	FSAF=27	FSAR=38	FSRF=0	FSRR=0	FWDB=0.0490383	FXX=0.0298463	LEN=1	MLLD=52.9374	PB=0.5	PBP=1	QD=38.1009	RBI=0.0632084
chr1	23710805	23710805	A	G	0.99359	155	156	2	intronic	TCEA3	.	.	.	rs605468	.	.	0.9175	.	0.95	.	.	.	.	.	.	.	.	.	.	.	.	1490.56	snp	FAO=156	FDP=156	FR=.	FRO=0	FSAF=57	FSAR=99	FSRF=0	FSRR=0	FWDB=-0.000452269	FXX=0	LEN=1	MLLD=68.849	PB=0.5	PBP=1	QD=38.2194	RBI=0.00509449
chr1	23735241	23735241	G	T	0.992754	137	138	2	intronic	TCEA3	.	.	.	rs1198423	.	.	0.8717	.	0.9	.	.	.	.	.	.	.	.	.	.	.	.	1299.16	snp	FAO=137	FDP=137	FR=.	FRO=0	FSAF=65	FSAR=72	FSRF=0	FSRR=0	FWDB=-0.0188266	FXX=0.00724585	LEN=1	MLLD=336.056	PB=0.5	PBP=1	QD=37.9315	RBI=0.0246046
chr1	23751140	23751140	G	T	0.916667	11	12	1	UTR5	TCEA3	NM_003196:c.-14C>A	.	.	rs71514235	.	.	0.6743	.	0.74	.	.	.	.	.	.	.	.	.	.	.	.	90.03	snp	FAO=11	FDP=12	FR=.	FRO=1	FSAF=2	FSAR=9	FSRF=1	FSRR=0	FWDB=0.0418398	FXX=0	LEN=1	MLLD=270.822	PB=0.5	PBP=1	QD=30.0098	RBI=0.0514319
chr1	23767487	23767487	C	T	0.95122	78	82	1	intronic	ASAP3	.	.	.	rs17184553	.	.	.	.	0.075	.	.	.	.	.	.	.	.	.	.	.	.	682.09	snp	FAO=78	FDP=82	FR=.	FRO=4	FSAF=42	FSAR=36	FSRF=1	FSRR=3	FWDB=0.0390203	FXX=0	LEN=1	MLLD=60.5843	PB=0.5	PBP=1	QD=33.2725	RBI=0.0437604
chr1	23885498	23885498	T	C	1	108	108	1	exonic	ID3	.	nonsynonymous SNV	ID3:NM_002167:exon2:c.A313G:p.T105A	rs11574	.	.	0.7615	.	0.99	.	.	0.99	T	0	B	0.902	N	1	P	-0.56	T	1036.98	snp	FAO=108	FDP=108	FR=.	FRO=0	FSAF=61	FSAR=47	FSRF=0	FSRR=0	FWDB=0.0540735	FXX=0	LEN=1	MLLD=174.299	PB=0.5	PBP=1	QD=38.4065	RBI=0.060135
chr1	24134721	24134721	T	C	1	172	172	1	exonic	HMGCL	.	synonymous SNV	HMGCL:NM_001166059:exon5:c.A441G:p.L147L,HMGCL:NM_000191:exon7:c.A654G:p.L218L	rs719400	CLINSIG=non-pathogenic|non-pathogenic;CLNDBN=not_specified|not_provided;CLNREVSTAT=criteria_provided\x2c_single_submitter|criteria_provided\x2c_single_submitter;CLNACC=RCV000078343.3|RCV000125367.1;CLNDSDB=MedGen|MedGen;CLNDSDBID=CN169374|CN221809	.	0.9085	.	0.97	.	.	.	.	.	.	.	.	0	P	.	.	1641.99	snp	FAO=172	FDP=172	FR=.	FRO=0	FSAF=95	FSAR=77	FSRF=0	FSRR=0	FWDB=0.0263374	FXX=0	LEN=1	MLLD=60.4218	PB=0.5	PBP=1	QD=38.1858	RBI=0.0417315
chr1	24200903	24200903	G	C	0.966245	229	237	4	UTR3	CNR2	NM_001841:c.*122C>G	.	.	rs2229586	.	.	.	.	0.7	.	.	.	.	.	.	.	.	.	.	.	.	2104.98	snp	FAO=231	FDP=237	FR=.	FRO=6	FSAF=106	FSAR=125	FSRF=4	FSRR=2	FWDB=0.0107224	FXX=0.00836785	LEN=1	MLLD=199.57	PB=0.5	PBP=1	QD=35.5272	RBI=0.031748
chr1	24200921	24200921	T	C	0.995781	236	237	1	UTR3	CNR2	NM_001841:c.*104A>G	.	.	rs2229585	.	.	.	.	0.79	.	.	.	.	.	.	.	.	.	.	.	.	2260.43	snp	FAO=237	FDP=237	FR=.	FRO=0	FSAF=110	FSAR=127	FSRF=0	FSRR=0	FWDB=0.00916939	FXX=0.0042015	LEN=1	MLLD=206.242	PB=0.5	PBP=1	QD=38.1507	RBI=0.0508142
chr1	24200969	24200969	T	C	1	226	226	2	UTR3	CNR2	NM_001841:c.*56A>G	.	.	rs2229584	.	.	.	.	0.79	.	.	.	.	.	.	.	.	.	.	.	.	2192.51	snp	FAO=228	FDP=228	FR=.	FRO=0	FSAF=99	FSAR=129	FSRF=0	FSRR=0	FWDB=0.0980751	FXX=0	LEN=1	MLLD=60.6954	PB=0.5	PBP=1	QD=38.4651	RBI=0.118932
chr1	24200983	24200983	C	T	0.975124	196	201	1	UTR3	CNR2	NM_001841:c.*42G>A	.	.	rs2229583	.	.	0.5733	.	0.82	.	.	.	.	.	.	.	.	.	.	.	.	1905.59	snp	FAO=200	FDP=200	FR=.	FRO=0	FSAF=71	FSAR=129	FSRF=0	FSRR=0	FWDB=0.0952569	FXX=0.0147776	LEN=1	MLLD=222.367	PB=0.5	PBP=1	QD=38.1118	RBI=0.0954583
chr1	24201094	24201094	G	C	0.993056	286	288	2	exonic	CNR2	.	synonymous SNV	CNR2:NM_001841:exon2:c.C1014G:p.T338T	rs2229581	.	.	0.5738	.	0.79	.	.	.	.	.	.	.	.	.	.	.	.	2785.04	snp	FAO=289	FDP=289	FR=.	FRO=0	FSAF=173	FSAR=116	FSRF=0	FSRR=0	FWDB=-0.0746406	FXX=0.00344816	LEN=1	MLLD=64.6656	PB=0.5	PBP=1	QD=38.5472	RBI=0.0814433
chr1	24201109	24201109	C	T	0.996479	283	284	1	exonic	CNR2	.	synonymous SNV	CNR2:NM_001841:exon2:c.G999A:p.P333P	rs2229580	.	.	0.5738	.	0.79	.	.	.	.	.	.	.	.	.	.	.	.	2707.69	snp	FAO=285	FDP=285	FR=.	FRO=0	FSAF=169	FSAR=116	FSRF=0	FSRR=0	FWDB=-0.0311764	FXX=0	LEN=1	MLLD=62.3127	PB=0.5	PBP=1	QD=38.0027	RBI=0.036643
chr1	24201262	24201262	A	G	1	111	111	3	exonic	CNR2	.	synonymous SNV	CNR2:NM_001841:exon2:c.T846C:p.A282A	rs2502993	.	.	0.5737	.	0.79	.	.	.	.	.	.	.	.	.	.	.	.	1057.44	snp	FAO=111	FDP=111	FR=.	FRO=0	FSAF=54	FSAR=57	FSRF=0	FSRR=0	FWDB=0.0272742	FXX=0	LEN=1	MLLD=60.8146	PB=0.5	PBP=1	QD=38.1059	RBI=0.0582161
chr1	24201357	24201357	A	G	0.991803	121	122	2	exonic	CNR2	.	synonymous SNV	CNR2:NM_001841:exon2:c.T751C:p.L251L	rs4649124	.	.	0.5738	.	0.79	.	.	.	.	.	.	.	.	.	.	.	.	1151.63	snp	FAO=121	FDP=121	FR=.	FRO=0	FSAF=52	FSAR=69	FSRF=0	FSRR=0	FWDB=-0.00546814	FXX=0.00819605	LEN=1	MLLD=262.269	PB=0.5	PBP=1	QD=38.0703	RBI=0.00595889
chr1	24201448	24201448	C	T	1	104	104	2	exonic	CNR2	.	synonymous SNV	CNR2:NM_001841:exon2:c.G660A:p.V220V	rs3003336	.	.	0.5744	.	0.79	.	.	.	.	.	.	.	.	.	.	.	.	989.16	snp	FAO=104	FDP=104	FR=.	FRO=0	FSAF=51	FSAR=53	FSRF=0	FSRR=0	FWDB=0.0327139	FXX=0	LEN=1	MLLD=179.391	PB=0.5	PBP=1	QD=38.0447	RBI=0.0505495
chr1	24201643	24201643	G	A	1	205	205	1	exonic	CNR2	.	synonymous SNV	CNR2:NM_001841:exon2:c.C465T:p.G155G	rs2501431	.	.	0.5738	.	0.79	.	.	.	.	.	.	.	.	.	.	.	.	1965.67	snp	FAO=205	FDP=205	FR=.	FRO=0	FSAF=95	FSAR=110	FSRF=0	FSRR=0	FWDB=0.027913	FXX=0.00485413	LEN=1	MLLD=81.8408	PB=0.5	PBP=1	QD=38.3545	RBI=0.0460771
chr1	24201919	24201920	TT	CC	1	83	83	2	exonic	CNR2	.	nonframeshift substitution	CNR2:NM_001841:exon2:c.188_189GG	rs35761398	.	.	.	.	0.67	.	.	.	.	.	.	.	.	.	.	.	.	787.78	mnp	FAO=83	FDP=83	FR=.	FRO=0	FSAF=52	FSAR=31	FSRF=0	FSRR=0	FWDB=0.00384595	FXX=0.0119033	LEN=2	MLLD=107.771	PB=0.5	PBP=1	QD=37.9651	RBI=0.00620974
chr1	24287877	24287877	T	C	1	24	24	4	intronic	PNRC2	.	.	.	rs41307878	.	.	.	.	0.13	.	.	.	.	.	.	.	.	.	.	.	.	220.87	snp	FAO=24	FDP=24	FR=.	FRO=0	FSAF=10	FSAR=14	FSRF=0	FSRR=0	FWDB=-0.00202766	FXX=0	LEN=1	MLLD=374.875	PB=0.5	PBP=1	QD=36.8114	RBI=0.0408726
chr1	24288184	24288184	A	C	0.878049	72	82	1	exonic	PNRC2	.	synonymous SNV	PNRC2:NM_017761:exon3:c.A237C:p.S79S	rs376152521	.	.	.	.	0.25	.	.	.	.	.	.	.	.	.	.	.	.	560	snp	FAO=71	FDP=81	FR=.	FRO=10	FSAF=29	FSAR=42	FSRF=9	FSRR=1	FWDB=0.0262676	FXX=0.0121936	LEN=1	MLLD=181.915	PB=0.5	PBP=1	QD=27.6543	RBI=0.0275473
chr1	24294249	24294249	C	T	0.982301	111	113	2	UTR3	SRSF10	NM_001191005:c.*3383G>A,NM_001191006:c.*167G>A,NM_054016:c.*3383G>A,NM_001300936:c.*167G>A	.	.	rs4276860	.	.	.	.	1	.	.	.	.	.	.	.	.	.	.	.	.	994.18	snp	FAO=108	FDP=110	FR=.	FRO=2	FSAF=69	FSAR=39	FSRF=2	FSRR=0	FWDB=-0.0590216	FXX=0.0350846	LEN=1	MLLD=59.8608	PB=0.5	PBP=1	QD=36.152	RBI=0.0764878
chr1	24383819	24383819	T	C	1	11	11	1	UTR3	MYOM3	NM_152372:c.*35A>G	.	.	rs7540491	.	.	0.7176	.	0.95	.	.	.	.	.	.	.	.	.	.	.	.	101.96	snp	FAO=11	FDP=11	FR=.	FRO=0	FSAF=0	FSAR=11	FSRF=0	FSRR=0	FWDB=0	FXX=0	LEN=1	MLLD=351.509	PB=0.5	PBP=1	QD=37.0753	RBI=0.0218116
chr1	24387822	24387822	T	A	0.974359	76	78	1	intronic	MYOM3	.	.	.	rs7553075	.	.	0.217	.	0.54	.	.	.	.	.	.	.	.	.	.	.	.	765.71	snp	FAO=82	FDP=82	FR=.	FRO=0	FSAF=36	FSAR=46	FSRF=0	FSRR=0	FWDB=0.0104414	FXX=0.0238067	LEN=1	MLLD=268.126	PB=0.5	PBP=1	QD=37.3515	RBI=0.0386042
chr1	24388417	24388417	A	G	1	84	84	1	intronic	MYOM3	.	.	.	rs11811060	.	.	0.1839	.	0.42	.	.	.	.	.	.	.	.	.	.	.	.	806.67	snp	FAO=85	FDP=85	FR=.	FRO=0	FSAF=44	FSAR=41	FSRF=0	FSRR=0	FWDB=0.0280117	FXX=0	LEN=1	MLLD=203.352	PB=0.5	PBP=1	QD=37.9608	RBI=0.0941588
chr1	24390613	24390613	C	-	0.773585	82	106	2	exonic	MYOM3	.	frameshift deletion	MYOM3:NM_152372:exon30:c.3571delG:p.V1191fs	rs540934238	.	.	0.0016	.	0.003	.	.	.	.	.	.	.	.	.	.	.	.	325.28	del	FAO=89	FDP=109	FR=.	FRO=20	FSAF=41	FSAR=48	FSRF=11	FSRR=9	FWDB=-0.027243	FXX=0	LEN=1	MLLD=22.8574	PB=0.5	PBP=1	QD=11.9369	RBI=0.0367743
chr1	24390717	24390717	G	A	0.181818	18	99	2	intronic	MYOM3	.	.	.	rs41268127	.	.	.	.	0.31	.	.	.	.	.	.	.	.	.	.	.	.	19.67	snp	FAO=18	FDP=99	FR=.	FRO=81	FSAF=8	FSAR=10	FSRF=33	FSRR=48	FWDB=-0.0216305	FXX=0	LEN=1	MLLD=229.288	PB=0.5	PBP=1	QD=0.794906	RBI=0.0218459
chr1	24393563	24393563	C	T	0.779412	53	68	2	exonic	MYOM3	.	nonsynonymous SNV	MYOM3:NM_152372:exon28:c.G3371A:p.R1124Q	rs16829071	.	.	0.1388	.	0.49	.	.	0.06	T	0	B	0	N	0	P	0.64	T	372.53	snp	FAO=53	FDP=68	FR=.	FRO=15	FSAF=30	FSAR=23	FSRF=9	FSRR=6	FWDB=0.0198698	FXX=0	LEN=1	MLLD=196.315	PB=0.5	PBP=1	QD=21.9137	RBI=0.0230729
chr1	24394424	24394424	G	A	0.846847	188	222	2	intronic	MYOM3	.	.	.	rs7542151	.	.	0.1382	.	0.48	.	.	.	.	.	.	.	.	.	.	.	.	1415.61	snp	FAO=187	FDP=221	FR=.	FRO=34	FSAF=105	FSAR=82	FSRF=22	FSRR=12	FWDB=0.00331836	FXX=0.0045043	LEN=1	MLLD=281.316	PB=0.5	PBP=1	QD=25.6218	RBI=0.0638345
chr1	24394811	24394811	A	G	0.892308	58	65	1	exonic	MYOM3	.	nonsynonymous SNV	MYOM3:NM_152372:exon26:c.T3197C:p.I1066T	rs12145360	.	.	0.1343	.	0.25	.	.	0.45	T	0.016	B	0.003	N	0	P	3.65	T	478.3	snp	FAO=59	FDP=66	FR=.	FRO=7	FSAF=27	FSAR=32	FSRF=3	FSRR=4	FWDB=0.0311407	FXX=0	LEN=1	MLLD=209.455	PB=0.5	PBP=1	QD=28.9881	RBI=0.0335796
chr1	24400633	24400633	C	G	1	61	61	1	intronic	MYOM3	.	.	.	rs10903083	.	.	0.9993	.	1	.	.	.	.	.	.	.	.	.	.	.	.	612.36	snp	FAO=65	FDP=65	FR=.	FRO=0	FSAF=42	FSAR=23	FSRF=0	FSRR=0	FWDB=0.0203622	FXX=0	LEN=1	MLLD=269.52	PB=0.5	PBP=1	QD=37.6834	RBI=0.0406225
chr1	24406535	24406535	G	A	0.837004	190	227	4	exonic	MYOM3	.	nonsynonymous SNV	MYOM3:NM_152372:exon20:c.C2557T:p.P853S	rs35446243	.	.	0.1992	.	0.29	.	.	0.45	T	0.023	B	0.094	N	1	P	0.66	T	1425.28	snp	FAO=190	FDP=227	FR=.	FRO=37	FSAF=74	FSAR=116	FSRF=12	FSRR=25	FWDB=-0.00242209	FXX=0	LEN=1	MLLD=282.332	PB=0.5	PBP=1	QD=25.1151	RBI=0.0176856
chr1	24416059	24416059	T	C	0.970149	65	67	1	exonic	MYOM3	.	nonsynonymous SNV	MYOM3:NM_152372:exon14:c.A1583G:p.D528G	rs4393101	.	.	0.9996	.	1	.	.	1	T	0	B	0	N	0	P	0.83	T	688.86	snp	FAO=74	FDP=74	FR=.	FRO=0	FSAF=32	FSAR=42	FSRF=0	FSRR=0	FWDB=0.00464916	FXX=0.0749906	LEN=1	MLLD=63.8626	PB=0.5	PBP=1	QD=37.2355	RBI=0.0880402
chr1	24416070	24416070	G	C	0.194805	15	77	3	exonic	MYOM3	.	synonymous SNV	MYOM3:NM_152372:exon14:c.C1572G:p.P524P	rs7533060	.	.	0.4938	.	0.73	.	.	.	.	.	.	.	.	.	.	.	.	16.54	snp	FAO=13	FDP=71	FR=.	FRO=58	FSAF=3	FSAR=10	FSRF=26	FSRR=32	FWDB=-0.0203292	FXX=0.077912	LEN=1	MLLD=229.35	PB=0.5	PBP=1	QD=0.931957	RBI=0.0332691
chr1	24448084	24448084	G	A	0.983784	182	185	3	exonic	IL22RA1	.	synonymous SNV	IL22RA1:NM_021258:exon7:c.C936T:p.P312P	rs17852648	.	.	0.3014	.	0.48	.	.	.	.	.	.	.	.	.	.	.	.	1715.81	snp	FAO=182	FDP=182	FR=.	FRO=0	FSAF=73	FSAR=109	FSRF=0	FSRR=0	FWDB=-0.00215344	FXX=0.0319132	LEN=1	MLLD=121.159	PB=0.5	PBP=1	QD=37.7101	RBI=0.00948278
chr1	24460797	24460797	T	G	0.985507	68	69	2	exonic	IL22RA1	.	synonymous SNV	IL22RA1:NM_021258:exon4:c.A435C:p.P145P	rs17852649	.	.	0.6024	.	0.7	.	.	.	.	.	.	.	.	.	.	.	.	643.06	snp	FAO=69	FDP=69	FR=.	FRO=0	FSAF=42	FSAR=27	FSRF=0	FSRR=0	FWDB=-0.0216591	FXX=0	LEN=1	MLLD=51.0674	PB=0.5	PBP=1	QD=37.2788	RBI=0.068609
chr1	24668667	24668667	C	G	0.716981	38	53	5	exonic	GRHL3	.	synonymous SNV	GRHL3:NM_001195010:exon9:c.C972G:p.V324V,GRHL3:NM_021180:exon9:c.C1125G:p.V375V,GRHL3:NM_198173:exon9:c.C1110G:p.V370V,GRHL3:NM_198174:exon9:c.C1110G:p.V370V	rs11576645	.	.	0.2258	.	0.26	.	.	.	.	.	.	.	.	.	.	.	.	240.07	snp	FAO=38	FDP=54	FR=.	FRO=16	FSAF=14	FSAR=24	FSRF=5	FSRR=11	FWDB=0.0216759	FXX=0.0181785	LEN=1	MLLD=293.063	PB=0.5	PBP=1	QD=17.783	RBI=0.021878
chr1	25291010	25291010	A	T	1	48	48	1	exonic	RUNX3	.	nonsynonymous SNV	RUNX3:NM_001031680:exon1:c.T53A:p.I18N	rs6672420	.	.	0.484	.	0.78	.	.	0.01	D	1	D	0.414	N	0	P	-4.2	D	459.52	snp	FAO=48	FDP=48	FR=.	FRO=0	FSAF=17	FSAR=31	FSRF=0	FSRR=0	FWDB=0.00295227	FXX=0	LEN=1	MLLD=59.2314	PB=0.5	PBP=1	QD=38.2931	RBI=0.00352819
chr1	25678238	25678238	T	A	1	46	46	1	intronic	TMEM50A	.	.	.	rs3093616	.	.	0.9984	.	1	.	.	.	.	.	.	.	.	.	.	.	.	435.34	snp	FAO=46	FDP=46	FR=.	FRO=0	FSAF=21	FSAR=25	FSRF=0	FSRR=0	FWDB=0.00639542	FXX=0	LEN=1	MLLD=310.387	PB=0.5	PBP=1	QD=37.8554	RBI=0.0161823
chr1	26098333	26098333	G	A	1	92	92	3	intronic	MAN1C1	.	.	.	rs807264	.	.	.	.	0.99	.	.	.	.	.	.	.	.	.	.	.	.	872.5	snp	FAO=92	FDP=92	FR=.	FRO=0	FSAF=41	FSAR=51	FSRF=0	FSRR=0	FWDB=0.0175974	FXX=0	LEN=1	MLLD=306.253	PB=0.5	PBP=1	QD=37.9348	RBI=0.0185228
chr1	26107321	26107321	A	C	1	89	89	1	intronic	MAN1C1	.	.	.	rs807274	.	.	.	.	0.99	.	.	.	.	.	.	.	.	.	.	.	.	865.36	snp	FAO=91	FDP=91	FR=.	FRO=0	FSAF=58	FSAR=33	FSRF=0	FSRR=0	FWDB=0.0634769	FXX=0	LEN=1	MLLD=238.68	PB=0.5	PBP=1	QD=38.0378	RBI=0.0636187
chr1	26110143	26110143	G	A	1	107	107	1	intronic	MAN1C1	.	.	.	rs3767877	.	.	0.6316	.	0.74	.	.	.	.	.	.	.	.	.	.	.	.	1024.72	snp	FAO=107	FDP=107	FR=.	FRO=0	FSAF=48	FSAR=59	FSRF=0	FSRR=0	FWDB=-0.000101199	FXX=0	LEN=1	MLLD=288.473	PB=0.5	PBP=1	QD=38.3072	RBI=0.0169605
chr1	26110298	26110298	G	A	0.17	17	100	1	UTR3	MAN1C1	NM_020379:c.*18G>A	.	.	rs116631146	.	.	0.0902	.	0.092	.	.	.	.	.	.	.	.	.	.	.	.	16.29	snp	FAO=17	FDP=100	FR=.	FRO=83	FSAF=6	FSAR=11	FSRF=33	FSRR=50	FWDB=-0.00569363	FXX=0	LEN=1	MLLD=217.941	PB=0.5	PBP=1	QD=0.651521	RBI=0.0172904
chr1	26131654	26131654	G	A	1	85	85	1	exonic	SEPN1	.	unknown	UNKNOWN	rs7349185	CLINSIG=non-pathogenic;CLNDBN=not_specified;CLNREVSTAT=criteria_provided\x2c_multiple_submitters\x2c_no_conflicts;CLNACC=RCV000082016.4;CLNDSDB=MedGen;CLNDSDBID=CN169374	.	.	.	0.94	.	.	1	T	0	B	0.076	N	1	P	3.02	T	808.33	snp	FAO=85	FDP=85	FR=.	FRO=0	FSAF=37	FSAR=48	FSRF=0	FSRR=0	FWDB=-0.00746124	FXX=0	LEN=1	MLLD=72.9657	PB=0.5	PBP=1	QD=38.0389	RBI=0.00747237
chr1	26138262	26138262	T	C	0.9941	337	339	2	exonic	SEPN1	.	unknown	UNKNOWN	rs760597	CLINSIG=non-pathogenic;CLNDBN=not_specified;CLNREVSTAT=criteria_provided\x2c_multiple_submitters\x2c_no_conflicts;CLNACC=RCV000082009.4;CLNDSDB=MedGen;CLNDSDBID=CN169374	.	0.7881	.	0.97	.	.	.	.	.	.	.	.	.	.	.	.	3227.14	snp	FAO=341	FDP=341	FR=.	FRO=0	FSAF=174	FSAR=167	FSRF=0	FSRR=0	FWDB=0.06986	FXX=0.00872068	LEN=1	MLLD=54.2448	PB=0.5	PBP=1	QD=37.855	RBI=0.0814156
chr1	26138451	26138451	A	G	1	142	142	1	intronic	SEPN1	.	.	.	rs11247744	.	.	.	.	0.97	.	.	.	.	.	.	.	.	.	.	.	.	1363.15	snp	FAO=143	FDP=143	FR=.	FRO=0	FSAF=63	FSAR=80	FSRF=0	FSRR=0	FWDB=0.0251474	FXX=0	LEN=1	MLLD=59.8468	PB=0.5	PBP=1	QD=38.1301	RBI=0.0311905
chr1	26139137	26139137	C	T	1	74	74	2	intronic	SEPN1	.	.	.	rs10902685	.	.	0.7872	.	0.97	.	.	.	.	.	.	.	.	.	.	.	.	691.49	snp	FAO=73	FDP=73	FR=.	FRO=0	FSAF=38	FSAR=35	FSRF=0	FSRR=0	FWDB=-0.00439191	FXX=0.0135117	LEN=1	MLLD=94.8456	PB=0.5	PBP=1	QD=37.8897	RBI=0.045397
chr1	26140573	26140573	C	A	0.987952	82	83	2	exonic	SEPN1	.	unknown	UNKNOWN	rs2294228	CLINSIG=non-pathogenic;CLNDBN=not_specified;CLNREVSTAT=criteria_provided\x2c_multiple_submitters\x2c_no_conflicts;CLNACC=RCV000082012.4;CLNDSDB=MedGen;CLNDSDBID=CN169374	.	0.7872	.	0.97	.	.	0.11	T	0	B	0.054	N	0.1	P	-2.36	D	768.7	snp	FAO=83	FDP=84	FR=.	FRO=1	FSAF=34	FSAR=49	FSRF=0	FSRR=1	FWDB=0.0254506	FXX=0	LEN=1	MLLD=51.4891	PB=0.5	PBP=1	QD=36.6045	RBI=0.0312859
chr1	26152758	26152758	A	G	1	29	29	1	intronic	MTFR1L	.	.	.	rs6598924	.	.	0.7937	.	0.98	.	.	.	.	.	.	.	.	.	.	.	.	279.43	snp	FAO=29	FDP=29	FR=.	FRO=0	FSAF=22	FSAR=7	FSRF=0	FSRR=0	FWDB=0.0092898	FXX=0	LEN=1	MLLD=150.497	PB=0.5	PBP=1	QD=38.5422	RBI=0.0173564
chr1	26158337	26158337	C	T	0.996296	269	270	1	intronic	MTFR1L	.	.	.	rs1961580	.	.	.	.	0.98	.	.	.	.	.	.	.	.	.	.	.	.	2592.59	snp	FAO=269	FDP=269	FR=.	FRO=0	FSAF=159	FSAR=110	FSRF=0	FSRR=0	FWDB=-0.00705487	FXX=0.00370357	LEN=1	MLLD=68.6604	PB=0.5	PBP=1	QD=38.5515	RBI=0.0163547
chr1	26357656	26357656	C	A	1	150	150	1	exonic	EXTL1	.	nonsynonymous SNV	EXTL1:NM_004455:exon5:c.C1135A:p.H379N	rs2736831	.	.	0.6783	.	0.82	.	.	0.27	T	0.029	B	0.019	N	0.557	P	-3.54	D	1451.21	snp	FAO=152	FDP=152	FR=.	FRO=0	FSAF=81	FSAR=71	FSRF=0	FSRR=0	FWDB=0.00923934	FXX=0.00653552	LEN=1	MLLD=162.696	PB=0.5	PBP=1	QD=38.1898	RBI=0.01853
chr1	26359777	26359777	G	C	0.816667	98	120	1	exonic	EXTL1	.	nonsynonymous SNV	EXTL1:NM_004455:exon8:c.G1489C:p.D497H	rs372706207	.	.	0.0002	.	0.0002	.	.	0	D	1	D	0	D	1	D	-2.7	D	724.07	snp	FAO=98	FDP=119	FR=.	FRO=21	FSAF=49	FSAR=49	FSRF=9	FSRR=12	FWDB=-0.064163	FXX=0.0165276	LEN=1	MLLD=220.435	PB=0.5	PBP=1	QD=24.3384	RBI=0.0656238
chr1	26370164	26370164	G	A	1	94	94	3	intronic	SLC30A2	.	.	.	rs11585142	.	.	.	.	0.86	.	.	.	.	.	.	.	.	.	.	.	.	895.25	snp	FAO=94	FDP=94	FR=.	FRO=0	FSAF=45	FSAR=49	FSRF=0	FSRR=0	FWDB=-0.0492456	FXX=0.0105252	LEN=1	MLLD=63.9716	PB=0.5	PBP=1	QD=38.0957	RBI=0.0511583
chr1	26371788	26371788	G	A	1	83	83	2	intronic	SLC30A2	.	.	.	rs3121763	.	.	.	.	0.93	.	.	.	.	.	.	.	.	.	.	.	.	796.68	snp	FAO=84	FDP=84	FR=.	FRO=0	FSAF=47	FSAR=37	FSRF=0	FSRR=0	FWDB=-0.0155269	FXX=0	LEN=1	MLLD=51.1011	PB=0.5	PBP=1	QD=37.937	RBI=0.0251418
chr1	26508538	26508538	C	T	0.903846	235	260	1	intronic	CNKSR1	.	.	.	rs114806650	.	.	.	.	0.037	.	.	.	.	.	.	.	.	.	.	.	.	1941.84	snp	FAO=236	FDP=260	FR=.	FRO=24	FSAF=93	FSAR=143	FSRF=11	FSRR=13	FWDB=-0.0116483	FXX=0.0076333	LEN=1	MLLD=107.359	PB=0.5	PBP=1	QD=29.8745	RBI=0.0401504
chr1	26511700	26511700	A	G	0.849624	113	133	1	intronic	CNKSR1	.	.	.	rs2783680	.	.	0.6019	.	0.97	.	.	.	.	.	.	.	.	.	.	.	.	878.18	snp	FAO=115	FDP=135	FR=.	FRO=20	FSAF=47	FSAR=68	FSRF=4	FSRR=16	FWDB=0.0370108	FXX=0	LEN=1	MLLD=229.247	PB=0.5	PBP=1	QD=26.0203	RBI=0.0386505
chr1	26515956	26515956	C	A	0.887255	181	204	6	exonic	CNKSR1	.	nonsynonymous SNV	CNKSR1:NM_001297647:exon21:c.C2080A:p.H694N,CNKSR1:NM_001297648:exon21:c.C1285A:p.H429N,CNKSR1:NM_006314:exon21:c.C2059A:p.H687N	rs1045105	.	.	0.1351	.	0.22	.	.	0.32	T	0	B	0.413	N	1	P	2.6	T	1442.85	snp	FAO=181	FDP=204	FR=.	FRO=23	FSAF=71	FSAR=110	FSRF=7	FSRR=16	FWDB=0.00696205	FXX=0	LEN=1	MLLD=38.0083	PB=0.5	PBP=1	QD=28.2912	RBI=0.044941
chr1	26524706	26524706	A	G	0.990291	102	103	1	intronic	CATSPER4	.	.	.	rs9970046	.	.	.	.	0.9	.	.	.	.	.	.	.	.	.	.	.	.	968.75	snp	FAO=103	FDP=103	FR=.	FRO=0	FSAF=54	FSAR=49	FSRF=0	FSRR=0	FWDB=0.0358311	FXX=0	LEN=1	MLLD=150.287	PB=0.5	PBP=1	QD=37.6212	RBI=0.0561057
chr1	26527863	26527863	C	T	0.788462	82	104	1	exonic	CATSPER4	.	synonymous SNV	CATSPER4:NM_198137:exon9:c.C1218T:p.R406R	rs17163674	.	.	0.1355	.	0.18	.	.	.	.	.	.	.	.	.	.	.	.	574.3	snp	FAO=82	FDP=104	FR=.	FRO=22	FSAF=38	FSAR=44	FSRF=11	FSRR=11	FWDB=0.0318354	FXX=0	LEN=1	MLLD=75.775	PB=0.5	PBP=1	QD=22.0886	RBI=0.0463799
chr1	26527884	26527884	G	A	0.255556	23	90	1	exonic	CATSPER4	.	synonymous SNV	CATSPER4:NM_198137:exon9:c.G1239A:p.E413E	rs41310785	.	.	0.088	.	0.088	.	.	.	.	.	.	.	.	.	.	.	.	45.07	snp	FAO=23	FDP=90	FR=.	FRO=67	FSAF=11	FSAR=12	FSRF=36	FSRR=31	FWDB=0.00743346	FXX=0	LEN=1	MLLD=232.871	PB=0.5	PBP=1	QD=2.00301	RBI=0.014586
chr1	26527951	26527951	G	A	0.252747	23	91	2	exonic	CATSPER4	.	nonsynonymous SNV	CATSPER4:NM_198137:exon9:c.G1306A:p.D436N	rs6657616	.	.	0.2577	.	0.37	.	.	0.12	T	0.779	P	0.029	N	1	P	-4.36	D	44.29	snp	FAO=23	FDP=91	FR=.	FRO=68	FSAF=11	FSAR=12	FSRF=35	FSRR=33	FWDB=-0.0404015	FXX=0	LEN=1	MLLD=60.9072	PB=0.5	PBP=1	QD=1.94688	RBI=0.045261
chr1	26582091	26582091	G	A	0.911647	227	249	1	exonic	CEP85	.	nonsynonymous SNV	CEP85:NM_001281517:exon3:c.G485A:p.S162N,CEP85:NM_022778:exon4:c.G638A:p.S213N	rs3795686	.	.	0.3076	.	0.31	.	.	1	T	0	B	0	D	0.995	P	2.78	T	1906.42	snp	FAO=227	FDP=248	FR=.	FRO=21	FSAF=107	FSAR=120	FSRF=9	FSRR=12	FWDB=0.00207661	FXX=0.00799968	LEN=1	MLLD=242.099	PB=0.5	PBP=1	QD=30.7487	RBI=0.00267312
chr1	26597435	26597435	G	A	0.814286	114	140	1	intronic	CEP85	.	.	.	rs4659419	.	.	.	.	0.93	.	.	.	.	.	.	.	.	.	.	.	.	1331.59	snp	FAO=139	FDP=139	FR=.,HEALED	FRO=0	FSAF=70	FSAR=69	FSRF=0	FSRR=0	FWDB=-0.103778	FXX=0.00714235	LEN=1	MLLD=41.2773	PB=0.5	PBP=1	QD=38.3192	RBI=0.238122
chr1	26601385	26601385	G	A	0.992593	134	135	1	intronic	CEP85	.	.	.	rs3795685	.	.	.	.	0.63	.	.	.	.	.	.	.	.	.	.	.	.	1285.85	snp	FAO=135	FDP=135	FR=.	FRO=0	FSAF=110	FSAR=25	FSRF=0	FSRR=0	FWDB=-0.031883	FXX=0.0073524	LEN=1	MLLD=90.1572	PB=0.5	PBP=1	QD=38.0992	RBI=0.0608974
chr1	26607123	26607123	C	T	0.98773	161	163	2	intronic	SH3BGRL3	.	.	.	rs12759434	.	.	.	.	0.63	.	.	.	.	.	.	.	.	.	.	.	.	1504.67	snp	FAO=162	FDP=162	FR=.	FRO=0	FSAF=94	FSAR=68	FSRF=0	FSRR=0	FWDB=-0.00458341	FXX=0.00613459	LEN=1	MLLD=73.5404	PB=0.5	PBP=1	QD=37.1523	RBI=0.0097541
chr1	26609259	26609259	C	T	0.966102	57	59	1	exonic	UBXN11	.	synonymous SNV	UBXN11:NM_001077262:exon10:c.G813A:p.T271T,UBXN11:NM_145345:exon14:c.G1074A:p.T358T,UBXN11:NM_183008:exon15:c.G1173A:p.T391T	rs7522905	.	.	0.6612	.	0.66	.	.	.	.	.	.	.	.	.	.	.	.	552.22	snp	FAO=59	FDP=59	FR=.	FRO=0	FSAF=36	FSAR=23	FSRF=0	FSRR=0	FWDB=0.123123	FXX=0.0922935	LEN=1	MLLD=44.0003	PB=0.5	PBP=1	QD=37.4383	RBI=0.150366
chr1	26609307	26609307	G	T	0.980392	50	51	1	intronic	UBXN11	.	.	.	rs6598952	.	.	0.9375	.	0.94	.	.	.	.	.	.	.	.	.	.	.	.	472.4	snp	FAO=50	FDP=50	FR=.	FRO=0	FSAF=17	FSAR=33	FSRF=0	FSRR=0	FWDB=-0.044014	FXX=0.019604	LEN=1	MLLD=200.928	PB=0.5	PBP=1	QD=37.7923	RBI=0.0520977
chr1	26610891	26610891	A	C	1	94	94	1	exonic	UBXN11	.	nonsynonymous SNV	UBXN11:NM_001077262:exon7:c.T575G:p.L192R,UBXN11:NM_145345:exon11:c.T836G:p.L279R,UBXN11:NM_183008:exon12:c.T935G:p.L312R	rs4332350	.	.	0.9373	.	0.94	.	.	0.55	T	0	B	0.372	N	1	P	2.63	T	883.75	snp	FAO=93	FDP=93	FR=.	FRO=0	FSAF=42	FSAR=51	FSRF=0	FSRR=0	FWDB=0.00800689	FXX=0.0106372	LEN=1	MLLD=140.491	PB=0.5	PBP=1	QD=38.0107	RBI=0.0119588
chr1	26627478	26627478	T	C	1	136	136	1	exonic	UBXN11	.	synonymous SNV	UBXN11:NM_001077262:exon4:c.A138G:p.S46S,UBXN11:NM_183008:exon5:c.A138G:p.S46S	rs2276712	.	.	0.7666	.	0.77	.	.	.	.	.	.	.	.	.	.	.	.	1301.32	snp	FAO=136	FDP=136	FR=.	FRO=0	FSAF=52	FSAR=84	FSRF=0	FSRR=0	FWDB=-0.00101032	FXX=0	LEN=1	MLLD=313.481	PB=0.5	PBP=1	QD=38.2742	RBI=0.00974633
chr1	26629342	26629342	G	A	0.883721	114	129	3	exonic	UBXN11	.	synonymous SNV	UBXN11:NM_001077262:exon2:c.C33T:p.T11T,UBXN11:NM_145345:exon3:c.C33T:p.T11T,UBXN11:NM_183008:exon3:c.C33T:p.T11T	rs117509001	.	.	0.0075	.	0.075	.	.	.	.	.	.	.	.	.	.	.	.	918.51	snp	FAO=114	FDP=129	FR=.	FRO=15	FSAF=51	FSAR=63	FSRF=8	FSRR=7	FWDB=-0.00155273	FXX=0	LEN=1	MLLD=255.303	PB=0.5	PBP=1	QD=28.4809	RBI=0.00231513
chr1	26646726	26646726	A	G	1	71	71	2	exonic	CD52	.	nonsynonymous SNV	CD52:NM_001803:exon2:c.A119G:p.N40S	rs1071849	.	.	0.7655	.	0.77	.	.	0.53	T	0.009	B	0.493	N	1	P	1.72	T	673.07	snp	FAO=71	FDP=71	FR=.	FRO=0	FSAF=57	FSAR=14	FSRF=0	FSRR=0	FWDB=0.0386162	FXX=0	LEN=1	MLLD=116.749	PB=0.5	PBP=1	QD=37.9192	RBI=0.0444395
chr1	26646730	26646730	A	G	0.985915	70	71	2	exonic	CD52	.	nonsynonymous SNV	CD52:NM_001803:exon2:c.A123G:p.I41M	rs17645	.	.	0.7655	.	0.77	.	.	0.54	T	0	B	0.258	N	1	P	1.53	T	647.88	snp	FAO=70	FDP=71	FR=.	FRO=1	FSAF=56	FSAR=14	FSRF=1	FSRR=0	FWDB=0.0150529	FXX=0	LEN=1	MLLD=362.23	PB=0.5	PBP=1	QD=36.5	RBI=0.0206653
chr1	26648551	26648551	G	C	0.977528	87	89	5	intronic	AIM1L	.	.	.	rs11247913	.	.	0.7645	.	0.76	.	.	.	.	.	.	.	.	.	.	.	.	806.72	snp	FAO=87	FDP=89	FR=.	FRO=2	FSAF=54	FSAR=33	FSRF=1	FSRR=1	FWDB=0.0134629	FXX=0	LEN=1	MLLD=284.962	PB=0.5	PBP=1	QD=36.2572	RBI=0.013463
chr1	26662774	26662774	C	T	0.795276	101	127	2	intronic	AIM1L	.	.	.	rs7517559	.	.	0.8297	.	0.83	.	.	.	.	.	.	.	.	.	.	.	.	717.6	snp	FAO=101	FDP=127	FR=.	FRO=26	FSAF=49	FSAR=52	FSRF=13	FSRR=13	FWDB=0.0113763	FXX=0	LEN=1	MLLD=290.273	PB=0.5	PBP=1	QD=22.6015	RBI=0.0155138
chr1	26689659	26689659	G	A	0.877301	143	163	3	intronic	ZNF683	.	.	.	rs11247932	.	.	0.3585	.	0.42	.	.	.	.	.	.	.	.	.	.	.	.	1129.42	snp	FAO=143	FDP=163	FR=.	FRO=20	FSAF=79	FSAR=64	FSRF=14	FSRR=6	FWDB=-0.00916331	FXX=0	LEN=1	MLLD=237.801	PB=0.5	PBP=1	QD=27.7159	RBI=0.0117846
chr1	26691174	26691174	C	A	0.906977	39	43	1	exonic	ZNF683	.	nonsynonymous SNV	ZNF683:NM_001114759:exon4:c.G863T:p.R288L,ZNF683:NM_173574:exon4:c.G863T:p.R288L	rs11247933	.	.	0.3592	.	0.42	.	.	0.69	T	0.006	B	0.061	N	1	P	3.01	T	328.61	snp	FAO=40	FDP=44	FR=.	FRO=4	FSAF=20	FSAR=20	FSRF=4	FSRR=0	FWDB=-0.0797201	FXX=0	LEN=1	MLLD=167.857	PB=0.5	PBP=1	QD=29.8737	RBI=0.0930497
chr1	26694059	26694059	G	C	0.196429	22	112	2	intronic	ZNF683	.	.	.	rs75541583	.	.	0.0894	.	0.41	.	.	.	.	.	.	.	.	.	.	.	.	26.57	snp	FAO=22	FDP=112	FR=.	FRO=90	FSAF=14	FSAR=8	FSRF=46	FSRR=44	FWDB=-0.00913914	FXX=0	LEN=1	MLLD=243.27	PB=0.5	PBP=1	QD=0.949016	RBI=0.0244074
chr1	26694248	26694248	G	A	0.375	6	16	1	exonic	ZNF683	.	nonsynonymous SNV	ZNF683:NM_001114759:exon3:c.C155T:p.A52V,ZNF683:NM_173574:exon3:c.C155T:p.A52V	.	.	.	.	.	.	.	.	0.66	T	0.356	B	0.632	N	1	N	2.84	T	26.14	snp	FAO=6	FDP=16	FR=.	FRO=10	FSAF=0	FSAR=6	FSRF=1	FSRR=9	FWDB=-0.0452768	FXX=0	LEN=1	MLLD=243.743	PB=0.5	PBP=1	QD=6.53501	RBI=0.0454867
chr1	26752992	26752992	T	C	0.96	24	25	4	UTR3	LIN28A	NM_024674:c.*43T>C	.	.	rs4659441	.	.	0.8012	.	0.92	.	.	.	.	.	.	.	.	.	.	.	.	209.85	snp	FAO=24	FDP=25	FR=.	FRO=1	FSAF=10	FSAR=14	FSRF=1	FSRR=0	FWDB=-0.0811412	FXX=0	LEN=1	MLLD=68.8266	PB=0.5	PBP=1	QD=33.5766	RBI=0.0889611
chr1	26879920	26879920	T	C	1	139	139	1	exonic	RPS6KA1	.	synonymous SNV	RPS6KA1:NM_001006665:exon6:c.T534C:p.A178A,RPS6KA1:NM_002953:exon7:c.T507C:p.A169A	rs4970490	.	.	0.9999	.	1	.	.	.	.	.	.	.	.	.	.	.	.	1338.32	snp	FAO=139	FDP=139	FR=.	FRO=0	FSAF=76	FSAR=63	FSRF=0	FSRR=0	FWDB=-0.0143189	FXX=0	LEN=1	MLLD=349.743	PB=0.5	PBP=1	QD=38.5128	RBI=0.0191149
chr1	26883511	26883511	A	C	0.981818	108	110	2	exonic	RPS6KA1	.	nonsynonymous SNV	RPS6KA1:NM_001006665:exon12:c.A1031C:p.K344T,RPS6KA1:NM_002953:exon13:c.A1004C:p.K335T	rs2229712	.	.	0.2385	.	0.3	.	.	0.09	T	0.295	B	0	D	0	P	0.63	T	1025.94	snp	FAO=108	FDP=108	FR=.	FRO=0	FSAF=62	FSAR=46	FSRF=0	FSRR=0	FWDB=-0.0116917	FXX=0.0181802	LEN=1	MLLD=172.947	PB=0.5	PBP=1	QD=37.9979	RBI=0.0209527
chr1	26899671	26899671	C	G	0.180645	28	155	4	intronic	RPS6KA1	.	.	.	rs2296399	.	.	0.1153	.	0.36	.	.	.	.	.	.	.	.	.	.	.	.	24.92	snp	FAO=28	FDP=157	FR=.	FRO=129	FSAF=16	FSAR=12	FSRF=72	FSRR=57	FWDB=0.00469769	FXX=0	LEN=1	MLLD=245.091	PB=0.5	PBP=1	QD=0.634971	RBI=0.0590937
chr1	26899687	26899687	C	A	0.787097	122	155	5	intronic	RPS6KA1	.	.	.	rs282178	.	.	0.2291	.	0.54	.	.	.	.	.	.	.	.	.	.	.	.	853.03	snp	FAO=122	FDP=155	FR=.	FRO=33	FSAF=67	FSAR=55	FSRF=19	FSRR=14	FWDB=0.00225426	FXX=0	LEN=1	MLLD=356.1	PB=0.5	PBP=1	QD=22.0137	RBI=0.0107625
chr1	27427041	27427041	T	C	0.965116	83	86	2	exonic	SLC9A1	.	synonymous SNV	SLC9A1:NM_003047:exon12:c.A2205G:p.E735E	rs4418629	.	.	0.9599	.	1	.	.	.	.	.	.	.	.	.	.	.	.	746.44	snp	FAO=83	FDP=86	FR=.	FRO=3	FSAF=43	FSAR=40	FSRF=0	FSRR=3	FWDB=-0.0313818	FXX=0	LEN=1	MLLD=63.9321	PB=0.5	PBP=1	QD=34.7181	RBI=0.0327982
chr1	27428321	27428321	T	C	0.820896	55	67	1	intronic	SLC9A1	.	.	.	rs6598870	.	.	0.3703	.	0.37	.	.	.	.	.	.	.	.	.	.	.	.	406.8	snp	FAO=55	FDP=67	FR=.	FRO=12	FSAF=20	FSAR=35	FSRF=7	FSRR=5	FWDB=-0.0266601	FXX=0	LEN=1	MLLD=58.9305	PB=0.5	PBP=1	QD=24.2868	RBI=0.0266629
chr1	27435976	27435976	C	G	0.790698	34	43	5	intronic	SLC9A1	.	.	.	rs3738689	.	.	0.3705	.	0.37	.	.	.	.	.	.	.	.	.	.	.	.	239.41	snp	FAO=34	FDP=43	FR=.	FRO=9	FSAF=22	FSAR=12	FSRF=5	FSRR=4	FWDB=0.000403927	FXX=0	LEN=1	MLLD=286.657	PB=0.5	PBP=1	QD=22.2709	RBI=0.00399654
chr1	27480757	27480757	A	G	0.786207	114	145	2	exonic	SLC9A1	.	synonymous SNV	SLC9A1:NM_003047:exon1:c.T69C:p.V23V	rs34306208	.	.	0.3553	.	0.38	.	.	.	.	.	.	.	.	.	.	.	.	796.06	snp	FAO=114	FDP=145	FR=.	FRO=31	FSAF=57	FSAR=57	FSRF=8	FSRR=23	FWDB=0.0268372	FXX=0	LEN=1	MLLD=86.8061	PB=0.5	PBP=1	QD=21.9604	RBI=0.0269527
chr1	27609980	27609980	T	G	1	48	48	1	intronic	WDTC1	.	.	.	rs6670124	.	.	0.9988	.	1	.	.	.	.	.	.	.	.	.	.	.	.	459.54	snp	FAO=48	FDP=48	FR=.	FRO=0	FSAF=21	FSAR=27	FSRF=0	FSRR=0	FWDB=-0.00204135	FXX=0	LEN=1	MLLD=132.505	PB=0.5	PBP=1	QD=38.2947	RBI=0.00868014
chr1	27660568	27660568	G	A	0.907895	69	76	2	intronic	TMEM222	.	.	.	rs35771571	.	.	0.4442	.	0.46	.	.	.	.	.	.	.	.	.	.	.	.	570.89	snp	FAO=69	FDP=76	FR=.	FRO=7	FSAF=37	FSAR=32	FSRF=4	FSRR=3	FWDB=0.0519153	FXX=0	LEN=1	MLLD=191.181	PB=0.5	PBP=1	QD=30.0466	RBI=0.0554972
chr1	27676925	27676925	G	A	0.819444	59	72	1	exonic	SYTL1	.	synonymous SNV	SYTL1:NM_001193308:exon10:c.G954A:p.K318K,SYTL1:NM_032872:exon10:c.G918A:p.K306K	rs6702341	.	.	0.3759	.	0.41	.	.	.	.	.	.	.	.	0	P	.	.	431.35	snp	FAO=59	FDP=72	FR=.	FRO=13	FSAF=33	FSAR=26	FSRF=6	FSRR=7	FWDB=0.0259312	FXX=0	LEN=1	MLLD=196.479	PB=0.5	PBP=1	QD=23.9638	RBI=0.0262222
chr1	27679797	27679797	A	G	0.777778	14	18	1	exonic	SYTL1	.	nonsynonymous SNV	SYTL1:NM_001193308:exon14:c.A1367G:p.Q456R,SYTL1:NM_032872:exon14:c.A1331G:p.Q444R	rs3813795	.	.	0.6953	.	0.73	.	.	1	T	0	B	0.003	N	0	P	3.28	T	70.5	snp	FAO=10	FDP=14	FR=.	FRO=4	FSAF=8	FSAR=2	FSRF=4	FSRR=0	FWDB=0.0788	FXX=0.222099	LEN=1	MLLD=71.0973	PB=0.5	PBP=1	QD=20.1421	RBI=0.177661
chr1	27679954	27679954	G	A	0.888889	128	144	6	exonic	SYTL1	.	synonymous SNV	SYTL1:NM_001193308:exon14:c.G1524A:p.G508G,SYTL1:NM_032872:exon14:c.G1488A:p.G496G	rs1128918	.	.	0.3631	.	0.45	.	.	.	.	.	.	.	.	.	.	.	.	1028.06	snp	FAO=128	FDP=144	FR=.	FRO=16	FSAF=81	FSAR=47	FSRF=9	FSRR=7	FWDB=0.0439356	FXX=0	LEN=1	MLLD=203.266	PB=0.5	PBP=1	QD=28.5572	RBI=0.0456557
chr1	27680292	27680292	A	G	0.919355	57	62	2	exonic	SYTL1	.	synonymous SNV	SYTL1:NM_001193308:exon15:c.A1638G:p.E546E,SYTL1:NM_032872:exon15:c.A1602G:p.E534E	rs8533	.	.	0.7319	.	0.73	.	.	.	.	.	.	.	.	.	.	.	.	475.16	snp	FAO=57	FDP=62	FR=.	FRO=5	FSAF=32	FSAR=25	FSRF=4	FSRR=1	FWDB=-0.0123605	FXX=0	LEN=1	MLLD=61.819	PB=0.5	PBP=1	QD=30.6556	RBI=0.0167984
chr1	27684396	27684396	G	A	0.258065	16	62	2	intronic	MAP3K6	.	.	.	rs4970520	.	.	0.1842	.	0.59	.	.	.	.	.	.	.	.	.	.	.	.	33.87	snp	FAO=16	FDP=63	FR=.	FRO=47	FSAF=2	FSAR=14	FSRF=14	FSRR=33	FWDB=-0.0308324	FXX=0.0156226	LEN=1	MLLD=61.1093	PB=0.5	PBP=1	QD=2.15054	RBI=0.0362222
chr1	27686063	27686063	G	C	1	40	40	1	intronic	MAP3K6	.	.	.	rs7521552	.	.	0.996	.	1	.	.	.	.	.	.	.	.	.	.	.	.	388.32	snp	FAO=40	FDP=40	FR=.	FRO=0	FSAF=15	FSAR=25	FSRF=0	FSRR=0	FWDB=0.0276689	FXX=0	LEN=1	MLLD=68.4511	PB=0.5	PBP=1	QD=38.8319	RBI=0.0461353
chr1	27687366	27687366	C	G	0.808696	93	115	3	intronic	MAP3K6	.	.	.	rs35733093	.	.	0.3326	.	0.55	.	.	.	.	.	.	.	.	.	.	.	.	761.75	snp	FAO=108	FDP=130	FR=.	FRO=22	FSAF=78	FSAR=30	FSRF=21	FSRR=1	FWDB=0.0147521	FXX=0.00763301	LEN=1	MLLD=36.2864	PB=0.5	PBP=1	QD=23.4383	RBI=0.172102
chr1	27688633	27688633	G	A	0.811321	43	53	3	exonic	MAP3K6	.	nonsynonymous SNV	MAP3K6:NM_001297609:exon8:c.C1340T:p.T447I,MAP3K6:NM_004672:exon9:c.C1364T:p.T455I	rs1138294	.	.	0.3507	.	0.54	.	.	0.17	T	0	B	.	.	1	P	2.96	T	310.69	snp	FAO=43	FDP=53	FR=.	FRO=10	FSAF=22	FSAR=21	FSRF=3	FSRR=7	FWDB=0.0114337	FXX=0	LEN=1	MLLD=171.369	PB=0.5	PBP=1	QD=23.4485	RBI=0.0127499
chr1	28209305	28209305	A	G	1	225	225	1	exonic	THEMIS2	.	synonymous SNV	THEMIS2:NM_001105556:exon4:c.A1470G:p.L490L,THEMIS2:NM_001286115:exon4:c.A882G:p.L294L,THEMIS2:NM_001286113:exon5:c.A1083G:p.L361L	rs3766398	.	.	0.6504	.	0.71	.	.	.	.	.	.	.	.	0.748	P	.	.	2155.66	snp	FAO=225	FDP=225	FR=.	FRO=0	FSAF=115	FSAR=110	FSRF=0	FSRR=0	FWDB=0.000434164	FXX=0	LEN=1	MLLD=188.744	PB=0.5	PBP=1	QD=38.3228	RBI=0.0105186
chr1	28209362	28209362	T	C	0.986239	215	218	2	exonic	THEMIS2	.	synonymous SNV	THEMIS2:NM_001105556:exon4:c.T1527C:p.V509V,THEMIS2:NM_001286115:exon4:c.T939C:p.V313V,THEMIS2:NM_001286113:exon5:c.T1140C:p.V380V	rs3766399	.	.	0.6514	.	0.71	.	.	.	.	.	.	.	.	0	P	.	.	2014.61	snp	FAO=215	FDP=215	FR=.	FRO=0	FSAF=106	FSAR=109	FSRF=0	FSRR=0	FWDB=-0.0317607	FXX=0.0137608	LEN=1	MLLD=58.6909	PB=0.5	PBP=1	QD=37.4811	RBI=0.0854739
chr1	28209366	28209366	A	G	0.995434	218	219	2	exonic	THEMIS2	.	nonsynonymous SNV	THEMIS2:NM_001105556:exon4:c.A1531G:p.K511E,THEMIS2:NM_001286115:exon4:c.A943G:p.K315E,THEMIS2:NM_001286113:exon5:c.A1144G:p.K382E	rs3766400	.	.	0.6414	.	0.71	.	.	0.29	T	0	B	0	N	0	P	2.66	T	2080.25	snp	FAO=218	FDP=218	FR=.	FRO=0	FSAF=107	FSAR=111	FSRF=0	FSRR=0	FWDB=-0.0863045	FXX=0.004566	LEN=1	MLLD=60.8254	PB=0.5	PBP=1	QD=38.1698	RBI=0.105506
chr1	28241083	28241083	G	A	1	124	124	1	UTR5	RPA2	NM_002946:c.-129C>T,NM_001286076:c.-7600C>T	.	.	rs17185052	.	.	.	.	0.063	.	.	.	.	.	.	.	.	.	.	.	.	1238.07	snp	FAO=129	FDP=129	FR=.	FRO=0	FSAF=63	FSAR=66	FSRF=0	FSRR=0	FWDB=0.146945	FXX=0.00769172	LEN=1	MLLD=202.476	PB=0.5	PBP=1	QD=38.3898	RBI=0.147214
chr1	28282292	28282292	T	C	0.997024	335	336	1	exonic	SMPDL3B	.	nonsynonymous SNV	SMPDL3B:NM_001009568:exon6:c.T788C:p.V263A,SMPDL3B:NM_001304579:exon6:c.T170C:p.V57A,SMPDL3B:NM_014474:exon6:c.T788C:p.V263A	rs3813803	.	.	0.2964	.	0.34	.	.	0.06	T	0.992	D	0	D	0.42	P	-3.1	D	3245.32	snp	FAO=337	FDP=337	FR=.	FRO=0	FSAF=152	FSAR=185	FSRF=0	FSRR=0	FWDB=0.0148045	FXX=0.00589953	LEN=1	MLLD=196.717	PB=0.5	PBP=1	QD=38.5201	RBI=0.0169884
chr1	28290231	28290231	C	G	0.993103	144	145	6	intronic	XKR8	.	.	.	rs4373781	.	.	0.9703	.	0.97	.	.	.	.	.	.	.	.	.	.	.	.	1377.79	snp	FAO=144	FDP=144	FR=.	FRO=0	FSAF=68	FSAR=76	FSRF=0	FSRR=0	FWDB=-0.0058982	FXX=0.00689608	LEN=1	MLLD=284.845	PB=0.5	PBP=1	QD=38.2719	RBI=0.00591695
chr1	28555426	28555426	G	A	0.35	21	60	2	intronic	DNAJC8	.	.	.	rs567086	.	.	0.3564	.	0.67	.	.	.	.	.	.	.	.	.	.	.	.	66.87	snp	FAO=21	FDP=60	FR=.	FRO=39	FSAF=13	FSAR=8	FSRF=21	FSRR=18	FWDB=-0.0687035	FXX=0.0322529	LEN=1	MLLD=56.667	PB=0.5	PBP=1	QD=4.45784	RBI=0.0879327
chr1	28555579	28555579	C	A	0.359375	23	64	1	intronic	DNAJC8	.	.	.	rs3753863	.	.	0.2447	.	0.25	.	.	.	.	.	.	.	.	.	.	.	.	83.49	snp	FAO=25	FDP=66	FR=.	FRO=41	FSAF=11	FSAR=14	FSRF=19	FSRR=22	FWDB=0.00698284	FXX=0	LEN=1	MLLD=234.56	PB=0.5	PBP=1	QD=5.06007	RBI=0.00864043
chr1	28559574	28559574	C	G	0.382979	72	188	2	upstream	DNAJC8	.	.	.	rs510803	.	.	.	.	0.5	.	.	.	.	.	.	.	.	.	.	.	.	224.42	snp	FAO=72	FDP=188	FR=.	FRO=116	FSAF=31	FSAR=41	FSRF=72	FSRR=44	FWDB=0.00596181	FXX=0	LEN=1	MLLD=263.168	PB=0.5	PBP=1	QD=4.77492	RBI=0.00912319
chr1	28562676	28562676	A	G	0.486842	37	76	1	UTR5	ATPIF1	NM_178190:c.-19A>G,NM_178191:c.-19A>G,NM_016311:c.-19A>G	.	.	rs12154	.	.	0.2999	.	0.66	.	.	.	.	.	.	.	.	.	.	.	.	159.35	snp	FAO=37	FDP=76	FR=.	FRO=39	FSAF=22	FSAR=15	FSRF=18	FSRR=21	FWDB=-0.0083486	FXX=0	LEN=1	MLLD=264.077	PB=0.5	PBP=1	QD=8.38703	RBI=0.011122
chr1	28563084	28563084	C	T	0.535211	38	71	1	UTR3	ATPIF1	NM_178191:c.*117C>T	.	.	rs2078348	.	.	.	.	0.25	.	.	.	.	.	.	.	.	.	.	.	.	188.86	snp	FAO=39	FDP=72	FR=.	FRO=33	FSAF=10	FSAR=29	FSRF=9	FSRR=24	FWDB=0.00590297	FXX=0	LEN=1	MLLD=99.3169	PB=0.5	PBP=1	QD=10.4923	RBI=0.0123874
chr1	28564252	28564252	A	G	0.484163	107	221	2	UTR3	ATPIF1	NM_178191:c.*1285A>G	.	.	rs8559	.	.	0.3585	.	0.74	.	.	.	.	.	.	.	.	.	.	.	.	441.55	snp	FAO=107	FDP=221	FR=.	FRO=114	FSAF=47	FSAR=60	FSRF=63	FSRR=51	FWDB=-0.0158857	FXX=0	LEN=1	MLLD=61.3771	PB=0.5	PBP=1	QD=7.99187	RBI=0.0186947
chr1	28564279	28564279	A	G	0.475113	105	221	1	exonic	ATPIF1	.	nonsynonymous SNV	ATPIF1:NM_178190:exon3:c.A187G:p.R63G	rs9508	.	.	0.3001	.	0.66	.	.	0.91	T	0.002	B	.	.	1	P	.	.	430.81	snp	FAO=106	FDP=222	FR=.	FRO=116	FSAF=46	FSAR=60	FSRF=62	FSRR=54	FWDB=0.00541506	FXX=0.0044841	LEN=1	MLLD=294.492	PB=0.5	PBP=1	QD=7.76233	RBI=0.0134584
chr1	28800380	28800380	C	A	0.52439	86	164	1	exonic	PHACTR4	.	nonsynonymous SNV	PHACTR4:NM_023923:exon6:c.C1168A:p.L390I,PHACTR4:NM_001048183:exon7:c.C1138A:p.L380I	rs61785974	.	.	0.2716	.	0.32	.	.	0.45	T	0.328	B	0.795	N	0.954	P	1.84	T	390.82	snp	FAO=86	FDP=163	FR=.	FRO=77	FSAF=51	FSAR=35	FSRF=46	FSRR=31	FWDB=0.00111619	FXX=0.00609719	LEN=1	MLLD=290.271	PB=0.5	PBP=1	QD=9.59078	RBI=0.033343
chr1	28861636	28861636	G	A	0.470588	40	85	1	exonic	RCC1	.	synonymous SNV	RCC1:NM_001269:exon5:c.G516A:p.V172V,RCC1:NM_001048194:exon6:c.G609A:p.V203V,RCC1:NM_001048195:exon6:c.G567A:p.V189V,RCC1:NM_001048199:exon7:c.G516A:p.V172V	rs2066726	.	.	0.2723	.	0.31	.	.	.	.	.	.	.	.	.	.	.	.	165.25	snp	FAO=40	FDP=85	FR=.	FRO=45	FSAF=28	FSAR=12	FSRF=25	FSRR=20	FWDB=0.0384567	FXX=0.0116266	LEN=1	MLLD=60.6559	PB=0.5	PBP=1	QD=7.77653	RBI=0.168084
chr1	29063559	29063559	A	C	1	16	16	1	UTR5	YTHDF2	NM_001173128:c.-74A>C,NM_016258:c.-74A>C,NM_001172828:c.-5374A>C	.	.	rs6697540	.	.	.	.	1	.	.	.	.	.	.	.	.	.	.	.	.	147.38	snp	FAO=16	FDP=16	FR=.	FRO=0	FSAF=15	FSAR=1	FSRF=0	FSRR=0	FWDB=-0.010635	FXX=0	LEN=1	MLLD=104.516	PB=0.5	PBP=1	QD=36.8441	RBI=0.0189812
chr1	29138975	29138975	G	T	0.992593	134	135	1	exonic	OPRD1	.	nonsynonymous SNV	OPRD1:NM_000911:exon1:c.G80T:p.C27F	rs1042114	.	.	0.8888	.	1	.	.	0.73	T	0	B	0.074	N	1	P	-0.28	T	1304.38	snp	FAO=136	FDP=136	FR=.	FRO=0	FSAF=61	FSAR=75	FSRF=0	FSRR=0	FWDB=-0.00412584	FXX=0.00729874	LEN=1	MLLD=381.005	PB=0.5	PBP=1	QD=38.3642	RBI=0.0167878
chr1	29139140	29139140	C	G	0.961538	125	130	2	intronic	OPRD1	.	.	.	rs12133192	.	.	0.2122	.	0.39	.	.	.	.	.	.	.	.	.	.	.	.	1131.3	snp	FAO=126	FDP=130	FR=.	FRO=4	FSAF=43	FSAR=83	FSRF=3	FSRR=1	FWDB=0.0837125	FXX=0	LEN=1	MLLD=47.3514	PB=0.5	PBP=1	QD=34.8091	RBI=0.105357
chr1	29189773	29189773	C	T	0.494949	49	99	3	exonic	OPRD1	.	nonsynonymous SNV	OPRD1:NM_000911:exon3:c.C1097T:p.P366L	.	.	.	.	.	0.0005	.	.	0.41	T	0.675	P	0.007	N	1	D	-0.29	T	213.64	snp	FAO=49	FDP=99	FR=.	FRO=50	FSAF=9	FSAR=40	FSRF=16	FSRR=34	FWDB=-0.0173333	FXX=0	LEN=1	MLLD=328.301	PB=0.5	PBP=1	QD=8.63204	RBI=0.0175206
chr1	29345009	29345009	-	TT	0.495751	175	353	0	intronic	EPB41	.	.	.	rs5773229	.	.	.	.	0.99	.	.	.	.	.	.	.	.	.	.	.	.	224.76	ins	FAO=176	FDP=352	FR=.	FRO=176	FSAF=78	FSAR=98	FSRF=77	FSRR=99	FWDB=-0.0213595	FXX=0.00283278	LEN=2	MLLD=118.802	PB=0.5	PBP=1	QD=2.55406	RBI=0.0216441
chr1	29345027	29345027	T	G	0.487395	174	357	2	intronic	EPB41	.	.	.	rs2985334	.	.	.	.	0.93	.	Name=Amyotrophic lateral sclerosis (sporadic)	.	.	.	.	.	.	.	.	.	.	716.52	snp	FAO=174	FDP=356	FR=.	FRO=182	FSAF=76	FSAR=98	FSRF=79	FSRR=103	FWDB=0.0266462	FXX=0.00558644	LEN=1	MLLD=221.208	PB=0.5	PBP=1	QD=8.05079	RBI=0.0325355
chr1	29475341	29475341	C	T	0.991736	120	121	3	exonic	SRSF4	.	nonsynonymous SNV	SRSF4:NM_005626:exon6:c.G1066A:p.G356S	rs2230678	.	.	0.7979	.	0.8	.	.	0.65	T	0.008	B	0.963	N	0	P	3.77	T	1129.18	snp	FAO=121	FDP=121	FR=.	FRO=0	FSAF=1	FSAR=120	FSRF=0	FSRR=0	FWDB=0.0175408	FXX=0	LEN=1	MLLD=262.768	PB=0.5	PBP=1	QD=37.3283	RBI=0.0495325
chr1	29475394	29475394	C	G	0.948387	147	155	5	exonic	SRSF4	.	nonsynonymous SNV	SRSF4:NM_005626:exon6:c.G1013C:p.G338A	rs2230677	.	.	0.7979	.	0.8	.	.	1	T	0	B	0.674	N	1	P	2.64	T	1307.47	snp	FAO=149	FDP=154	FR=.	FRO=5	FSAF=1	FSAR=148	FSRF=0	FSRR=5	FWDB=0.014842	FXX=0.0064512	LEN=1	MLLD=227.55	PB=0.5	PBP=1	QD=33.9602	RBI=0.0214121
chr1	29475648	29475648	T	G	0.962264	204	212	4	exonic	SRSF4	.	nonsynonymous SNV	SRSF4:NM_005626:exon6:c.A759C:p.E253D	rs2230679	.	.	0.8916	.	0.9	.	.	0.87	T	0	B	0.005	N	1	P	2.58	T	1816.25	snp	FAO=203	FDP=211	FR=.	FRO=8	FSAF=120	FSAR=83	FSRF=0	FSRR=8	FWDB=0.0211534	FXX=0.00471676	LEN=1	MLLD=250.531	PB=0.5	PBP=1	QD=34.4313	RBI=0.0352962
chr1	29529699	29529699	T	C	0.992958	282	284	1	exonic	MECR	.	synonymous SNV	MECR:NM_001024732:exon5:c.A369G:p.A123A,MECR:NM_016011:exon5:c.A597G:p.A199A	rs1062924	.	.	0.8906	.	0.89	.	.	.	.	.	.	.	.	.	.	.	.	2674.21	snp	FAO=283	FDP=283	FR=.	FRO=0	FSAF=144	FSAR=139	FSRF=0	FSRR=0	FWDB=-0.00881082	FXX=0.003521	LEN=1	MLLD=111.452	PB=0.5	PBP=1	QD=37.798	RBI=0.105866
chr1	29542637	29542637	A	G	0.984293	188	191	2	exonic	MECR	.	nonsynonymous SNV	MECR:NM_001024732:exon3:c.T58C:p.F20L,MECR:NM_016011:exon3:c.T286C:p.F96L	rs1128400	.	.	0.8914	.	0.9	.	.	0.65	T	0	B	0	N	1	P	1.01	T	1772.94	snp	FAO=189	FDP=189	FR=.	FRO=0	FSAF=82	FSAR=107	FSRF=0	FSRR=0	FWDB=0.0465327	FXX=0.0104707	LEN=1	MLLD=175.827	PB=0.5	PBP=1	QD=37.5225	RBI=0.0466005
chr1	29557224	29557224	C	T	0.990909	109	110	1	intronic	MECR	.	.	.	rs2640466	.	.	0.8752	.	0.91	.	.	.	.	.	.	.	.	.	.	.	.	1048.6	snp	FAO=110	FDP=110	FR=.	FRO=0	FSAF=75	FSAR=35	FSRF=0	FSRR=0	FWDB=0.0549539	FXX=0.0090082	LEN=1	MLLD=260.804	PB=0.5	PBP=1	QD=38.131	RBI=0.0960754
chr1	29630455	29630455	C	T	0.486339	89	183	2	exonic	PTPRU	.	synonymous SNV	PTPRU:NM_001195001:exon16:c.C2565T:p.Y855Y,PTPRU:NM_133177:exon16:c.C2565T:p.Y855Y,PTPRU:NM_133178:exon16:c.C2565T:p.Y855Y,PTPRU:NM_005704:exon17:c.C2595T:p.Y865Y	rs2295061	.	.	0.1423	.	0.65	.	.	.	.	.	.	.	.	.	.	.	.	367.3	snp	FAO=89	FDP=184	FR=.	FRO=95	FSAF=34	FSAR=55	FSRF=46	FSRR=49	FWDB=0.0404563	FXX=0	LEN=1	MLLD=181.133	PB=0.5	PBP=1	QD=7.98486	RBI=0.0414284
chr1	29631236	29631236	-	TA	0.555556	45	81	1	intronic	PTPRU	.	.	.	rs10641752	.	.	0.4088	.	0.83	.	.	.	.	.	.	.	.	.	.	.	.	90.46	ins	FAO=45	FDP=78	FR=.	FRO=33	FSAF=32	FSAR=13	FSRF=23	FSRR=10	FWDB=-0.0016293	FXX=0.0370325	LEN=2	MLLD=358.347	PB=0.5	PBP=1	QD=4.63883	RBI=0.022411
chr1	29631909	29631909	A	G	0.478261	11	23	2	exonic	PTPRU	.	nonsynonymous SNV	PTPRU:NM_001195001:exon18:c.A2789G:p.N930S,PTPRU:NM_133177:exon18:c.A2789G:p.N930S,PTPRU:NM_133178:exon18:c.A2789G:p.N930S,PTPRU:NM_005704:exon19:c.A2819G:p.N940S	rs2235937	.	.	0.2328	.	0.49	.	.	.	.	0	B	0.001	D	0.904	P	1.62	T	52.69	snp	FAO=11	FDP=23	FR=.	FRO=12	FSAF=3	FSAR=8	FSRF=6	FSRR=6	FWDB=0.0527194	FXX=0	LEN=1	MLLD=89.98	PB=0.5	PBP=1	QD=9.16303	RBI=0.0527277
chr1	31188089	31188089	C	T	0.555556	135	243	1	exonic	MATN1	.	synonymous SNV	MATN1:NM_002379:exon6:c.G1275A:p.E425E	rs1065755	.	.	0.3398	.	0.41	.	.	.	.	.	.	.	.	.	.	.	.	631.91	snp	FAO=133	FDP=241	FR=.	FRO=108	FSAF=63	FSAR=70	FSRF=67	FSRR=41	FWDB=-0.00499287	FXX=0.00823011	LEN=1	MLLD=203.419	PB=0.5	PBP=1	QD=10.4882	RBI=0.0316893
chr1	31188901	31188901	A	G	0.422222	19	45	1	exonic	MATN1	.	synonymous SNV	MATN1:NM_002379:exon5:c.T1062C:p.T354T	rs20566	.	.	0.4534	.	0.84	.	.	.	.	.	.	.	.	.	.	.	.	74.12	snp	FAO=19	FDP=45	FR=.	FRO=26	FSAF=8	FSAR=11	FSRF=8	FSRR=18	FWDB=0.00102646	FXX=0	LEN=1	MLLD=223.701	PB=0.5	PBP=1	QD=6.58811	RBI=0.0116687
chr1	31206637	31206637	C	T	0.359551	32	89	2	UTR3	LAPTM5	NM_006762:c.*38G>A	.	.	rs3795438	.	.	0.2473	.	0.32	.	.	.	.	.	.	.	.	.	.	.	.	97.93	snp	FAO=32	FDP=89	FR=.	FRO=57	FSAF=20	FSAR=12	FSRF=29	FSRR=28	FWDB=0.0274872	FXX=0	LEN=1	MLLD=57.8411	PB=0.5	PBP=1	QD=4.40134	RBI=0.0951387
chr1	31208042	31208042	C	T	0.587629	114	194	1	exonic	LAPTM5	.	nonsynonymous SNV	LAPTM5:NM_006762:exon7:c.G677A:p.R226K	rs35351292	.	.	0.2533	.	0.28	.	.	0.92	T	0.002	B	0.618	N	1	P	0.96	T	608.66	snp	FAO=117	FDP=196	FR=.	FRO=79	FSAF=49	FSAR=68	FSRF=40	FSRR=39	FWDB=0.00932371	FXX=0.00507588	LEN=1	MLLD=231.818	PB=0.5	PBP=1	QD=12.4217	RBI=0.0270274
chr1	31215364	31215364	T	C	0.985075	66	67	1	exonic	LAPTM5	.	synonymous SNV	LAPTM5:NM_006762:exon2:c.A120G:p.S40S	rs1050663	.	.	0.4877	.	0.75	.	.	.	.	.	.	.	.	.	.	.	.	631.75	snp	FAO=66	FDP=66	FR=.	FRO=0	FSAF=35	FSAR=31	FSRF=0	FSRR=0	FWDB=-0.0467593	FXX=0.0149231	LEN=1	MLLD=164.52	PB=0.5	PBP=1	QD=38.2878	RBI=0.0510362
chr1	31413972	31413972	T	C	0.543689	112	206	1	intronic	PUM1	.	.	.	rs3795433	.	.	0.0636	.	0.28	.	.	.	.	.	.	.	.	.	.	.	.	525	snp	FAO=112	FDP=206	FR=.	FRO=94	FSAF=45	FSAR=67	FSRF=31	FSRR=63	FWDB=0.0073537	FXX=0	LEN=1	MLLD=180.758	PB=0.5	PBP=1	QD=10.1942	RBI=0.0183488
chr1	31426815	31426815	A	G	0.539474	82	152	1	exonic	PUM1	.	synonymous SNV	PUM1:NM_001020658:exon15:c.T2337C:p.N779N,PUM1:NM_014676:exon15:c.T2337C:p.N779N	rs2275741	.	.	0.3997	.	0.51	.	.	.	.	.	.	.	.	0	P	.	.	387.35	snp	FAO=82	FDP=151	FR=.	FRO=69	FSAF=42	FSAR=40	FSRF=29	FSRR=40	FWDB=-0.0200822	FXX=0.00657851	LEN=1	MLLD=82.5265	PB=0.5	PBP=1	QD=10.261	RBI=0.0268259
chr1	31764693	31764693	G	A	0.981481	53	54	2	intronic	SNRNP40	.	.	.	rs12135540	.	.	.	.	0.62	.	.	.	.	.	.	.	.	.	.	.	.	483.94	snp	FAO=53	FDP=54	FR=.	FRO=1	FSAF=33	FSAR=20	FSRF=1	FSRR=0	FWDB=0.0149241	FXX=0	LEN=1	MLLD=63.1203	PB=0.5	PBP=1	QD=35.8471	RBI=0.133788
chr1	31764713	31764713	-	AAG	0.982143	55	56	2	intronic	SNRNP40	.	.	.	rs142762586	.	.	0.6281	.	0.63	.	.	.	.	.	.	.	.	.	.	.	.	331.36	ins	FAO=56	FDP=56	FR=.	FRO=0	FSAF=34	FSAR=22	FSRF=0	FSRR=0	FWDB=-0.018019	FXX=0	LEN=3	MLLD=341.161	PB=0.5	PBP=1	QD=23.6683	RBI=0.0435606
chr1	31898132	31898132	T	C	0.983051	58	59	1	intronic	SERINC2	.	.	.	rs4949400	.	.	0.5641	.	0.58	.	.	.	.	.	.	.	.	.	.	.	.	581.88	snp	FAO=62	FDP=62	FR=.	FRO=0	FSAF=27	FSAR=35	FSRF=0	FSRR=0	FWDB=0.00205959	FXX=0.0158705	LEN=1	MLLD=244.69	PB=0.5	PBP=1	QD=37.5405	RBI=0.0258356
chr1	31898162	31898162	C	T	0.967742	60	62	4	intronic	SERINC2	.	.	.	rs4949401	.	.	0.5672	.	0.58	.	.	.	.	.	.	.	.	.	.	.	.	536.65	snp	FAO=60	FDP=62	FR=.	FRO=2	FSAF=26	FSAR=34	FSRF=1	FSRR=1	FWDB=0.0390358	FXX=0	LEN=1	MLLD=260.807	PB=0.5	PBP=1	QD=34.6223	RBI=0.0457742
chr1	31898234	31898234	T	C	0.982759	57	58	2	exonic	SERINC2	.	synonymous SNV	SERINC2:NM_001199037:exon4:c.T462C:p.I154I,SERINC2:NM_018565:exon4:c.T462C:p.I154I,SERINC2:NM_178865:exon4:c.T450C:p.I150I,SERINC2:NM_001199038:exon5:c.T477C:p.I159I,SERINC2:NM_001199039:exon5:c.T285C:p.I95I	rs4949402	.	.	0.5676	.	0.58	.	.	.	.	.	.	.	.	.	.	.	.	530.52	snp	FAO=57	FDP=58	FR=.	FRO=1	FSAF=21	FSAR=36	FSRF=1	FSRR=0	FWDB=0.0860806	FXX=0	LEN=1	MLLD=51.8717	PB=0.5	PBP=1	QD=36.5878	RBI=0.114425
chr1	31898279	31898279	A	C	1	51	51	1	intronic	SERINC2	.	.	.	rs4949403	.	.	0.5674	.	0.58	.	.	.	.	.	.	.	.	.	.	.	.	487.56	snp	FAO=52	FDP=52	FR=.	FRO=0	FSAF=15	FSAR=37	FSRF=0	FSRR=0	FWDB=0.134104	FXX=0	LEN=1	MLLD=225.354	PB=0.5	PBP=1	QD=37.5047	RBI=0.136955
chr1	31898687	31898687	C	T	0.441718	72	163	1	exonic	SERINC2	.	synonymous SNV	SERINC2:NM_001199037:exon5:c.C549T:p.I183I,SERINC2:NM_018565:exon5:c.C549T:p.I183I,SERINC2:NM_178865:exon5:c.C537T:p.I179I,SERINC2:NM_001199038:exon6:c.C564T:p.I188I,SERINC2:NM_001199039:exon6:c.C372T:p.I124I	rs2275434	.	.	0.0369	.	0.2	.	.	.	.	.	.	.	.	.	.	.	.	268.81	snp	FAO=72	FDP=163	FR=.	FRO=91	FSAF=45	FSAR=27	FSRF=69	FSRR=22	FWDB=-0.0408587	FXX=0	LEN=1	MLLD=65.659	PB=0.5	PBP=1	QD=6.5966	RBI=0.0624673
chr1	31905889	31905889	-	CAG	0.686391	116	169	0	exonic	SERINC2	.	nonframeshift insertion	SERINC2:NM_001199037:exon9:c.1101_1102insCAG:p.T367delinsTQ,SERINC2:NM_018565:exon9:c.1101_1102insCAG:p.T367delinsTQ,SERINC2:NM_178865:exon9:c.1089_1090insCAG:p.T363delinsTQ,SERINC2:NM_001199038:exon10:c.1116_1117insCAG:p.T372delinsTQ,SERINC2:NM_001199039:exon10:c.924_925insCAG:p.T308delinsTQ	rs3050461	.	ID=COSM1317544;OCCURENCE=1(haematopoietic_and_lymphoid_tissue),1(ovary),4(large_intestine)	0.8396	.	0.86	.	.	.	.	.	.	.	.	.	.	.	.	513.24	ins	FAO=118	FDP=134	FR=.	FRO=16	FSAF=65	FSAR=53	FSRF=14	FSRR=2	FWDB=0.0392442	FXX=0.207088	LEN=3	MLLD=146.92	PB=0.5	PBP=1	QD=15.3207	RBI=0.0915831
chr1	31907102	31907102	A	G	1	155	155	1	UTR3	SERINC2	NM_001199038:c.*56A>G,NM_001199037:c.*56A>G,NM_178865:c.*56A>G,NM_018565:c.*56A>G,NM_001199039:c.*56A>G	.	.	rs7417775	.	.	.	.	0.97	.	.	.	.	.	.	.	.	.	.	.	.	1506.45	snp	FAO=157	FDP=157	FR=.	FRO=0	FSAF=75	FSAR=82	FSRF=0	FSRR=0	FWDB=0.0847084	FXX=0	LEN=1	MLLD=59.9516	PB=0.5	PBP=1	QD=38.3809	RBI=0.11099
chr1	32050812	32050812	G	C	0.133333	14	105	1	exonic	TINAGL1	.	synonymous SNV	TINAGL1:NM_001204414:exon7:c.G825C:p.A275A,TINAGL1:NM_001204415:exon7:c.G603C:p.A201A,TINAGL1:NM_022164:exon8:c.G918C:p.A306A	.	.	.	.	.	.	.	.	.	.	.	.	.	.	.	.	.	.	20.49	snp	FAO=19	FDP=104	FR=.	FRO=85	FSAF=1	FSAR=18	FSRF=66	FSRR=19	FWDB=-0.00756397	FXX=0.0095229	LEN=1	MLLD=220.029	PB=0.5	PBP=1	QD=0.788187	RBI=0.0288823
chr1	32126700	32126700	A	T	0.56962	45	79	1	exonic	COL16A1	.	synonymous SNV	COL16A1:NM_001856:exon61:c.T3792A:p.G1264G	rs373802916	.	.	0.0019	.	0.0036	.	.	.	.	.	.	.	.	.	.	.	.	233	snp	FAO=45	FDP=78	FR=.	FRO=33	FSAF=25	FSAR=20	FSRF=18	FSRR=15	FWDB=0.00399426	FXX=0.0126566	LEN=1	MLLD=211.472	PB=0.5	PBP=1	QD=11.9485	RBI=0.0128708
chr1	32127953	32127953	G	A	0.609929	86	141	1	exonic	COL16A1	.	synonymous SNV	COL16A1:NM_001856:exon58:c.C3663T:p.D1221D	rs2271928	.	.	0.3989	.	0.65	.	.	.	.	.	.	.	.	.	.	.	.	454.92	snp	FAO=86	FDP=142	FR=.	FRO=56	FSAF=47	FSAR=39	FSRF=29	FSRR=27	FWDB=-0.0478319	FXX=0.0138879	LEN=1	MLLD=139.739	PB=0.5	PBP=1	QD=12.8147	RBI=0.0488827
chr1	32136168	32136168	G	T	0.595041	72	121	7	intronic	COL16A1	.	.	.	rs2292990	.	.	.	.	0.6	.	.	.	.	.	.	.	.	.	.	.	.	371.23	snp	FAO=71	FDP=120	FR=.	FRO=49	FSAF=44	FSAR=27	FSRF=28	FSRR=21	FWDB=-0.0010208	FXX=0.00826378	LEN=1	MLLD=287.625	PB=0.5	PBP=1	QD=12.3743	RBI=0.0229149
chr1	32138107	32138107	G	A	0.477876	162	339	2	intronic	COL16A1	.	.	.	rs2292991	.	.	0.0103	.	0.046	.	.	.	.	.	.	.	.	.	.	.	.	648.34	snp	FAO=162	FDP=339	FR=.	FRO=177	FSAF=85	FSAR=77	FSRF=84	FSRR=93	FWDB=0.011722	FXX=0	LEN=1	MLLD=55.6432	PB=0.5	PBP=1	QD=7.64997	RBI=0.0170908
chr1	32148571	32148571	A	G	0.991525	117	118	1	exonic	COL16A1	.	synonymous SNV	COL16A1:NM_001856:exon37:c.T2502C:p.P834P	rs10737358	.	.	1	.	1	.	.	.	.	.	.	.	.	.	.	.	.	1130.41	snp	FAO=119	FDP=119	FR=.	FRO=0	FSAF=55	FSAR=64	FSRF=0	FSRR=0	FWDB=-0.0206526	FXX=0.00833264	LEN=1	MLLD=143.492	PB=0.5	PBP=1	QD=37.9969	RBI=0.0297214
chr1	32149721	32149721	G	C	0.46729	100	214	2	exonic	COL16A1	.	nonsynonymous SNV	COL16A1:NM_001856:exon32:c.C2272G:p.P758A	rs34976864	.	.	0.0228	.	0.13	.	.	0.17	T	0.905	P	0.001	D	0.853	D	-3.19	D	394.49	snp	FAO=100	FDP=214	FR=.	FRO=114	FSAF=38	FSAR=62	FSRF=37	FSRR=77	FWDB=-0.0150996	FXX=0	LEN=1	MLLD=146.014	PB=0.5	PBP=1	QD=7.37363	RBI=0.0234145
chr1	32149760	32149760	C	T	0.472826	87	184	2	exonic	COL16A1	.	nonsynonymous SNV	COL16A1:NM_001856:exon32:c.G2233A:p.G745S	rs34770879	.	.	0.0047	.	0.092	.	.	0.01	D	1	D	0	D	1	D	-4.59	D	349.39	snp	FAO=87	FDP=184	FR=.	FRO=97	FSAF=22	FSAR=65	FSRF=20	FSRR=77	FWDB=-0.0326291	FXX=0	LEN=1	MLLD=66.5766	PB=0.5	PBP=1	QD=7.59552	RBI=0.0834251
chr1	32149982	32149982	A	T	0.478261	88	184	1	intronic	COL16A1	.	.	.	rs10914466	.	.	.	.	0.36	.	.	.	.	.	.	.	.	.	.	.	.	358.06	snp	FAO=88	FDP=184	FR=.	FRO=96	FSAF=39	FSAR=49	FSRF=45	FSRR=51	FWDB=0.0331586	FXX=0	LEN=1	MLLD=74.4849	PB=0.5	PBP=1	QD=7.78392	RBI=0.0334882
chr1	32155911	32155911	G	T	0.994318	350	352	1	intronic	COL16A1	.	.	.	rs6425780	.	.	0.5459	.	0.69	.	.	.	.	.	.	.	.	.	.	.	.	3442.45	snp	FAO=359	FDP=359	FR=.	FRO=0	FSAF=199	FSAR=160	FSRF=0	FSRR=0	FWDB=0.00617021	FXX=0.00828706	LEN=1	MLLD=284.692	PB=0.5	PBP=1	QD=38.356	RBI=0.092265
chr1	32155929	32155929	G	A	0.991667	357	360	1	intronic	COL16A1	.	.	.	rs2297681	.	.	0.4557	.	0.48	.	.	.	.	.	.	.	.	.	.	.	.	3425.28	snp	FAO=358	FDP=358	FR=.	FRO=0	FSAF=199	FSAR=159	FSRF=0	FSRR=0	FWDB=0.0208576	FXX=0.0110494	LEN=1	MLLD=176.36	PB=0.5	PBP=1	QD=38.2713	RBI=0.0771267
chr1	32158374	32158374	T	C	1	173	173	1	exonic	COL16A1	.	synonymous SNV	COL16A1:NM_001856:exon14:c.A1107G:p.P369P	rs3818788	.	.	0.6417	.	0.77	.	.	.	.	.	.	.	.	.	.	.	.	1671.67	snp	FAO=176	FDP=176	FR=.	FRO=0	FSAF=82	FSAR=94	FSRF=0	FSRR=0	FWDB=0.0024419	FXX=0	LEN=1	MLLD=236.09	PB=0.5	PBP=1	QD=37.9925	RBI=0.0261221
chr1	32160918	32160918	A	G	1	64	64	1	intronic	COL16A1	.	.	.	rs6656079	.	.	.	.	0.81	.	.	.	.	.	.	.	.	.	.	.	.	604.53	snp	FAO=64	FDP=64	FR=.	FRO=0	FSAF=18	FSAR=46	FSRF=0	FSRR=0	FWDB=0.0666145	FXX=0	LEN=1	MLLD=211.875	PB=0.5	PBP=1	QD=37.7833	RBI=0.0760236
chr1	32164206	32164206	T	G	1	99	99	2	exonic	COL16A1	.	synonymous SNV	COL16A1:NM_001856:exon5:c.A268C:p.R90R	rs2228550	.	.	0.65	.	0.82	.	.	.	.	.	.	.	.	.	.	.	.	953.21	snp	FAO=99	FDP=99	FR=.	FRO=0	FSAF=51	FSAR=48	FSRF=0	FSRR=0	FWDB=0.0180642	FXX=0	LEN=1	MLLD=64.3491	PB=0.5	PBP=1	QD=38.5134	RBI=0.0243487
chr1	32165495	32165495	G	T	0.984375	189	192	1	exonic	COL16A1	.	nonsynonymous SNV	COL16A1:NM_001856:exon4:c.C185A:p.T62K	rs2228552	.	.	0.6345	.	0.65	.	.	0.18	T	0.969	D	0.689	N	1	P	1.85	T	1829.7	snp	FAO=192	FDP=192	FR=.	FRO=0	FSAF=64	FSAR=128	FSRF=0	FSRR=0	FWDB=0.0714018	FXX=0.0153838	LEN=1	MLLD=256.531	PB=0.5	PBP=1	QD=38.1188	RBI=0.0761044
chr1	32193647	32193647	T	C	1	126	126	1	exonic	ADGRB2	.	synonymous SNV	ADGRB2:NM_001294336:exon31:c.A4449G:p.A1483A,ADGRB2:NM_001294335:exon32:c.A4548G:p.A1516A	rs1127100	.	.	0.6454	.	0.83	.	.	.	.	.	.	.	.	.	.	.	.	1195.61	snp	FAO=125	FDP=125	FR=.	FRO=0	FSAF=51	FSAR=74	FSRF=0	FSRR=0	FWDB=0.071086	FXX=0.00793588	LEN=1	MLLD=228.454	PB=0.5	PBP=1	QD=38.2594	RBI=0.0723102
chr1	32204223	32204223	C	T	0.530387	96	181	2	exonic	ADGRB2	.	synonymous SNV	ADGRB2:NM_001294335:exon17:c.G2610A:p.T870T,ADGRB2:NM_001294336:exon17:c.G2610A:p.T870T	rs140870509	.	ID=COSM95769;OCCURENCE=1(breast),1(urinary_tract)	0.0001	.	0.0002	.	.	.	.	.	.	.	.	.	.	.	.	490.79	snp	FAO=101	FDP=181	FR=.	FRO=80	FSAF=48	FSAR=53	FSRF=47	FSRR=33	FWDB=-0.00122721	FXX=0	LEN=1	MLLD=346.713	PB=0.5	PBP=1	QD=10.8461	RBI=0.0190789
chr1	32266026	32266026	A	G	0.461538	54	117	1	intronic	SPOCD1	.	.	.	rs552124	.	.	0.7359	.	0.84	.	.	.	.	.	.	.	.	.	.	.	.	223.61	snp	FAO=55	FDP=117	FR=.	FRO=62	FSAF=28	FSAR=27	FSRF=29	FSRR=33	FWDB=0.000432802	FXX=0	LEN=1	MLLD=217.691	PB=0.5	PBP=1	QD=7.6446	RBI=0.0603884
chr1	32279629	32279629	G	A	0.432749	74	171	2	exonic	SPOCD1	.	nonsynonymous SNV	SPOCD1:NM_001281987:exon2:c.C1306T:p.R436W,SPOCD1:NM_144569:exon2:c.C1306T:p.R436W	rs6669563	.	.	0.4378	.	0.5	.	.	0	D	0.825	P	.	.	1	P	1.84	T	274.43	snp	FAO=74	FDP=169	FR=.	FRO=95	FSAF=25	FSAR=49	FSRF=46	FSRR=49	FWDB=0.055124	FXX=0.0116952	LEN=1	MLLD=249.069	PB=0.5	PBP=1	QD=6.49543	RBI=0.0553134
chr1	32280610	32280610	T	C	0.455882	93	204	1	exonic	SPOCD1	.	nonsynonymous SNV	SPOCD1:NM_001281987:exon2:c.A325G:p.T109A,SPOCD1:NM_144569:exon2:c.A325G:p.T109A	rs6664445	.	.	0.6895	.	0.75	.	.	1	T	0	B	.	.	1	P	2.2	T	363.32	snp	FAO=94	FDP=205	FR=.	FRO=111	FSAF=44	FSAR=50	FSRF=63	FSRR=48	FWDB=-0.0282173	FXX=0	LEN=1	MLLD=79.1984	PB=0.5	PBP=1	QD=7.08914	RBI=0.0300513
chr1	33065947	33065947	G	C	1	399	399	2	exonic	ZBTB8A	.	nonsynonymous SNV	ZBTB8A:NM_001040441:exon5:c.G1253C:p.G418A	rs704886	.	.	0.9999	.	1	.	.	1	T	0	B	0	N	0	P	2.79	T	3853.67	snp	FAO=400	FDP=400	FR=.	FRO=0	FSAF=174	FSAR=226	FSRF=0	FSRR=0	FWDB=0.024827	FXX=0	LEN=1	MLLD=184.546	PB=0.5	PBP=1	QD=38.5367	RBI=0.0379953
chr1	33133968	33133968	T	C	0.985714	276	280	5	exonic	RBBP4	.	synonymous SNV	RBBP4:NM_001135255:exon4:c.T450C:p.V150V,RBBP4:NM_001135256:exon4:c.T348C:p.V116V,RBBP4:NM_005610:exon4:c.T453C:p.V151V	rs2762904	.	.	0.9994	.	1	.	.	.	.	.	.	.	.	0	P	.	.	2589.1	snp	FAO=276	FDP=276	FR=.	FRO=0	FSAF=125	FSAR=151	FSRF=0	FSRR=0	FWDB=0.00255629	FXX=0.0142852	LEN=1	MLLD=267.701	PB=0.5	PBP=1	QD=37.5232	RBI=0.0129624
chr1	33134774	33134774	A	C	0.962264	51	53	2	intronic	RBBP4	.	.	.	rs359955	.	.	0.7669	.	0.85	.	.	.	.	.	.	.	.	.	.	.	.	466.21	snp	FAO=51	FDP=52	FR=.	FRO=1	FSAF=22	FSAR=29	FSRF=0	FSRR=1	FWDB=0.028009	FXX=0.0188644	LEN=1	MLLD=222.871	PB=0.5	PBP=1	QD=35.8625	RBI=0.0281128
chr1	33138516	33138516	A	C	0.973384	256	263	2	intronic	RBBP4	.	.	.	rs607202	.	.	0.9994	.	1	.	.	.	.	.	.	.	.	.	.	.	.	2364.53	snp	FAO=256	FDP=261	FR=.	FRO=5	FSAF=124	FSAR=132	FSRF=1	FSRR=4	FWDB=0.00510973	FXX=0.00760427	LEN=1	MLLD=180.144	PB=0.5	PBP=1	QD=36.238	RBI=0.0060756
chr1	33138605	33138605	T	C	0.984848	260	264	4	intronic	RBBP4	.	.	.	rs1320511	.	.	.	.	0.97	.	.	.	.	.	.	.	.	.	.	.	.	2422.3	snp	FAO=260	FDP=260	FR=.	FRO=0	FSAF=118	FSAR=142	FSRF=0	FSRR=0	FWDB=0.0318752	FXX=0.0151509	LEN=1	MLLD=196.614	PB=0.5	PBP=1	QD=37.2662	RBI=0.033319
chr1	33160878	33160878	C	T	0.986885	301	305	3	exonic	SYNC	.	nonsynonymous SNV	SYNC:NM_001161708:exon2:c.G821A:p.R274Q,SYNC:NM_030786:exon2:c.G821A:p.R274Q	rs360042	.	.	0.9569	.	0.98	.	.	0.1	T	0.811	P	.	.	0.962	P	-2.83	D	2833.39	snp	FAO=301	FDP=301	FR=.	FRO=0	FSAF=161	FSAR=140	FSRF=0	FSRR=0	FWDB=-0.00149114	FXX=0.0131143	LEN=1	MLLD=329.703	PB=0.5	PBP=1	QD=37.653	RBI=0.0098201
chr1	33161212	33161212	T	C	1	122	122	1	exonic	SYNC	.	nonsynonymous SNV	SYNC:NM_001161708:exon2:c.A487G:p.M163V,SYNC:NM_030786:exon2:c.A487G:p.M163V	rs360041	.	.	0.9569	.	0.98	.	.	0.45	T	0	B	.	.	1	P	2.01	T	1142.28	snp	FAO=120	FDP=120	FR=.	FRO=0	FSAF=71	FSAR=49	FSRF=0	FSRR=0	FWDB=0.0176427	FXX=0.0163921	LEN=1	MLLD=59.0812	PB=0.5	PBP=1	QD=38.0759	RBI=0.0264263
chr1	33276424	33276424	G	A	0.993506	153	154	1	intronic	YARS	.	.	.	rs4951787	.	.	.	.	1	.	.	.	.	.	.	.	.	.	.	.	.	1413.69	snp	FAO=148	FDP=148	FR=.	FRO=0	FSAF=74	FSAR=74	FSRF=0	FSRR=0	FWDB=-0.0354997	FXX=0.0389585	LEN=1	MLLD=196.055	PB=0.5	PBP=1	QD=38.2077	RBI=0.0402334
chr1	33292229	33292229	C	T	0.417476	86	206	3	exonic	S100PBP	.	nonsynonymous SNV	S100PBP:NM_001256121:exon3:c.C529T:p.L177F,S100PBP:NM_022753:exon3:c.C529T:p.L177F	.	.	.	.	.	0.0002	.	.	.	.	0.573	P	0.562	N	0.999	N	.	.	297.03	snp	FAO=86	FDP=206	FR=.	FRO=120	FSAF=36	FSAR=50	FSRF=56	FSRR=64	FWDB=0.0650135	FXX=0	LEN=1	MLLD=45.1512	PB=0.5	PBP=1	QD=5.76757	RBI=0.0698373
chr1	33318634	33318634	G	A	1	37	37	1	intronic	S100PBP	.	.	.	rs785274	.	.	0.9992	.	1	.	.	.	.	.	.	.	.	.	.	.	.	351.11	snp	FAO=37	FDP=37	FR=.	FRO=0	FSAF=20	FSAR=17	FSRF=0	FSRR=0	FWDB=0.0148637	FXX=0	LEN=1	MLLD=252.494	PB=0.5	PBP=1	QD=37.9583	RBI=0.0341553
chr1	33330432	33330432	A	G	1	323	323	1	intronic	FNDC5	.	.	.	rs1284368	.	.	0.9992	.	1	.	.	.	.	.	.	.	.	.	.	.	.	3108.27	snp	FAO=324	FDP=324	FR=.	FRO=0	FSAF=165	FSAR=159	FSRF=0	FSRR=0	FWDB=0.0261436	FXX=0.00307683	LEN=1	MLLD=357.367	PB=0.5	PBP=1	QD=38.3737	RBI=0.0275119
chr1	33560338	33560338	A	G	1	218	218	1	intronic	AZIN2	.	.	.	rs804428	.	.	0.9448	.	1	.	.	.	.	.	.	.	.	.	.	.	.	2111.58	snp	FAO=219	FDP=219	FR=.	FRO=0	FSAF=116	FSAR=103	FSRF=0	FSRR=0	FWDB=0.0275411	FXX=0.00454525	LEN=1	MLLD=200.935	PB=0.5	PBP=1	QD=38.5676	RBI=0.027551
chr1	33583746	33583746	T	G	0.492462	98	199	1	intronic	AZIN2	.	.	.	rs115486871	.	.	0.0069	.	0.011	.	.	.	.	.	.	.	.	.	.	.	.	456.9	snp	FAO=106	FDP=207	FR=.	FRO=101	FSAF=44	FSAR=62	FSRF=42	FSRR=59	FWDB=0.002901	FXX=0	LEN=1	MLLD=174.762	PB=0.5	PBP=1	QD=8.82896	RBI=0.00324758
chr1	33646950	33646950	A	G	1	155	155	2	exonic	TRIM62	.	synonymous SNV	TRIM62:NM_018207:exon1:c.T84C:p.H28H	rs622407	.	.	0.7871	.	0.83	.	.	.	.	.	.	.	.	.	.	.	.	1472.44	snp	FAO=154	FDP=154	FR=.	FRO=0	FSAF=81	FSAR=73	FSRF=0	FSRR=0	FWDB=0.00769596	FXX=0.0064512	LEN=1	MLLD=142.392	PB=0.5	PBP=1	QD=38.2452	RBI=0.0678068
chr1	33742228	33742228	T	C	1	10	10	1	intronic	ZNF362	.	.	.	rs4475712	.	.	.	.	1	.	.	.	.	.	.	.	.	.	.	.	.	99.24	snp	FAO=10	FDP=10	FR=.	FRO=0	FSAF=1	FSAR=9	FSRF=0	FSRR=0	FWDB=0.00204288	FXX=0	LEN=1	MLLD=47.1974	PB=0.5	PBP=1	QD=39.6945	RBI=0.0959596
chr1	33760743	33760743	T	-	#VALUE!	30;73	113	1;1	intronic	ZNF362	.	.	.	.	.	.	.	.	.	.	.	.	.	.	.	.	.	.	.	.	.	1004.73	del;snp	FAO=24,88	FDP=112	FR=.	FRO=0	FSAF=2,39	FSAR=22,49	FSRF=0	FSRR=0	FWDB=0.0120171,0.02051	FXX=0.0175423	LEN=1,1	MLLD=53.5072,59.7829	PB=0.5,0.5	PBP=1,1	QD=35.8831	RBI=0.0302482,0.0686358
chr1	33760743	33760743	T	C	#VALUE!	30;73	113	1;1	intronic	ZNF362	.	.	.	rs4641276	.	.	0.7555	.	0.97	.	.	.	.	.	.	.	.	.	.	.	.	1004.73	del;snp	FAO=24,88	FDP=112	FR=.	FRO=0	FSAF=2,39	FSAR=22,49	FSRF=0	FSRR=0	FWDB=0.0120171,0.02051	FXX=0.0175423	LEN=1,1	MLLD=53.5072,59.7829	PB=0.5,0.5	PBP=1,1	QD=35.8831	RBI=0.0302482,0.0686358
chr1	33794416	33794416	T	C	0.498127	133	267	1	intronic	PHC2	.	.	.	rs72658237	.	.	.	.	0.27	.	.	.	.	.	.	.	.	.	.	.	.	574.48	snp	FAO=134	FDP=266	FR=.	FRO=132	FSAF=56	FSAR=78	FSRF=52	FSRR=80	FWDB=0.0107373	FXX=0.00746241	LEN=1	MLLD=153.768	PB=0.5	PBP=1	QD=8.63875	RBI=0.0160793
chr1	33820033	33820033	C	T	0.545455	60	110	1	exonic	PHC2	.	synonymous SNV	PHC2:NM_198040:exon8:c.G1524A:p.T508T	rs16835408	.	.	0.1192	.	0.29	.	.	.	.	.	.	.	.	.	.	.	.	289.94	snp	FAO=60	FDP=110	FR=.	FRO=50	FSAF=37	FSAR=23	FSRF=29	FSRR=21	FWDB=0.0198791	FXX=0	LEN=1	MLLD=159.537	PB=0.5	PBP=1	QD=10.5431	RBI=0.0225799
chr1	33832865	33832865	A	G	0.443452	149	336	1	exonic	PHC2	.	synonymous SNV	PHC2:NM_198040:exon6:c.T828C:p.P276P	rs6425816	.	.	0.6671	.	0.88	.	.	.	.	.	.	.	.	.	.	.	.	601.89	snp	FAO=158	FDP=345	FR=.	FRO=187	FSAF=89	FSAR=69	FSRF=99	FSRR=88	FWDB=0.00283345	FXX=0.00576352	LEN=1	MLLD=240.039	PB=0.5	PBP=1	QD=6.97839	RBI=0.017072
chr1	33840858	33840858	G	A	0.541667	78	144	1	intronic	PHC2	.	.	.	rs34710284	.	.	.	.	0.29	.	.	.	.	.	.	.	.	.	.	.	.	369.24	snp	FAO=78	FDP=143	FR=.	FRO=65	FSAF=55	FSAR=23	FSRF=31	FSRR=34	FWDB=-0.0662963	FXX=0.00694396	LEN=1	MLLD=130.158	PB=0.5	PBP=1	QD=10.3285	RBI=0.0676682
chr1	33957130	33957130	C	A	0.636842	121	190	2	exonic	ZSCAN20	.	synonymous SNV	ZSCAN20:NM_145238:exon6:c.C1272A:p.A424A	rs3795419	.	.	0.1722	.	0.39	.	.	.	.	.	.	.	.	.	.	.	.	678.76	snp	FAO=121	FDP=190	FR=.	FRO=69	FSAF=47	FSAR=74	FSRF=31	FSRR=38	FWDB=0.0350898	FXX=0	LEN=1	MLLD=216.684	PB=0.5	PBP=1	QD=14.2897	RBI=0.0351075
chr1	33957152	33957152	T	G	0.989071	181	183	1	exonic	ZSCAN20	.	nonsynonymous SNV	ZSCAN20:NM_145238:exon6:c.T1294G:p.Y432D	rs4403594	.	.	0.997	.	1	.	.	1	T	0	B	0	N	1	P	4.7	T	1867.17	snp	FAO=198	FDP=198	FR=.	FRO=0	FSAF=78	FSAR=120	FSRF=0	FSRR=0	FWDB=-0.00649871	FXX=0.00502487	LEN=1	MLLD=132.808	PB=0.5	PBP=1	QD=37.7205	RBI=0.0935101
chr1	33958815	33958815	C	T	0.435424	118	271	2	exonic	ZSCAN20	.	synonymous SNV	ZSCAN20:NM_145238:exon7:c.C1473T:p.T491T	.	.	.	.	.	.	.	.	.	.	.	.	.	.	.	.	.	.	434.3	snp	FAO=117	FDP=264	FR=.	FRO=147	FSAF=61	FSAR=56	FSRF=85	FSRR=62	FWDB=0.0251093	FXX=0.0258293	LEN=1	MLLD=167.072	PB=0.5	PBP=1	QD=6.58037	RBI=0.0525342
chr1	33960062	33960062	A	G	1	246	246	1	exonic	ZSCAN20	.	synonymous SNV	ZSCAN20:NM_145238:exon8:c.A2118G:p.A706A	rs9943259	.	.	0.7884	.	0.85	.	.	.	.	.	.	.	.	.	.	.	.	2360.06	snp	FAO=246	FDP=246	FR=.	FRO=0	FSAF=114	FSAR=132	FSRF=0	FSRR=0	FWDB=0.0863407	FXX=0	LEN=1	MLLD=132.967	PB=0.5	PBP=1	QD=38.375	RBI=0.0939113
chr1	33961147	33961147	T	G	0.992481	264	266	1	UTR3	ZSCAN20	NM_145238:c.*71T>G	.	.	rs3795420	.	.	.	.	0.85	.	.	.	.	.	.	.	.	.	.	.	.	2506.72	snp	FAO=264	FDP=264	FR=.	FRO=0	FSAF=135	FSAR=129	FSRF=0	FSRR=0	FWDB=0.0788793	FXX=0.0185867	LEN=1	MLLD=73.8551	PB=0.5	PBP=1	QD=37.9806	RBI=0.0789698
chr1	33985353	33985353	C	G	0.99726	364	365	3	intronic	CSMD2	.	.	.	rs2641959	.	.	.	.	0.73	.	.	.	.	.	.	.	.	.	.	.	.	3510.99	snp	FAO=367	FDP=367	FR=.	FRO=0	FSAF=166	FSAR=201	FSRF=0	FSRR=0	FWDB=0.00675173	FXX=0.00271732	LEN=1	MLLD=140.224	PB=0.5	PBP=1	QD=38.2669	RBI=0.0121768
chr1	34008297	34008297	A	G	0.564356	57	101	2	intronic	CSMD2	.	.	.	rs1000418	.	.	0.2092	.	0.35	.	.	.	.	.	.	.	.	.	.	.	.	288.61	snp	FAO=57	FDP=100	FR=.	FRO=43	FSAF=45	FSAR=12	FSRF=35	FSRR=8	FWDB=-0.0368601	FXX=0.00990001	LEN=1	MLLD=318.151	PB=0.5	PBP=1	QD=11.5442	RBI=0.0416637
chr1	34038214	34038214	T	C	0.445902	136	305	1	exonic	CSMD2	.	nonsynonymous SNV	CSMD2:NM_001281956:exon50:c.A7654G:p.M2552V,CSMD2:NM_052896:exon51:c.A7660G:p.M2554V	rs2641962	.	.	0.4681	.	0.73	.	.	0.68	T	0	B	0.036	N	0.028	P	0	T	502.55	snp	FAO=136	FDP=305	FR=.	FRO=169	FSAF=82	FSAR=54	FSRF=95	FSRR=74	FWDB=-0.025776	FXX=0	LEN=1	MLLD=58.9738	PB=0.5	PBP=1	QD=6.59083	RBI=0.0288216
chr1	34038413	34038413	A	C	0.55	55	100	1	intronic	CSMD2	.	.	.	rs2794602	.	.	.	.	0.66	.	.	.	.	.	.	.	.	.	.	.	.	275.36	snp	FAO=56	FDP=101	FR=.	FRO=45	FSAF=24	FSAR=32	FSRF=21	FSRR=24	FWDB=0.0599255	FXX=0	LEN=1	MLLD=220.3	PB=0.5	PBP=1	QD=10.9052	RBI=0.0599285
chr1	34071434	34071434	C	T	0.495146	204	412	1	intronic	CSMD2	.	.	.	rs1874044	.	.	0.576	.	0.72	.	.	.	.	.	.	.	.	.	.	.	.	809.32	snp	FAO=196	FDP=400	FR=.	FRO=204	FSAF=124	FSAR=72	FSRF=124	FSRR=80	FWDB=-0.00761806	FXX=0	LEN=1	MLLD=143.056	PB=0.5	PBP=1	QD=8.09316	RBI=0.0125133
chr1	34071525	34071525	C	T	0.450739	183	406	1	exonic	CSMD2	.	nonsynonymous SNV	CSMD2:NM_052896:exon42:c.G6287A:p.R2096K	rs1874045	.	.	0.5759	.	0.7	.	.	.	.	.	.	.	.	.	.	.	.	774.49	snp	FAO=194	FDP=398	FR=.	FRO=204	FSAF=104	FSAR=90	FSRF=99	FSRR=105	FWDB=-0.00339154	FXX=0.00499988	LEN=1	MLLD=298.145	PB=0.5	PBP=1	QD=7.78378	RBI=0.00520108
chr1	34189917	34189917	C	T	1	97	97	1	intronic	CSMD2	.	.	.	rs519370	.	.	0.6497	.	1	.	.	.	.	.	.	.	.	.	.	.	.	928.47	snp	FAO=97	FDP=97	FR=.	FRO=0	FSAF=45	FSAR=52	FSRF=0	FSRR=0	FWDB=0.00739883	FXX=0	LEN=1	MLLD=150.471	PB=0.5	PBP=1	QD=38.2872	RBI=0.029949
chr1	34189958	34189958	G	-	0.958333	92	96	4	intronic	CSMD2	.	.	.	rs11346874	.	.	.	.	1	.	.	.	.	.	.	.	.	.	.	.	.	558.67	del	FAO=95	FDP=95	FR=.	FRO=0	FSAF=43	FSAR=52	FSRF=0	FSRR=0	FWDB=-0.0913394	FXX=0.0104156	LEN=1	MLLD=27.5478	PB=0.5	PBP=1	QD=23.523	RBI=0.130119
chr1	34208994	34208994	G	T	0.415385	81	195	2	exonic	CSMD2	.	nonsynonymous SNV	CSMD2:NM_001281956:exon14:c.C2060A:p.T687N,CSMD2:NM_052896:exon14:c.C1940A:p.T647N	.	.	.	.	.	.	.	.	0.09	T	0.999	D	0	D	1	D	2.26	T	278.43	snp	FAO=81	FDP=195	FR=.	FRO=114	FSAF=48	FSAR=33	FSRF=56	FSRR=58	FWDB=0.053014	FXX=0	LEN=1	MLLD=59.9996	PB=0.5	PBP=1	QD=5.71135	RBI=0.0620923
chr1	34285342	34285342	G	A	0.75	12	16	2	exonic	CSMD2	.	synonymous SNV	CSMD2:NM_001281956:exon9:c.C1296T:p.A432A,CSMD2:NM_052896:exon9:c.C1176T:p.A392A	rs17342512	.	.	0.5167	.	0.66	.	.	.	.	.	.	.	.	.	.	.	.	91.67	snp	FAO=13	FDP=17	FR=.	FRO=4	FSAF=12	FSAR=1	FSRF=2	FSRR=2	FWDB=0.00150055	FXX=0	LEN=1	MLLD=53.0235	PB=0.5	PBP=1	QD=21.5702	RBI=0.0568385
chr1	34285381	34285381	C	T	0.75	12	16	1	exonic	CSMD2	.	synonymous SNV	CSMD2:NM_001281956:exon9:c.G1257A:p.K419K,CSMD2:NM_052896:exon9:c.G1137A:p.K379K	rs11578857	.	.	0.517	.	0.66	.	.	.	.	.	.	.	.	.	.	.	.	86.21	snp	FAO=12	FDP=16	FR=.	FRO=4	FSAF=10	FSAR=2	FSRF=2	FSRR=2	FWDB=-0.0138044	FXX=0.111049	LEN=1	MLLD=74.9508	PB=0.5	PBP=1	QD=21.5532	RBI=0.179095
chr1	34285995	34285995	G	A	0.431034	75	174	2	intronic	CSMD2	.	.	.	rs3795414	.	.	.	.	0.62	.	.	.	.	.	.	.	.	.	.	.	.	272.5	snp	FAO=77	FDP=177	FR=.	FRO=100	FSAF=30	FSAR=47	FSRF=60	FSRR=40	FWDB=-0.0754986	FXX=0	LEN=1	MLLD=41.5519	PB=0.5	PBP=1	QD=6.15823	RBI=0.07557
chr1	34329897	34329897	T	C	0.98524	267	271	1	exonic	HMGB4	.	synonymous SNV	HMGB4:NM_145205:exon2:c.T105C:p.Y35Y	rs911218	.	.	0.9545	.	1	.	.	.	.	.	.	.	.	.	.	.	.	2577.28	snp	FAO=269	FDP=269	FR=.	FRO=0	FSAF=108	FSAR=161	FSRF=0	FSRR=0	FWDB=0.0159868	FXX=0.011029	LEN=1	MLLD=362.747	PB=0.5	PBP=1	QD=38.3238	RBI=0.0168744
chr1	34330067	34330067	A	C	0.983673	241	245	2	exonic	HMGB4	.	nonsynonymous SNV	HMGB4:NM_145205:exon2:c.A275C:p.E92A	rs10379	.	.	0.7599	.	0.99	.	.	1	T	0	B	0	N	0	P	-3.15	D	2251.88	snp	FAO=242	FDP=246	FR=.	FRO=4	FSAF=96	FSAR=146	FSRF=4	FSRR=0	FWDB=0.0485164	FXX=0	LEN=1	MLLD=364.908	PB=0.5	PBP=1	QD=36.6159	RBI=0.0548261
chr1	34663180	34663180	G	A	0.472727	26	55	4	exonic	C1orf94	.	synonymous SNV	C1orf94:NM_001134734:exon2:c.G675A:p.R225R,C1orf94:NM_032884:exon2:c.G105A:p.R35R	rs3795412	.	.	0.1953	.	0.2	.	.	.	.	.	.	.	.	.	.	.	.	110.92	snp	FAO=26	FDP=55	FR=.	FRO=29	FSAF=10	FSAR=16	FSRF=15	FSRR=14	FWDB=0.00576678	FXX=0	LEN=1	MLLD=281.81	PB=0.5	PBP=1	QD=8.06696	RBI=0.0306172
chr1	34663208	34663208	C	G	0.454545	25	55	1	exonic	C1orf94	.	nonsynonymous SNV	C1orf94:NM_001134734:exon2:c.C703G:p.Q235E,C1orf94:NM_032884:exon2:c.C133G:p.Q45E	rs1382602	.	.	0.2656	.	0.76	.	.	1	T	0	B	0.022	N	1	P	2.27	T	102.63	snp	FAO=25	FDP=55	FR=.	FRO=30	FSAF=9	FSAR=16	FSRF=15	FSRR=15	FWDB=0.0476137	FXX=0	LEN=1	MLLD=128.289	PB=0.5	PBP=1	QD=7.4638	RBI=0.106052
chr1	34663411	34663411	C	G	0.516667	93	180	1	exonic	C1orf94	.	nonsynonymous SNV	C1orf94:NM_001134734:exon2:c.C906G:p.D302E,C1orf94:NM_032884:exon2:c.C336G:p.D112E	rs1414474	.	.	0.2359	.	0.24	.	.	0.19	T	0.008	B	0.822	N	0.999	P	1.75	T	416.14	snp	FAO=93	FDP=180	FR=.	FRO=87	FSAF=47	FSAR=46	FSRF=24	FSRR=63	FWDB=0.0281105	FXX=0	LEN=1	MLLD=183.434	PB=0.5	PBP=1	QD=9.2476	RBI=0.0615315
chr1	34667863	34667863	C	A	0.507463	102	201	1	intronic	C1orf94	.	.	.	rs12746310	.	.	0.2336	.	0.23	.	.	.	.	.	.	.	.	.	.	.	.	482	snp	FAO=108	FDP=205	FR=.	FRO=97	FSAF=42	FSAR=66	FSRF=46	FSRR=51	FWDB=0.0370411	FXX=0	LEN=1	MLLD=79.0345	PB=0.5	PBP=1	QD=9.40491	RBI=0.043688
chr1	35223345	35223345	G	A	0.42029	29	69	2	exonic	GJB5	.	synonymous SNV	GJB5:NM_005268:exon2:c.G414A:p.K138K	rs3738345	.	.	0.2506	.	0.48	.	.	.	.	.	.	.	.	.	.	.	.	108.83	snp	FAO=29	FDP=69	FR=.	FRO=40	FSAF=6	FSAR=23	FSRF=18	FSRR=22	FWDB=-0.0616445	FXX=0	LEN=1	MLLD=57.7598	PB=0.5	PBP=1	QD=6.30901	RBI=0.0616537
chr1	35259961	35259961	A	G	0.455307	163	358	2	exonic	GJA4	.	synonymous SNV	GJA4:NM_002060:exon2:c.A147G:p.Q49Q	rs1764390	.	.	0.647	.	0.85	.	.	.	.	.	.	.	.	.	.	.	.	604.68	snp	FAO=161	FDP=356	FR=.	FRO=195	FSAF=78	FSAR=83	FSRF=89	FSRR=106	FWDB=-0.00221514	FXX=0.00835631	LEN=1	MLLD=82.9294	PB=0.5	PBP=1	QD=6.79412	RBI=0.00302682
chr1	35562965	35562965	G	A	1	44	44	1	exonic	ZMYM1	.	nonsynonymous SNV	ZMYM1:NM_001289089:exon4:c.G217A:p.V73M,ZMYM1:NM_024772:exon4:c.G217A:p.V73M,ZMYM1:NM_001289088:exon5:c.G217A:p.V73M,ZMYM1:NM_001289090:exon5:c.G217A:p.V73M	rs2971408	.	.	0.9256	.	0.93	.	.	0.29	T	0.001	B	0.023	N	0	P	2.54	T	412.47	snp	FAO=44	FDP=44	FR=.	FRO=0	FSAF=35	FSAR=9	FSRF=0	FSRR=0	FWDB=-0.0283665	FXX=0	LEN=1	MLLD=143.661	PB=0.5	PBP=1	QD=37.4975	RBI=0.0312341
chr1	35563206	35563206	C	G	0.963855	80	83	2	intronic	ZMYM1	.	.	.	rs6658571	.	.	0.8891	.	0.89	.	.	.	.	.	.	.	.	.	.	.	.	761.34	snp	FAO=81	FDP=81	FR=.	FRO=0	FSAF=40	FSAR=41	FSRF=0	FSRR=0	FWDB=0.0540287	FXX=0.0240935	LEN=1	MLLD=153.147	PB=0.5	PBP=1	QD=37.5969	RBI=0.0542856
chr1	35576145	35576145	C	T	0.99115	112	113	2	intronic	ZMYM1	.	.	.	rs2935955	.	.	.	.	0.93	.	.	.	.	.	.	.	.	.	.	.	.	1071.38	snp	FAO=113	FDP=113	FR=.	FRO=0	FSAF=14	FSAR=99	FSRF=0	FSRR=0	FWDB=0.0294136	FXX=0	LEN=1	MLLD=133.15	PB=0.5	PBP=1	QD=37.9251	RBI=0.0323625
chr1	35925861	35925861	C	A	1	26	26	1	intronic	KIAA0319L	.	.	.	rs2819002	.	.	0.9493	.	1	.	.	.	.	.	.	.	.	.	.	.	.	286.96	snp	FAO=30	FDP=30	FR=.	FRO=0	FSAF=13	FSAR=17	FSRF=0	FSRR=0	FWDB=0.0520569	FXX=0	LEN=1	MLLD=149.806	PB=0.5	PBP=1	QD=38.2606	RBI=0.0578262
chr1	36203702	36203702	A	C	0.208333	10	48	14	intronic	CLSPN	.	.	.	.	.	.	.	.	.	.	.	.	.	.	.	.	.	.	.	.	.	17.25	snp	FAO=10	FDP=48	FR=.	FRO=38	FSAF=0	FSAR=10	FSRF=3	FSRR=35	FWDB=-0.0141633	FXX=0.039992	LEN=1	MLLD=105.195	PB=0.5	PBP=1	QD=1.43767	RBI=0.0277612
chr1	36205166	36205166	A	G	0.947368	72	76	2	intronic	CLSPN	.	.	.	rs577483	.	.	0.8664	.	0.87	.	.	.	.	.	.	.	.	.	.	.	.	642.75	snp	FAO=72	FDP=75	FR=.	FRO=3	FSAF=35	FSAR=37	FSRF=1	FSRR=2	FWDB=0.106557	FXX=0.0131562	LEN=1	MLLD=73.5451	PB=0.5	PBP=1	QD=34.2802	RBI=0.107308
chr1	36216835	36216835	C	T	1	45	45	1	intronic	CLSPN	.	.	.	rs535638	.	.	0.8663	.	0.87	.	.	.	.	.	.	.	.	.	.	.	.	423.66	snp	FAO=45	FDP=45	FR=.	FRO=0	FSAF=35	FSAR=10	FSRF=0	FSRR=0	FWDB=-0.0109524	FXX=0	LEN=1	MLLD=294.831	PB=0.5	PBP=1	QD=37.659	RBI=0.0115612
chr1	36316571	36316571	A	C	1	281	281	1	exonic	AGO4	.	synonymous SNV	AGO4:NM_017629:exon17:c.A2394C:p.S798S	rs4652895	.	.	0.8593	.	0.86	.	.	.	.	.	.	.	.	.	.	.	.	2693.15	snp	FAO=281	FDP=281	FR=.	FRO=0	FSAF=130	FSAR=151	FSRF=0	FSRR=0	FWDB=-0.0157632	FXX=0	LEN=1	MLLD=234.25	PB=0.5	PBP=1	QD=38.3366	RBI=0.0383326
chr1	36553673	36553673	A	G	0.995868	241	242	1	exonic	TEKT2	.	synonymous SNV	TEKT2:NM_014466:exon10:c.A1179G:p.T393T	rs399393	.	.	0.9184	.	1	.	.	.	.	.	.	.	.	.	.	.	.	2296.72	snp	FAO=240	FDP=240	FR=.	FRO=0	FSAF=118	FSAR=122	FSRF=0	FSRR=0	FWDB=0.0630837	FXX=0.00826412	LEN=1	MLLD=96.1229	PB=0.5	PBP=1	QD=38.2787	RBI=0.0688446
chr1	36563158	36563158	C	A	0.598425	76	127	8	UTR3	COL8A2	NM_005202:c.*12G>T,NM_001294347:c.*12G>T	.	.	rs3738360	.	.	0.9083	.	0.91	.	.	.	.	.	.	.	.	.	.	.	.	414.09	snp	FAO=77	FDP=126	FR=.	FRO=49	FSAF=49	FSAR=28	FSRF=13	FSRR=36	FWDB=-0.00495677	FXX=0.0078734	LEN=1	MLLD=258.689	PB=0.5	PBP=1	QD=13.1457	RBI=0.0152799
chr1	36602943	36602943	C	T	0.982301	111	113	1	intronic	TRAPPC3	.	.	.	rs2231318	.	.	0.7476	.	0.85	.	.	.	.	.	.	.	.	.	.	.	.	1056.4	snp	FAO=111	FDP=111	FR=.	FRO=0	FSAF=26	FSAR=85	FSRF=0	FSRR=0	FWDB=-0.00235511	FXX=0.0176975	LEN=1	MLLD=136.284	PB=0.5	PBP=1	QD=38.0685	RBI=0.0029363
chr1	36642420	36642420	T	C	0.428571	21	49	1	exonic	MAP7D1	.	synonymous SNV	MAP7D1:NM_001286365:exon7:c.T1245C:p.S415S,MAP7D1:NM_018067:exon8:c.T1356C:p.S452S,MAP7D1:NM_001286366:exon9:c.T1260C:p.S420S	rs475591	.	.	0.5797	.	0.93	.	.	.	.	.	.	.	.	1	P	.	.	83.26	snp	FAO=21	FDP=49	FR=.	FRO=28	FSAF=11	FSAR=10	FSRF=15	FSRR=13	FWDB=-0.0339246	FXX=0	LEN=1	MLLD=88.3743	PB=0.5	PBP=1	QD=6.79636	RBI=0.0350041
chr1	36752433	36752433	C	T	0.450413	109	242	2	exonic	THRAP3	.	nonsynonymous SNV	THRAP3:NM_005119:exon4:c.C602T:p.A201V	rs6425977	.	.	0.8778	.	0.95	.	.	0.15	T	0.103	B	0.132	N	0.263	P	2.54	T	412.33	snp	FAO=109	FDP=242	FR=.	FRO=133	FSAF=55	FSAR=54	FSRF=61	FSRR=72	FWDB=0.0227432	FXX=0	LEN=1	MLLD=292.813	PB=0.5	PBP=1	QD=6.81529	RBI=0.0227454
chr1	36762396	36762396	C	T	0.991379	230	232	2	intronic	THRAP3	.	.	.	rs1566589	.	.	0.9992	.	1	.	.	.	.	.	.	.	.	.	.	.	.	2164.52	snp	FAO=230	FDP=230	FR=.	FRO=0	FSAF=110	FSAR=120	FSRF=0	FSRR=0	FWDB=0.0101137	FXX=0.00862032	LEN=1	MLLD=60.5489	PB=0.5	PBP=1	QD=37.6438	RBI=0.0623389
chr1	36773075	36773076	TT	-	0.446809	84	188	2	intronic	SH3D21	.	.	.	rs138016197	.	.	0.1197	.	0.14	.	.	.	.	.	.	.	.	.	.	.	.	129.88	del	FAO=94	FDP=184	FR=.	FRO=90	FSAF=45	FSAR=49	FSRF=54	FSRR=36	FWDB=0.00293116	FXX=0.0212755	LEN=2	MLLD=178.466	PB=0.5	PBP=1	QD=2.82352	RBI=0.00893623
chr1	36773405	36773405	T	G	0.41206	82	199	1	exonic	SH3D21	.	synonymous SNV	SH3D21:NM_024676:exon3:c.T138G:p.P46P,SH3D21:NM_001162530:exon6:c.T471G:p.P157P	rs35343437	.	.	0.4925	.	0.72	.	.	.	.	.	.	.	.	.	.	.	.	279.89	snp	FAO=82	FDP=199	FR=.	FRO=117	FSAF=49	FSAR=33	FSRF=63	FSRR=54	FWDB=0.0133158	FXX=0	LEN=1	MLLD=252.696	PB=0.5	PBP=1	QD=5.62589	RBI=0.0607214
chr1	36785270	36785270	C	T	0.568493	83	146	1	intronic	SH3D21	.	.	.	rs2282431	.	.	0.2445	.	0.72	.	.	.	.	.	.	.	.	.	.	.	.	412.05	snp	FAO=83	FDP=146	FR=.	FRO=63	FSAF=49	FSAR=34	FSRF=39	FSRR=24	FWDB=0.0973751	FXX=0.00680226	LEN=1	MLLD=150.807	PB=0.5	PBP=1	QD=11.289	RBI=0.097428
chr1	36807481	36807481	C	T	0.471698	25	53	1	exonic	STK40	.	nonsynonymous SNV	STK40:NM_001282546:exon11:c.G1198A:p.A400T,STK40:NM_001282547:exon11:c.G1183A:p.A395T,STK40:NM_032017:exon12:c.G1183A:p.A395T	rs3795498	.	.	0.2531	.	0.25	.	.	0.25	T	0.04	B	0	D	0	P	-0.02	T	112.83	snp	FAO=26	FDP=53	FR=.	FRO=27	FSAF=11	FSAR=15	FSRF=13	FSRR=14	FWDB=-0.00495075	FXX=0	LEN=1	MLLD=70.0115	PB=0.5	PBP=1	QD=8.51508	RBI=0.0191355
chr1	36814473	36814473	C	T	0.523438	67	128	1	intronic	STK40	.	.	.	rs55703317	.	.	.	.	0.12	.	.	.	.	.	.	.	.	.	.	.	.	306.07	snp	FAO=67	FDP=128	FR=.	FRO=61	FSAF=36	FSAR=31	FSRF=24	FSRR=37	FWDB=0.0448334	FXX=0	LEN=1	MLLD=67.4405	PB=0.5	PBP=1	QD=9.56457	RBI=0.0563848
chr1	36820748	36820748	A	T	0.51797	245	473	1	intronic	STK40	.	.	.	rs574285694	.	.	.	.	.	.	.	.	.	.	.	.	.	.	.	.	.	873.46	snp	FAO=203	FDP=400	FR=.	FRO=197	FSAF=102	FSAR=101	FSRF=91	FSRR=106	FWDB=0.018537	FXX=0	LEN=1	MLLD=170.556	PB=0.5	PBP=1	QD=8.73462	RBI=0.069886
chr1	36820927	36820927	G	A	0.433862	82	189	1	exonic	STK40	.	synonymous SNV	STK40:NM_001282546:exon5:c.C465T:p.S155S,STK40:NM_001282547:exon5:c.C450T:p.S150S,STK40:NM_032017:exon6:c.C450T:p.S150S	rs11263875	.	.	0.1215	.	0.14	.	.	.	.	.	.	.	.	.	.	.	.	298.31	snp	FAO=82	FDP=189	FR=.	FRO=107	FSAF=30	FSAR=52	FSRF=59	FSRR=48	FWDB=-0.0262574	FXX=0	LEN=1	MLLD=64.5342	PB=0.5	PBP=1	QD=6.31339	RBI=0.0588311
chr1	36927733	36927733	G	A	0.434146	89	205	3	exonic	MRPS15	.	synonymous SNV	MRPS15:NM_031280:exon3:c.C207T:p.P69P	rs7065	.	.	0.929	.	1	.	.	.	.	.	.	.	.	.	.	.	.	327.18	snp	FAO=90	FDP=208	FR=.	FRO=118	FSAF=52	FSAR=38	FSRF=56	FSRR=62	FWDB=-0.0617016	FXX=0.00478446	LEN=1	MLLD=51.6301	PB=0.5	PBP=1	QD=6.29197	RBI=0.0632046
chr1	36932463	36932463	A	G	0.507692	99	195	1	exonic	CSF3R	.	nonsynonymous SNV	CSF3R:NM_156039:exon17:c.T2087C:p.M696T	rs148916169	.	.	0.0065	.	0.019	.	.	0.43	T	0	B	0.114	U	1	N	0.84	T	430.24	snp	FAO=99	FDP=195	FR=.	FRO=96	FSAF=51	FSAR=48	FSRF=43	FSRR=53	FWDB=0.0230948	FXX=0	LEN=1	MLLD=105.739	PB=0.5	PBP=1	QD=8.82549	RBI=0.0247626
chr1	36934805	36934805	C	G	0.457143	80	175	2	exonic	CSF3R	.	nonsynonymous SNV	CSF3R:NM_000760:exon12:c.G1528C:p.D510H,CSF3R:NM_156039:exon12:c.G1528C:p.D510H,CSF3R:NM_172313:exon12:c.G1528C:p.D510H	rs3917991	.	.	0.012	.	0.17	.	.	0.13	T	0.999	D	0.611	N	0.998	P	0.63	T	303.79	snp	FAO=80	FDP=178	FR=.	FRO=98	FSAF=40	FSAR=40	FSRF=46	FSRR=52	FWDB=-0.0104154	FXX=0.00558628	LEN=1	MLLD=88.3299	PB=0.5	PBP=1	QD=6.82679	RBI=0.0840423
chr1	36937059	36937059	A	G	1	212	212	1	exonic	CSF3R	.	synonymous SNV	CSF3R:NM_000760:exon10:c.T1260C:p.T420T,CSF3R:NM_156039:exon10:c.T1260C:p.T420T,CSF3R:NM_172313:exon10:c.T1260C:p.T420T	rs3917981	.	.	0.5535	.	0.74	.	.	.	.	.	.	.	.	1	P	.	.	2032.89	snp	FAO=213	FDP=213	FR=.	FRO=0	FSAF=129	FSAR=84	FSRF=0	FSRR=0	FWDB=-0.00259314	FXX=0	LEN=1	MLLD=253.547	PB=0.5	PBP=1	QD=38.1763	RBI=0.0033712
chr1	36937065	36937065	A	G	0.478873	102	213	1	exonic	CSF3R	.	synonymous SNV	CSF3R:NM_000760:exon10:c.T1254C:p.R418R,CSF3R:NM_156039:exon10:c.T1254C:p.R418R,CSF3R:NM_172313:exon10:c.T1254C:p.R418R	rs3917980	.	.	0.3487	.	0.41	.	.	.	.	.	.	.	.	0.06	P	.	.	427.95	snp	FAO=104	FDP=214	FR=.	FRO=110	FSAF=67	FSAR=37	FSRF=62	FSRR=48	FWDB=-0.0196247	FXX=0.00465095	LEN=1	MLLD=227.269	PB=0.5	PBP=1	QD=7.99904	RBI=0.092694
chr1	37325477	37325477	A	C	0.411458	79	192	1	exonic	GRIK3	.	nonsynonymous SNV	GRIK3:NM_000831:exon6:c.T928G:p.S310A	rs6691840	.	.	0.2669	.	0.62	.	.	1	T	0	B	0.013	N	1	P	2.01	T	278.29	snp	FAO=81	FDP=194	FR=.	FRO=113	FSAF=52	FSAR=29	FSRF=55	FSRR=58	FWDB=0.0359607	FXX=0	LEN=1	MLLD=100.2	PB=0.5	PBP=1	QD=5.73784	RBI=0.036145
chr1	38006359	38006359	A	G	0.992701	272	274	4	intronic	SNIP1	.	.	.	rs2174769	.	.	0.8458	.	0.97	.	.	.	.	.	.	.	.	.	.	.	.	2626.01	snp	FAO=275	FDP=275	FR=.	FRO=0	FSAF=163	FSAR=112	FSRF=0	FSRR=0	FWDB=0.0186264	FXX=0.010791	LEN=1	MLLD=66.5815	PB=0.5	PBP=1	QD=38.1965	RBI=0.051606
chr1	38023316	38023316	C	T	0.54902	28	51	1	exonic	DNALI1	.	nonsynonymous SNV	DNALI1:NM_003462:exon2:c.C260T:p.A87V	rs11749	.	.	0.2571	.	0.37	.	.	0.32	T	0.749	P	0.002	N	0	P	0.97	T	147.19	snp	FAO=29	FDP=52	FR=.	FRO=23	FSAF=13	FSAR=16	FSRF=6	FSRR=17	FWDB=0.00346459	FXX=0	LEN=1	MLLD=204.985	PB=0.5	PBP=1	QD=11.322	RBI=0.0037376
chr1	38030696	38030696	T	C	0.516129	112	217	2	UTR3	DNALI1	NM_003462:c.*34T>C	.	.	rs6619	.	.	0.4398	.	0.61	.	.	.	.	.	.	.	.	.	.	.	.	496.3	snp	FAO=112	FDP=217	FR=.	FRO=105	FSAF=41	FSAR=71	FSRF=29	FSRR=76	FWDB=0.0231777	FXX=0.00458695	LEN=1	MLLD=58.9466	PB=0.5	PBP=1	QD=9.14839	RBI=0.0450673
chr1	38049552	38049552	C	G	1	84	84	4	intronic	GNL2	.	.	.	rs6426024	.	.	0.8445	.	0.97	.	.	.	.	.	.	.	.	.	.	.	.	796.93	snp	FAO=84	FDP=84	FR=.	FRO=0	FSAF=42	FSAR=42	FSRF=0	FSRR=0	FWDB=0.0216312	FXX=0	LEN=1	MLLD=332.468	PB=0.5	PBP=1	QD=37.9489	RBI=0.0373398
chr1	38148765	38148765	A	G	0.502793	90	179	1	UTR3	C1orf109	NM_017850:c.*30T>C,NM_001303030:c.*30T>C,NM_001303031:c.*30T>C	.	.	rs684260	.	.	0.745	.	0.97	.	.	.	.	.	.	.	.	.	.	.	.	388.05	snp	FAO=90	FDP=180	FR=.	FRO=90	FSAF=45	FSAR=45	FSRF=42	FSRR=48	FWDB=-0.0489459	FXX=0	LEN=1	MLLD=63.0378	PB=0.5	PBP=1	QD=8.62334	RBI=0.0581121
chr1	38149076	38149076	G	A	0.580952	122	210	2	exonic	C1orf109	.	synonymous SNV	C1orf109:NM_001303030:exon4:c.C675T:p.I225I,C1orf109:NM_001303031:exon4:c.C678T:p.I226I,C1orf109:NM_017850:exon4:c.C489T:p.I163I	rs34250208	.	.	0.1316	.	0.14	.	.	.	.	.	.	.	.	.	.	.	.	618.62	snp	FAO=122	FDP=210	FR=.	FRO=88	FSAF=70	FSAR=52	FSRF=50	FSRR=38	FWDB=0.0394412	FXX=0	LEN=1	MLLD=58.6841	PB=0.5	PBP=1	QD=11.7833	RBI=0.0576555
chr1	38155265	38155265	G	C	0.542857	57	105	3	intronic	C1orf109	.	.	.	rs586252	.	.	0.2731	.	0.4	.	.	.	.	.	.	.	.	.	.	.	.	270.96	snp	FAO=57	FDP=105	FR=.	FRO=48	FSAF=30	FSAR=27	FSRF=27	FSRR=21	FWDB=0.0445055	FXX=0	LEN=1	MLLD=63.3991	PB=0.5	PBP=1	QD=10.3221	RBI=0.0446333
chr1	38158258	38158258	C	T	0.452381	19	42	2	UTR5	CDCA8	NM_001256875:c.-105C>T	.	.	rs11558851	.	.	.	.	0.16	.	.	.	.	.	.	.	.	.	.	.	.	80.87	snp	FAO=19	FDP=42	FR=.	FRO=23	FSAF=11	FSAR=8	FSRF=15	FSRR=8	FWDB=-0.00699146	FXX=0	LEN=1	MLLD=76.5526	PB=0.5	PBP=1	QD=7.70186	RBI=0.0276124
chr1	38161694	38161694	A	G	0.502618	96	191	1	intronic	CDCA8	.	.	.	rs615530	.	.	0.4525	.	0.7	.	.	.	.	.	.	.	.	.	.	.	.	423.31	snp	FAO=97	FDP=191	FR=.	FRO=94	FSAF=52	FSAR=45	FSRF=27	FSRR=67	FWDB=0.0206344	FXX=0.00520806	LEN=1	MLLD=317.642	PB=0.5	PBP=1	QD=8.86511	RBI=0.0234605
chr1	38164724	38164724	C	G	0.552381	58	105	1	intronic	CDCA8	.	.	.	rs557290	.	.	.	.	0.7	.	.	.	.	.	.	.	.	.	.	.	.	282.8	snp	FAO=58	FDP=105	FR=.	FRO=47	FSAF=23	FSAR=35	FSRF=13	FSRR=34	FWDB=-0.0118315	FXX=0.0277752	LEN=1	MLLD=251.504	PB=0.5	PBP=1	QD=10.7732	RBI=0.0269684
chr1	38184470	38184470	C	G	0.486111	70	144	2	exonic	EPHA10	.	synonymous SNV	EPHA10:NM_001099439:exon16:c.G2775C:p.A925A	rs610213	.	.	0.1644	.	0.2	.	.	.	.	.	.	.	.	.	.	.	.	292.37	snp	FAO=70	FDP=144	FR=.	FRO=74	FSAF=46	FSAR=24	FSRF=29	FSRR=45	FWDB=-0.0311206	FXX=0	LEN=1	MLLD=63.9778	PB=0.5	PBP=1	QD=8.12143	RBI=0.0323986
chr1	38186189	38186189	C	T	0.444444	56	126	4	exonic	EPHA10	.	nonsynonymous SNV	EPHA10:NM_001099439:exon13:c.G2246A:p.G749E	rs6671088	.	.	0.1629	.	0.2	.	.	0	D	0.875	P	0.002	N	0	P	-1.53	D	212.71	snp	FAO=56	FDP=126	FR=.	FRO=70	FSAF=32	FSAR=24	FSRF=41	FSRR=29	FWDB=0.0189149	FXX=0	LEN=1	MLLD=260.829	PB=0.5	PBP=1	QD=6.75284	RBI=0.0201356
chr1	38186294	38186294	C	T	0.432	54	125	1	intronic	EPHA10	.	.	.	rs1008879	.	.	.	.	0.18	.	.	.	.	.	.	.	.	.	.	.	.	198.57	snp	FAO=54	FDP=125	FR=.	FRO=71	FSAF=30	FSAR=24	FSRF=39	FSRR=32	FWDB=0.0251028	FXX=0	LEN=1	MLLD=200.704	PB=0.5	PBP=1	QD=6.35429	RBI=0.0286743
chr1	38187447	38187447	A	G	0.505929	128	253	1	exonic	EPHA10	.	synonymous SNV	EPHA10:NM_001099439:exon11:c.T2031C:p.H677H	rs579908	.	.	0.2618	.	0.34	.	.	.	.	.	.	.	.	.	.	.	.	560.8	snp	FAO=129	FDP=253	FR=.	FRO=124	FSAF=65	FSAR=64	FSRF=57	FSRR=67	FWDB=0.0316067	FXX=0	LEN=1	MLLD=97.9761	PB=0.5	PBP=1	QD=8.86641	RBI=0.0317559
chr1	38188841	38188841	G	A	0.523962	328	626	3	intronic	EPHA10	.	.	.	rs12121777	.	.	0.2141	.	0.22	.	.	.	.	.	.	.	.	.	.	.	.	883.27	snp	FAO=205	FDP=400	FR=.	FRO=195	FSAF=95	FSAR=110	FSRF=81	FSRR=114	FWDB=-0.000441304	FXX=0	LEN=1	MLLD=226.201	PB=0.5	PBP=1	QD=8.8327	RBI=0.0017604
chr1	38327982	38327982	G	T	0.412162	61	148	1	UTR3	INPP5B	NM_005540:c.*5C>A,NM_001297434:c.*5C>A	.	.	rs3843	.	.	0.7036	.	0.79	.	.	.	.	.	.	.	.	.	.	.	.	212.81	snp	FAO=61	FDP=147	FR=.	FRO=86	FSAF=30	FSAR=31	FSRF=39	FSRR=47	FWDB=0.0322899	FXX=0.0067563	LEN=1	MLLD=74.7114	PB=0.5	PBP=1	QD=5.79069	RBI=0.0325641
chr1	38334317	38334318	TC	AA	0.415755	190	457	2	intronic	INPP5B	.	.	.	rs386630429	.	.	.	.	0.24	.	.	.	.	.	.	.	.	.	.	.	.	574.34	mnp	FAO=168	FDP=400	FR=.	FRO=232	FSAF=72	FSAR=96	FSRF=106	FSRR=126	FWDB=-0.0368242	FXX=0	LEN=2	MLLD=163.519	PB=0.5	PBP=1	QD=5.7434	RBI=0.0369547
chr1	38338795	38338795	A	G	0.455357	51	112	1	exonic	INPP5B	.	nonsynonymous SNV	INPP5B:NM_001297434:exon13:c.T1502C:p.M501T,INPP5B:NM_005540:exon19:c.T1994C:p.M665T	rs11488569	.	.	0.7037	.	0.79	.	.	0.65	T	0	B	0.944	N	1	P	-2.92	D	201.3	snp	FAO=51	FDP=112	FR=.	FRO=61	FSAF=21	FSAR=30	FSRF=29	FSRR=32	FWDB=0.0276828	FXX=0	LEN=1	MLLD=207.882	PB=0.5	PBP=1	QD=7.18932	RBI=0.0279711
chr1	38423853	38423853	G	C	1	396	396	1	UTR3	SF3A3	NM_006802:c.*5C>G	.	.	rs9293	.	.	0.8624	.	1	.	.	.	.	.	.	.	.	.	.	.	.	3803.25	snp	FAO=396	FDP=396	FR=.	FRO=0	FSAF=186	FSAR=210	FSRF=0	FSRR=0	FWDB=0.0278518	FXX=0	LEN=1	MLLD=199.429	PB=0.5	PBP=1	QD=38.4166	RBI=0.032568
chr1	38425724	38425724	T	C	1	30	30	3	intronic	SF3A3	.	.	.	rs17531342	.	.	0.8639	.	1	.	.	.	.	.	.	.	.	.	.	.	.	291.79	snp	FAO=30	FDP=30	FR=.	FRO=0	FSAF=2	FSAR=28	FSRF=0	FSRR=0	FWDB=-0.0993664	FXX=0	LEN=1	MLLD=46.9792	PB=0.5	PBP=1	QD=38.9056	RBI=0.0997977
chr1	38425895	38425895	T	C	0.966667	29	30	2	intronic	SF3A3	.	.	.	rs28675056	.	.	0.8623	.	1	.	.	.	.	.	.	.	.	.	.	.	.	282.52	snp	FAO=29	FDP=29	FR=.	FRO=0	FSAF=2	FSAR=27	FSRF=0	FSRR=0	FWDB=0.084175	FXX=0.0333222	LEN=1	MLLD=352.387	PB=0.5	PBP=1	QD=38.968	RBI=0.0869284
chr1	38444749	38444749	T	C	0.994186	171	172	2	intronic	SF3A3	.	.	.	rs7555461	.	.	0.4259	.	0.68	.	.	.	.	.	.	.	.	.	.	.	.	1614.83	snp	FAO=171	FDP=171	FR=.	FRO=0	FSAF=59	FSAR=112	FSRF=0	FSRR=0	FWDB=-0.0168434	FXX=0.00581362	LEN=1	MLLD=299.398	PB=0.5	PBP=1	QD=37.7739	RBI=0.0197545
chr1	38449910	38449910	T	C	0.462222	104	225	2	exonic	SF3A3	.	synonymous SNV	SF3A3:NM_006802:exon6:c.A399G:p.E133E	rs11210870	.	.	0.2901	.	0.45	.	.	.	.	.	.	.	.	.	.	.	.	404.31	snp	FAO=104	FDP=225	FR=.	FRO=121	FSAF=59	FSAR=45	FSRF=41	FSRR=80	FWDB=0.0583984	FXX=0	LEN=1	MLLD=55.0408	PB=0.5	PBP=1	QD=7.18778	RBI=0.0592722
chr1	38450367	38450367	A	G	1	126	126	1	intronic	SF3A3	.	.	.	rs6680796	.	.	0.8627	.	1	.	.	.	.	.	.	.	.	.	.	.	.	1203.51	snp	FAO=126	FDP=126	FR=.	FRO=0	FSAF=99	FSAR=27	FSRF=0	FSRR=0	FWDB=0.0825112	FXX=0.0454511	LEN=1	MLLD=60.2806	PB=0.5	PBP=1	QD=38.2066	RBI=0.11293
chr1	38463504	38463504	C	T	0.995614	227	228	1	exonic	FHL3	.	synonymous SNV	FHL3:NM_001243878:exon4:c.G216A:p.P72P,FHL3:NM_004468:exon5:c.G540A:p.P180P	rs7366048	.	.	0.4184	.	0.69	.	.	.	.	.	.	.	.	.	.	.	.	2185.16	snp	FAO=227	FDP=227	FR=.	FRO=0	FSAF=133	FSAR=94	FSRF=0	FSRR=0	FWDB=0.0104855	FXX=0.00873324	LEN=1	MLLD=75.7964	PB=0.5	PBP=1	QD=38.505	RBI=0.0141585
chr1	38464639	38464639	C	G	0.906574	262	289	1	intronic	FHL3	.	.	.	rs4570384	.	.	1	.	1	.	.	.	.	.	.	.	.	.	.	.	.	2300.64	snp	FAO=281	FDP=289	FR=.	FRO=8	FSAF=166	FSAR=115	FSRF=0	FSRR=8	FWDB=-0.000399069	FXX=0.00344816	LEN=1	MLLD=73.5749	PB=0.5	PBP=1	QD=31.8427	RBI=0.0488354
chr1	39311617	39311617	T	G	0.547771	86	157	3	exonic	RRAGC	.	synonymous SNV	RRAGC:NM_001271851:exon6:c.A940C:p.R314R,RRAGC:NM_022157:exon6:c.A1042C:p.R348R	rs11549874	.	.	0.0599	.	0.1	.	.	.	.	.	.	.	.	.	.	.	.	405.46	snp	FAO=86	FDP=159	FR=.	FRO=73	FSAF=51	FSAR=35	FSRF=37	FSRR=36	FWDB=0.0215642	FXX=0	LEN=1	MLLD=161.308	PB=0.5	PBP=1	QD=10.2003	RBI=0.022725
chr1	39340504	39340504	T	G	0.485915	138	284	1	exonic	GJA9	.	synonymous SNV	GJA9:NM_030772:exon2:c.A1267C:p.R423R	rs41270783	.	.	0.0608	.	0.14	.	.	.	.	.	.	.	.	.	.	.	.	565.78	snp	FAO=138	FDP=284	FR=.	FRO=146	FSAF=59	FSAR=79	FSRF=76	FSRR=70	FWDB=-0.00772646	FXX=0	LEN=1	MLLD=235.208	PB=0.5	PBP=1	QD=7.96867	RBI=0.00793832
chr1	39340862	39340862	A	G	0.340909	30	88	2	exonic	GJA9	.	synonymous SNV	GJA9:NM_030772:exon2:c.T909C:p.S303S	rs874243	.	.	0.2121	.	0.23	.	.	.	.	.	.	.	.	.	.	.	.	86.01	snp	FAO=30	FDP=88	FR=.	FRO=58	FSAF=18	FSAR=12	FSRF=31	FSRR=27	FWDB=0.0729226	FXX=0	LEN=1	MLLD=56.8909	PB=0.5	PBP=1	QD=3.90951	RBI=0.0765297
chr1	39457293	39457293	T	C	0.666667	6	9	3	intronic	AKIRIN1	.	.	.	rs111311750	.	.	0.2605	.	0.63	.	.	.	.	.	.	.	.	.	.	.	.	51.92	snp	FAO=6	FDP=7	FR=.	FRO=1	FSAF=6	FSAR=0	FSRF=1	FSRR=0	FWDB=0.0423191	FXX=0.221976	LEN=1	MLLD=205.467	PB=0.5	PBP=1	QD=29.6713	RBI=0.0423191
chr1	39457318	39457318	T	G	0.5	3	6	6	intronic	AKIRIN1	.	.	.	.	.	.	.	.	.	.	.	.	.	.	.	.	.	.	.	.	.	16.08	snp	FAO=3	FDP=6	FR=.	FRO=3	FSAF=3	FSAR=0	FSRF=3	FSRR=0	FWDB=0.00905086	FXX=0	LEN=1	MLLD=50.5896	PB=0.5	PBP=1	QD=10.723	RBI=0.00905086
chr1	39466626	39466626	A	G	1	63	63	1	intronic	AKIRIN1	.	.	.	rs11205525	.	.	0.3883	.	0.45	.	.	.	.	.	.	.	.	.	.	.	.	593.89	snp	FAO=63	FDP=63	FR=.	FRO=0	FSAF=40	FSAR=23	FSRF=0	FSRR=0	FWDB=0.0155977	FXX=0	LEN=1	MLLD=69.5478	PB=0.5	PBP=1	QD=37.7071	RBI=0.0433011
chr1	39466786	39466786	C	G	1	61	61	3	intronic	AKIRIN1	.	.	.	rs10888613	.	.	0.3881	.	0.45	.	.	.	.	.	.	.	.	.	.	.	.	577.07	snp	FAO=61	FDP=61	FR=.	FRO=0	FSAF=35	FSAR=26	FSRF=0	FSRR=0	FWDB=-0.0463046	FXX=0	LEN=1	MLLD=87.1638	PB=0.5	PBP=1	QD=37.8405	RBI=0.0467351
chr1	39500186	39500186	G	A	0.430108	40	93	1	UTR3	NDUFS5	NM_004552:c.*18G>A,NM_001184979:c.*18G>A	.	.	rs6981	.	.	0.0521	.	0.086	.	.	.	.	.	.	.	.	.	.	.	.	157.12	snp	FAO=41	FDP=93	FR=.	FRO=52	FSAF=29	FSAR=12	FSRF=32	FSRR=20	FWDB=-0.0284837	FXX=0.0106372	LEN=1	MLLD=81.4608	PB=0.5	PBP=1	QD=6.7577	RBI=0.0297476
chr1	39549983	39549983	G	A	0.51831	184	355	4	exonic	MACF1	.	synonymous SNV	MACF1:NM_012090:exon1:c.G93A:p.S31S	rs3736890	.	.	0.1871	.	0.24	.	.	.	.	.	.	.	.	.	.	.	.	807.4	snp	FAO=184	FDP=356	FR=.	FRO=172	FSAF=114	FSAR=70	FSRF=85	FSRR=87	FWDB=-0.00529115	FXX=0	LEN=1	MLLD=300.737	PB=0.5	PBP=1	QD=9.0719	RBI=0.034539
chr1	39748921	39748921	G	A	0.411765	105	255	2	exonic	MACF1	.	synonymous SNV	MACF1:NM_012090:exon7:c.G771A:p.Q257Q	rs2275188	.	.	0.6924	.	0.8	.	.	.	.	.	.	.	.	.	.	.	.	353.52	snp	FAO=105	FDP=255	FR=.	FRO=150	FSAF=49	FSAR=56	FSRF=61	FSRR=89	FWDB=-0.0130774	FXX=0	LEN=1	MLLD=64.6998	PB=0.5	PBP=1	QD=5.54538	RBI=0.0272966
chr1	39749884	39749884	G	T	0.445312	57	128	2	intronic	MACF1	.	.	.	rs2039597	.	.	0.1513	.	0.38	.	.	.	.	.	.	.	.	.	.	.	.	237.01	snp	FAO=61	FDP=129	FR=.	FRO=68	FSAF=21	FSAR=40	FSRF=30	FSRR=38	FWDB=-0.0279487	FXX=0.0514668	LEN=1	MLLD=41.2607	PB=0.5	PBP=1	QD=7.34923	RBI=0.0328921
chr1	39766041	39766041	A	G	0.462151	116	251	1	intronic	MACF1	.	.	.	rs41270803	.	.	0.2208	.	0.22	.	.	.	.	.	.	.	.	.	.	.	.	481.99	snp	FAO=120	FDP=253	FR=.	FRO=133	FSAF=37	FSAR=83	FSRF=53	FSRR=80	FWDB=-0.014293	FXX=0.0117183	LEN=1	MLLD=296.443	PB=0.5	PBP=1	QD=7.62036	RBI=0.0145339
chr1	39766055	39766055	C	T	0.44186	95	215	2	intronic	MACF1	.	.	.	rs2275186	.	.	0.692	.	0.8	.	.	.	.	.	.	.	.	.	.	.	.	350.65	snp	FAO=95	FDP=216	FR=.	FRO=121	FSAF=15	FSAR=80	FSRF=37	FSRR=84	FWDB=-0.0173714	FXX=0.00460808	LEN=1	MLLD=74.4284	PB=0.5	PBP=1	QD=6.4935	RBI=0.0202827
chr1	39783013	39783013	G	T	0.504673	54	107	1	exonic	MACF1	.	nonsynonymous SNV	MACF1:NM_012090:exon28:c.G3731T:p.R1244L	rs138873333	.	.	0.0023	.	0.04	.	.	0.21	T	0.995	D	.	.	1	D	1.39	T	238.16	snp	FAO=54	FDP=107	FR=.	FRO=53	FSAF=26	FSAR=28	FSRF=29	FSRR=24	FWDB=-0.0247881	FXX=0	LEN=1	MLLD=229.155	PB=0.5	PBP=1	QD=8.90332	RBI=0.026913
chr1	39815143	39815143	T	A	0.460751	135	293	4	intronic	MACF1	.	.	.	rs16826093	.	.	0.2227	.	0.22	.	.	.	.	.	.	.	.	.	.	.	.	519.29	snp	FAO=135	FDP=293	FR=.	FRO=158	FSAF=76	FSAR=59	FSRF=79	FSRR=79	FWDB=-0.0301978	FXX=0	LEN=1	MLLD=43.008	PB=0.5	PBP=1	QD=7.08931	RBI=0.0302239
chr1	39835817	39835817	A	G	0.657895	50	76	1	exonic	MACF1	.	nonsynonymous SNV	MACF1:NM_012090:exon45:c.A6868G:p.M2290V	rs2296172	.	.	0.2231	.	0.22	.	.	0.92	T	0	B	0.556	N	0	P	1.43	T	292.39	snp	FAO=50	FDP=76	FR=.	FRO=26	FSAF=28	FSAR=22	FSRF=13	FSRR=13	FWDB=0.0535641	FXX=0	LEN=1	MLLD=82.5391	PB=0.5	PBP=1	QD=15.3891	RBI=0.0563779
chr1	39853641	39853641	G	T	0.561728	91	162	1	exonic	MACF1	.	nonsynonymous SNV	MACF1:NM_012090:exon52:c.G8941T:p.A2981S	rs144760259	.	.	0.0021	.	0.04	.	.	0.1	T	1	D	0	D	1	D	0.93	T	444.82	snp	FAO=91	FDP=162	FR=.	FRO=71	FSAF=47	FSAR=44	FSRF=45	FSRR=26	FWDB=-0.00442953	FXX=0	LEN=1	MLLD=211.099	PB=0.5	PBP=1	QD=10.9832	RBI=0.0132236
chr1	39889677	39889677	G	A	0.356589	46	129	1	intronic	MACF1	.	.	.	rs663892	.	.	0.3067	.	0.73	.	.	.	.	.	.	.	.	.	.	.	.	139.61	snp	FAO=47	FDP=130	FR=.	FRO=83	FSAF=36	FSAR=11	FSRF=46	FSRR=37	FWDB=0.00312858	FXX=0	LEN=1	MLLD=85.9699	PB=0.5	PBP=1	QD=4.29554	RBI=0.0031687
chr1	39893093	39893093	C	T	0.521429	73	140	1	intronic	MACF1	.	.	.	rs625384	.	.	0.3038	.	0.51	.	.	.	.	.	.	.	.	.	.	.	.	349.74	snp	FAO=76	FDP=143	FR=.	FRO=67	FSAF=42	FSAR=34	FSRF=31	FSRR=36	FWDB=0.0143067	FXX=0	LEN=1	MLLD=303.355	PB=0.5	PBP=1	QD=9.78281	RBI=0.01648
chr1	39895460	39895460	G	A	0.508197	62	122	2	intronic	MACF1	.	.	.	rs683135	.	.	0.3074	.	0.73	.	.	.	.	.	.	.	.	.	.	.	.	274.64	snp	FAO=62	FDP=122	FR=.	FRO=60	FSAF=36	FSAR=26	FSRF=30	FSRR=30	FWDB=-0.0105197	FXX=0	LEN=1	MLLD=270.384	PB=0.5	PBP=1	QD=9.00457	RBI=0.0231265
chr1	39907911	39907911	G	A	0.426471	29	68	2	exonic	MACF1	.	synonymous SNV	MACF1:NM_012090:exon71:c.G12690A:p.T4230T	rs370347610	.	.	0.0001	.	0.0001	.	.	.	.	.	.	.	.	1	D	.	.	110.14	snp	FAO=29	FDP=68	FR=.	FRO=39	FSAF=17	FSAR=12	FSRF=22	FSRR=17	FWDB=-0.0637149	FXX=0	LEN=1	MLLD=87.7784	PB=0.5	PBP=1	QD=6.47855	RBI=0.0852817
chr1	39908506	39908506	G	A	0.409483	95	232	1	exonic	MACF1	.	nonsynonymous SNV	MACF1:NM_012090:exon73:c.G13048A:p.A4350T	rs587404	.	.	0.3066	.	0.51	.	.	1	T	0	B	0.003	N	0.98	P	1.3	T	332.11	snp	FAO=97	FDP=233	FR=.	FRO=136	FSAF=39	FSAR=58	FSRF=55	FSRR=81	FWDB=0.00682557	FXX=0.00427332	LEN=1	MLLD=295.341	PB=0.5	PBP=1	QD=5.70153	RBI=0.00929783
chr1	39913351	39913351	A	G	0.472656	121	256	1	intronic	MACF1	.	.	.	rs2296173	.	.	0.223	.	0.22	.	.	.	.	.	.	.	.	.	.	.	.	483.8	snp	FAO=121	FDP=255	FR=.	FRO=134	FSAF=55	FSAR=66	FSRF=55	FSRR=79	FWDB=0.0575431	FXX=0.0039061	LEN=1	MLLD=64.1116	PB=0.5	PBP=1	QD=7.58893	RBI=0.0669372
chr1	39914363	39914363	G	C	0.490196	50	102	1	exonic	MACF1	.	nonsynonymous SNV	MACF1:NM_012090:exon79:c.G14009C:p.S4670T	rs668556	.	.	0.5801	.	0.81	.	.	1	T	0	B	0.037	N	0.998	P	0.68	T	214.81	snp	FAO=50	FDP=102	FR=.	FRO=52	FSAF=23	FSAR=27	FSRF=15	FSRR=37	FWDB=0.00399347	FXX=0	LEN=1	MLLD=79.541	PB=0.5	PBP=1	QD=8.4239	RBI=0.0416922
chr1	40035686	40035686	C	T	0.47343	98	207	2	ncRNA_intronic	LOC101929516	.	.	.	rs17513135	.	.	0.2365	.	0.24	.	.	.	.	.	.	.	.	.	.	.	.	343.03	snp	FAO=95	FDP=205	FR=.	FRO=110	FSAF=35	FSAR=60	FSRF=47	FSRR=63	FWDB=-0.0362957	FXX=0.00966137	LEN=1	MLLD=218.088	PB=0.5	PBP=1	QD=6.69319	RBI=0.0383018
chr1	40036847	40036847	G	C	0.449074	97	216	1	ncRNA_intronic	LOC101929516	.	.	.	rs2293476	.	.	.	.	0.23	.	.	.	.	.	.	.	.	.	.	.	.	376.06	snp	FAO=99	FDP=218	FR=.	FRO=119	FSAF=45	FSAR=54	FSRF=55	FSRR=64	FWDB=0.0150976	FXX=0	LEN=1	MLLD=216.74	PB=0.5	PBP=1	QD=6.90027	RBI=0.0167395
chr1	40037902	40037902	A	G	0.48227	68	141	1	ncRNA_intronic	LOC101929516	.	.	.	rs2242500	.	.	.	.	0.42	.	.	.	.	.	.	.	.	.	.	.	.	283.94	snp	FAO=68	FDP=141	FR=.	FRO=73	FSAF=33	FSAR=35	FSRF=34	FSRR=39	FWDB=0.0195276	FXX=0	LEN=1	MLLD=64.2598	PB=0.5	PBP=1	QD=8.05503	RBI=0.0330102
chr1	40041371	40041371	-	A	0.443396	47	106	2	intronic	PABPC4	.	.	.	rs398073897	.	.	.	.	0.24	.	.	.	.	.	.	.	.	.	.	.	.	57.58	ins	FAO=49	FDP=105	FR=.	FRO=56	FSAF=36	FSAR=13	FSRF=40	FSRR=16	FWDB=-0.0936932	FXX=0.00943307	LEN=1	MLLD=29.5158	PB=0.5	PBP=1	QD=2.19356	RBI=0.115836
chr1	40092089	40092089	T	C	1	65	65	1	UTR3	HEYL	NM_014571:c.*90A>G	.	.	rs2695320	.	.	.	.	1	.	.	.	.	.	.	.	.	.	.	.	.	615.94	snp	FAO=65	FDP=65	FR=.	FRO=0	FSAF=57	FSAR=8	FSRF=0	FSRR=0	FWDB=-0.0137533	FXX=0	LEN=1	MLLD=60.6207	PB=0.5	PBP=1	QD=37.9038	RBI=0.0495272
chr1	40149642	40149642	G	T	0.5	47	94	1	exonic	HPCAL4	.	synonymous SNV	HPCAL4:NM_016257:exon3:c.C345A:p.R115R,HPCAL4:NM_001282396:exon4:c.C345A:p.R115R	rs784634	.	.	0.8065	.	0.92	.	.	.	.	.	.	.	.	.	.	.	.	212.49	snp	FAO=48	FDP=95	FR=.	FRO=47	FSAF=23	FSAR=25	FSRF=29	FSRR=18	FWDB=0.00809434	FXX=0	LEN=1	MLLD=330.369	PB=0.5	PBP=1	QD=8.94706	RBI=0.00874597
chr1	40149870	40149870	C	G	0.363636	4	11	4	intronic	HPCAL4	.	.	.	rs113763288	.	.	0.8339	.	0.92	.	.	.	.	.	.	.	.	.	.	.	.	19.97	snp	FAO=4	FDP=11	FR=.	FRO=7	FSAF=1	FSAR=3	FSRF=5	FSRR=2	FWDB=0.0532751	FXX=0	LEN=1	MLLD=50.1658	PB=0.5	PBP=1	QD=7.26161	RBI=0.116574
chr1	40319587	40319587	A	C	0.547804	212	387	1	intronic	TRIT1	.	.	.	rs2294814	.	.	.	.	0.9	.	.	.	.	.	.	.	.	.	.	.	.	992.99	snp	FAO=212	FDP=387	FR=.	FRO=175	FSAF=106	FSAR=106	FSRF=95	FSRR=80	FWDB=-0.00723637	FXX=0	LEN=1	MLLD=214.393	PB=0.5	PBP=1	QD=10.2635	RBI=0.110865
chr1	40349131	40349131	G	A	0.444444	116	261	3	exonic	TRIT1	.	synonymous SNV	TRIT1:NM_017646:exon1:c.C33T:p.P11P	rs3845570	.	.	0.393	.	0.62	.	.	.	.	.	.	.	.	.	.	.	.	429.77	snp	FAO=116	FDP=261	FR=.	FRO=145	FSAF=53	FSAR=63	FSRF=76	FSRR=69	FWDB=-0.0413168	FXX=0.00760427	LEN=1	MLLD=137.004	PB=0.5	PBP=1	QD=6.58657	RBI=0.0417411
chr1	40363054	40363054	G	C	1	264	264	1	exonic	MYCL	.	nonsynonymous SNV	MYCL:NM_001033081:exon2:c.C1085G:p.T362S,MYCL:NM_001033082:exon3:c.C1175G:p.T392S	rs3134614	.	.	0.8672	.	1	.	.	0.71	T	0	B	0	N	0	P	-0.9	T	2555.92	snp	FAO=266	FDP=266	FR=.	FRO=0	FSAF=97	FSAR=169	FSRF=0	FSRR=0	FWDB=0.0779082	FXX=0.00374518	LEN=1	MLLD=65.4126	PB=0.5	PBP=1	QD=38.4349	RBI=0.119667
chr1	40533266	40533266	T	G	0.969388	190	196	1	exonic	CAP1	.	nonsynonymous SNV	CAP1:NM_001105530:exon8:c.T685G:p.C229G,CAP1:NM_006367:exon8:c.T685G:p.C229G	rs11207440	.	.	.	.	1	.	.	0.68	T	0	B	0.005	N	1	P	2.85	T	1803.56	snp	FAO=190	FDP=190	FR=.	FRO=0	FSAF=97	FSAR=93	FSRF=0	FSRR=0	FWDB=-0.0264586	FXX=0.0306107	LEN=1	MLLD=57.6314	PB=0.5	PBP=1	QD=37.9697	RBI=0.0662593
chr1	40533287	40533287	T	G	1	96	96	1	exonic	CAP1	.	nonsynonymous SNV	CAP1:NM_001105530:exon8:c.T706G:p.C236G,CAP1:NM_006367:exon8:c.T706G:p.C236G	rs6665926	.	.	.	.	1	.	.	0.29	T	0	B	0	N	1	P	1.62	T	916.3	snp	FAO=96	FDP=96	FR=.	FRO=0	FSAF=0	FSAR=96	FSRF=0	FSRR=0	FWDB=0	FXX=0.0495	LEN=1	MLLD=64.1103	PB=0.5	PBP=1	QD=38.1793	RBI=0.0188892
chr1	40533315	40533315	T	G	1	102	102	3	exonic	CAP1	.	nonsynonymous SNV	CAP1:NM_001105530:exon8:c.T734G:p.I245S,CAP1:NM_006367:exon8:c.T734G:p.I245S	rs6665933	.	.	.	.	1	.	.	0.85	T	0	B	0.007	N	0.998	P	2.61	T	968.65	snp	FAO=102	FDP=102	FR=.	FRO=0	FSAF=0	FSAR=102	FSRF=0	FSRR=0	FWDB=0	FXX=0	LEN=1	MLLD=204.776	PB=0.5	PBP=1	QD=37.9863	RBI=0.0142925
chr1	40533320	40533320	T	G	0.990196	101	102	1	exonic	CAP1	.	nonsynonymous SNV	CAP1:NM_001105530:exon8:c.T739G:p.C247G,CAP1:NM_006367:exon8:c.T739G:p.C247G	rs6665936	.	.	.	.	1	.	.	0.48	T	0	B	0.014	N	1	P	2.82	T	942.64	snp	FAO=101	FDP=101	FR=.	FRO=0	FSAF=0	FSAR=101	FSRF=0	FSRR=0	FWDB=0	FXX=0.00980296	LEN=1	MLLD=66.0746	PB=0.5	PBP=1	QD=37.3323	RBI=0.052952
chr1	40533326	40533326	T	G	0.990196	101	102	1	exonic	CAP1	.	nonsynonymous SNV	CAP1:NM_001105530:exon8:c.T745G:p.Y249D,CAP1:NM_006367:exon8:c.T745G:p.Y249D	rs6665937	.	.	.	.	1	.	.	0.97	T	0	B	0	N	1	P	2.8	T	968.65	snp	FAO=102	FDP=102	FR=.	FRO=0	FSAF=0	FSAR=102	FSRF=0	FSRR=0	FWDB=0	FXX=0	LEN=1	MLLD=63.7498	PB=0.5	PBP=1	QD=37.9861	RBI=0.0858864
chr1	40533347	40533347	T	G	0.980769	102	104	1	exonic	CAP1	.	nonsynonymous SNV	CAP1:NM_001105530:exon8:c.T766G:p.S256A,CAP1:NM_006367:exon8:c.T766G:p.S256A	rs6665944	.	.	.	.	1	.	.	1	T	0	B	0.001	N	1	P	3.07	T	939.3	snp	FAO=102	FDP=104	FR=.	FRO=2	FSAF=0	FSAR=102	FSRF=0	FSRR=2	FWDB=0	FXX=0	LEN=1	MLLD=246.083	PB=0.5	PBP=1	QD=36.1269	RBI=0.0619678
chr1	40555321	40555321	C	T	1	137	137	1	intronic	PPT1	.	.	.	rs3131651	.	.	.	.	0.63	.	.	.	.	.	.	.	.	.	.	.	.	1313.42	snp	FAO=137	FDP=137	FR=.	FRO=0	FSAF=59	FSAR=78	FSRF=0	FSRR=0	FWDB=-0.0509317	FXX=0	LEN=1	MLLD=210.826	PB=0.5	PBP=1	QD=38.348	RBI=0.0514991
chr1	40771973	40771973	C	G	0.534535	178	333	1	intronic	COL9A2	.	.	.	rs2076696	.	.	.	.	0.33	.	.	.	.	.	.	.	.	.	.	.	.	808.16	snp	FAO=177	FDP=331	FR=.	FRO=154	FSAF=80	FSAR=97	FSRF=78	FSRR=76	FWDB=0.0223512	FXX=0.00600583	LEN=1	MLLD=64.5936	PB=0.5	PBP=1	QD=9.76628	RBI=0.0549919
chr1	40773149	40773149	T	C	0.407821	73	179	1	exonic	COL9A2	.	nonsynonymous SNV	COL9A2:NM_001852:exon19:c.A977G:p.Q326R	rs2228564	.	.	0.214	.	0.62	.	.	0.58	T	0	B	0.002	N	1	P	-3.36	D	268.78	snp	FAO=78	FDP=184	FR=.	FRO=106	FSAF=39	FSAR=39	FSRF=55	FSRR=51	FWDB=-0.00661545	FXX=0.0160419	LEN=1	MLLD=241.338	PB=0.5	PBP=1	QD=5.84314	RBI=0.0214797
chr1	40777800	40777800	T	G	0.546053	83	152	2	intronic	COL9A2	.	.	.	rs1979785	.	.	0.2165	.	0.7	.	.	.	.	.	.	.	.	.	.	.	.	393.4	snp	FAO=83	FDP=152	FR=.	FRO=69	FSAF=24	FSAR=59	FSRF=16	FSRR=53	FWDB=-0.0779296	FXX=0	LEN=1	MLLD=46.5861	PB=0.5	PBP=1	QD=10.3527	RBI=0.0993852
chr1	40777842	40777842	A	G	0.54918	67	122	3	intronic	COL9A2	.	.	.	rs209918	.	.	0.2288	.	0.7	.	.	.	.	.	.	.	.	.	.	.	.	322.19	snp	FAO=67	FDP=122	FR=.	FRO=55	FSAF=8	FSAR=59	FSRF=2	FSRR=53	FWDB=0.0151556	FXX=0	LEN=1	MLLD=66.526	PB=0.5	PBP=1	QD=10.5637	RBI=0.0282447
chr1	40778377	40778377	C	T	0.495575	56	113	1	intronic	COL9A2	.	.	.	rs1983658	.	.	0.2018	.	0.71	.	.	.	.	.	.	.	.	.	.	.	.	241.22	snp	FAO=56	FDP=113	FR=.	FRO=57	FSAF=42	FSAR=14	FSRF=34	FSRR=23	FWDB=0.0587963	FXX=0	LEN=1	MLLD=60.3642	PB=0.5	PBP=1	QD=8.53859	RBI=0.0593775
chr1	40840353	40840353	A	G	0.595745	56	94	3	UTR5	SMAP2	NM_001198978:c.-15A>G	.	.	rs1003710	.	.	.	.	0.71	.	.	.	.	.	.	.	.	.	.	.	.	289.07	snp	FAO=56	FDP=94	FR=.	FRO=38	FSAF=0	FSAR=56	FSRF=2	FSRR=36	FWDB=0.060809	FXX=0	LEN=1	MLLD=40.0125	PB=0.5	PBP=1	QD=12.3007	RBI=0.10919
chr1	40879808	40879808	G	T	0.994152	170	171	1	intronic	SMAP2	.	.	.	rs209605	.	.	0.9219	.	0.98	.	.	.	.	.	.	.	.	.	.	.	.	1633.78	snp	FAO=171	FDP=171	FR=.	FRO=0	FSAF=75	FSAR=96	FSRF=0	FSRR=0	FWDB=0.0101108	FXX=0.01156	LEN=1	MLLD=179.886	PB=0.5	PBP=1	QD=38.217	RBI=0.0138704
chr1	40881041	40881041	C	G	0.965054	359	372	2	exonic	SMAP2	.	synonymous SNV	SMAP2:NM_001198978:exon7:c.C579G:p.S193S,SMAP2:NM_001198979:exon7:c.C654G:p.S218S,SMAP2:NM_001198980:exon7:c.C429G:p.S143S,SMAP2:NM_022733:exon7:c.C669G:p.S223S	rs209606	.	.	0.8847	.	0.99	.	.	.	.	.	.	.	.	.	.	.	.	3228.46	snp	FAO=359	FDP=372	FR=.	FRO=13	FSAF=180	FSAR=179	FSRF=4	FSRR=9	FWDB=0.0666063	FXX=0	LEN=1	MLLD=54.3644	PB=0.5	PBP=1	QD=34.7146	RBI=0.0852422
chr1	40881840	40881840	G	A	0.522472	93	178	1	intronic	SMAP2	.	.	.	rs1007263	.	.	0.0933	.	0.18	.	.	.	.	.	.	.	.	.	.	.	.	425.92	snp	FAO=94	FDP=178	FR=.	FRO=84	FSAF=62	FSAR=32	FSRF=39	FSRR=45	FWDB=-0.0192675	FXX=0.0111105	LEN=1	MLLD=103.338	PB=0.5	PBP=1	QD=9.57133	RBI=0.0193218
chr1	41101572	41101572	A	G	0.992806	138	139	1	intronic	RIMS3	.	.	.	rs2253835	.	.	0.7971	.	0.93	.	.	.	.	.	.	.	.	.	.	.	.	1328.24	snp	FAO=139	FDP=139	FR=.	FRO=0	FSAF=63	FSAR=76	FSRF=0	FSRR=0	FWDB=0.0154244	FXX=0	LEN=1	MLLD=202.981	PB=0.5	PBP=1	QD=38.2229	RBI=0.0182142
chr1	41107612	41107612	C	G	0.988889	89	90	1	UTR5	RIMS3	NM_014747:c.-15G>C	.	.	rs2076332	.	.	0.2672	.	0.28	.	.	.	.	.	.	.	.	.	.	.	.	865.3	snp	FAO=91	FDP=91	FR=.	FRO=0	FSAF=26	FSAR=65	FSRF=0	FSRR=0	FWDB=0.0609105	FXX=0	LEN=1	MLLD=317.563	PB=0.5	PBP=1	QD=38.0351	RBI=0.0643537
chr1	41204569	41204569	C	T	0.49162	88	179	2	exonic	NFYC	.	synonymous SNV	NFYC:NM_001142587:exon2:c.C54T:p.S18S,NFYC:NM_001142588:exon2:c.C54T:p.S18S,NFYC:NM_001142589:exon2:c.C54T:p.S18S,NFYC:NM_014223:exon2:c.C54T:p.S18S,NFYC:NM_001142590:exon7:c.C54T:p.S18S	rs1057925	.	.	0.5844	.	0.59	.	.	.	.	.	.	.	.	.	.	.	.	359.69	snp	FAO=88	FDP=184	FR=.	FRO=96	FSAF=50	FSAR=38	FSRF=57	FSRR=39	FWDB=-0.0370198	FXX=0	LEN=1	MLLD=164.509	PB=0.5	PBP=1	QD=7.81928	RBI=0.0379267
chr1	41285087	41285087	T	C	0.995943	491	493	1	exonic	KCNQ4	.	synonymous SNV	KCNQ4:NM_004700:exon5:c.T777C:p.A259A,KCNQ4:NM_172163:exon5:c.T777C:p.A259A	rs4660468	CLINSIG=non-pathogenic;CLNDBN=not_specified;CLNREVSTAT=criteria_provided\x2c_single_submitter;CLNACC=RCV000038247.2;CLNDSDB=MedGen;CLNDSDBID=CN169374	.	0.7269	.	0.73	.	.	.	.	.	.	.	.	0	P	.	.	3835.08	snp	FAO=398	FDP=398	FR=.	FRO=0	FSAF=218	FSAR=180	FSRF=0	FSRR=0	FWDB=0.0213689	FXX=0.00499988	LEN=1	MLLD=164.874	PB=0.5	PBP=1	QD=38.5436	RBI=0.0309797
chr1	41296828	41296828	T	G	0.488688	108	221	1	exonic	KCNQ4	.	nonsynonymous SNV	KCNQ4:NM_172163:exon9:c.T1203G:p.H401Q,KCNQ4:NM_004700:exon10:c.T1365G:p.H455Q	rs34287852	CLINSIG=non-pathogenic;CLNDBN=not_specified;CLNREVSTAT=criteria_provided\x2c_single_submitter;CLNACC=RCV000038243.2;CLNDSDB=MedGen;CLNDSDBID=CN169374	.	0.2398	.	0.31	.	.	0.49	T	0.022	B	0.132	N	0.765	P	-4.95	D	450.48	snp	FAO=108	FDP=221	FR=.	FRO=113	FSAF=71	FSAR=37	FSRF=67	FSRR=46	FWDB=0.0132361	FXX=0	LEN=1	MLLD=173.921	PB=0.5	PBP=1	QD=8.15339	RBI=0.0387635
chr1	41303904	41303904	G	A	0.333333	5	15	1	intronic	KCNQ4	.	.	.	rs12740352	.	.	.	.	0.25	.	.	.	.	.	.	.	.	.	.	.	.	21.1	snp	FAO=5	FDP=15	FR=.	FRO=10	FSAF=4	FSAR=1	FSRF=4	FSRR=6	FWDB=0.00257228	FXX=0	LEN=1	MLLD=228.847	PB=0.5	PBP=1	QD=5.62559	RBI=0.00519165
chr1	41466803	41466803	G	A	0.438017	53	121	1	intronic	CTPS1	.	.	.	rs12718433	.	.	0.4138	.	0.58	.	.	.	.	.	.	.	.	.	.	.	.	196.17	snp	FAO=51	FDP=115	FR=.	FRO=64	FSAF=17	FSAR=34	FSRF=38	FSRR=26	FWDB=-0.0289231	FXX=0.0495827	LEN=1	MLLD=60.1541	PB=0.5	PBP=1	QD=6.82323	RBI=0.0368563
chr1	41474400	41474400	C	G	0.537313	72	134	1	intronic	CTPS1	.	.	.	rs35044078	.	.	0.1091	.	0.28	.	.	.	.	.	.	.	.	.	.	.	.	336.08	snp	FAO=72	FDP=134	FR=.	FRO=62	FSAF=38	FSAR=34	FSRF=35	FSRR=27	FWDB=0.0239137	FXX=0	LEN=1	MLLD=125.066	PB=0.5	PBP=1	QD=10.0322	RBI=0.0242169
chr1	41475085	41475085	A	G	0.509434	108	212	2	intronic	CTPS1	.	.	.	rs12144160	.	.	0.5574	.	0.66	.	.	.	.	.	.	.	.	.	.	.	.	471.48	snp	FAO=108	FDP=212	FR=.	FRO=104	FSAF=71	FSAR=37	FSRF=65	FSRR=39	FWDB=0.0164372	FXX=0	LEN=1	MLLD=58.4641	PB=0.5	PBP=1	QD=8.8958	RBI=0.0785581
chr1	41494222	41494222	G	T	0.477966	141	295	2	ncRNA_exonic	SLFNL1-AS1	.	.	.	rs11578697	.	.	0.4894	.	0.63	.	.	.	.	.	.	.	.	.	.	.	.	571.89	snp	FAO=142	FDP=298	FR=.	FRO=156	FSAF=77	FSAR=65	FSRF=105	FSRR=51	FWDB=-0.096661	FXX=0.00334437	LEN=1	MLLD=58.2762	PB=0.5	PBP=1	QD=7.67643	RBI=0.0980251
chr1	41540853	41540853	A	T	0.98324	176	179	3	intronic	SCMH1	.	.	.	rs2011981	.	.	0.7837	.	0.99	.	.	.	.	.	.	.	.	.	.	.	.	1557.43	snp	FAO=167	FDP=170	FR=.	FRO=3	FSAF=155	FSAR=12	FSRF=3	FSRR=0	FWDB=0.00710603	FXX=0.0502765	LEN=1	MLLD=380.912	PB=0.5	PBP=1	QD=36.6455	RBI=0.0481843
chr1	41540861	41540861	T	C	1	181	181	2	intronic	SCMH1	.	.	.	rs2011982	.	.	0.7833	.	0.99	.	.	.	.	.	.	.	.	.	.	.	.	1645.99	snp	FAO=172	FDP=172	FR=.	FRO=0	FSAF=158	FSAR=14	FSRF=0	FSRR=0	FWDB=-0.0191201	FXX=0.049721	LEN=1	MLLD=62.9709	PB=0.5	PBP=1	QD=38.2788	RBI=0.0359321
chr1	41540902	41540902	G	A	0.427778	77	180	2	exonic	SCMH1	.	nonsynonymous SNV	SCMH1:NM_001172222:exon3:c.C463T:p.P155S,SCMH1:NM_001172220:exon8:c.C754T:p.P252S,SCMH1:NM_001172221:exon8:c.C754T:p.P252S,SCMH1:NM_001031694:exon9:c.C937T:p.P313S,SCMH1:NM_001172219:exon9:c.C967T:p.P323S,SCMH1:NM_012236:exon9:c.C796T:p.P266S,SCMH1:NM_001172218:exon10:c.C754T:p.P252S	rs143365597	.	.	0.0024	.	0.0041	.	.	0.9	T	1	D	0	D	1	D	1.93	T	248.87	snp	FAO=71	FDP=170	FR=.	FRO=99	FSAF=66	FSAR=5	FSRF=88	FSRR=11	FWDB=-0.00625677	FXX=0.0607701	LEN=1	MLLD=359.121	PB=0.5	PBP=1	QD=5.85573	RBI=0.0189586
chr1	41608389	41608389	A	G	0.473404	89	188	3	intronic	SCMH1	.	.	.	rs34286980	.	.	.	.	0.27	.	.	.	.	.	.	.	.	.	.	.	.	358.71	snp	FAO=89	FDP=188	FR=.	FRO=99	FSAF=56	FSAR=33	FSRF=66	FSRR=33	FWDB=0.0401848	FXX=0	LEN=1	MLLD=63.1094	PB=0.5	PBP=1	QD=7.63204	RBI=0.0435567
chr1	41949972	41949972	C	T	0.991736	240	242	1	intronic	EDN2	.	.	.	rs11210278	.	.	.	.	0.35	.	.	.	.	.	.	.	.	.	.	.	.	2297.03	snp	FAO=244	FDP=244	FR=.	FRO=0	FSAF=60	FSAR=184	FSRF=0	FSRR=0	FWDB=0.176318	FXX=0.00408147	LEN=1	MLLD=51.0931	PB=0.5	PBP=1	QD=37.6563	RBI=0.176471
chr1	41950312	41950312	T	C	0.994845	193	194	1	UTR5	EDN2	NM_001302269:c.-40A>G,NM_001956:c.-40A>G	.	.	rs2984691	.	.	0.9422	.	0.97	.	.	.	.	.	.	.	.	.	.	.	.	1846.02	snp	FAO=193	FDP=193	FR=.	FRO=0	FSAF=86	FSAR=107	FSRF=0	FSRR=0	FWDB=-0.000816403	FXX=0.00515437	LEN=1	MLLD=124.26	PB=0.5	PBP=1	QD=38.2596	RBI=0.0671348
chr1	41976328	41976328	T	C	1	43	43	1	exonic	HIVEP3	.	nonsynonymous SNV	HIVEP3:NM_001127714:exon8:c.A7012G:p.T2338A,HIVEP3:NM_024503:exon9:c.A7015G:p.T2339A	rs9439043	.	.	0.9972	.	1	.	.	1	T	0	B	0.392	N	1	P	3.45	T	423.94	snp	FAO=45	FDP=45	FR=.	FRO=0	FSAF=29	FSAR=16	FSRF=0	FSRR=0	FWDB=0.0821945	FXX=0	LEN=1	MLLD=59.4421	PB=0.5	PBP=1	QD=37.6838	RBI=0.0954757
chr1	41978566	41978566	T	G	0.984848	65	66	1	exonic	HIVEP3	.	nonsynonymous SNV	HIVEP3:NM_001127714:exon7:c.A6326C:p.D2109A,HIVEP3:NM_024503:exon8:c.A6326C:p.D2109A	rs2991344	.	.	1	.	1	.	.	1	T	0	B	0.025	N	1	P	3.51	T	674.66	snp	FAO=73	FDP=73	FR=.	FRO=0	FSAF=34	FSAR=39	FSRF=0	FSRR=0	FWDB=0.0385433	FXX=0	LEN=1	MLLD=42.839	PB=0.5	PBP=1	QD=36.9675	RBI=0.190603
chr1	41978825	41978825	C	G	1	214	214	1	exonic	HIVEP3	.	nonsynonymous SNV	HIVEP3:NM_001127714:exon7:c.G6067C:p.A2023P,HIVEP3:NM_024503:exon8:c.G6067C:p.A2023P	rs2483689	.	.	1	.	1	.	.	1	T	0	B	0.037	N	1	P	3.66	T	2081.66	snp	FAO=217	FDP=217	FR=.	FRO=0	FSAF=92	FSAR=125	FSRF=0	FSRR=0	FWDB=0.0607599	FXX=0	LEN=1	MLLD=262.236	PB=0.5	PBP=1	QD=38.3717	RBI=0.0663793
chr1	41979156	41979156	A	G	0.4	10	25	1	exonic	HIVEP3	.	synonymous SNV	HIVEP3:NM_001127714:exon7:c.T5736C:p.A1912A,HIVEP3:NM_024503:exon8:c.T5736C:p.A1912A	rs615177	.	.	0.605	.	0.99	.	.	.	.	.	.	.	.	.	.	.	.	40.84	snp	FAO=10	FDP=25	FR=.	FRO=15	FSAF=3	FSAR=7	FSRF=5	FSRR=10	FWDB=0.104335	FXX=0	LEN=1	MLLD=241.568	PB=0.5	PBP=1	QD=6.53471	RBI=0.109149
chr1	42619139	42619139	A	G	0.461538	120	260	1	exonic	GUCA2B	.	synonymous SNV	GUCA2B:NM_007102:exon1:c.A18G:p.A6A	rs1047047	.	.	0.1509	.	0.46	.	.	.	.	.	.	.	.	.	.	.	.	459.98	snp	FAO=119	FDP=259	FR=.	FRO=140	FSAF=60	FSAR=59	FSRF=74	FSRR=66	FWDB=-0.0148351	FXX=0.00384601	LEN=1	MLLD=308.973	PB=0.5	PBP=1	QD=7.10397	RBI=0.0190042
chr1	42621170	42621170	G	C	0.472362	94	199	2	intronic	GUCA2B	.	.	.	rs80206942	.	.	0.0488	.	0.075	.	.	.	.	.	.	.	.	.	.	.	.	377.21	snp	FAO=94	FDP=199	FR=.	FRO=105	FSAF=64	FSAR=30	FSRF=39	FSRR=66	FWDB=-0.00953671	FXX=0	LEN=1	MLLD=341.398	PB=0.5	PBP=1	QD=7.58203	RBI=0.00956575
chr1	42629040	42629040	A	G	0.969512	159	164	2	intronic	GUCA2A	.	.	.	rs2232224	.	.	0.9987	.	1	.	.	.	.	.	.	.	.	.	.	.	.	1438.66	snp	FAO=159	FDP=164	FR=.	FRO=5	FSAF=52	FSAR=107	FSRF=3	FSRR=2	FWDB=-0.000327356	FXX=0	LEN=1	MLLD=284.94	PB=0.5	PBP=1	QD=35.0892	RBI=0.00148241
chr1	42630364	42630364	G	A	0.441558	102	231	2	exonic	GUCA2A	.	nonsynonymous SNV	GUCA2A:NM_033553:exon1:c.C20T:p.S7F	rs2071499	.	.	0.5965	.	0.65	.	.	0.18	T	0.845	P	0.06	N	1	P	0.85	T	377.17	snp	FAO=102	FDP=231	FR=.	FRO=129	FSAF=8	FSAR=94	FSRF=13	FSRR=116	FWDB=0.0519929	FXX=0	LEN=1	MLLD=62.3013	PB=0.5	PBP=1	QD=6.53101	RBI=0.0520879
chr1	42656819	42656819	T	A	0.51462	88	171	1	intronic	FOXJ3	.	.	.	rs16829212	.	.	.	.	0.57	.	.	.	.	.	.	.	.	.	.	.	.	397.05	snp	FAO=88	FDP=170	FR=.	FRO=82	FSAF=45	FSAR=43	FSRF=49	FSRR=33	FWDB=-0.0318297	FXX=0.00584761	LEN=1	MLLD=66.8974	PB=0.5	PBP=1	QD=9.34242	RBI=0.109121
chr1	42656868	42656868	C	G	0.453125	87	192	1	intronic	FOXJ3	.	.	.	rs1085252	.	.	.	.	0.36	.	.	.	.	.	.	.	.	.	.	.	.	335.31	snp	FAO=87	FDP=191	FR=.	FRO=104	FSAF=48	FSAR=39	FSRF=45	FSRR=59	FWDB=0.0141843	FXX=0.00520806	LEN=1	MLLD=62.3577	PB=0.5	PBP=1	QD=7.02209	RBI=0.0696262
chr1	42693597	42693597	A	G	1	348	348	1	exonic	FOXJ3	.	nonsynonymous SNV	FOXJ3:NM_001198850:exon5:c.T485C:p.V162A,FOXJ3:NM_001198852:exon5:c.T485C:p.V162A,FOXJ3:NM_014947:exon5:c.T485C:p.V162A,FOXJ3:NM_001198851:exon7:c.T485C:p.V162A	rs343376	.	.	0.7903	.	0.92	.	.	0.51	T	0	B	0.038	N	0	P	-3.71	D	3347.2	snp	FAO=348	FDP=348	FR=.	FRO=0	FSAF=163	FSAR=185	FSRF=0	FSRR=0	FWDB=-0.00427283	FXX=0	LEN=1	MLLD=141.212	PB=0.5	PBP=1	QD=38.4736	RBI=0.00431934
chr1	42880177	42880177	G	A	0.462264	49	106	1	exonic	RIMKLA	.	synonymous SNV	RIMKLA:NM_173642:exon5:c.G708A:p.P236P	rs139332664	.	.	.	.	0.0029	.	.	.	.	.	.	.	.	.	.	.	.	196.16	snp	FAO=49	FDP=106	FR=.	FRO=57	FSAF=26	FSAR=23	FSRF=27	FSRR=30	FWDB=0.0163546	FXX=0	LEN=1	MLLD=68.5933	PB=0.5	PBP=1	QD=7.40224	RBI=0.0535872
chr1	42880516	42880516	T	C	0.363874	139	382	1	exonic	RIMKLA	.	synonymous SNV	RIMKLA:NM_173642:exon5:c.T1047C:p.S349S	rs1055055	.	.	0.6365	.	0.66	.	.	.	.	.	.	.	.	.	.	.	.	399.61	snp	FAO=140	FDP=382	FR=.	FRO=242	FSAF=70	FSAR=70	FSRF=107	FSRR=135	FWDB=-0.00979482	FXX=0	LEN=1	MLLD=60.45	PB=0.5	PBP=1	QD=4.18439	RBI=0.012282
chr1	42898843	42898843	A	G	0.622222	168	270	4	exonic	ZMYND12	.	nonsynonymous SNV	ZMYND12:NM_001146192:exon6:c.T616C:p.F206L,ZMYND12:NM_032257:exon7:c.T946C:p.F316L	rs1034268	.	.	0.6727	.	0.74	.	.	1	T	0	B	0	N	1	P	2	T	918.85	snp	FAO=169	FDP=271	FR=.	FRO=102	FSAF=93	FSAR=76	FSRF=75	FSRR=27	FWDB=0.0131042	FXX=0	LEN=1	MLLD=198.317	PB=0.5	PBP=1	QD=13.5624	RBI=0.0217797
chr1	43131795	43131795	A	G	0.518919	96	185	1	intronic	PPIH	.	.	.	rs182530078	.	.	0.0028	.	0.004	.	.	.	.	.	.	.	.	.	.	.	.	428.01	snp	FAO=96	FDP=185	FR=.	FRO=89	FSAF=36	FSAR=60	FSRF=43	FSRR=46	FWDB=0.0366164	FXX=0	LEN=1	MLLD=115.257	PB=0.5	PBP=1	QD=9.25422	RBI=0.0377088
chr1	43212431	43212431	A	G	0.677419	147	217	1	exonic	P3H1	.	synonymous SNV	P3H1:NM_022356:exon15:c.T2148C:p.G716G	rs4660662	.	.	.	.	1	.	.	.	.	.	.	.	.	.	.	.	.	2077.06	snp	FAO=217	FDP=217	FR=.,HEALED	FRO=0	FSAF=110	FSAR=107	FSRF=0	FSRR=0	FWDB=0.119953	FXX=0.00458695	LEN=1	MLLD=50.2421	PB=0.5	PBP=1	QD=38.2867	RBI=0.133436
chr1	43213499	43213499	C	T	0.473881	127	268	3	intronic	P3H1	.	.	.	rs3738499	.	.	0.5928	.	0.69	.	.	.	.	.	.	.	.	.	.	.	.	488.27	snp	FAO=127	FDP=278	FR=.	FRO=151	FSAF=63	FSAR=64	FSRF=92	FSRR=59	FWDB=-0.0737082	FXX=0.0035841	LEN=1	MLLD=60.143	PB=0.5	PBP=1	QD=7.0255	RBI=0.0753818
chr1	43239395	43239395	G	A	0.606061	40	66	1	intronic	C1orf50	.	.	.	rs2760075	.	.	.	.	0.84	.	.	.	.	.	.	.	.	.	.	.	.	214.73	snp	FAO=40	FDP=67	FR=.	FRO=27	FSAF=8	FSAR=32	FSRF=8	FSRR=19	FWDB=-0.00189432	FXX=0.0147037	LEN=1	MLLD=278.67	PB=0.5	PBP=1	QD=12.8195	RBI=0.00207349
chr1	43296173	43296173	C	T	0.430279	108	251	1	exonic	ERMAP	.	synonymous SNV	ERMAP:NM_018538:exon2:c.C54T:p.L18L,ERMAP:NM_001017922:exon3:c.C54T:p.L18L	rs33950227	.	.	0.2431	.	0.35	.	.	.	.	.	.	.	.	.	.	.	.	385.75	snp	FAO=108	FDP=251	FR=.	FRO=143	FSAF=64	FSAR=44	FSRF=68	FSRR=75	FWDB=0.0170489	FXX=0	LEN=1	MLLD=221.007	PB=0.5	PBP=1	QD=6.14748	RBI=0.0171571
chr1	43296195	43296195	C	T	0.436	109	250	1	exonic	ERMAP	.	nonsynonymous SNV	ERMAP:NM_018538:exon2:c.C76T:p.H26Y,ERMAP:NM_001017922:exon3:c.C76T:p.H26Y	rs33953680	.	.	0.278	.	0.37	.	.	1	T	0.985	D	0.247	N	1	P	0.9	T	395.92	snp	FAO=109	FDP=250	FR=.	FRO=141	FSAF=65	FSAR=44	FSRF=66	FSRR=75	FWDB=-0.0102459	FXX=0	LEN=1	MLLD=93.3259	PB=0.5	PBP=1	QD=6.33471	RBI=0.0179642
chr1	43300663	43300663	T	C	1	141	141	1	intronic	ERMAP	.	.	.	rs4660672	.	.	0.717	.	0.81	.	.	.	.	.	.	.	.	.	.	.	.	1346.01	snp	FAO=141	FDP=141	FR=.	FRO=0	FSAF=75	FSAR=66	FSRF=0	FSRR=0	FWDB=0.0139841	FXX=0	LEN=1	MLLD=328.405	PB=0.5	PBP=1	QD=38.1846	RBI=0.038165
chr1	43663376	43663376	A	G	0.989796	388	392	3	intronic	CFAP57	.	.	.	rs513009	.	.	0.9212	.	0.93	.	.	.	.	.	.	.	.	.	.	.	.	3661.48	snp	FAO=389	FDP=389	FR=.	FRO=0	FSAF=191	FSAR=198	FSRF=0	FSRR=0	FWDB=0.0476157	FXX=0.00765287	LEN=1	MLLD=57.5682	PB=0.5	PBP=1	QD=37.6501	RBI=0.0493869
chr1	43672636	43672636	T	G	1	226	226	1	intronic	CFAP57	.	.	.	rs11210812	.	.	0.5541	.	0.72	.	.	.	.	.	.	.	.	.	.	.	.	2390.88	snp	FAO=250	FDP=250	FR=.	FRO=0	FSAF=122	FSAR=128	FSRF=0	FSRR=0	FWDB=0.0201581	FXX=0	LEN=1	MLLD=387.296	PB=0.5	PBP=1	QD=38.254	RBI=0.02027
chr1	43675467	43675467	G	A	1	644	644	1	exonic	CFAP57	.	synonymous SNV	CFAP57:NM_001167965:exon11:c.G1809A:p.S603S,CFAP57:NM_001195831:exon11:c.G1809A:p.S603S,CFAP57:NM_152498:exon11:c.G1809A:p.S603S	rs2453412	.	.	0.8758	.	0.89	.	.	.	.	.	.	.	.	.	.	.	.	3843.97	snp	FAO=399	FDP=399	FR=.	FRO=0	FSAF=218	FSAR=181	FSRF=0	FSRR=0	FWDB=0.00309668	FXX=0.00249994	LEN=1	MLLD=102.99	PB=0.5	PBP=1	QD=38.5361	RBI=0.0205267
chr1	43675499	43675499	C	T	0.507732	197	388	1	exonic	CFAP57	.	nonsynonymous SNV	CFAP57:NM_001167965:exon11:c.C1841T:p.S614L,CFAP57:NM_001195831:exon11:c.C1841T:p.S614L,CFAP57:NM_152498:exon11:c.C1841T:p.S614L	rs41301054	.	.	0.037	.	0.055	.	.	0.3	T	0.775	P	0	D	1	D	3.57	T	853.04	snp	FAO=198	FDP=389	FR=.	FRO=191	FSAF=143	FSAR=55	FSRF=115	FSRR=76	FWDB=0.0540482	FXX=0.00256404	LEN=1	MLLD=73.7223	PB=0.5	PBP=1	QD=8.77163	RBI=0.0575079
chr1	43700140	43700140	A	G	1	101	101	1	intronic	CFAP57	.	.	.	rs2483688	.	.	.	.	0.95	.	.	.	.	.	.	.	.	.	.	.	.	960.02	snp	FAO=101	FDP=101	FR=.	FRO=0	FSAF=46	FSAR=55	FSRF=0	FSRR=0	FWDB=0.0360672	FXX=0	LEN=1	MLLD=56.2322	PB=0.5	PBP=1	QD=38.0205	RBI=0.0462957
chr1	43771017	43771017	A	-	0.989011	180	182	3	intronic	TIE1	.	.	.	rs3831248	.	.	0.6136	.	0.9	.	.	.	.	.	.	.	.	.	.	.	.	1051.35	del	FAO=182	FDP=182	FR=.	FRO=0	FSAF=74	FSAR=108	FSRF=0	FSRR=0	FWDB=0.0582997	FXX=0.00546418	LEN=1	MLLD=29.1822	PB=0.5	PBP=1	QD=23.1066	RBI=0.0810518
chr1	43777852	43777852	C	T	0.978723	184	188	3	intronic	TIE1	.	.	.	rs1999595	.	.	0.8648	.	0.86	.	.	.	.	.	.	.	.	.	.	.	.	1717.62	snp	FAO=184	FDP=187	FR=.	FRO=3	FSAF=90	FSAR=94	FSRF=2	FSRR=1	FWDB=0.012344	FXX=0.00531887	LEN=1	MLLD=318.103	PB=0.5	PBP=1	QD=36.7405	RBI=0.0125789
chr1	43779564	43779564	T	C	0.995851	240	241	1	exonic	TIE1	.	synonymous SNV	TIE1:NM_001253357:exon14:c.T2199C:p.A733A,TIE1:NM_005424:exon14:c.T2334C:p.A778A	rs3120276	.	.	0.612	.	0.9	.	.	.	.	.	.	.	.	.	.	.	.	2279.18	snp	FAO=240	FDP=240	FR=.	FRO=0	FSAF=107	FSAR=133	FSRF=0	FSRR=0	FWDB=0.0229586	FXX=0.00826412	LEN=1	MLLD=229.21	PB=0.5	PBP=1	QD=37.9863	RBI=0.0548933
chr1	43782846	43782846	G	A	1	238	238	1	intronic	TIE1	.	.	.	rs1198982	.	.	0.6093	.	0.89	.	.	.	.	.	.	.	.	.	.	.	.	2288.38	snp	FAO=238	FDP=238	FR=.	FRO=0	FSAF=161	FSAR=77	FSRF=0	FSRR=0	FWDB=-0.0289494	FXX=0	LEN=1	MLLD=271.655	PB=0.5	PBP=1	QD=38.4601	RBI=0.0314305
chr1	43826099	43826099	A	G	0.521008	124	238	2	intronic	CDC20	.	.	.	rs2069385	.	.	0.0677	.	0.076	.	.	.	.	.	.	.	.	.	.	.	.	553.87	snp	FAO=124	FDP=238	FR=.	FRO=114	FSAF=50	FSAR=74	FSRF=57	FSRR=57	FWDB=0.00912412	FXX=0	LEN=1	MLLD=65.6092	PB=0.5	PBP=1	QD=9.30878	RBI=0.0743349
chr1	43855490	43855490	C	T	0.518293	170	328	1	upstream	MED8,SZT2	.	.	.	rs116004196	.	.	0.0493	.	0.049	.	.	.	.	.	.	.	.	.	.	.	.	750.43	snp	FAO=170	FDP=328	FR=.	FRO=158	FSAF=86	FSAR=84	FSRF=84	FSRR=74	FWDB=0.026451	FXX=0	LEN=1	MLLD=312.578	PB=0.5	PBP=1	QD=9.15162	RBI=0.0271334
chr1	44035352	44035352	C	T	0.401575	51	127	2	exonic	PTPRF	.	synonymous SNV	PTPRF:NM_002840:exon6:c.C471T:p.A157A,PTPRF:NM_130440:exon6:c.C471T:p.A157A	rs1065771	.	.	0.31	.	0.34	.	.	.	.	.	.	.	.	.	.	.	.	174	snp	FAO=51	FDP=126	FR=.	FRO=75	FSAF=27	FSAR=24	FSRF=45	FSRR=30	FWDB=-0.0195787	FXX=0.0078734	LEN=1	MLLD=247.121	PB=0.5	PBP=1	QD=5.52364	RBI=0.0222542
chr1	44035472	44035472	G	A	0.5	32	64	4	intronic	PTPRF	.	.	.	rs943513	.	.	0.3685	.	0.39	.	.	.	.	.	.	.	.	.	.	.	.	142.76	snp	FAO=32	FDP=64	FR=.	FRO=32	FSAF=0	FSAR=32	FSRF=0	FSRR=32	FWDB=0	FXX=0	LEN=1	MLLD=45.9973	PB=0.5	PBP=1	QD=8.92278	RBI=0.0414495
chr1	44044468	44044468	C	T	0.531073	188	354	1	intronic	PTPRF	.	.	.	rs11210874	.	.	0.321	.	0.42	.	.	.	.	.	.	.	.	.	.	.	.	850.48	snp	FAO=188	FDP=354	FR=.	FRO=166	FSAF=88	FSAR=100	FSRF=67	FSRR=99	FWDB=-0.00227164	FXX=0	LEN=1	MLLD=202.623	PB=0.5	PBP=1	QD=9.60996	RBI=0.0228505
chr1	44057668	44057668	G	T	0.428571	87	203	3	intronic	PTPRF	.	.	.	rs7540068	.	.	0.319	.	0.5	.	.	.	.	.	.	.	.	.	.	.	.	310.6	snp	FAO=87	FDP=203	FR=.	FRO=116	FSAF=34	FSAR=53	FSRF=49	FSRR=67	FWDB=-0.0388379	FXX=0	LEN=1	MLLD=56.5045	PB=0.5	PBP=1	QD=6.12027	RBI=0.0641499
chr1	44058265	44058265	C	A	0.493333	37	75	3	exonic	PTPRF	.	synonymous SNV	PTPRF:NM_002840:exon11:c.C1806A:p.A602A,PTPRF:NM_130440:exon11:c.C1806A:p.A602A	rs3828151	.	.	0.4037	.	0.57	.	.	.	.	.	.	.	.	0	P	.	.	161.72	snp	FAO=37	FDP=75	FR=.	FRO=38	FSAF=1	FSAR=36	FSRF=7	FSRR=31	FWDB=-0.00082864	FXX=0	LEN=1	MLLD=318.427	PB=0.5	PBP=1	QD=8.62523	RBI=0.0108024
chr1	44064319	44064319	A	G	0.524823	148	282	2	intronic	PTPRF	.	.	.	rs17849103	.	.	.	.	0.56	.	.	.	.	.	.	.	.	.	.	.	.	685.16	snp	FAO=150	FDP=281	FR=.	FRO=131	FSAF=88	FSAR=62	FSRF=69	FSRR=62	FWDB=-0.0143797	FXX=0.00706689	LEN=1	MLLD=74.1368	PB=0.5	PBP=1	QD=9.7532	RBI=0.0344817
chr1	44067859	44067859	A	G	0.647059	33	51	1	intronic	PTPRF	.	.	.	rs12023161	.	.	.	.	0.56	.	.	.	.	.	.	.	.	.	.	.	.	198.42	snp	FAO=33	FDP=50	FR=.	FRO=17	FSAF=15	FSAR=18	FSRF=8	FSRR=9	FWDB=0.0507885	FXX=0.019604	LEN=1	MLLD=147.062	PB=0.5	PBP=1	QD=15.8734	RBI=0.0530392
chr1	44070691	44070691	A	G	0.534884	92	172	1	intronic	PTPRF	.	.	.	rs17371903	.	.	0.3723	.	0.4	.	.	.	.	.	.	.	.	.	.	.	.	426.01	snp	FAO=92	FDP=172	FR=.	FRO=80	FSAF=42	FSAR=50	FSRF=33	FSRR=47	FWDB=0.00485818	FXX=0	LEN=1	MLLD=301.755	PB=0.5	PBP=1	QD=9.9073	RBI=0.00775363
chr1	44071221	44071221	G	A	1	242	242	1	exonic	PTPRF	.	synonymous SNV	PTPRF:NM_130440:exon18:c.G3384A:p.V1128V,PTPRF:NM_002840:exon19:c.G3411A:p.V1137V	rs631248	.	.	0.7694	.	0.79	.	.	.	.	.	.	.	.	0	P	.	.	2327.31	snp	FAO=243	FDP=243	FR=.	FRO=0	FSAF=110	FSAR=133	FSRF=0	FSRR=0	FWDB=0.0389935	FXX=0.0121946	LEN=1	MLLD=185.679	PB=0.5	PBP=1	QD=38.3096	RBI=0.0546093
chr1	44072018	44072018	C	T	0.479058	183	382	2	exonic	PTPRF	.	synonymous SNV	PTPRF:NM_130440:exon19:c.C3564T:p.T1188T,PTPRF:NM_002840:exon20:c.C3591T:p.T1197T	rs1065772	.	.	0.3488	.	0.48	.	.	.	.	.	.	.	.	0	P	.	.	729.17	snp	FAO=183	FDP=382	FR=.	FRO=199	FSAF=96	FSAR=87	FSRF=82	FSRR=117	FWDB=-0.0422198	FXX=0	LEN=1	MLLD=46.579	PB=0.5	PBP=1	QD=7.63528	RBI=0.0624941
chr1	44072066	44072066	C	T	0.452381	76	168	4	exonic	PTPRF	.	synonymous SNV	PTPRF:NM_130440:exon19:c.C3612T:p.P1204P,PTPRF:NM_002840:exon20:c.C3639T:p.P1213P	rs10890266	.	.	0.3617	.	0.48	.	.	0.05	D	.	.	0.004	N	0	P	1.17	T	291.77	snp	FAO=76	FDP=168	FR=.	FRO=92	FSAF=38	FSAR=38	FSRF=43	FSRR=49	FWDB=-0.0251066	FXX=0	LEN=1	MLLD=254.825	PB=0.5	PBP=1	QD=6.94681	RBI=0.0291316
chr1	44079411	44079411	T	C	0.993464	152	153	1	intronic	PTPRF	.	.	.	rs603542	.	.	0.6649	.	0.71	.	.	.	.	.	.	.	.	.	.	.	.	1496.21	snp	FAO=157	FDP=157	FR=.	FRO=0	FSAF=14	FSAR=143	FSRF=0	FSRR=0	FWDB=0.0985219	FXX=0.00632871	LEN=1	MLLD=71.2189	PB=0.5	PBP=1	QD=38.1199	RBI=0.124836
chr1	44083015	44083015	G	A	0.982196	331	337	2	intronic	PTPRF	.	.	.	rs653953	.	.	.	.	0.69	.	.	.	.	.	.	.	.	.	.	.	.	3410.54	snp	FAO=359	FDP=359	FR=.	FRO=0	FSAF=180	FSAR=179	FSRF=0	FSRR=0	FWDB=-0.0321478	FXX=0.0137359	LEN=1	MLLD=46.3862	PB=0.5	PBP=1	QD=38.0004	RBI=0.106214
chr1	44083110	44083110	C	T	0.994505	362	364	1	intronic	PTPRF	.	.	.	rs571862	.	.	0.7479	.	0.95	.	.	.	.	.	.	.	.	.	.	.	.	3447.09	snp	FAO=363	FDP=363	FR=.	FRO=0	FSAF=178	FSAR=185	FSRF=0	FSRR=0	FWDB=0.0662037	FXX=0.0054793	LEN=1	MLLD=245.722	PB=0.5	PBP=1	QD=37.9844	RBI=0.0665252
chr1	44083507	44083507	T	C	1	228	228	1	exonic	PTPRF	.	synonymous SNV	PTPRF:NM_130440:exon24:c.T4269C:p.G1423G,PTPRF:NM_002840:exon25:c.T4296C:p.G1432G	rs641365	.	.	0.7479	.	0.95	.	.	.	.	.	.	.	.	0	P	.	.	2192.11	snp	FAO=228	FDP=228	FR=.	FRO=0	FSAF=130	FSAR=98	FSRF=0	FSRR=0	FWDB=-0.0917962	FXX=0	LEN=1	MLLD=110.118	PB=0.5	PBP=1	QD=38.4581	RBI=0.0961969
chr1	44083519	44083519	G	A	0.978166	224	229	2	exonic	PTPRF	.	synonymous SNV	PTPRF:NM_130440:exon24:c.G4281A:p.R1427R,PTPRF:NM_002840:exon25:c.G4308A:p.R1436R	rs641351	.	.	0.7478	.	0.95	.	.	.	.	.	.	.	.	0	P	.	.	2071.01	snp	FAO=224	FDP=229	FR=.	FRO=5	FSAF=125	FSAR=99	FSRF=3	FSRR=2	FWDB=0.000229297	FXX=0	LEN=1	MLLD=61.1279	PB=0.5	PBP=1	QD=36.1748	RBI=0.0215443
chr1	44084739	44084739	C	T	1	149	149	1	exonic	PTPRF	.	synonymous SNV	PTPRF:NM_130440:exon26:c.C4485T:p.R1495R,PTPRF:NM_002840:exon27:c.C4512T:p.R1504R	rs1143701	.	.	0.7478	.	0.95	.	.	1	T	.	.	0.005	N	0	P	.	.	1434.58	snp	FAO=149	FDP=149	FR=.	FRO=0	FSAF=22	FSAR=127	FSRF=0	FSRR=0	FWDB=-0.0116244	FXX=0	LEN=1	MLLD=94.1027	PB=0.5	PBP=1	QD=38.5122	RBI=0.0526962
chr1	44086831	44086831	C	T	1	165	165	1	exonic	PTPRF	.	synonymous SNV	PTPRF:NM_130440:exon32:c.C5556T:p.Y1852Y,PTPRF:NM_002840:exon33:c.C5583T:p.Y1861Y	rs1143702	.	.	0.6659	.	0.71	.	.	.	.	.	.	.	.	0	P	.	.	1578.16	snp	FAO=165	FDP=165	FR=.	FRO=0	FSAF=90	FSAR=75	FSRF=0	FSRR=0	FWDB=0.02637	FXX=0	LEN=1	MLLD=232.369	PB=0.5	PBP=1	QD=38.2584	RBI=0.0697952
chr1	44133299	44133299	C	T	0.516779	77	149	1	intronic	KDM4A	.	.	.	rs618678	.	.	.	.	0.32	.	.	.	.	.	.	.	.	.	.	.	.	345.92	snp	FAO=77	FDP=149	FR=.	FRO=72	FSAF=39	FSAR=38	FSRF=27	FSRR=45	FWDB=-0.021203	FXX=0	LEN=1	MLLD=66.3296	PB=0.5	PBP=1	QD=9.28652	RBI=0.0582867
chr1	44137257	44137257	C	A	1	111	111	1	exonic	KDM4A	.	nonsynonymous SNV	KDM4A:NM_014663:exon11:c.C1445A:p.A482E	rs586339	.	.	0.7288	.	0.95	.	.	1	T	0	B	0.615	N	1	P	2.59	T	1057.47	snp	FAO=111	FDP=111	FR=.	FRO=0	FSAF=51	FSAR=60	FSRF=0	FSRR=0	FWDB=-0.0699311	FXX=0	LEN=1	MLLD=216.717	PB=0.5	PBP=1	QD=38.1071	RBI=0.0725014
chr1	44290530	44290530	A	G	0.61039	47	77	1	exonic	ST3GAL3	.	nonsynonymous SNV	ST3GAL3:NM_174971:exon4:c.A289G:p.T97A,ST3GAL3:NM_174963:exon5:c.A382G:p.T128A,ST3GAL3:NM_174968:exon5:c.A337G:p.T113A	rs37458	CLINSIG=probable-non-pathogenic;CLNDBN=not_specified;CLNREVSTAT=no_assertion_criteria_provided;CLNACC=RCV000118418.2;CLNDSDB=MedGen;CLNDSDBID=CN169374	.	0.3486	.	0.45	.	.	0.79	T	0	B	.	.	1	P	0.75	T	255.58	snp	FAO=47	FDP=77	FR=.	FRO=30	FSAF=30	FSAR=17	FSRF=15	FSRR=15	FWDB=0.0605255	FXX=0	LEN=1	MLLD=73.1111	PB=0.5	PBP=1	QD=13.2766	RBI=0.0634751
chr1	44401384	44401384	A	G	1	47	47	1	exonic	ARTN	.	nonsynonymous SNV	ARTN:NM_001136215:exon2:c.A56G:p.Q19R,ARTN:NM_057090:exon3:c.A56G:p.Q19R,ARTN:NM_057091:exon3:c.A56G:p.Q19R	rs2242637	.	.	0.9247	.	0.92	.	.	0.98	T	0	B	.	.	1	P	0.92	T	447.3	snp	FAO=47	FDP=47	FR=.	FRO=0	FSAF=13	FSAR=34	FSRF=0	FSRR=0	FWDB=0.05672	FXX=0	LEN=1	MLLD=112.275	PB=0.5	PBP=1	QD=38.0683	RBI=0.0665324
chr1	44415415	44415415	C	T	1	63	63	1	exonic	IPO13	.	synonymous SNV	IPO13:NM_014652:exon2:c.C411T:p.D137D	rs2240447	.	.	0.7851	.	0.79	.	.	.	.	.	.	.	.	.	.	.	.	593.84	snp	FAO=63	FDP=63	FR=.	FRO=0	FSAF=24	FSAR=39	FSRF=0	FSRR=0	FWDB=0.020907	FXX=0	LEN=1	MLLD=134.597	PB=0.5	PBP=1	QD=37.7039	RBI=0.0498802
chr1	44426025	44426025	G	A	1	171	171	1	intronic	IPO13	.	.	.	rs2301993	.	.	0.7849	.	0.78	.	.	.	.	.	.	.	.	.	.	.	.	1634.47	snp	FAO=171	FDP=171	FR=.	FRO=0	FSAF=62	FSAR=109	FSRF=0	FSRR=0	FWDB=0.00498565	FXX=0	LEN=1	MLLD=68.0853	PB=0.5	PBP=1	QD=38.2333	RBI=0.0067004
chr1	44432500	44432500	C	G	0.991667	119	120	4	intronic	IPO13	.	.	.	rs4660759	.	.	0.7848	.	0.78	.	.	.	.	.	.	.	.	.	.	.	.	1131.86	snp	FAO=119	FDP=119	FR=.	FRO=0	FSAF=62	FSAR=57	FSRF=0	FSRR=0	FWDB=0.00979298	FXX=0.00833264	LEN=1	MLLD=231.426	PB=0.5	PBP=1	QD=38.0457	RBI=0.0140884
chr1	44442442	44442442	C	T	0.40678	72	177	1	intronic	ATP6V0B	.	.	.	.	.	.	.	.	.	.	.	.	.	.	.	.	.	.	.	.	.	240.88	snp	FAO=72	FDP=178	FR=.	FRO=106	FSAF=42	FSAR=30	FSRF=52	FSRR=54	FWDB=0.00412521	FXX=0	LEN=1	MLLD=65.8127	PB=0.5	PBP=1	QD=5.413	RBI=0.00635767
chr1	44442521	44442521	A	C	0.96988	161	166	4	intronic	ATP6V0B	.	.	.	rs12410334	.	.	0.8193	.	0.82	.	.	.	.	.	.	.	.	.	.	.	.	1480.82	snp	FAO=164	FDP=169	FR=.	FRO=5	FSAF=82	FSAR=82	FSRF=3	FSRR=2	FWDB=-0.0639807	FXX=0.0342838	LEN=1	MLLD=47.8415	PB=0.5	PBP=1	QD=35.0489	RBI=0.0666597
chr1	44451124	44451124	G	T	1	8	8	1	intronic	B4GALT2	.	.	.	rs75761202	.	.	.	.	0.54	.	.	.	.	.	.	.	.	.	.	.	.	73.84	snp	FAO=8	FDP=8	FR=.	FRO=0	FSAF=7	FSAR=1	FSRF=0	FSRR=0	FWDB=0.0193624	FXX=0	LEN=1	MLLD=255.167	PB=0.5	PBP=1	QD=36.9198	RBI=0.105421
chr1	44595047	44595047	T	A	0.992537	133	134	1	exonic	KLF17	.	nonsynonymous SNV	KLF17:NM_173484:exon2:c.T104A:p.I35N	rs11210969	.	.	0.2917	.	0.32	.	.	0.06	T	0.868	P	0.965	N	1	P	2.59	T	1268.54	snp	FAO=133	FDP=133	FR=.	FRO=0	FSAF=63	FSAR=70	FSRF=0	FSRR=0	FWDB=-0.00673913	FXX=0.00746213	LEN=1	MLLD=264.135	PB=0.5	PBP=1	QD=38.1515	RBI=0.00791227
chr1	44595113	44595113	G	C	1	269	269	1	exonic	KLF17	.	nonsynonymous SNV	KLF17:NM_173484:exon2:c.G170C:p.S57T	rs2429051	.	.	0.664	.	0.69	.	.	0.4	T	0.183	B	0.653	N	1	P	2.95	T	2590.61	snp	FAO=271	FDP=271	FR=.	FRO=0	FSAF=152	FSAR=119	FSRF=0	FSRR=0	FWDB=-0.0100562	FXX=0	LEN=1	MLLD=117.38	PB=0.5	PBP=1	QD=38.2378	RBI=0.0156753
chr1	44878464	44878464	G	A	0.451389	65	144	2	intronic	RNF220	.	.	.	rs12131249	.	.	.	.	0.15	.	.	.	.	.	.	.	.	.	.	.	.	269.57	snp	FAO=66	FDP=137	FR=.	FRO=71	FSAF=30	FSAR=36	FSRF=32	FSRR=39	FWDB=0.00809524	FXX=0.0486077	LEN=1	MLLD=138.426	PB=0.5	PBP=1	QD=7.87074	RBI=0.012163
chr1	45080061	45080061	C	T	0.431138	72	167	4	intronic	RNF220	.	.	.	rs415707	.	.	.	.	0.26	.	.	.	.	.	.	.	.	.	.	.	.	260.87	snp	FAO=72	FDP=167	FR=.	FRO=95	FSAF=24	FSAR=48	FSRF=49	FSRR=46	FWDB=-0.0152644	FXX=0	LEN=1	MLLD=155.788	PB=0.5	PBP=1	QD=6.2483	RBI=0.0179661
chr1	45475566	45475566	A	G	1	100	100	1	intronic	HECTD3	.	.	.	rs6429552	.	.	.	.	1	.	.	.	.	.	.	.	.	.	.	.	.	959.79	snp	FAO=101	FDP=101	FR=.	FRO=0	FSAF=55	FSAR=46	FSRF=0	FSRR=0	FWDB=0.0180755	FXX=0	LEN=1	MLLD=183.6	PB=0.5	PBP=1	QD=38.0114	RBI=0.0186307
chr1	45476069	45476069	C	A	0.991254	340	343	3	intronic	HECTD3	.	.	.	rs7533668	.	.	.	.	1	.	.	.	.	.	.	.	.	.	.	.	.	3222.44	snp	FAO=340	FDP=340	FR=.	FRO=0	FSAF=175	FSAR=165	FSRF=0	FSRR=0	FWDB=0.0215557	FXX=0.0087461	LEN=1	MLLD=88.4399	PB=0.5	PBP=1	QD=37.9111	RBI=0.0217048
chr1	45486272	45486272	T	C	0.995868	241	242	1	intronic	ZSWIM5	.	.	.	rs998418	.	.	0.7517	.	0.78	.	.	.	.	.	.	.	.	.	.	.	.	2287.94	snp	FAO=241	FDP=241	FR=.	FRO=0	FSAF=137	FSAR=104	FSRF=0	FSRR=0	FWDB=0.0112247	FXX=0.00413206	LEN=1	MLLD=70.7491	PB=0.5	PBP=1	QD=37.9742	RBI=0.0120201
chr1	45504720	45504720	G	C	0.995192	207	208	2	exonic	ZSWIM5	.	synonymous SNV	ZSWIM5:NM_020883:exon8:c.C1782G:p.T594T	rs7551698	.	.	0.5961	.	0.69	.	.	.	.	.	.	.	.	.	.	.	.	1971.98	snp	FAO=207	FDP=207	FR=.	FRO=0	FSAF=25	FSAR=182	FSRF=0	FSRR=0	FWDB=0.0582366	FXX=0.00480746	LEN=1	MLLD=93.9754	PB=0.5	PBP=1	QD=38.1059	RBI=0.0582735
chr1	45796269	45796269	G	C	0.966667	145	150	1	intronic	MUTYH	.	.	.	rs3219493	.	.	0.9113	.	0.98	.	.	.	.	.	.	.	.	.	.	.	.	1395.38	snp	FAO=146	FDP=146	FR=.	FRO=0	FSAF=70	FSAR=76	FSRF=0	FSRR=0	FWDB=0.0160153	FXX=0.0331104	LEN=1	MLLD=327.748	PB=0.5	PBP=1	QD=38.2296	RBI=0.0252464
chr1	45798555	45798555	T	C	0.99004	497	502	2	intronic	MUTYH	.	.	.	rs3219487	.	.	0.912	.	0.98	.	.	.	.	.	.	.	.	.	.	.	.	3714.67	snp	FAO=395	FDP=395	FR=.	FRO=0	FSAF=196	FSAR=199	FSRF=0	FSRR=0	FWDB=0.0148475	FXX=0.0124997	LEN=1	MLLD=159.672	PB=0.5	PBP=1	QD=37.6169	RBI=0.0159952
chr1	45973928	45973928	G	A	0.531722	176	331	1	exonic	MMACHC	.	synonymous SNV	MMACHC:NM_015506:exon3:c.G321A:p.V107V	rs2275276	CLINSIG=non-pathogenic|non-pathogenic;CLNDBN=not_specified|not_provided;CLNREVSTAT=criteria_provided\x2c_single_submitter|criteria_provided\x2c_single_submitter;CLNACC=RCV000081738.3|RCV000126793.1;CLNDSDB=MedGen|MedGen;CLNDSDBID=CN169374|CN221809	.	0.437	.	0.6	.	.	.	.	.	.	.	.	.	.	.	.	800.79	snp	FAO=176	FDP=331	FR=.	FRO=155	FSAF=80	FSAR=96	FSRF=87	FSRR=68	FWDB=-0.0234733	FXX=0	LEN=1	MLLD=209.613	PB=0.5	PBP=1	QD=9.67717	RBI=0.0297187
chr1	45981512	45981512	T	C	0.510989	93	182	3	intronic	PRDX1	.	.	.	rs2356559	.	.	.	.	0.93	.	.	.	.	.	.	.	.	.	.	.	.	408.96	snp	FAO=93	FDP=182	FR=.	FRO=89	FSAF=28	FSAR=65	FSRF=35	FSRR=54	FWDB=-0.0177717	FXX=0	LEN=1	MLLD=58.1153	PB=0.5	PBP=1	QD=8.98811	RBI=0.056647
chr1	46032311	46032311	A	G	0.5	54	108	2	exonic	AKR1A1	.	nonsynonymous SNV	AKR1A1:NM_153326:exon3:c.A155G:p.N52S,AKR1A1:NM_001202413:exon4:c.A155G:p.N52S,AKR1A1:NM_006066:exon4:c.A155G:p.N52S,AKR1A1:NM_001202414:exon5:c.A155G:p.N52S	rs2229540	.	.	0.0522	.	0.13	.	.	0.01	D	1	D	0	D	1	D	2.1	T	236.3	snp	FAO=54	FDP=108	FR=.	FRO=54	FSAF=28	FSAR=26	FSRF=24	FSRR=30	FWDB=0.0311729	FXX=0	LEN=1	MLLD=159.499	PB=0.5	PBP=1	QD=8.75176	RBI=0.110305
chr1	46073489	46073489	G	A	0.409836	75	183	1	exonic	NASP	.	synonymous SNV	NASP:NM_001195193:exon4:c.G714A:p.P238P,NASP:NM_002482:exon6:c.G906A:p.P302P	rs2230657	.	.	0.4765	.	0.68	.	.	.	.	.	.	.	.	.	.	.	.	254.7	snp	FAO=75	FDP=183	FR=.	FRO=108	FSAF=37	FSAR=38	FSRF=56	FSRR=52	FWDB=-0.0108531	FXX=0	LEN=1	MLLD=60.9315	PB=0.5	PBP=1	QD=5.56726	RBI=0.0314389
chr1	46078854	46078854	A	G	1	86	86	1	exonic	NASP	.	synonymous SNV	NASP:NM_001195193:exon5:c.A1248G:p.S416S,NASP:NM_152298:exon6:c.A423G:p.S141S,NASP:NM_002482:exon7:c.A1440G:p.S480S	rs2230658	.	.	0.7049	.	0.77	.	.	.	.	.	.	.	.	0	P	.	.	820.08	snp	FAO=86	FDP=86	FR=.	FRO=0	FSAF=54	FSAR=32	FSRF=0	FSRR=0	FWDB=0.0154753	FXX=0	LEN=1	MLLD=209.726	PB=0.5	PBP=1	QD=38.1434	RBI=0.0164076
chr1	46078884	46078884	C	T	1	86	86	2	exonic	NASP	.	synonymous SNV	NASP:NM_001195193:exon5:c.C1278T:p.T426T,NASP:NM_152298:exon6:c.C453T:p.T151T,NASP:NM_002482:exon7:c.C1470T:p.T490T	rs2230659	.	.	0.7049	.	0.77	.	.	.	.	.	.	.	.	0	P	.	.	820.14	snp	FAO=86	FDP=86	FR=.	FRO=0	FSAF=53	FSAR=33	FSRF=0	FSRR=0	FWDB=-0.0149314	FXX=0	LEN=1	MLLD=253.069	PB=0.5	PBP=1	QD=38.1459	RBI=0.0191186
chr1	46080947	46080947	A	C	1	228	228	1	intronic	NASP	.	.	.	rs1972410	.	.	0.708	.	0.78	.	.	.	.	.	.	.	.	.	.	.	.	2192.12	snp	FAO=228	FDP=228	FR=.	FRO=0	FSAF=105	FSAR=123	FSRF=0	FSRR=0	FWDB=0.0252815	FXX=0	LEN=1	MLLD=188.836	PB=0.5	PBP=1	QD=38.4582	RBI=0.097467
chr1	46081940	46081940	T	A	0.980392	50	51	2	intronic	NASP	.	.	.	rs2356581	.	.	0.9579	.	1	.	.	.	.	.	.	.	.	.	.	.	.	457.02	snp	FAO=50	FDP=51	FR=.	FRO=1	FSAF=30	FSAR=20	FSRF=1	FSRR=0	FWDB=0.0180613	FXX=0	LEN=1	MLLD=226.475	PB=0.5	PBP=1	QD=35.8446	RBI=0.030856
chr1	46081960	46081960	C	T	1	50	50	1	intronic	NASP	.	.	.	rs2253862	.	.	0.708	.	0.78	.	.	.	.	.	.	.	.	.	.	.	.	484.6	snp	FAO=50	FDP=50	FR=.	FRO=0	FSAF=30	FSAR=20	FSRF=0	FSRR=0	FWDB=-0.0375003	FXX=0	LEN=1	MLLD=200.414	PB=0.5	PBP=1	QD=38.7677	RBI=0.0375561
chr1	46082431	46082431	C	A	0.995146	205	206	3	intronic	NASP	.	.	.	rs2991988	.	.	0.7049	.	0.75	.	.	.	.	.	.	.	.	.	.	.	.	1959.48	snp	FAO=206	FDP=206	FR=.	FRO=0	FSAF=96	FSAR=110	FSRF=0	FSRR=0	FWDB=-0.0457337	FXX=0.00483068	LEN=1	MLLD=232.367	PB=0.5	PBP=1	QD=38.0482	RBI=0.0482595
chr1	46083706	46083706	C	G	0.528302	196	371	1	intronic	NASP	.	.	.	rs41310432	.	.	0.2261	.	0.42	.	.	.	.	.	.	.	.	.	.	.	.	883.56	snp	FAO=196	FDP=371	FR=.	FRO=175	FSAF=102	FSAR=94	FSRF=96	FSRR=79	FWDB=0.0267876	FXX=0	LEN=1	MLLD=68.3398	PB=0.5	PBP=1	QD=9.52624	RBI=0.0858118
chr1	46086077	46086077	C	T	0.996865	318	319	1	exonic	CCDC17	.	nonsynonymous SNV	CCDC17:NM_001114938:exon13:c.G1739A:p.S580N,CCDC17:NM_001190182:exon13:c.G1712A:p.S571N	rs3014246	.	.	0.7073	.	0.78	.	.	0.79	T	0.001	B	.	.	1	P	2.25	T	3068.95	snp	FAO=320	FDP=320	FR=.	FRO=0	FSAF=148	FSAR=172	FSRF=0	FSRR=0	FWDB=0.00861836	FXX=0.00311517	LEN=1	MLLD=136.354	PB=0.5	PBP=1	QD=38.3618	RBI=0.0105054
chr1	46086913	46086913	C	T	1	83	83	1	intronic	CCDC17	.	.	.	rs3014245	.	.	0.71	.	0.81	.	.	.	.	.	.	.	.	.	.	.	.	786.03	snp	FAO=83	FDP=83	FR=.	FRO=0	FSAF=32	FSAR=51	FSRF=0	FSRR=0	FWDB=-0.0356401	FXX=0	LEN=1	MLLD=55.2676	PB=0.5	PBP=1	QD=37.881	RBI=0.0357405
chr1	46087577	46087577	G	A	0.971429	204	210	2	exonic	CCDC17	.	nonsynonymous SNV	CCDC17:NM_001114938:exon8:c.C1058T:p.P353L,CCDC17:NM_001190182:exon8:c.C1031T:p.P344L	rs3014242	.	.	0.7055	.	0.78	.	.	1	T	0.14	B	0.001	N	0	P	1.97	T	1854.52	snp	FAO=204	FDP=210	FR=.	FRO=6	FSAF=96	FSAR=108	FSRF=4	FSRR=2	FWDB=0.0254866	FXX=0.00943352	LEN=1	MLLD=297.62	PB=0.5	PBP=1	QD=35.3242	RBI=0.0386111
chr1	46089225	46089225	C	G	1	168	168	1	intronic	CCDC17	.	.	.	rs3014240	.	.	.	.	0.83	.	.	.	.	.	.	.	.	.	.	.	.	1614.58	snp	FAO=168	FDP=168	FR=.	FRO=0	FSAF=90	FSAR=78	FSRF=0	FSRR=0	FWDB=0.029605	FXX=0	LEN=1	MLLD=228.691	PB=0.5	PBP=1	QD=38.4423	RBI=0.0473982
chr1	46476587	46476587	T	G	0.553922	113	204	1	exonic	MAST2	.	nonsynonymous SNV	MAST2:NM_015112:exon10:c.T1164G:p.D388E	rs11211247	.	.	0.7389	.	0.98	.	.	1	T	0	B	0	N	0	P	1.87	T	540.2	snp	FAO=113	FDP=204	FR=.	FRO=91	FSAF=5	FSAR=108	FSRF=3	FSRR=88	FWDB=0.016037	FXX=0	LEN=1	MLLD=69.8083	PB=0.5	PBP=1	QD=10.5922	RBI=0.0185176
chr1	46493460	46493460	T	G	0.523316	101	193	2	exonic	MAST2	.	nonsynonymous SNV	MAST2:NM_015112:exon17:c.T1977G:p.I659M	rs1707336	.	.	0.436	.	0.66	.	.	1	T	1	D	0	D	0	P	-0.15	T	464.66	snp	FAO=103	FDP=193	FR=.	FRO=90	FSAF=59	FSAR=44	FSRF=40	FSRR=50	FWDB=0.00418508	FXX=0.0102559	LEN=1	MLLD=48.2894	PB=0.5	PBP=1	QD=9.63025	RBI=0.0923896
chr1	46496709	46496709	A	G	1	521	521	1	exonic	MAST2	.	synonymous SNV	MAST2:NM_015112:exon23:c.A2739G:p.S913S	rs925524	.	.	0.7187	.	0.75	.	.	.	.	.	.	.	.	.	.	.	.	3853.66	snp	FAO=400	FDP=400	FR=.	FRO=0	FSAF=195	FSAR=205	FSRF=0	FSRR=0	FWDB=-0.0163333	FXX=0	LEN=1	MLLD=103.433	PB=0.5	PBP=1	QD=38.5366	RBI=0.0284076
chr1	46498375	46498375	A	G	1	168	168	1	exonic	MAST2	.	synonymous SNV	MAST2:NM_015112:exon26:c.A3522G:p.V1174V	rs1622208	.	.	0.71	.	0.76	.	.	.	.	.	.	.	.	.	.	.	.	1614.58	snp	FAO=168	FDP=168	FR=.	FRO=0	FSAF=84	FSAR=84	FSRF=0	FSRR=0	FWDB=0.0255852	FXX=0	LEN=1	MLLD=94.2194	PB=0.5	PBP=1	QD=38.4424	RBI=0.0268012
chr1	46500613	46500613	T	C	0.525424	155	295	2	exonic	MAST2	.	synonymous SNV	MAST2:NM_015112:exon29:c.T4272C:p.T1424T	rs17855317	.	.	0.2603	.	0.31	.	.	.	.	.	.	.	.	.	.	.	.	702.56	snp	FAO=155	FDP=292	FR=.	FRO=137	FSAF=70	FSAR=85	FSRF=64	FSRR=73	FWDB=-0.0799129	FXX=0.0101691	LEN=1	MLLD=62.8113	PB=0.5	PBP=1	QD=9.62414	RBI=0.0819174
chr1	46511487	46511487	G	C	1	148	148	1	intronic	PIK3R3	.	.	.	rs2297883	.	.	.	.	0.73	.	.	.	.	.	.	.	.	.	.	.	.	1422.06	snp	FAO=148	FDP=148	FR=.	FRO=0	FSAF=90	FSAR=58	FSRF=0	FSRR=0	FWDB=0.00968209	FXX=0	LEN=1	MLLD=70.7414	PB=0.5	PBP=1	QD=38.4342	RBI=0.0277966
chr1	46521517	46521517	G	A	0.984536	191	194	1	exonic	PIK3R3	.	synonymous SNV	PIK3R3:NM_001303427:exon7:c.C1029T:p.S343S,PIK3R3:NM_003629:exon7:c.C891T:p.S297S,PIK3R3:NM_001114172:exon8:c.C891T:p.S297S,PIK3R3:NM_001303428:exon8:c.C942T:p.S314S	rs785468	.	.	0.7077	.	0.75	.	.	.	.	.	.	.	.	.	.	.	.	1796.5	snp	FAO=188	FDP=188	FR=.	FRO=0	FSAF=91	FSAR=97	FSRF=0	FSRR=0	FWDB=0.00492846	FXX=0.0309262	LEN=1	MLLD=239.649	PB=0.5	PBP=1	QD=38.2234	RBI=0.0126886
chr1	46521559	46521559	A	T	0.994595	184	185	1	exonic	PIK3R3	.	nonsynonymous SNV	PIK3R3:NM_001303427:exon7:c.T987A:p.N329K,PIK3R3:NM_003629:exon7:c.T849A:p.N283K,PIK3R3:NM_001114172:exon8:c.T849A:p.N283K,PIK3R3:NM_001303428:exon8:c.T900A:p.N300K	rs785467	.	.	0.7081	.	0.75	.	.	1	T	0	B	0	N	0	P	1.75	T	1734.59	snp	FAO=182	FDP=182	FR=.	FRO=0	FSAF=81	FSAR=101	FSRF=0	FSRR=0	FWDB=-0.00134988	FXX=0.0370351	LEN=1	MLLD=169.046	PB=0.5	PBP=1	QD=38.123	RBI=0.0720433
chr1	46655158	46655158	T	C	1	305	305	1	exonic	POMGNT1	.	nonsynonymous SNV	POMGNT1:NM_001290129:exon20:c.A1801G:p.M601V,POMGNT1:NM_001290130:exon20:c.A1438G:p.M480V,POMGNT1:NM_001243766:exon21:c.A1867G:p.M623V,POMGNT1:NM_017739:exon21:c.A1867G:p.M623V	rs6659553	CLINSIG=non-pathogenic;CLNDBN=not_specified;CLNREVSTAT=no_assertion_criteria_provided;CLNACC=RCV000153758.2;CLNDSDB=MedGen;CLNDSDBID=CN169374	.	0.9994	.	1	.	.	1	T	0	B	0	N	0	P	-1.76	D	2925.62	snp	FAO=305	FDP=305	FR=.	FRO=0	FSAF=165	FSAR=140	FSRF=0	FSRR=0	FWDB=0.0354258	FXX=0	LEN=1	MLLD=206.406	PB=0.5	PBP=1	QD=38.3687	RBI=0.0354552
chr1	46763947	46763947	G	C	0.594203	41	69	1	intronic	LRRC41	.	.	.	rs148912617	.	.	0.0034	.	0.006	.	.	.	.	.	.	.	.	.	.	.	.	194.13	snp	FAO=37	FDP=64	FR=.	FRO=27	FSAF=25	FSAR=12	FSRF=13	FSRR=14	FWDB=-0.0209438	FXX=0.0724533	LEN=1	MLLD=163.683	PB=0.5	PBP=1	QD=12.133	RBI=0.0599247
chr1	46806480	46806480	C	T	1	20	20	4	UTR5	NSUN4	NM_199044:c.-19C>T	.	.	rs17361749	.	.	0.2884	.	0.38	.	.	.	.	.	.	.	.	.	.	.	.	195.69	snp	FAO=20	FDP=20	FR=.	FRO=0	FSAF=6	FSAR=14	FSRF=0	FSRR=0	FWDB=-0.0440016	FXX=0	LEN=1	MLLD=53.214	PB=0.5	PBP=1	QD=39.1386	RBI=0.105679
chr1	46806550	46806550	C	T	1	20	20	2	exonic	NSUN4	.	nonsynonymous SNV	NSUN4:NM_199044:exon1:c.C52T:p.L18F	rs41293277	.	.	0.2919	.	0.35	.	.	0.78	T	0	B	0.415	N	0.999	P	2.46	T	195.69	snp	FAO=20	FDP=20	FR=.	FRO=0	FSAF=6	FSAR=14	FSRF=0	FSRR=0	FWDB=0.0707483	FXX=0	LEN=1	MLLD=53.4404	PB=0.5	PBP=1	QD=39.1384	RBI=0.0753887
chr1	46810670	46810670	T	C	0.97235	211	217	4	exonic	NSUN4	.	synonymous SNV	NSUN4:NM_001256127:exon2:c.T144C:p.D48D,NSUN4:NM_001256128:exon2:c.T144C:p.D48D,NSUN4:NM_199044:exon2:c.T291C:p.D97D	rs17361763	.	.	0.2899	.	0.31	.	.	.	.	.	.	.	.	.	.	.	.	1932.44	snp	FAO=213	FDP=219	FR=.	FRO=6	FSAF=113	FSAR=100	FSRF=6	FSRR=0	FWDB=8.53803e-05	FXX=0.0135129	LEN=1	MLLD=225.282	PB=0.5	PBP=1	QD=35.2958	RBI=0.00725355
chr1	46810842	46810842	C	T	1	248	248	1	intronic	NSUN4	.	.	.	rs6684274	.	.	0.2897	.	0.31	.	.	.	.	.	.	.	.	.	.	.	.	2397.12	snp	FAO=249	FDP=249	FR=.	FRO=0	FSAF=92	FSAR=157	FSRF=0	FSRR=0	FWDB=-0.0966748	FXX=0	LEN=1	MLLD=62.8063	PB=0.5	PBP=1	QD=38.508	RBI=0.0966847
chr1	46827214	46827214	A	C	0.993443	303	305	2	intronic	NSUN4	.	.	.	rs324414	.	.	0.9797	.	1	.	.	.	.	.	.	.	.	.	.	.	.	2887.78	snp	FAO=303	FDP=303	FR=.	FRO=0	FSAF=138	FSAR=165	FSRF=0	FSRR=0	FWDB=-0.0589181	FXX=0.00655716	LEN=1	MLLD=60.9684	PB=0.5	PBP=1	QD=38.1225	RBI=0.0594017
chr1	46827485	46827485	C	T	0.993007	142	143	4	exonic	NSUN4	.	synonymous SNV	NSUN4:NM_001256127:exon6:c.C975T:p.P325P,NSUN4:NM_001256128:exon6:c.C975T:p.P325P,NSUN4:NM_199044:exon6:c.C1122T:p.P374P	rs1053624	.	.	0.2899	.	0.31	.	.	.	.	.	.	.	.	.	.	.	.	1337.17	snp	FAO=142	FDP=142	FR=.	FRO=0	FSAF=76	FSAR=66	FSRF=0	FSRR=0	FWDB=0.0156391	FXX=0.0138879	LEN=1	MLLD=195.951	PB=0.5	PBP=1	QD=37.6668	RBI=0.018929
chr1	46871986	46871986	T	C	0.98913	182	184	1	exonic	FAAH	.	synonymous SNV	FAAH:NM_001441:exon7:c.T897C:p.C299C	rs324419	.	.	0.837	.	1	.	.	.	.	.	.	.	.	.	.	.	.	1704.76	snp	FAO=182	FDP=182	FR=.	FRO=0	FSAF=92	FSAR=90	FSRF=0	FSRR=0	FWDB=0.0354904	FXX=0.010869	LEN=1	MLLD=64.1299	PB=0.5	PBP=1	QD=37.4674	RBI=0.0366271
chr1	46976837	46976837	C	T	0.485294	33	68	5	exonic	DMBX1	.	synonymous SNV	DMBX1:NM_147192:exon3:c.C579T:p.P193P,DMBX1:NM_172225:exon3:c.C564T:p.P188P	rs1886116	.	.	0.4361	.	0.44	.	.	.	.	.	.	.	.	.	.	.	.	143.47	snp	FAO=33	FDP=68	FR=.	FRO=35	FSAF=13	FSAR=20	FSRF=13	FSRR=22	FWDB=0.0535194	FXX=0	LEN=1	MLLD=126.808	PB=0.5	PBP=1	QD=8.43924	RBI=0.0537207
chr1	47013364	47013364	T	C	1	20	20	1	ncRNA_intronic	MKNK1-AS1	.	.	.	rs1258041	.	.	0.9966	.	1	.	.	.	.	.	.	.	.	.	.	.	.	195.71	snp	FAO=20	FDP=20	FR=.	FRO=0	FSAF=16	FSAR=4	FSRF=0	FSRR=0	FWDB=0.00695491	FXX=0	LEN=1	MLLD=71.5534	PB=0.5	PBP=1	QD=39.1418	RBI=0.0470546
chr1	47016761	47016761	C	T	0.562963	76	135	1	exonic	KNCN	.	nonsynonymous SNV	KNCN:NM_001097611:exon1:c.G127A:p.V43I	rs61997191	.	.	0.0524	.	0.1	.	.	1	T	0	B	.	.	1	N	-0.38	T	372.89	snp	FAO=76	FDP=135	FR=.	FRO=59	FSAF=3	FSAR=73	FSRF=8	FSRR=51	FWDB=-0.0172743	FXX=0	LEN=1	MLLD=85.9198	PB=0.5	PBP=1	QD=11.0486	RBI=0.0338289
chr1	47080679	47080679	G	A	0.515789	147	285	1	exonic	MOB3C	.	stopgain	MOB3C:NM_145279:exon1:c.C70T:p.R24X	rs6671527	.	.	0.4685	.	0.93	.	.	0.19	T	.	.	.	.	0	P	.	.	652.66	snp	FAO=148	FDP=286	FR=.	FRO=138	FSAF=66	FSAR=82	FSRF=52	FSRR=86	FWDB=-0.0193336	FXX=0	LEN=1	MLLD=57.6981	PB=0.5	PBP=1	QD=9.12807	RBI=0.0603287
chr1	47108828	47108828	T	C	0.992958	141	142	1	intronic	ATPAF1	.	.	.	rs736188	.	.	0.9946	.	0.99	.	.	.	.	.	.	.	.	.	.	.	.	1347.97	snp	FAO=143	FDP=143	FR=.	FRO=0	FSAF=61	FSAR=82	FSRF=0	FSRR=0	FWDB=-0.00124903	FXX=0.00694396	LEN=1	MLLD=66.4303	PB=0.5	PBP=1	QD=37.7054	RBI=0.0917846
chr1	47138444	47138444	C	T	1	285	285	1	intronic	TEX38	.	.	.	rs616249	.	.	.	.	1	.	.	.	.	.	.	.	.	.	.	.	.	2733.14	snp	FAO=285	FDP=285	FR=.	FRO=0	FSAF=123	FSAR=162	FSRF=0	FSRR=0	FWDB=-0.0138497	FXX=0	LEN=1	MLLD=180.43	PB=0.5	PBP=1	QD=38.3599	RBI=0.0138536
chr1	47276394	47276394	C	G	0.451282	88	195	2	intronic	CYP4B1	.	.	.	.	.	.	.	.	.	.	.	.	.	.	.	.	.	.	.	.	.	339.81	snp	FAO=89	FDP=196	FR=.	FRO=107	FSAF=70	FSAR=19	FSRF=81	FSRR=26	FWDB=0.080371	FXX=0.00507588	LEN=1	MLLD=59.3104	PB=0.5	PBP=1	QD=6.93482	RBI=0.0858003
chr1	47279175	47279175	C	T	0.437247	108	247	1	exonic	CYP4B1	.	nonsynonymous SNV	CYP4B1:NM_000779:exon5:c.C517T:p.R173W,CYP4B1:NM_001099772:exon5:c.C517T:p.R173W	rs4646487	.	.	0.1292	.	0.26	.	.	0.01	D	0.998	D	0.167	N	1	P	-0.37	T	441.14	snp	FAO=116	FDP=252	FR=.	FRO=136	FSAF=62	FSAR=54	FSRF=65	FSRR=71	FWDB=-0.0229214	FXX=0.030768	LEN=1	MLLD=169.427	PB=0.5	PBP=1	QD=7.00227	RBI=0.0397484
chr1	47395973	47395973	G	A	0.6	186	310	1	exonic	CYP4A11	.	synonymous SNV	CYP4A11:NM_000778:exon12:c.C1374T:p.I458I	rs1126743	.	.	0.7812	.	0.78	.	.	.	.	.	.	.	.	.	.	.	.	973.27	snp	FAO=187	FDP=310	FR=.	FRO=123	FSAF=59	FSAR=128	FSRF=54	FSRR=69	FWDB=0.00212281	FXX=0	LEN=1	MLLD=75.9209	PB=0.5	PBP=1	QD=12.5583	RBI=0.0190737
chr1	47398496	47398496	A	G	0.47205	76	161	3	exonic	CYP4A11	.	nonsynonymous SNV	CYP4A11:NM_000778:exon11:c.T1301C:p.F434S	rs1126742	.	.	0.1297	.	0.33	.	.	0.66	T	0	B	0.038	N	1	P	-0.24	T	307.26	snp	FAO=76	FDP=161	FR=.	FRO=85	FSAF=47	FSAR=29	FSRF=43	FSRR=42	FWDB=-0.0140348	FXX=0.00617246	LEN=1	MLLD=55.2094	PB=0.5	PBP=1	QD=7.63384	RBI=0.0219697
chr1	47398743	47398743	G	C	0.471322	189	401	1	intronic	CYP4A11	.	.	.	rs3890011	.	.	0.781	.	0.78	.	.	.	.	.	.	.	.	.	.	.	.	756.18	snp	FAO=190	FDP=400	FR=.	FRO=210	FSAF=106	FSAR=84	FSRF=112	FSRR=98	FWDB=0.0347882	FXX=0	LEN=1	MLLD=73.3392	PB=0.5	PBP=1	QD=7.56184	RBI=0.0350227
chr1	47399967	47399967	G	A	0.442308	46	104	1	exonic	CYP4A11	.	synonymous SNV	CYP4A11:NM_000778:exon8:c.C969T:p.H323H	rs28451040	.	.	0.2187	.	0.53	.	.	.	.	.	.	.	.	.	.	.	.	175.6	snp	FAO=46	FDP=104	FR=.	FRO=58	FSAF=29	FSAR=17	FSRF=36	FSRR=22	FWDB=-0.0064698	FXX=0	LEN=1	MLLD=71.5099	PB=0.5	PBP=1	QD=6.75381	RBI=0.0296773
chr1	47495605	47495605	A	G	0.572549	146	255	1	intronic	CYP4X1	.	.	.	rs17102977	.	.	.	.	0.24	.	.	.	.	.	.	.	.	.	.	.	.	721.34	snp	FAO=146	FDP=255	FR=.	FRO=109	FSAF=87	FSAR=59	FSRF=56	FSRR=53	FWDB=0.034475	FXX=0	LEN=1	MLLD=62.9926	PB=0.5	PBP=1	QD=11.3152	RBI=0.0374043
chr1	47504936	47504936	C	A	0.440678	52	118	1	intronic	CYP4X1	.	.	.	rs2292060	.	.	.	.	0.24	.	.	.	.	.	.	.	.	.	.	.	.	225.55	snp	FAO=56	FDP=120	FR=.	FRO=64	FSAF=29	FSAR=27	FSRF=43	FSRR=21	FWDB=0.103436	FXX=0.00826378	LEN=1	MLLD=56.5258	PB=0.5	PBP=1	QD=7.51841	RBI=0.103863
chr1	47571902	47571902	C	T	0.307692	16	52	1	exonic	CYP4Z1	.	synonymous SNV	CYP4Z1:NM_178134:exon9:c.C1170T:p.I390I	rs4926802	.	.	0.3264	.	0.96	.	.	.	.	.	.	.	.	.	.	.	.	44.66	snp	FAO=16	FDP=52	FR=.	FRO=36	FSAF=2	FSAR=14	FSRF=9	FSRR=27	FWDB=-0.0289906	FXX=0	LEN=1	MLLD=326.787	PB=0.5	PBP=1	QD=3.43543	RBI=0.0290107
chr1	47571905	47571905	C	T	0.288462	15	52	2	exonic	CYP4Z1	.	synonymous SNV	CYP4Z1:NM_178134:exon9:c.C1173T:p.T391T	rs28463559	.	.	.	.	0.96	.	.	.	.	.	.	.	.	.	.	.	.	38.9	snp	FAO=15	FDP=52	FR=.	FRO=37	FSAF=2	FSAR=13	FSRF=9	FSRR=28	FWDB=-0.00474145	FXX=0	LEN=1	MLLD=45.6679	PB=0.5	PBP=1	QD=2.99195	RBI=0.0531979
chr1	47583415	47583415	G	T	0.481132	51	106	1	intronic	CYP4Z1	.	.	.	rs6664496	.	.	0.3355	.	0.97	.	.	.	.	.	.	.	.	.	.	.	.	242.14	snp	FAO=55	FDP=110	FR=.	FRO=55	FSAF=24	FSAR=31	FSRF=29	FSRR=26	FWDB=0.000810087	FXX=0	LEN=1	MLLD=355.736	PB=0.5	PBP=1	QD=8.8051	RBI=0.00180273
chr1	47607281	47607281	C	T	0.575758	38	66	1	exonic	CYP4A22	.	nonsynonymous SNV	CYP4A22:NM_001010969:exon3:c.C376T:p.R126W	rs12564525	.	.	0.2095	.	0.61	.	.	1	T	0	B	0	N	1	P	-0.27	T	195.23	snp	FAO=38	FDP=66	FR=.	FRO=28	FSAF=0	FSAR=38	FSRF=0	FSRR=28	FWDB=0	FXX=0	LEN=1	MLLD=69.7197	PB=0.5	PBP=1	QD=11.8319	RBI=0.0491941
chr1	47607762	47607762	T	C	0.534759	200	374	1	intronic	CYP4A22	.	.	.	rs2056901	.	.	0.2085	.	0.55	.	.	.	.	.	.	.	.	.	.	.	.	890.57	snp	FAO=197	FDP=371	FR=.	FRO=174	FSAF=98	FSAR=99	FSRF=91	FSRR=83	FWDB=-0.0442447	FXX=0.00802118	LEN=1	MLLD=65.9981	PB=0.5	PBP=1	QD=9.6018	RBI=0.0459288
chr1	47607785	47607785	G	A	0.534574	201	376	2	exonic	CYP4A22	.	nonsynonymous SNV	CYP4A22:NM_001010969:exon4:c.G388A:p.G130S	rs2056900	.	.	0.2015	.	0.55	.	.	0.01	D	0.997	D	0	D	0.001	P	-0.65	T	895.2	snp	FAO=198	FDP=373	FR=.	FRO=175	FSAF=98	FSAR=100	FSRF=91	FSRR=84	FWDB=0.0175504	FXX=0.00797851	LEN=1	MLLD=365.864	PB=0.5	PBP=1	QD=9.59996	RBI=0.0222773
chr1	47607851	47607851	A	T	0.991957	370	373	2	exonic	CYP4A22	.	nonsynonymous SNV	CYP4A22:NM_001010969:exon4:c.A454T:p.N152Y	rs2056899	.	.	0.3865	.	0.98	.	.	1	T	0	B	0	N	1	P	-0.36	T	3483.02	snp	FAO=367	FDP=367	FR=.	FRO=0	FSAF=183	FSAR=184	FSRF=0	FSRR=0	FWDB=0.0151432	FXX=0.0160854	LEN=1	MLLD=335.603	PB=0.5	PBP=1	QD=37.962	RBI=0.0156036
chr1	47608983	47608983	G	T	0.727273	8	11	2	exonic	CYP4A22	.	nonsynonymous SNV	CYP4A22:NM_001010969:exon5:c.G553T:p.V185F	rs113777592	.	.	0.2014	.	0.55	.	.	0.03	D	0.872	P	0.213	N	0.999	P	-0.45	T	58.39	snp	FAO=8	FDP=11	FR=.	FRO=3	FSAF=0	FSAR=8	FSRF=0	FSRR=3	FWDB=0	FXX=0	LEN=1	MLLD=52.4156	PB=0.5	PBP=1	QD=21.2317	RBI=0.151262
chr1	47609489	47609489	T	C	0.449153	159	354	1	exonic	CYP4A22	.	nonsynonymous SNV	CYP4A22:NM_001010969:exon6:c.T691C:p.C231R	rs10789501	.	.	0.338	.	0.94	.	.	1	T	0	B	0	N	0.918	P	-0.17	T	570.7	snp	FAO=156	FDP=350	FR=.	FRO=194	FSAF=80	FSAR=76	FSRF=79	FSRR=115	FWDB=0.0112743	FXX=0.0168535	LEN=1	MLLD=89.9072	PB=0.5	PBP=1	QD=6.52227	RBI=0.0137313
chr1	47609668	47609668	T	C	0.472803	113	239	1	intronic	CYP4A22	.	.	.	rs911909	.	.	.	.	0.93	.	.	.	.	.	.	.	.	.	.	.	.	450.39	snp	FAO=113	FDP=239	FR=.	FRO=126	FSAF=46	FSAR=67	FSRF=37	FSRR=89	FWDB=0.0411059	FXX=0.020491	LEN=1	MLLD=207.147	PB=0.5	PBP=1	QD=7.53796	RBI=0.0430831
chr1	47610065	47610065	A	C	0.484375	124	256	2	exonic	CYP4A22	.	nonsynonymous SNV	CYP4A22:NM_001010969:exon7:c.A827C:p.K276T	rs149718343	.	.	0.0877	.	0.31	.	.	0.15	T	0.464	P	0.335	N	1	P	-0.34	T	521.85	snp	FAO=126	FDP=258	FR=.	FRO=132	FSAF=57	FSAR=69	FSRF=58	FSRR=74	FWDB=0.0102379	FXX=0	LEN=1	MLLD=133.173	PB=0.5	PBP=1	QD=8.09066	RBI=0.0388678
chr1	47611598	47611598	T	C	0.452514	243	537	1	exonic	CYP4A22	.	nonsynonymous SNV	CYP4A22:NM_001010969:exon10:c.T1283C:p.L428P	rs2405599	.	.	0.2245	.	0.61	.	.	1	T	0.001	B	0	N	0.002	P	1.64	T	694.04	snp	FAO=180	FDP=390	FR=.	FRO=210	FSAF=100	FSAR=80	FSRF=115	FSRR=95	FWDB=-0.00371366	FXX=0.0249994	LEN=1	MLLD=57.2235	PB=0.5	PBP=1	QD=7.11835	RBI=0.0205825
chr1	47685455	47685455	T	C	0.98913	91	92	3	exonic	TAL1	.	synonymous SNV	TAL1:NM_001290406:exon3:c.A456G:p.K152K,TAL1:NM_001287347:exon5:c.A933G:p.K311K,TAL1:NM_001290403:exon5:c.A933G:p.K311K,TAL1:NM_001290405:exon5:c.A933G:p.K311K,TAL1:NM_001290404:exon6:c.A933G:p.K311K,TAL1:NM_003189:exon6:c.A933G:p.K311K	rs927462	.	.	.	.	1	.	.	.	.	.	.	.	.	.	.	.	.	846.49	snp	FAO=91	FDP=92	FR=.	FRO=1	FSAF=38	FSAR=53	FSRF=0	FSRR=1	FWDB=0.0283702	FXX=0	LEN=1	MLLD=148.896	PB=0.5	PBP=1	QD=36.8038	RBI=0.0342856
chr1	47717189	47717189	A	G	0.535912	97	181	1	exonic	STIL	.	synonymous SNV	STIL:NM_001048166:exon17:c.T3486C:p.P1162P,STIL:NM_003035:exon17:c.T3483C:p.P1161P,STIL:NM_001282936:exon18:c.T3483C:p.P1161P,STIL:NM_001282937:exon18:c.T3432C:p.P1144P,STIL:NM_001282938:exon19:c.T3345C:p.P1115P,STIL:NM_001282939:exon19:c.T3291C:p.P1097P	rs2758735	CLINSIG=non-pathogenic,non-pathogenic|non-pathogenic;CLNDBN=not_specified,not_specified|not_provided;CLNREVSTAT=criteria_provided\x2c_single_submitter,criteria_provided\x2c_multiple_submitters\x2c_no_conflicts|criteria_provided\x2c_single_submitter;CLNACC=RCV000147697.1,RCV000080044.4|RCV000128291.1;CLNDSDB=MedGen,MedGen|MedGen;CLNDSDBID=CN169374,CN169374|CN221809	.	0.525	.	0.65	.	.	.	.	.	.	.	.	.	.	.	.	469.3	snp	FAO=100	FDP=184	FR=.	FRO=84	FSAF=51	FSAR=49	FSRF=52	FSRR=32	FWDB=0.00311089	FXX=0.00540511	LEN=1	MLLD=316.198	PB=0.5	PBP=1	QD=10.2021	RBI=0.00998355
chr1	47726087	47726087	T	C	0.483871	75	155	1	exonic	STIL	.	nonsynonymous SNV	STIL:NM_001048166:exon16:c.A2954G:p.H985R,STIL:NM_003035:exon16:c.A2951G:p.H984R,STIL:NM_001282936:exon17:c.A2951G:p.H984R,STIL:NM_001282937:exon17:c.A2900G:p.H967R,STIL:NM_001282938:exon18:c.A2813G:p.H938R,STIL:NM_001282939:exon18:c.A2759G:p.H920R	rs13376679	CLINSIG=non-pathogenic;CLNDBN=not_specified;CLNREVSTAT=criteria_provided\x2c_multiple_submitters\x2c_no_conflicts;CLNACC=RCV000080043.4;CLNDSDB=MedGen;CLNDSDBID=CN169374	.	0.3151	.	0.32	.	.	0.4	T	0.001	B	0.16	N	1	P	2.31	T	310.78	snp	FAO=75	FDP=155	FR=.	FRO=80	FSAF=45	FSAR=30	FSRF=55	FSRR=25	FWDB=0.0226176	FXX=0	LEN=1	MLLD=61.335	PB=0.5	PBP=1	QD=8.02008	RBI=0.0493982
chr1	47753405	47753405	G	A	0.415888	89	214	1	intronic	STIL	.	.	.	rs12125261	.	.	.	.	0.52	.	.	.	.	.	.	.	.	.	.	.	.	318.28	snp	FAO=91	FDP=216	FR=.	FRO=125	FSAF=43	FSAR=48	FSRF=64	FSRR=61	FWDB=-0.0247936	FXX=0.00460808	LEN=1	MLLD=58.0772	PB=0.5	PBP=1	QD=5.89402	RBI=0.0263948
chr1	47767141	47767141	C	A	0.454802	161	354	1	intronic	STIL	.	.	.	rs6689687	.	.	.	.	0.89	.	.	.	.	.	.	.	.	.	.	.	.	639.32	snp	FAO=167	FDP=356	FR=.	FRO=189	FSAF=81	FSAR=86	FSRF=81	FSRR=108	FWDB=-0.00700467	FXX=0.0111108	LEN=1	MLLD=201.437	PB=0.5	PBP=1	QD=7.18332	RBI=0.0291682
chr1	47767914	47767914	G	A	0.468619	112	239	1	exonic	STIL	.	nonsynonymous SNV	STIL:NM_001048166:exon4:c.C257T:p.A86V,STIL:NM_003035:exon4:c.C257T:p.A86V,STIL:NM_001282936:exon5:c.C257T:p.A86V,STIL:NM_001282937:exon5:c.C257T:p.A86V,STIL:NM_001282938:exon5:c.C257T:p.A86V,STIL:NM_001282939:exon5:c.C257T:p.A86V	rs3125630	CLINSIG=non-pathogenic|probable-non-pathogenic;CLNDBN=Primary_autosomal_recessive_microcephaly_7|not_specified;CLNREVSTAT=no_assertion_criteria_provided|no_assertion_criteria_provided;CLNACC=RCV000020526.1|RCV000147687.1;CLNDSDB=GeneReviews:MedGen:OMIM:Orphanet|MedGen;CLNDSDBID=NBK9587:C2675187:612703:ORPHA2512|CN169374	.	0.477	.	0.88	.	.	1	T	0	B	0	N	1	P	1.87	T	446	snp	FAO=112	FDP=238	FR=.	FRO=126	FSAF=61	FSAR=51	FSRF=74	FSRR=52	FWDB=-0.0181631	FXX=0.00418393	LEN=1	MLLD=75.2168	PB=0.5	PBP=1	QD=7.49576	RBI=0.0181769
chr1	47842431	47842431	G	A	0.979079	234	239	2	UTR3	CMPK1	NM_016308:c.*14G>A,NM_001136140:c.*14G>A	.	.	rs3125648	.	.	0.9983	.	1	.	.	.	.	.	.	.	.	.	.	.	.	2200.57	snp	FAO=237	FDP=241	FR=.	FRO=4	FSAF=156	FSAR=81	FSRF=1	FSRR=3	FWDB=-0.0285316	FXX=0	LEN=1	MLLD=60.0996	PB=0.5	PBP=1	QD=36.5239	RBI=0.0718391
chr1	47882497	47882497	C	T	1	7	7	2	exonic	FOXE3	.	synonymous SNV	FOXE3:NM_012186:exon1:c.C510T:p.A170A	rs34082359	.	.	0.3446	.	0.41	.	.	.	.	.	.	.	.	.	.	.	.	61.4	snp	FAO=7	FDP=7	FR=.	FRO=0	FSAF=2	FSAR=5	FSRF=0	FSRR=0	FWDB=0.0225736	FXX=0	LEN=1	MLLD=137.322	PB=0.5	PBP=1	QD=35.0876	RBI=0.0241456
chr1	48241091	48241091	G	T	0.387931	45	116	1	exonic	TRABD2B	.	nonsynonymous SNV	TRABD2B:NM_001194986:exon6:c.C1100A:p.A367E	rs146196345	.	.	.	.	0.075	.	.	.	.	.	.	.	.	.	.	.	.	293.33	snp	FAO=65	FDP=115	FR=.,HEALED	FRO=50	FSAF=30	FSAR=35	FSRF=23	FSRR=27	FWDB=0.0621202	FXX=0.0170926	LEN=1	MLLD=49.9531	PB=0.5	PBP=1	QD=10.2028	RBI=0.0815518
chr1	48697733	48697733	T	G	1	78	78	2	exonic	SLC5A9	.	nonsynonymous SNV	SLC5A9:NM_001011547:exon7:c.T807G:p.I269M,SLC5A9:NM_001135181:exon8:c.T882G:p.I294M	rs212991	.	.	0.9986	.	1	.	.	1	T	0.001	B	0	N	0	P	-2.35	D	748.28	snp	FAO=78	FDP=78	FR=.	FRO=0	FSAF=13	FSAR=65	FSRF=0	FSRR=0	FWDB=0.00437789	FXX=0	LEN=1	MLLD=346.642	PB=0.5	PBP=1	QD=38.3736	RBI=0.010394
chr1	48764419	48764419	C	T	0.510067	76	149	1	exonic	SPATA6	.	nonsynonymous SNV	SPATA6:NM_001286239:exon12:c.G1391A:p.C464Y,SPATA6:NM_001286238:exon13:c.G1385A:p.C462Y,SPATA6:NM_019073:exon13:c.G1433A:p.C478Y	rs1056042	.	.	0.4214	.	0.43	.	.	0.15	T	0.997	D	0	D	0.104	P	2.64	T	336.55	snp	FAO=76	FDP=149	FR=.	FRO=73	FSAF=27	FSAR=49	FSRF=34	FSRR=39	FWDB=0.0249388	FXX=0	LEN=1	MLLD=313.954	PB=0.5	PBP=1	QD=9.0349	RBI=0.0290059
chr1	48869409	48869409	C	T	0.638889	46	72	2	intronic	SPATA6	.	.	.	rs41296157	.	.	.	.	0.067	.	.	.	.	.	.	.	.	.	.	.	.	266.29	snp	FAO=46	FDP=71	FR=.	FRO=25	FSAF=14	FSAR=32	FSRF=9	FSRR=16	FWDB=-0.00785921	FXX=0.013887	LEN=1	MLLD=51.6993	PB=0.5	PBP=1	QD=15.0023	RBI=0.0498127
chr1	48937691	48937691	A	T	0.510638	24	47	1	UTR5	SPATA6	NM_001286238:c.-11T>A,NM_001286239:c.-11T>A,NM_019073:c.-11T>A	.	.	rs2275309	.	.	0.393	.	0.48	.	.	.	.	.	.	.	.	.	.	.	.	112.1	snp	FAO=24	FDP=47	FR=.	FRO=23	FSAF=17	FSAR=7	FSRF=16	FSRR=7	FWDB=0.0176681	FXX=0	LEN=1	MLLD=116.925	PB=0.5	PBP=1	QD=9.54008	RBI=0.0187099
chr1	49056695	49056695	T	C	0.170543	44	258	1	intronic	AGBL4	.	.	.	rs7543402	.	.	0.3787	.	0.55	.	.	.	.	.	.	.	.	.	.	.	.	30.05	snp	FAO=44	FDP=258	FR=.	FRO=214	FSAF=20	FSAR=24	FSRF=104	FSRR=110	FWDB=0.0526198	FXX=0	LEN=1	MLLD=151.609	PB=0.5	PBP=1	QD=0.465833	RBI=0.0527096
chr1	49100332	49100332	C	T	0.553191	78	141	2	intronic	AGBL4	.	.	.	rs319983	.	.	.	.	0.6	.	.	.	.	.	.	.	.	.	.	.	.	378.11	snp	FAO=78	FDP=141	FR=.	FRO=63	FSAF=34	FSAR=44	FSRF=21	FSRR=42	FWDB=-0.00113719	FXX=0	LEN=1	MLLD=65.6058	PB=0.5	PBP=1	QD=10.7264	RBI=0.0175057
chr1	49224584	49224584	G	T	1	237	237	1	exonic	BEND5	.	synonymous SNV	BEND5:NM_001302082:exon3:c.C226A:p.R76R,BEND5:NM_024603:exon3:c.C733A:p.R245R	rs1128934	.	.	0.885	.	0.89	.	.	.	.	.	.	.	.	.	.	.	.	2275.99	snp	FAO=237	FDP=237	FR=.	FRO=0	FSAF=131	FSAR=106	FSRF=0	FSRR=0	FWDB=0.0285872	FXX=0	LEN=1	MLLD=215.933	PB=0.5	PBP=1	QD=38.4134	RBI=0.0290696
chr1	49332969	49332969	A	G	0.993243	294	296	1	intronic	AGBL4	.	.	.	rs61785986	.	.	0.6364	.	0.65	.	.	.	.	.	.	.	.	.	.	.	.	2880.2	snp	FAO=299	FDP=299	FR=.	FRO=0	FSAF=147	FSAR=152	FSRF=0	FSRR=0	FWDB=-0.00812945	FXX=0.00333322	LEN=1	MLLD=308.396	PB=0.5	PBP=1	QD=38.5311	RBI=0.0308109
chr1	49511424	49511424	A	G	0.469072	91	194	1	exonic	AGBL4	.	synonymous SNV	AGBL4:NM_032785:exon5:c.T426C:p.H142H	rs3934240	.	.	0.2209	.	0.48	.	.	.	.	.	.	.	.	.	.	.	.	361.56	snp	FAO=91	FDP=194	FR=.	FRO=103	FSAF=68	FSAR=23	FSRF=61	FSRR=42	FWDB=0.00638126	FXX=0	LEN=1	MLLD=72.1742	PB=0.5	PBP=1	QD=7.45474	RBI=0.00994294
chr1	50572096	50572096	C	A	0.479675	59	123	4	intronic	ELAVL4	.	.	.	rs12138061	.	.	0.2253	.	0.35	.	.	.	.	.	.	.	.	.	.	.	.	244.6	snp	FAO=59	FDP=123	FR=.	FRO=64	FSAF=28	FSAR=31	FSRF=29	FSRR=35	FWDB=-0.0633886	FXX=0	LEN=1	MLLD=48.0574	PB=0.5	PBP=1	QD=7.95436	RBI=0.0651772
chr1	50661411	50661411	C	T	0.906977	195	215	5	exonic	ELAVL4	.	synonymous SNV	ELAVL4:NM_001144774:exon5:c.C687T:p.P229P,ELAVL4:NM_001144775:exon5:c.C795T:p.P265P,ELAVL4:NM_001144776:exon5:c.C687T:p.P229P,ELAVL4:NM_001144777:exon5:c.C696T:p.P232P,ELAVL4:NM_001294348:exon5:c.C702T:p.P234P,ELAVL4:NM_021952:exon5:c.C687T:p.P229P	rs2480683	.	.	0.9693	.	1	.	.	.	.	.	.	.	.	.	.	.	.	1618.49	snp	FAO=195	FDP=214	FR=.	FRO=19	FSAF=82	FSAR=113	FSRF=17	FSRR=2	FWDB=0.0249697	FXX=0.00465095	LEN=1	MLLD=202.393	PB=0.5	PBP=1	QD=30.2522	RBI=0.0303592
chr1	50666515	50666515	C	T	0.95941	260	271	6	exonic	ELAVL4	.	nonsynonymous SNV	ELAVL4:NM_021952:exon7:c.C808T:p.P270S	rs2494876	.	.	0.9206	.	0.92	.	.	0.67	T	0.001	B	0.001	N	0	P	2.89	T	2386.16	snp	FAO=265	FDP=274	FR=.	FRO=9	FSAF=136	FSAR=129	FSRF=6	FSRR=3	FWDB=0.00881447	FXX=0.0249101	LEN=1	MLLD=53.1101	PB=0.5	PBP=1	QD=34.8344	RBI=0.0215437
chr1	50884230	50884230	G	C	0.708333	34	48	1	UTR3	DMRTA2	NM_032110:c.*107C>G	.	.	rs1296714	.	.	.	.	0.98	.	.	.	.	.	.	.	.	.	.	.	.	462.56	snp	FAO=48	FDP=48	FR=.,HEALED	FRO=0	FSAF=25	FSAR=23	FSRF=0	FSRR=0	FWDB=0.0246115	FXX=0	LEN=1	MLLD=284.366	PB=0.5	PBP=1	QD=38.5464	RBI=0.0694252
chr1	51753904	51753904	G	A	0.534314	109	204	2	exonic	TTC39A	.	synonymous SNV	TTC39A:NM_001297667:exon6:c.C390T:p.I130I,TTC39A:NM_001297666:exon7:c.C591T:p.I197I,TTC39A:NM_001080494:exon18:c.C1662T:p.I554I,TTC39A:NM_001144832:exon18:c.C1671T:p.I557I,TTC39A:NM_001297663:exon18:c.C1659T:p.I553I,TTC39A:NM_001297664:exon18:c.C1578T:p.I526I,TTC39A:NM_001297665:exon18:c.C1767T:p.I589I	rs17392930	.	.	0.0504	.	0.057	.	.	.	.	.	.	.	.	.	.	.	.	500.86	snp	FAO=109	FDP=204	FR=.	FRO=95	FSAF=47	FSAR=62	FSRF=64	FSRR=31	FWDB=0.0327049	FXX=0	LEN=1	MLLD=55.6833	PB=0.5	PBP=1	QD=9.82073	RBI=0.0709024
chr1	51777748	51777748	A	G	0.472527	43	91	1	intronic	TTC39A	.	.	.	rs7521849	.	.	0.1163	.	0.44	.	.	.	.	.	.	.	.	.	.	.	.	178.32	snp	FAO=43	FDP=91	FR=.	FRO=48	FSAF=19	FSAR=24	FSRF=24	FSRR=24	FWDB=-0.00679239	FXX=0.0215031	LEN=1	MLLD=184.4	PB=0.5	PBP=1	QD=7.83814	RBI=0.0115987
chr1	51787367	51787367	T	A	0.558824	38	68	1	intronic	TTC39A	.	.	.	rs41287298	.	.	0.0528	.	0.061	.	.	.	.	.	.	.	.	.	.	.	.	204.74	snp	FAO=39	FDP=66	FR=.	FRO=27	FSAF=26	FSAR=13	FSRF=12	FSRR=15	FWDB=0.00773552	FXX=0.043472	LEN=1	MLLD=109.448	PB=0.5	PBP=1	QD=12.4085	RBI=0.0141548
chr1	51826921	51826921	T	C	0.565714	99	175	1	exonic	EPS15	.	nonsynonymous SNV	EPS15:NM_001159969:exon12:c.A1524G:p.I508M,EPS15:NM_001981:exon24:c.A2466G:p.I822M	rs17567	.	.	0.2305	.	0.57	.	.	0.25	T	0.001	B	.	.	0	P	0.98	T	485.69	snp	FAO=99	FDP=175	FR=.	FRO=76	FSAF=44	FSAR=55	FSRF=29	FSRR=47	FWDB=0.0136352	FXX=0	LEN=1	MLLD=72.5291	PB=0.5	PBP=1	QD=11.1015	RBI=0.0369151
chr1	51873951	51873951	G	A	0.992883	279	281	1	exonic	EPS15	.	synonymous SNV	EPS15:NM_001159969:exon3:c.C387T:p.Y129Y,EPS15:NM_001981:exon15:c.C1329T:p.Y443Y	rs1065754	.	.	0.6548	.	0.99	.	.	.	.	.	.	.	.	.	.	.	.	2674.17	snp	FAO=279	FDP=279	FR=.	FRO=0	FSAF=139	FSAR=140	FSRF=0	FSRR=0	FWDB=-0.0194612	FXX=0.00711718	LEN=1	MLLD=361.745	PB=0.5	PBP=1	QD=38.3393	RBI=0.0195378
chr1	51913695	51913695	C	T	0.514019	55	107	2	intronic	EPS15	.	.	.	rs79924227	.	.	0.0517	.	0.053	.	.	.	.	.	.	.	.	.	.	.	.	247.4	snp	FAO=55	FDP=107	FR=.	FRO=52	FSAF=28	FSAR=27	FSRF=26	FSRR=26	FWDB=-0.00764008	FXX=0	LEN=1	MLLD=167.723	PB=0.5	PBP=1	QD=9.2485	RBI=0.0206143
chr1	52264064	52264064	A	G	0.483721	104	215	2	exonic	NRD1	.	synonymous SNV	NRD1:NM_001101662:exon22:c.T2461C:p.L821L,NRD1:NM_001242361:exon24:c.T2269C:p.L757L,NRD1:NM_002525:exon24:c.T2665C:p.L889L	rs1770791	.	.	0.2416	.	0.67	.	.	.	.	.	.	0	D	0	P	.	.	426.8	snp	FAO=104	FDP=215	FR=.	FRO=111	FSAF=44	FSAR=60	FSRF=66	FSRR=45	FWDB=0.0024455	FXX=0	LEN=1	MLLD=64.9072	PB=0.5	PBP=1	QD=7.94053	RBI=0.0857937
chr1	52402956	52402956	G	A	0.97807	223	228	3	intronic	RAB3B	.	.	.	rs10888742	.	.	0.9534	.	1	.	.	.	.	.	.	.	.	.	.	.	.	2074.81	snp	FAO=223	FDP=227	FR=.	FRO=4	FSAF=109	FSAR=114	FSRF=4	FSRR=0	FWDB=0.0284111	FXX=0.00438577	LEN=1	MLLD=279.828	PB=0.5	PBP=1	QD=36.5605	RBI=0.0284494
chr1	52489322	52489322	G	A	1	176	176	3	intronic	TXNDC12	.	.	.	rs2783178	.	.	.	.	1	.	.	.	.	.	.	.	.	.	.	.	.	1702.59	snp	FAO=176	FDP=176	FR=.	FRO=0	FSAF=90	FSAR=86	FSRF=0	FSRR=0	FWDB=-0.107866	FXX=0.022221	LEN=1	MLLD=105.702	PB=0.5	PBP=1	QD=38.6952	RBI=0.120332
chr1	52820226	52820226	G	A	1	214	214	1	intronic	CC2D1B	.	.	.	rs2820334	.	.	1	.	1	.	.	.	.	.	.	.	.	.	.	.	.	2047.79	snp	FAO=214	FDP=214	FR=.	FRO=0	FSAF=85	FSAR=129	FSRF=0	FSRR=0	FWDB=-0.0918048	FXX=0	LEN=1	MLLD=177.569	PB=0.5	PBP=1	QD=38.2764	RBI=0.0933935
chr1	52878300	52878300	T	A	0.588235	70	119	1	intronic	PRPF38A	.	.	.	rs4319263	.	.	0.216	.	0.79	.	.	.	.	.	.	.	.	.	.	.	.	364.09	snp	FAO=70	FDP=119	FR=.	FRO=49	FSAF=22	FSAR=48	FSRF=11	FSRR=38	FWDB=-0.00592047	FXX=0	LEN=1	MLLD=94.9059	PB=0.5	PBP=1	QD=12.2382	RBI=0.0121174
chr1	52882406	52882406	A	G	0.454545	5	11	2	UTR3	PRPF38A	NM_032864:c.*44A>G	.	.	rs6677047	.	.	0.2163	.	0.79	.	.	.	.	.	.	.	.	.	.	.	.	27.79	snp	FAO=5	FDP=11	FR=.	FRO=6	FSAF=1	FSAR=4	FSRF=3	FSRR=3	FWDB=-0.0124204	FXX=0	LEN=1	MLLD=153.674	PB=0.5	PBP=1	QD=10.106	RBI=0.0314745
chr1	53072454	53072454	T	C	0.388679	103	265	3	exonic	GPX7	.	synonymous SNV	GPX7:NM_015696:exon2:c.T237C:p.F79F	rs1970951	.	.	0.8366	.	0.97	.	.	.	.	.	.	.	.	.	.	.	.	328.87	snp	FAO=104	FDP=265	FR=.	FRO=161	FSAF=64	FSAR=40	FSRF=68	FSRR=93	FWDB=-0.00767642	FXX=0	LEN=1	MLLD=238.621	PB=0.5	PBP=1	QD=4.96413	RBI=0.00808799
chr1	53072741	53072741	A	G	0.383648	61	159	1	intronic	GPX7	.	.	.	rs1970950	.	.	.	.	0.91	.	.	.	.	.	.	.	.	.	.	.	.	240.32	snp	FAO=67	FDP=154	FR=.	FRO=87	FSAF=5	FSAR=62	FSRF=13	FSRR=74	FWDB=0.0164754	FXX=0.0666626	LEN=1	MLLD=60.9339	PB=0.5	PBP=1	QD=6.24204	RBI=0.0167861
chr1	53320274	53320274	G	T	0.991266	227	229	1	exonic	ZYG11A	.	nonsynonymous SNV	ZYG11A:NM_001004339:exon2:c.G228T:p.E76D	rs480299	.	.	.	.	0.9	.	.	1	T	0	B	0	N	0	P	1.11	T	2159.91	snp	FAO=228	FDP=228	FR=.	FRO=0	FSAF=108	FSAR=120	FSRF=0	FSRR=0	FWDB=0.0552684	FXX=0.00869527	LEN=1	MLLD=155.134	PB=0.5	PBP=1	QD=37.8931	RBI=0.055412
chr1	53323492	53323492	C	A	1	140	140	1	intronic	ZYG11A	.	.	.	rs10788945	.	.	.	.	0.99	.	.	.	.	.	.	.	.	.	.	.	.	1350.96	snp	FAO=140	FDP=140	FR=.	FRO=0	FSAF=69	FSAR=71	FSRF=0	FSRR=0	FWDB=-0.0551863	FXX=0	LEN=1	MLLD=100.661	PB=0.5	PBP=1	QD=38.5989	RBI=0.0552109
chr1	53364976	53364976	A	G	1	95	95	3	intronic	ECHDC2	.	.	.	rs576891	.	.	.	.	0.89	.	.	.	.	.	.	.	.	.	.	.	.	907.18	snp	FAO=95	FDP=95	FR=.	FRO=0	FSAF=59	FSAR=36	FSRF=0	FSRR=0	FWDB=0.0497012	FXX=0.0104156	LEN=1	MLLD=151.296	PB=0.5	PBP=1	QD=38.1969	RBI=0.0581382
chr1	53387379	53387379	G	C	1	42	42	2	UTR5	ECHDC2	NM_001198962:c.-34C>G,NM_018281:c.-34C>G,NM_001198961:c.-34C>G	.	.	rs7552139	.	.	0.5022	.	0.6	.	.	.	.	.	.	.	.	.	.	.	.	392.11	snp	FAO=42	FDP=42	FR=.	FRO=0	FSAF=15	FSAR=27	FSRF=0	FSRR=0	FWDB=0.0362958	FXX=0	LEN=1	MLLD=61.7158	PB=0.5	PBP=1	QD=37.3439	RBI=0.0363579
chr1	53537396	53537396	G	A	0.714829	188	263	2	intronic	PODN	.	.	.	rs34107528	.	.	.	.	0.075	.	.	.	.	.	.	.	.	.	.	.	.	1182.84	snp	FAO=188	FDP=262	FR=.	FRO=74	FSAF=88	FSAR=100	FSRF=36	FSRR=38	FWDB=0.0139968	FXX=0.00380214	LEN=1	MLLD=213.07	PB=0.5	PBP=1	QD=18.0586	RBI=0.0152818
chr1	53543312	53543312	C	T	0.466063	103	221	3	intronic	PODN	.	.	.	rs12745973	.	.	0.1581	.	0.21	.	.	.	.	.	.	.	.	.	.	.	.	398.93	snp	FAO=100	FDP=213	FR=.	FRO=113	FSAF=62	FSAR=38	FSRF=65	FSRR=48	FWDB=-0.0263514	FXX=0.0361975	LEN=1	MLLD=59.0006	PB=0.5	PBP=1	QD=7.49163	RBI=0.0850354
chr1	53544439	53544439	G	A	0.442953	66	149	1	exonic	PODN	.	synonymous SNV	PODN:NM_001199082:exon4:c.G975A:p.P325P,PODN:NM_153703:exon8:c.G1401A:p.P467P,PODN:NM_001199081:exon9:c.G1344A:p.P448P,PODN:NM_001199080:exon10:c.G1344A:p.P448P	rs1288388	.	.	0.728	.	0.77	.	.	.	.	.	.	.	.	.	.	.	.	253.19	snp	FAO=66	FDP=147	FR=.	FRO=81	FSAF=17	FSAR=49	FSRF=44	FSRR=37	FWDB=-0.00255032	FXX=0.0134219	LEN=1	MLLD=152.828	PB=0.5	PBP=1	QD=6.88942	RBI=0.00538068
chr1	53544578	53544578	T	C	0.516279	111	215	2	exonic	PODN	.	synonymous SNV	PODN:NM_001199082:exon4:c.T1114C:p.L372L,PODN:NM_153703:exon8:c.T1540C:p.L514L,PODN:NM_001199081:exon9:c.T1483C:p.L495L,PODN:NM_001199080:exon10:c.T1483C:p.L495L	rs11206088	.	.	0.1517	.	0.21	.	.	.	.	.	.	.	.	.	.	.	.	517.02	snp	FAO=114	FDP=216	FR=.	FRO=102	FSAF=64	FSAR=50	FSRF=59	FSRR=43	FWDB=0.0571245	FXX=0.00460808	LEN=1	MLLD=44.8446	PB=0.5	PBP=1	QD=9.57446	RBI=0.0585
chr1	53544597	53544597	T	C	0.995434	218	219	1	exonic	PODN	.	nonsynonymous SNV	PODN:NM_001199082:exon4:c.T1133C:p.V378A,PODN:NM_153703:exon8:c.T1559C:p.V520A,PODN:NM_001199081:exon9:c.T1502C:p.V501A,PODN:NM_001199080:exon10:c.T1502C:p.V501A	rs1288389	.	.	0.8881	.	0.9	.	.	1	T	0	B	0.027	N	1	P	3.72	T	2093.2	snp	FAO=219	FDP=219	FR=.	FRO=0	FSAF=123	FSAR=96	FSRF=0	FSRR=0	FWDB=-0.0177794	FXX=0.00454525	LEN=1	MLLD=149.098	PB=0.5	PBP=1	QD=38.2319	RBI=0.0252885
chr1	53553522	53553522	G	A	0.525424	217	413	1	UTR3	SLC1A7	NM_006671:c.*159C>T,NM_001287595:c.*159C>T,NM_001287597:c.*226C>T	.	.	rs11581058	.	.	.	.	0.19	.	.	.	.	.	.	.	.	.	.	.	.	977.49	snp	FAO=214	FDP=400	FR=.	FRO=186	FSAF=128	FSAR=86	FSRF=94	FSRR=92	FWDB=0.0262204	FXX=0	LEN=1	MLLD=162.922	PB=0.5	PBP=1	QD=9.77485	RBI=0.0300096
chr1	53553702	53553702	A	G	1	490	490	1	exonic	SLC1A7	.	synonymous SNV	SLC1A7:NM_001287595:exon11:c.T1839C:p.S613S,SLC1A7:NM_006671:exon11:c.T1662C:p.S554S	rs1288400	.	.	0.9988	.	1	.	.	.	.	.	.	.	.	.	.	.	.	3843.85	snp	FAO=399	FDP=399	FR=.	FRO=0	FSAF=199	FSAR=200	FSRF=0	FSRR=0	FWDB=0.000187971	FXX=0.00249994	LEN=1	MLLD=125.782	PB=0.5	PBP=1	QD=38.5349	RBI=0.0350548
chr1	53553754	53553754	T	C	0.535545	113	211	1	exonic	SLC1A7	.	nonsynonymous SNV	SLC1A7:NM_001287595:exon11:c.A1787G:p.Q596R,SLC1A7:NM_006671:exon11:c.A1610G:p.Q537R	rs1288401	.	.	0.7287	.	0.77	.	.	0.4	T	0	B	0.001	N	0	P	0.79	T	528.39	snp	FAO=114	FDP=211	FR=.	FRO=97	FSAF=61	FSAR=53	FSRF=59	FSRR=38	FWDB=-0.00779948	FXX=0.00471676	LEN=1	MLLD=157.179	PB=0.5	PBP=1	QD=10.0168	RBI=0.0139355
chr1	53554533	53554533	-	T	0.5	65	130	1	intronic	SLC1A7	.	.	.	rs35707549	.	.	0.16	.	0.19	.	.	.	.	.	.	.	.	.	.	.	.	93.09	ins	FAO=66	FDP=130	FR=.	FRO=64	FSAF=50	FSAR=16	FSRF=45	FSRR=19	FWDB=0.101152	FXX=0	LEN=1	MLLD=28.8815	PB=0.5	PBP=1	QD=2.86434	RBI=0.128325
chr1	53558270	53558270	A	G	0.52356	100	191	1	exonic	SLC1A7	.	synonymous SNV	SLC1A7:NM_001287597:exon6:c.T771C:p.R257R,SLC1A7:NM_001287595:exon7:c.T987C:p.R329R,SLC1A7:NM_006671:exon7:c.T987C:p.R329R	rs1288406	.	.	0.8402	.	0.96	.	.	.	.	.	.	.	.	.	.	.	.	452.61	snp	FAO=100	FDP=191	FR=.	FRO=91	FSAF=33	FSAR=67	FSRF=38	FSRR=53	FWDB=-0.0317017	FXX=0	LEN=1	MLLD=62.42	PB=0.5	PBP=1	QD=9.47868	RBI=0.0339621
chr1	53608133	53608133	C	A	1	72	72	2	UTR5	SLC1A7	NM_006671:c.-12G>T,NM_001287595:c.-12G>T,NM_001287597:c.-12G>T,NM_001287596:c.-12G>T	.	.	rs3737990	.	.	0.1024	.	0.12	.	.	.	.	.	.	.	.	.	.	.	.	680.25	snp	FAO=72	FDP=72	FR=.	FRO=0	FSAF=31	FSAR=41	FSRF=0	FSRR=0	FWDB=-0.0809496	FXX=0	LEN=1	MLLD=64.6648	PB=0.5	PBP=1	QD=37.7919	RBI=0.0883814
chr1	53676448	53676448	G	A	0.996622	295	296	1	exonic	CPT2	.	nonsynonymous SNV	CPT2:NM_000098:exon4:c.G1102A:p.V368I	rs1799821	CLINSIG=other|non-pathogenic|non-pathogenic;CLNDBN=Encephalopathy\x2c_acute\x2c_infection-induced\x2c_4\x2c_susceptibility_to|not_specified|not_provided;CLNREVSTAT=no_assertion_criteria_provided|criteria_provided\x2c_single_submitter|criteria_provided\x2c_single_submitter;CLNACC=RCV000023026.1|RCV000078116.3|RCV000124601.1;CLNDSDB=MedGen:OMIM:Orphanet|MedGen|MedGen;CLNDSDBID=C3280160:614212:ORPHA…	.	0.5416	.	0.73	.	.	1	T	0.011	B	0.005	N	0.999	P	-2.47	D	2790.15	snp	FAO=292	FDP=292	FR=.	FRO=0	FSAF=132	FSAR=160	FSRF=0	FSRR=0	FWDB=-0.0263278	FXX=0.0201336	LEN=1	MLLD=200.115	PB=0.5	PBP=1	QD=38.2212	RBI=0.0292673
chr1	53679229	53679229	A	G	0.47234	111	235	1	exonic	CPT2	.	nonsynonymous SNV	CPT2:NM_000098:exon5:c.A1939G:p.M647V	rs1799822	CLINSIG=non-pathogenic|non-pathogenic;CLNDBN=not_specified|not_provided;CLNREVSTAT=criteria_provided\x2c_single_submitter|criteria_provided\x2c_single_submitter;CLNACC=RCV000078120.3|RCV000124602.1;CLNDSDB=MedGen|MedGen;CLNDSDBID=CN169374|CN221809	.	0.2252	.	0.23	.	.	0.13	T	0.002	B	0	D	0.002	P	-2.62	D	442.13	snp	FAO=111	FDP=235	FR=.	FRO=124	FSAF=63	FSAR=48	FSRF=61	FSRR=63	FWDB=0.0259117	FXX=0	LEN=1	MLLD=201.897	PB=0.5	PBP=1	QD=7.52553	RBI=0.0262035
chr1	53681699	53681699	T	G	0.480519	37	77	1	exonic	C1orf123	.	synonymous SNV	C1orf123:NM_001304760:exon5:c.A228C:p.S76S,C1orf123:NM_001304759:exon6:c.A312C:p.S104S,C1orf123:NM_017887:exon7:c.A369C:p.S123S	rs1134688	.	.	0.2248	.	0.22	.	.	0.04	D	.	.	.	.	0	P	.	.	157.44	snp	FAO=37	FDP=77	FR=.	FRO=40	FSAF=20	FSAR=17	FSRF=23	FSRR=17	FWDB=-0.00015499	FXX=0	LEN=1	MLLD=329.927	PB=0.5	PBP=1	QD=8.17866	RBI=0.00336869
chr1	53712727	53712727	C	T	0.41791	56	134	1	exonic	LRP8	.	nonsynonymous SNV	LRP8:NM_017522:exon16:c.G2066A:p.R689Q,LRP8:NM_033300:exon17:c.G2345A:p.R782Q,LRP8:NM_001018054:exon18:c.G2678A:p.R893Q,LRP8:NM_004631:exon19:c.G2855A:p.R952Q	rs5174	CLINSIG=other;CLNDBN=Myocardial_infarction_1;CLNREVSTAT=no_assertion_criteria_provided;CLNACC=RCV000007411.1;CLNDSDB=MedGen:OMIM;CLNDSDBID=C1838021:608446	.	0.3955	.	0.43	.	.	0.05	D	1	D	.	.	0	P	-2.75	D	197.55	snp	FAO=56	FDP=134	FR=.	FRO=78	FSAF=17	FSAR=39	FSRF=33	FSRR=45	FWDB=0.0208698	FXX=0	LEN=1	MLLD=71.4721	PB=0.5	PBP=1	QD=5.89692	RBI=0.0459248
chr1	53716416	53716416	G	A	0.554348	102	184	1	exonic	LRP8	.	synonymous SNV	LRP8:NM_017522:exon15:c.C2010T:p.D670D,LRP8:NM_033300:exon15:c.C2112T:p.D704D,LRP8:NM_001018054:exon17:c.C2622T:p.D874D,LRP8:NM_004631:exon17:c.C2622T:p.D874D	rs3737983	.	.	0.4112	.	0.73	.	.	.	.	.	.	.	.	.	.	.	.	488.94	snp	FAO=102	FDP=184	FR=.	FRO=82	FSAF=42	FSAR=60	FSRF=49	FSRR=33	FWDB=-0.0159515	FXX=0	LEN=1	MLLD=229.878	PB=0.5	PBP=1	QD=10.6291	RBI=0.0186973
chr1	53732315	53732315	G	T	0.488	122	250	1	exonic	LRP8	.	synonymous SNV	LRP8:NM_033300:exon7:c.C747A:p.G249G,LRP8:NM_017522:exon8:c.C870A:p.G290G,LRP8:NM_001018054:exon9:c.C1257A:p.G419G,LRP8:NM_004631:exon9:c.C1257A:p.G419G	rs2297660	.	.	0.4013	.	0.64	.	.	.	.	.	.	.	.	0	P	.	.	518.58	snp	FAO=125	FDP=252	FR=.	FRO=127	FSAF=62	FSAR=63	FSRF=62	FSRR=65	FWDB=-0.0135187	FXX=0.00395241	LEN=1	MLLD=229.387	PB=0.5	PBP=1	QD=8.23146	RBI=0.0136287
chr1	53792651	53792651	A	C	0.466667	14	30	2	exonic	LRP8	.	nonsynonymous SNV	LRP8:NM_001018054:exon2:c.T138G:p.D46E,LRP8:NM_004631:exon2:c.T138G:p.D46E,LRP8:NM_017522:exon2:c.T138G:p.D46E,LRP8:NM_033300:exon2:c.T138G:p.D46E	rs3820198	.	.	0.3597	.	0.93	.	.	1	T	0.001	B	.	.	0	P	-3.61	D	64.53	snp	FAO=14	FDP=30	FR=.	FRO=16	FSAF=7	FSAR=7	FSRF=9	FSRR=7	FWDB=-0.0331488	FXX=0	LEN=1	MLLD=201.248	PB=0.5	PBP=1	QD=8.60377	RBI=0.0404012
chr1	53793511	53793511	T	C	0.470588	48	102	1	exonic	LRP8	.	nonsynonymous SNV	LRP8:NM_001018054:exon1:c.A74G:p.Q25R,LRP8:NM_004631:exon1:c.A74G:p.Q25R,LRP8:NM_017522:exon1:c.A74G:p.Q25R,LRP8:NM_033300:exon1:c.A74G:p.Q25R	rs4926972	.	.	.	.	0.93	.	.	0.62	T	0.011	B	.	.	0.999	P	-2.64	D	222.1	snp	FAO=52	FDP=106	FR=.	FRO=54	FSAF=31	FSAR=21	FSRF=22	FSRR=32	FWDB=-0.0924362	FXX=0.00934492	LEN=1	MLLD=61.8439	PB=0.5	PBP=1	QD=8.38102	RBI=0.0996876
chr1	53930551	53930551	G	A	0.354839	66	186	1	intronic	DMRTB1	.	.	.	rs943514	.	.	0.0392	.	0.26	.	.	.	.	.	.	.	.	.	.	.	.	186.06	snp	FAO=66	FDP=186	FR=.	FRO=120	FSAF=46	FSAR=20	FSRF=95	FSRR=25	FWDB=0.00284188	FXX=0	LEN=1	MLLD=148.384	PB=0.5	PBP=1	QD=4.00119	RBI=0.00831899
chr1	53974987	53974987	G	T	0.652482	92	141	1	intronic	GLIS1	.	.	.	rs10749691	.	.	0.8076	.	0.81	.	.	.	.	.	.	.	.	.	.	.	.	529.79	snp	FAO=93	FDP=143	FR=.	FRO=50	FSAF=26	FSAR=67	FSRF=16	FSRR=34	FWDB=-0.0806222	FXX=0	LEN=1	MLLD=60.2348	PB=0.5	PBP=1	QD=14.8192	RBI=0.0840019
chr1	54060016	54060016	G	C	1	87	87	1	exonic	GLIS1	.	nonsynonymous SNV	GLIS1:NM_147193:exon3:c.C560G:p.A187G	rs35227000	.	.	0.3273	.	0.36	.	.	0.36	T	0	B	0.336	N	1	P	2.83	T	832.23	snp	FAO=87	FDP=87	FR=.	FRO=0	FSAF=64	FSAR=23	FSRF=0	FSRR=0	FWDB=-0.00108229	FXX=0	LEN=1	MLLD=347.849	PB=0.5	PBP=1	QD=38.2634	RBI=0.0530701
chr1	54060248	54060248	T	C	1	214	214	1	exonic	GLIS1	.	nonsynonymous SNV	GLIS1:NM_147193:exon3:c.A328G:p.T110A	rs4307514	.	.	0.3097	.	0.39	.	.	0.98	T	0	B	0.059	N	1	P	3.01	T	2051.35	snp	FAO=214	FDP=214	FR=.	FRO=0	FSAF=95	FSAR=119	FSRF=0	FSRR=0	FWDB=0.00599854	FXX=0.00465095	LEN=1	MLLD=192.554	PB=0.5	PBP=1	QD=38.3431	RBI=0.0121294
chr1	54344282	54344282	C	A	0.455338	209	459	3	intronic	YIPF1	.	.	.	rs2272928	.	.	0.5536	.	0.86	.	.	.	.	.	.	.	.	.	.	.	.	662.62	snp	FAO=179	FDP=400	FR=.	FRO=221	FSAF=90	FSAR=89	FSRF=106	FSRR=115	FWDB=-0.0160442	FXX=0	LEN=1	MLLD=262.276	PB=0.5	PBP=1	QD=6.62619	RBI=0.0164562
chr1	54606804	54606804	C	T	0.993377	150	151	2	exonic	CDCP2	.	nonsynonymous SNV	CDCP2:NM_201546:exon3:c.G730A:p.G244R	rs3766465	.	.	0.8491	.	0.89	.	.	0.12	T	0.999	D	0.011	N	0	P	2.32	T	1432.83	snp	FAO=150	FDP=150	FR=.	FRO=0	FSAF=93	FSAR=57	FSRF=0	FSRR=0	FWDB=0.00286416	FXX=0.00662208	LEN=1	MLLD=300.525	PB=0.5	PBP=1	QD=38.2087	RBI=0.0231906
chr1	54607051	54607051	A	G	1	134	134	1	exonic	CDCP2	.	synonymous SNV	CDCP2:NM_201546:exon3:c.T483C:p.Y161Y	rs671103	.	.	1	.	1	.	.	.	.	.	.	.	.	.	.	.	.	1284.35	snp	FAO=134	FDP=134	FR=.	FRO=0	FSAF=92	FSAR=42	FSRF=0	FSRR=0	FWDB=-0.00917498	FXX=0.0147048	LEN=1	MLLD=304.627	PB=0.5	PBP=1	QD=38.3387	RBI=0.00928613
chr1	54607157	54607157	G	A	0.958678	116	121	1	intronic	CDCP2	.	.	.	rs671539	.	.	0.853	.	0.98	.	.	.	.	.	.	.	.	.	.	.	.	1117.44	snp	FAO=119	FDP=119	FR=.	FRO=0	FSAF=77	FSAR=42	FSRF=0	FSRR=0	FWDB=0.0725156	FXX=0.0245881	LEN=1	MLLD=61.841	PB=0.5	PBP=1	QD=37.561	RBI=0.07495
chr1	54681920	54681920	G	C	0.954023	166	174	1	exonic	MRPL37	.	nonsynonymous SNV	MRPL37:NM_016491:exon6:c.G1097C:p.C366S	rs13571	.	.	0.7826	.	0.79	.	.	1	T	0.001	B	0.002	N	1	P	2.5	T	1521.36	snp	FAO=168	FDP=173	FR=.	FRO=5	FSAF=46	FSAR=122	FSRF=1	FSRR=4	FWDB=0.171607	FXX=0.0057468	LEN=1	MLLD=243.248	PB=0.5	PBP=1	QD=35.176	RBI=0.176137
chr1	54870225	54870225	T	G	0.534884	23	43	1	intronic	SSBP3	.	.	.	rs189916150	.	.	0.0029	.	0.004	.	.	.	.	.	.	.	.	.	.	.	.	112.71	snp	FAO=23	FDP=43	FR=.	FRO=20	FSAF=10	FSAR=13	FSRF=12	FSRR=8	FWDB=0.016296	FXX=0	LEN=1	MLLD=59.2155	PB=0.5	PBP=1	QD=10.4845	RBI=0.0783739
chr1	55069986	55069986	T	C	0.544218	160	294	1	intronic	ACOT11	.	.	.	rs746503	.	.	0.6329	.	0.64	.	.	.	.	.	.	.	.	.	.	.	.	744.84	snp	FAO=159	FDP=291	FR=.	FRO=132	FSAF=108	FSAR=51	FSRF=82	FSRR=50	FWDB=-0.00361436	FXX=0.026755	LEN=1	MLLD=55.1038	PB=0.5	PBP=1	QD=10.2384	RBI=0.0654088
chr1	55074922	55074922	G	A	0.485207	82	169	2	UTR3	ACOT11,FAM151A	NM_147161:c.*137G>A;NM_176782:c.*19C>T	.	.	rs2289016	.	.	0.3342	.	0.35	.	.	.	.	.	.	.	.	.	.	.	.	341.81	snp	FAO=82	FDP=169	FR=.	FRO=87	FSAF=46	FSAR=36	FSRF=52	FSRR=35	FWDB=-0.00841971	FXX=0	LEN=1	MLLD=179.226	PB=0.5	PBP=1	QD=8.09021	RBI=0.0176631
chr1	55085499	55085499	T	C	0.458647	61	133	2	intronic	ACOT11,FAM151A	.	.	.	rs11206396	.	.	0.448	.	0.7	.	.	.	.	.	.	.	.	.	.	.	.	277.6	snp	FAO=69	FDP=142	FR=.	FRO=73	FSAF=40	FSAR=29	FSRF=34	FSRR=39	FWDB=0.0384535	FXX=0	LEN=1	MLLD=39.8663	PB=0.5	PBP=1	QD=7.81968	RBI=0.0443946
chr1	55085703	55085703	G	T	0.543046	246	453	1	intronic	ACOT11,FAM151A	.	.	.	rs11583256	.	.	0.0462	.	0.067	.	.	.	.	.	.	.	.	.	.	.	.	982.78	snp	FAO=214	FDP=399	FR=.	FRO=185	FSAF=91	FSAR=123	FSRF=87	FSRR=98	FWDB=-0.00512061	FXX=0.00249994	LEN=1	MLLD=399.916	PB=0.5	PBP=1	QD=9.85244	RBI=0.00512364
chr1	55118566	55118566	C	G	0.8125	91	112	1	ncRNA_exonic	MROH7-TTC4	.	.	.	rs1655520	.	.	0.9982	.	1	.	.	.	.	.	.	.	.	.	.	.	.	1062.31	snp	FAO=112	FDP=112	FR=.,HEALED	FRO=0	FSAF=54	FSAR=58	FSRF=0	FSRR=0	FWDB=0.0140208	FXX=0	LEN=1	MLLD=323.788	PB=0.5	PBP=1	QD=37.9396	RBI=0.070884
chr1	55119144	55119144	A	G	0.465875	157	337	1	exonic	MROH7	.	nonsynonymous SNV	MROH7:NM_001039464:exon3:c.A545G:p.H182R	rs11206407	.	.	0.3406	.	0.54	.	.	0.19	T	0	B	0.737	N	1	P	4.83	T	610.89	snp	FAO=157	FDP=337	FR=.	FRO=180	FSAF=88	FSAR=69	FSRF=85	FSRR=95	FWDB=-0.0119834	FXX=0	LEN=1	MLLD=221.087	PB=0.5	PBP=1	QD=7.25096	RBI=0.0388273
chr1	55119289	55119289	G	C	0.471311	230	488	1	exonic	MROH7	.	synonymous SNV	MROH7:NM_001039464:exon3:c.G690C:p.L230L	rs9332417	.	.	0.5896	.	0.59	.	.	.	.	.	.	.	.	.	.	.	.	723.78	snp	FAO=186	FDP=399	FR=.	FRO=213	FSAF=95	FSAR=91	FSRF=107	FSRR=106	FWDB=-0.00996336	FXX=0.00249994	LEN=1	MLLD=80.6788	PB=0.5	PBP=1	QD=7.25591	RBI=0.0104098
chr1	55119546	55119546	A	G	1	203	203	1	exonic	MROH7	.	nonsynonymous SNV	MROH7:NM_001039464:exon3:c.A947G:p.E316G	rs1655518	.	.	0.9982	.	1	.	.	1	T	0	B	0.483	N	1	P	3.68	T	2054.35	snp	FAO=215	FDP=215	FR=.	FRO=0	FSAF=85	FSAR=130	FSRF=0	FSRR=0	FWDB=0.0670873	FXX=0	LEN=1	MLLD=280.007	PB=0.5	PBP=1	QD=38.2205	RBI=0.068031
chr1	55139741	55139741	A	G	0.987013	76	77	1	exonic	MROH7	.	nonsynonymous SNV	MROH7:NM_001291332:exon8:c.A407G:p.H136R,MROH7:NM_001039464:exon10:c.A1853G:p.H618R	rs570218	.	.	0.7902	.	1	.	.	1	T	0	B	0.004	N	0	P	4.76	T	738.49	snp	FAO=77	FDP=77	FR=.	FRO=0	FSAF=23	FSAR=54	FSRF=0	FSRR=0	FWDB=0.0215248	FXX=0.0128189	LEN=1	MLLD=128.187	PB=0.5	PBP=1	QD=38.3633	RBI=0.0257341
chr1	55167773	55167773	T	A	0.517167	241	466	1	exonic	MROH7	.	nonsynonymous SNV	MROH7:NM_001291332:exon18:c.T1850A:p.V617D,MROH7:NM_001039464:exon20:c.T3296A:p.V1099D	rs646356	.	.	0.8345	.	0.99	.	.	1	T	0	B	0.888	N	0.999	P	1.53	T	906.52	snp	FAO=207	FDP=399	FR=.	FRO=192	FSAF=112	FSAR=95	FSRF=92	FSRR=100	FWDB=-0.0330659	FXX=0.00249994	LEN=1	MLLD=60.0156	PB=0.5	PBP=1	QD=9.08788	RBI=0.053265
chr1	55251689	55251689	T	C	0.990698	213	215	2	exonic	TTC22	.	synonymous SNV	TTC22:NM_001114108:exon5:c.A987G:p.E329E,TTC22:NM_017904:exon5:c.A987G:p.E329E	rs586462	.	.	1	.	1	.	.	.	.	.	.	.	.	.	.	.	.	2025.32	snp	FAO=214	FDP=214	FR=.	FRO=0	FSAF=110	FSAR=104	FSRF=0	FSRR=0	FWDB=-0.000797603	FXX=0.00465095	LEN=1	MLLD=271.064	PB=0.5	PBP=1	QD=37.8564	RBI=0.0335402
chr1	55253394	55253394	G	A	0.435407	91	209	5	exonic	TTC22	.	synonymous SNV	TTC22:NM_001114108:exon3:c.C729T:p.P243P,TTC22:NM_017904:exon3:c.C729T:p.P243P	rs142120104	.	.	0.0071	.	0.011	.	.	.	.	.	.	.	.	.	.	.	.	331.6	snp	FAO=91	FDP=209	FR=.	FRO=118	FSAF=60	FSAR=31	FSRF=61	FSRR=57	FWDB=0.0218057	FXX=0	LEN=1	MLLD=215.642	PB=0.5	PBP=1	QD=6.3464	RBI=0.0237881
chr1	55266845	55266845	C	T	1	21	21	3	UTR5	TTC22	NM_001114108:c.-9G>A,NM_017904:c.-9G>A	.	.	rs1147984	.	.	0.6104	.	0.67	.	.	.	.	.	.	.	.	.	.	.	.	195.16	snp	FAO=21	FDP=21	FR=.	FRO=0	FSAF=11	FSAR=10	FSRF=0	FSRR=0	FWDB=0.0304461	FXX=0	LEN=1	MLLD=235.743	PB=0.5	PBP=1	QD=37.1733	RBI=0.0617618
chr1	55266958	55266958	G	C	0.230769	3	13	3	upstream	TTC22	.	.	.	.	.	.	.	.	.	.	.	.	.	.	.	.	.	.	.	.	.	18.01	snp	FAO=3	FDP=13	FR=.,HEALED	FRO=9	FSAF=0	FSAR=3	FSRF=1	FSRR=8	FWDB=-0.00854344	FXX=0	LEN=1	MLLD=29.2135	PB=0.5	PBP=1	QD=5.54107	RBI=0.0188917
chr1	55271774	55271774	A	G	1	155	155	1	UTR5	C1orf177	NM_152607:c.-16A>G,NM_001110533:c.-16A>G	.	.	rs757581	.	.	0.584	.	0.67	.	.	.	.	.	.	.	.	.	.	.	.	1481.86	snp	FAO=155	FDP=155	FR=.	FRO=0	FSAF=86	FSAR=69	FSRF=0	FSRR=0	FWDB=0.0431405	FXX=0	LEN=1	MLLD=63.1478	PB=0.5	PBP=1	QD=38.2415	RBI=0.0548707
chr1	55273580	55273580	G	T	0.992883	279	281	2	exonic	C1orf177	.	nonsynonymous SNV	C1orf177:NM_001110533:exon4:c.G376T:p.G126C,C1orf177:NM_152607:exon4:c.G376T:p.G126C	rs9782980	.	.	0.5983	.	0.68	.	.	0	D	1	D	0	D	0	P	1.76	T	2655.87	snp	FAO=279	FDP=279	FR=.	FRO=0	FSAF=149	FSAR=130	FSRF=0	FSRR=0	FWDB=-0.0102436	FXX=0.00711718	LEN=1	MLLD=97.1649	PB=0.5	PBP=1	QD=38.077	RBI=0.0120581
chr1	55277599	55277599	T	C	1	163	163	2	exonic	C1orf177	.	nonsynonymous SNV	C1orf177:NM_001110533:exon5:c.T613C:p.Y205H,C1orf177:NM_152607:exon5:c.T613C:p.Y205H	rs600499	.	.	1	.	1	.	.	0.58	T	0	B	0.729	N	1	P	2.15	T	1555.72	snp	FAO=163	FDP=163	FR=.	FRO=0	FSAF=112	FSAR=51	FSRF=0	FSRR=0	FWDB=0.00486945	FXX=0	LEN=1	MLLD=70.9907	PB=0.5	PBP=1	QD=38.1771	RBI=0.0958736
chr1	55319804	55319804	C	T	0.489899	97	198	1	exonic	DHCR24	.	nonsynonymous SNV	DHCR24:NM_014762:exon7:c.G1124A:p.R375H	.	.	.	.	.	.	.	.	0.05	D	1	D	0	D	1	D	-2.25	D	408.45	snp	FAO=97	FDP=197	FR=.	FRO=100	FSAF=35	FSAR=62	FSRF=56	FSRR=44	FWDB=0.0336552	FXX=0.00505025	LEN=1	MLLD=212.842	PB=0.5	PBP=1	QD=8.29337	RBI=0.0390039
chr1	55319902	55319902	A	G	1	192	192	2	exonic	DHCR24	.	synonymous SNV	DHCR24:NM_014762:exon7:c.T1026C:p.I342I	rs718265	.	.	0.6933	.	0.82	.	.	.	.	.	.	.	.	.	.	.	.	1834.49	snp	FAO=192	FDP=192	FR=.	FRO=0	FSAF=86	FSAR=106	FSRF=0	FSRR=0	FWDB=0.0404698	FXX=0	LEN=1	MLLD=181.861	PB=0.5	PBP=1	QD=38.2185	RBI=0.0588793
chr1	55330966	55330966	T	C	0.988764	264	267	1	intronic	DHCR24	.	.	.	rs611057	.	.	0.9995	.	1	.	.	.	.	.	.	.	.	.	.	.	.	2591.19	snp	FAO=269	FDP=269	FR=.	FRO=0	FSAF=124	FSAR=145	FSRF=0	FSRR=0	FWDB=-0.00332647	FXX=0.00370357	LEN=1	MLLD=380.214	PB=0.5	PBP=1	QD=38.5307	RBI=0.00590487
chr1	55446664	55446664	G	C	1	29	29	2	UTR5	TMEM61	NM_182532:c.-75G>C	.	.	rs2253467	.	.	0.7888	.	0.79	.	.	.	.	.	.	.	.	.	.	.	.	279.4	snp	FAO=29	FDP=29	FR=.	FRO=0	FSAF=13	FSAR=16	FSRF=0	FSRR=0	FWDB=-0.00449157	FXX=0	LEN=1	MLLD=56.1957	PB=0.5	PBP=1	QD=38.5381	RBI=0.00844818
chr1	55446671	55446671	C	T	1	29	29	2	UTR5	TMEM61	NM_182532:c.-68C>T	.	.	rs2253466	.	.	0.7888	.	0.79	.	.	.	.	.	.	.	.	.	.	.	.	279.42	snp	FAO=29	FDP=29	FR=.	FRO=0	FSAF=13	FSAR=16	FSRF=0	FSRR=0	FWDB=0.00080092	FXX=0	LEN=1	MLLD=57.2212	PB=0.5	PBP=1	QD=38.5403	RBI=0.0269523
chr1	55446697	55446697	G	A	1	29	29	2	UTR5	TMEM61	NM_182532:c.-42G>A	.	.	rs2253465	.	.	0.8013	.	0.85	.	.	.	.	.	.	.	.	.	.	.	.	279.43	snp	FAO=29	FDP=29	FR=.	FRO=0	FSAF=13	FSAR=16	FSRF=0	FSRR=0	FWDB=-0.0446917	FXX=0	LEN=1	MLLD=116.208	PB=0.5	PBP=1	QD=38.5419	RBI=0.0519376
chr1	55457710	55457710	G	A	0.988372	170	172	2	exonic	TMEM61	.	synonymous SNV	TMEM61:NM_182532:exon3:c.G567A:p.A189A	rs2500326	.	.	0.8085	.	0.9	.	.	.	.	.	.	.	.	.	.	.	.	1588.32	snp	FAO=170	FDP=170	FR=.	FRO=0	FSAF=73	FSAR=97	FSRF=0	FSRR=0	FWDB=0.00941035	FXX=0.0116272	LEN=1	MLLD=258.309	PB=0.5	PBP=1	QD=37.3722	RBI=0.0325327
chr1	55464743	55464743	T	C	0.988048	248	251	2	UTR5	BSND	NM_057176:c.-117T>C	.	.	rs2500340	.	.	.	.	0.76	.	.	.	.	.	.	.	.	.	.	.	.	2327.55	snp	FAO=249	FDP=249	FR=.	FRO=0	FSAF=154	FSAR=95	FSRF=0	FSRR=0	FWDB=0.0095327	FXX=0.00796781	LEN=1	MLLD=65.692	PB=0.5	PBP=1	QD=37.3903	RBI=0.0461901
chr1	55464790	55464790	C	G	1	268	268	1	UTR5	BSND	NM_057176:c.-70C>G	.	.	rs2500341	.	.	.	.	0.76	.	.	.	.	.	.	.	.	.	.	.	.	2592.62	snp	FAO=271	FDP=271	FR=.	FRO=0	FSAF=153	FSAR=118	FSRF=0	FSRR=0	FWDB=-0.00312216	FXX=0.00367634	LEN=1	MLLD=158.92	PB=0.5	PBP=1	QD=38.2675	RBI=0.0322752
chr1	55474262	55474262	G	A	0.502222	113	225	2	exonic	BSND	.	synonymous SNV	BSND:NM_057176:exon4:c.G924A:p.P308P	rs33938617	CLINSIG=non-pathogenic;CLNDBN=not_specified;CLNREVSTAT=criteria_provided\x2c_single_submitter;CLNACC=RCV000039823.2;CLNDSDB=MedGen;CLNDSDBID=CN169374	.	0.2056	.	0.21	.	.	.	.	.	.	.	.	.	.	.	.	526.55	snp	FAO=117	FDP=223	FR=.	FRO=106	FSAF=59	FSAR=58	FSRF=51	FSRR=55	FWDB=0.0124306	FXX=0.0132737	LEN=1	MLLD=214.844	PB=0.5	PBP=1	QD=9.44491	RBI=0.0182305
chr1	55474325	55474325	A	C	0.474074	64	135	1	UTR3	BSND	NM_057176:c.*24A>C	.	.	rs6682884	.	.	0.422	.	0.52	.	.	.	.	.	.	.	.	.	.	.	.	260.28	snp	FAO=64	FDP=135	FR=.	FRO=71	FSAF=32	FSAR=32	FSRF=26	FSRR=45	FWDB=-0.00118446	FXX=0.0073524	LEN=1	MLLD=134.074	PB=0.5	PBP=1	QD=7.7121	RBI=0.0700118
chr1	55474476	55474476	C	G	0.466667	56	120	1	downstream	BSND	.	.	.	rs4339899	.	.	.	.	0.63	.	.	.	.	.	.	.	.	.	.	.	.	227.37	snp	FAO=56	FDP=120	FR=.	FRO=64	FSAF=24	FSAR=32	FSRF=17	FSRR=47	FWDB=-0.0910622	FXX=0	LEN=1	MLLD=75.6922	PB=0.5	PBP=1	QD=7.57913	RBI=0.0943493
chr1	55517940	55517940	G	A	0.731092	87	119	1	intronic	PCSK9	.	.	.	rs11800231	CLINSIG=non-pathogenic;CLNDBN=Familial_hypercholesterolemia;CLNREVSTAT=criteria_provided\x2c_single_submitter;CLNACC=RCV000030350.1;CLNDSDB=MedGen:OMIM:OMIM:SNOMED_CT:SNOMED_CT;CLNDSDBID=C0020445:143890:144400:397915002:398036000	.	0.0458	.	0.19	.	.	.	.	.	.	.	.	.	.	.	.	568.12	snp	FAO=87	FDP=119	FR=.	FRO=32	FSAF=52	FSAR=35	FSRF=30	FSRR=2	FWDB=0.0222848	FXX=0	LEN=1	MLLD=56.8493	PB=0.5	PBP=1	QD=19.0964	RBI=0.105619
chr1	55518093	55518093	G	A	0.72	90	125	2	intronic	PCSK9	.	.	.	rs11800243	.	.	0.0448	.	0.055	.	.	.	.	.	.	.	.	.	.	.	.	572.42	snp	FAO=90	FDP=125	FR=.	FRO=35	FSAF=51	FSAR=39	FSRF=29	FSRR=6	FWDB=0.00797349	FXX=0	LEN=1	MLLD=255.195	PB=0.5	PBP=1	QD=18.3175	RBI=0.0193953
chr1	55518160	55518160	C	A	0.562914	85	151	4	intronic	PCSK9	.	.	.	rs11806638	.	.	.	.	0.36	.	.	.	.	.	.	.	.	.	.	.	.	418.84	snp	FAO=85	FDP=151	FR=.	FRO=66	FSAF=45	FSAR=40	FSRF=26	FSRR=40	FWDB=-0.00117636	FXX=0	LEN=1	MLLD=50.4408	PB=0.5	PBP=1	QD=11.0952	RBI=0.047341
chr1	55518166	55518166	G	A	0.417219	63	151	1	intronic	PCSK9	.	.	.	rs625619	.	.	.	.	0.8	.	.	.	.	.	.	.	.	.	.	.	.	221.83	snp	FAO=63	FDP=151	FR=.	FRO=88	FSAF=24	FSAR=39	FSRF=47	FSRR=41	FWDB=0.147288	FXX=0	LEN=1	MLLD=65.2183	PB=0.5	PBP=1	QD=5.87637	RBI=0.147461
chr1	55518467	55518467	A	G	0.692308	54	78	2	intronic	PCSK9	.	.	.	rs2495477	.	.	0.402	.	0.75	.	.	.	.	.	.	.	.	.	.	.	.	334.86	snp	FAO=54	FDP=78	FR=.	FRO=24	FSAF=34	FSAR=20	FSRF=6	FSRR=18	FWDB=0.0254763	FXX=0	LEN=1	MLLD=195.369	PB=0.5	PBP=1	QD=17.1725	RBI=0.0272358
chr1	55523033	55523033	A	G	0.985714	345	350	2	exonic	PCSK9	.	synonymous SNV	PCSK9:NM_174936:exon7:c.A1026G:p.Q342Q	rs509504	.	.	0.9998	.	1	.	.	.	.	.	.	.	.	.	.	.	.	3225.04	snp	FAO=344	FDP=344	FR=.	FRO=0	FSAF=155	FSAR=189	FSRF=0	FSRR=0	FWDB=0.00743509	FXX=0.0171424	LEN=1	MLLD=65.3191	PB=0.5	PBP=1	QD=37.5005	RBI=0.00752469
chr1	55524197	55524197	A	G	0.991803	121	122	1	exonic	PCSK9	.	synonymous SNV	PCSK9:NM_174936:exon9:c.A1380G:p.V460V	rs540796	.	.	0.8335	.	0.99	.	.	0.16	T	.	.	.	.	0	P	-1.5	D	1152.55	snp	FAO=121	FDP=121	FR=.	FRO=0	FSAF=46	FSAR=75	FSRF=0	FSRR=0	FWDB=0.00714354	FXX=0.00819605	LEN=1	MLLD=332.55	PB=0.5	PBP=1	QD=38.1007	RBI=0.0169739
chr1	55524237	55524237	G	A	0.99187	122	123	1	exonic	PCSK9	.	nonsynonymous SNV	PCSK9:NM_174936:exon9:c.G1420A:p.V474I	rs562556	.	.	0.8335	.	0.99	.	.	0.29	T	0.013	B	0.007	N	1	P	-0.52	T	1161.38	snp	FAO=122	FDP=122	FR=.	FRO=0	FSAF=46	FSAR=76	FSRF=0	FSRR=0	FWDB=-0.0470229	FXX=0.00812942	LEN=1	MLLD=72.6606	PB=0.5	PBP=1	QD=38.0782	RBI=0.0481119
chr1	55529187	55529187	G	A	0.648649	72	111	4	exonic	PCSK9	.	nonsynonymous SNV	PCSK9:NM_174936:exon12:c.G2009A:p.G670E	rs505151	CLINSIG=non-pathogenic;CLNDBN=Familial_hypercholesterolemia;CLNREVSTAT=criteria_provided\x2c_single_submitter;CLNACC=RCV000030349.1;CLNDSDB=MedGen:OMIM:OMIM:SNOMED_CT:SNOMED_CT;CLNDSDBID=C0020445:143890:144400:397915002:398036000	.	0.9647	.	0.98	.	.	1	T	0	B	0.339	N	1	P	-0.35	T	414.36	snp	FAO=72	FDP=111	FR=.	FRO=39	FSAF=33	FSAR=39	FSRF=18	FSRR=21	FWDB=-0.0219199	FXX=0	LEN=1	MLLD=301.904	PB=0.5	PBP=1	QD=14.932	RBI=0.0222437
chr1	55538385	55538385	T	C	1	57	57	1	intronic	USP24	.	.	.	rs654674	.	.	.	.	1	.	.	.	.	.	.	.	.	.	.	.	.	543.52	snp	FAO=57	FDP=57	FR=.	FRO=0	FSAF=31	FSAR=26	FSRF=0	FSRR=0	FWDB=0.0189601	FXX=0	LEN=1	MLLD=217.961	PB=0.5	PBP=1	QD=38.142	RBI=0.0408055
chr1	55541174	55541174	A	G	0.416667	45	108	1	exonic	USP24	.	nonsynonymous SNV	USP24:NM_015306:exon63:c.T7403C:p.V2468A	rs487230	.	.	0.7671	.	0.92	.	.	0.86	T	0	B	0.001	D	0.695	P	4.46	T	162.56	snp	FAO=45	FDP=107	FR=.	FRO=62	FSAF=25	FSAR=20	FSRF=30	FSRR=32	FWDB=0.00367156	FXX=0.0092584	LEN=1	MLLD=190.337	PB=0.5	PBP=1	QD=6.07707	RBI=0.00658788
chr1	55555285	55555285	G	A	0.307692	24	78	1	intronic	USP24	.	.	.	rs548852	.	.	0.7643	.	0.92	.	.	.	.	.	.	.	.	.	.	.	.	281.29	snp	FAO=29	FDP=76	FR=.,HEALED,HEALED	FRO=27	FSAF=24	FSAR=5	FSRF=21	FSRR=6	FWDB=-0.0170283	FXX=0.0379699	LEN=1	MLLD=262.794	PB=0.5	PBP=1	QD=14.8046	RBI=0.0433691
chr1	55557859	55557859	-	TT	0.938889	169	180	0	intronic	USP24	.	.	.	rs34673217	.	.	.	.	1	.	.	.	.	.	.	.	.	.	.	.	.	1008.37	ins	FAO=174	FDP=174	FR=.	FRO=0	FSAF=57	FSAR=117	FSRF=0	FSRR=0	FWDB=-0.00855731	FXX=0.011363	LEN=2	MLLD=287.236	PB=0.5	PBP=1	QD=23.1809	RBI=0.016408
chr1	55557864	55557864	C	T	0.5	87	174	1	intronic	USP24	.	.	.	rs3736992	.	.	.	.	0.92	.	.	.	.	.	.	.	.	.	.	.	.	368.13	snp	FAO=87	FDP=176	FR=.	FRO=89	FSAF=28	FSAR=59	FSRF=30	FSRR=59	FWDB=-0.0829812	FXX=0	LEN=1	MLLD=81.4366	PB=0.5	PBP=1	QD=8.36659	RBI=0.0936949
chr1	55567410	55567410	A	G	1	114	114	2	intronic	USP24	.	.	.	rs615652	.	.	0.8518	.	1	.	.	.	.	.	.	.	.	.	.	.	.	1085.5	snp	FAO=114	FDP=114	FR=.	FRO=0	FSAF=60	FSAR=54	FSRF=0	FSRR=0	FWDB=0.0111908	FXX=0	LEN=1	MLLD=59.1777	PB=0.5	PBP=1	QD=38.0877	RBI=0.0112242
chr1	55614037	55614038	AT	-	0.962025	76	79	1	intronic	USP24	.	.	.	rs34030121	.	.	.	.	0.96	.	.	.	.	.	.	.	.	.	.	.	.	501.86	del	FAO=85	FDP=85	FR=.	FRO=0	FSAF=41	FSAR=44	FSRF=0	FSRR=0	FWDB=0.0400559	FXX=0.0555494	LEN=2	MLLD=302.541	PB=0.5	PBP=1	QD=23.6171	RBI=0.0402998
chr1	55638075	55638075	G	A	0.991935	123	124	1	exonic	USP24	.	nonsynonymous SNV	USP24:NM_015306:exon4:c.C677T:p.T226I	rs1165222	.	.	0.844	.	1	.	.	0.23	T	0	B	0.125	N	1	P	4.43	T	1171.96	snp	FAO=123	FDP=123	FR=.	FRO=0	FSAF=57	FSAR=66	FSRF=0	FSRR=0	FWDB=0.0103572	FXX=0.00806387	LEN=1	MLLD=159.688	PB=0.5	PBP=1	QD=38.1124	RBI=0.0167994
chr1	57185818	57185818	A	G	0.981595	160	163	1	intronic	C1orf168	.	.	.	rs857141	.	.	0.6935	.	0.98	.	.	.	.	.	.	.	.	.	.	.	.	1478.18	snp	FAO=160	FDP=163	FR=.	FRO=3	FSAF=67	FSAR=93	FSRF=3	FSRR=0	FWDB=0.0780118	FXX=0	LEN=1	MLLD=230.297	PB=0.5	PBP=1	QD=36.2743	RBI=0.0791042
chr1	57186117	57186117	A	-	0.544	136	250	1	intronic	C1orf168	.	.	.	rs147968769	.	.	.	.	0.18	.	.	.	.	.	.	.	.	.	.	.	.	241.82	del	FAO=139	FDP=247	FR=.	FRO=108	FSAF=73	FSAR=66	FSRF=44	FSRR=64	FWDB=-0.0120512	FXX=0.0119995	LEN=1	MLLD=310.104	PB=0.5	PBP=1	QD=3.91613	RBI=0.0181524
chr1	57257817	57257817	T	C	0.466912	127	272	5	exonic	C1orf168	.	synonymous SNV	C1orf168:NM_001004303:exon2:c.A669G:p.K223K	rs2298130	.	.	0.1385	.	0.36	.	.	.	.	.	.	.	.	.	.	.	.	498.49	snp	FAO=127	FDP=272	FR=.	FRO=145	FSAF=68	FSAR=59	FSRF=74	FSRR=71	FWDB=-0.00481759	FXX=0	LEN=1	MLLD=289.446	PB=0.5	PBP=1	QD=7.33069	RBI=0.0163814
chr1	57340727	57340727	C	A	0.504202	240	476	1	exonic	C8A	.	nonsynonymous SNV	C8A:NM_000562:exon3:c.C277A:p.Q93K	rs652785	CLINSIG=non-pathogenic;CLNDBN=COMPLEMENT_COMPONENT_8\x2c_ALPHA_SUBUNIT\x2c_A/B_POLYMORPHISM;CLNREVSTAT=no_assertion_criteria_provided;CLNACC=RCV000018567.1;CLNDSDB=.;CLNDSDBID=.	.	0.3766	.	0.5	.	.	0.35	T	0.048	B	0.481	N	1	P	-0.91	T	880.94	snp	FAO=204	FDP=400	FR=.	FRO=196	FSAF=109	FSAR=95	FSRF=101	FSRR=95	FWDB=-0.0427049	FXX=0	LEN=1	MLLD=179.701	PB=0.5	PBP=1	QD=8.80944	RBI=0.0438658
chr1	57349407	57349407	A	T	0.514706	140	272	1	intronic	C8A	.	.	.	rs6694643	.	.	.	.	0.34	.	.	.	.	.	.	.	.	.	.	.	.	617.55	snp	FAO=140	FDP=271	FR=.	FRO=131	FSAF=63	FSAR=77	FSRF=71	FSRR=60	FWDB=0.00948754	FXX=0.00367634	LEN=1	MLLD=99.3139	PB=0.5	PBP=1	QD=9.11507	RBI=0.0139484
chr1	57349464	57349464	T	C	0.487603	118	242	1	intronic	C8A	.	.	.	rs6697228	.	.	.	.	0.34	.	.	.	.	.	.	.	.	.	.	.	.	495.03	snp	FAO=118	FDP=240	FR=.	FRO=122	FSAF=42	FSAR=76	FSRF=59	FSRR=63	FWDB=0.0599938	FXX=0.00826412	LEN=1	MLLD=172.446	PB=0.5	PBP=1	QD=8.25053	RBI=0.0624973
chr1	57395251	57395251	T	C	1	202	202	1	intronic	C8B	.	.	.	rs605648	.	.	0.8552	.	0.97	.	.	.	.	.	.	.	.	.	.	.	.	1930.69	snp	FAO=202	FDP=202	FR=.	FRO=0	FSAF=100	FSAR=102	FSRF=0	FSRR=0	FWDB=0.00262249	FXX=0	LEN=1	MLLD=104.89	PB=0.5	PBP=1	QD=38.2315	RBI=0.0442728
chr1	57411779	57411779	G	A	0.382353	65	170	2	intronic	C8B	.	.	.	rs41286852	.	.	0.0166	.	0.067	.	.	.	.	.	.	.	.	.	.	.	.	204.01	snp	FAO=65	FDP=170	FR=.	FRO=105	FSAF=39	FSAR=26	FSRF=67	FSRR=38	FWDB=-0.0401303	FXX=0	LEN=1	MLLD=60.0284	PB=0.5	PBP=1	QD=4.80028	RBI=0.0401485
chr1	57417633	57417633	-	GGATGTGTCCAAGGTCACACA	0.731092	174	238	3	intronic	C8B	.	.	.	rs138791380	.	.	.	.	.	.	.	.	.	.	.	.	.	.	.	.	.	1157.86	ins	FAO=198	FDP=198	FR=.	FRO=0	FSAF=109	FSAR=89	FSRF=0	FSRR=0	FWDB=0.0125392	FXX=0.0704192	LEN=21	MLLD=598.718	PB=0.5	PBP=1	QD=23.391	RBI=0.0171798
chr1	57422484	57422484	C	T	0.996086	509	511	2	exonic	C8B	.	nonsynonymous SNV	C8B:NM_000066:exon3:c.G349A:p.G117R,C8B:NM_001278543:exon4:c.G193A:p.G65R,C8B:NM_001278544:exon4:c.G163A:p.G55R	rs1013579	.	.	0.9672	.	1	.	.	0.8	T	0	B	0.014	N	1	P	1.89	T	3797.92	snp	FAO=398	FDP=398	FR=.	FRO=0	FSAF=208	FSAR=190	FSRF=0	FSRR=0	FWDB=-0.0276938	FXX=0.00499988	LEN=1	MLLD=187.329	PB=0.5	PBP=1	QD=38.17	RBI=0.0277907
chr1	59004979	59004979	C	T	1	121	121	1	UTR5	OMA1	NM_145243:c.-13G>A	.	.	rs902925	.	.	0.9994	.	1	.	.	.	.	.	.	.	.	.	.	.	.	1160.93	snp	FAO=122	FDP=122	FR=.	FRO=0	FSAF=63	FSAR=59	FSRF=0	FSRR=0	FWDB=0.0504224	FXX=0	LEN=1	MLLD=157.451	PB=0.5	PBP=1	QD=38.0632	RBI=0.0518777
chr1	59127086	59127086	G	A	0.454545	65	143	1	exonic	MYSM1	.	synonymous SNV	MYSM1:NM_001085487:exon18:c.C2262T:p.L754L	rs7523134	.	.	0.295	.	0.33	.	.	.	.	.	.	.	.	.	.	.	.	283.78	snp	FAO=69	FDP=144	FR=.	FRO=75	FSAF=35	FSAR=34	FSRF=33	FSRR=42	FWDB=0.00422664	FXX=0	LEN=1	MLLD=338.688	PB=0.5	PBP=1	QD=7.88277	RBI=0.0126848
chr1	59127193	59127193	C	T	0.479167	69	144	1	intronic	MYSM1	.	.	.	rs7525365	.	.	0.2952	.	0.34	.	.	.	.	.	.	.	.	.	.	.	.	283.6	snp	FAO=69	FDP=144	FR=.	FRO=75	FSAF=34	FSAR=35	FSRF=29	FSRR=46	FWDB=-0.0432369	FXX=0.00689608	LEN=1	MLLD=88.8166	PB=0.5	PBP=1	QD=7.87775	RBI=0.0489106
chr1	59134607	59134607	-	AG	0.433333	13	30	0	intronic	MYSM1	.	.	.	rs57822474	.	.	.	.	1	.	.	.	.	.	.	.	.	.	.	.	.	27.1	ins	FAO=15	FDP=30	FR=.	FRO=15	FSAF=4	FSAR=11	FSRF=8	FSRR=7	FWDB=-0.0573717	FXX=0	LEN=2	MLLD=198.934	PB=0.5	PBP=1	QD=3.61321	RBI=0.0630078
chr1	59160885	59160885	A	G	1	121	121	2	intronic	MYSM1	.	.	.	rs2064374	.	.	0.42	.	0.44	.	.	.	.	.	.	.	.	.	.	.	.	1153.64	snp	FAO=121	FDP=121	FR=.	FRO=0	FSAF=46	FSAR=75	FSRF=0	FSRR=0	FWDB=0.0624312	FXX=0	LEN=1	MLLD=143.426	PB=0.5	PBP=1	QD=38.1368	RBI=0.0624448
chr1	59248813	59248813	G	C	0.966805	233	241	1	UTR5	JUN	NM_002228:c.-71C>G	.	.	rs2760499	.	.	.	.	1	.	.	.	.	.	.	.	.	.	.	.	.	2161.58	snp	FAO=238	FDP=241	FR=.	FRO=3	FSAF=117	FSAR=121	FSRF=3	FSRR=0	FWDB=0.0252526	FXX=0	LEN=1	MLLD=183.865	PB=0.5	PBP=1	QD=35.8768	RBI=0.0255553
chr1	59787350	59787350	T	G	0.527273	203	385	2	exonic	FGGY	.	nonsynonymous SNV	FGGY:NM_001113411:exon2:c.T129G:p.N43K,FGGY:NM_001244714:exon2:c.T129G:p.N43K,FGGY:NM_018291:exon2:c.T129G:p.N43K	rs835409	.	.	0.3385	.	0.55	.	.	.	.	0	B	0.024	N	0	P	0.37	T	909.67	snp	FAO=203	FDP=385	FR=.	FRO=182	FSAF=71	FSAR=132	FSRF=87	FSRR=95	FWDB=0.0122252	FXX=0	LEN=1	MLLD=170.663	PB=0.5	PBP=1	QD=9.45107	RBI=0.0166646
chr1	59844471	59844471	G	A	0.438596	25	57	2	exonic	FGGY	.	synonymous SNV	FGGY:NM_001244714:exon3:c.G252A:p.P84P,FGGY:NM_001113411:exon5:c.G516A:p.P172P,FGGY:NM_018291:exon5:c.G516A:p.P172P	rs835435	.	.	0.3773	.	0.68	.	.	.	.	.	.	.	.	.	.	.	.	100.97	snp	FAO=25	FDP=56	FR=.	FRO=31	FSAF=15	FSAR=10	FSRF=15	FSRR=16	FWDB=-0.0246572	FXX=0.0175408	LEN=1	MLLD=154.82	PB=0.5	PBP=1	QD=7.21179	RBI=0.0261182
chr1	60019853	60019853	C	T	0.55414	87	157	1	exonic	FGGY	.	nonsynonymous SNV	FGGY:NM_001244714:exon6:c.C593T:p.T198M,FGGY:NM_001113411:exon8:c.C857T:p.T286M,FGGY:NM_018291:exon8:c.C857T:p.T286M	rs62623594	.	.	0.06	.	0.062	.	.	.	.	1	D	0	D	1	D	2.84	T	419.4	snp	FAO=87	FDP=157	FR=.	FRO=70	FSAF=43	FSAR=44	FSRF=36	FSRR=34	FWDB=-0.0314081	FXX=0	LEN=1	MLLD=172.594	PB=0.5	PBP=1	QD=10.6853	RBI=0.0439126
chr1	60228310	60228310	-	TC	0.437037	118	270	2	UTR3	FGGY	NM_018291:c.*54_*55insTC,NM_001113411:c.*54_*55insTC,NM_001244714:c.*54_*55insTC,NM_001278224:c.*54_*55insTC	.	.	rs10626387	.	.	0.8368	.	1	.	.	.	.	.	.	.	.	.	.	.	.	109.57	ins	FAO=120	FDP=271	FR=.	FRO=151	FSAF=43	FSAR=77	FSRF=58	FSRR=93	FWDB=-0.0159866	FXX=0	LEN=2	MLLD=319.628	PB=0.5	PBP=1	QD=1.61723	RBI=0.0184944
chr1	60333864	60333864	C	T	0.407895	62	152	1	intronic	HOOK1	.	.	.	.	.	.	.	.	.	.	.	.	.	.	.	.	.	.	.	.	.	227.39	snp	FAO=65	FDP=155	FR=.	FRO=90	FSAF=32	FSAR=33	FSRF=50	FSRR=40	FWDB=-0.0165027	FXX=0	LEN=1	MLLD=239.583	PB=0.5	PBP=1	QD=5.86824	RBI=0.0291784
chr1	60463125	60463125	G	A	0.458128	186	406	1	intronic	C1orf87	.	.	.	rs55764016	.	.	.	.	0.067	.	.	.	.	.	.	.	.	.	.	.	.	698.52	snp	FAO=183	FDP=399	FR=.	FRO=216	FSAF=68	FSAR=115	FSRF=88	FSRR=128	FWDB=-0.0124686	FXX=0.00249994	LEN=1	MLLD=59.7625	PB=0.5	PBP=1	QD=7.00272	RBI=0.0215266
chr1	60466814	60466814	T	C	0.482906	113	234	3	exonic	C1orf87	.	nonsynonymous SNV	C1orf87:NM_152377:exon10:c.A1207G:p.K403E	rs626251	.	.	0.46	.	0.65	.	.	0.86	T	0	B	0.161	N	1	P	2.43	T	461.84	snp	FAO=113	FDP=234	FR=.	FRO=121	FSAF=46	FSAR=67	FSRF=55	FSRR=66	FWDB=-0.0250385	FXX=0	LEN=1	MLLD=53.6469	PB=0.5	PBP=1	QD=7.89466	RBI=0.0547453
chr1	60503762	60503762	T	C	0.423611	61	144	1	exonic	C1orf87	.	synonymous SNV	C1orf87:NM_152377:exon6:c.A765G:p.L255L	rs17560663	.	.	0.1721	.	0.19	.	.	.	.	.	.	.	.	.	.	.	.	217.8	snp	FAO=61	FDP=144	FR=.	FRO=83	FSAF=18	FSAR=43	FSRF=38	FSRR=45	FWDB=0.0446066	FXX=0	LEN=1	MLLD=72.2563	PB=0.5	PBP=1	QD=6.05011	RBI=0.0861501
chr1	60505578	60505578	A	G	1	116	116	2	intronic	C1orf87	.	.	.	rs680390	.	.	0.9059	.	0.92	.	.	.	.	.	.	.	.	.	.	.	.	1108.84	snp	FAO=116	FDP=116	FR=.	FRO=0	FSAF=56	FSAR=60	FSRF=0	FSRR=0	FWDB=0.00585138	FXX=0	LEN=1	MLLD=92.2393	PB=0.5	PBP=1	QD=38.2357	RBI=0.0451811
chr1	61553801	61553801	C	G	0.369565	51	138	1	intronic	NFIA	.	.	.	rs3767302	.	.	0.1016	.	0.47	.	.	.	.	.	.	.	.	.	.	.	.	168.88	snp	FAO=51	FDP=131	FR=.	FRO=80	FSAF=26	FSAR=25	FSRF=33	FSRR=47	FWDB=0.00258382	FXX=0.0575498	LEN=1	MLLD=191.21	PB=0.5	PBP=1	QD=5.1565	RBI=0.0107225
chr1	62149237	62149237	C	G	0.603774	64	106	1	intronic	TM2D1	.	.	.	rs12134205	.	.	0.2401	.	0.32	.	.	.	.	.	.	.	.	.	.	.	.	340.31	snp	FAO=64	FDP=106	FR=.	FRO=42	FSAF=48	FSAR=16	FSRF=37	FSRR=5	FWDB=0.0259415	FXX=0	LEN=1	MLLD=69.7503	PB=0.5	PBP=1	QD=12.8418	RBI=0.0280005
chr1	62232031	62232031	C	T	1	364	364	1	exonic	INADL	.	synonymous SNV	INADL:NM_176877:exon4:c.C270T:p.I90I	rs1286835	.	.	0.982	.	1	.	.	.	.	.	.	.	.	.	.	.	.	3491.59	snp	FAO=364	FDP=364	FR=.	FRO=0	FSAF=135	FSAR=229	FSRF=0	FSRR=0	FWDB=0.0110396	FXX=0	LEN=1	MLLD=346.866	PB=0.5	PBP=1	QD=38.3691	RBI=0.0161031
chr1	62232130	62232130	T	C	0.443515	106	239	2	exonic	INADL	.	synonymous SNV	INADL:NM_176877:exon4:c.T369C:p.I123I	rs11207827	.	.	0.2444	.	0.43	.	.	.	.	.	.	.	.	.	.	.	.	393.08	snp	FAO=106	FDP=239	FR=.	FRO=133	FSAF=41	FSAR=65	FSRF=55	FSRR=78	FWDB=0.0192631	FXX=0	LEN=1	MLLD=65.4054	PB=0.5	PBP=1	QD=6.57878	RBI=0.021839
chr1	62253483	62253483	G	A	0.459144	118	257	3	exonic	INADL	.	nonsynonymous SNV	INADL:NM_176877:exon8:c.G907A:p.G303R	rs3762321	.	.	0.0881	.	0.23	.	.	0.04	D	1	D	0	D	0	P	1.91	T	454.08	snp	FAO=118	FDP=257	FR=.	FRO=139	FSAF=44	FSAR=74	FSRF=60	FSRR=79	FWDB=0.00880279	FXX=0	LEN=1	MLLD=259.108	PB=0.5	PBP=1	QD=7.06738	RBI=0.0167957
chr1	62261168	62261168	A	G	0.525346	114	217	1	exonic	INADL	.	nonsynonymous SNV	INADL:NM_176877:exon10:c.A1198G:p.I400V	rs7516332	.	.	0.4848	.	0.63	.	.	0.41	T	0.013	B	0.041	N	0	P	2.52	T	517.21	snp	FAO=114	FDP=216	FR=.	FRO=102	FSAF=69	FSAR=45	FSRF=52	FSRR=50	FWDB=0.0141325	FXX=0.00460808	LEN=1	MLLD=58.7883	PB=0.5	PBP=1	QD=9.57793	RBI=0.0613647
chr1	62330080	62330080	T	G	0.981481	106	108	2	exonic	INADL	.	nonsynonymous SNV	INADL:NM_176877:exon20:c.T2610G:p.I870M	rs2799627	.	.	0.9999	.	1	.	.	1	T	0	B	0.001	N	0	P	3.03	T	985.12	snp	FAO=106	FDP=108	FR=.	FRO=2	FSAF=54	FSAR=52	FSRF=1	FSRR=1	FWDB=0.0663851	FXX=0	LEN=1	MLLD=316.735	PB=0.5	PBP=1	QD=36.4858	RBI=0.0839478
chr1	62380270	62380270	C	T	1	91	91	1	exonic	INADL	.	synonymous SNV	INADL:NM_176877:exon26:c.C3504T:p.N1168N	rs1134766	.	.	0.7462	.	0.89	.	.	.	.	.	.	.	.	.	.	.	.	865.21	snp	FAO=91	FDP=91	FR=.	FRO=0	FSAF=49	FSAR=42	FSRF=0	FSRR=0	FWDB=0.0267085	FXX=0	LEN=1	MLLD=208.499	PB=0.5	PBP=1	QD=38.0312	RBI=0.0267698
chr1	62380298	62380298	G	A	1	90	90	2	exonic	INADL	.	nonsynonymous SNV	INADL:NM_176877:exon26:c.G3532A:p.G1178S	rs1056513	.	.	0.6508	.	0.65	.	Name=Obesity-related traits	0.79	T	0	B	0.073	N	1	P	2.84	T	869.66	snp	FAO=90	FDP=90	FR=.	FRO=0	FSAF=48	FSAR=42	FSRF=0	FSRR=0	FWDB=-0.025685	FXX=0	LEN=1	MLLD=253.164	PB=0.5	PBP=1	QD=38.6516	RBI=0.0293884
chr1	62393394	62393394	A	G	0.989189	183	185	1	intronic	INADL	.	.	.	rs2251182	.	.	0.8658	.	0.92	.	.	.	.	.	.	.	.	.	.	.	.	1773.38	snp	FAO=185	FDP=185	FR=.	FRO=0	FSAF=87	FSAR=98	FSRF=0	FSRR=0	FWDB=0.0296622	FXX=0.00537606	LEN=1	MLLD=221.24	PB=0.5	PBP=1	QD=38.3434	RBI=0.0299639
chr1	62456014	62456014	G	A	0.842105	16	19	1	exonic	INADL	.	nonsynonymous SNV	INADL:NM_176877:exon28:c.G3845A:p.R1282H	rs1134767	.	.	0.4221	.	0.56	.	.	0.51	T	0.002	B	0.026	N	0.019	P	1.7	T	181.6	snp	FAO=19	FDP=19	FR=.,HEALED	FRO=0	FSAF=9	FSAR=10	FSRF=0	FSRR=0	FWDB=-0.00994281	FXX=0	LEN=1	MLLD=76.8269	PB=0.5	PBP=1	QD=38.2323	RBI=0.0883148
chr1	62483599	62483599	G	A	0.405622	101	249	2	exonic	INADL	.	synonymous SNV	INADL:NM_176877:exon29:c.G3939A:p.K1313K	rs34726576	.	.	0.257	.	0.26	.	.	.	.	.	.	.	.	.	.	.	.	345.85	snp	FAO=103	FDP=251	FR=.	FRO=148	FSAF=69	FSAR=34	FSRF=90	FSRR=58	FWDB=-0.103156	FXX=0	LEN=1	MLLD=51.4259	PB=0.5	PBP=1	QD=5.51149	RBI=0.109974
chr1	62516683	62516683	G	C	0.468354	111	237	1	exonic	INADL	.	nonsynonymous SNV	INADL:NM_176877:exon31:c.G4078C:p.V1360L	rs2498982	.	.	0.5552	.	0.77	.	.	1	T	0.001	B	0.997	N	1	P	3.32	T	445.41	snp	FAO=112	FDP=238	FR=.	FRO=126	FSAF=45	FSAR=67	FSRF=64	FSRR=62	FWDB=-0.0122319	FXX=0	LEN=1	MLLD=183.783	PB=0.5	PBP=1	QD=7.4858	RBI=0.0650952
chr1	62579823	62579823	G	A	0.521519	206	395	2	exonic	INADL	.	synonymous SNV	INADL:NM_176877:exon35:c.G4560A:p.E1520E	rs1475563	.	.	0.6985	.	0.78	.	.	.	.	.	.	.	.	.	.	.	.	956.6	snp	FAO=212	FDP=400	FR=.	FRO=188	FSAF=85	FSAR=127	FSRF=97	FSRR=91	FWDB=-0.035782	FXX=0	LEN=1	MLLD=52.9834	PB=0.5	PBP=1	QD=9.56595	RBI=0.035786
chr1	62594593	62594593	C	T	0.502513	100	199	1	exonic	INADL	.	synonymous SNV	INADL:NM_176877:exon41:c.C5247T:p.N1749N	rs2476194	.	.	0.5484	.	0.56	.	.	.	.	.	.	.	.	.	.	.	.	431.51	snp	FAO=100	FDP=199	FR=.	FRO=99	FSAF=39	FSAR=61	FSRF=23	FSRR=76	FWDB=-0.0348561	FXX=0	LEN=1	MLLD=73.093	PB=0.5	PBP=1	QD=8.67352	RBI=0.0348609
chr1	62672546	62672546	G	A	0.985612	137	139	5	exonic	L1TD1	.	synonymous SNV	L1TD1:NM_019079:exon3:c.G246A:p.G82G,L1TD1:NM_001164835:exon4:c.G246A:p.G82G	rs2457829	.	.	0.842	.	0.99	.	.	.	.	.	.	.	.	.	.	.	.	1285.13	snp	FAO=137	FDP=139	FR=.	FRO=2	FSAF=60	FSAR=77	FSRF=2	FSRR=0	FWDB=-0.0159025	FXX=0	LEN=1	MLLD=331.39	PB=0.5	PBP=1	QD=36.9821	RBI=0.0159623
chr1	62675619	62675619	C	T	0.282443	37	131	2	exonic	L1TD1	.	synonymous SNV	L1TD1:NM_019079:exon4:c.C1173T:p.A391A,L1TD1:NM_001164835:exon5:c.C1173T:p.A391A	rs4625314	.	.	0.5123	.	0.51	.	.	.	.	.	.	.	.	.	.	.	.	142.45	snp	FAO=48	FDP=131	FR=.,HEALED	FRO=83	FSAF=35	FSAR=13	FSRF=45	FSRR=38	FWDB=-0.00681931	FXX=0	LEN=1	MLLD=45.571	PB=0.5	PBP=1	QD=4.34954	RBI=0.126696
chr1	62675892	62675892	A	G	1	81	81	2	exonic	L1TD1	.	synonymous SNV	L1TD1:NM_019079:exon4:c.A1446G:p.E482E,L1TD1:NM_001164835:exon5:c.A1446G:p.E482E	rs2481694	.	.	0.6567	.	0.67	.	.	.	.	.	.	.	.	.	.	.	.	768.94	snp	FAO=81	FDP=81	FR=.	FRO=0	FSAF=40	FSAR=41	FSRF=0	FSRR=0	FWDB=0.0326043	FXX=0	LEN=1	MLLD=51.2423	PB=0.5	PBP=1	QD=37.9725	RBI=0.07744
chr1	62677048	62677048	G	T	1	87	87	1	UTR3	L1TD1	NM_019079:c.*4G>T,NM_001164835:c.*4G>T	.	.	rs1056517	.	.	0.5393	.	0.56	.	.	.	.	.	.	.	.	.	.	.	.	844.54	snp	FAO=88	FDP=88	FR=.	FRO=0	FSAF=26	FSAR=62	FSRF=0	FSRR=0	FWDB=0.0399248	FXX=0	LEN=1	MLLD=133.996	PB=0.5	PBP=1	QD=38.388	RBI=0.0399317
chr1	62677050	62677050	C	T	1	88	88	2	UTR3	L1TD1	NM_019079:c.*6C>T,NM_001164835:c.*6C>T	.	.	rs12137401	.	.	0.2142	.	0.37	.	.	.	.	.	.	.	.	.	.	.	.	844.54	snp	FAO=88	FDP=88	FR=.	FRO=0	FSAF=26	FSAR=62	FSRF=0	FSRR=0	FWDB=0.0227103	FXX=0	LEN=1	MLLD=101.36	PB=0.5	PBP=1	QD=38.388	RBI=0.0236896
chr1	62713224	62713224	C	G	0.978462	318	325	2	exonic	KANK4	.	nonsynonymous SNV	KANK4:NM_181712:exon9:c.G2803C:p.V935L	rs2941679	.	.	0.9598	.	1	.	.	0.3	T	0	B	0.163	N	1	P	0.08	T	2933.63	snp	FAO=321	FDP=321	FR=.	FRO=0	FSAF=188	FSAR=133	FSRF=0	FSRR=0	FWDB=0.0158154	FXX=0.0123073	LEN=1	MLLD=266.676	PB=0.5	PBP=1	QD=36.5561	RBI=0.0331671
chr1	62713246	62713246	G	A	0.473684	162	342	1	exonic	KANK4	.	synonymous SNV	KANK4:NM_181712:exon9:c.C2781T:p.H927H	rs10889315	.	.	0.4209	.	0.49	.	.	.	.	.	.	.	.	.	.	.	.	648.62	snp	FAO=163	FDP=343	FR=.	FRO=180	FSAF=88	FSAR=75	FSRF=100	FSRR=80	FWDB=0.000193699	FXX=0	LEN=1	MLLD=59.9781	PB=0.5	PBP=1	QD=7.56402	RBI=0.0111
chr1	62728784	62728784	A	G	1	351	351	1	exonic	KANK4	.	nonsynonymous SNV	KANK4:NM_181712:exon7:c.T2519C:p.V840A	rs2666472	.	.	0.7338	.	0.87	.	.	0.22	T	0.068	B	0.475	N	0	P	-0.44	T	3373.93	snp	FAO=352	FDP=352	FR=.	FRO=0	FSAF=170	FSAR=182	FSRF=0	FSRR=0	FWDB=0.00101897	FXX=0	LEN=1	MLLD=58.7054	PB=0.5	PBP=1	QD=38.3401	RBI=0.00383062
chr1	62728838	62728838	T	C	0.991379	345	348	1	exonic	KANK4	.	nonsynonymous SNV	KANK4:NM_181712:exon7:c.A2465G:p.H822R	rs2258470	.	.	0.734	.	0.86	.	.	0.21	T	0	B	0.278	N	0	P	-0.08	T	3281.35	snp	FAO=345	FDP=345	FR=.	FRO=0	FSAF=162	FSAR=183	FSRF=0	FSRR=0	FWDB=0.0345182	FXX=0.00862044	LEN=1	MLLD=100.884	PB=0.5	PBP=1	QD=38.0447	RBI=0.063035
chr1	62728861	62728861	T	C	1	342	342	3	exonic	KANK4	.	synonymous SNV	KANK4:NM_181712:exon7:c.A2442G:p.K814K	rs2260581	.	.	0.7338	.	0.86	.	.	.	.	.	.	.	.	.	.	.	.	3287.6	snp	FAO=343	FDP=343	FR=.	FRO=0	FSAF=156	FSAR=187	FSRF=0	FSRR=0	FWDB=-0.0554048	FXX=0.00867027	LEN=1	MLLD=97.0986	PB=0.5	PBP=1	QD=38.3394	RBI=0.0554638
chr1	62728918	62728918	G	A	0.973054	325	334	4	exonic	KANK4	.	synonymous SNV	KANK4:NM_181712:exon7:c.C2385T:p.P795P	rs2262110	.	.	0.7338	.	0.86	.	.	.	.	.	.	.	.	.	.	.	.	2964.75	snp	FAO=325	FDP=334	FR=.	FRO=9	FSAF=137	FSAR=188	FSRF=7	FSRR=2	FWDB=0.00597272	FXX=0	LEN=1	MLLD=293.623	PB=0.5	PBP=1	QD=35.506	RBI=0.0164743
chr1	62729015	62729015	G	A	1	240	240	2	intronic	KANK4	.	.	.	rs2262106	.	.	0.7345	.	0.87	.	.	.	.	.	.	.	.	.	.	.	.	2313.53	snp	FAO=240	FDP=240	FR=.	FRO=0	FSAF=114	FSAR=126	FSRF=0	FSRR=0	FWDB=0.00207025	FXX=0	LEN=1	MLLD=254.096	PB=0.5	PBP=1	QD=38.5588	RBI=0.0172326
chr1	62732421	62732421	T	C	0.434783	40	92	1	exonic	KANK4	.	nonsynonymous SNV	KANK4:NM_181712:exon6:c.A2302G:p.T768A	rs11207949	.	.	0.2449	.	0.59	.	.	0.25	T	0.006	B	0.032	N	0.953	P	0.9	T	146	snp	FAO=39	FDP=91	FR=.	FRO=52	FSAF=20	FSAR=19	FSRF=29	FSRR=23	FWDB=0.0493518	FXX=0.0108684	LEN=1	MLLD=126.261	PB=0.5	PBP=1	QD=6.41768	RBI=0.0540975
chr1	62733939	62733939	G	A	0.372881	44	118	1	intronic	KANK4	.	.	.	rs11207950	.	.	0.4079	.	0.64	.	.	.	.	.	.	.	.	.	.	.	.	144.39	snp	FAO=45	FDP=118	FR=.	FRO=73	FSAF=0	FSAR=45	FSRF=0	FSRR=73	FWDB=0	FXX=0.00840265	LEN=1	MLLD=66.8247	PB=0.5	PBP=1	QD=4.89469	RBI=0.0612778
chr1	62738904	62738904	T	C	0.99	99	100	1	exonic	KANK4	.	synonymous SNV	KANK4:NM_181712:exon3:c.A1872G:p.P624P	rs7516290	.	.	0.6733	.	0.88	.	.	.	.	.	.	.	.	.	.	.	.	939.87	snp	FAO=99	FDP=99	FR=.	FRO=0	FSAF=92	FSAR=7	FSRF=0	FSRR=0	FWDB=0.0117902	FXX=0.009999	LEN=1	MLLD=82.9478	PB=0.5	PBP=1	QD=37.9745	RBI=0.0169175
chr1	62739198	62739198	G	A	0.425373	57	134	1	exonic	KANK4	.	synonymous SNV	KANK4:NM_181712:exon3:c.C1578T:p.S526S	rs17855078	.	.	0.3309	.	0.43	.	.	.	.	.	.	.	.	.	.	.	.	205.26	snp	FAO=57	FDP=134	FR=.	FRO=77	FSAF=25	FSAR=32	FSRF=42	FSRR=35	FWDB=-0.059399	FXX=0	LEN=1	MLLD=64.3024	PB=0.5	PBP=1	QD=6.12725	RBI=0.0594521
chr1	62740065	62740065	A	G	0.514477	231	449	1	exonic	KANK4	.	synonymous SNV	KANK4:NM_181712:exon3:c.T711C:p.G237G	rs12127930	.	.	0.4271	.	0.64	.	.	.	.	.	.	.	.	.	.	.	.	878.92	snp	FAO=203	FDP=398	FR=.	FRO=195	FSAF=98	FSAR=105	FSRF=95	FSRR=100	FWDB=0.0701518	FXX=0.00499988	LEN=1	MLLD=98.2229	PB=0.5	PBP=1	QD=8.83333	RBI=0.0757672
chr1	62740446	62740446	T	C	0.996337	544	546	1	exonic	KANK4	.	synonymous SNV	KANK4:NM_181712:exon3:c.A330G:p.P110P	rs2666506	.	.	0.6742	.	0.88	.	.	.	.	.	.	.	.	.	.	.	.	3825.28	snp	FAO=399	FDP=399	FR=.	FRO=0	FSAF=192	FSAR=207	FSRF=0	FSRR=0	FWDB=-0.023859	FXX=0.00249994	LEN=1	MLLD=66.8241	PB=0.5	PBP=1	QD=38.3486	RBI=0.0703813
chr1	62740449	62740449	T	C	0.992647	540	544	1	exonic	KANK4	.	synonymous SNV	KANK4:NM_181712:exon3:c.A327G:p.S109S	rs2666507	.	.	0.6734	.	0.86	.	.	.	.	.	.	.	.	.	.	.	.	3766.43	snp	FAO=393	FDP=393	FR=.	FRO=0	FSAF=186	FSAR=207	FSRF=0	FSRR=0	FWDB=-0.0459514	FXX=0.0174996	LEN=1	MLLD=64.2188	PB=0.5	PBP=1	QD=38.3352	RBI=0.048815
chr1	62912919	62912919	C	T	0.462366	86	186	1	intronic	USP1	.	.	.	rs10158897	.	.	.	.	0.43	.	Name=Lipid traits	.	.	.	.	.	.	.	.	.	.	343.11	snp	FAO=87	FDP=187	FR=.	FRO=100	FSAF=45	FSAR=42	FSRF=47	FSRR=53	FWDB=0.0116931	FXX=0	LEN=1	MLLD=65.0785	PB=0.5	PBP=1	QD=7.33927	RBI=0.0489406
chr1	62939634	62939634	C	T	0.995455	219	220	1	intronic	DOCK7	.	.	.	rs1168007	.	.	0.9997	.	1	.	.	.	.	.	.	.	.	.	.	.	.	2078.8	snp	FAO=219	FDP=219	FR=.	FRO=0	FSAF=152	FSAR=67	FSRF=0	FSRR=0	FWDB=-0.0175502	FXX=0.00904936	LEN=1	MLLD=78.9431	PB=0.5	PBP=1	QD=37.9689	RBI=0.0665395
chr1	62960101	62960101	A	G	0.410596	62	151	2	exonic	DOCK7	.	synonymous SNV	DOCK7:NM_001272000:exon39:c.T4942C:p.L1648L,DOCK7:NM_001272001:exon39:c.T4942C:p.L1648L,DOCK7:NM_033407:exon39:c.T4969C:p.L1657L,DOCK7:NM_001271999:exon40:c.T5035C:p.L1679L	rs10889335	.	.	0.3337	.	0.46	.	.	.	.	.	.	.	.	0	P	.	.	214.15	snp	FAO=62	FDP=151	FR=.	FRO=89	FSAF=28	FSAR=34	FSRF=55	FSRR=34	FWDB=-0.0384505	FXX=0	LEN=1	MLLD=73.5143	PB=0.5	PBP=1	QD=5.67276	RBI=0.0397749
chr1	63001120	63001120	A	C	0.378641	78	206	4	intronic	DOCK7	.	.	.	rs1168018	.	.	0.67	.	0.77	.	.	.	.	.	.	.	.	.	.	.	.	235.56	snp	FAO=78	FDP=208	FR=.	FRO=130	FSAF=44	FSAR=34	FSRF=76	FSRR=54	FWDB=0.03284	FXX=0.00952336	LEN=1	MLLD=47.4386	PB=0.5	PBP=1	QD=4.52996	RBI=0.0821165
chr1	63113511	63113511	C	A	0.464646	46	99	1	intronic	DOCK7	.	.	.	rs746735	.	.	.	.	0.77	.	.	.	.	.	.	.	.	.	.	.	.	187.24	snp	FAO=46	FDP=99	FR=.	FRO=53	FSAF=17	FSAR=29	FSRF=19	FSRR=34	FWDB=-0.0302505	FXX=0	LEN=1	MLLD=260.616	PB=0.5	PBP=1	QD=7.56511	RBI=0.0302519
chr1	63872871	63872871	A	G	0.473118	88	186	1	intronic	ALG6	.	.	.	rs6588028	.	.	.	.	0.84	.	.	.	.	.	.	.	.	.	.	.	.	353.67	snp	FAO=88	FDP=186	FR=.	FRO=98	FSAF=35	FSAR=53	FSRF=48	FSRR=50	FWDB=-0.0184712	FXX=0	LEN=1	MLLD=114.847	PB=0.5	PBP=1	QD=7.60576	RBI=0.0250713
chr1	63881552	63881552	C	T	1	69	69	1	exonic	ALG6	.	nonsynonymous SNV	ALG6:NM_013339:exon11:c.C911T:p.S304F	rs4630153	.	.	0.6761	.	0.9	.	.	0.31	T	0	B	0.1	N	1	P	-1.61	D	675.31	snp	FAO=70	FDP=70	FR=.	FRO=0	FSAF=36	FSAR=34	FSRF=0	FSRR=0	FWDB=-0.00114392	FXX=0	LEN=1	MLLD=343.933	PB=0.5	PBP=1	QD=38.5893	RBI=0.00232565
chr1	63975830	63975830	T	C	1	88	88	1	exonic	ITGB3BP	.	nonsynonymous SNV	ITGB3BP:NM_001206739:exon2:c.A28G:p.R10G	rs6588047	.	.	.	.	1	.	.	1	T	.	.	.	.	1	P	2.05	T	844.04	snp	FAO=88	FDP=88	FR=.	FRO=0	FSAF=33	FSAR=55	FSRF=0	FSRR=0	FWDB=0.0477181	FXX=0	LEN=1	MLLD=113.52	PB=0.5	PBP=1	QD=38.3655	RBI=0.0489838
chr1	63991490	63991490	G	A	0.507495	237	467	1	intronic	EFCAB7	.	.	.	rs35446626	.	.	.	.	0.19	.	.	.	.	.	.	.	.	.	.	.	.	896.91	snp	FAO=206	FDP=399	FR=.	FRO=193	FSAF=83	FSAR=123	FSRF=86	FSRR=107	FWDB=-0.0244686	FXX=0.00249994	LEN=1	MLLD=56.8726	PB=0.5	PBP=1	QD=8.99158	RBI=0.0245678
chr1	63997633	63997633	A	T	0.327869	20	61	1	exonic	EFCAB7	.	synonymous SNV	EFCAB7:NM_032437:exon3:c.A330T:p.S110S	rs9804078	.	.	0.1541	.	0.27	.	.	.	.	.	.	.	.	.	.	.	.	62.69	snp	FAO=21	FDP=62	FR=.	FRO=41	FSAF=8	FSAR=13	FSRF=21	FSRR=20	FWDB=-0.006313	FXX=0	LEN=1	MLLD=317.233	PB=0.5	PBP=1	QD=4.04423	RBI=0.0207635
chr1	63999826	63999826	C	T	0.433333	13	30	1	exonic	EFCAB7	.	nonsynonymous SNV	EFCAB7:NM_032437:exon6:c.C743T:p.T248I	rs6693255	.	.	0.1541	.	0.19	.	.	0.01	D	0.294	B	0.052	N	0	P	0.32	T	56.15	snp	FAO=13	FDP=30	FR=.	FRO=17	FSAF=3	FSAR=10	FSRF=14	FSRR=3	FWDB=-0.0116728	FXX=0	LEN=1	MLLD=88.4066	PB=0.5	PBP=1	QD=7.48724	RBI=0.0726347
chr1	63999868	63999868	T	C	0.433333	13	30	1	exonic	EFCAB7	.	nonsynonymous SNV	EFCAB7:NM_032437:exon6:c.T785C:p.M262T	rs6657480	.	.	0.1563	.	0.58	.	.	0.77	T	0	B	0.23	N	1	P	0.51	T	56.15	snp	FAO=13	FDP=30	FR=.	FRO=17	FSAF=3	FSAR=10	FSRF=14	FSRR=3	FWDB=-0.0218641	FXX=0	LEN=1	MLLD=342.48	PB=0.5	PBP=1	QD=7.48725	RBI=0.0252225
chr1	63999891	63999891	T	C	0.466667	14	30	1	intronic	EFCAB7	.	.	.	rs6657559	.	.	0.1536	.	0.19	.	.	.	.	.	.	.	.	.	.	.	.	64.53	snp	FAO=14	FDP=30	FR=.	FRO=16	FSAF=3	FSAR=11	FSRF=13	FSRR=3	FWDB=-0.00825086	FXX=0	LEN=1	MLLD=208.684	PB=0.5	PBP=1	QD=8.60416	RBI=0.105826
chr1	64021096	64021096	G	A	0.47486	85	179	2	exonic	EFCAB7	.	nonsynonymous SNV	EFCAB7:NM_032437:exon9:c.G1124A:p.R375K	rs2273367	.	.	0.1542	.	0.19	.	.	0.25	T	0.001	B	0	N	0	P	0.91	T	352.03	snp	FAO=86	FDP=180	FR=.	FRO=94	FSAF=45	FSAR=41	FSRF=50	FSRR=44	FWDB=-0.0380937	FXX=0	LEN=1	MLLD=53.7591	PB=0.5	PBP=1	QD=7.82283	RBI=0.0401114
chr1	64059462	64059462	C	T	0.635036	87	137	3	intronic	PGM1	.	.	.	rs535087550	.	.	.	.	0.003	.	.	.	.	.	.	.	.	.	.	.	.	481.17	snp	FAO=87	FDP=139	FR=.	FRO=52	FSAF=44	FSAR=43	FSRF=33	FSRR=19	FWDB=0.00506444	FXX=0	LEN=1	MLLD=225.905	PB=0.5	PBP=1	QD=13.8465	RBI=0.0080395
chr1	64097432	64097432	C	T	0.514451	89	173	2	exonic	PGM1	.	nonsynonymous SNV	PGM1:NM_001172818:exon4:c.C715T:p.R239C,PGM1:NM_001172819:exon4:c.C70T:p.R24C,PGM1:NM_002633:exon4:c.C661T:p.R221C	rs1126728	.	.	0.2344	.	0.3	.	.	0.26	T	0.679	P	0	D	0	P	0	T	394.02	snp	FAO=89	FDP=173	FR=.	FRO=84	FSAF=39	FSAR=50	FSRF=40	FSRR=44	FWDB=-0.00660717	FXX=0	LEN=1	MLLD=176.704	PB=0.5	PBP=1	QD=9.11026	RBI=0.0396191
chr1	64114301	64114301	T	C	0.553247	213	385	1	exonic	PGM1	.	nonsynonymous SNV	PGM1:NM_001172818:exon8:c.T1312C:p.Y438H,PGM1:NM_001172819:exon8:c.T667C:p.Y223H,PGM1:NM_002633:exon8:c.T1258C:p.Y420H	rs11208257	.	.	0.1841	.	0.44	.	.	0.02	D	0.414	B	0	D	0.051	P	0.56	T	1011.3	snp	FAO=214	FDP=388	FR=.	FRO=174	FSAF=116	FSAR=98	FSRF=79	FSRR=95	FWDB=0.0286864	FXX=0	LEN=1	MLLD=170.314	PB=0.5	PBP=1	QD=10.4258	RBI=0.028898
chr1	64117537	64117537	G	T	0.526316	50	95	2	intronic	PGM1	.	.	.	rs2269238	.	.	0.1837	.	0.45	.	.	.	.	.	.	.	.	.	.	.	.	230.89	snp	FAO=50	FDP=95	FR=.	FRO=45	FSAF=3	FSAR=47	FSRF=18	FSRR=27	FWDB=0.0342494	FXX=0	LEN=1	MLLD=258.382	PB=0.5	PBP=1	QD=9.72149	RBI=0.0342501
chr1	64125234	64125234	G	T	0.572289	95	166	1	intronic	PGM1	.	.	.	rs11208265	.	.	0.226	.	0.44	.	.	.	.	.	.	.	.	.	.	.	.	483.25	snp	FAO=96	FDP=166	FR=.	FRO=70	FSAF=46	FSAR=50	FSRF=37	FSRR=33	FWDB=-0.0185947	FXX=0	LEN=1	MLLD=170.014	PB=0.5	PBP=1	QD=11.6446	RBI=0.0235662
chr1	64125368	64125368	C	T	0.542169	90	166	1	UTR3	PGM1	NM_002633:c.*22C>T,NM_001172819:c.*22C>T,NM_001172818:c.*22C>T	.	.	rs8294	.	.	0.1821	.	0.34	.	.	.	.	.	.	.	.	.	.	.	.	444.99	snp	FAO=93	FDP=166	FR=.	FRO=73	FSAF=42	FSAR=51	FSRF=39	FSRR=34	FWDB=0.0431184	FXX=0	LEN=1	MLLD=271.838	PB=0.5	PBP=1	QD=10.7227	RBI=0.0431218
chr1	64515379	64515379	C	T	1	69	69	1	exonic	ROR1	.	synonymous SNV	ROR1:NM_001083592:exon3:c.C180T:p.L60L,ROR1:NM_005012:exon3:c.C180T:p.L60L	rs1772626	.	.	0.8556	.	0.96	.	.	.	.	.	.	.	.	.	.	.	.	688.63	snp	FAO=73	FDP=73	FR=.	FRO=0	FSAF=15	FSAR=58	FSRF=0	FSRR=0	FWDB=0.031339	FXX=0	LEN=1	MLLD=89.4801	PB=0.5	PBP=1	QD=37.7333	RBI=0.0660589
chr1	64608329	64608329	G	T	1	177	177	1	exonic	ROR1	.	synonymous SNV	ROR1:NM_001083592:exon7:c.G1170T:p.A390A,ROR1:NM_005012:exon7:c.G1170T:p.A390A	rs2762833	.	.	.	.	1	.	.	.	.	.	.	.	.	.	.	.	.	1698.47	snp	FAO=177	FDP=177	FR=.	FRO=0	FSAF=83	FSAR=94	FSRF=0	FSRR=0	FWDB=0.0222044	FXX=0	LEN=1	MLLD=215.566	PB=0.5	PBP=1	QD=38.3836	RBI=0.0257959
chr1	64624612	64624612	G	A	1	208	208	1	intronic	ROR1	.	.	.	rs4362024	.	.	0.9997	.	1	.	.	.	.	.	.	.	.	.	.	.	.	1999.61	snp	FAO=208	FDP=208	FR=.	FRO=0	FSAF=111	FSAR=97	FSRF=0	FSRR=0	FWDB=-0.014092	FXX=0	LEN=1	MLLD=140.85	PB=0.5	PBP=1	QD=38.454	RBI=0.0145801
chr1	65095054	65095054	G	A	0.585586	65	111	1	exonic	CACHD1	.	synonymous SNV	CACHD1:NM_020925:exon5:c.G381A:p.L127L	rs17383227	.	.	0.0628	.	0.16	.	.	.	.	.	.	.	.	.	.	.	.	342.18	snp	FAO=66	FDP=112	FR=.	FRO=46	FSAF=38	FSAR=28	FSRF=23	FSRR=23	FWDB=-0.0032165	FXX=0	LEN=1	MLLD=201.385	PB=0.5	PBP=1	QD=12.2207	RBI=0.0232753
chr1	65113351	65113351	T	C	0.983696	181	184	1	intronic	CACHD1	.	.	.	rs7534210	.	.	.	.	1	.	.	.	.	.	.	.	.	.	.	.	.	1695.58	snp	FAO=181	FDP=181	FR=.	FRO=0	FSAF=105	FSAR=76	FSRF=0	FSRR=0	FWDB=0.0189032	FXX=0.0163035	LEN=1	MLLD=224.087	PB=0.5	PBP=1	QD=37.4715	RBI=0.0276494
chr1	65113568	65113568	T	C	1	317	317	1	exonic	CACHD1	.	nonsynonymous SNV	CACHD1:NM_001293274:exon8:c.T353C:p.M118T,CACHD1:NM_020925:exon9:c.T1088C:p.M363T	rs6588100	.	.	1	.	1	.	.	0.51	T	0	B	0.003	N	1	P	2.06	T	3058.64	snp	FAO=318	FDP=318	FR=.	FRO=0	FSAF=137	FSAR=181	FSRF=0	FSRR=0	FWDB=0.0196394	FXX=0	LEN=1	MLLD=63.3815	PB=0.5	PBP=1	QD=38.4735	RBI=0.0682615
chr1	65858088	65858088	T	C	1	221	221	1	intronic	DNAJC6	.	.	.	rs6588144	.	.	0.5547	.	0.55	.	.	.	.	.	.	.	.	.	.	.	.	2123.39	snp	FAO=222	FDP=222	FR=.	FRO=0	FSAF=108	FSAR=114	FSRF=0	FSRR=0	FWDB=0.0475099	FXX=0	LEN=1	MLLD=184.074	PB=0.5	PBP=1	QD=38.2592	RBI=0.0479746
chr1	65858145	65858145	G	A	0.995671	230	231	2	exonic	DNAJC6	.	synonymous SNV	DNAJC6:NM_001256864:exon12:c.G1500A:p.E500E,DNAJC6:NM_014787:exon12:c.G1329A:p.E443E,DNAJC6:NM_001256865:exon13:c.G1290A:p.E430E	rs4325172	.	.	0.534	.	0.53	.	.	.	.	.	.	.	.	.	.	.	.	2184.63	snp	FAO=231	FDP=231	FR=.	FRO=0	FSAF=106	FSAR=125	FSRF=0	FSRR=0	FWDB=-0.0602744	FXX=0.00431016	LEN=1	MLLD=53.871	PB=0.5	PBP=1	QD=37.8291	RBI=0.0970637
chr1	65860687	65860687	A	C	0.979381	95	97	2	exonic	DNAJC6	.	synonymous SNV	DNAJC6:NM_001256864:exon13:c.A2010C:p.P670P,DNAJC6:NM_014787:exon13:c.A1839C:p.P613P,DNAJC6:NM_001256865:exon14:c.A1800C:p.P600P	rs4582839	.	.	0.5841	.	0.98	.	.	.	.	.	.	.	.	.	.	.	.	866.07	snp	FAO=95	FDP=97	FR=.	FRO=2	FSAF=51	FSAR=44	FSRF=1	FSRR=1	FWDB=0.012151	FXX=0	LEN=1	MLLD=60.8903	PB=0.5	PBP=1	QD=35.7142	RBI=0.0305544
chr1	65886398	65886398	T	C	0.65	13	20	2	UTR5	LEPR,LEPROT	NM_002303:c.-144851T>C,NM_001003679:c.-144851T>C,NM_001003680:c.-144851T>C;NM_017526:c.-10T>C,NM_001198683:c.-10T>C	.	.	rs3790435	.	.	0.442	.	0.87	.	.	.	.	.	.	.	.	.	.	.	.	83.15	snp	FAO=13	FDP=20	FR=.	FRO=7	FSAF=2	FSAR=11	FSRF=4	FSRR=3	FWDB=-0.053259	FXX=0	LEN=1	MLLD=291.419	PB=0.5	PBP=1	QD=16.6309	RBI=0.0536585
chr1	65886448	65886448	T	C	0.65	13	20	2	intronic	LEPR,LEPROT	.	.	.	rs3790434	.	.	0.4433	.	0.87	.	.	.	.	.	.	.	.	.	.	.	.	83.15	snp	FAO=13	FDP=20	FR=.	FRO=7	FSAF=2	FSAR=11	FSRF=4	FSRR=3	FWDB=-0.0509175	FXX=0	LEN=1	MLLD=68.4643	PB=0.5	PBP=1	QD=16.6302	RBI=0.051585
chr1	65887013	65887013	A	C	0.517647	132	255	2	UTR5	LEPROT	NM_001198681:c.-87A>C	.	.	rs12145690	.	.	.	.	0.87	.	.	.	.	.	.	.	.	.	.	.	.	585.33	snp	FAO=132	FDP=254	FR=.	FRO=122	FSAF=64	FSAR=68	FSRF=70	FSRR=52	FWDB=0.00852677	FXX=0.00392141	LEN=1	MLLD=364.014	PB=0.5	PBP=1	QD=9.21771	RBI=0.0154157
chr1	66036501	66036501	G	T	1	337	337	1	intronic	LEPR	.	.	.	rs2186248	.	.	1	.	1	.	.	.	.	.	.	.	.	.	.	.	.	3535.09	snp	FAO=373	FDP=373	FR=.	FRO=0	FSAF=195	FSAR=178	FSRF=0	FSRR=0	FWDB=0.0143408	FXX=0	LEN=1	MLLD=353.453	PB=0.5	PBP=1	QD=37.9098	RBI=0.0338121
chr1	66058513	66058513	A	G	0.498778	204	409	1	exonic	LEPR	.	nonsynonymous SNV	LEPR:NM_001198687:exon5:c.A668G:p.Q223R,LEPR:NM_001198688:exon5:c.A668G:p.Q223R,LEPR:NM_001198689:exon5:c.A668G:p.Q223R,LEPR:NM_001003679:exon6:c.A668G:p.Q223R,LEPR:NM_001003680:exon6:c.A668G:p.Q223R,LEPR:NM_002303:exon6:c.A668G:p.Q223R	rs1137101	CLINSIG=non-pathogenic;CLNDBN=LEPTIN_RECEPTOR_POLYMORPHISM;CLNREVSTAT=no_assertion_criteria_provided;CLNACC=RCV000009047.1;CLNDSDB=.;CLNDSDBID=.	.	0.4542	.	0.88	.	.	0.41	T	0.828	P	0.112	N	0	P	0.58	T	848.31	snp	FAO=200	FDP=399	FR=.	FRO=199	FSAF=88	FSAR=112	FSRF=102	FSRR=97	FWDB=-0.00245924	FXX=0.00249994	LEN=1	MLLD=189.477	PB=0.5	PBP=1	QD=8.50435	RBI=0.00993483
chr1	66062325	66062325	A	G	0.506849	111	219	1	intronic	LEPR	.	.	.	rs3828034	.	.	0.1725	.	0.18	.	.	.	.	.	.	.	.	.	.	.	.	485.75	snp	FAO=111	FDP=218	FR=.	FRO=107	FSAF=55	FSAR=56	FSRF=47	FSRR=60	FWDB=-0.00682071	FXX=0.0090905	LEN=1	MLLD=170.823	PB=0.5	PBP=1	QD=8.91284	RBI=0.0262448
chr1	66067109	66067109	T	C	0.508333	183	360	1	exonic	LEPR	.	synonymous SNV	LEPR:NM_001198687:exon8:c.T1029C:p.S343S,LEPR:NM_001198688:exon8:c.T1029C:p.S343S,LEPR:NM_001198689:exon8:c.T1029C:p.S343S,LEPR:NM_001003679:exon9:c.T1029C:p.S343S,LEPR:NM_001003680:exon9:c.T1029C:p.S343S,LEPR:NM_002303:exon9:c.T1029C:p.S343S	rs1805134	.	.	0.2065	.	0.38	.	.	.	.	.	.	.	.	.	.	.	.	793.01	snp	FAO=183	FDP=359	FR=.	FRO=176	FSAF=78	FSAR=105	FSRF=97	FSRR=79	FWDB=0.0402328	FXX=0.0027777	LEN=1	MLLD=210.374	PB=0.5	PBP=1	QD=8.83577	RBI=0.0410789
chr1	66075952	66075952	G	C	0.534188	125	234	2	exonic	LEPR	.	nonsynonymous SNV	LEPR:NM_001198687:exon13:c.G1968C:p.K656N,LEPR:NM_001198688:exon13:c.G1968C:p.K656N,LEPR:NM_001198689:exon13:c.G1968C:p.K656N,LEPR:NM_001003679:exon14:c.G1968C:p.K656N,LEPR:NM_001003680:exon14:c.G1968C:p.K656N,LEPR:NM_002303:exon14:c.G1968C:p.K656N	rs1805094	CLINSIG=non-pathogenic;CLNDBN=LEPTIN_RECEPTOR_POLYMORPHISM;CLNREVSTAT=no_assertion_criteria_provided;CLNACC=RCV000009050.1;CLNDSDB=.;CLNDSDBID=.	.	0.1708	.	0.2	.	.	0.37	T	0.944	P	0.001	D	0.013	P	0.43	T	573.08	snp	FAO=125	FDP=234	FR=.	FRO=109	FSAF=68	FSAR=57	FSRF=60	FSRR=49	FWDB=-0.00033713	FXX=0.00425514	LEN=1	MLLD=60.5859	PB=0.5	PBP=1	QD=9.79625	RBI=0.00594093
chr1	66102257	66102257	G	A	0.989796	97	98	1	exonic	LEPR	.	synonymous SNV	LEPR:NM_002303:exon20:c.G3057A:p.P1019P	rs1805096	.	.	0.375	.	0.87	.	Name=C-reactive protein	.	.	.	.	.	.	.	.	.	.	932.13	snp	FAO=97	FDP=97	FR=.	FRO=0	FSAF=48	FSAR=49	FSRF=0	FSRR=0	FWDB=0.0143596	FXX=0.010203	LEN=1	MLLD=220.182	PB=0.5	PBP=1	QD=38.4384	RBI=0.0491756
chr1	66829262	66829262	A	G	0.988	247	250	2	intronic	PDE4B	.	.	.	rs783039	.	.	0.7295	.	0.95	.	.	.	.	.	.	.	.	.	.	.	.	2363.24	snp	FAO=247	FDP=247	FR=.	FRO=0	FSAF=133	FSAR=114	FSRF=0	FSRR=0	FWDB=0.0384898	FXX=0.0119995	LEN=1	MLLD=241.384	PB=0.5	PBP=1	QD=38.271	RBI=0.039566
chr1	66831322	66831322	T	G	0.528634	120	227	1	intronic	PDE4B	.	.	.	rs7538869	.	.	0.0705	.	0.24	.	.	.	.	.	.	.	.	.	.	.	.	544.79	snp	FAO=120	FDP=227	FR=.	FRO=107	FSAF=62	FSAR=58	FSRF=60	FSRR=47	FWDB=-0.00159704	FXX=0	LEN=1	MLLD=368.986	PB=0.5	PBP=1	QD=9.59985	RBI=0.00236359
chr1	66831370	66831370	G	A	1	231	231	1	exonic	PDE4B	.	synonymous SNV	PDE4B:NM_001037339:exon6:c.G789A:p.E263E,PDE4B:NM_001297442:exon6:c.G606A:p.E202E,PDE4B:NM_001037340:exon11:c.G1260A:p.E420E,PDE4B:NM_001297440:exon12:c.G1029A:p.E343E,PDE4B:NM_001297441:exon12:c.G1080A:p.E360E,PDE4B:NM_001037341:exon13:c.G1305A:p.E435E,PDE4B:NM_002600:exon13:c.G1305A:p.E435E	rs783036	.	.	0.4834	.	0.79	.	.	.	.	.	.	.	.	.	.	.	.	2229.37	snp	FAO=233	FDP=233	FR=.	FRO=0	FSAF=122	FSAR=111	FSRF=0	FSRR=0	FWDB=0.00441914	FXX=0	LEN=1	MLLD=216.955	PB=0.5	PBP=1	QD=38.2724	RBI=0.0226929
chr1	67109277	67109277	G	C	0.515695	115	223	1	exonic	SGIP1	.	nonsynonymous SNV	SGIP1:NM_032291:exon7:c.G334C:p.E112Q	rs17490057	.	.	0.0614	.	0.092	.	.	0.03	D	0.941	P	0	D	1	D	3.72	T	523.46	snp	FAO=117	FDP=224	FR=.	FRO=107	FSAF=53	FSAR=64	FSRF=67	FSRR=40	FWDB=0.0146163	FXX=0.00444425	LEN=1	MLLD=66.1464	PB=0.5	PBP=1	QD=9.34752	RBI=0.0604394
chr1	67126114	67126114	A	G	0.46875	30	64	2	intronic	SGIP1	.	.	.	rs12094526	.	.	0.4491	.	0.87	.	.	.	.	.	.	.	.	.	.	.	.	125.63	snp	FAO=30	FDP=64	FR=.	FRO=34	FSAF=30	FSAR=0	FSRF=34	FSRR=0	FWDB=0.0105992	FXX=0	LEN=1	MLLD=64.9861	PB=0.5	PBP=1	QD=7.85192	RBI=0.0105992
chr1	67133111	67133111	T	C	0.545455	162	297	3	intronic	SGIP1	.	.	.	rs11208941	.	.	.	.	0.51	.	.	.	.	.	.	.	.	.	.	.	.	752.24	snp	FAO=162	FDP=300	FR=.	FRO=138	FSAF=78	FSAR=84	FSRF=65	FSRR=73	FWDB=-0.014671	FXX=0.00332215	LEN=1	MLLD=230.434	PB=0.5	PBP=1	QD=10.0298	RBI=0.017244
chr1	67145322	67145322	C	A	0.608911	123	202	1	intronic	SGIP1	.	.	.	rs10889644	.	.	0.5713	.	1	.	.	.	.	.	.	.	.	.	.	.	.	652.52	snp	FAO=123	FDP=202	FR=.	FRO=79	FSAF=50	FSAR=73	FSRF=42	FSRR=37	FWDB=-0.0218933	FXX=0	LEN=1	MLLD=84.0457	PB=0.5	PBP=1	QD=12.9212	RBI=0.0561641
chr1	67243024	67243024	C	A	0.525253	104	198	1	exonic	TCTEX1D1	.	nonsynonymous SNV	TCTEX1D1:NM_152665:exon5:c.C427A:p.L143I	rs2133173	.	.	0.2956	.	0.38	.	.	0.4	T	0.044	B	0.277	N	1	P	1.56	T	470.87	snp	FAO=104	FDP=198	FR=.	FRO=94	FSAF=40	FSAR=64	FSRF=52	FSRR=42	FWDB=-0.0443835	FXX=0	LEN=1	MLLD=226.592	PB=0.5	PBP=1	QD=9.51258	RBI=0.044826
chr1	67243252	67243252	G	A	0.5	56	112	1	UTR3	TCTEX1D1	NM_152665:c.*115G>A	.	.	rs2133172	.	.	.	.	0.16	.	.	.	.	.	.	.	.	.	.	.	.	247.19	snp	FAO=56	FDP=111	FR=.	FRO=55	FSAF=12	FSAR=44	FSRF=15	FSRR=40	FWDB=0.0216052	FXX=0.00892777	LEN=1	MLLD=291.784	PB=0.5	PBP=1	QD=8.90756	RBI=0.0236279
chr1	67266756	67266756	T	A	1	189	189	1	exonic	INSL5	.	nonsynonymous SNV	INSL5:NM_005478:exon1:c.A149T:p.Q50L	rs549148	.	.	0.8603	.	1	.	.	1	T	0	B	0.091	N	1	P	-2.49	D	1819.46	snp	FAO=189	FDP=189	FR=.	FRO=0	FSAF=77	FSAR=112	FSRF=0	FSRR=0	FWDB=0.0436823	FXX=0	LEN=1	MLLD=86.7339	PB=0.5	PBP=1	QD=38.5072	RBI=0.0918934
chr1	67288045	67288045	C	T	0.486667	146	300	3	exonic	WDR78	.	nonsynonymous SNV	WDR78:NM_024763:exon16:c.G2495A:p.R832Q	rs482082	.	.	0.4922	.	0.65	.	.	0.46	T	0.005	B	0.089	N	0	P	0.96	T	601.7	snp	FAO=146	FDP=300	FR=.	FRO=154	FSAF=64	FSAR=82	FSRF=78	FSRR=76	FWDB=-0.00143305	FXX=0	LEN=1	MLLD=266.248	PB=0.5	PBP=1	QD=8.02264	RBI=0.00693345
chr1	67303303	67303303	A	G	0.368421	42	114	1	UTR3	WDR78	NM_207014:c.*33T>C	.	.	rs6698076	.	.	0.363	.	0.73	.	.	.	.	.	.	.	.	.	.	.	.	131.41	snp	FAO=41	FDP=109	FR=.	FRO=68	FSAF=39	FSAR=2	FSRF=45	FSRR=23	FWDB=0.0635967	FXX=0.0438558	LEN=1	MLLD=67.9503	PB=0.5	PBP=1	QD=4.82241	RBI=0.0775069
chr1	67390416	67390416	G	C	0.669231	174	260	1	exonic	WDR78	.	nonsynonymous SNV	WDR78:NM_024763:exon1:c.C99G:p.C33W,WDR78:NM_207014:exon1:c.C99G:p.C33W	rs3008858	.	.	0.732	.	0.89	.	.	0.33	T	0	B	0.038	N	1	P	1.94	T	1024.2	snp	FAO=174	FDP=260	FR=.	FRO=86	FSAF=104	FSAR=70	FSRF=74	FSRR=12	FWDB=-0.00425881	FXX=0	LEN=1	MLLD=350.045	PB=0.5	PBP=1	QD=15.7569	RBI=0.00827653
chr1	67390468	67390468	C	G	0.401869	43	107	2	exonic	WDR78	.	nonsynonymous SNV	WDR78:NM_024763:exon1:c.G47C:p.G16A,WDR78:NM_207014:exon1:c.G47C:p.G16A	rs1886686	.	.	0.732	.	0.89	.	.	1	T	0	B	0.7	N	0.999	P	1.87	T	147.03	snp	FAO=43	FDP=107	FR=.	FRO=64	FSAF=31	FSAR=12	FSRF=30	FSRR=34	FWDB=0.00242385	FXX=0	LEN=1	MLLD=313.6	PB=0.5	PBP=1	QD=5.49643	RBI=0.00751953
chr1	67438535	67438535	A	T	0.43346	114	263	2	intronic	MIER1	.	.	.	rs12131222	.	.	0.2648	.	0.37	.	.	.	.	.	.	.	.	.	.	.	.	424.94	snp	FAO=116	FDP=263	FR=.	FRO=147	FSAF=64	FSAR=52	FSRF=53	FSRR=94	FWDB=-0.0138616	FXX=0	LEN=1	MLLD=60.3185	PB=0.5	PBP=1	QD=6.46294	RBI=0.0407601
chr1	67442210	67442210	C	T	0.505618	45	89	1	intronic	MIER1	.	.	.	rs11208978	.	.	.	.	0.21	.	.	.	.	.	.	.	.	.	.	.	.	201.84	snp	FAO=45	FDP=89	FR=.	FRO=44	FSAF=32	FSAR=13	FSRF=17	FSRR=27	FWDB=0.00390155	FXX=0	LEN=1	MLLD=294.87	PB=0.5	PBP=1	QD=9.07137	RBI=0.0269854
chr1	67442275	67442275	C	T	0.505495	46	91	1	intronic	MIER1	.	.	.	rs11208979	.	.	0.2646	.	0.37	.	.	.	.	.	.	.	.	.	.	.	.	206.49	snp	FAO=46	FDP=91	FR=.	FRO=45	FSAF=31	FSAR=15	FSRF=18	FSRR=27	FWDB=-0.00675481	FXX=0	LEN=1	MLLD=152.96	PB=0.5	PBP=1	QD=9.07629	RBI=0.0462079
chr1	67474977	67474977	C	T	0.375	3	8	1	intronic	SLC35D1	.	.	.	rs2755271	.	.	.	.	0.84	.	.	.	.	.	.	.	.	.	.	.	.	15.55	snp	FAO=3	FDP=8	FR=.	FRO=5	FSAF=1	FSAR=2	FSRF=3	FSRR=2	FWDB=0.0148853	FXX=0	LEN=1	MLLD=93.8218	PB=0.5	PBP=1	QD=7.7751	RBI=0.0206961
chr1	67558739	67558739	C	T	0.578947	99	171	1	exonic	C1orf141	.	synonymous SNV	C1orf141:NM_001276351:exon8:c.G1152A:p.T384T	rs6588237	.	.	0.8572	.	0.98	.	.	.	.	.	.	.	.	.	.	.	.	501.14	snp	FAO=99	FDP=171	FR=.	FRO=72	FSAF=53	FSAR=46	FSRF=35	FSRR=37	FWDB=-0.011633	FXX=0	LEN=1	MLLD=68.9323	PB=0.5	PBP=1	QD=11.7226	RBI=0.0425726
chr1	67560897	67560897	A	G	0.376147	41	109	2	intronic	C1orf141	.	.	.	rs10889653	.	.	0.8568	.	0.98	.	.	.	.	.	.	.	.	.	.	.	.	129.94	snp	FAO=41	FDP=109	FR=.	FRO=68	FSAF=19	FSAR=22	FSRF=40	FSRR=28	FWDB=0.00824622	FXX=0	LEN=1	MLLD=316.22	PB=0.5	PBP=1	QD=4.7685	RBI=0.0237333
chr1	67560956	67560956	C	T	0.5	191	382	1	exonic	C1orf141	.	nonsynonymous SNV	C1orf141:NM_001276351:exon7:c.G565A:p.V189I	rs11208997	.	.	0.857	.	0.99	.	.	1	T	0	B	0.052	N	0	P	2.09	T	806.59	snp	FAO=191	FDP=382	FR=.	FRO=191	FSAF=89	FSAR=102	FSRF=104	FSRR=87	FWDB=-0.00899191	FXX=0	LEN=1	MLLD=187.869	PB=0.5	PBP=1	QD=8.44598	RBI=0.0227016
chr1	67562106	67562106	G	T	0.504673	54	107	1	intronic	C1orf141	.	.	.	rs6670381	.	.	.	.	0.85	.	.	.	.	.	.	.	.	.	.	.	.	236.25	snp	FAO=54	FDP=108	FR=.	FRO=54	FSAF=28	FSAR=26	FSRF=25	FSRR=29	FWDB=-0.0330474	FXX=0	LEN=1	MLLD=63.0371	PB=0.5	PBP=1	QD=8.75003	RBI=0.0677272
chr1	67633812	67633812	G	T	0.438503	82	187	2	exonic	IL23R	.	nonsynonymous SNV	IL23R:NM_144701:exon2:c.G9T:p.Q3H	rs1884444	.	.	0.5279	.	0.65	.	.	0.48	T	0.002	B	0.329	N	1	P	-1.97	D	302.17	snp	FAO=82	FDP=187	FR=.	FRO=105	FSAF=37	FSAR=45	FSRF=51	FSRR=54	FWDB=-0.0278159	FXX=0.00531887	LEN=1	MLLD=230.468	PB=0.5	PBP=1	QD=6.46362	RBI=0.0278835
chr1	67672765	67672765	G	A	0.442857	62	140	1	intronic	IL23R	.	.	.	rs7539625	.	.	0.2957	.	0.56	.	.	.	.	.	.	.	.	.	.	.	.	235.21	snp	FAO=62	FDP=140	FR=.	FRO=78	FSAF=7	FSAR=55	FSRF=18	FSRR=60	FWDB=-0.0204783	FXX=0	LEN=1	MLLD=377.523	PB=0.5	PBP=1	QD=6.7202	RBI=0.0221823
chr1	67685387	67685387	T	C	0.989071	181	183	1	exonic	IL23R	.	nonsynonymous SNV	IL23R:NM_144701:exon7:c.T929C:p.L310P	rs7530511	.	.	0.8705	.	0.99	.	.	1	T	0	B	0.012	N	1	P	0.61	T	1731.76	snp	FAO=183	FDP=183	FR=.	FRO=0	FSAF=87	FSAR=96	FSRF=0	FSRR=0	FWDB=0.0458908	FXX=0.00543449	LEN=1	MLLD=85.4421	PB=0.5	PBP=1	QD=37.8527	RBI=0.0610516
chr1	67685443	67685443	G	A	0.435028	77	177	3	intronic	IL23R	.	.	.	rs7518660	.	.	0.4595	.	0.59	.	.	.	.	.	.	.	.	.	.	.	.	279.2	snp	FAO=77	FDP=179	FR=.	FRO=102	FSAF=37	FSAR=40	FSRF=45	FSRR=57	FWDB=-0.146085	FXX=0.00555525	LEN=1	MLLD=57.2042	PB=0.5	PBP=1	QD=6.239	RBI=0.154777
chr1	67724157	67724157	C	T	0.240741	26	108	2	intronic	IL23R	.	.	.	.	.	.	.	.	.	.	.	.	.	.	.	.	.	.	.	.	.	64.1	snp	FAO=30	FDP=108	FR=.	FRO=78	FSAF=25	FSAR=5	FSRF=17	FSRR=61	FWDB=-0.044493	FXX=0	LEN=1	MLLD=54.8807	PB=0.5	PBP=1	QD=2.37407	RBI=0.0467711
chr1	67795319	67795319	T	C	1	45	45	1	exonic	IL12RB2	.	synonymous SNV	IL12RB2:NM_001258215:exon6:c.T714C:p.S238S,IL12RB2:NM_001258216:exon6:c.T714C:p.S238S,IL12RB2:NM_001559:exon6:c.T714C:p.S238S,IL12RB2:NM_001258214:exon7:c.T714C:p.S238S	rs1495963	.	.	0.9852	.	0.99	.	.	.	.	.	.	.	.	1	P	.	.	423.69	snp	FAO=45	FDP=45	FR=.	FRO=0	FSAF=24	FSAR=21	FSRF=0	FSRR=0	FWDB=0.0331712	FXX=0	LEN=1	MLLD=244.538	PB=0.5	PBP=1	QD=37.661	RBI=0.0331835
chr1	67852335	67852335	G	A	0.522634	127	243	1	exonic	IL12RB2	.	synonymous SNV	IL12RB2:NM_001258215:exon12:c.G1671A:p.T557T,IL12RB2:NM_001559:exon14:c.G1929A:p.T643T,IL12RB2:NM_001258214:exon15:c.G1929A:p.T643T	rs2228420	.	.	0.5707	.	0.69	.	.	.	.	.	.	.	.	.	.	.	.	567.86	snp	FAO=127	FDP=243	FR=.	FRO=116	FSAF=58	FSAR=69	FSRF=70	FSRR=46	FWDB=-0.0225732	FXX=0	LEN=1	MLLD=205.673	PB=0.5	PBP=1	QD=9.34755	RBI=0.0265255
chr1	67861520	67861520	C	A	0.486339	89	183	3	exonic	IL12RB2	.	synonymous SNV	IL12RB2:NM_001258215:exon14:c.C2079A:p.P693P,IL12RB2:NM_001559:exon16:c.C2337A:p.P779P	rs2229546	.	.	0.6671	.	0.75	.	.	.	.	.	.	.	.	.	.	.	.	369.52	snp	FAO=89	FDP=183	FR=.	FRO=94	FSAF=46	FSAR=43	FSRF=36	FSRR=58	FWDB=-0.0865075	FXX=0	LEN=1	MLLD=241.938	PB=0.5	PBP=1	QD=8.07685	RBI=0.0874169
chr1	67890526	67890526	A	G	0.491379	57	116	2	intronic	SERBP1	.	.	.	rs6702742	.	.	0.5706	.	0.69	.	.	.	.	.	.	.	.	.	.	.	.	245.47	snp	FAO=57	FDP=115	FR=.	FRO=58	FSAF=30	FSAR=27	FSRF=27	FSRR=31	FWDB=0.0241458	FXX=0.00861995	LEN=1	MLLD=290.382	PB=0.5	PBP=1	QD=8.53799	RBI=0.0241458
chr1	68173264	68173264	C	T	0.435484	81	186	1	intronic	GNG12	.	.	.	rs2295942	.	.	0.5384	.	0.59	.	.	.	.	.	.	.	.	.	.	.	.	295.44	snp	FAO=81	FDP=186	FR=.	FRO=105	FSAF=40	FSAR=41	FSRF=47	FSRR=58	FWDB=-0.03959	FXX=0	LEN=1	MLLD=70.1025	PB=0.5	PBP=1	QD=6.35345	RBI=0.0472833
chr1	68173334	68173334	G	A	0.532663	106	199	3	exonic	GNG12	.	synonymous SNV	GNG12:NM_018841:exon3:c.C36T:p.A12A	rs61754629	.	.	0.0035	.	0.021	.	.	.	.	.	.	.	.	.	.	.	.	488.29	snp	FAO=106	FDP=199	FR=.	FRO=93	FSAF=46	FSAR=60	FSRF=39	FSRR=54	FWDB=0.016588	FXX=0	LEN=1	MLLD=108.185	PB=0.5	PBP=1	QD=9.81486	RBI=0.0454568
chr1	68603731	68603731	A	G	0.581921	103	177	1	ncRNA_intronic	GNG12-AS1	.	.	.	rs1831297	.	.	.	.	0.71	.	.	.	.	.	.	.	.	.	.	.	.	533.51	snp	FAO=104	FDP=177	FR=.	FRO=73	FSAF=59	FSAR=45	FSRF=42	FSRR=31	FWDB=0.0372949	FXX=0.00561766	LEN=1	MLLD=73.3419	PB=0.5	PBP=1	QD=12.0568	RBI=0.037348
chr1	68613933	68613933	C	T	0.445122	73	164	1	ncRNA_intronic	GNG12-AS1	.	.	.	rs2303949	.	.	0.1537	.	0.37	.	.	.	.	.	.	.	.	.	.	.	.	284.84	snp	FAO=74	FDP=163	FR=.	FRO=89	FSAF=28	FSAR=46	FSRF=38	FSRR=51	FWDB=0.00023468	FXX=0.0121205	LEN=1	MLLD=170.6	PB=0.5	PBP=1	QD=6.98989	RBI=0.0206799
chr1	68624878	68624878	C	T	0.505882	43	85	1	exonic	WLS	.	synonymous SNV	WLS:NM_001193334:exon2:c.G159A:p.A53A,WLS:NM_001002292:exon3:c.G426A:p.A142A,WLS:NM_024911:exon3:c.G432A:p.A144A	rs3748705	.	.	0.3443	.	0.46	.	.	.	.	.	.	.	.	1	P	.	.	191.77	snp	FAO=43	FDP=85	FR=.	FRO=42	FSAF=24	FSAR=19	FSRF=14	FSRR=28	FWDB=0.00403715	FXX=0.0116266	LEN=1	MLLD=75.0359	PB=0.5	PBP=1	QD=9.02442	RBI=0.00417832
chr1	70225923	70225923	G	A	0.994924	196	197	1	exonic	LRRC7	.	synonymous SNV	LRRC7:NM_020794:exon1:c.G36A:p.V12V	rs1340770	.	.	0.0482	.	0.13	.	.	.	.	.	.	.	.	.	.	.	.	1882.22	snp	FAO=196	FDP=196	FR=.	FRO=0	FSAF=68	FSAR=128	FSRF=0	FSRR=0	FWDB=0.0385946	FXX=0.00507588	LEN=1	MLLD=246.635	PB=0.5	PBP=1	QD=38.4126	RBI=0.0448431
[truncated: 35,058 more rows]
[truncated: 18 more columns]

## Sheet: Cisplatin candidates
Chr	Start	End	Ref	Alt	Allele frequency	Allele count	Depth	Homopolymer length	Func.refGene	Gene.refGene	GeneDetail.refGene	ExonicFunc.refGene	AAChange.refGene	avsnp142	clinvar_20150629	Type
[truncated: 245 more rows]

[truncated: 1 more sheets: TCGA SMG]
