# Supplementary material for: Distinctive mutational spectrum and karyotype disruption in long-term cisplatin-treated urothelial carcinoma cell lines
Source: Sci Rep. 2019 Oct 9;9:14476. doi: 10.1038/s41598-019-50891-w (PMC6785536; doi:10.1038/s41598-019-50891-w)
Supplement: Supplementary file 3 — Suppl Table 2 [file 41598_2019_50891_MOESM3_ESM.xlsx]

## Sheet: RT-112-LTT_hg19_raw
Chr	Start	End	Ref	Alt	Allele frequency	Allele count	Depth	Homopolymer length	Func.refGene	Gene.refGene	GeneDetail.refGene	ExonicFunc.refGene	AAChange.refGene	avsnp142	clinvar_20150629	cosmic70	esp6500siv2_ea	EUR.sites.2015_08	PopFreqMax	targetScanS	gwasCatalog	SIFT_score	SIFT_pred	Polyphen2_HDIV_score	Polyphen2_HDIV_pred	LRT_score	LRT_pred	MutationTaster_score	MutationTaster_pred	FATHMM_score	FATHMM_pred	Quality	Type
chr1	865742	865742	A	T	0.34	34	100	2	intronic	SAMD11	.	.	.	.	.	.	.	.	.	.	.	.	.	.	.	.	.	.	.	.	.	97.49	snp	FAO=34	FDP=99	FR=.	FRO=65	FSAF=17	FSAR=17	FSRF=39	FSRR=26	FWDB=-0.0246074	FXX=0.009999	LEN=1	MLLD=200.193	PB=0.5	PBP=1	QD=3.93902	RBI=0.0253491
chr1	874779	874826	CCTCCCCAGCCACGGTGAGGACCCACCCTGGCATGATCCCCCTCATCA	-	0.533333	72	135	0	exonic	SAMD11	.	nonframeshift deletion	SAMD11:NM_152486:exon7:c.645_692del:p.215_231del	rs568340123	.	ID=COSM1344642;OCCURENCE=2(large_intestine)	.	.	.	.	.	.	.	.	.	.	.	.	.	.	.	50	del	.	.	.	.	.	.	.	.	.	.	LEN=48	.	.	.	.	.
chr1	880238	880238	A	G	1	34	34	1	intronic	NOC2L	.	.	.	rs3748592	.	.	.	.	0.95	.	.	.	.	.	.	.	.	.	.	.	.	316.54	snp	FAO=34	FDP=34	FR=.	FRO=0	FSAF=17	FSAR=17	FSRF=0	FSRR=0	FWDB=0.0249812	FXX=0	LEN=1	MLLD=67.7378	PB=0.5	PBP=1	QD=37.2403	RBI=0.0256939
chr1	883625	883625	A	G	1	33	33	1	intronic	NOC2L	.	.	.	rs4970378	.	.	1	.	1	.	.	.	.	.	.	.	.	.	.	.	.	316.32	snp	FAO=34	FDP=34	FR=.	FRO=0	FSAF=2	FSAR=32	FSRF=0	FSRR=0	FWDB=0.0188859	FXX=0	LEN=1	MLLD=148.547	PB=0.5	PBP=1	QD=37.2142	RBI=0.0448357
chr1	887560	887560	A	C	0.982759	114	116	2	intronic	NOC2L	.	.	.	rs3748595	.	.	0.9327	.	0.95	.	.	.	.	.	.	.	.	.	.	.	.	1084.17	snp	FAO=115	FDP=115	FR=.	FRO=0	FSAF=51	FSAR=64	FSRF=0	FSRR=0	FWDB=-0.0457275	FXX=0.0170926	LEN=1	MLLD=62.2914	PB=0.5	PBP=1	QD=37.7102	RBI=0.0651684
chr1	887801	887801	A	G	1	62	62	1	exonic	NOC2L	.	synonymous SNV	NOC2L:NM_015658:exon10:c.T1182C:p.T394T	rs3828047	.	.	0.9384	.	0.96	.	.	.	.	.	.	.	.	.	.	.	.	593.94	snp	FAO=63	FDP=63	FR=.	FRO=0	FSAF=26	FSAR=37	FSRF=0	FSRR=0	FWDB=0.00688518	FXX=0	LEN=1	MLLD=226.021	PB=0.5	PBP=1	QD=37.7104	RBI=0.0178139
chr1	888639	888639	T	C	0.941176	32	34	2	exonic	NOC2L	.	synonymous SNV	NOC2L:NM_015658:exon9:c.A918G:p.E306E	rs3748596	.	.	0.9383	.	0.96	.	.	.	.	.	.	.	.	.	.	.	.	273.23	snp	FAO=32	FDP=34	FR=.	FRO=2	FSAF=16	FSAR=16	FSRF=0	FSRR=2	FWDB=-0.0701531	FXX=0	LEN=1	MLLD=62.0692	PB=0.5	PBP=1	QD=32.1442	RBI=0.0710383
chr1	888659	888659	T	C	1	36	36	1	exonic	NOC2L	.	nonsynonymous SNV	NOC2L:NM_015658:exon9:c.A898G:p.I300V	rs3748597	.	.	0.9384	.	0.96	.	.	1	T	0	B	0.07	N	1	P	-0.39	T	339.18	snp	FAO=36	FDP=36	FR=.	FRO=0	FSAF=15	FSAR=21	FSRF=0	FSRR=0	FWDB=0.0133908	FXX=0	LEN=1	MLLD=100.725	PB=0.5	PBP=1	QD=37.6864	RBI=0.0142074
chr1	889158	889159	GA	CC	0.984375	63	64	1	intronic	NOC2L	.	.	.	rs369883627	.	.	.	.	0.85	.	.	.	.	.	.	.	.	.	.	.	.	604.84	mnp	FAO=64	FDP=64	FR=.	FRO=0	FSAF=48	FSAR=16	FSRF=0	FSRR=0	FWDB=-0.0172632	FXX=0	LEN=2	MLLD=125.302	PB=0.5	PBP=1	QD=37.8027	RBI=0.0598877
chr1	889464	889464	T	A	0.390625	25	64	1	splicing	NOC2L	NM_015658:exon7:c.699-2A>T	.	.	.	.	.	.	.	.	.	.	.	.	.	.	.	.	1	D	.	.	86.79	snp	FAO=25	FDP=64	FR=.	FRO=39	FSAF=14	FSAR=11	FSRF=15	FSRR=24	FWDB=0.0168442	FXX=0	LEN=1	MLLD=85.6047	PB=0.5	PBP=1	QD=5.42433	RBI=0.0343334
chr1	894573	894573	G	A	0.981308	210	214	2	intronic	NOC2L	.	.	.	rs13303010	.	.	0.8969	.	0.9	.	.	.	.	.	.	.	.	.	.	.	.	1974.05	snp	FAO=210	FDP=210	FR=.	FRO=0	FSAF=107	FSAR=103	FSRF=0	FSRR=0	FWDB=0.0227425	FXX=0.0186907	LEN=1	MLLD=350.391	PB=0.5	PBP=1	QD=37.601	RBI=0.0361012
chr1	897325	897325	G	C	1	36	36	1	exonic	KLHL17	.	synonymous SNV	KLHL17:NM_198317:exon4:c.G609C:p.A203A	rs4970441	.	.	0.9262	.	0.94	.	.	.	.	.	.	.	.	.	.	.	.	339.21	snp	FAO=36	FDP=36	FR=.	FRO=0	FSAF=18	FSAR=18	FSRF=0	FSRR=0	FWDB=-0.00220124	FXX=0	LEN=1	MLLD=299.21	PB=0.5	PBP=1	QD=37.69	RBI=0.0422969
chr1	900505	900505	G	C	0.986486	73	74	1	exonic	KLHL17	.	synonymous SNV	KLHL17:NM_198317:exon12:c.G1863C:p.V621V	rs28705211	.	.	.	.	0.3	.	.	.	.	.	.	.	.	.	.	.	.	686.52	snp	FAO=74	FDP=74	FR=.	FRO=0	FSAF=38	FSAR=36	FSRF=0	FSRR=0	FWDB=0.0035831	FXX=0	LEN=1	MLLD=152.032	PB=0.5	PBP=1	QD=37.1094	RBI=0.0814739
chr1	909238	909238	G	C	1	27	27	1	exonic	PLEKHN1	.	nonsynonymous SNV	PLEKHN1:NM_001160184:exon13:c.G1355C:p.R452P,PLEKHN1:NM_032129:exon14:c.G1460C:p.R487P	rs3829740	.	.	0.5833	.	0.89	.	.	0.28	T	0	B	0.414	N	1	P	1	T	254.96	snp	FAO=27	FDP=27	FR=.	FRO=0	FSAF=21	FSAR=6	FSRF=0	FSRR=0	FWDB=0.015214	FXX=0	LEN=1	MLLD=326.186	PB=0.5	PBP=1	QD=37.7722	RBI=0.0441024
chr1	909309	909309	T	C	1	63	63	1	exonic	PLEKHN1	.	nonsynonymous SNV	PLEKHN1:NM_001160184:exon13:c.T1426C:p.S476P,PLEKHN1:NM_032129:exon14:c.T1531C:p.S511P	rs3829738	.	.	0.1704	.	0.35	.	.	0.3	T	0.001	B	0.668	N	1	P	0.6	T	593.89	snp	FAO=63	FDP=63	FR=.	FRO=0	FSAF=34	FSAR=29	FSRF=0	FSRR=0	FWDB=0.00991473	FXX=0	LEN=1	MLLD=331.758	PB=0.5	PBP=1	QD=37.7073	RBI=0.0264592
chr1	909768	909768	A	G	1	57	57	1	intronic	PLEKHN1	.	.	.	rs2340593	.	.	1	.	1	.	.	.	.	.	.	.	.	.	.	.	.	543.52	snp	FAO=57	FDP=57	FR=.	FRO=0	FSAF=20	FSAR=37	FSRF=0	FSRR=0	FWDB=-0.0150225	FXX=0	LEN=1	MLLD=202.505	PB=0.5	PBP=1	QD=38.142	RBI=0.0323769
chr1	948921	948921	T	C	0.991379	115	116	2	UTR5	ISG15	NM_005101:c.-33T>C	.	.	rs15842	.	.	0.9564	.	1	.	.	.	.	.	.	.	.	.	.	.	.	1082.12	snp	FAO=115	FDP=115	FR=.	FRO=0	FSAF=63	FSAR=52	FSRF=0	FSRR=0	FWDB=-0.0320833	FXX=0.00861995	LEN=1	MLLD=112.962	PB=0.5	PBP=1	QD=37.639	RBI=0.0731027
chr1	949608	949608	G	A	1	129	129	1	exonic	ISG15	.	nonsynonymous SNV	ISG15:NM_005101:exon2:c.G248A:p.S83N	rs1921	.	.	0.3949	.	0.48	.	.	0	D	0.01	B	0.001	N	1	P	1.59	T	1249.34	snp	FAO=131	FDP=131	FR=.	FRO=0	FSAF=75	FSAR=56	FSRF=0	FSRR=0	FWDB=0.0102199	FXX=0	LEN=1	MLLD=243.585	PB=0.5	PBP=1	QD=38.1479	RBI=0.0239583
chr1	949654	949654	A	G	0.979167	94	96	1	exonic	ISG15	.	synonymous SNV	ISG15:NM_005101:exon2:c.A294G:p.V98V	rs8997	.	.	0.947	.	0.96	.	.	.	.	.	.	.	.	.	.	.	.	892.75	snp	FAO=95	FDP=96	FR=.	FRO=1	FSAF=54	FSAR=41	FSRF=1	FSRR=0	FWDB=0.0176852	FXX=0.0103082	LEN=1	MLLD=199.21	PB=0.5	PBP=1	QD=37.1978	RBI=0.0575948
chr1	977330	977330	T	C	1	14	14	1	intronic	AGRN	.	.	.	rs2799066	CLINSIG=non-pathogenic;CLNDBN=not_specified;CLNREVSTAT=criteria_provided\x2c_single_submitter;CLNACC=RCV000116254.1;CLNDSDB=MedGen;CLNDSDBID=CN169374	.	0.9208	.	1	.	.	.	.	.	.	.	.	.	.	.	.	125.84	snp	FAO=14	FDP=14	FR=.	FRO=0	FSAF=10	FSAR=4	FSRF=0	FSRR=0	FWDB=-0.0367336	FXX=0	LEN=1	MLLD=80.0243	PB=0.5	PBP=1	QD=35.9533	RBI=0.0507254
chr1	982714	982714	G	A	0.2	9	45	2	exonic	AGRN	.	synonymous SNV	AGRN:NM_198576:exon20:c.G3396A:p.K1132K	.	.	.	.	.	.	.	.	.	.	.	.	.	.	.	.	.	.	16	snp	FAO=9	FDP=45	FR=.	FRO=36	FSAF=1	FSAR=8	FSRF=16	FSRR=20	FWDB=-0.0775286	FXX=0	LEN=1	MLLD=52.7627	PB=0.5	PBP=1	QD=1.42184	RBI=0.110435
chr1	982941	982941	T	C	1	30	30	1	intronic	AGRN	.	.	.	rs3128102	.	.	0.9154	.	0.97	.	.	.	.	.	.	.	.	.	.	.	.	292.03	snp	FAO=30	FDP=30	FR=.	FRO=0	FSAF=0	FSAR=30	FSRF=0	FSRR=0	FWDB=0	FXX=0	LEN=1	MLLD=355.882	PB=0.5	PBP=1	QD=38.9374	RBI=0.0164091
chr1	982994	982994	T	C	1	5	5	4	exonic	AGRN	.	synonymous SNV	AGRN:NM_198576:exon21:c.T3558C:p.F1186F	rs10267	CLINSIG=non-pathogenic;CLNDBN=not_specified;CLNREVSTAT=criteria_provided\x2c_single_submitter;CLNACC=RCV000116264.1;CLNDSDB=MedGen;CLNDSDBID=CN169374	.	0.9187	.	1	.	.	.	.	.	.	.	.	.	.	.	.	38.35	snp	FAO=5	FDP=5	FR=.	FRO=0	FSAF=1	FSAR=4	FSRF=0	FSRR=0	FWDB=-0.0979232	FXX=0	LEN=1	MLLD=57.2952	PB=0.5	PBP=1	QD=30.6763	RBI=0.180014
chr1	987200	987200	C	T	1	26	26	1	intronic	AGRN	.	.	.	rs9803031	CLINSIG=non-pathogenic;CLNDBN=not_specified;CLNREVSTAT=criteria_provided\x2c_single_submitter;CLNACC=RCV000116279.1;CLNDSDB=MedGen;CLNDSDBID=CN169374	.	0.91	.	1	.	.	.	.	.	.	.	.	.	.	.	.	243.17	snp	FAO=26	FDP=26	FR=.	FRO=0	FSAF=13	FSAR=13	FSRF=0	FSRR=0	FWDB=-0.0121227	FXX=0	LEN=1	MLLD=199.997	PB=0.5	PBP=1	QD=37.4113	RBI=0.0338113
chr1	990380	990380	C	T	1	14	14	1	UTR3	AGRN	NM_198576:c.*19C>T,NM_001305275:c.*19C>T	.	.	rs3121561	.	.	0.2722	.	0.56	.	.	.	.	.	.	.	.	.	.	.	.	125.84	snp	FAO=14	FDP=14	FR=.	FRO=0	FSAF=7	FSAR=7	FSRF=0	FSRR=0	FWDB=0.0536061	FXX=0	LEN=1	MLLD=88.1955	PB=0.5	PBP=1	QD=35.9535	RBI=0.0850424
chr1	990417	990417	T	C	1	12	12	2	UTR3	AGRN	NM_198576:c.*56T>C,NM_001305275:c.*56T>C	.	.	rs2465136	.	.	.	.	0.65	.	.	.	.	.	.	.	.	.	.	.	.	107.82	snp	FAO=12	FDP=12	FR=.	FRO=0	FSAF=5	FSAR=7	FSRF=0	FSRR=0	FWDB=0.0760106	FXX=0	LEN=1	MLLD=254.4	PB=0.5	PBP=1	QD=35.9384	RBI=0.0813572
chr1	1007203	1007203	A	G	0.888889	8	9	1	exonic	RNF223	.	synonymous SNV	RNF223:NM_001205252:exon2:c.T744C:p.D248D	rs4633229	.	.	.	.	0.92	.	.	.	.	.	.	.	.	.	.	.	.	86.76	snp	FAO=9	FDP=9	FR=.	FRO=0	FSAF=8	FSAR=1	FSRF=0	FSRR=0	FWDB=0.0465949	FXX=0	LEN=1	MLLD=85.2173	PB=0.5	PBP=1	QD=38.5591	RBI=0.0470544
chr1	1021415	1021415	A	G	1	45	45	1	intronic	C1orf159	.	.	.	rs3737728	.	.	0.7217	.	0.92	.	.	.	.	.	.	.	.	.	.	.	.	423.69	snp	FAO=45	FDP=45	FR=.	FRO=0	FSAF=16	FSAR=29	FSRF=0	FSRR=0	FWDB=-0.0141963	FXX=0	LEN=1	MLLD=101.105	PB=0.5	PBP=1	QD=37.6611	RBI=0.0339316
chr1	1132117	1132117	G	A	0.361111	13	36	6	intronic	TTLL10	.	.	.	.	.	.	.	.	.	.	.	.	.	.	.	.	.	.	.	.	.	45.36	snp	FAO=13	FDP=36	FR=.	FRO=23	FSAF=4	FSAR=9	FSRF=17	FSRR=6	FWDB=0.019165	FXX=0	LEN=1	MLLD=217.817	PB=0.5	PBP=1	QD=5.03944	RBI=0.0241914
chr1	1158631	1158631	A	G	1	77	77	1	exonic	SDF4	.	synonymous SNV	SDF4:NM_016176:exon4:c.T570C:p.D190D,SDF4:NM_016547:exon4:c.T570C:p.D190D	rs6603781	.	.	0.8898	.	1	.	.	.	.	.	.	.	.	0	P	.	.	735.99	snp	FAO=77	FDP=77	FR=.	FRO=0	FSAF=32	FSAR=45	FSRF=0	FSRR=0	FWDB=0.0519477	FXX=0	LEN=1	MLLD=233.397	PB=0.5	PBP=1	QD=38.2331	RBI=0.0550938
chr1	1219372	1219372	C	G	0.495495	55	111	2	exonic	SCNN1D	.	synonymous SNV	SCNN1D:NM_001130413:exon5:c.C366G:p.S122S	.	.	.	.	.	.	.	.	0.02	D	.	.	.	.	1	N	-1.79	D	239.23	snp	FAO=55	FDP=111	FR=.	FRO=56	FSAF=20	FSAR=35	FSRF=29	FSRR=27	FWDB=-0.0206447	FXX=0	LEN=1	MLLD=139.774	PB=0.5	PBP=1	QD=8.62103	RBI=0.0580295
chr1	1223492	1223492	G	A	1	6	6	5	intronic	SCNN1D	.	.	.	.	.	.	.	.	.	.	.	.	.	.	.	.	.	.	.	.	.	49.53	snp	FAO=6	FDP=6	FR=.	FRO=0	FSAF=1	FSAR=5	FSRF=0	FSRR=0	FWDB=0.048224	FXX=0	LEN=1	MLLD=363.917	PB=0.5	PBP=1	QD=33.022	RBI=0.0644908
chr1	1225730	1225730	G	A	0.487395	58	119	5	exonic	SCNN1D	.	nonsynonymous SNV	SCNN1D:NM_001130413:exon13:c.G1742A:p.G581E	.	.	.	.	.	.	.	.	0.03	D	1	D	0	U	1	N	0.06	T	246.47	snp	FAO=58	FDP=119	FR=.	FRO=61	FSAF=40	FSAR=18	FSRF=40	FSRR=21	FWDB=-0.0075423	FXX=0	LEN=1	MLLD=220.289	PB=0.5	PBP=1	QD=8.28473	RBI=0.0261636
chr1	1230192	1230192	C	T	0.495192	103	208	1	exonic	ACAP3	.	synonymous SNV	ACAP3:NM_030649:exon20:c.G1818A:p.L606L	.	.	.	.	.	.	.	.	.	.	.	.	.	.	.	.	.	.	435.82	snp	FAO=103	FDP=208	FR=.	FRO=105	FSAF=50	FSAR=53	FSRF=56	FSRR=49	FWDB=0.0178723	FXX=0	LEN=1	MLLD=307.378	PB=0.5	PBP=1	QD=8.38117	RBI=0.0183402
chr1	1235958	1235958	C	T	0.423077	33	78	2	exonic	ACAP3	.	synonymous SNV	ACAP3:NM_030649:exon6:c.G453A:p.E151E	.	.	.	.	.	.	.	.	.	.	.	.	.	.	.	.	.	.	122.72	snp	FAO=33	FDP=78	FR=.	FRO=45	FSAF=20	FSAR=13	FSRF=24	FSRR=21	FWDB=0.038328	FXX=0	LEN=1	MLLD=61.5332	PB=0.5	PBP=1	QD=6.29352	RBI=0.0713035
chr1	1247494	1247494	T	C	0.958333	23	24	1	exonic	CPSF3L	.	synonymous SNV	CPSF3L:NM_001256462:exon14:c.A1347G:p.P449P,CPSF3L:NM_001256463:exon14:c.A1338G:p.P446P,CPSF3L:NM_017871:exon16:c.A1641G:p.P547P,CPSF3L:NM_001256460:exon17:c.A1554G:p.P518P,CPSF3L:NM_001256456:exon18:c.A1659G:p.P553P	rs12103	.	.	0.8065	.	0.81	.	Name=Inflammatory bowel disease	.	.	.	.	.	.	.	.	.	.	215.76	snp	FAO=24	FDP=24	FR=.	FRO=0	FSAF=15	FSAR=9	FSRF=0	FSRR=0	FWDB=-0.0135421	FXX=0	LEN=1	MLLD=235.913	PB=0.5	PBP=1	QD=35.9601	RBI=0.030181
chr1	1247589	1247589	C	G	0.571429	4	7	1	intronic	CPSF3L	.	.	.	.	.	.	.	.	0.0086	.	.	.	.	.	.	.	.	.	.	.	.	23.32	snp	FAO=4	FDP=7	FR=.	FRO=3	FSAF=4	FSAR=0	FSRF=3	FSRR=0	FWDB=0.0163571	FXX=0	LEN=1	MLLD=171.06	PB=0.5	PBP=1	QD=13.3257	RBI=0.0163571
chr1	1249187	1249187	G	A	1	92	92	1	exonic	CPSF3L	.	synonymous SNV	CPSF3L:NM_001256462:exon7:c.C588T:p.F196F,CPSF3L:NM_001256463:exon7:c.C579T:p.F193F,CPSF3L:NM_017871:exon9:c.C882T:p.F294F,CPSF3L:NM_001256460:exon10:c.C795T:p.F265F,CPSF3L:NM_001256456:exon11:c.C900T:p.F300F	rs12142199	.	.	0.7978	.	0.81	.	.	.	.	.	.	.	.	.	.	.	.	880.16	snp	FAO=93	FDP=93	FR=.	FRO=0	FSAF=57	FSAR=36	FSRF=0	FSRR=0	FWDB=-0.0140891	FXX=0	LEN=1	MLLD=268.071	PB=0.5	PBP=1	QD=37.8564	RBI=0.0342677
chr1	1254841	1254841	C	G	0.978541	228	233	3	exonic	CPSF3L	.	synonymous SNV	CPSF3L:NM_017871:exon4:c.G264C:p.G88G,CPSF3L:NM_001256460:exon5:c.G177C:p.G59G,CPSF3L:NM_001256456:exon6:c.G282C:p.G94G	rs10907179	.	.	0.9322	.	0.93	.	.	.	.	.	.	.	.	.	.	.	.	2141.27	snp	FAO=232	FDP=232	FR=.	FRO=0	FSAF=119	FSAR=113	FSRF=0	FSRR=0	FWDB=-0.0428492	FXX=0.00854664	LEN=1	MLLD=49.086	PB=0.5	PBP=1	QD=36.9184	RBI=0.0873214
chr1	1262346	1262346	A	T	0.4	18	45	1	exonic	CPTP	.	nonsynonymous SNV	CPTP:NM_001029885:exon2:c.A56T:p.Q19L	.	.	.	.	.	.	.	.	0.21	T	0.001	B	0.615	U	0.924	N	.	.	66.69	snp	FAO=18	FDP=45	FR=.	FRO=27	FSAF=16	FSAR=2	FSRF=15	FSRR=12	FWDB=-0.0716251	FXX=0	LEN=1	MLLD=68.9188	PB=0.5	PBP=1	QD=5.92841	RBI=0.0834178
chr1	1262966	1262966	C	T	1	65	65	1	exonic	CPTP	.	synonymous SNV	CPTP:NM_001029885:exon3:c.C468T:p.R156R	rs307349	.	.	0.9313	.	0.93	.	.	.	.	.	.	.	.	.	.	.	.	615.95	snp	FAO=65	FDP=65	FR=.	FRO=0	FSAF=33	FSAR=32	FSRF=0	FSRR=0	FWDB=0.0510718	FXX=0	LEN=1	MLLD=164.202	PB=0.5	PBP=1	QD=37.9047	RBI=0.0533595
chr1	1263144	1263144	G	A	1	26	26	4	UTR3	CPTP	NM_001029885:c.*1G>A	.	.	rs307350	.	.	0.9358	.	0.94	.	.	.	.	.	.	.	.	.	.	.	.	243.18	snp	FAO=26	FDP=26	FR=.	FRO=0	FSAF=1	FSAR=25	FSRF=0	FSRR=0	FWDB=-0.0115722	FXX=0	LEN=1	MLLD=269.838	PB=0.5	PBP=1	QD=37.4115	RBI=0.0456108
chr1	1266738	1266738	G	A	1	132	132	1	exonic	TAS1R3	.	nonsynonymous SNV	TAS1R3:NM_152228:exon1:c.G13A:p.A5T	rs76755863	.	.	0.0651	.	0.072	.	.	0.44	T	0.079	B	0.696	U	1	N	-2.47	D	1257.2	snp	FAO=132	FDP=132	FR=.	FRO=0	FSAF=77	FSAR=55	FSRF=0	FSRR=0	FWDB=0.0360365	FXX=0	LEN=1	MLLD=269.388	PB=0.5	PBP=1	QD=38.0969	RBI=0.0798788
chr1	1266740	1266740	T	A	0.954545	126	132	1	exonic	TAS1R3	.	synonymous SNV	TAS1R3:NM_152228:exon1:c.T15A:p.A5A	rs141430443	.	.	0.0654	.	0.072	.	.	.	.	.	.	.	.	.	.	.	.	1203.19	snp	FAO=126	FDP=126	FR=.	FRO=0	FSAF=71	FSAR=55	FSRF=0	FSRR=0	FWDB=0.0342469	FXX=0.0454511	LEN=1	MLLD=86.1147	PB=0.5	PBP=1	QD=38.1965	RBI=0.13138
chr1	1268847	1268847	T	G	1	35	35	1	intronic	TAS1R3	.	.	.	rs307378	.	.	0.9708	.	0.99	.	.	.	.	.	.	.	.	.	.	.	.	349.13	snp	FAO=37	FDP=37	FR=.	FRO=0	FSAF=13	FSAR=24	FSRF=0	FSRR=0	FWDB=0.00568858	FXX=0	LEN=1	MLLD=75.6067	PB=0.5	PBP=1	QD=37.7433	RBI=0.054679
chr1	1269554	1269554	T	C	1	51	51	1	exonic	TAS1R3	.	nonsynonymous SNV	TAS1R3:NM_152228:exon6:c.T2269C:p.C757R	rs307377	.	.	0.971	.	0.99	.	.	0.33	T	0	B	0.048	N	1	P	-2.22	D	481.19	snp	FAO=51	FDP=51	FR=.	FRO=0	FSAF=26	FSAR=25	FSRF=0	FSRR=0	FWDB=0.0121648	FXX=0	LEN=1	MLLD=209.652	PB=0.5	PBP=1	QD=37.7404	RBI=0.0548485
chr1	1273374	1273374	C	T	0.466192	131	281	3	exonic	DVL1	.	nonsynonymous SNV	DVL1:NM_004421:exon14:c.G1622A:p.G541E	.	.	.	.	.	.	.	.	0.25	T	1	D	0	D	1	D	3.48	T	502.49	snp	FAO=129	FDP=278	FR=.	FRO=149	FSAF=53	FSAR=76	FSRF=61	FSRR=88	FWDB=0.0189854	FXX=0.0141839	LEN=1	MLLD=185.208	PB=0.5	PBP=1	QD=7.23001	RBI=0.024268
chr1	1273790	1273790	T	C	0.993056	143	144	1	exonic	DVL1	.	nonsynonymous SNV	DVL1:NM_004421:exon13:c.A1291G:p.T431A	rs140107023	.	.	0.0034	.	0.004	.	.	0.53	T	0.057	B	0.004	N	0.932	D	1.99	T	1347.22	snp	FAO=143	FDP=143	FR=.	FRO=0	FSAF=74	FSAR=69	FSRF=0	FSRR=0	FWDB=0.0458184	FXX=0.00694396	LEN=1	MLLD=71.8945	PB=0.5	PBP=1	QD=37.6845	RBI=0.0460551
chr1	1277180	1277180	G	A	0.490196	25	51	3	exonic	DVL1	.	nonsynonymous SNV	DVL1:NM_004421:exon5:c.C472T:p.R158W	rs572753749	.	.	.	.	0.0001	.	.	0.01	D	1	D	0	D	1	D	3.34	T	119.06	snp	FAO=26	FDP=52	FR=.	FRO=26	FSAF=6	FSAR=20	FSRF=10	FSRR=16	FWDB=0.00653846	FXX=0	LEN=1	MLLD=75.045	PB=0.5	PBP=1	QD=9.15829	RBI=0.0401658
chr1	1277533	1277533	T	C	0.989011	180	182	3	exonic	DVL1	.	synonymous SNV	DVL1:NM_004421:exon4:c.A366G:p.P122P	rs307362	.	.	0.9987	.	1	.	.	.	.	.	.	.	.	.	.	.	.	1711.34	snp	FAO=181	FDP=181	FR=.	FRO=0	FSAF=110	FSAR=71	FSRF=0	FSRR=0	FWDB=-0.0109031	FXX=0.0109284	LEN=1	MLLD=56.6402	PB=0.5	PBP=1	QD=37.8197	RBI=0.0964773
chr1	1289368	1289369	TG	-	0.989474	94	95	1	intronic	MXRA8	.	.	.	rs140777846	.	.	0.9351	.	0.94	.	.	.	.	.	.	.	.	.	.	.	.	568.83	del	FAO=96	FDP=96	FR=.	FRO=0	FSAF=49	FSAR=47	FSRF=0	FSRR=0	FWDB=-0.00683638	FXX=0	LEN=2	MLLD=324.772	PB=0.5	PBP=1	QD=23.7011	RBI=0.0209391
chr1	1323078	1323078	A	G	1	176	176	1	intronic	CCNL2	.	.	.	rs12729599	.	.	.	.	0.81	.	.	.	.	.	.	.	.	.	.	.	.	1686.29	snp	FAO=176	FDP=176	FR=.	FRO=0	FSAF=76	FSAR=100	FSRF=0	FSRR=0	FWDB=0.0412582	FXX=0	LEN=1	MLLD=65.8856	PB=0.5	PBP=1	QD=38.3247	RBI=0.0437991
chr1	1323144	1323145	CT	-	0.988024	165	167	3	intronic	CCNL2	.	.	.	rs35654872	.	.	0.8166	.	0.82	.	.	.	.	.	.	.	.	.	.	.	.	979.05	del	FAO=166	FDP=166	FR=.	FRO=0	FSAF=61	FSAR=105	FSRF=0	FSRR=0	FWDB=0.0580108	FXX=0.00598767	LEN=2	MLLD=313.587	PB=0.5	PBP=1	QD=23.5917	RBI=0.0584952
chr1	1425836	1425836	C	T	0.533333	32	60	2	intronic	ATAD3B	.	.	.	.	.	.	.	.	.	.	.	.	.	.	.	.	.	.	.	.	.	138.31	snp	FAO=29	FDP=56	FR=.	FRO=27	FSAF=20	FSAR=9	FSRF=16	FSRR=11	FWDB=0.00865343	FXX=0.0666556	LEN=1	MLLD=249.266	PB=0.5	PBP=1	QD=9.87903	RBI=0.00865387
chr1	1430976	1430976	G	T	0.446721	109	244	4	exonic	ATAD3B	.	nonsynonymous SNV	ATAD3B:NM_031921:exon16:c.G1726T:p.G576W	.	.	.	.	.	.	.	.	0.01	D	0.999	D	0.001	U	1	N	-3.31	D	406.18	snp	FAO=109	FDP=244	FR=.	FRO=135	FSAF=61	FSAR=48	FSRF=83	FSRR=52	FWDB=0.00331899	FXX=0	LEN=1	MLLD=214.58	PB=0.5	PBP=1	QD=6.6586	RBI=0.00447935
chr1	1454410	1454410	G	A	0.6	3	5	5	intronic	ATAD3A	.	.	.	.	.	.	.	.	.	.	.	.	.	.	.	.	.	.	.	.	.	16.46	snp	FAO=3	FDP=5	FR=.	FRO=2	FSAF=1	FSAR=2	FSRF=1	FSRR=1	FWDB=-0.0192484	FXX=0	LEN=1	MLLD=262.101	PB=0.5	PBP=1	QD=13.1649	RBI=0.0240455
chr1	1459227	1459227	G	T	0.566667	17	30	2	exonic	ATAD3A	.	synonymous SNV	ATAD3A:NM_001170535:exon10:c.G972T:p.L324L,ATAD3A:NM_001170536:exon10:c.G735T:p.L245L,ATAD3A:NM_018188:exon10:c.G1116T:p.L372L	.	.	.	.	.	.	.	.	.	.	.	.	.	.	1	D	.	.	92.96	snp	FAO=17	FDP=30	FR=.	FRO=13	FSAF=2	FSAR=15	FSRF=1	FSRR=12	FWDB=-0.0228666	FXX=0	LEN=1	MLLD=65.736	PB=0.5	PBP=1	QD=12.3945	RBI=0.0367859
chr1	1551927	1551927	T	C	0.929825	53	57	3	exonic	MIB2	.	nonsynonymous SNV	MIB2:NM_001170686:exon2:c.T214C:p.F72L,MIB2:NM_001170687:exon2:c.T214C:p.F72L,MIB2:NM_001170688:exon2:c.T214C:p.F72L,MIB2:NM_080875:exon2:c.T214C:p.F72L	rs7418389	.	.	0.7219	.	0.74	.	.	1	T	0	B	.	.	0.999	P	1.45	T	516.19	snp	FAO=56	FDP=57	FR=.	FRO=1	FSAF=40	FSAR=16	FSRF=0	FSRR=1	FWDB=-0.00118453	FXX=0	LEN=1	MLLD=275.433	PB=0.5	PBP=1	QD=36.2235	RBI=0.0538369
chr1	1558792	1558792	T	C	1	54	54	1	exonic	MIB2	.	nonsynonymous SNV	MIB2:NM_001170686:exon3:c.T305C:p.M102T,MIB2:NM_001170688:exon3:c.T305C:p.M102T,MIB2:NM_080875:exon3:c.T305C:p.M102T	rs12755088	.	.	0.9401	.	0.94	.	.	0.31	T	0.013	B	0.135	U	1	P	1.44	T	519.21	snp	FAO=55	FDP=55	FR=.	FRO=0	FSAF=32	FSAR=23	FSRF=0	FSRR=0	FWDB=0.0406453	FXX=0	LEN=1	MLLD=236.161	PB=0.5	PBP=1	QD=37.7605	RBI=0.041224
chr1	1559117	1559117	G	A	0.477273	21	44	5	intronic	MIB2	.	.	.	.	.	.	.	.	0.0016	.	.	.	.	.	.	.	.	.	.	.	.	91.44	snp	FAO=21	FDP=44	FR=.	FRO=23	FSAF=8	FSAR=13	FSRF=9	FSRR=14	FWDB=-0.00630057	FXX=0	LEN=1	MLLD=182.326	PB=0.5	PBP=1	QD=8.31237	RBI=0.0132328
chr1	1564712	1564712	G	T	1	50	50	4	intronic	MIB2	.	.	.	rs61774907	.	.	0.2914	.	0.51	.	.	.	.	.	.	.	.	.	.	.	.	484.57	snp	FAO=50	FDP=50	FR=.	FRO=0	FSAF=23	FSAR=27	FSRF=0	FSRR=0	FWDB=-0.0588084	FXX=0	LEN=1	MLLD=204.079	PB=0.5	PBP=1	QD=38.7656	RBI=0.059285
chr1	1647928	1647928	A	G	0.982143	110	112	3	intronic	CDK11A,CDK11B	.	.	.	rs1883424	.	.	.	.	0.54	.	.	.	.	.	.	.	.	.	.	.	.	1030.59	snp	FAO=110	FDP=110	FR=.	FRO=0	FSAF=47	FSAR=63	FSRF=0	FSRR=0	FWDB=0.0165464	FXX=0.0178555	LEN=1	MLLD=164.786	PB=0.5	PBP=1	QD=37.4759	RBI=0.0284549
chr1	1650807	1650807	T	C	0.635593	75	118	4	exonic	CDK11A,CDK11B	.	synonymous SNV	CDK11B:NM_001291345:exon4:c.A315G:p.R105R,CDK11B:NM_001787:exon4:c.A315G:p.R105R,CDK11A:NM_024011:exon4:c.A315G:p.R105R,CDK11B:NM_033486:exon4:c.A315G:p.R105R,CDK11A:NM_033529:exon4:c.A315G:p.R105R,CDK11B:NM_033489:exon5:c.A213G:p.R71R	rs1137005	.	.	.	.	0.92	.	.	.	.	.	.	.	.	.	.	.	.	1039.32	snp	FAO=115	FDP=118	FR=.,HEALED	FRO=3	FSAF=62	FSAR=53	FSRF=2	FSRR=1	FWDB=0.207646	FXX=0	LEN=1	MLLD=42.3952	PB=0.5	PBP=1	QD=35.2311	RBI=0.20831
chr1	1650845	1650845	G	A	0.933962	99	106	1	exonic	CDK11A,CDK11B	.	nonsynonymous SNV	CDK11B:NM_001291345:exon4:c.C277T:p.R93W,CDK11B:NM_001787:exon4:c.C277T:p.R93W,CDK11A:NM_024011:exon4:c.C277T:p.R93W,CDK11B:NM_033486:exon4:c.C277T:p.R93W,CDK11A:NM_033529:exon4:c.C277T:p.R93W,CDK11B:NM_033489:exon5:c.C175T:p.R59W	rs1059831	.	.	0.488	.	0.92	.	.	0.08	T	1	D	0.082	U	0.99	D	3.65	T	939.29	snp	FAO=104	FDP=108	FR=.	FRO=4	FSAF=47	FSAR=57	FSRF=3	FSRR=1	FWDB=0.0433153	FXX=0.00917347	LEN=1	MLLD=229.543	PB=0.5	PBP=1	QD=34.7885	RBI=0.0437065
chr1	1653004	1653004	T	C	1	62	62	2	intronic	CDK11A,CDK11B	.	.	.	rs36039898	.	.	0.9273	.	0.93	.	.	.	.	.	.	.	.	.	.	.	.	584.23	snp	FAO=62	FDP=62	FR=.	FRO=0	FSAF=33	FSAR=29	FSRF=0	FSRR=0	FWDB=0.0227432	FXX=0	LEN=1	MLLD=101.608	PB=0.5	PBP=1	QD=37.6925	RBI=0.0283374
chr1	1653028	1653028	C	T	0.984127	62	63	2	intronic	CDK11A,CDK11B	.	.	.	rs16825265	.	.	0.9298	.	0.93	.	.	.	.	.	.	.	.	.	.	.	.	568.95	snp	FAO=62	FDP=63	FR=.	FRO=1	FSAF=32	FSAR=30	FSRF=1	FSRR=0	FWDB=0.0202293	FXX=0	LEN=1	MLLD=210.81	PB=0.5	PBP=1	QD=36.1236	RBI=0.0228882
chr1	1663851	1663851	G	C	1	76	76	1	UTR3	SLC35E2	NM_182838:c.*43C>G	.	.	rs2294486	.	.	0.4107	.	0.59	.	.	.	.	.	.	.	.	.	.	.	.	721.69	snp	FAO=76	FDP=76	FR=.	FRO=0	FSAF=54	FSAR=22	FSRF=0	FSRR=0	FWDB=-0.00693239	FXX=0	LEN=1	MLLD=66.6132	PB=0.5	PBP=1	QD=37.9835	RBI=0.078898
chr1	1663861	1663861	G	A	1	88	88	2	UTR3	SLC35E2	NM_182838:c.*33C>T	.	.	rs2294487	.	.	0.4114	.	0.62	.	.	.	.	.	.	.	.	.	.	.	.	834.45	snp	FAO=88	FDP=88	FR=.	FRO=0	FSAF=54	FSAR=34	FSRF=0	FSRR=0	FWDB=-0.0249277	FXX=0	LEN=1	MLLD=53.8888	PB=0.5	PBP=1	QD=37.9297	RBI=0.119866
chr1	1664019	1664019	T	C	0.978723	138	141	1	intronic	SLC35E2	.	.	.	rs2294488	.	.	0.9267	.	0.93	.	.	.	.	.	.	.	.	.	.	.	.	1300.63	snp	FAO=138	FDP=138	FR=.	FRO=0	FSAF=49	FSAR=89	FSRF=0	FSRR=0	FWDB=0.00316932	FXX=0.0212751	LEN=1	MLLD=236.943	PB=0.5	PBP=1	QD=37.6995	RBI=0.00880509
chr1	1684472	1684472	C	T	1	17	17	1	exonic	NADK	.	synonymous SNV	NADK:NM_001198995:exon10:c.G1116A:p.P372P,NADK:NM_001198993:exon12:c.G1212A:p.P404P,NADK:NM_023018:exon12:c.G1212A:p.P404P,NADK:NM_001198994:exon14:c.G1647A:p.P549P	rs7407	.	.	0.5123	.	0.61	.	.	.	.	.	.	.	.	.	.	.	.	158.92	snp	FAO=17	FDP=17	FR=.	FRO=0	FSAF=2	FSAR=15	FSRF=0	FSRR=0	FWDB=0.0234072	FXX=0	LEN=1	MLLD=60.1879	PB=0.5	PBP=1	QD=37.3927	RBI=0.02916
chr1	1685922	1685943	CCCTGGGACCGAAGTCGCCCCA	-	0.828571	87	105	3	intronic	NADK	.	.	.	rs139385870	.	.	.	.	.	.	.	.	.	.	.	.	.	.	.	.	.	539.4	del	FAO=91	FDP=91	FR=.	FRO=0	FSAF=69	FSAR=22	FSRF=0	FSRR=0	FWDB=0.0277564	FXX=0.133321	LEN=22	MLLD=469.436	PB=0.5	PBP=1	QD=23.7101	RBI=0.0399422
chr1	1718768	1718768	C	G	0.375	30	80	1	UTR3	GNB1	NM_002074:c.*2G>C,NM_001282538:c.*2G>C,NM_001282539:c.*2G>C	.	.	.	.	.	.	.	.	.	.	.	.	.	.	.	.	.	.	.	.	113.99	snp	FAO=33	FDP=83	FR=.	FRO=50	FSAF=19	FSAR=14	FSRF=28	FSRR=22	FWDB=0.0193599	FXX=0	LEN=1	MLLD=209.016	PB=0.5	PBP=1	QD=5.49333	RBI=0.031789
chr1	1846765	1846765	G	A	0.987342	156	158	3	intronic	CALML6	.	.	.	rs2247560	.	.	0.4881	.	0.6	.	.	.	.	.	.	.	.	.	.	.	.	1464.63	snp	FAO=156	FDP=156	FR=.	FRO=0	FSAF=63	FSAR=93	FSRF=0	FSRR=0	FWDB=0.00567948	FXX=0.0126574	LEN=1	MLLD=238.8	PB=0.5	PBP=1	QD=37.5547	RBI=0.0219949
chr1	1848109	1848109	G	C	0.977273	129	132	1	intronic	CALML6	.	.	.	rs2803296	.	.	.	.	0.66	.	.	.	.	.	.	.	.	.	.	.	.	1179.95	snp	FAO=129	FDP=132	FR=.	FRO=3	FSAF=52	FSAR=77	FSRF=3	FSRR=0	FWDB=0.0590722	FXX=0	LEN=1	MLLD=119.372	PB=0.5	PBP=1	QD=35.7562	RBI=0.069474
chr1	1848145	1848145	G	A	0.436975	52	119	4	intronic	CALML6	.	.	.	.	.	.	.	.	.	.	.	.	.	.	.	.	.	.	.	.	.	195.44	snp	FAO=52	FDP=119	FR=.	FRO=67	FSAF=18	FSAR=34	FSRF=21	FSRR=46	FWDB=-0.0134067	FXX=0	LEN=1	MLLD=156.138	PB=0.5	PBP=1	QD=6.56954	RBI=0.0218832
chr1	1848756	1848756	C	T	1	5	5	3	downstream	CALML6,TMEM52	.	.	.	.	.	.	.	.	.	.	.	.	.	.	.	.	.	.	.	.	.	38.35	snp	FAO=5	FDP=5	FR=.	FRO=0	FSAF=0	FSAR=5	FSRF=0	FSRR=0	FWDB=0	FXX=0	LEN=1	MLLD=262.293	PB=0.5	PBP=1	QD=30.6765	RBI=0.0753518
chr1	1849529	1849529	A	G	1	115	115	1	exonic	TMEM52	.	nonsynonymous SNV	TMEM52:NM_178545:exon5:c.T422C:p.M141T	rs28640257	.	.	0.4986	.	0.56	.	.	0.52	T	0.01	B	0.012	N	1	P	1.49	T	1096.95	snp	FAO=115	FDP=115	FR=.	FRO=0	FSAF=70	FSAR=45	FSRF=0	FSRR=0	FWDB=-0.018236	FXX=0	LEN=1	MLLD=162.457	PB=0.5	PBP=1	QD=38.1548	RBI=0.0534451
chr1	1850428	1850428	A	G	1	39	39	1	intronic	TMEM52	.	.	.	rs2295363	.	.	.	.	0.64	.	.	.	.	.	.	.	.	.	.	.	.	375.71	snp	FAO=39	FDP=39	FR=.	FRO=0	FSAF=20	FSAR=19	FSRF=0	FSRR=0	FWDB=0.00312909	FXX=0	LEN=1	MLLD=153.961	PB=0.5	PBP=1	QD=38.5341	RBI=0.00986853
chr1	1850628	1850636	AGCGGCAGG	-	0.854545	47	55	1	exonic	TMEM52	.	nonframeshift deletion	TMEM52:NM_178545:exon1:c.69_77del:p.23_26del	rs575852588	.	ID=COSM1167507;OCCURENCE=1(NS),1(haematopoietic_and_lymphoid_tissue)	0.348	.	0.51	.	.	.	.	.	.	.	.	.	.	.	.	192.25	del	FAO=48	FDP=58	FR=.	FRO=10	FSAF=22	FSAR=26	FSRF=6	FSRR=4	FWDB=0.0136429	FXX=0.0169463	LEN=9	MLLD=265.432	PB=0.5	PBP=1	QD=13.2584	RBI=0.0349747
chr1	1904415	1904415	T	C	0.509579	133	261	1	exonic	CFAP74	.	nonsynonymous SNV	CFAP74:NM_001080484:exon8:c.A746G:p.H249R,CFAP74:NM_001304360:exon8:c.A746G:p.H249R	.	.	.	.	.	.	.	.	0.7	T	0.033	B	0.003	N	1	D	.	.	579.39	snp	FAO=133	FDP=261	FR=.	FRO=128	FSAF=73	FSAR=60	FSRF=63	FSRR=65	FWDB=-0.00524289	FXX=0	LEN=1	MLLD=71.6554	PB=0.5	PBP=1	QD=8.87956	RBI=0.0219158
chr1	1922366	1922366	C	T	0.421384	67	159	2	exonic	CFAP74	.	synonymous SNV	CFAP74:NM_001080484:exon2:c.G30A:p.E10E,CFAP74:NM_001304360:exon2:c.G30A:p.E10E	.	.	.	.	.	0.0001	.	.	.	.	.	.	.	.	.	.	.	.	237.45	snp	FAO=67	FDP=159	FR=.	FRO=92	FSAF=34	FSAR=33	FSRF=49	FSRR=43	FWDB=-0.021788	FXX=0	LEN=1	MLLD=57.0916	PB=0.5	PBP=1	QD=5.97346	RBI=0.0388292
chr1	1956362	1956362	G	A	1	16	16	2	intronic	GABRD	.	.	.	rs2376805	.	.	0.8329	.	0.86	.	.	.	.	.	.	.	.	.	.	.	.	147.37	snp	FAO=16	FDP=16	FR=.	FRO=0	FSAF=8	FSAR=8	FSRF=0	FSRR=0	FWDB=0.0547508	FXX=0	LEN=1	MLLD=58.9319	PB=0.5	PBP=1	QD=36.8415	RBI=0.0701197
chr1	1956861	1956861	C	A	0.293103	17	58	2	intronic	GABRD	.	.	.	.	.	.	.	.	.	.	.	.	.	.	.	.	.	.	.	.	.	43.54	snp	FAO=17	FDP=58	FR=.	FRO=41	FSAF=6	FSAR=11	FSRF=26	FSRR=15	FWDB=0.139725	FXX=0	LEN=1	MLLD=163.542	PB=0.5	PBP=1	QD=3.00252	RBI=0.142298
chr1	1957037	1957037	T	C	1	38	38	1	exonic	GABRD	.	synonymous SNV	GABRD:NM_000815:exon4:c.T330C:p.G110G	rs2229110	.	.	0.6605	.	0.75	.	.	.	.	.	.	.	.	.	.	.	.	363.29	snp	FAO=38	FDP=38	FR=.	FRO=0	FSAF=14	FSAR=24	FSRF=0	FSRR=0	FWDB=0.00840409	FXX=0	LEN=1	MLLD=287.974	PB=0.5	PBP=1	QD=38.2415	RBI=0.0104438
chr1	1959804	1959804	C	T	0.727273	48	66	1	intronic	GABRD	.	.	.	.	.	.	.	.	.	.	.	.	.	.	.	.	.	.	.	.	.	327.12	snp	FAO=49	FDP=66	FR=.	FRO=17	FSAF=24	FSAR=25	FSRF=8	FSRR=9	FWDB=0.108093	FXX=0	LEN=1	MLLD=153.264	PB=0.5	PBP=1	QD=19.8256	RBI=0.108125
chr1	1959811	1959811	A	G	0.714286	25	35	1	intronic	GABRD	.	.	.	.	.	.	.	.	.	.	.	.	.	.	.	.	.	.	.	.	.	160.53	snp	FAO=25	FDP=35	FR=.	FRO=10	FSAF=0	FSAR=25	FSRF=0	FSRR=10	FWDB=0	FXX=0	LEN=1	MLLD=56.8547	PB=0.5	PBP=1	QD=18.3457	RBI=0.0746499
chr1	1960926	1960926	T	C	0.991525	117	118	1	intronic	GABRD	.	.	.	rs28581504	.	.	.	.	0.9	.	.	.	.	.	.	.	.	.	.	.	.	1107.16	snp	FAO=116	FDP=116	FR=.	FRO=0	FSAF=64	FSAR=52	FSRF=0	FSRR=0	FWDB=-0.0064677	FXX=0.0169477	LEN=1	MLLD=271.979	PB=0.5	PBP=1	QD=38.178	RBI=0.0805156
chr1	2075684	2075684	G	A	0.595238	25	42	4	exonic	PRKCZ	.	stopgain	PRKCZ:NM_001242874:exon3:c.G144A:p.W48X,PRKCZ:NM_002744:exon6:c.G456A:p.W152X	.	.	.	.	.	.	.	.	1	T	.	.	0	D	1	D	.	.	136.08	snp	FAO=25	FDP=42	FR=.	FRO=17	FSAF=16	FSAR=9	FSRF=11	FSRR=6	FWDB=0.0187177	FXX=0	LEN=1	MLLD=202.451	PB=0.5	PBP=1	QD=12.9596	RBI=0.0319654
chr1	2409892	2409892	A	G	1	39	39	1	intronic	PLCH2	.	.	.	rs12727342	.	.	0.6267	.	0.81	.	.	.	.	.	.	.	.	.	.	.	.	375.71	snp	FAO=39	FDP=39	FR=.	FRO=0	FSAF=20	FSAR=19	FSRF=0	FSRR=0	FWDB=0.0265074	FXX=0	LEN=1	MLLD=289.597	PB=0.5	PBP=1	QD=38.5341	RBI=0.027731
chr1	2428934	2428934	C	T	0.323529	22	68	3	intronic	PLCH2	.	.	.	.	.	.	.	.	.	.	.	.	.	.	.	.	.	.	.	.	.	61.38	snp	FAO=22	FDP=68	FR=.	FRO=46	FSAF=9	FSAR=13	FSRF=26	FSRR=20	FWDB=-0.019107	FXX=0	LEN=1	MLLD=52.0883	PB=0.5	PBP=1	QD=3.6108	RBI=0.031496
chr1	2436777	2436777	C	A	0.517241	15	29	2	UTR3	PLCH2	NM_001303012:c.*1711C>A,NM_014638:c.*125C>A,NM_001303013:c.*1353C>A	.	.	.	.	.	.	.	.	.	.	.	.	.	.	.	.	.	.	.	.	75.01	snp	FAO=15	FDP=29	FR=.	FRO=14	FSAF=8	FSAR=7	FSRF=3	FSRR=11	FWDB=0.0638994	FXX=0	LEN=1	MLLD=55.6615	PB=0.5	PBP=1	QD=10.3459	RBI=0.0813722
chr1	2488153	2488153	A	G	1	14	14	4	exonic	TNFRSF14	.	nonsynonymous SNV	TNFRSF14:NM_001297605:exon1:c.A50G:p.K17R,TNFRSF14:NM_003820:exon1:c.A50G:p.K17R	rs4870	CLINSIG=untested;CLNDBN=not_specified;CLNREVSTAT=no_assertion_provided;CLNACC=RCV000122164.1;CLNDSDB=MedGen;CLNDSDBID=CN169374	.	0.472	.	0.78	.	.	0.43	T	0.61	P	.	.	1	P	-2.17	D	125.84	snp	FAO=14	FDP=14	FR=.	FRO=0	FSAF=5	FSAR=9	FSRF=0	FSRR=0	FWDB=-0.0545726	FXX=0	LEN=1	MLLD=138.317	PB=0.5	PBP=1	QD=35.9535	RBI=0.0559943
chr1	2494330	2494330	G	A	1	36	36	1	exonic	TNFRSF14	.	nonsynonymous SNV	TNFRSF14:NM_003820:exon7:c.G721A:p.V241I	rs2234167	CLINSIG=untested;CLNDBN=not_specified;CLNREVSTAT=no_assertion_provided;CLNACC=RCV000122170.1;CLNDSDB=MedGen;CLNDSDBID=CN169374	.	0.141	.	0.18	.	.	0.74	T	0.085	B	.	.	1	P	-2.28	D	339.18	snp	FAO=36	FDP=36	FR=.	FRO=0	FSAF=21	FSAR=15	FSRF=0	FSRR=0	FWDB=0.0552503	FXX=0	LEN=1	MLLD=87.6309	PB=0.5	PBP=1	QD=37.6863	RBI=0.10054
chr1	2522392	2522392	G	A	1	131	131	3	UTR3	FAM213B,MMEL1	NM_001195741:c.*1526G>A,NM_152371:c.*1526G>A,NM_001195738:c.*1539G>A,NM_001195737:c.*1526G>A,NM_001195736:c.*1526G>A,NM_001195740:c.*1526G>A;NM_033467:c.*37C>T	.	.	rs2296443	.	.	0.3315	.	0.43	.	.	.	.	.	.	.	.	.	.	.	.	1249.65	snp	FAO=131	FDP=131	FR=.	FRO=0	FSAF=66	FSAR=65	FSRF=0	FSRR=0	FWDB=0.0247953	FXX=0	LEN=1	MLLD=62.6847	PB=0.5	PBP=1	QD=38.1572	RBI=0.0893684
chr1	2526810	2526810	G	A	0.302128	71	235	2	intronic	MMEL1	.	.	.	.	.	.	.	.	.	.	.	.	.	.	.	.	.	.	.	.	.	175.84	snp	FAO=75	FDP=239	FR=.	FRO=164	FSAF=43	FSAR=32	FSRF=85	FSRR=79	FWDB=0.140745	FXX=0	LEN=1	MLLD=50.6999	PB=0.5	PBP=1	QD=2.94289	RBI=0.154342
chr1	2528133	2528133	T	C	0.989362	93	94	1	intronic	MMEL1	.	.	.	rs2843401	.	.	0.68	.	0.69	.	.	.	.	.	.	.	.	.	.	.	.	885.79	snp	FAO=93	FDP=93	FR=.	FRO=0	FSAF=77	FSAR=16	FSRF=0	FSRR=0	FWDB=0.00909647	FXX=0.0210504	LEN=1	MLLD=59.5558	PB=0.5	PBP=1	QD=38.0987	RBI=0.034731
chr1	2530021	2530021	A	G	0.981481	106	108	2	intronic	MMEL1	.	.	.	rs532916827	.	.	.	.	0.001	.	.	.	.	.	.	.	.	.	.	.	.	984.91	snp	FAO=106	FDP=108	FR=.	FRO=2	FSAF=84	FSAR=22	FSRF=0	FSRR=2	FWDB=0.0431634	FXX=0	LEN=1	MLLD=63.5221	PB=0.5	PBP=1	QD=36.4783	RBI=0.066746
chr1	2560735	2560735	A	G	1	16	16	1	intronic	MMEL1	.	.	.	rs4648657	.	.	0.7236	.	0.72	.	.	.	.	.	.	.	.	.	.	.	.	147.37	snp	FAO=16	FDP=16	FR=.	FRO=0	FSAF=13	FSAR=3	FSRF=0	FSRR=0	FWDB=-0.0110781	FXX=0	LEN=1	MLLD=337.625	PB=0.5	PBP=1	QD=36.8433	RBI=0.0363417
chr1	2560903	2560903	T	G	1	49	49	1	exonic	MMEL1	.	synonymous SNV	MMEL1:NM_033467:exon2:c.A21C:p.P7P	rs4648659	.	.	0.7155	.	0.78	.	.	.	.	.	.	.	.	.	.	.	.	484.6	snp	FAO=52	FDP=52	FR=.	FRO=0	FSAF=49	FSAR=3	FSRF=0	FSRR=0	FWDB=0.0143506	FXX=0	LEN=1	MLLD=70.8182	PB=0.5	PBP=1	QD=37.2765	RBI=0.0286756
chr1	2573199	2573199	A	G	1	163	163	2	exonic	TTC34	.	synonymous SNV	TTC34:NM_001242672:exon7:c.T1309C:p.L437L	rs4648662	.	.	.	.	1	.	.	.	.	.	.	.	.	.	.	.	.	1555.7	snp	FAO=163	FDP=163	FR=.	FRO=0	FSAF=79	FSAR=84	FSRF=0	FSRR=0	FWDB=-0.0285086	FXX=0	LEN=1	MLLD=138.374	PB=0.5	PBP=1	QD=38.1768	RBI=0.0466293
chr1	2706193	2706193	C	A	0.549296	39	71	5	UTR5	TTC34	NM_001242672:c.-37G>T	.	.	.	.	.	.	.	.	.	.	.	.	.	.	.	.	.	.	.	.	197.69	snp	FAO=40	FDP=72	FR=.	FRO=32	FSAF=16	FSAR=24	FSRF=7	FSRR=25	FWDB=-0.00329192	FXX=0	LEN=1	MLLD=58.7446	PB=0.5	PBP=1	QD=10.9829	RBI=0.048583
chr1	3328358	3328358	T	C	1	127	127	1	exonic	PRDM16	.	nonsynonymous SNV	PRDM16:NM_022114:exon9:c.T1597C:p.S533P,PRDM16:NM_199454:exon9:c.T1597C:p.S533P	rs870124	.	.	0.8356	.	1	.	.	0.53	T	0	B	0.005	N	0.821	P	3.42	T	1228.11	snp	FAO=128	FDP=128	FR=.	FRO=0	FSAF=57	FSAR=71	FSRF=0	FSRR=0	FWDB=0.0409231	FXX=0	LEN=1	MLLD=116.064	PB=0.5	PBP=1	QD=38.3786	RBI=0.0627811
chr1	3342109	3342109	G	T	0.929825	53	57	4	intronic	PRDM16	.	.	.	rs41303861	.	.	0.2125	.	0.22	.	.	.	.	.	.	.	.	.	.	.	.	469.01	snp	FAO=54	FDP=58	FR=.	FRO=4	FSAF=37	FSAR=17	FSRF=3	FSRR=1	FWDB=-0.013852	FXX=0.0169463	LEN=1	MLLD=112.429	PB=0.5	PBP=1	QD=32.3452	RBI=0.0679662
chr1	3383898	3383898	A	G	1	77	77	1	exonic	ARHGEF16	.	synonymous SNV	ARHGEF16:NM_014448:exon4:c.A801G:p.P267P	rs6424078	.	.	0.9084	.	0.92	.	.	.	.	.	.	.	.	.	.	.	.	735.56	snp	FAO=77	FDP=77	FR=.	FRO=0	FSAF=51	FSAR=26	FSRF=0	FSRR=0	FWDB=0.018933	FXX=0	LEN=1	MLLD=95.5228	PB=0.5	PBP=1	QD=38.2107	RBI=0.0197679
chr1	3385330	3385330	T	C	0.983471	119	121	1	intronic	ARHGEF16	.	.	.	rs2493249	.	.	.	.	1	.	.	.	.	.	.	.	.	.	.	.	.	1125.28	snp	FAO=120	FDP=120	FR=.	FRO=0	FSAF=80	FSAR=40	FSRF=0	FSRR=0	FWDB=-0.00758884	FXX=0.0163921	LEN=1	MLLD=132.426	PB=0.5	PBP=1	QD=37.5092	RBI=0.0253476
chr1	3389727	3389727	C	T	1	44	44	1	exonic	ARHGEF16	.	nonsynonymous SNV	ARHGEF16:NM_014448:exon7:c.C1108T:p.H370Y	rs2185639	.	.	0.8722	.	0.9	.	.	0.71	T	0.011	B	0	D	0	P	0.07	T	412.46	snp	FAO=44	FDP=44	FR=.	FRO=0	FSAF=32	FSAR=12	FSRF=0	FSRR=0	FWDB=-0.001957	FXX=0	LEN=1	MLLD=82.8806	PB=0.5	PBP=1	QD=37.4966	RBI=0.013927
chr1	3394456	3394456	T	C	1	167	167	1	exonic	ARHGEF16	.	synonymous SNV	ARHGEF16:NM_014448:exon11:c.T1491C:p.S497S	rs4638054	.	.	0.9991	.	1	.	.	.	.	.	.	.	.	.	.	.	.	1602.22	snp	FAO=167	FDP=167	FR=.	FRO=0	FSAF=84	FSAR=83	FSRF=0	FSRR=0	FWDB=0.071679	FXX=0	LEN=1	MLLD=182.449	PB=0.5	PBP=1	QD=38.3764	RBI=0.074197
chr1	3395039	3395039	G	A	1	94	94	2	exonic	ARHGEF16	.	synonymous SNV	ARHGEF16:NM_014448:exon12:c.G1677A:p.V559V	rs10797395	.	.	0.8691	.	0.9	.	.	.	.	.	.	.	.	.	.	.	.	893.11	snp	FAO=94	FDP=94	FR=.	FRO=0	FSAF=56	FSAR=38	FSRF=0	FSRR=0	FWDB=0.0142092	FXX=0	LEN=1	MLLD=324.716	PB=0.5	PBP=1	QD=38.0048	RBI=0.0493131
chr1	3397188	3397188	T	C	1	92	92	1	UTR3	ARHGEF16	NM_014448:c.*37T>C	.	.	rs2487677	.	.	0.9999	.	1	.	.	.	.	.	.	.	.	.	.	.	.	889.24	snp	FAO=94	FDP=94	FR=.	FRO=0	FSAF=51	FSAR=43	FSRF=0	FSRR=0	FWDB=-0.0187627	FXX=0	LEN=1	MLLD=188.736	PB=0.5	PBP=1	QD=37.8398	RBI=0.0195285
chr1	3415357	3415357	C	T	1	30	30	2	exonic	MEGF6	.	nonsynonymous SNV	MEGF6:NM_001409:exon25:c.G3128A:p.R1043Q	rs41315294	.	.	0.0017	.	0.019	.	.	0.71	T	0	B	0.149	N	1	N	-0.26	T	292.03	snp	FAO=30	FDP=30	FR=.	FRO=0	FSAF=17	FSAR=13	FSRF=0	FSRR=0	FWDB=0.0203114	FXX=0	LEN=1	MLLD=244.093	PB=0.5	PBP=1	QD=38.9374	RBI=0.041176
chr1	3416449	3416449	C	A	1	82	82	2	exonic	MEGF6	.	nonsynonymous SNV	MEGF6:NM_001409:exon22:c.G2747T:p.R916L	rs7553399	.	.	0.7481	.	0.79	.	.	0.61	T	0.045	B	0.683	N	1	P	-0.28	T	776.36	snp	FAO=82	FDP=82	FR=.	FRO=0	FSAF=58	FSAR=24	FSRF=0	FSRR=0	FWDB=0.0171112	FXX=0	LEN=1	MLLD=128.559	PB=0.5	PBP=1	QD=37.8714	RBI=0.0627752
chr1	3417131	3417131	A	G	0.993243	147	148	1	intronic	MEGF6	.	.	.	rs2821031	.	.	.	.	0.86	.	.	.	.	.	.	.	.	.	.	.	.	1442.2	snp	FAO=151	FDP=151	FR=.	FRO=0	FSAF=90	FSAR=61	FSRF=0	FSRR=0	FWDB=0.0164987	FXX=0	LEN=1	MLLD=112.835	PB=0.5	PBP=1	QD=38.2041	RBI=0.0503383
chr1	3427318	3427318	C	A	0.483871	15	31	4	intronic	MEGF6	.	.	.	.	.	.	.	.	.	.	.	.	.	.	.	.	.	.	.	.	.	71.19	snp	FAO=15	FDP=31	FR=.	FRO=16	FSAF=5	FSAR=10	FSRF=11	FSRR=5	FWDB=0.0638101	FXX=0	LEN=1	MLLD=42.0624	PB=0.5	PBP=1	QD=9.18559	RBI=0.0647068
chr1	3440647	3440647	T	C	0.982456	56	57	1	intronic	MEGF6	.	.	.	rs2794322	.	.	0.9627	.	0.98	.	.	.	.	.	.	.	.	.	.	.	.	534.13	snp	FAO=56	FDP=56	FR=.	FRO=0	FSAF=34	FSAR=22	FSRF=0	FSRR=0	FWDB=0.0037738	FXX=0.0175408	LEN=1	MLLD=64.4729	PB=0.5	PBP=1	QD=38.152	RBI=0.0817976
chr1	3496479	3496479	T	C	0.944444	17	18	1	exonic	MEGF6	.	nonsynonymous SNV	MEGF6:NM_001409:exon4:c.A391G:p.S131G	rs2794340	.	.	0.916	.	0.92	.	.	0.7	T	0	B	0.014	N	0.954	P	-2.92	D	174.14	snp	FAO=18	FDP=18	FR=.	FRO=0	FSAF=13	FSAR=5	FSRF=0	FSRR=0	FWDB=0.0174957	FXX=0.0526039	LEN=1	MLLD=218.283	PB=0.5	PBP=1	QD=38.6973	RBI=0.0269846
chr1	3511872	3511872	G	A	0.480769	25	52	3	intronic	MEGF6	.	.	.	.	.	.	.	.	.	.	.	.	.	.	.	.	.	.	.	.	.	110.19	snp	FAO=25	FDP=52	FR=.	FRO=27	FSAF=22	FSAR=3	FSRF=18	FSRR=9	FWDB=0.0084687	FXX=0	LEN=1	MLLD=285.921	PB=0.5	PBP=1	QD=8.47649	RBI=0.0473914
chr1	3545176	3545194	TTCTGGGAGCTCCTCCCCC	-	0.885057	77	87	2	UTR3	TPRG1L	NM_182752:c.*9_*27delTTCTGGGAGCTCCTCCCCC	.	.	rs147637374	.	.	0.812	.	0.96	.	.	.	.	.	.	.	.	.	.	.	.	398.95	del	FAO=77	FDP=81	FR=.	FRO=4	FSAF=30	FSAR=47	FSRF=3	FSRR=1	FWDB=0.0280742	FXX=0.0689576	LEN=19	MLLD=539.709	PB=0.5	PBP=1	QD=19.7012	RBI=0.029192
chr1	3548136	3548136	T	C	1	69	69	1	exonic	WRAP73	.	synonymous SNV	WRAP73:NM_017818:exon11:c.A1134G:p.A378A	rs2760321	.	.	0.8373	.	1	.	.	.	.	.	.	.	.	.	.	.	.	664.5	snp	FAO=69	FDP=69	FR=.	FRO=0	FSAF=47	FSAR=22	FSRF=0	FSRR=0	FWDB=0.0587528	FXX=0	LEN=1	MLLD=183.652	PB=0.5	PBP=1	QD=38.5219	RBI=0.0682949
chr1	3552461	3552461	C	T	0.990654	106	107	2	intronic	WRAP73	.	.	.	rs192081060	.	.	0.0042	.	0.0072	.	.	.	.	.	.	.	.	.	.	.	.	1015.23	snp	FAO=106	FDP=106	FR=.	FRO=0	FSAF=70	FSAR=36	FSRF=0	FSRR=0	FWDB=-0.00325404	FXX=0.00934492	LEN=1	MLLD=350.898	PB=0.5	PBP=1	QD=38.3106	RBI=0.00498552
chr1	3566626	3566633	GCAGGCTG	-	0.96	48	50	1	UTR5	WRAP73	NM_017818:c.-63_-70delCAGCCTGC	.	.	rs145464993	.	.	0.4023	.	0.49	.	.	.	.	.	.	.	.	.	.	.	.	286.53	del	FAO=49	FDP=49	FR=.	FRO=0	FSAF=18	FSAR=31	FSRF=0	FSRR=0	FWDB=0.0271119	FXX=0.0925755	LEN=8	MLLD=260.344	PB=0.5	PBP=1	QD=23.3901	RBI=0.0271173
chr1	3566706	3566706	G	A	1	41	41	2	upstream	WRAP73	.	.	.	rs2251098	.	.	.	.	0.9	.	.	.	.	.	.	.	.	.	.	.	.	367.91	snp	FAO=39	FDP=39	FR=.	FRO=0	FSAF=5	FSAR=34	FSRF=0	FSRR=0	FWDB=0.0424057	FXX=0.0487686	LEN=1	MLLD=85.578	PB=0.5	PBP=1	QD=37.7342	RBI=0.0450541
chr1	3599723	3599723	G	A	0.490909	27	55	3	exonic	TP73	.	synonymous SNV	TP73:NM_001204184:exon3:c.G165A:p.E55E,TP73:NM_001204185:exon3:c.G165A:p.E55E,TP73:NM_001204186:exon3:c.G165A:p.E55E,TP73:NM_001204187:exon3:c.G165A:p.E55E,TP73:NM_001204188:exon3:c.G165A:p.E55E,TP73:NM_005427:exon3:c.G165A:p.E55E	.	.	.	.	.	0.0001	.	.	.	.	.	.	.	.	.	.	.	.	115.27	snp	FAO=27	FDP=57	FR=.	FRO=30	FSAF=8	FSAR=19	FSRF=15	FSRR=15	FWDB=0.0346754	FXX=0	LEN=1	MLLD=39.4522	PB=0.5	PBP=1	QD=8.08891	RBI=0.0801767
chr1	3607520	3607520	G	A	0.979592	48	49	1	intronic	TP73	.	.	.	rs3765730	.	.	0.3485	.	0.46	.	.	.	.	.	.	.	.	.	.	.	.	447.34	snp	FAO=48	FDP=49	FR=.	FRO=1	FSAF=22	FSAR=26	FSRF=0	FSRR=1	FWDB=0.00486477	FXX=0	LEN=1	MLLD=174.667	PB=0.5	PBP=1	QD=36.5177	RBI=0.0254455
chr1	3638674	3638674	C	T	1	64	64	2	exonic	TP73	.	synonymous SNV	TP73:NM_001126240:exon3:c.C372T:p.T124T,TP73:NM_001126241:exon3:c.C372T:p.T124T,TP73:NM_001126242:exon3:c.C372T:p.T124T,TP73:NM_001204189:exon3:c.C372T:p.T124T,TP73:NM_001204190:exon3:c.C372T:p.T124T,TP73:NM_001204191:exon3:c.C372T:p.T124T,TP73:NM_001204192:exon3:c.C306T:p.T102T,TP73:NM_001204184:exon5:c.C519T:p.T173T,TP73:NM_001204185:exon5:c.C519T:p.T173T,TP73:NM_001204186:exon5:c.C519T:p.T173T…	rs1801174	.	.	0.8888	.	0.91	.	.	.	.	.	.	.	.	.	.	.	.	604.58	snp	FAO=64	FDP=64	FR=.	FRO=0	FSAF=30	FSAR=34	FSRF=0	FSRR=0	FWDB=-1.95758e-05	FXX=0	LEN=1	MLLD=85.989	PB=0.5	PBP=1	QD=37.7859	RBI=0.00475899
chr1	3644349	3644349	A	G	0.988701	175	177	1	intronic	TP73	.	.	.	rs2181486	.	.	0.7935	.	0.85	.	.	.	.	.	.	.	.	.	.	.	.	1676.88	snp	FAO=181	FDP=181	FR=.	FRO=0	FSAF=80	FSAR=101	FSRF=0	FSRR=0	FWDB=0.0523415	FXX=0	LEN=1	MLLD=219.012	PB=0.5	PBP=1	QD=37.0581	RBI=0.0571444
chr1	3644374	3644374	A	G	1	172	172	1	intronic	TP73	.	.	.	rs2146657	.	.	0.8001	.	0.84	.	.	.	.	.	.	.	.	.	.	.	.	1652.25	snp	FAO=173	FDP=173	FR=.	FRO=0	FSAF=72	FSAR=101	FSRF=0	FSRR=0	FWDB=-0.0114147	FXX=0	LEN=1	MLLD=190.524	PB=0.5	PBP=1	QD=38.2024	RBI=0.0349562
chr1	3679863	3679863	G	A	0.450549	41	91	2	exonic	CCDC27	.	synonymous SNV	CCDC27:NM_152492:exon7:c.G1146A:p.E382E	.	.	.	.	.	.	.	.	.	.	.	.	.	.	.	.	.	.	162.73	snp	FAO=41	FDP=91	FR=.	FRO=50	FSAF=21	FSAR=20	FSRF=25	FSRR=25	FWDB=0.0353674	FXX=0	LEN=1	MLLD=65.3104	PB=0.5	PBP=1	QD=7.15295	RBI=0.0777437
chr1	3697725	3697725	C	T	0.487805	80	164	3	exonic	LRRC47	.	nonsynonymous SNV	LRRC47:NM_020710:exon7:c.G1679A:p.G560E	.	.	.	.	.	.	.	.	0.02	D	1	D	0	D	1	D	0.84	T	300.41	snp	FAO=74	FDP=156	FR=.	FRO=82	FSAF=48	FSAR=26	FSRF=61	FSRR=21	FWDB=-0.000251639	FXX=0.0487775	LEN=1	MLLD=209.269	PB=0.5	PBP=1	QD=7.70273	RBI=0.0243591
chr1	3713077	3713077	G	T	0.894737	17	19	3	upstream	LRRC47	.	.	.	rs12759775	.	.	0.0688	.	0.18	.	.	.	.	.	.	.	.	.	.	.	.	152.99	snp	FAO=19	FDP=19	FR=.	FRO=0	FSAF=8	FSAR=11	FSRF=0	FSRR=0	FWDB=0.0789369	FXX=0	LEN=1	MLLD=60.2439	PB=0.5	PBP=1	QD=32.209	RBI=0.122268
chr1	3732103	3732103	T	C	1	64	64	1	intronic	CEP104	.	.	.	rs4648409	.	.	0.5547	.	0.91	.	.	.	.	.	.	.	.	.	.	.	.	651.58	snp	FAO=68	FDP=68	FR=.	FRO=0	FSAF=24	FSAR=44	FSRF=0	FSRR=0	FWDB=0.0778321	FXX=0	LEN=1	MLLD=62.963	PB=0.5	PBP=1	QD=38.3281	RBI=0.0796769
chr1	3739945	3739945	C	T	0.1875	21	112	4	intronic	CEP104	.	.	.	.	.	.	.	.	.	.	.	.	.	.	.	.	.	.	.	.	.	23.25	snp	FAO=21	FDP=112	FR=.	FRO=91	FSAF=15	FSAR=6	FSRF=27	FSRR=64	FWDB=-0.00503369	FXX=0	LEN=1	MLLD=320.483	PB=0.5	PBP=1	QD=0.830311	RBI=0.00807751
chr1	3745787	3745787	T	C	1	139	139	3	intronic	CEP104	.	.	.	rs2275832	.	.	0.5662	.	0.94	.	.	.	.	.	.	.	.	.	.	.	.	1338.32	snp	FAO=139	FDP=139	FR=.	FRO=0	FSAF=67	FSAR=72	FSRF=0	FSRR=0	FWDB=-0.00102971	FXX=0	LEN=1	MLLD=163.682	PB=0.5	PBP=1	QD=38.5128	RBI=0.0404676
chr1	3746589	3746589	C	G	1	117	117	1	intronic	CEP104	.	.	.	rs2275826	.	.	0.9537	.	0.95	.	.	.	.	.	.	.	.	.	.	.	.	1120.96	snp	FAO=117	FDP=117	FR=.	FRO=0	FSAF=71	FSAR=46	FSRF=0	FSRR=0	FWDB=-0.0218182	FXX=0	LEN=1	MLLD=70.6883	PB=0.5	PBP=1	QD=38.3236	RBI=0.0253632
chr1	3747603	3747603	T	C	1	145	145	1	intronic	CEP104	.	.	.	rs6413779	.	.	0.9538	.	0.95	.	.	.	.	.	.	.	.	.	.	.	.	1385.68	snp	FAO=145	FDP=145	FR=.	FRO=0	FSAF=63	FSAR=82	FSRF=0	FSRR=0	FWDB=0.00505008	FXX=0	LEN=1	MLLD=164.532	PB=0.5	PBP=1	QD=38.2257	RBI=0.045322
chr1	3753712	3753712	A	C	1	123	123	1	intronic	CEP104	.	.	.	rs115115143	.	.	.	.	0.018	.	.	.	.	.	.	.	.	.	.	.	.	1205.95	snp	FAO=126	FDP=126	FR=.	FRO=0	FSAF=69	FSAR=57	FSRF=0	FSRR=0	FWDB=0.0736216	FXX=0	LEN=1	MLLD=197.551	PB=0.5	PBP=1	QD=38.2843	RBI=0.0742302
chr1	3755675	3755675	T	C	0.9375	75	80	2	exonic	CEP104	.	synonymous SNV	CEP104:NM_014704:exon8:c.A744G:p.E248E	rs1891941	.	.	0.9538	.	0.95	.	.	.	.	.	.	.	.	.	.	.	.	702.99	snp	FAO=76	FDP=77	FR=.	FRO=1	FSAF=34	FSAR=42	FSRF=0	FSRR=1	FWDB=-0.00876392	FXX=0.0374953	LEN=1	MLLD=102.022	PB=0.5	PBP=1	QD=36.5188	RBI=0.0266737
chr1	3774130	3774130	A	G	0.99	99	100	1	UTR5	DFFB	NM_004402:c.-38A>G,NM_001282669:c.-38A>G	.	.	rs34891610	.	.	0.2479	.	0.51	.	.	.	.	.	.	.	.	.	.	.	.	939.43	snp	FAO=99	FDP=99	FR=.	FRO=0	FSAF=52	FSAR=47	FSRF=0	FSRR=0	FWDB=-0.052901	FXX=0.009999	LEN=1	MLLD=174.897	PB=0.5	PBP=1	QD=37.9569	RBI=0.0676931
chr1	3774138	3774138	T	C	0.960784	98	102	1	UTR5	DFFB	NM_004402:c.-30T>C,NM_001282669:c.-30T>C	.	.	rs12723005	.	.	0.2539	.	0.51	.	.	.	.	.	.	.	.	.	.	.	.	937.81	snp	FAO=99	FDP=99	FR=.	FRO=0	FSAF=51	FSAR=48	FSRF=0	FSRR=0	FWDB=0.0304166	FXX=0.0294089	LEN=1	MLLD=68.0363	PB=0.5	PBP=1	QD=37.8915	RBI=0.0308979
chr1	3774296	3774296	A	G	1	103	103	1	intronic	DFFB	.	.	.	rs12722891	.	.	0.2317	.	0.52	.	.	.	.	.	.	.	.	.	.	.	.	979.93	snp	FAO=103	FDP=103	FR=.	FRO=0	FSAF=51	FSAR=52	FSRF=0	FSRR=0	FWDB=0.0521239	FXX=0.00961446	LEN=1	MLLD=194.849	PB=0.5	PBP=1	QD=38.0555	RBI=0.0566494
chr1	3774312	3774312	T	C	1	103	103	1	intronic	DFFB	.	.	.	rs12726906	.	.	0.2165	.	0.51	.	.	.	.	.	.	.	.	.	.	.	.	980.3	snp	FAO=103	FDP=103	FR=.	FRO=0	FSAF=51	FSAR=52	FSRF=0	FSRR=0	FWDB=-0.0216611	FXX=0.00961446	LEN=1	MLLD=110.963	PB=0.5	PBP=1	QD=38.0701	RBI=0.0496809
chr1	3782608	3782608	C	T	0.99375	159	160	2	intronic	DFFB	.	.	.	rs10909809	.	.	0.7037	.	0.7	.	.	.	.	.	.	.	.	.	.	.	.	1516.2	snp	FAO=159	FDP=159	FR=.	FRO=0	FSAF=84	FSAR=75	FSRF=0	FSRR=0	FWDB=0.00819406	FXX=0.00624961	LEN=1	MLLD=238.333	PB=0.5	PBP=1	QD=38.1434	RBI=0.00940627
chr1	3807593	3807593	G	C	0.994595	184	185	1	exonic	C1orf174	.	nonsynonymous SNV	C1orf174:NM_207356:exon3:c.C158G:p.T53R	rs4274008	.	.	0.9922	.	1	.	.	1	T	0	B	0	N	1	P	3.42	T	1770.66	snp	FAO=185	FDP=185	FR=.	FRO=0	FSAF=94	FSAR=91	FSRF=0	FSRR=0	FWDB=0.0510811	FXX=0	LEN=1	MLLD=237.467	PB=0.5	PBP=1	QD=38.2846	RBI=0.0514096
chr1	3809463	3809463	G	T	0.382857	67	175	2	exonic	C1orf174	.	nonsynonymous SNV	C1orf174:NM_207356:exon2:c.C113A:p.A38D	.	.	.	.	.	.	.	.	0.04	D	0.982	D	0.03	N	0.982	N	3.29	T	209.2	snp	FAO=67	FDP=175	FR=.	FRO=108	FSAF=33	FSAR=34	FSRF=59	FSRR=49	FWDB=0.0217885	FXX=0	LEN=1	MLLD=58.969	PB=0.5	PBP=1	QD=4.78174	RBI=0.0222272
chr1	4772717	4772717	G	A	1	8	8	4	exonic	AJAP1	.	nonsynonymous SNV	AJAP1:NM_001042478:exon2:c.G787A:p.G263R,AJAP1:NM_018836:exon2:c.G787A:p.G263R	rs242056	.	.	0.665	.	0.67	.	.	0.32	T	0.999	D	0.004	N	0.829	P	0.9	T	73.84	snp	FAO=8	FDP=8	FR=.	FRO=0	FSAF=3	FSAR=5	FSRF=0	FSRR=0	FWDB=0.0118731	FXX=0	LEN=1	MLLD=240.661	PB=0.5	PBP=1	QD=36.9199	RBI=0.0252774
chr1	4834606	4834606	T	C	0.980392	50	51	1	UTR3	AJAP1	NM_018836:c.*47T>C,NM_001042478:c.*47T>C	.	.	rs389959	.	.	0.3107	.	0.31	.	.	.	.	.	.	.	.	.	.	.	.	455.05	snp	FAO=50	FDP=51	FR=.	FRO=1	FSAF=28	FSAR=22	FSRF=0	FSRR=1	FWDB=0.0453308	FXX=0.0192271	LEN=1	MLLD=57.9933	PB=0.5	PBP=1	QD=35.6898	RBI=0.04974
chr1	5924044	5924044	C	T	0.434783	40	92	2	exonic	NPHP4	.	nonsynonymous SNV	NPHP4:NM_001291594:exon25:c.G2510A:p.R837K,NPHP4:NM_001291593:exon26:c.G2507A:p.R836K,NPHP4:NM_015102:exon29:c.G4046A:p.R1349K	.	.	.	.	.	.	.	.	0.35	T	0.047	B	0.158	N	1	N	-2.07	D	151.94	snp	FAO=40	FDP=92	FR=.	FRO=52	FSAF=16	FSAR=24	FSRF=36	FSRR=16	FWDB=0.0122881	FXX=0	LEN=1	MLLD=65.1258	PB=0.5	PBP=1	QD=6.60602	RBI=0.0172157
chr1	5926507	5926507	T	C	0.815385	106	130	2	exonic	NPHP4	.	synonymous SNV	NPHP4:NM_001291594:exon22:c.A2034G:p.E678E,NPHP4:NM_001291593:exon23:c.A2031G:p.E677E,NPHP4:NM_015102:exon26:c.A3570G:p.E1190E	rs555164	CLINSIG=non-pathogenic;CLNDBN=not_specified;CLNREVSTAT=criteria_provided\x2c_single_submitter;CLNACC=RCV000081716.3;CLNDSDB=MedGen;CLNDSDBID=CN169374	.	0.4197	.	0.5	.	.	.	.	.	.	.	.	.	.	.	.	1127.99	snp	FAO=136	FDP=137	FR=.	FRO=1	FSAF=72	FSAR=64	FSRF=0	FSRR=1	FWDB=0.0130388	FXX=0.0143875	LEN=1	MLLD=242.922	PB=0.5	PBP=1	QD=32.9341	RBI=0.0220434
chr1	5934837	5934837	C	T	0.971429	136	140	4	intronic	NPHP4	.	.	.	rs1287638	.	.	.	.	0.6	.	.	.	.	.	.	.	.	.	.	.	.	1260.37	snp	FAO=134	FDP=134	FR=.	FRO=0	FSAF=83	FSAR=51	FSRF=0	FSRR=0	FWDB=0.0164535	FXX=0.0428541	LEN=1	MLLD=193.544	PB=0.5	PBP=1	QD=37.6231	RBI=0.0195553
chr1	5935162	5935162	A	T	1	70	70	1	splicing	NPHP4	NM_001291593:exon18:c.1279-2T>A,NM_001291594:exon17:c.1282-2T>A,NM_015102:exon21:c.2818-2T>A	.	.	rs1287637	CLINSIG=non-pathogenic;CLNDBN=not_specified;CLNREVSTAT=no_assertion_criteria_provided;CLNACC=RCV000153587.2;CLNDSDB=MedGen;CLNDSDBID=CN169374	.	0.8172	.	0.92	.	.	.	.	.	.	.	.	0	P	.	.	677.13	snp	FAO=70	FDP=70	FR=.	FRO=0	FSAF=10	FSAR=60	FSRF=0	FSRR=0	FWDB=0.0238082	FXX=0	LEN=1	MLLD=153.655	PB=0.5	PBP=1	QD=38.6932	RBI=0.0317996
chr1	6133846	6133846	C	T	0.709091	39	55	3	intronic	KCNAB2	.	.	.	.	.	.	.	.	.	.	.	.	.	.	.	.	.	.	.	.	.	259.21	snp	FAO=40	FDP=55	FR=.	FRO=15	FSAF=14	FSAR=26	FSRF=7	FSRR=8	FWDB=0.0170482	FXX=0	LEN=1	MLLD=55.4536	PB=0.5	PBP=1	QD=18.8518	RBI=0.074239
chr1	6149053	6149053	C	T	0.987013	76	77	1	intronic	KCNAB2	.	.	.	rs2273043	.	.	0.0942	.	0.21	.	.	.	.	.	.	.	.	.	.	.	.	726.64	snp	FAO=76	FDP=76	FR=.	FRO=0	FSAF=43	FSAR=33	FSRF=0	FSRR=0	FWDB=0.00855182	FXX=0.0129853	LEN=1	MLLD=120.855	PB=0.5	PBP=1	QD=38.2443	RBI=0.0233932
chr1	6155332	6155332	T	C	0.638889	46	72	1	intronic	KCNAB2	.	.	.	rs1555144	.	.	0.7367	.	0.88	.	.	.	.	.	.	.	.	.	.	.	.	684.58	snp	FAO=72	FDP=72	FR=.,HEALED	FRO=0	FSAF=7	FSAR=65	FSRF=0	FSRR=0	FWDB=0.112326	FXX=0	LEN=1	MLLD=248.292	PB=0.5	PBP=1	QD=38.0322	RBI=0.128722
chr1	6156734	6156734	G	A	0.4	4	10	3	exonic	KCNAB2	.	synonymous SNV	KCNAB2:NM_001199863:exon12:c.G642A:p.E214E,KCNAB2:NM_172130:exon13:c.G801A:p.E267E,KCNAB2:NM_001199860:exon14:c.G843A:p.E281E,KCNAB2:NM_001199861:exon14:c.G843A:p.E281E,KCNAB2:NM_001199862:exon14:c.G987A:p.E329E,KCNAB2:NM_003636:exon14:c.G843A:p.E281E	.	.	.	.	.	.	.	.	.	.	.	.	.	.	.	.	.	.	21.11	snp	FAO=4	FDP=10	FR=.	FRO=6	FSAF=1	FSAR=3	FSRF=1	FSRR=5	FWDB=0.0505525	FXX=0	LEN=1	MLLD=45.1045	PB=0.5	PBP=1	QD=8.44422	RBI=0.0588069
chr1	6158562	6158562	A	G	0.983333	59	60	1	exonic	KCNAB2	.	synonymous SNV	KCNAB2:NM_001199863:exon14:c.A831G:p.S277S,KCNAB2:NM_172130:exon15:c.A990G:p.S330S,KCNAB2:NM_001199860:exon16:c.A1032G:p.S344S,KCNAB2:NM_001199861:exon16:c.A1032G:p.S344S,KCNAB2:NM_001199862:exon16:c.A1176G:p.S392S,KCNAB2:NM_003636:exon16:c.A1032G:p.S344S	rs2229002	.	.	0.6019	.	0.68	.	.	.	.	.	.	.	.	.	.	.	.	555.66	snp	FAO=59	FDP=60	FR=.	FRO=1	FSAF=26	FSAR=33	FSRF=1	FSRR=0	FWDB=0.029616	FXX=0	LEN=1	MLLD=55.3444	PB=0.5	PBP=1	QD=37.044	RBI=0.0317277
chr1	6170425	6170425	G	-	0.94086	175	186	1	intronic	CHD5	.	.	.	rs78789357	.	.	0.4353	.	0.69	.	.	.	.	.	.	.	.	.	.	.	.	1084.32	del	FAO=185	FDP=185	FR=.	FRO=0	FSAF=121	FSAR=64	FSRF=0	FSRR=0	FWDB=0.0224091	FXX=0.00537606	LEN=1	MLLD=331.91	PB=0.5	PBP=1	QD=23.4448	RBI=0.022694
chr1	6184092	6184092	A	G	1	81	81	1	exonic	CHD5	.	nonsynonymous SNV	CHD5:NM_015557:exon31:c.T4615C:p.S1539P	rs2843493	.	.	0.5813	.	1	.	.	0.35	T	0	B	0.024	N	1	P	2.15	T	769.11	snp	FAO=81	FDP=81	FR=.	FRO=0	FSAF=40	FSAR=41	FSRF=0	FSRR=0	FWDB=0.054069	FXX=0	LEN=1	MLLD=78.5783	PB=0.5	PBP=1	QD=37.9806	RBI=0.0542752
chr1	6188611	6188611	T	C	0.588235	50	85	3	exonic	CHD5	.	synonymous SNV	CHD5:NM_015557:exon24:c.A3678G:p.K1226K	.	.	.	.	.	.	.	.	.	.	.	.	.	.	.	.	.	.	306.48	snp	FAO=57	FDP=92	FR=.	FRO=35	FSAF=13	FSAR=44	FSRF=9	FSRR=26	FWDB=0.124483	FXX=0	LEN=1	MLLD=39.7619	PB=0.5	PBP=1	QD=13.3251	RBI=0.129635
chr1	6202563	6202563	C	G	0.258065	32	124	3	exonic	CHD5	.	nonsynonymous SNV	CHD5:NM_015557:exon14:c.G2146C:p.A716P	.	.	.	.	.	.	.	.	0.07	T	0.995	D	0	D	1	D	-3.17	D	59.99	snp	FAO=32	FDP=124	FR=.	FRO=92	FSAF=16	FSAR=16	FSRF=50	FSRR=42	FWDB=-0.0675603	FXX=0.00799936	LEN=1	MLLD=56.7209	PB=0.5	PBP=1	QD=1.93532	RBI=0.0692669
chr1	6211244	6211244	C	T	0.330189	70	212	3	intronic	CHD5	.	.	.	.	.	.	.	.	.	.	.	.	.	.	.	.	.	.	.	.	.	177.77	snp	FAO=70	FDP=212	FR=.	FRO=142	FSAF=26	FSAR=44	FSRF=60	FSRR=82	FWDB=-0.0104263	FXX=0	LEN=1	MLLD=309.512	PB=0.5	PBP=1	QD=3.35423	RBI=0.0160101
chr1	6313938	6313938	C	T	1	14	14	1	exonic	GPR153	.	nonsynonymous SNV	GPR153:NM_207370:exon3:c.G626A:p.R209H	rs12735670	.	.	.	.	0.82	.	.	0.44	T	0.012	B	0.002	N	0.411	P	0.97	T	125.84	snp	FAO=14	FDP=14	FR=.	FRO=0	FSAF=12	FSAR=2	FSRF=0	FSRR=0	FWDB=-0.0208102	FXX=0	LEN=1	MLLD=368.465	PB=0.5	PBP=1	QD=35.9535	RBI=0.0488639
chr1	6314822	6314822	T	C	1	11	11	1	exonic	GPR153	.	synonymous SNV	GPR153:NM_207370:exon2:c.A144G:p.T48T	rs11590458	.	.	0.7015	.	0.82	.	.	.	.	.	.	.	.	.	.	.	.	101.96	snp	FAO=11	FDP=11	FR=.	FRO=0	FSAF=4	FSAR=7	FSRF=0	FSRR=0	FWDB=-0.0464486	FXX=0	LEN=1	MLLD=171.447	PB=0.5	PBP=1	QD=37.0753	RBI=0.0645571
chr1	6485132	6485132	C	T	0.23913	11	46	3	exonic	ESPN	.	synonymous SNV	ESPN:NM_031475:exon1:c.C117T:p.P39P	.	.	.	.	.	.	.	.	.	.	.	.	.	.	.	.	.	.	23.8	snp	FAO=11	FDP=46	FR=.	FRO=35	FSAF=4	FSAR=7	FSRF=18	FSRR=17	FWDB=-0.0115612	FXX=0	LEN=1	MLLD=139.685	PB=0.5	PBP=1	QD=2.06918	RBI=0.0207182
chr1	6500919	6500919	T	C	1	33	33	3	intronic	ESPN	.	.	.	rs3817918	.	.	0.1034	.	0.66	.	.	.	.	.	.	.	.	.	.	.	.	316.55	snp	FAO=34	FDP=34	FR=.	FRO=0	FSAF=21	FSAR=13	FSRF=0	FSRR=0	FWDB=-0.00874961	FXX=0	LEN=1	MLLD=173.871	PB=0.5	PBP=1	QD=37.2411	RBI=0.00910975
chr1	6504823	6504823	G	A	0.982759	57	58	1	intronic	ESPN	.	.	.	rs6664393	.	.	.	.	0.15	.	.	.	.	.	.	.	.	.	.	.	.	546.36	snp	FAO=57	FDP=57	FR=.	FRO=0	FSAF=23	FSAR=34	FSRF=0	FSRR=0	FWDB=0.0213498	FXX=0.0172384	LEN=1	MLLD=146.747	PB=0.5	PBP=1	QD=38.3407	RBI=0.0293742
chr1	6522825	6522826	CT	AC	0.357143	25	70	3	intronic	TNFRSF25	.	.	.	.	.	.	.	.	.	.	.	.	.	.	.	.	.	.	.	.	.	78.45	mnp	FAO=25	FDP=70	FR=.	FRO=45	FSAF=13	FSAR=12	FSRF=27	FSRR=18	FWDB=-0.00197221	FXX=0	LEN=2	MLLD=320.876	PB=0.5	PBP=1	QD=4.48285	RBI=0.00218039
chr1	6523064	6523064	C	T	0.575758	38	66	6	intronic	TNFRSF25	.	.	.	.	.	.	.	.	.	.	.	.	.	.	.	.	.	.	.	.	.	195.24	snp	FAO=38	FDP=66	FR=.	FRO=28	FSAF=8	FSAR=30	FSRF=15	FSRR=13	FWDB=-0.0278194	FXX=0	LEN=1	MLLD=245.845	PB=0.5	PBP=1	QD=11.8329	RBI=0.0278213
chr1	6524862	6524862	G	A	1	117	117	1	intronic	TNFRSF25	.	.	.	rs77093528	.	.	.	.	0.03	.	.	.	.	.	.	.	.	.	.	.	.	1206.84	snp	FAO=126	FDP=126	FR=.	FRO=0	FSAF=45	FSAR=81	FSRF=0	FSRR=0	FWDB=0.057862	FXX=0	LEN=1	MLLD=331.943	PB=0.5	PBP=1	QD=38.3124	RBI=0.0649218
chr1	6579607	6579607	C	T	0.933333	98	105	2	UTR5	PLEKHG5	NM_198681:c.-36G>A	.	.	rs1556035	.	.	0.8862	.	0.93	.	.	.	.	.	.	.	.	.	.	.	.	848.66	snp	FAO=99	FDP=105	FR=.	FRO=6	FSAF=21	FSAR=78	FSRF=5	FSRR=1	FWDB=0.112741	FXX=0	LEN=1	MLLD=56.1524	PB=0.5	PBP=1	QD=32.3297	RBI=0.114028
chr1	6586070	6586070	C	T	1	94	94	1	intronic	NOL9	.	.	.	rs7548042	.	.	0.9998	.	1	.	.	.	.	.	.	.	.	.	.	.	.	893.1	snp	FAO=94	FDP=94	FR=.	FRO=0	FSAF=44	FSAR=50	FSRF=0	FSRR=0	FWDB=-0.0184016	FXX=0	LEN=1	MLLD=109.267	PB=0.5	PBP=1	QD=38.0041	RBI=0.0507334
chr1	6614391	6614391	A	C	1	51	51	1	exonic	NOL9	.	nonsynonymous SNV	NOL9:NM_024654:exon1:c.T172G:p.S58A	rs6693391	.	.	0.9949	.	1	.	.	1	T	0	B	0.1	N	1	P	2.4	T	479.27	snp	FAO=51	FDP=51	FR=.	FRO=0	FSAF=28	FSAR=23	FSRF=0	FSRR=0	FWDB=-0.00270554	FXX=0.0192271	LEN=1	MLLD=181.91	PB=0.5	PBP=1	QD=37.59	RBI=0.0662807
chr1	6614415	6614415	A	G	1	15	15	1	exonic	NOL9	.	nonsynonymous SNV	NOL9:NM_024654:exon1:c.T148C:p.W50R	rs6693400	.	.	0.999	.	1	.	.	1	T	0	B	0.031	N	1	P	2.5	T	136.31	snp	FAO=15	FDP=15	FR=.	FRO=0	FSAF=8	FSAR=7	FSRF=0	FSRR=0	FWDB=0.0188864	FXX=0	LEN=1	MLLD=195.246	PB=0.5	PBP=1	QD=36.3479	RBI=0.105441
chr1	6614535	6614535	G	A	1	9	9	1	exonic	NOL9	.	nonsynonymous SNV	NOL9:NM_024654:exon1:c.C28T:p.R10W	rs4908923	.	.	0.8867	.	0.93	.	.	0	D	1	D	0.092	N	1	P	1.96	T	86.7	snp	FAO=9	FDP=9	FR=.	FRO=0	FSAF=2	FSAR=7	FSRF=0	FSRR=0	FWDB=0.116867	FXX=0	LEN=1	MLLD=80.1481	PB=0.5	PBP=1	QD=38.5352	RBI=0.126313
chr1	6615533	6615533	C	T	0.583333	7	12	3	exonic	TAS1R1	.	nonsynonymous SNV	TAS1R1:NM_138697:exon1:c.C100T:p.L34F,TAS1R1:NM_177540:exon1:c.C100T:p.L34F	.	.	.	.	.	.	.	.	0.02	D	1	D	0	D	0.99	D	-2.14	D	43.04	snp	FAO=7	FDP=12	FR=.	FRO=5	FSAF=3	FSAR=4	FSRF=4	FSRR=1	FWDB=-0.0568243	FXX=0	LEN=1	MLLD=58.2135	PB=0.5	PBP=1	QD=14.3473	RBI=0.0580657
chr1	6634691	6634691	A	T	0.437037	118	270	1	exonic	TAS1R1	.	nonsynonymous SNV	TAS1R1:NM_138697:exon3:c.A499T:p.I167F	.	.	.	.	.	.	.	.	.	.	0.993	D	0	D	1	D	-2.79	D	443.26	snp	FAO=120	FDP=268	FR=.	FRO=148	FSAF=80	FSAR=40	FSRF=79	FSRR=69	FWDB=-0.00377874	FXX=0.021897	LEN=1	MLLD=347.256	PB=0.5	PBP=1	QD=6.61579	RBI=0.0144034
chr1	6635231	6635231	A	G	0.97076	166	171	2	exonic	TAS1R1	.	nonsynonymous SNV	TAS1R1:NM_138697:exon3:c.A1039G:p.K347E	rs10864628	.	.	0.9993	.	1	.	.	1	T	0.056	B	0.834	N	1	P	-2.1	D	1496.95	snp	FAO=165	FDP=170	FR=.	FRO=5	FSAF=68	FSAR=97	FSRF=5	FSRR=0	FWDB=-0.021449	FXX=0.00584761	LEN=1	MLLD=57.6848	PB=0.5	PBP=1	QD=35.2224	RBI=0.0595326
chr1	6636461	6636461	C	T	1	139	139	1	intronic	TAS1R1	.	.	.	rs17492553	.	.	0.5162	.	0.59	.	.	.	.	.	.	.	.	.	.	.	.	1338.31	snp	FAO=139	FDP=139	FR=.	FRO=0	FSAF=68	FSAR=71	FSRF=0	FSRR=0	FWDB=-0.0252826	FXX=0	LEN=1	MLLD=195.427	PB=0.5	PBP=1	QD=38.5126	RBI=0.0299638
chr1	6653664	6653664	C	T	0.536723	95	177	5	exonic	KLHL21	.	nonsynonymous SNV	KLHL21:NM_014851:exon4:c.G1555A:p.G519R	.	.	.	.	.	.	.	.	0	D	0.747	P	0	D	1	D	-1.31	T	441.02	snp	FAO=95	FDP=177	FR=.	FRO=82	FSAF=43	FSAR=52	FSRF=35	FSRR=47	FWDB=0.00839594	FXX=0	LEN=1	MLLD=119.317	PB=0.5	PBP=1	QD=9.96654	RBI=0.0330959
chr1	6659505	6659505	G	A	1	51	51	2	exonic	KLHL21	.	synonymous SNV	KLHL21:NM_014851:exon2:c.C1029T:p.S343S	rs2232460	.	.	0.3381	.	0.48	.	.	.	.	.	.	.	.	.	.	.	.	481.19	snp	FAO=51	FDP=51	FR=.	FRO=0	FSAF=26	FSAR=25	FSRF=0	FSRR=0	FWDB=-0.00790572	FXX=0	LEN=1	MLLD=294.229	PB=0.5	PBP=1	QD=37.7406	RBI=0.0228441
chr1	6681744	6681744	C	T	1	103	103	1	UTR3	PHF13	NM_153812:c.*47C>T	.	.	rs3747994	.	.	0.7116	.	0.81	.	.	.	.	.	.	.	.	.	.	.	.	978.45	snp	FAO=103	FDP=103	FR=.	FRO=0	FSAF=56	FSAR=47	FSRF=0	FSRR=0	FWDB=-0.0242135	FXX=0	LEN=1	MLLD=163.125	PB=0.5	PBP=1	QD=37.9982	RBI=0.0262905
chr1	6693097	6693097	A	G	1	76	76	1	exonic	THAP3	.	nonsynonymous SNV	THAP3:NM_001195752:exon5:c.A677G:p.Q226R,THAP3:NM_001195753:exon6:c.A680G:p.Q227R	rs3174820	.	.	0.3446	.	0.49	.	.	0.83	T	0	B	0	N	1	P	-3.4	D	698.46	snp	FAO=73	FDP=73	FR=.	FRO=0	FSAF=46	FSAR=27	FSRF=0	FSRR=0	FWDB=-0.0126114	FXX=0.0519413	LEN=1	MLLD=104.434	PB=0.5	PBP=1	QD=38.2716	RBI=0.0156042
chr1	6694207	6694207	A	G	1	31	31	2	UTR3	THAP3	NM_138350:c.*59A>G	.	.	rs12727844	.	.	0.3567	.	0.49	.	.	.	.	.	.	.	.	.	.	.	.	289.99	snp	FAO=31	FDP=31	FR=.	FRO=0	FSAF=16	FSAR=15	FSRF=0	FSRR=0	FWDB=-0.0593819	FXX=0	LEN=1	MLLD=65.6554	PB=0.5	PBP=1	QD=37.4186	RBI=0.061204
chr1	6695802	6695802	A	G	0.978571	137	140	1	intronic	DNAJC11	.	.	.	rs6577583	.	.	0.6994	.	0.8	.	.	.	.	.	.	.	.	.	.	.	.	1331.51	snp	FAO=140	FDP=140	FR=.	FRO=0	FSAF=70	FSAR=70	FSRF=0	FSRR=0	FWDB=-0.099024	FXX=0.0070917	LEN=1	MLLD=60.3668	PB=0.5	PBP=1	QD=38.0432	RBI=0.102377
chr1	6704635	6704635	A	G	1	87	87	1	exonic	DNAJC11	.	synonymous SNV	DNAJC11:NM_018198:exon10:c.T1080C:p.G360G	rs200458	.	.	0.9117	.	0.97	.	.	.	.	.	.	.	.	.	.	.	.	832.2	snp	FAO=87	FDP=87	FR=.	FRO=0	FSAF=45	FSAR=42	FSRF=0	FSRR=0	FWDB=0.0859879	FXX=0	LEN=1	MLLD=61.8979	PB=0.5	PBP=1	QD=38.262	RBI=0.0898783
chr1	7527996	7527996	T	C	0.976744	84	86	1	intronic	CAMTA1	.	.	.	rs1201529	.	.	0.5722	.	0.67	.	.	.	.	.	.	.	.	.	.	.	.	806.67	snp	FAO=85	FDP=85	FR=.	FRO=0	FSAF=48	FSAR=37	FSRF=0	FSRR=0	FWDB=-0.00625652	FXX=0.0116266	LEN=1	MLLD=74.5832	PB=0.5	PBP=1	QD=37.9609	RBI=0.0520786
chr1	7723828	7723829	GG	TT	0.376623	29	77	2	exonic	CAMTA1	.	nonframeshift substitution	CAMTA1:NM_015215:exon9:c.1221_1222TT	.	.	.	.	.	.	.	.	.	.	.	.	.	.	.	.	.	.	94.96	mnp	FAO=29	FDP=77	FR=.	FRO=48	FSAF=13	FSAR=16	FSRF=27	FSRR=21	FWDB=-0.0140488	FXX=0.0128189	LEN=2	MLLD=207.172	PB=0.5	PBP=1	QD=4.93278	RBI=0.0147589
chr1	7725120	7725120	G	T	0.622449	61	98	3	exonic	CAMTA1	.	nonsynonymous SNV	CAMTA1:NM_015215:exon9:c.G2513T:p.G838V	.	.	.	.	.	.	.	.	0.14	T	0.22	B	0.006	N	1	D	2	T	341.04	snp	FAO=61	FDP=97	FR=.	FRO=36	FSAF=43	FSAR=18	FSRF=17	FSRR=19	FWDB=0.0465526	FXX=0.010203	LEN=1	MLLD=86.2968	PB=0.5	PBP=1	QD=14.0633	RBI=0.0479113
chr1	7737799	7737799	A	G	1	38	38	2	intronic	CAMTA1	.	.	.	rs3011926	.	.	0.5414	.	0.66	.	.	.	.	.	.	.	.	.	.	.	.	375.93	snp	FAO=39	FDP=39	FR=.	FRO=0	FSAF=7	FSAR=32	FSRF=0	FSRR=0	FWDB=-0.0340664	FXX=0	LEN=1	MLLD=51.7989	PB=0.5	PBP=1	QD=38.5566	RBI=0.0612246
chr1	7797417	7797417	G	A	0.493976	41	83	3	exonic	CAMTA1	.	nonsynonymous SNV	CAMTA1:NM_015215:exon15:c.G3445A:p.G1149R	.	.	.	.	.	.	.	.	0.05	D	0.846	P	0	D	1	D	1.43	T	178.72	snp	FAO=41	FDP=83	FR=.	FRO=42	FSAF=17	FSAR=24	FSRF=21	FSRR=21	FWDB=0.00528649	FXX=0	LEN=1	MLLD=281.635	PB=0.5	PBP=1	QD=8.61281	RBI=0.0089412
chr1	7861345	7861345	G	A	1	240	240	1	intronic	PER3	.	.	.	rs488728	.	.	.	.	0.7	.	.	.	.	.	.	.	.	.	.	.	.	2313.5	snp	FAO=240	FDP=240	FR=.	FRO=0	FSAF=131	FSAR=109	FSRF=0	FSRR=0	FWDB=-0.0706746	FXX=0	LEN=1	MLLD=70.734	PB=0.5	PBP=1	QD=38.5584	RBI=0.0717734
chr1	7869915	7869915	G	C	1	17	17	1	intronic	PER3	.	.	.	rs228668	.	.	0.9551	.	1	.	.	.	.	.	.	.	.	.	.	.	.	158.9	snp	FAO=17	FDP=17	FR=.	FRO=0	FSAF=5	FSAR=12	FSRF=0	FSRR=0	FWDB=0.0342276	FXX=0	LEN=1	MLLD=59.4365	PB=0.5	PBP=1	QD=37.388	RBI=0.0351893
chr1	7870048	7870048	T	C	1	15	15	1	exonic	PER3	.	synonymous SNV	PER3:NM_001289861:exon12:c.T1338C:p.S446S,PER3:NM_001289862:exon12:c.T1338C:p.S446S,PER3:NM_001289863:exon12:c.T1338C:p.S446S,PER3:NM_001289864:exon12:c.T381C:p.S127S,PER3:NM_016831:exon12:c.T1335C:p.S445S	rs228669	.	.	0.9257	.	0.97	.	.	.	.	.	.	.	.	.	.	.	.	146.97	snp	FAO=16	FDP=16	FR=.	FRO=0	FSAF=3	FSAR=13	FSRF=0	FSRR=0	FWDB=0.108426	FXX=0	LEN=1	MLLD=63.0773	PB=0.5	PBP=1	QD=36.7428	RBI=0.110527
chr1	7880119	7880119	G	T	0.285714	18	63	3	intronic	PER3	.	.	.	.	.	.	.	.	.	.	.	.	.	.	.	.	.	.	.	.	.	44.13	snp	FAO=18	FDP=63	FR=.	FRO=45	FSAF=15	FSAR=3	FSRF=24	FSRR=21	FWDB=0.037034	FXX=0	LEN=1	MLLD=68.5965	PB=0.5	PBP=1	QD=2.80171	RBI=0.0370389
chr1	7886796	7886796	C	A	0.253165	20	79	2	intronic	PER3	.	.	.	.	.	.	.	.	.	.	.	.	.	.	.	.	.	.	.	.	.	39.75	snp	FAO=20	FDP=79	FR=.	FRO=59	FSAF=11	FSAR=9	FSRF=21	FSRR=38	FWDB=-0.136646	FXX=0	LEN=1	MLLD=52.944	PB=0.5	PBP=1	QD=2.01279	RBI=0.156045
chr1	7887173	7887173	T	A	0.275362	19	69	2	intronic	PER3	.	.	.	.	.	.	.	.	.	.	.	.	.	.	.	.	.	.	.	.	.	43.53	snp	FAO=19	FDP=69	FR=.	FRO=50	FSAF=4	FSAR=15	FSRF=22	FSRR=28	FWDB=-0.00259167	FXX=0	LEN=1	MLLD=286.532	PB=0.5	PBP=1	QD=2.52377	RBI=0.0260482
chr1	7887175	7887175	C	A	0.270833	26	96	2	intronic	PER3	.	.	.	.	.	.	.	.	.	.	.	.	.	.	.	.	.	.	.	.	.	54.71	snp	FAO=26	FDP=96	FR=.	FRO=70	FSAF=10	FSAR=16	FSRF=30	FSRR=40	FWDB=0.0431191	FXX=0	LEN=1	MLLD=49.0327	PB=0.5	PBP=1	QD=2.27939	RBI=0.0765439
chr1	7887493	7887493	T	C	1	204	204	1	exonic	PER3	.	nonsynonymous SNV	PER3:NM_001289861:exon18:c.T2504C:p.L835P,PER3:NM_001289862:exon18:c.T2504C:p.L835P,PER3:NM_001289863:exon18:c.T2483C:p.L828P,PER3:NM_001289864:exon18:c.T1547C:p.L516P,PER3:NM_016831:exon18:c.T2480C:p.L827P	rs228696	.	.	0.9548	.	1	.	.	1	T	0	B	0.738	N	1	P	2.89	T	2049.9	snp	FAO=214	FDP=214	FR=.	FRO=0	FSAF=93	FSAR=121	FSRF=0	FSRR=0	FWDB=-0.00110008	FXX=0	LEN=1	MLLD=98.6589	PB=0.5	PBP=1	QD=38.316	RBI=0.105701
chr1	7890010	7890010	A	G	0.513514	19	37	1	exonic	PER3	.	synonymous SNV	PER3:NM_001289861:exon19:c.A3000G:p.T1000T,PER3:NM_001289862:exon19:c.A3003G:p.T1001T,PER3:NM_001289863:exon19:c.A2979G:p.T993T,PER3:NM_001289864:exon19:c.A2043G:p.T681T,PER3:NM_016831:exon19:c.A2976G:p.T992T	rs11576985	.	ID=COSM1126941;OCCURENCE=1(prostate)	.	.	0.0029	.	.	.	.	.	.	.	.	.	.	.	.	98.3	snp	FAO=20	FDP=37	FR=.	FRO=17	FSAF=1	FSAR=19	FSRF=7	FSRR=10	FWDB=-0.0040002	FXX=0	LEN=1	MLLD=90.228	PB=0.5	PBP=1	QD=10.627	RBI=0.0740324
chr1	7890064	7890064	A	G	0.942308	49	52	1	exonic;splicing	PER3;PER3	NM_001289863:exon20:c.2981-2A>G,NM_001289861:exon20:c.3002-2A>G	synonymous SNV	PER3:NM_001289862:exon19:c.A3057G:p.T1019T,PER3:NM_001289864:exon19:c.A2097G:p.T699T,PER3:NM_016831:exon19:c.A3030G:p.T1010T	rs12023156	.	.	.	.	0.33	.	.	.	.	.	.	.	.	1	P	.	.	470.24	snp	FAO=50	FDP=50	FR=.	FRO=0	FSAF=1	FSAR=49	FSRF=0	FSRR=0	FWDB=0.0564599	FXX=0.0565931	LEN=1	MLLD=181.803	PB=0.5	PBP=1	QD=37.6188	RBI=0.109571
chr1	7913430	7913430	G	A	1	46	46	1	exonic	UTS2	.	nonsynonymous SNV	UTS2:NM_021995:exon1:c.C62T:p.T21M	rs228648	.	.	0.5692	.	0.63	.	.	0.12	T	0.216	B	.	.	1	P	1.34	T	435.34	snp	FAO=46	FDP=46	FR=.	FRO=0	FSAF=14	FSAR=32	FSRF=0	FSRR=0	FWDB=-0.024662	FXX=0	LEN=1	MLLD=71.4935	PB=0.5	PBP=1	QD=37.8553	RBI=0.0277628
chr1	7980890	7980890	C	A	0.318182	7	22	2	UTR3	TNFRSF9	NM_001561:c.*5G>T	.	.	.	.	.	.	.	.	.	.	.	.	.	.	.	.	.	.	.	.	25.44	snp	FAO=7	FDP=22	FR=.	FRO=15	FSAF=2	FSAR=5	FSRF=9	FSRR=6	FWDB=-0.0360421	FXX=0	LEN=1	MLLD=151.309	PB=0.5	PBP=1	QD=4.62559	RBI=0.0415677
chr1	8390495	8390495	A	C	#VALUE!	8;68	76	1;1	exonic	SLC45A1	.	synonymous SNV	SLC45A1:NM_001080397:exon5:c.A1044C:p.P348P	.	.	.	.	.	.	.	.	.	.	.	.	.	.	.	.	.	.	711.58	snp;snp	FAO=9,68	FDP=77	FR=.	FRO=0	FSAF=9,20	FSAR=0,48	FSRF=0	FSRR=0	FWDB=-0.046941,0.0405521	FXX=0	LEN=1,1	MLLD=149.259,55.1876	PB=0.5,0.5	PBP=1,1	QD=36.9651	RBI=0.047629,0.0484131
chr1	8390495	8390495	A	G	#VALUE!	8;68	76	1;1	exonic	SLC45A1	.	synonymous SNV	SLC45A1:NM_001080397:exon5:c.A1044G:p.P348P	rs1058619	.	.	0.742	.	0.86	.	.	.	.	.	.	.	.	.	.	.	.	711.58	snp;snp	FAO=9,68	FDP=77	FR=.	FRO=0	FSAF=9,20	FSAR=0,48	FSRF=0	FSRR=0	FWDB=-0.046941,0.0405521	FXX=0	LEN=1,1	MLLD=149.259,55.1876	PB=0.5,0.5	PBP=1,1	QD=36.9651	RBI=0.047629,0.0484131
chr1	8404169	8404169	T	A	1	110	110	1	UTR3	SLC45A1	NM_001080397:c.*96T>A	.	.	rs6685844	.	.	.	.	1	.	.	.	.	.	.	.	.	.	.	.	.	1062.18	snp	FAO=110	FDP=110	FR=.	FRO=0	FSAF=64	FSAR=46	FSRF=0	FSRR=0	FWDB=0.0184825	FXX=0	LEN=1	MLLD=68.3961	PB=0.5	PBP=1	QD=38.6248	RBI=0.0203134
chr1	8418644	8418644	C	A	1	138	138	3	exonic	RERE	.	synonymous SNV	RERE:NM_001042682:exon10:c.G2289T:p.R763R,RERE:NM_001042681:exon20:c.G3951T:p.R1317R,RERE:NM_012102:exon21:c.G3951T:p.R1317R	rs11121172	.	.	0.6774	.	0.9	.	.	.	.	.	.	.	.	.	.	.	.	1323.52	snp	FAO=138	FDP=138	FR=.	FRO=0	FSAF=64	FSAR=74	FSRF=0	FSRR=0	FWDB=0.0665206	FXX=0	LEN=1	MLLD=177.842	PB=0.5	PBP=1	QD=38.363	RBI=0.0684987
chr1	8418650	8418650	T	C	1	134	134	1	exonic	RERE	.	synonymous SNV	RERE:NM_001042682:exon10:c.A2283G:p.R761R,RERE:NM_001042681:exon20:c.A3945G:p.R1315R,RERE:NM_012102:exon21:c.A3945G:p.R1315R	rs1058766	.	.	0.679	.	0.9	.	.	.	.	.	.	.	.	.	.	.	.	1277.96	snp	FAO=134	FDP=134	FR=.	FRO=0	FSAF=60	FSAR=74	FSRF=0	FSRR=0	FWDB=0.0186686	FXX=0	LEN=1	MLLD=215.539	PB=0.5	PBP=1	QD=38.148	RBI=0.0203301
chr1	8526142	8526142	G	A	1	115	115	1	intronic	RERE	.	.	.	rs4908760	.	.	.	.	0.84	.	Name=Vitiligo	.	.	.	.	.	.	.	.	.	.	1124.86	snp	FAO=118	FDP=118	FR=.	FRO=0	FSAF=56	FSAR=62	FSRF=0	FSRR=0	FWDB=-0.0637782	FXX=0	LEN=1	MLLD=58.4183	PB=0.5	PBP=1	QD=38.1307	RBI=0.104831
chr1	9009444	9009444	A	C	1	257	257	1	exonic	CA6	.	nonsynonymous SNV	CA6:NM_001215:exon2:c.A202C:p.M68L,CA6:NM_001270500:exon2:c.A202C:p.M68L	rs2274328	.	.	0.5238	.	0.56	.	.	.	.	0	B	0	N	0	P	0.07	T	2468.51	snp	FAO=257	FDP=257	FR=.	FRO=0	FSAF=123	FSAR=134	FSRF=0	FSRR=0	FWDB=-0.00521119	FXX=0	LEN=1	MLLD=77.4435	PB=0.5	PBP=1	QD=38.4203	RBI=0.00808082
chr1	9009451	9009451	G	C	1	257	257	2	exonic	CA6	.	nonsynonymous SNV	CA6:NM_001215:exon2:c.G209C:p.G70A,CA6:NM_001270500:exon2:c.G209C:p.G70A	rs2274329	.	.	0.0953	.	0.18	.	.	.	.	1	D	0.009	N	0	P	0.57	T	2468.24	snp	FAO=257	FDP=257	FR=.	FRO=0	FSAF=123	FSAR=134	FSRF=0	FSRR=0	FWDB=-0.0513823	FXX=0	LEN=1	MLLD=60.3696	PB=0.5	PBP=1	QD=38.4162	RBI=0.0548918
chr1	9009470	9009470	G	C	1	256	256	4	exonic	CA6	.	synonymous SNV	CA6:NM_001215:exon2:c.G228C:p.G76G,CA6:NM_001270500:exon2:c.G228C:p.G76G	rs2274330	.	.	0.1099	.	0.59	.	.	.	.	.	.	.	.	.	.	.	.	2456.33	snp	FAO=256	FDP=256	FR=.	FRO=0	FSAF=122	FSAR=134	FSRF=0	FSRR=0	FWDB=0.0184926	FXX=0	LEN=1	MLLD=378.913	PB=0.5	PBP=1	QD=38.3801	RBI=0.0267445
chr1	9009547	9009547	C	A	0.996785	310	311	1	intronic	CA6	.	.	.	rs2274331	.	.	0.1075	.	0.2	.	.	.	.	.	.	.	.	.	.	.	.	2994.68	snp	FAO=312	FDP=312	FR=.	FRO=0	FSAF=148	FSAR=164	FSRF=0	FSRR=0	FWDB=0.0156231	FXX=0.00636922	LEN=1	MLLD=245.343	PB=0.5	PBP=1	QD=38.3933	RBI=0.0173954
chr1	9416096	9416096	A	T	0.471264	41	87	1	exonic	SPSB1	.	nonsynonymous SNV	SPSB1:NM_025106:exon2:c.A146T:p.D49V	.	.	.	.	.	.	.	.	0.34	T	0.017	B	0	D	1	D	0.22	T	185.48	snp	FAO=43	FDP=88	FR=.	FRO=45	FSAF=22	FSAR=21	FSRF=10	FSRR=35	FWDB=-0.0655541	FXX=0	LEN=1	MLLD=220.604	PB=0.5	PBP=1	QD=8.43076	RBI=0.0661419
chr1	9670834	9670834	C	T	0.971429	34	35	2	exonic	TMEM201	.	nonsynonymous SNV	TMEM201:NM_001130924:exon9:c.C1736T:p.P579L	rs4926472	.	.	0.8058	.	0.81	.	.	0.15	T	0.007	B	0.492	N	1	P	.	.	304.45	snp	FAO=34	FDP=35	FR=.	FRO=1	FSAF=15	FSAR=19	FSRF=1	FSRR=0	FWDB=0.120552	FXX=0	LEN=1	MLLD=73.3354	PB=0.5	PBP=1	QD=34.7941	RBI=0.120754
chr1	9671910	9671910	C	A	0.527027	39	74	2	exonic	TMEM201	.	nonsynonymous SNV	TMEM201:NM_001130924:exon10:c.C1865A:p.T622N	.	.	.	.	.	.	.	.	0	D	1	D	0	D	1	D	.	.	195.76	snp	FAO=41	FDP=76	FR=.	FRO=35	FSAF=26	FSAR=15	FSRF=20	FSRR=15	FWDB=-0.0135294	FXX=0	LEN=1	MLLD=53.0411	PB=0.5	PBP=1	QD=10.303	RBI=0.0235696
chr1	9777050	9777050	C	T	0.202128	19	94	4	exonic	PIK3CD	.	nonsynonymous SNV	PIK3CD:NM_005026:exon7:c.C814T:p.P272S	.	.	.	.	.	.	.	.	0	D	1	D	.	.	1	D	0.75	T	25.54	snp	FAO=19	FDP=94	FR=.	FRO=75	FSAF=7	FSAR=12	FSRF=46	FSRR=29	FWDB=-0.0209523	FXX=0	LEN=1	MLLD=240.739	PB=0.5	PBP=1	QD=1.08662	RBI=0.0271346
chr1	9782556	9782556	C	T	0.989899	98	99	1	intronic	PIK3CD	.	.	.	rs11589267	.	.	0.4613	.	0.49	.	.	.	.	.	.	.	.	.	.	.	.	943.73	snp	FAO=98	FDP=98	FR=.	FRO=0	FSAF=63	FSAR=35	FSRF=0	FSRR=0	FWDB=0.00977647	FXX=0.0101	LEN=1	MLLD=68.2171	PB=0.5	PBP=1	QD=38.5194	RBI=0.0750677
chr1	9816620	9816620	T	C	1	79	79	1	intronic	CLSTN1	.	.	.	rs6680090	.	.	0.9532	.	1	.	.	.	.	.	.	.	.	.	.	.	.	760.77	snp	FAO=79	FDP=79	FR=.	FRO=0	FSAF=47	FSAR=32	FSRF=0	FSRR=0	FWDB=0.000626177	FXX=0	LEN=1	MLLD=325.645	PB=0.5	PBP=1	QD=38.5197	RBI=0.0019502
chr1	10042296	10042296	C	G	0.437768	102	233	2	intronic	NMNAT1	.	.	.	.	.	.	.	.	.	.	.	.	.	.	.	.	.	.	.	.	.	386.19	snp	FAO=104	FDP=234	FR=.	FRO=130	FSAF=46	FSAR=58	FSRF=66	FSRR=64	FWDB=0.0209767	FXX=0.00425514	LEN=1	MLLD=242.175	PB=0.5	PBP=1	QD=6.60157	RBI=0.021969
chr1	10511544	10511544	C	T	0.847826	39	46	3	exonic	APITD1-CORT,CORT	.	synonymous SNV	CORT:NM_001302:exon2:c.C210T:p.A70A,APITD1-CORT:NM_001243768:exon4:c.C324T:p.A108A,APITD1-CORT:NM_198544:exon5:c.C387T:p.A129A	rs628462	.	.	0.3972	.	0.49	.	.	.	.	.	.	.	.	.	.	.	.	352.53	snp	FAO=43	FDP=46	FR=.,HEALED	FRO=2	FSAF=19	FSAR=24	FSRF=1	FSRR=1	FWDB=0.0489763	FXX=0	LEN=1	MLLD=225.256	PB=0.5	PBP=1	QD=30.6545	RBI=0.049365
chr1	10511589	10511589	T	C	0.956522	44	46	1	exonic	APITD1-CORT,CORT	.	synonymous SNV	CORT:NM_001302:exon2:c.T255C:p.S85S,APITD1-CORT:NM_001243768:exon4:c.T369C:p.S123S,APITD1-CORT:NM_198544:exon5:c.T432C:p.S144S	rs666103	.	.	0.9375	.	0.94	.	.	.	.	.	.	.	.	.	.	.	.	409.81	snp	FAO=45	FDP=46	FR=.	FRO=1	FSAF=18	FSAR=27	FSRF=1	FSRR=0	FWDB=-0.0305322	FXX=0	LEN=1	MLLD=156.276	PB=0.5	PBP=1	QD=35.6357	RBI=0.0328084
chr1	10704901	10704901	G	C	0.454545	35	77	2	intronic	CASZ1	.	.	.	.	.	.	.	.	.	.	.	.	.	.	.	.	.	.	.	.	.	140.44	snp	FAO=35	FDP=77	FR=.	FRO=42	FSAF=15	FSAR=20	FSRF=29	FSRR=13	FWDB=-0.0310082	FXX=0	LEN=1	MLLD=56.317	PB=0.5	PBP=1	QD=7.29575	RBI=0.0717618
chr1	10713765	10713765	T	C	1	108	108	2	exonic	CASZ1	.	synonymous SNV	CASZ1:NM_001079843:exon11:c.A2349G:p.S783S,CASZ1:NM_017766:exon11:c.A2349G:p.S783S	rs284294	.	.	0.5483	.	0.72	.	.	.	.	.	.	.	.	.	.	.	.	1048.11	snp	FAO=110	FDP=110	FR=.	FRO=0	FSAF=53	FSAR=57	FSRF=0	FSRR=0	FWDB=-0.0144661	FXX=0.0090082	LEN=1	MLLD=65.9219	PB=0.5	PBP=1	QD=38.1131	RBI=0.0991785
chr1	10719645	10719645	A	G	1	100	100	1	intronic	CASZ1	.	.	.	rs475980	.	.	.	.	0.73	.	.	.	.	.	.	.	.	.	.	.	.	952.51	snp	FAO=100	FDP=100	FR=.	FRO=0	FSAF=46	FSAR=54	FSRF=0	FSRR=0	FWDB=-0.00179701	FXX=0.00990001	LEN=1	MLLD=194.628	PB=0.5	PBP=1	QD=38.1005	RBI=0.025645
chr1	11087524	11087524	G	A	0.979167	188	192	2	exonic	MASP2	.	synonymous SNV	MASP2:NM_006610:exon11:c.C1479T:p.S493S	rs1782455	.	.	0.833	.	0.87	.	.	.	.	.	.	.	.	.	.	.	.	1729.32	snp	FAO=188	FDP=192	FR=.	FRO=4	FSAF=86	FSAR=102	FSRF=2	FSRR=2	FWDB=0.0248405	FXX=0	LEN=1	MLLD=172.614	PB=0.5	PBP=1	QD=36.0275	RBI=0.0314657
chr1	11090916	11090916	C	A	1	51	51	1	exonic	MASP2	.	nonsynonymous SNV	MASP2:NM_006610:exon9:c.G1111T:p.D371Y	rs12711521	.	.	0.8147	.	0.82	.	.	0.04	D	0.748	P	0.005	N	0	P	-0.28	T	481.19	snp	FAO=51	FDP=51	FR=.	FRO=0	FSAF=25	FSAR=26	FSRF=0	FSRR=0	FWDB=0.0146298	FXX=0	LEN=1	MLLD=197.263	PB=0.5	PBP=1	QD=37.7401	RBI=0.0788116
chr1	11095039	11095039	C	T	1	129	129	1	intronic	MASP2	.	.	.	rs6695096	.	.	.	.	0.87	.	.	.	.	.	.	.	.	.	.	.	.	1242.06	snp	FAO=129	FDP=129	FR=.	FRO=0	FSAF=52	FSAR=77	FSRF=0	FSRR=0	FWDB=0.0112789	FXX=0	LEN=1	MLLD=168.149	PB=0.5	PBP=1	QD=38.5134	RBI=0.016098
chr1	11104948	11104948	G	T	0.392857	11	28	2	UTR3	MASP2	NM_139208:c.*49C>A	.	.	.	.	.	.	.	.	.	.	.	.	.	.	.	.	.	.	.	.	43.48	snp	FAO=11	FDP=28	FR=.	FRO=17	FSAF=4	FSAR=7	FSRF=1	FSRR=16	FWDB=-0.0351009	FXX=0	LEN=1	MLLD=59.7315	PB=0.5	PBP=1	QD=6.21121	RBI=0.0428223
chr1	11128001	11128001	A	G	0.986577	147	149	1	intronic	EXOSC10	.	.	.	rs2791657	.	.	.	.	0.79	.	.	.	.	.	.	.	.	.	.	.	.	1398.97	snp	FAO=147	FDP=147	FR=.	FRO=0	FSAF=76	FSAR=71	FSRF=0	FSRR=0	FWDB=0.0117264	FXX=0.0134219	LEN=1	MLLD=185.567	PB=0.5	PBP=1	QD=38.0671	RBI=0.0643445
chr1	11128654	11128654	G	A	1	95	95	1	intronic	EXOSC10	.	.	.	rs2791655	.	.	0.7124	.	0.8	.	.	.	.	.	.	.	.	.	.	.	.	966.29	snp	FAO=100	FDP=100	FR=.	FRO=0	FSAF=53	FSAR=47	FSRF=0	FSRR=0	FWDB=0.0324617	FXX=0	LEN=1	MLLD=147.618	PB=0.5	PBP=1	QD=38.6517	RBI=0.0833476
chr1	11132217	11132217	G	A	1	70	70	1	exonic	EXOSC10	.	synonymous SNV	EXOSC10:NM_002685:exon19:c.C2094T:p.R698R,EXOSC10:NM_001001998:exon20:c.C2169T:p.R723R	rs1130683	.	.	0.738	.	0.81	.	.	.	.	.	.	.	.	.	.	.	.	677.13	snp	FAO=70	FDP=70	FR=.	FRO=0	FSAF=36	FSAR=34	FSRF=0	FSRR=0	FWDB=0.00638548	FXX=0	LEN=1	MLLD=203.628	PB=0.5	PBP=1	QD=38.6932	RBI=0.0301428
chr1	11141187	11141187	C	G	0.992424	131	132	2	exonic	EXOSC10	.	synonymous SNV	EXOSC10:NM_001001998:exon11:c.G1389C:p.P463P,EXOSC10:NM_002685:exon11:c.G1389C:p.P463P	rs2258621	.	.	0.7614	.	0.94	.	.	.	.	.	.	.	.	.	.	.	.	1247.79	snp	FAO=131	FDP=131	FR=.	FRO=0	FSAF=67	FSAR=64	FSRF=0	FSRR=0	FWDB=0.0151286	FXX=0.00757518	LEN=1	MLLD=56.014	PB=0.5	PBP=1	QD=38.1005	RBI=0.0254647
chr1	11187893	11187893	T	C	1	113	113	1	intronic	MTOR	.	.	.	rs1770344	.	.	0.9997	.	1	.	.	.	.	.	.	.	.	.	.	.	.	1074.63	snp	FAO=113	FDP=113	FR=.	FRO=0	FSAF=59	FSAR=54	FSRF=0	FSRR=0	FWDB=-0.0357627	FXX=0	LEN=1	MLLD=172.28	PB=0.5	PBP=1	QD=38.0399	RBI=0.0577655
chr1	11205058	11205058	C	T	0.996154	259	260	1	exonic	MTOR	.	synonymous SNV	MTOR:NM_004958:exon33:c.G4731A:p.A1577A	rs1057079	.	.	0.735	.	0.82	.	.	.	.	.	.	.	.	.	.	.	.	2474.56	snp	FAO=260	FDP=260	FR=.	FRO=0	FSAF=131	FSAR=129	FSRF=0	FSRR=0	FWDB=0.0911371	FXX=0.00383127	LEN=1	MLLD=64.79	PB=0.5	PBP=1	QD=38.0701	RBI=0.0913786
chr1	11272343	11272343	C	A	0.232558	10	43	2	intronic	MTOR	.	.	.	.	.	.	.	.	.	.	.	.	.	.	.	.	.	.	.	.	.	21.58	snp	FAO=10	FDP=43	FR=.	FRO=33	FSAF=7	FSAR=3	FSRF=12	FSRR=21	FWDB=-0.00678324	FXX=0	LEN=1	MLLD=61.4667	PB=0.5	PBP=1	QD=2.00728	RBI=0.126865
chr1	11288758	11288758	G	A	1	47	47	1	exonic	MTOR	.	synonymous SNV	MTOR:NM_004958:exon19:c.C2997T:p.N999N	rs1064261	.	.	0.7287	.	0.92	.	.	.	.	.	.	.	.	.	.	.	.	450.48	snp	FAO=47	FDP=47	FR=.	FRO=0	FSAF=26	FSAR=21	FSRF=0	FSRR=0	FWDB=0.0469597	FXX=0.020829	LEN=1	MLLD=113.149	PB=0.5	PBP=1	QD=38.3383	RBI=0.0685629
chr1	11300684	11300684	C	T	0.408333	49	120	3	intronic	MTOR	.	.	.	.	.	.	.	.	.	.	.	.	.	.	.	.	.	.	.	.	.	170.59	snp	FAO=49	FDP=120	FR=.	FRO=71	FSAF=24	FSAR=25	FSRF=28	FSRR=43	FWDB=-0.0119108	FXX=0	LEN=1	MLLD=303.269	PB=0.5	PBP=1	QD=5.68635	RBI=0.011944
chr1	11301714	11301714	A	G	1	89	89	1	exonic	MTOR	.	synonymous SNV	MTOR:NM_004958:exon10:c.T1437C:p.D479D	rs1135172	.	.	0.7285	.	0.88	.	.	.	.	.	.	.	.	.	.	.	.	857.02	snp	FAO=89	FDP=89	FR=.	FRO=0	FSAF=28	FSAR=61	FSRF=0	FSRR=0	FWDB=-0.028386	FXX=0	LEN=1	MLLD=257.064	PB=0.5	PBP=1	QD=38.5179	RBI=0.0465337
chr1	11333843	11333843	G	T	0.45	54	120	3	exonic	UBIAD1	.	synonymous SNV	UBIAD1:NM_013319:exon1:c.G255T:p.V85V	.	.	.	.	.	.	.	.	.	.	.	.	.	.	.	.	.	.	204.25	snp	FAO=53	FDP=119	FR=.	FRO=66	FSAF=29	FSAR=24	FSRF=32	FSRR=34	FWDB=0.0825205	FXX=0.00833264	LEN=1	MLLD=59.0934	PB=0.5	PBP=1	QD=6.86539	RBI=0.0914492
chr1	11333845	11333845	-	T	0.425	51	120	2	exonic	UBIAD1	.	frameshift insertion	UBIAD1:NM_013319:exon1:c.258dupT:p.G86fs	.	.	.	.	.	.	.	.	.	.	.	.	.	.	.	.	.	.	80.68	ins	FAO=57	FDP=113	FR=.	FRO=56	FSAF=31	FSAR=26	FSRF=28	FSRR=28	FWDB=0.122756	FXX=0.0583285	LEN=1	MLLD=20.3834	PB=0.5	PBP=1	QD=2.85592	RBI=0.123893
chr1	11561593	11561593	G	A	0.919355	57	62	2	exonic	PTCHD2	.	nonsynonymous SNV	PTCHD2:NM_020780:exon2:c.G544A:p.G182S	rs2817580	.	.	0.6342	.	0.67	.	.	0.62	T	0.008	B	.	.	1	P	1.99	T	539.42	snp	FAO=57	FDP=57	FR=.	FRO=0	FSAF=19	FSAR=38	FSRF=0	FSRR=0	FWDB=0.0475698	FXX=0.0806322	LEN=1	MLLD=297.421	PB=0.5	PBP=1	QD=37.8537	RBI=0.0521102
chr1	11575375	11575375	T	A	0.933735	155	166	1	intronic	PTCHD2	.	.	.	rs2594318	.	.	0.6339	.	0.68	.	.	.	.	.	.	.	.	.	.	.	.	1484.57	snp	FAO=157	FDP=157	FR=.	FRO=0	FSAF=75	FSAR=82	FSRF=0	FSRR=0	FWDB=0.0209956	FXX=0.0598767	LEN=1	MLLD=95.2121	PB=0.5	PBP=1	QD=37.8234	RBI=0.0430093
chr1	11579470	11579470	G	A	0.992857	278	280	1	exonic	PTCHD2	.	nonsynonymous SNV	PTCHD2:NM_020780:exon8:c.G1948A:p.A650T	rs2072994	.	.	0.6157	.	0.74	.	.	0.46	T	0.004	B	0.603	N	1	P	-2.47	D	2696.64	snp	FAO=282	FDP=282	FR=.	FRO=0	FSAF=132	FSAR=150	FSRF=0	FSRR=0	FWDB=0.0132388	FXX=0.00353344	LEN=1	MLLD=196.256	PB=0.5	PBP=1	QD=38.2502	RBI=0.0273525
chr1	11596671	11596671	G	A	0.487273	134	275	4	exonic	PTCHD2	.	synonymous SNV	PTCHD2:NM_020780:exon21:c.G4107A:p.L1369L	.	.	.	.	.	.	.	.	0	D	.	.	.	.	1	D	.	.	551.69	snp	FAO=136	FDP=281	FR=.	FRO=145	FSAF=63	FSAR=73	FSRF=83	FSRR=62	FWDB=0.0163022	FXX=0.0209052	LEN=1	MLLD=179.945	PB=0.5	PBP=1	QD=7.85322	RBI=0.0171446
chr1	11710779	11710779	-	GCG	0.511111	23	45	1	exonic	FBXO2	.	nonframeshift insertion	FBXO2:NM_012168:exon2:c.134_135insCGC:p.A45delinsAA	rs148874459	.	ID=COSM1180447;OCCURENCE=1(prostate)	0.119	.	0.46	.	.	.	.	.	.	.	.	.	.	.	.	53.98	ins	FAO=25	FDP=43	FR=.	FRO=18	FSAF=23	FSAR=2	FSRF=3	FSRR=15	FWDB=0.00820373	FXX=0.0444346	LEN=3	MLLD=128.278	PB=0.5	PBP=1	QD=5.02166	RBI=0.0601995
chr1	11721344	11721344	C	T	0.26	26	100	5	exonic	FBXO44	.	synonymous SNV	FBXO44:NM_183412:exon5:c.C657T:p.P219P,FBXO44:NM_183413:exon5:c.C657T:p.P219P,FBXO44:NM_001304790:exon6:c.C657T:p.P219P	.	.	.	.	.	.	.	.	.	.	.	.	.	.	.	.	.	.	47.19	snp	FAO=25	FDP=99	FR=.	FRO=74	FSAF=13	FSAR=12	FSRF=37	FSRR=37	FWDB=0.00517756	FXX=0.009999	LEN=1	MLLD=182.007	PB=0.5	PBP=1	QD=1.90674	RBI=0.0215452
chr1	11766547	11766547	G	A	0.483444	73	151	4	exonic	DRAXIN	.	nonsynonymous SNV	DRAXIN:NM_198545:exon2:c.G232A:p.G78R	.	.	.	.	.	.	.	.	0.29	T	0.087	B	0	D	0.743	N	1.02	T	301.65	snp	FAO=73	FDP=152	FR=.	FRO=79	FSAF=50	FSAR=23	FSRF=47	FSRR=32	FWDB=-0.0402143	FXX=0	LEN=1	MLLD=109.1	PB=0.5	PBP=1	QD=7.93821	RBI=0.0442464
chr1	11854457	11854457	G	A	1	13	13	1	exonic	MTHFR	.	synonymous SNV	MTHFR:NM_005957:exon8:c.C1305T:p.F435F	rs4846051	CLINSIG=non-pathogenic;CLNDBN=not_specified;CLNREVSTAT=criteria_provided\x2c_single_submitter;CLNACC=RCV000153514.2;CLNDSDB=MedGen;CLNDSDBID=CN169374	.	0.997	.	1	.	.	.	.	.	.	.	.	.	.	.	.	116.19	snp	FAO=13	FDP=13	FR=.	FRO=0	FSAF=9	FSAR=4	FSRF=0	FSRR=0	FWDB=-0.0280213	FXX=0	LEN=1	MLLD=90.9717	PB=0.5	PBP=1	QD=35.7502	RBI=0.0482856
chr1	11854755	11854755	G	A	1	170	170	1	intronic	MTHFR	.	.	.	rs1994798	.	.	0.5876	.	0.78	.	.	.	.	.	.	.	.	.	.	.	.	1639.73	snp	FAO=170	FDP=170	FR=.	FRO=0	FSAF=73	FSAR=97	FSRF=0	FSRR=0	FWDB=-0.0376178	FXX=0	LEN=1	MLLD=68.1534	PB=0.5	PBP=1	QD=38.5818	RBI=0.0406826
chr1	11856378	11856378	G	A	1	175	175	2	exonic	MTHFR	.	nonsynonymous SNV	MTHFR:NM_005957:exon5:c.C665T:p.A222V	rs1801133	CLINSIG=non-pathogenic|unknown|untested;CLNDBN=MTHFR_deficiency\x2c_thermolabile_type|Gastrointestinal_Stromal_Tumors|not_provided;CLNREVSTAT=no_assertion_criteria_provided|no_assertion_criteria_provided|no_assertion_provided;CLNACC=RCV000003697.5|RCV000144921.1|RCV000153516.2;CLNDSDB=MedGen|MedGen:OMIM:Orphanet|MedGen;CLNDSDBID=C1856059|C0238198:606764:ORPHA44890|CN221809	.	0.3469	.	0.51	.	Name=Homocysteine levels	0.05	D	0.999	D	0	D	0	P	-4.03	D	1674.38	snp	FAO=175	FDP=175	FR=.	FRO=0	FSAF=78	FSAR=97	FSRF=0	FSRR=0	FWDB=-0.00603675	FXX=0	LEN=1	MLLD=186.196	PB=0.5	PBP=1	QD=38.2716	RBI=0.101482
chr1	11884555	11884555	A	G	1	265	265	1	exonic	CLCN6	.	nonsynonymous SNV	CLCN6:NM_001256959:exon7:c.A527G:p.E176G,CLCN6:NM_001286:exon8:c.A593G:p.E198G	rs198400	.	.	0.999	.	1	.	.	1	T	0.001	B	0	N	0	P	0.63	T	2576.27	snp	FAO=269	FDP=269	FR=.	FRO=0	FSAF=129	FSAR=140	FSRF=0	FSRR=0	FWDB=-0.0179587	FXX=0.0073798	LEN=1	MLLD=332.553	PB=0.5	PBP=1	QD=38.3088	RBI=0.0211012
chr1	11888643	11888643	C	-	0.539792	156	289	2	exonic	CLCN6	.	frameshift deletion	CLCN6:NM_001256959:exon11:c.1017delC:p.Y339fs,CLCN6:NM_001286:exon12:c.1083delC:p.Y361fs	.	.	.	.	.	.	.	.	.	.	.	.	.	.	.	.	.	.	260.42	del	FAO=158	FDP=286	FR=.	FRO=128	FSAF=61	FSAR=97	FSRF=61	FSRR=67	FWDB=-0.0225982	FXX=0.0103803	LEN=1	MLLD=33.3978	PB=0.5	PBP=1	QD=3.64218	RBI=0.0245608
chr1	11893907	11893907	G	A	0.594937	47	79	3	intronic	CLCN6	.	.	.	.	.	.	.	.	0	.	.	.	.	.	.	.	.	.	.	.	.	250.89	snp	FAO=47	FDP=79	FR=.	FRO=32	FSAF=30	FSAR=17	FSRF=13	FSRR=19	FWDB=0.043306	FXX=0	LEN=1	MLLD=331.533	PB=0.5	PBP=1	QD=12.7032	RBI=0.0441628
chr1	11907557	11907557	G	A	0.287879	38	132	2	ncRNA_exonic	NPPA-AS1	.	.	.	rs370558325	.	.	.	.	0.001	.	.	.	.	.	.	.	.	.	.	.	.	82.95	snp	FAO=38	FDP=132	FR=.	FRO=94	FSAF=20	FSAR=18	FSRF=47	FSRR=47	FWDB=-0.0515623	FXX=0	LEN=1	MLLD=62.0087	PB=0.5	PBP=1	QD=2.51375	RBI=0.0842177
chr1	11918461	11918461	G	A	0.358025	29	81	4	exonic	NPPB	.	synonymous SNV	NPPB:NM_002521:exon2:c.C198T:p.P66P	.	.	.	.	.	.	.	.	.	.	.	.	.	.	.	.	.	.	89.7	snp	FAO=29	FDP=81	FR=.	FRO=52	FSAF=2	FSAR=27	FSRF=6	FSRR=46	FWDB=-0.0148021	FXX=0	LEN=1	MLLD=296.179	PB=0.5	PBP=1	QD=4.42957	RBI=0.0159979
chr1	12023500	12023500	G	A	1	104	104	1	intronic	PLOD1	.	.	.	rs72641011	.	.	.	.	0.034	.	.	.	.	.	.	.	.	.	.	.	.	1001.74	snp	FAO=105	FDP=105	FR=.	FRO=0	FSAF=67	FSAR=38	FSRF=0	FSRR=0	FWDB=-0.0287373	FXX=0.00943307	LEN=1	MLLD=87.9048	PB=0.5	PBP=1	QD=38.1615	RBI=0.0387694
chr1	12062205	12062205	A	G	0.996032	251	252	2	intronic	MFN2	.	.	.	rs2236057	.	.	0.6514	.	0.73	.	.	.	.	.	.	.	.	.	.	.	.	2382.17	snp	FAO=251	FDP=251	FR=.	FRO=0	FSAF=132	FSAR=119	FSRF=0	FSRR=0	FWDB=-0.0828885	FXX=0.0039681	LEN=1	MLLD=68.3083	PB=0.5	PBP=1	QD=37.9629	RBI=0.0986777
chr1	12064906	12064906	G	A	0.708333	51	72	2	exonic	MFN2	.	nonsynonymous SNV	MFN2:NM_001127660:exon13:c.G1417A:p.G473R,MFN2:NM_014874:exon14:c.G1417A:p.G473R	.	.	.	.	.	.	.	.	0.11	T	0.35	B	0	D	1	D	-2.05	D	321.08	snp	FAO=51	FDP=72	FR=.	FRO=21	FSAF=17	FSAR=34	FSRF=9	FSRR=12	FWDB=0.034421	FXX=0	LEN=1	MLLD=55.9188	PB=0.5	PBP=1	QD=17.8377	RBI=0.0580338
chr1	12071680	12071680	A	G	1	94	94	1	UTR3	MFN2	NM_014874:c.*58A>G,NM_001127660:c.*58A>G	.	.	rs1042842	.	.	0.6556	.	0.89	.	.	.	.	.	.	.	.	.	.	.	.	893.08	snp	FAO=94	FDP=94	FR=.	FRO=0	FSAF=44	FSAR=50	FSRF=0	FSRR=0	FWDB=-0.0215381	FXX=0	LEN=1	MLLD=64.216	PB=0.5	PBP=1	QD=38.0036	RBI=0.0693775
chr1	12082926	12082926	A	G	0.99115	112	113	2	exonic	MIIP	.	nonsynonymous SNV	MIIP:NM_021933:exon4:c.A499G:p.K167E	rs2295283	.	.	0.7143	.	0.83	.	.	1	T	0	B	0.201	N	1	P	2.68	T	1047.97	snp	FAO=112	FDP=112	FR=.	FRO=0	FSAF=59	FSAR=53	FSRF=0	FSRR=0	FWDB=-0.074316	FXX=0.00884877	LEN=1	MLLD=172.178	PB=0.5	PBP=1	QD=37.4274	RBI=0.0763803
chr1	12183372	12183372	G	A	0.947368	36	38	1	exonic	TNFRSF8	.	synonymous SNV	TNFRSF8:NM_001281430:exon8:c.G645A:p.A215A,TNFRSF8:NM_001243:exon9:c.G978A:p.A326A	rs11569904	.	.	0.006	.	0.009	.	.	.	.	.	.	.	.	.	.	.	.	323.28	snp	FAO=37	FDP=38	FR=.	FRO=1	FSAF=27	FSAR=10	FSRF=1	FSRR=0	FWDB=0.0442282	FXX=0	LEN=1	MLLD=54.6828	PB=0.5	PBP=1	QD=34.0296	RBI=0.129311
chr1	12248942	12248942	A	G	0.992395	261	263	3	exonic	TNFRSF1B	.	synonymous SNV	TNFRSF1B:NM_001066:exon2:c.A168G:p.K56K	rs945439	.	.	0.2421	.	0.27	.	.	.	.	.	.	.	.	.	.	.	.	2462.38	snp	FAO=261	FDP=261	FR=.	FRO=0	FSAF=109	FSAR=152	FSRF=0	FSRR=0	FWDB=0.0596329	FXX=0.00760427	LEN=1	MLLD=138.94	PB=0.5	PBP=1	QD=37.7377	RBI=0.0601796
chr1	12251765	12251765	T	G	0.965517	84	87	1	intronic	TNFRSF1B	.	.	.	rs498906	.	.	.	.	0.34	.	.	.	.	.	.	.	.	.	.	.	.	803.47	snp	FAO=84	FDP=84	FR=.	FRO=0	FSAF=30	FSAR=54	FSRF=0	FSRR=0	FWDB=-0.030181	FXX=0.0344788	LEN=1	MLLD=57.347	PB=0.5	PBP=1	QD=38.2602	RBI=0.0340502
chr1	12251808	12251808	T	G	1	92	92	3	ncRNA_exonic	MIR4632	.	.	.	rs653667	.	.	0.3672	.	0.4	.	.	.	.	.	.	.	.	.	.	.	.	882.28	snp	FAO=93	FDP=93	FR=.	FRO=0	FSAF=27	FSAR=66	FSRF=0	FSRR=0	FWDB=0.0218376	FXX=0	LEN=1	MLLD=307.947	PB=0.5	PBP=1	QD=37.9475	RBI=0.0315361
chr1	12252955	12252955	T	G	0.986364	217	220	1	exonic	TNFRSF1B	.	nonsynonymous SNV	TNFRSF1B:NM_001066:exon6:c.T587G:p.M196R	rs1061622	.	.	0.2406	.	0.28	.	.	0.18	T	0	B	0.217	N	1	P	0.18	T	2113.8	snp	FAO=219	FDP=219	FR=.	FRO=0	FSAF=107	FSAR=112	FSRF=0	FSRR=0	FWDB=0.0407188	FXX=0.00454525	LEN=1	MLLD=144.032	PB=0.5	PBP=1	QD=38.6082	RBI=0.0524914
chr1	12321267	12321267	C	A	0.340517	79	232	1	intronic	VPS13D	.	.	.	.	.	.	.	.	.	.	.	.	.	.	.	.	.	.	.	.	.	208.31	snp	FAO=79	FDP=232	FR=.	FRO=153	FSAF=39	FSAR=40	FSRF=71	FSRR=82	FWDB=0.000838478	FXX=0	LEN=1	MLLD=355.512	PB=0.5	PBP=1	QD=3.59158	RBI=0.0214611
chr1	12321966	12321966	G	A	0.451613	84	186	2	exonic	VPS13D	.	nonsynonymous SNV	VPS13D:NM_015378:exon13:c.G1423A:p.E475K,VPS13D:NM_018156:exon13:c.G1423A:p.E475K	.	.	.	.	.	.	.	.	0.5	T	0.449	B	0	D	1	D	0.98	T	320.52	snp	FAO=84	FDP=186	FR=.	FRO=102	FSAF=51	FSAR=33	FSRF=61	FSRR=41	FWDB=0.0434464	FXX=0.00534731	LEN=1	MLLD=60.6725	PB=0.5	PBP=1	QD=6.89292	RBI=0.0510783
chr1	12339619	12339619	A	T	0.992248	128	129	2	exonic	VPS13D	.	nonsynonymous SNV	VPS13D:NM_015378:exon20:c.A4514T:p.E1505V,VPS13D:NM_018156:exon20:c.A4514T:p.E1505V	rs4845898	.	.	0.2291	.	0.28	.	.	0.18	T	0.925	P	0	D	0	P	0.59	T	1215.13	snp	FAO=128	FDP=128	FR=.	FRO=0	FSAF=48	FSAR=80	FSRF=0	FSRR=0	FWDB=0.07207	FXX=0.00775134	LEN=1	MLLD=125.995	PB=0.5	PBP=1	QD=37.9728	RBI=0.0990347
chr1	12401868	12401868	A	C	0.988166	167	169	1	exonic	VPS13D	.	synonymous SNV	VPS13D:NM_018156:exon40:c.A8583C:p.P2861P,VPS13D:NM_015378:exon41:c.A8658C:p.P2886P	rs28551666	.	.	0.8036	.	0.9	.	.	.	.	.	.	.	.	0	P	.	.	1622.09	snp	FAO=171	FDP=171	FR=.	FRO=0	FSAF=96	FSAR=75	FSRF=0	FSRR=0	FWDB=0.0226013	FXX=0.0172404	LEN=1	MLLD=326.709	PB=0.5	PBP=1	QD=37.9437	RBI=0.0348919
chr1	12418700	12418700	T	C	1	194	194	1	intronic	VPS13D	.	.	.	rs10864552	.	.	0.904	.	1	.	.	.	.	.	.	.	.	.	.	.	.	1857.3	snp	FAO=194	FDP=194	FR=.	FRO=0	FSAF=108	FSAR=86	FSRF=0	FSRR=0	FWDB=0.00166316	FXX=0.00512794	LEN=1	MLLD=174.71	PB=0.5	PBP=1	QD=38.2948	RBI=0.0224035
chr1	12628471	12628471	A	C	0.995816	238	239	4	intronic	DHRS3	.	.	.	rs4072868	.	.	0.244	.	0.25	.	.	.	.	.	.	.	.	.	.	.	.	2273.09	snp	FAO=238	FDP=238	FR=.	FRO=0	FSAF=107	FSAR=131	FSRF=0	FSRR=0	FWDB=0.0324818	FXX=0.00418393	LEN=1	MLLD=342.664	PB=0.5	PBP=1	QD=38.2031	RBI=0.033342
chr1	12638693	12638693	T	C	0.449339	102	227	2	intronic	DHRS3	.	.	.	.	.	.	.	.	.	.	.	.	.	.	.	.	.	.	.	.	.	391.2	snp	FAO=103	FDP=228	FR=.	FRO=125	FSAF=54	FSAR=49	FSRF=56	FSRR=69	FWDB=-0.00189337	FXX=0.00436662	LEN=1	MLLD=53.0705	PB=0.5	PBP=1	QD=6.8632	RBI=0.077808
chr1	12638964	12638964	T	C	1	73	73	1	exonic	DHRS3	.	synonymous SNV	DHRS3:NM_004753:exon4:c.A480G:p.P160P	rs2275875	.	.	0.8564	.	0.9	.	.	.	.	.	.	.	.	.	.	.	.	689.98	snp	FAO=73	FDP=73	FR=.	FRO=0	FSAF=31	FSAR=42	FSRF=0	FSRR=0	FWDB=-0.0841182	FXX=0	LEN=1	MLLD=194.235	PB=0.5	PBP=1	QD=37.8073	RBI=0.0849044
chr1	12726689	12726689	T	A	0.526882	49	93	3	exonic	AADACL4	.	synonymous SNV	AADACL4:NM_001013630:exon4:c.T1167A:p.S389S	.	.	.	.	.	.	.	.	.	.	.	.	.	.	.	.	.	.	224.09	snp	FAO=49	FDP=94	FR=.	FRO=45	FSAF=32	FSAR=17	FSRF=40	FSRR=5	FWDB=-0.0169891	FXX=0	LEN=1	MLLD=70.0806	PB=0.5	PBP=1	QD=9.53573	RBI=0.02989
chr1	12776218	12776218	A	C	1	282	282	1	exonic	AADACL3	.	unknown	UNKNOWN	rs3000860	.	.	.	.	0.92	.	.	.	.	.	.	.	.	.	.	.	.	2672.01	snp	FAO=279	FDP=279	FR=.	FRO=0	FSAF=136	FSAR=143	FSRF=0	FSRR=0	FWDB=0.0126454	FXX=0.0106379	LEN=1	MLLD=66.4882	PB=0.5	PBP=1	QD=38.3084	RBI=0.0846178
chr1	12776344	12776344	A	T	0.996622	295	296	1	exonic	AADACL3	.	unknown	UNKNOWN	rs3000859	.	.	0.8313	.	0.85	.	.	1	T	0	B	.	.	0	P	3.47	T	2797.03	snp	FAO=293	FDP=293	FR=.	FRO=0	FSAF=129	FSAR=164	FSRF=0	FSRR=0	FWDB=0.0476522	FXX=0.0134676	LEN=1	MLLD=212.715	PB=0.5	PBP=1	QD=38.1848	RBI=0.0847649
chr1	12779560	12779560	T	C	1	140	140	1	exonic	AADACL3	.	unknown	UNKNOWN	rs3010876	.	.	0.8294	.	0.94	.	.	.	.	.	.	.	.	.	.	.	.	1437.31	snp	FAO=150	FDP=150	FR=.	FRO=0	FSAF=85	FSAR=65	FSRF=0	FSRR=0	FWDB=0.014458	FXX=0	LEN=1	MLLD=152.319	PB=0.5	PBP=1	QD=38.3283	RBI=0.0156833
chr1	12779618	12779618	T	C	1	55	55	1	exonic	AADACL3	.	unknown	UNKNOWN	rs3010877	.	.	0.8295	.	0.94	.	.	1	T	0	B	0	N	0	P	4.21	T	519.8	snp	FAO=55	FDP=55	FR=.	FRO=0	FSAF=34	FSAR=21	FSRF=0	FSRR=0	FWDB=0.00532845	FXX=0	LEN=1	MLLD=322.481	PB=0.5	PBP=1	QD=37.8036	RBI=0.0120756
chr1	12785494	12785494	G	-	#VALUE!	85;144	231	1;1	exonic	AADACL3	.	unknown	UNKNOWN	.	.	ID=COSM1333383,COSM1333384;OCCURENCE=1(central_nervous_system),1(skin),3(large_intestine)	.	.	0.0007	.	.	.	.	.	.	.	.	.	.	.	.	2168.35	del;snp	FAO=104,127	FDP=231	FR=.	FRO=0	FSAF=57,72	FSAR=47,55	FSRF=0	FSRR=0	FWDB=-0.0021699,-0.0023547	FXX=0.00858332	LEN=1,1	MLLD=172.665,172.846	PB=0.5,0.5	PBP=1,1	QD=37.5473	RBI=0.00377445,0.0121984
chr1	12785494	12785494	G	T	#VALUE!	85;144	231	1;1	exonic	AADACL3	.	unknown	UNKNOWN	rs7513079	.	.	0.732	.	0.83	.	.	1	T	0.132	B	0	N	1	P	3.52	T	2168.35	del;snp	FAO=104,127	FDP=231	FR=.	FRO=0	FSAF=57,72	FSAR=47,55	FSRF=0	FSRR=0	FWDB=-0.0021699,-0.0023547	FXX=0.00858332	LEN=1,1	MLLD=172.665,172.846	PB=0.5,0.5	PBP=1,1	QD=37.5473	RBI=0.00377445,0.0121984
chr1	12820709	12820709	C	T	0.504854	52	103	5	exonic	C1orf158	.	nonsynonymous SNV	C1orf158:NM_152290:exon4:c.C410T:p.P137L	.	.	.	.	.	.	.	.	0.01	D	1	D	0	D	1	D	0.58	T	229.27	snp	FAO=52	FDP=103	FR=.	FRO=51	FSAF=36	FSAR=16	FSRF=39	FSRR=12	FWDB=0.0610801	FXX=0	LEN=1	MLLD=51.0716	PB=0.5	PBP=1	QD=8.90362	RBI=0.0708396
chr1	12820870	12820870	T	C	1	65	65	3	exonic	C1orf158	.	nonsynonymous SNV	C1orf158:NM_152290:exon4:c.T571C:p.F191L	rs1132185	.	.	0.7894	.	0.92	.	.	0.58	T	0	B	0.011	N	1	P	1.17	T	652.03	snp	FAO=68	FDP=68	FR=.	FRO=0	FSAF=46	FSAR=22	FSRF=0	FSRR=0	FWDB=-0.0113666	FXX=0	LEN=1	MLLD=196.16	PB=0.5	PBP=1	QD=38.3545	RBI=0.0366194
chr1	12835868	12835868	T	C	1	189	189	1	exonic	PRAMEF12	.	nonsynonymous SNV	PRAMEF12:NM_001080830:exon2:c.T470C:p.M157T	rs1812242	.	.	0.8035	.	0.85	.	.	0.56	T	0	B	0.017	N	1	P	5.51	T	1819.6	snp	FAO=189	FDP=189	FR=.	FRO=0	FSAF=102	FSAR=87	FSRF=0	FSRR=0	FWDB=0.0157895	FXX=0	LEN=1	MLLD=188.987	PB=0.5	PBP=1	QD=38.51	RBI=0.0274524
chr1	12836250	12836250	C	T	0.986111	142	144	2	exonic	PRAMEF12	.	synonymous SNV	PRAMEF12:NM_001080830:exon2:c.C852T:p.D284D	rs140879180	.	.	0.0102	.	0.01	.	.	.	.	.	.	.	.	.	.	.	.	1321.16	snp	FAO=142	FDP=144	FR=.	FRO=2	FSAF=66	FSAR=76	FSRF=0	FSRR=2	FWDB=-0.00806413	FXX=0	LEN=1	MLLD=225.255	PB=0.5	PBP=1	QD=36.6988	RBI=0.0274687
chr1	12837463	12837463	C	T	1	149	149	2	exonic	PRAMEF12	.	synonymous SNV	PRAMEF12:NM_001080830:exon3:c.C1173T:p.A391A	rs112368379	.	.	0.0981	.	0.12	.	.	.	.	.	.	.	.	.	.	.	.	1447.17	snp	FAO=150	FDP=150	FR=.	FRO=0	FSAF=66	FSAR=84	FSRF=0	FSRR=0	FWDB=0.0157761	FXX=0	LEN=1	MLLD=187.509	PB=0.5	PBP=1	QD=38.5912	RBI=0.0521025
chr1	12837634	12837634	T	A	0.986301	72	73	2	exonic	PRAMEF12	.	synonymous SNV	PRAMEF12:NM_001080830:exon3:c.T1344A:p.I448I	rs848578	.	.	0.8117	.	0.84	.	.	.	.	.	.	.	.	.	.	.	.	664.47	snp	FAO=72	FDP=73	FR=.	FRO=1	FSAF=39	FSAR=33	FSRF=0	FSRR=1	FWDB=0.0593021	FXX=0	LEN=1	MLLD=65.4769	PB=0.5	PBP=1	QD=36.4094	RBI=0.0695237
chr1	12854530	12854530	C	G	0.98995	197	199	2	exonic	PRAMEF1	.	nonsynonymous SNV	PRAMEF1:NM_023013:exon3:c.C754G:p.Q252E	rs1063776	.	.	0.856	.	0.93	.	.	1	T	0	B	0.56	N	1	P	5.57	T	1874.17	snp	FAO=198	FDP=198	FR=.	FRO=0	FSAF=99	FSAR=99	FSRF=0	FSRR=0	FWDB=-0.0389414	FXX=0.0099995	LEN=1	MLLD=64.5733	PB=0.5	PBP=1	QD=37.8621	RBI=0.0657594
chr1	12854713	12854713	G	T	0.991525	117	118	2	intronic	PRAMEF1	.	.	.	rs11121979	.	.	.	.	0.56	.	.	.	.	.	.	.	.	.	.	.	.	1105.94	snp	FAO=117	FDP=117	FR=.	FRO=0	FSAF=46	FSAR=71	FSRF=0	FSRR=0	FWDB=-0.0612631	FXX=0.00847386	LEN=1	MLLD=70.3347	PB=0.5	PBP=1	QD=37.8099	RBI=0.0617754
chr1	12855835	12855835	C	G	1	81	81	3	exonic	PRAMEF1	.	nonsynonymous SNV	PRAMEF1:NM_001294139:exon2:c.C380G:p.A127G,PRAMEF1:NM_023013:exon4:c.C1115G:p.A372G	rs1063795	.	.	.	.	1	.	.	0.09	T	0.005	B	0	N	1	P	2.59	T	768.56	snp	FAO=81	FDP=81	FR=.	FRO=0	FSAF=43	FSAR=38	FSRF=0	FSRR=0	FWDB=0.00970931	FXX=0	LEN=1	MLLD=54.863	PB=0.5	PBP=1	QD=37.9534	RBI=0.0946681
chr1	12855845	12855845	G	C	1	81	81	2	exonic	PRAMEF1	.	synonymous SNV	PRAMEF1:NM_001294139:exon2:c.G390C:p.R130R,PRAMEF1:NM_023013:exon4:c.G1125C:p.R375R	rs1063797	.	.	.	.	1	.	.	.	.	.	.	.	.	.	.	.	.	769.1	snp	FAO=81	FDP=81	FR=.	FRO=0	FSAF=43	FSAR=38	FSRF=0	FSRR=0	FWDB=-0.0356352	FXX=0	LEN=1	MLLD=195.01	PB=0.5	PBP=1	QD=37.9804	RBI=0.0488929
chr1	12856010	12856010	C	G	0.428571	3	7	1	exonic	PRAMEF1	.	nonsynonymous SNV	PRAMEF1:NM_001294139:exon2:c.C555G:p.F185L,PRAMEF1:NM_023013:exon4:c.C1290G:p.F430L	rs61775053	.	.	.	.	0.49	.	.	1	T	0.006	B	0.932	N	1	N	0.91	T	15.78	snp	FAO=3	FDP=7	FR=.	FRO=4	FSAF=3	FSAR=0	FSRF=3	FSRR=1	FWDB=-0.01544	FXX=0	LEN=1	MLLD=52.3304	PB=0.5	PBP=1	QD=9.01808	RBI=0.0898339
chr1	12887450	12887450	T	C	0.470238	79	168	1	exonic	PRAMEF11	.	unknown	UNKNOWN	.	.	.	.	.	0	.	.	1	T	0.001	B	0.177	N	1	N	2.61	T	317.04	snp	FAO=79	FDP=168	FR=.	FRO=89	FSAF=36	FSAR=43	FSRF=59	FSRR=30	FWDB=-0.0287368	FXX=0	LEN=1	MLLD=204.97	PB=0.5	PBP=1	QD=7.5485	RBI=0.0288836
chr1	12907837	12907837	C	T	0.538682	376	698	2	exonic	HNRNPCL1,HNRNPCL3,HNRNPCL4	.	synonymous SNV	HNRNPCL3:NM_001146181:exon1:c.G306A:p.A102A,HNRNPCL4:NM_001302551:exon1:c.G306A:p.A102A,HNRNPCL1:NM_001013631:exon2:c.G306A:p.A102A	rs1736811	.	.	.	.	0.51	.	.	.	.	.	.	.	.	.	.	.	.	911.05	snp	FAO=207	FDP=400	FR=.	FRO=193	FSAF=107	FSAR=100	FSRF=102	FSRR=91	FWDB=-0.0120088	FXX=0	LEN=1	MLLD=145.738	PB=0.5	PBP=1	QD=9.11051	RBI=0.0125119
chr1	12907885	12907885	T	C	0.246988	164	664	1	exonic	HNRNPCL1,HNRNPCL3,HNRNPCL4	.	synonymous SNV	HNRNPCL3:NM_001146181:exon1:c.A258G:p.A86A,HNRNPCL4:NM_001302551:exon1:c.A258G:p.A86A,HNRNPCL1:NM_001013631:exon2:c.A258G:p.A86A	rs848418	.	.	.	.	0.96	.	.	.	.	.	.	.	.	.	.	.	.	172.81	snp	FAO=105	FDP=400	FR=.	FRO=295	FSAF=86	FSAR=19	FSRF=122	FSRR=173	FWDB=0.00324962	FXX=0	LEN=1	MLLD=49.9293	PB=0.5	PBP=1	QD=1.72814	RBI=0.00588643
chr1	12941782	12941782	C	T	0.487179	38	78	2	exonic	PRAMEF4	.	synonymous SNV	PRAMEF4:NM_001009611:exon3:c.G768A:p.K256K	.	.	.	.	.	.	.	.	.	.	.	.	.	.	.	.	.	.	164.46	snp	FAO=38	FDP=78	FR=.	FRO=40	FSAF=11	FSAR=27	FSRF=16	FSRR=24	FWDB=-0.0131987	FXX=0	LEN=1	MLLD=63.6713	PB=0.5	PBP=1	QD=8.43366	RBI=0.0596767
chr1	13183207	13183207	C	T	0.285714	14	49	2	exonic	HNRNPCL2	.	synonymous SNV	HNRNPCL2:NM_001136561:exon2:c.G666A:p.E222E	.	.	.	.	.	.	.	.	.	.	.	.	.	.	.	.	.	.	31.98	snp	FAO=13	FDP=48	FR=.	FRO=35	FSAF=6	FSAR=7	FSRF=18	FSRR=17	FWDB=-0.00477127	FXX=0.020404	LEN=1	MLLD=65.1771	PB=0.5	PBP=1	QD=2.66478	RBI=0.061378
chr1	13183439	13183439	T	C	0.991736	240	242	1	exonic	HNRNPCL2	.	nonsynonymous SNV	HNRNPCL2:NM_001136561:exon2:c.A434G:p.H145R	rs28713604	.	.	.	.	0.82	.	.	.	.	.	.	.	.	.	.	.	.	2311.5	snp	FAO=242	FDP=242	FR=.	FRO=0	FSAF=137	FSAR=105	FSRF=0	FSRR=0	FWDB=-0.000682885	FXX=0.00411506	LEN=1	MLLD=86.4401	PB=0.5	PBP=1	QD=38.2066	RBI=0.0426918
chr1	13910417	13910417	C	T	0.96	24	25	7	exonic	PDPN	.	synonymous SNV	PDPN:NM_006474:exon1:c.C117T:p.P39P,PDPN:NM_198389:exon1:c.C117T:p.P39P	rs355025	.	.	0.328	.	0.7	.	.	.	.	.	.	.	.	.	.	.	.	209.88	snp	FAO=24	FDP=25	FR=.	FRO=1	FSAF=9	FSAR=15	FSRF=0	FSRR=1	FWDB=0.0314655	FXX=0	LEN=1	MLLD=249.192	PB=0.5	PBP=1	QD=33.581	RBI=0.031633
chr1	13940864	13940864	C	G	1	85	85	1	exonic	PDPN	.	nonsynonymous SNV	PDPN:NM_001006624:exon5:c.C314G:p.A105G,PDPN:NM_001006625:exon5:c.C314G:p.A105G,PDPN:NM_006474:exon5:c.C668G:p.A223G,PDPN:NM_198389:exon5:c.C668G:p.A223G	rs2486188	.	.	0.9548	.	1	.	.	1	T	0	B	0.018	N	1	P	2.71	T	824.49	snp	FAO=86	FDP=86	FR=.	FRO=0	FSAF=50	FSAR=36	FSRF=0	FSRR=0	FWDB=0.0349605	FXX=0.0227247	LEN=1	MLLD=71.7383	PB=0.5	PBP=1	QD=38.3484	RBI=0.0566518
chr1	14099605	14099605	G	A	0.205479	15	73	2	exonic	PRDM2	.	nonsynonymous SNV	PRDM2:NM_012231:exon7:c.G544A:p.G182R,PRDM2:NM_015866:exon7:c.G544A:p.G182R	.	.	.	.	.	.	.	.	0.07	T	0.835	P	0.314	N	1	D	-0.66	T	67.82	snp	FAO=24	FDP=73	FR=.	FRO=49	FSAF=11	FSAR=13	FSRF=11	FSRR=38	FWDB=0.011055	FXX=0	LEN=1	MLLD=48.5579	PB=0.5	PBP=1	QD=3.71598	RBI=0.0245286
chr1	14143003	14143003	A	G	1	73	73	1	exonic	PRDM2	.	nonsynonymous SNV	PRDM2:NM_001135610:exon7:c.A593G:p.Q198R	rs1046331	.	.	0.8436	.	0.93	.	.	0.49	T	0	B	.	.	1	P	0.56	T	688.86	snp	FAO=73	FDP=73	FR=.	FRO=0	FSAF=17	FSAR=56	FSRF=0	FSRR=0	FWDB=0.035841	FXX=0	LEN=1	MLLD=117.404	PB=0.5	PBP=1	QD=37.7456	RBI=0.0360396
chr1	15382676	15382676	G	A	0.310127	49	158	2	exonic	KAZN	.	synonymous SNV	KAZN:NM_001017999:exon5:c.G534A:p.Q178Q,KAZN:NM_001018000:exon5:c.G798A:p.Q266Q,KAZN:NM_001018001:exon5:c.G534A:p.Q178Q,KAZN:NM_015209:exon5:c.G816A:p.Q272Q,KAZN:NM_201628:exon5:c.G816A:p.Q272Q	.	.	.	.	.	.	.	.	.	.	.	.	.	.	.	.	.	.	116.32	snp	FAO=49	FDP=158	FR=.	FRO=109	FSAF=25	FSAR=24	FSRF=53	FSRR=56	FWDB=-0.059041	FXX=0	LEN=1	MLLD=59.5199	PB=0.5	PBP=1	QD=2.94481	RBI=0.0620318
chr1	15438990	15438990	G	A	1	138	138	3	exonic	KAZN	.	nonsynonymous SNV	KAZN:NM_201628:exon14:c.G2116A:p.A706T	rs10803354	.	.	0.4045	.	0.7	.	.	0.17	T	0.001	B	0.118	N	0	P	2.24	T	1325.68	snp	FAO=138	FDP=138	FR=.	FRO=0	FSAF=42	FSAR=96	FSRF=0	FSRR=0	FWDB=0.0769996	FXX=0	LEN=1	MLLD=58.2407	PB=0.5	PBP=1	QD=38.4256	RBI=0.101607
chr1	15541537	15541537	C	T	0.978723	46	47	1	UTR5	TMEM51	NM_001136217:c.-47C>T,NM_001136216:c.-47C>T,NM_001136218:c.-47C>T,NM_018022:c.-47C>T	.	.	rs3753314	.	.	0.87	.	0.98	.	.	.	.	.	.	.	.	.	.	.	.	436.24	snp	FAO=46	FDP=46	FR=.	FRO=0	FSAF=22	FSAR=24	FSRF=0	FSRR=0	FWDB=-0.0355492	FXX=0.0212721	LEN=1	MLLD=75.7241	PB=0.5	PBP=1	QD=37.9335	RBI=0.0390626
chr1	15578320	15578320	C	T	0.5	14	28	2	exonic	FHAD1	.	synonymous SNV	FHAD1:NM_052929:exon2:c.C40T:p.L14L	.	.	.	.	.	.	.	.	.	.	.	.	.	.	1	D	.	.	67.68	snp	FAO=14	FDP=28	FR=.	FRO=14	FSAF=8	FSAR=6	FSRF=11	FSRR=3	FWDB=-0.000585439	FXX=0	LEN=1	MLLD=59.3561	PB=0.5	PBP=1	QD=9.66785	RBI=0.0151577
chr1	15616139	15616139	G	A	1	67	67	1	exonic	FHAD1	.	nonsynonymous SNV	FHAD1:NM_052929:exon4:c.G545A:p.R182H	rs486557	.	.	.	.	0.37	.	.	0.2	T	0	B	0.344	N	1	P	0.88	T	639.75	snp	FAO=67	FDP=67	FR=.	FRO=0	FSAF=44	FSAR=23	FSRF=0	FSRR=0	FWDB=-0.0304319	FXX=0	LEN=1	MLLD=78.0619	PB=0.5	PBP=1	QD=38.1941	RBI=0.0343212
chr1	15616183	15616183	T	C	0.985075	66	67	2	intronic	FHAD1	.	.	.	rs487338	.	.	.	.	0.62	.	.	.	.	.	.	.	.	.	.	.	.	630.36	snp	FAO=66	FDP=66	FR=.	FRO=0	FSAF=44	FSAR=22	FSRF=0	FSRR=0	FWDB=-0.010875	FXX=0.0149231	LEN=1	MLLD=171.988	PB=0.5	PBP=1	QD=38.2034	RBI=0.0126142
chr1	15687212	15687212	G	A	0.607143	17	28	3	intronic	FHAD1	.	.	.	.	.	.	.	.	.	.	.	.	.	.	.	.	.	.	.	.	.	100.77	snp	FAO=17	FDP=27	FR=.	FRO=10	FSAF=10	FSAR=7	FSRF=2	FSRR=8	FWDB=-0.0104479	FXX=0.0357015	LEN=1	MLLD=349.56	PB=0.5	PBP=1	QD=14.9284	RBI=0.0198077
chr1	15723843	15723843	G	A	0.992908	140	141	1	exonic	FHAD1	.	synonymous SNV	FHAD1:NM_052929:exon31:c.G4173A:p.L1391L	rs2294490	.	.	0.462	.	0.47	.	.	.	.	.	.	.	.	.	.	.	.	1365.15	snp	FAO=143	FDP=143	FR=.	FRO=0	FSAF=64	FSAR=79	FSRF=0	FSRR=0	FWDB=-0.0156719	FXX=0.00694396	LEN=1	MLLD=213.673	PB=0.5	PBP=1	QD=38.1861	RBI=0.026278
chr1	15769876	15769876	-	C	0.977778	44	45	2	intronic	CTRC	.	.	.	rs35149641	.	.	1	.	1	.	.	.	.	.	.	.	.	.	.	.	.	248.74	ins	FAO=44	FDP=44	FR=.	FRO=0	FSAF=21	FSAR=23	FSRF=0	FSRR=0	FWDB=0.0729619	FXX=0.0222173	LEN=1	MLLD=25.3501	PB=0.5	PBP=1	QD=22.6126	RBI=0.150729
chr1	15783608	15783608	C	T	0.649351	50	77	3	exonic	CELA2A	.	nonsynonymous SNV	CELA2A:NM_033440:exon2:c.C68T:p.P23L	.	.	.	.	.	.	.	.	0.42	T	0.001	B	0.374	N	1	N	-3.05	D	293.55	snp	FAO=50	FDP=76	FR=.	FRO=26	FSAF=38	FSAR=12	FSRF=11	FSRR=15	FWDB=0.0170129	FXX=0.0129853	LEN=1	MLLD=380.67	PB=0.5	PBP=1	QD=15.4498	RBI=0.0182769
chr1	15812432	15812432	A	G	1	237	237	1	exonic	CELA2B	.	nonsynonymous SNV	CELA2B:NM_015849:exon6:c.A530G:p.Q177R	rs6429745	.	.	0.9998	.	1	.	.	0.37	T	0	B	0.305	N	1	P	-2.38	D	2279.14	snp	FAO=237	FDP=237	FR=.	FRO=0	FSAF=147	FSAR=90	FSRF=0	FSRR=0	FWDB=-0.00213295	FXX=0.0042015	LEN=1	MLLD=173.336	PB=0.5	PBP=1	QD=38.4665	RBI=0.00922548
chr1	15813751	15813751	C	T	0.988095	83	84	1	intronic	CELA2B	.	.	.	rs2011159	.	.	1	.	1	.	.	.	.	.	.	.	.	.	.	.	.	794.99	snp	FAO=84	FDP=84	FR=.	FRO=0	FSAF=56	FSAR=28	FSRF=0	FSRR=0	FWDB=0.0133655	FXX=0	LEN=1	MLLD=66.2596	PB=0.5	PBP=1	QD=37.8565	RBI=0.0139575
chr1	15900210	15900210	G	T	0.464	58	125	3	exonic	AGMAT	.	nonsynonymous SNV	AGMAT:NM_024758:exon7:c.C995A:p.A332D	.	.	.	.	.	0.0001	.	.	0	D	0.999	D	0	D	1	D	-2.21	D	233.35	snp	FAO=58	FDP=124	FR=.	FRO=66	FSAF=30	FSAR=28	FSRF=25	FSRR=41	FWDB=-0.0455212	FXX=0.00799936	LEN=1	MLLD=58.5859	PB=0.5	PBP=1	QD=7.52754	RBI=0.0711328
chr1	15900244	15900244	G	A	0.528455	65	123	1	intronic	AGMAT	.	.	.	.	.	.	.	.	.	.	.	.	.	.	.	.	.	.	.	.	.	299.17	snp	FAO=65	FDP=123	FR=.	FRO=58	FSAF=24	FSAR=41	FSRF=30	FSRR=28	FWDB=0.00648781	FXX=0	LEN=1	MLLD=170.08	PB=0.5	PBP=1	QD=9.72915	RBI=0.0150282
chr1	16096893	16096893	C	T	0.963636	53	55	4	intronic	FBLIM1	.	.	.	rs12146078	.	.	0.2228	.	0.42	.	.	.	.	.	.	.	.	.	.	.	.	472.42	snp	FAO=53	FDP=55	FR=.	FRO=2	FSAF=33	FSAR=20	FSRF=1	FSRR=1	FWDB=0.00162389	FXX=0	LEN=1	MLLD=200.134	PB=0.5	PBP=1	QD=34.3578	RBI=0.0271111
chr1	16096934	16096934	C	T	0.830189	44	53	6	exonic	FBLIM1	.	nonsynonymous SNV	FBLIM1:NM_001024216:exon2:c.C281T:p.S94F,FBLIM1:NM_001024215:exon5:c.C572T:p.S191F,FBLIM1:NM_017556:exon6:c.C572T:p.S191F	rs10927851	.	.	0.7119	.	0.83	.	.	0.73	T	0.997	D	0.059	N	0.025	P	0.93	T	326.06	snp	FAO=44	FDP=53	FR=.	FRO=9	FSAF=26	FSAR=18	FSRF=7	FSRR=2	FWDB=0.0688791	FXX=0.0185151	LEN=1	MLLD=40.2333	PB=0.5	PBP=1	QD=24.608	RBI=0.0719921
chr1	16101049	16101049	A	T	0.225806	14	62	2	intronic	FBLIM1	.	.	.	.	.	.	.	.	.	.	.	.	.	.	.	.	.	.	.	.	.	25.57	snp	FAO=14	FDP=62	FR=.	FRO=48	FSAF=4	FSAR=10	FSRF=23	FSRR=25	FWDB=0.0437146	FXX=0	LEN=1	MLLD=171.901	PB=0.5	PBP=1	QD=1.64963	RBI=0.0476495
chr1	16271260	16271260	G	A	0.981818	54	55	1	exonic	ZBTB17	.	synonymous SNV	ZBTB17:NM_001242884:exon7:c.C756T:p.F252F,ZBTB17:NM_001287603:exon8:c.C1002T:p.F334F,ZBTB17:NM_001287604:exon8:c.C774T:p.F258F,ZBTB17:NM_003443:exon8:c.C1002T:p.F334F	rs9661939	.	.	0.3026	.	0.44	.	.	.	.	.	.	.	.	.	.	.	.	506.97	snp	FAO=55	FDP=56	FR=.	FRO=1	FSAF=25	FSAR=30	FSRF=0	FSRR=1	FWDB=0.00821334	FXX=0	LEN=1	MLLD=204.978	PB=0.5	PBP=1	QD=36.2123	RBI=0.0287701
chr1	16272250	16272250	A	G	1	67	67	1	exonic	ZBTB17	.	synonymous SNV	ZBTB17:NM_001242884:exon5:c.T375C:p.A125A,ZBTB17:NM_001287603:exon6:c.T621C:p.A207A,ZBTB17:NM_001287604:exon6:c.T393C:p.A131A,ZBTB17:NM_003443:exon6:c.T621C:p.A207A	rs848217	.	.	0.4872	.	0.72	.	.	.	.	.	.	.	.	.	.	.	.	640.2	snp	FAO=67	FDP=67	FR=.	FRO=0	FSAF=45	FSAR=22	FSRF=0	FSRR=0	FWDB=0.0400588	FXX=0.0147037	LEN=1	MLLD=98.8954	PB=0.5	PBP=1	QD=38.2206	RBI=0.122196
chr1	16330816	16330816	C	T	0.95625	153	160	4	exonic	C1orf64	.	synonymous SNV	C1orf64:NM_178840:exon1:c.C18T:p.D6D	rs1763617	.	.	0.146	.	0.36	.	.	.	.	.	.	.	.	.	.	.	.	1414.57	snp	FAO=155	FDP=159	FR=.	FRO=4	FSAF=78	FSAR=77	FSRF=4	FSRR=0	FWDB=-0.00869778	FXX=0.0124216	LEN=1	MLLD=233.248	PB=0.5	PBP=1	QD=35.5867	RBI=0.0101193
chr1	16332567	16332567	A	G	0.432927	71	164	2	exonic	C1orf64	.	nonsynonymous SNV	C1orf64:NM_178840:exon2:c.A236G:p.K79R	.	.	.	.	.	.	.	.	0.03	D	0.998	D	0	D	0.574	N	0.54	T	258.46	snp	FAO=71	FDP=164	FR=.	FRO=93	FSAF=41	FSAR=30	FSRF=61	FSRR=32	FWDB=-0.0328102	FXX=0	LEN=1	MLLD=59.9574	PB=0.5	PBP=1	QD=6.30393	RBI=0.0349529
chr1	16332571	16332571	C	T	0.991597	236	238	2	exonic	C1orf64	.	synonymous SNV	C1orf64:NM_178840:exon2:c.C240T:p.T80T	rs1763612	.	.	0.059	.	0.16	.	.	.	.	.	.	.	.	.	.	.	.	2249.28	snp	FAO=236	FDP=236	FR=.	FRO=0	FSAF=137	FSAR=99	FSRF=0	FSRR=0	FWDB=0.0123116	FXX=0.00840301	LEN=1	MLLD=58.231	PB=0.5	PBP=1	QD=38.1235	RBI=0.012383
chr1	16342237	16342237	A	G	1	52	52	1	exonic	HSPB7	.	synonymous SNV	HSPB7:NM_014424:exon3:c.T351C:p.T117T	rs1739840	.	.	0.5851	.	0.76	.	.	.	.	.	.	.	.	.	.	.	.	488.27	snp	FAO=52	FDP=52	FR=.	FRO=0	FSAF=11	FSAR=41	FSRF=0	FSRR=0	FWDB=0.00477423	FXX=0	LEN=1	MLLD=286.436	PB=0.5	PBP=1	QD=37.5591	RBI=0.0364571
chr1	16344360	16344360	A	G	0.981132	52	53	1	exonic	HSPB7	.	synonymous SNV	HSPB7:NM_014424:exon1:c.T99C:p.A33A	rs732286	.	.	0.5851	.	0.76	.	.	.	.	.	.	.	.	.	.	.	.	497.85	snp	FAO=53	FDP=53	FR=.	FRO=0	FSAF=31	FSAR=22	FSRF=0	FSRR=0	FWDB=0.0163763	FXX=0	LEN=1	MLLD=309.799	PB=0.5	PBP=1	QD=37.5735	RBI=0.0703481
chr1	16344402	16344402	G	A	1	54	54	2	exonic	HSPB7	.	synonymous SNV	HSPB7:NM_014424:exon1:c.C57T:p.S19S	rs945416	.	.	0.5848	.	0.76	.	.	.	.	.	.	.	.	.	.	.	.	519.68	snp	FAO=55	FDP=55	FR=.	FRO=0	FSAF=31	FSAR=24	FSRF=0	FSRR=0	FWDB=0.0654712	FXX=0	LEN=1	MLLD=61.6591	PB=0.5	PBP=1	QD=37.7946	RBI=0.0659699
chr1	16344494	16344494	G	A	1	56	56	3	UTR5	HSPB7	NM_014424:c.-36C>T	.	.	rs1572381	.	.	0.5848	.	0.76	.	.	0.25	T	0.072	B	0.51	N	0	P	.	.	531.46	snp	FAO=56	FDP=56	FR=.	FRO=0	FSAF=29	FSAR=27	FSRF=0	FSRR=0	FWDB=0.00530475	FXX=0	LEN=1	MLLD=55.787	PB=0.5	PBP=1	QD=37.9615	RBI=0.0263078
chr1	16349080	16349080	G	A	1	82	82	3	intronic	CLCNKA	.	.	.	rs3738637	.	.	0.0553	.	0.16	.	.	.	.	.	.	.	.	.	.	.	.	777.5	snp	FAO=82	FDP=82	FR=.	FRO=0	FSAF=65	FSAR=17	FSRF=0	FSRR=0	FWDB=-0.0565028	FXX=0.0120467	LEN=1	MLLD=83.3465	PB=0.5	PBP=1	QD=37.9267	RBI=0.0628583
chr1	16349137	16349137	G	A	0.943182	83	88	1	exonic	CLCNKA	.	nonsynonymous SNV	CLCNKA:NM_001042704:exon2:c.G23A:p.R8H,CLCNKA:NM_001257139:exon2:c.G23A:p.R8H,CLCNKA:NM_004070:exon2:c.G23A:p.R8H	rs9442189	.	.	0.0212	.	0.065	.	.	0.03	D	0.254	B	0.67	U	0.998	N	-1.93	D	756.15	snp	FAO=87	FDP=92	FR=.	FRO=5	FSAF=59	FSAR=28	FSRF=5	FSRR=0	FWDB=0.0643532	FXX=0	LEN=1	MLLD=235.797	PB=0.5	PBP=1	QD=32.876	RBI=0.11662
chr1	16351275	16351275	A	G	1	29	29	1	exonic	CLCNKA	.	nonsynonymous SNV	CLCNKA:NM_001042704:exon4:c.A247G:p.R83G,CLCNKA:NM_004070:exon4:c.A247G:p.R83G	rs10927887	.	.	0.5521	.	0.77	.	.	0.3	T	0	B	0.728	N	0.99	P	-3.05	D	279.26	snp	FAO=29	FDP=29	FR=.	FRO=0	FSAF=8	FSAR=21	FSRF=0	FSRR=0	FWDB=-0.00735303	FXX=0	LEN=1	MLLD=244.267	PB=0.5	PBP=1	QD=38.5181	RBI=0.00735715
chr1	16355638	16355638	T	A	1	71	71	1	exonic	CLCNKA	.	nonsynonymous SNV	CLCNKA:NM_001257139:exon11:c.T942A:p.H314Q,CLCNKA:NM_001042704:exon12:c.T1071A:p.H357Q,CLCNKA:NM_004070:exon12:c.T1071A:p.H357Q	rs79751787	.	.	0.0608	.	0.16	.	.	0.5	T	0.708	P	0.007	N	1	P	-3.05	D	673.06	snp	FAO=71	FDP=71	FR=.	FRO=0	FSAF=52	FSAR=19	FSRF=0	FSRR=0	FWDB=0.0259899	FXX=0	LEN=1	MLLD=67.4251	PB=0.5	PBP=1	QD=37.9187	RBI=0.0782972
chr1	16356501	16356501	G	A	1	107	107	1	exonic	CLCNKA	.	nonsynonymous SNV	CLCNKA:NM_001257139:exon13:c.G1210A:p.A404T,CLCNKA:NM_001042704:exon14:c.G1339A:p.A447T,CLCNKA:NM_004070:exon14:c.G1339A:p.A447T	rs1805152	.	.	0.5443	.	0.77	.	.	0.17	T	0.006	B	0.019	N	0.984	P	-3.11	D	1019.57	snp	FAO=106	FDP=106	FR=.	FRO=0	FSAF=48	FSAR=58	FSRF=0	FSRR=0	FWDB=0.066134	FXX=0.0185168	LEN=1	MLLD=62.2418	PB=0.5	PBP=1	QD=38.4742	RBI=0.0666937
chr1	16356870	16356870	G	A	0.984127	186	189	2	intronic	CLCNKA	.	.	.	rs9442191	.	.	.	.	0.16	.	.	.	.	.	.	.	.	.	.	.	.	1738.99	snp	FAO=186	FDP=189	FR=.	FRO=3	FSAF=98	FSAR=88	FSRF=2	FSRR=1	FWDB=0.0076474	FXX=0	LEN=1	MLLD=283.582	PB=0.5	PBP=1	QD=36.804	RBI=0.0122401
chr1	16358685	16358685	C	G	1	13	13	1	intronic	CLCNKA	.	.	.	rs6669935	.	.	0.5671	.	0.97	.	.	.	.	.	.	.	.	.	.	.	.	116.19	snp	FAO=13	FDP=13	FR=.	FRO=0	FSAF=13	FSAR=0	FSRF=0	FSRR=0	FWDB=0.0610339	FXX=0	LEN=1	MLLD=61.3236	PB=0.5	PBP=1	QD=35.7497	RBI=0.0610339
chr1	16373124	16373124	A	G	1	130	130	1	exonic	CLCNKB	.	synonymous SNV	CLCNKB:NM_000085:exon4:c.A324G:p.S108S	rs5257	.	.	0.8117	.	0.99	.	.	.	.	.	.	.	.	.	.	.	.	1278.11	snp	FAO=134	FDP=134	FR=.	FRO=0	FSAF=69	FSAR=65	FSRF=0	FSRR=0	FWDB=0.0661231	FXX=0	LEN=1	MLLD=206.93	PB=0.5	PBP=1	QD=38.1526	RBI=0.0771174
chr1	16374533	16374533	G	C	0.825	66	80	3	exonic	CLCNKB	.	synonymous SNV	CLCNKB:NM_000085:exon5:c.G492C:p.G164G	rs2014562	.	.	0.9364	.	1	.	.	.	.	.	.	.	.	.	.	.	.	496.37	snp	FAO=66	FDP=80	FR=.	FRO=14	FSAF=19	FSAR=47	FSRF=14	FSRR=0	FWDB=0.000997372	FXX=0	LEN=1	MLLD=321.523	PB=0.5	PBP=1	QD=24.8184	RBI=0.00831134
chr1	16374994	16374994	C	T	0.952381	60	63	5	intronic	CLCNKB	.	.	.	rs1889788	.	.	.	.	0.99	.	.	.	.	.	.	.	.	.	.	.	.	524.17	snp	FAO=60	FDP=63	FR=.	FRO=3	FSAF=26	FSAR=34	FSRF=1	FSRR=2	FWDB=0.0134531	FXX=0	LEN=1	MLLD=213.757	PB=0.5	PBP=1	QD=33.2804	RBI=0.0184523
chr1	16375063	16375064	CA	GC	1	66	66	1	exonic	CLCNKB	.	nonframeshift substitution	CLCNKB:NM_000085:exon7:c.641_642GC	rs71493533	.	.	.	.	0.8	.	.	.	.	.	.	.	.	.	.	.	.	627.66	mnp	FAO=66	FDP=66	FR=.	FRO=0	FSAF=29	FSAR=37	FSRF=0	FSRR=0	FWDB=-0.0157167	FXX=0	LEN=2	MLLD=124.916	PB=0.5	PBP=1	QD=38.0399	RBI=0.0628513
chr1	16375354	16375354	C	T	0.977273	129	132	2	UTR5	CLCNKB	NM_001165945:c.-113C>T	.	.	rs9442227	.	.	.	.	0.99	.	.	.	.	.	.	.	.	.	.	.	.	1179.85	snp	FAO=129	FDP=132	FR=.	FRO=3	FSAF=71	FSAR=58	FSRF=1	FSRR=2	FWDB=-0.0218429	FXX=0	LEN=1	MLLD=66.6908	PB=0.5	PBP=1	QD=35.753	RBI=0.0561799
chr1	16376191	16376191	C	T	1	96	96	1	exonic	CLCNKB	.	nonsynonymous SNV	CLCNKB:NM_001165945:exon2:c.C353T:p.A118V,CLCNKB:NM_000085:exon9:c.C860T:p.A287V	rs7367494	.	.	.	.	1	.	.	0.52	T	0.003	B	0.65	N	1	P	-3.17	D	915.67	snp	FAO=96	FDP=96	FR=.	FRO=0	FSAF=49	FSAR=47	FSRF=0	FSRR=0	FWDB=-0.0235282	FXX=0	LEN=1	MLLD=188.646	PB=0.5	PBP=1	QD=38.1528	RBI=0.0375991
chr1	16376232	16376232	A	T	0.980198	99	101	4	intronic	CLCNKB	.	.	.	rs59924562	.	.	.	.	0.99	.	.	.	.	.	.	.	.	.	.	.	.	935.2	snp	FAO=100	FDP=100	FR=.	FRO=0	FSAF=48	FSAR=52	FSRF=0	FSRR=0	FWDB=-0.0268855	FXX=0.00990001	LEN=1	MLLD=81.6853	PB=0.5	PBP=1	QD=37.4081	RBI=0.0477442
chr1	16376239	16376239	C	-	0.871287	88	101	6	intronic	CLCNKB	.	.	.	rs34589727	.	.	.	.	1	.	.	.	.	.	.	.	.	.	.	.	.	437.64	del	FAO=101	FDP=101	FR=.	FRO=0	FSAF=49	FSAR=52	FSRF=0	FSRR=0	FWDB=0.0640551	FXX=0	LEN=1	MLLD=12.1486	PB=0.5	PBP=1	QD=17.3322	RBI=0.0879459
chr1	16376278	16376278	G	A	0.980392	100	102	3	intronic	CLCNKB	.	.	.	rs7365182	.	.	0.9355	.	1	.	.	.	.	.	.	.	.	.	.	.	.	932.09	snp	FAO=100	FDP=100	FR=.	FRO=0	FSAF=48	FSAR=52	FSRF=0	FSRR=0	FWDB=0.0334292	FXX=0.0196059	LEN=1	MLLD=198.617	PB=0.5	PBP=1	QD=37.2836	RBI=0.0481959
chr1	16376319	16376319	T	C	1	94	94	1	exonic	CLCNKB	.	synonymous SNV	CLCNKB:NM_001165945:exon3:c.T369C:p.C123C,CLCNKB:NM_000085:exon10:c.T876C:p.C292C	rs7368151	.	.	0.9353	.	1	.	.	.	.	.	.	.	.	.	.	.	.	900.8	snp	FAO=95	FDP=95	FR=.	FRO=0	FSAF=42	FSAR=53	FSRF=0	FSRR=0	FWDB=0.0360835	FXX=0.0206164	LEN=1	MLLD=66.9353	PB=0.5	PBP=1	QD=37.9285	RBI=0.0361116
chr1	16378882	16378882	C	A	0.46988	39	83	2	exonic	CLCNKB	.	nonsynonymous SNV	CLCNKB:NM_001165945:exon8:c.C1091A:p.P364Q,CLCNKB:NM_000085:exon15:c.C1598A:p.P533Q	.	.	.	.	.	.	.	.	0	D	1	D	0	D	1	D	-1.59	D	161.38	snp	FAO=39	FDP=83	FR=.	FRO=44	FSAF=16	FSAR=23	FSRF=27	FSRR=17	FWDB=-0.0465587	FXX=0	LEN=1	MLLD=60.7808	PB=0.5	PBP=1	QD=7.7775	RBI=0.053181
chr1	16380196	16380196	T	C	0.994924	196	197	1	exonic	CLCNKB	.	nonsynonymous SNV	CLCNKB:NM_001165945:exon9:c.T1178C:p.M393T,CLCNKB:NM_000085:exon16:c.T1685C:p.M562T	rs5253	.	.	0.9844	.	0.98	.	.	0.44	T	0	B	0.986	N	1	P	-2.2	D	1890.96	snp	FAO=197	FDP=197	FR=.	FRO=0	FSAF=105	FSAR=92	FSRF=0	FSRR=0	FWDB=0.0534864	FXX=0	LEN=1	MLLD=80.2666	PB=0.5	PBP=1	QD=38.3952	RBI=0.0540506
chr1	16382042	16382042	G	A	0.717391	33	46	4	intronic	CLCNKB	.	.	.	.	.	.	.	.	.	.	.	.	.	.	.	.	.	.	.	.	.	212.5	snp	FAO=33	FDP=46	FR=.	FRO=13	FSAF=20	FSAR=13	FSRF=7	FSRR=6	FWDB=-0.0035271	FXX=0	LEN=1	MLLD=261.463	PB=0.5	PBP=1	QD=18.478	RBI=0.0195063
chr1	16382153	16382153	C	A	0.554455	112	202	3	intronic	CLCNKB	.	.	.	.	.	.	.	.	.	.	.	.	.	.	.	.	.	.	.	.	.	537.74	snp	FAO=112	FDP=202	FR=.	FRO=90	FSAF=58	FSAR=54	FSRF=39	FSRR=51	FWDB=0.0834401	FXX=0	LEN=1	MLLD=54.8856	PB=0.5	PBP=1	QD=10.6482	RBI=0.102665
chr1	16383448	16383448	A	C	1	7	7	1	UTR3	CLCNKB	NM_000085:c.*37A>C,NM_001165945:c.*37A>C	.	.	rs10803415	.	.	.	.	0.97	.	.	.	.	.	.	.	.	.	.	.	.	61.4	snp	FAO=7	FDP=7	FR=.	FRO=0	FSAF=1	FSAR=6	FSRF=0	FSRR=0	FWDB=0.0549459	FXX=0	LEN=1	MLLD=76.3249	PB=0.5	PBP=1	QD=35.0861	RBI=0.108233
chr1	16384868	16384868	G	A	0.629464	141	224	1	UTR3	FAM131C	NM_182623:c.*64C>T	.	.	rs12756288	.	.	.	.	0.011	.	.	.	.	.	.	.	.	.	.	.	.	777.14	snp	FAO=141	FDP=224	FR=.	FRO=83	FSAF=68	FSAR=73	FSRF=47	FSRR=36	FWDB=-0.0282445	FXX=0.0175431	LEN=1	MLLD=54.1601	PB=0.5	PBP=1	QD=13.8776	RBI=0.0850173
chr1	16384986	16384986	G	T	0.576792	338	586	4	exonic	FAM131C	.	synonymous SNV	FAM131C:NM_182623:exon7:c.C789A:p.L263L	rs28496958	.	.	.	.	0.48	.	.	.	.	.	.	.	.	.	.	.	.	1171.53	snp	FAO=233	FDP=400	FR=.	FRO=167	FSAF=124	FSAR=109	FSRF=92	FSRR=75	FWDB=0.014356	FXX=0	LEN=1	MLLD=103.305	PB=0.5	PBP=1	QD=11.7153	RBI=0.0501091
chr1	16384998	16384999	GG	CA	0.606218	351	579	6	exonic	FAM131C	.	nonframeshift substitution	FAM131C:NM_182623:exon7:c.776_777TG	.	.	.	.	.	0.26	.	.	.	.	.	.	.	.	.	.	.	.	1294.38	mnp	FAO=243	FDP=396	FR=.	FRO=153	FSAF=123	FSAR=120	FSRF=84	FSRR=69	FWDB=-0.00355395	FXX=0.00999975	LEN=2	MLLD=329.718	PB=0.5	PBP=1	QD=13.0745	RBI=0.00993825
chr1	16385042	16385042	G	A	0.639432	360	563	1	exonic	FAM131C	.	nonsynonymous SNV	FAM131C:NM_182623:exon7:c.C733T:p.R245W	rs77667563	.	.	.	.	0.47	.	.	0.06	T	0.995	D	0.005	N	1	P	2.42	T	1487.29	snp	FAO=261	FDP=400	FR=.	FRO=139	FSAF=124	FSAR=137	FSRF=65	FSRR=74	FWDB=0.0174221	FXX=0	LEN=1	MLLD=151.575	PB=0.5	PBP=1	QD=14.8729	RBI=0.0501339
chr1	16385980	16385980	G	A	0.981818	54	55	3	intronic	FAM131C	.	.	.	rs3884058	.	.	0.7496	.	0.86	.	.	.	.	.	.	.	.	.	.	.	.	495.1	snp	FAO=54	FDP=55	FR=.	FRO=1	FSAF=18	FSAR=36	FSRF=0	FSRR=1	FWDB=-0.0884082	FXX=0	LEN=1	MLLD=246.833	PB=0.5	PBP=1	QD=36.0072	RBI=0.0971014
chr1	16386008	16386008	T	C	0.962963	52	54	2	exonic	FAM131C	.	synonymous SNV	FAM131C:NM_182623:exon6:c.A543G:p.Q181Q	rs2863452	.	.	.	.	0.87	.	.	.	.	.	.	.	.	.	.	.	.	472.53	snp	FAO=53	FDP=55	FR=.	FRO=2	FSAF=18	FSAR=35	FSRF=0	FSRR=2	FWDB=0.0434967	FXX=0	LEN=1	MLLD=50.233	PB=0.5	PBP=1	QD=34.3656	RBI=0.07907
chr1	16386416	16386416	G	A	1	192	192	1	exonic	FAM131C	.	synonymous SNV	FAM131C:NM_182623:exon5:c.C399T:p.D133D	rs9442230	.	.	0.7568	.	0.87	.	.	.	.	.	.	.	.	.	.	.	.	1825.05	snp	FAO=191	FDP=191	FR=.	FRO=0	FSAF=103	FSAR=88	FSRF=0	FSRR=0	FWDB=-0.00980887	FXX=0.00520806	LEN=1	MLLD=70.0793	PB=0.5	PBP=1	QD=38.2208	RBI=0.0227858
chr1	16386447	16386447	G	C	0.994709	188	189	2	exonic	FAM131C	.	nonsynonymous SNV	FAM131C:NM_182623:exon5:c.C368G:p.P123R	rs11576236	.	.	.	.	0.98	.	.	0.74	T	0	B	0.666	N	1	P	1.61	T	1815.81	snp	FAO=190	FDP=190	FR=.	FRO=0	FSAF=102	FSAR=88	FSRF=0	FSRR=0	FWDB=0.0289741	FXX=0.00523533	LEN=1	MLLD=51.8942	PB=0.5	PBP=1	QD=38.2277	RBI=0.0524367
chr1	16388556	16388556	C	T	0.991667	119	120	1	intronic	FAM131C	.	.	.	rs2863455	.	.	0.6526	.	0.83	.	.	.	.	.	.	.	.	.	.	.	.	1148.32	snp	FAO=119	FDP=119	FR=.	FRO=0	FSAF=52	FSAR=67	FSRF=0	FSRR=0	FWDB=0.0149931	FXX=0.00833264	LEN=1	MLLD=193.781	PB=0.5	PBP=1	QD=38.5988	RBI=0.0658308
chr1	16388580	16388580	C	T	0.991667	119	120	1	intronic	FAM131C	.	.	.	rs3978467	.	.	.	.	0.41	.	.	.	.	.	.	.	.	.	.	.	.	1139.1	snp	FAO=119	FDP=119	FR=.	FRO=0	FSAF=52	FSAR=67	FSRF=0	FSRR=0	FWDB=0.0449871	FXX=0.00833264	LEN=1	MLLD=181.592	PB=0.5	PBP=1	QD=38.289	RBI=0.0465444
chr1	16388646	16388646	T	C	1	124	124	1	exonic	FAM131C	.	synonymous SNV	FAM131C:NM_182623:exon4:c.A216G:p.R72R	rs2863456	.	.	0.8712	.	0.91	.	.	.	.	.	.	.	.	.	.	.	.	1181.68	snp	FAO=124	FDP=124	FR=.	FRO=0	FSAF=52	FSAR=72	FSRF=0	FSRR=0	FWDB=-0.0105224	FXX=0	LEN=1	MLLD=178.031	PB=0.5	PBP=1	QD=38.1187	RBI=0.0696076
chr1	16389026	16389026	T	C	1	24	24	3	exonic	FAM131C	.	nonsynonymous SNV	FAM131C:NM_182623:exon3:c.A142G:p.K48E	rs2863458	.	.	0.284	.	0.53	.	.	0.1	T	0.925	P	0	D	0.564	P	2.37	T	220.87	snp	FAO=24	FDP=24	FR=.	FRO=0	FSAF=20	FSAR=4	FSRF=0	FSRR=0	FWDB=-0.04249	FXX=0	LEN=1	MLLD=111.073	PB=0.5	PBP=1	QD=36.8112	RBI=0.0430071
chr1	16451767	16451767	G	A	0.980392	100	102	1	exonic	EPHA2	.	synonymous SNV	EPHA2:NM_004431:exon17:c.C2874T:p.I958I	rs3754334	.	.	0.2813	.	0.36	.	.	.	.	.	.	.	.	.	.	.	.	917.51	snp	FAO=100	FDP=102	FR=.	FRO=2	FSAF=59	FSAR=41	FSRF=2	FSRR=0	FWDB=0.0344157	FXX=0	LEN=1	MLLD=190.076	PB=0.5	PBP=1	QD=35.9809	RBI=0.0484018
chr1	16456176	16456176	G	A	0.975248	197	202	2	intronic	EPHA2	.	.	.	rs3768294	.	.	.	.	0.42	.	.	.	.	.	.	.	.	.	.	.	.	1831.29	snp	FAO=197	FDP=197	FR=.	FRO=0	FSAF=101	FSAR=96	FSRF=0	FSRR=0	FWDB=0.0590148	FXX=0.0247512	LEN=1	MLLD=257.425	PB=0.5	PBP=1	QD=37.1836	RBI=0.0617452
chr1	16458814	16458814	C	T	0.940299	252	268	2	intronic	EPHA2	.	.	.	rs2291805	.	.	0.0445	.	0.23	.	.	.	.	.	.	.	.	.	.	.	.	2204.54	snp	FAO=251	FDP=265	FR=.	FRO=14	FSAF=126	FSAR=125	FSRF=13	FSRR=1	FWDB=0.042766	FXX=0.0111936	LEN=1	MLLD=238.305	PB=0.5	PBP=1	QD=33.276	RBI=0.0654446
chr1	16459745	16459745	G	A	1	45	45	1	exonic	EPHA2	.	synonymous SNV	EPHA2:NM_004431:exon11:c.C1983T:p.L661L	rs10907223	.	.	0.0381	.	0.48	.	.	.	.	.	.	.	.	.	.	.	.	423.67	snp	FAO=45	FDP=45	FR=.	FRO=0	FSAF=26	FSAR=19	FSRF=0	FSRR=0	FWDB=0.00639717	FXX=0	LEN=1	MLLD=61.8366	PB=0.5	PBP=1	QD=37.6595	RBI=0.00644841
chr1	16462199	16462199	G	-	0.896226	95	106	6	exonic	EPHA2	.	frameshift deletion	EPHA2:NM_004431:exon6:c.1379delC:p.P460fs	.	.	ID=COSM294351;OCCURENCE=2(large_intestine)	.	.	.	.	.	.	.	.	.	.	.	.	.	.	.	474.88	del	FAO=105	FDP=105	FR=.	FRO=0	FSAF=45	FSAR=60	FSRF=0	FSRR=0	FWDB=-0.0106389	FXX=0.00943307	LEN=1	MLLD=12.8191	PB=0.5	PBP=1	QD=18.0906	RBI=0.1167
chr1	16525056	16525056	G	T	0.976378	124	127	2	UTR3	ARHGEF19	NM_153213:c.*26C>A	.	.	rs451260	.	.	0.2564	.	0.46	.	.	.	.	.	.	.	.	.	.	.	.	1140.56	snp	FAO=124	FDP=127	FR=.	FRO=3	FSAF=59	FSAR=65	FSRF=0	FSRR=3	FWDB=-0.0105962	FXX=0	LEN=1	MLLD=57.0822	PB=0.5	PBP=1	QD=35.9231	RBI=0.104618
chr1	16528233	16528233	G	A	0.984	123	125	1	intronic	ARHGEF19	.	.	.	rs221037	.	.	0.2558	.	0.48	.	.	.	.	.	.	.	.	.	.	.	.	1217.84	snp	FAO=127	FDP=127	FR=.	FRO=0	FSAF=73	FSAR=54	FSRF=0	FSRR=0	FWDB=0.0079335	FXX=0	LEN=1	MLLD=224.129	PB=0.5	PBP=1	QD=38.3572	RBI=0.112501
chr1	16529117	16529117	T	C	0.987013	76	77	1	intronic	ARHGEF19	.	.	.	rs221039	.	.	0.2573	.	0.47	.	.	.	.	.	.	.	.	.	.	.	.	726.57	snp	FAO=76	FDP=76	FR=.	FRO=0	FSAF=19	FSAR=57	FSRF=0	FSRR=0	FWDB=0.0593254	FXX=0.0129853	LEN=1	MLLD=139.12	PB=0.5	PBP=1	QD=38.2406	RBI=0.0593363
chr1	16532803	16532803	G	A	0.993548	154	155	2	exonic	ARHGEF19	.	synonymous SNV	ARHGEF19:NM_153213:exon7:c.C1170T:p.S390S	rs221050	.	.	0.2545	.	0.54	.	.	.	.	.	.	.	.	0	P	.	.	1454.46	snp	FAO=154	FDP=154	FR=.	FRO=0	FSAF=65	FSAR=89	FSRF=0	FSRR=0	FWDB=0.0441996	FXX=0.0064512	LEN=1	MLLD=66.0647	PB=0.5	PBP=1	QD=37.7783	RBI=0.0445168
chr1	16532848	16532848	A	G	0.993548	154	155	1	intronic	ARHGEF19	.	.	.	rs221051	.	.	0.2513	.	0.47	.	.	.	.	.	.	.	.	1	P	.	.	1484.35	snp	FAO=155	FDP=155	FR=.	FRO=0	FSAF=65	FSAR=90	FSRF=0	FSRR=0	FWDB=0.045821	FXX=0.00640985	LEN=1	MLLD=73.7444	PB=0.5	PBP=1	QD=38.3059	RBI=0.060976
chr1	16534255	16534255	C	G	1	169	169	2	exonic	ARHGEF19	.	nonsynonymous SNV	ARHGEF19:NM_153213:exon4:c.G712C:p.E238Q	rs221057	.	.	0.2606	.	0.47	.	.	0.5	T	0.041	B	0.001	N	0.975	P	1.81	T	1626.96	snp	FAO=169	FDP=169	FR=.	FRO=0	FSAF=76	FSAR=93	FSRF=0	FSRR=0	FWDB=0.0215294	FXX=0	LEN=1	MLLD=204.369	PB=0.5	PBP=1	QD=38.5079	RBI=0.0292221
chr1	16534646	16534646	C	G	1	185	185	2	exonic	ARHGEF19	.	nonsynonymous SNV	ARHGEF19:NM_153213:exon3:c.G487C:p.G163R	rs221058	.	.	0.2597	.	0.46	.	.	0.28	T	0.014	B	0.615	N	0.998	P	0.76	T	1770.65	snp	FAO=185	FDP=185	FR=.	FRO=0	FSAF=100	FSAR=85	FSRF=0	FSRR=0	FWDB=-0.0037853	FXX=0	LEN=1	MLLD=72.6959	PB=0.5	PBP=1	QD=38.2842	RBI=0.00646868
chr1	16535569	16535569	C	T	0.552632	63	114	3	UTR5	ARHGEF19	NM_153213:c.-20G>A	.	.	.	.	.	.	.	.	.	.	.	.	.	.	.	.	.	.	.	.	304.31	snp	FAO=63	FDP=114	FR=.	FRO=51	FSAF=41	FSAR=22	FSRF=33	FSRR=18	FWDB=-0.00399594	FXX=0	LEN=1	MLLD=327.992	PB=0.5	PBP=1	QD=10.6776	RBI=0.00621318
chr1	16580227	16580227	C	T	0.2	18	90	2	splicing	FBXO42	NM_018994:exon7:c.768-1G>A	.	.	.	.	.	.	.	.	.	.	.	.	.	.	.	.	1	D	.	.	24.12	snp	FAO=18	FDP=90	FR=.	FRO=72	FSAF=15	FSAR=3	FSRF=30	FSRR=42	FWDB=0.03537	FXX=0	LEN=1	MLLD=62.5789	PB=0.5	PBP=1	QD=1.07183	RBI=0.0854886
chr1	16731510	16731510	C	G	1	70	70	1	exonic	SPATA21	.	nonsynonymous SNV	SPATA21:NM_198546:exon8:c.G763C:p.V255L	rs525409	.	.	0.2415	.	0.47	.	.	1	T	0.001	B	0.226	N	0	P	-0.78	T	677.13	snp	FAO=70	FDP=70	FR=.	FRO=0	FSAF=37	FSAR=33	FSRF=0	FSRR=0	FWDB=0.0189514	FXX=0	LEN=1	MLLD=167.641	PB=0.5	PBP=1	QD=38.6933	RBI=0.0479222
chr1	16890320	16890320	T	C	0.203338	134	659	1	UTR3	NBPF1	NM_017940:c.*118A>G	.	.	rs3900707	.	.	.	.	.	.	.	.	.	.	.	.	.	.	.	.	.	78.93	snp	FAO=81	FDP=400	FR=.	FRO=319	FSAF=42	FSAR=39	FSRF=173	FSRR=146	FWDB=-0.0259834	FXX=0	LEN=1	MLLD=59.9543	PB=0.5	PBP=1	QD=0.789294	RBI=0.034686
chr1	16890428	16890428	T	A	0.207254	160	772	1	UTR3	NBPF1	NM_017940:c.*10A>T	.	.	rs3900708	.	.	0.1431	.	0.46	.	.	.	.	.	.	.	.	.	.	.	.	72.62	snp	FAO=79	FDP=398	FR=.	FRO=319	FSAF=42	FSAR=37	FSRF=172	FSRR=147	FWDB=-0.0068325	FXX=0.00499988	LEN=1	MLLD=313.954	PB=0.5	PBP=1	QD=0.729895	RBI=0.0133433
chr1	16890598	16890598	T	A	0.199083	217	1090	1	exonic	NBPF1	.	unknown	UNKNOWN	rs2990550	.	.	.	.	0.52	.	.	.	.	.	.	.	.	.	.	.	.	66.13	snp	FAO=77	FDP=400	FR=.	FRO=323	FSAF=40	FSAR=37	FSRF=167	FSRR=156	FWDB=-0.0158047	FXX=0	LEN=1	MLLD=187.488	PB=0.5	PBP=1	QD=0.661329	RBI=0.0242624
chr1	16890639	16890639	C	T	0.341865	374	1094	1	exonic	NBPF1	.	unknown	UNKNOWN	rs1043750	.	.	.	.	0.48	.	.	.	.	.	.	.	.	.	.	.	.	317.38	snp	FAO=131	FDP=400	FR=.	FRO=269	FSAF=72	FSAR=59	FSRF=132	FSRR=137	FWDB=-0.0126656	FXX=0	LEN=1	MLLD=220.376	PB=0.5	PBP=1	QD=3.17379	RBI=0.0304363
chr1	16890644	16890644	C	T	0.195971	214	1092	1	exonic	NBPF1	.	unknown	UNKNOWN	rs2992339	.	.	.	.	0.5	.	.	.	.	.	.	.	.	.	.	.	.	88.22	snp	FAO=84	FDP=400	FR=.	FRO=316	FSAF=37	FSAR=47	FSRF=165	FSRR=151	FWDB=-0.0131069	FXX=0	LEN=1	MLLD=182.421	PB=0.5	PBP=1	QD=0.882192	RBI=0.0294017
chr1	16890671	16890672	TG	CA	0.448315	399	890	1	exonic	NBPF1	.	unknown	UNKNOWN	.	.	.	.	.	.	.	.	.	.	.	.	.	.	.	.	.	.	746.16	mnp	FAO=188	FDP=397	FR=.	FRO=209	FSAF=85	FSAR=103	FSRF=104	FSRR=105	FWDB=-0.00766889	FXX=0.00749981	LEN=2	MLLD=300.92	PB=0.5	PBP=1	QD=7.51794	RBI=0.0168229
chr1	16895600	16895600	T	C	0.19697	13	66	2	exonic	NBPF1	.	unknown	UNKNOWN	.	.	.	.	.	0.0021	.	.	.	.	.	.	.	.	.	.	.	.	19.1	snp	FAO=13	FDP=66	FR=.	FRO=53	FSAF=13	FSAR=0	FSRF=53	FSRR=0	FWDB=-0.0446427	FXX=0	LEN=1	MLLD=63.575	PB=0.5	PBP=1	QD=1.15753	RBI=0.0446427
chr1	16903882	16903882	T	C	0.300971	31	103	1	exonic	NBPF1	.	unknown	UNKNOWN	rs672812	.	.	0.0501	.	0.43	.	.	.	.	.	.	.	.	.	.	.	.	74.37	snp	FAO=31	FDP=103	FR=.	FRO=72	FSAF=11	FSAR=20	FSRF=19	FSRR=53	FWDB=-0.0489432	FXX=0	LEN=1	MLLD=119.292	PB=0.5	PBP=1	QD=2.88797	RBI=0.0498096
chr1	16903912	16903912	T	A	0.833333	5	6	4	exonic	NBPF1	.	unknown	UNKNOWN	rs61772344	.	.	.	.	0.86	.	.	.	.	.	.	.	.	.	.	.	.	37.73	snp	FAO=5	FDP=6	FR=.	FRO=1	FSAF=1	FSAR=4	FSRF=1	FSRR=0	FWDB=-0.049194	FXX=0.142653	LEN=1	MLLD=273.701	PB=0.5	PBP=1	QD=25.1543	RBI=0.0491972
chr1	16905718	16905718	A	C	0.4	6	15	1	exonic	NBPF1	.	unknown	UNKNOWN	rs3738661	.	.	.	.	0.5	.	.	.	.	.	.	.	.	.	.	.	.	27.69	snp	FAO=6	FDP=15	FR=.	FRO=9	FSAF=5	FSAR=1	FSRF=4	FSRR=5	FWDB=0.0059235	FXX=0	LEN=1	MLLD=126.499	PB=0.5	PBP=1	QD=7.3834	RBI=0.0294356
chr1	16907166	16907166	T	A	0.237849	230	967	1	intronic	NBPF1	.	.	.	.	.	.	.	.	.	.	.	.	.	.	.	.	.	.	.	.	.	111.46	snp	FAO=90	FDP=400	FR=.	FRO=310	FSAF=41	FSAR=49	FSRF=162	FSRR=148	FWDB=-0.0375575	FXX=0	LEN=1	MLLD=137.87	PB=0.5	PBP=1	QD=1.11456	RBI=0.0420884
chr1	16907328	16907328	G	T	0.740851	749	1011	2	exonic	NBPF1	.	unknown	UNKNOWN	rs78540200	.	.	.	.	0.51	.	.	.	.	.	.	.	.	.	.	.	.	2037.57	snp	FAO=303	FDP=399	FR=.	FRO=96	FSAF=143	FSAR=160	FSRF=44	FSRR=52	FWDB=0.00175251	FXX=0.00249994	LEN=1	MLLD=341.481	PB=0.5	PBP=1	QD=20.4267	RBI=0.0107552
chr1	16909052	16909052	C	T	1	105	105	1	exonic	NBPF1	.	unknown	UNKNOWN	rs140548913	.	.	.	.	1	.	.	.	.	.	.	.	.	.	.	.	.	1044.73	snp	FAO=109	FDP=109	FR=.	FRO=0	FSAF=49	FSAR=60	FSRF=0	FSRR=0	FWDB=0.00873862	FXX=0	LEN=1	MLLD=320.587	PB=0.5	PBP=1	QD=38.3389	RBI=0.0197517
chr1	16909129	16909129	T	C	0.625	5	8	2	exonic	NBPF1	.	unknown	UNKNOWN	rs199798572	.	.	.	.	0.53	.	.	.	.	.	.	.	.	.	.	.	.	31.88	snp	FAO=5	FDP=8	FR=.	FRO=3	FSAF=3	FSAR=2	FSRF=0	FSRR=3	FWDB=0.00712339	FXX=0	LEN=1	MLLD=202.208	PB=0.5	PBP=1	QD=15.9406	RBI=0.0129856
chr1	16912014	16912015	AG	CA	#VALUE!	25;20	84	1;1	exonic	NBPF1	.	unknown	UNKNOWN	.	.	.	.	.	.	.	.	.	.	.	.	.	.	.	.	.	.	196.8	mnp;snp	FAO=25,20	FDP=85	FR=.	FRO=40	FSAF=15,13	FSAR=10,7	FSRF=32	FSRR=8	FWDB=-0.000240043,-0.0151957	FXX=0	LEN=2,1	MLLD=43.3495,94.7535	PB=0.5,0.5	PBP=1,1	QD=9.26138	RBI=0.0252845,0.0257534
chr1	16913584	16913584	A	C	0.230769	9	39	1	exonic	NBPF1	.	unknown	UNKNOWN	rs629538	.	.	0.179	.	0.38	.	.	.	.	.	.	.	.	.	.	.	.	19.94	snp	FAO=9	FDP=39	FR=.	FRO=30	FSAF=2	FSAR=7	FSRF=1	FSRR=29	FWDB=0.0457629	FXX=0	LEN=1	MLLD=59.1293	PB=0.5	PBP=1	QD=2.04476	RBI=0.0549506
chr1	16913612	16913612	G	A	0.243902	10	41	1	exonic	NBPF1	.	unknown	UNKNOWN	rs629889	.	.	0.175	.	0.43	.	.	.	.	.	.	.	.	.	.	.	.	23.15	snp	FAO=10	FDP=41	FR=.	FRO=31	FSAF=2	FSAR=8	FSRF=1	FSRR=30	FWDB=-0.0334288	FXX=0	LEN=1	MLLD=57.3572	PB=0.5	PBP=1	QD=2.25821	RBI=0.0406627
chr1	16913633	16913633	G	T	0.763158	29	38	2	exonic	NBPF1	.	unknown	UNKNOWN	rs75826632	.	.	.	.	0.18	.	.	.	.	.	.	.	.	.	.	.	.	198.8	snp	FAO=29	FDP=39	FR=.	FRO=10	FSAF=0	FSAR=29	FSRF=1	FSRR=9	FWDB=-0.00319171	FXX=0	LEN=1	MLLD=264.729	PB=0.5	PBP=1	QD=20.3897	RBI=0.00817669
chr1	16913677	16913677	T	C	1	5	5	1	exonic	NBPF1	.	unknown	UNKNOWN	rs71263230	.	.	.	.	0.51	.	.	.	.	.	.	.	.	.	.	.	.	49.71	snp	FAO=6	FDP=6	FR=.	FRO=0	FSAF=1	FSAR=5	FSRF=0	FSRR=0	FWDB=0.0685975	FXX=0	LEN=1	MLLD=92.1012	PB=0.5	PBP=1	QD=33.1388	RBI=0.130934
chr1	16918502	16918502	A	G	0.354839	165	465	1	exonic	NBPF1	.	unknown	UNKNOWN	rs3925698	.	.	.	.	0.61	.	.	.	.	.	.	.	.	.	.	.	.	429.23	snp	FAO=148	FDP=399	FR=.	FRO=251	FSAF=73	FSAR=75	FSRF=111	FSRR=140	FWDB=0.0264416	FXX=0.00249994	LEN=1	MLLD=77.9749	PB=0.5	PBP=1	QD=4.30306	RBI=0.0657051
chr1	17248500	17248500	A	G	0.489051	67	137	1	UTR5	CROCC	NM_014675:c.-14A>G	.	.	rs6683035	.	.	0.4793	.	0.54	.	.	.	.	.	.	.	.	.	.	.	.	292.76	snp	FAO=67	FDP=133	FR=.	FRO=66	FSAF=27	FSAR=40	FSRF=39	FSRR=27	FWDB=-0.00481552	FXX=0.029195	LEN=1	MLLD=63.909	PB=0.5	PBP=1	QD=8.80476	RBI=0.036009
chr1	17248532	17248532	A	G	1	114	114	1	exonic	CROCC	.	nonsynonymous SNV	CROCC:NM_014675:exon1:c.A19G:p.R7G	rs6586566	.	.	.	.	1	.	.	1	T	0	B	.	.	1	P	3.03	T	1234.44	snp	FAO=128	FDP=128	FR=.	FRO=0	FSAF=61	FSAR=67	FSRF=0	FSRR=0	FWDB=0.0191953	FXX=0.00775134	LEN=1	MLLD=328.399	PB=0.5	PBP=1	QD=38.5764	RBI=0.020728
chr1	17250836	17250836	A	G	0.515217	237	460	1	exonic	CROCC	.	synonymous SNV	CROCC:NM_014675:exon3:c.A213G:p.T71T	rs57174186	.	.	0.3223	.	0.44	.	.	.	.	.	.	.	.	.	.	.	.	909.6	snp	FAO=206	FDP=397	FR=.	FRO=191	FSAF=95	FSAR=111	FSRF=97	FSRR=94	FWDB=-0.0486375	FXX=0.00749981	LEN=1	MLLD=134.699	PB=0.5	PBP=1	QD=9.16472	RBI=0.0536907
chr1	17250872	17250872	C	A	0.269874	129	478	2	exonic	CROCC	.	nonsynonymous SNV	CROCC:NM_014675:exon3:c.C249A:p.N83K	.	.	.	.	.	.	.	.	0.01	D	0.837	P	.	.	0.905	D	2.72	T	217.66	snp	FAO=114	FDP=399	FR=.	FRO=285	FSAF=57	FSAR=57	FSRF=129	FSRR=156	FWDB=0.0156085	FXX=0.00249994	LEN=1	MLLD=47.1861	PB=0.5	PBP=1	QD=2.18209	RBI=0.0264606
chr1	17256313	17256313	G	A	0.543147	107	197	2	intronic	CROCC	.	.	.	rs9435710	.	.	.	.	0.49	.	.	.	.	.	.	.	.	.	.	.	.	503.24	snp	FAO=107	FDP=197	FR=.	FRO=90	FSAF=52	FSAR=55	FSRF=36	FSRR=54	FWDB=0.035737	FXX=0	LEN=1	MLLD=61.0061	PB=0.5	PBP=1	QD=10.218	RBI=0.0631726
chr1	17264920	17264920	C	T	0.791667	19	24	1	exonic	CROCC	.	nonsynonymous SNV	CROCC:NM_014675:exon11:c.C1316T:p.A439V	rs4463721	.	.	.	.	0.48	.	.	0.63	T	0.655	P	.	.	0.992	N	2.68	T	134.45	snp	FAO=19	FDP=24	FR=.	FRO=5	FSAF=17	FSAR=2	FSRF=3	FSRR=2	FWDB=0.0860167	FXX=0	LEN=1	MLLD=78.6858	PB=0.5	PBP=1	QD=22.4088	RBI=0.0936215
chr1	17264939	17264939	T	C	0.791667	19	24	1	exonic	CROCC	.	synonymous SNV	CROCC:NM_014675:exon11:c.T1335C:p.D445D	rs4558023	.	.	.	.	0.48	.	.	.	.	.	.	.	.	.	.	.	.	134.45	snp	FAO=19	FDP=24	FR=.	FRO=5	FSAF=17	FSAR=2	FSRF=3	FSRR=2	FWDB=0.00963737	FXX=0	LEN=1	MLLD=293.864	PB=0.5	PBP=1	QD=22.409	RBI=0.0096374
chr1	17265399	17265399	C	T	0.225806	7	31	3	intronic	CROCC	.	.	.	.	.	.	.	.	.	.	.	.	.	.	.	.	.	.	.	.	.	16.89	snp	FAO=7	FDP=31	FR=.	FRO=24	FSAF=2	FSAR=5	FSRF=9	FSRR=15	FWDB=0.0170161	FXX=0	LEN=1	MLLD=48.9382	PB=0.5	PBP=1	QD=2.17878	RBI=0.0839824
chr1	17265560	17265560	C	T	0.548387	136	248	4	exonic	CROCC	.	nonsynonymous SNV	CROCC:NM_014675:exon12:c.C1531T:p.P511S	rs9435793	.	.	.	.	0.46	.	.	0.81	T	0.634	P	.	.	0.888	N	3	T	651.25	snp	FAO=137	FDP=249	FR=.	FRO=112	FSAF=75	FSAR=62	FSRF=38	FSRR=74	FWDB=0.00554292	FXX=0	LEN=1	MLLD=192.271	PB=0.5	PBP=1	QD=10.4619	RBI=0.0186719
chr1	17266536	17266536	G	C	0.568421	54	95	2	exonic	CROCC	.	nonsynonymous SNV	CROCC:NM_014675:exon13:c.G1756C:p.D586H	rs9435714	.	.	.	.	0.41	.	.	0.09	T	1	D	.	.	0.99	D	2.82	T	273.32	snp	FAO=54	FDP=94	FR=.	FRO=40	FSAF=22	FSAR=32	FSRF=18	FSRR=22	FWDB=-0.0181297	FXX=0.0105252	LEN=1	MLLD=200.124	PB=0.5	PBP=1	QD=11.6308	RBI=0.0311471
chr1	17266586	17266586	C	A	0.513514	19	37	1	exonic	CROCC	.	nonsynonymous SNV	CROCC:NM_014675:exon13:c.C1806A:p.S602R	rs45452999	.	.	0.0121	.	0.045	.	.	0.31	T	0.773	P	.	.	0.867	D	3	T	90.88	snp	FAO=19	FDP=37	FR=.	FRO=18	FSAF=12	FSAR=7	FSRF=8	FSRR=10	FWDB=-0.00100676	FXX=0	LEN=1	MLLD=122.864	PB=0.5	PBP=1	QD=9.82441	RBI=0.0489213
chr1	17270751	17270751	G	A	0.578475	129	223	1	exonic	CROCC	.	synonymous SNV	CROCC:NM_014675:exon14:c.G1965A:p.A655A	rs12025984	.	.	.	.	0.48	.	.	.	.	.	.	.	.	.	.	.	.	645.87	snp	FAO=129	FDP=223	FR=.	FRO=94	FSAF=64	FSAR=65	FSRF=43	FSRR=51	FWDB=-4.53674e-05	FXX=0	LEN=1	MLLD=70.1017	PB=0.5	PBP=1	QD=11.585	RBI=0.0129174
chr1	17270783	17270783	C	T	0.181395	39	215	1	intronic	CROCC	.	.	.	.	.	.	.	.	.	.	.	.	.	.	.	.	.	.	.	.	.	35.78	snp	FAO=40	FDP=215	FR=.	FRO=175	FSAF=15	FSAR=25	FSRF=84	FSRR=91	FWDB=-0.00843311	FXX=0	LEN=1	MLLD=145.082	PB=0.5	PBP=1	QD=0.66562	RBI=0.00866736
chr1	17273396	17273396	A	G	0.478873	34	71	1	exonic	CROCC	.	synonymous SNV	CROCC:NM_014675:exon17:c.A2424G:p.L808L	rs7537468	.	.	0.1571	.	0.46	.	.	.	.	.	.	.	.	.	.	.	.	146.6	snp	FAO=34	FDP=71	FR=.	FRO=37	FSAF=15	FSAR=19	FSRF=12	FSRR=25	FWDB=-0.0458109	FXX=0	LEN=1	MLLD=216.326	PB=0.5	PBP=1	QD=8.25911	RBI=0.0460981
chr1	17273444	17273444	G	A	0.471429	33	70	1	exonic	CROCC	.	synonymous SNV	CROCC:NM_014675:exon17:c.G2472A:p.T824T	rs7545185	.	.	0.1454	.	0.46	.	.	.	.	.	.	.	.	.	.	.	.	140.33	snp	FAO=33	FDP=70	FR=.	FRO=37	FSAF=14	FSAR=19	FSRF=11	FSRR=26	FWDB=-0.0101032	FXX=0	LEN=1	MLLD=104.39	PB=0.5	PBP=1	QD=8.0187	RBI=0.0180022
chr1	17295679	17295679	T	C	0.969697	64	66	1	exonic	CROCC	.	synonymous SNV	CROCC:NM_014675:exon32:c.T5145C:p.A1715A	rs4920574	.	.	0.8967	.	0.99	.	.	.	.	.	.	.	.	.	.	.	.	634.16	snp	FAO=66	FDP=66	FR=.	FRO=0	FSAF=34	FSAR=32	FSRF=0	FSRR=0	FWDB=0.004532	FXX=0.0294074	LEN=1	MLLD=225.929	PB=0.5	PBP=1	QD=38.4341	RBI=0.078027
chr1	17297289	17297289	C	T	1	119	119	4	intronic	CROCC	.	.	.	rs9435656	.	.	0.7282	.	0.85	.	.	.	.	.	.	.	.	.	.	.	.	1145.8	snp	FAO=119	FDP=119	FR=.	FRO=0	FSAF=36	FSAR=83	FSRF=0	FSRR=0	FWDB=0.0437126	FXX=0	LEN=1	MLLD=368.13	PB=0.5	PBP=1	QD=38.5144	RBI=0.0441057
chr1	17298986	17298986	G	A	0.42623	26	61	4	UTR3	CROCC	NM_014675:c.*45G>A	.	.	.	.	.	.	.	.	.	.	.	.	.	.	.	.	.	.	.	.	100.81	snp	FAO=26	FDP=61	FR=.	FRO=35	FSAF=11	FSAR=15	FSRF=12	FSRR=23	FWDB=0.105398	FXX=0	LEN=1	MLLD=47.2283	PB=0.5	PBP=1	QD=6.61076	RBI=0.13777
chr1	17301448	17301448	C	T	1	152	152	2	exonic	MFAP2	.	synonymous SNV	MFAP2:NM_001135247:exon9:c.G516A:p.A172A,MFAP2:NM_001135248:exon9:c.G516A:p.A172A,MFAP2:NM_002403:exon9:c.G519A:p.A173A,MFAP2:NM_017459:exon9:c.G519A:p.A173A	rs2235933	.	.	.	.	0.65	.	.	.	.	.	.	.	.	.	.	.	.	1449.6	snp	FAO=152	FDP=152	FR=.	FRO=0	FSAF=68	FSAR=84	FSRF=0	FSRR=0	FWDB=0.00332209	FXX=0	LEN=1	MLLD=197.696	PB=0.5	PBP=1	QD=38.1475	RBI=0.0364008
chr1	17313245	17313256	CCCAGGGCTCCT	-	0.911765	124	136	4	intronic	ATP13A2	.	.	.	rs143483351	.	.	.	.	0.0098	.	.	.	.	.	.	.	.	.	.	.	.	743.7	del	FAO=126	FDP=126	FR=.	FRO=0	FSAF=66	FSAR=60	FSRF=0	FSRR=0	FWDB=-0.00237584	FXX=0.0869502	LEN=12	MLLD=370.452	PB=0.5	PBP=1	QD=23.6096	RBI=0.00243188
chr1	17313454	17313454	G	A	0.944444	34	36	5	intronic	ATP13A2	.	.	.	rs7531163	CLINSIG=non-pathogenic;CLNDBN=not_specified;CLNREVSTAT=criteria_provided\x2c_single_submitter;CLNACC=RCV000116440.1;CLNDSDB=MedGen;CLNDSDBID=CN169374	.	0.2392	.	0.58	.	.	.	.	.	.	.	.	.	.	.	.	294.94	snp	FAO=34	FDP=36	FR=.	FRO=2	FSAF=14	FSAR=20	FSRF=1	FSRR=1	FWDB=0.0354275	FXX=0	LEN=1	MLLD=188.194	PB=0.5	PBP=1	QD=32.771	RBI=0.036378
chr1	17314702	17314702	C	T	1	128	128	1	exonic	ATP13A2	.	synonymous SNV	ATP13A2:NM_001141974:exon24:c.G2658A:p.S886S,ATP13A2:NM_001141973:exon25:c.G2775A:p.S925S,ATP13A2:NM_022089:exon25:c.G2790A:p.S930S	rs3738815	CLINSIG=non-pathogenic;CLNDBN=not_specified;CLNREVSTAT=criteria_provided\x2c_single_submitter;CLNACC=RCV000116437.1;CLNDSDB=MedGen;CLNDSDBID=CN169374	.	0.1927	.	0.58	.	.	.	.	.	.	.	.	.	.	.	.	1229.56	snp	FAO=128	FDP=128	FR=.	FRO=0	FSAF=76	FSAR=52	FSRF=0	FSRR=0	FWDB=0.000463482	FXX=0	LEN=1	MLLD=236.957	PB=0.5	PBP=1	QD=38.4236	RBI=0.0591343
chr1	17319022	17319022	C	A	0.462963	50	108	1	exonic	ATP13A2	.	nonsynonymous SNV	ATP13A2:NM_001141973:exon17:c.G1789T:p.V597L,ATP13A2:NM_001141974:exon17:c.G1789T:p.V597L,ATP13A2:NM_022089:exon17:c.G1804T:p.V602L	.	.	.	.	.	.	.	.	0.19	T	0.406	B	0.102	N	0.937	D	0.2	T	201.11	snp	FAO=50	FDP=108	FR=.	FRO=58	FSAF=19	FSAR=31	FSRF=22	FSRR=36	FWDB=0.0764035	FXX=0	LEN=1	MLLD=107.929	PB=0.5	PBP=1	QD=7.4484	RBI=0.076877
chr1	17359676	17359676	C	A	0.928571	26	28	1	intronic	SDHB	.	.	.	rs1022580	.	.	0.9728	.	1	.	.	.	.	.	.	.	.	.	.	.	.	248.62	snp	FAO=26	FDP=26	FR=.	FRO=0	FSAF=8	FSAR=18	FSRF=0	FSRR=0	FWDB=-0.00417182	FXX=0.0714031	LEN=1	MLLD=74.5487	PB=0.5	PBP=1	QD=38.2495	RBI=0.0134228
chr1	17380497	17380497	G	T	0.981982	109	111	3	exonic	SDHB	.	synonymous SNV	SDHB:NM_003000:exon1:c.C18A:p.A6A	rs2746462	CLINSIG=non-pathogenic|non-pathogenic;CLNDBN=not_specified|Hereditary_cancer-predisposing_syndrome;CLNREVSTAT=criteria_provided\x2c_multiple_submitters\x2c_no_conflicts|criteria_provided\x2c_single_submitter;CLNACC=RCV000037717.5|RCV000162442.1;CLNDSDB=MedGen|MedGen:SNOMED_CT;CLNDSDBID=CN169374|C0027672:699346009	.	0.973	.	1	.	.	.	.	.	.	.	.	.	.	.	.	1005.88	snp	FAO=109	FDP=111	FR=.	FRO=2	FSAF=33	FSAR=76	FSRF=2	FSRR=0	FWDB=0.0258333	FXX=0	LEN=1	MLLD=98.3853	PB=0.5	PBP=1	QD=36.248	RBI=0.0287985
chr1	17380535	17380535	C	T	0.594059	60	101	4	UTR5	SDHB	NM_003000:c.-21G>A	.	.	.	.	.	.	.	.	.	.	.	.	.	.	.	.	.	.	.	.	316.64	snp	FAO=60	FDP=101	FR=.	FRO=41	FSAF=5	FSAR=55	FSRF=16	FSRR=25	FWDB=-0.0101131	FXX=0	LEN=1	MLLD=200.575	PB=0.5	PBP=1	QD=12.5401	RBI=0.0105617
chr1	17409017	17409017	G	A	0.988024	165	167	1	intronic	PADI2	.	.	.	rs2076617	.	.	0.3224	.	0.59	.	.	.	.	.	.	.	.	.	.	.	.	1565.42	snp	FAO=165	FDP=165	FR=.	FRO=0	FSAF=81	FSAR=84	FSRF=0	FSRR=0	FWDB=-0.0448549	FXX=0.0119753	LEN=1	MLLD=74.9019	PB=0.5	PBP=1	QD=37.9495	RBI=0.0552266
chr1	17413121	17413121	A	C	0.843478	97	115	1	exonic	PADI2	.	synonymous SNV	PADI2:NM_007365:exon7:c.T729G:p.G243G	rs2076615	.	.	0.2526	.	0.57	.	.	.	.	0.008	B	.	.	0	P	3.35	T	1095.65	snp	FAO=115	FDP=115	FR=.,HEALED	FRO=0	FSAF=23	FSAR=92	FSRF=0	FSRR=0	FWDB=0.0809381	FXX=0	LEN=1	MLLD=291.524	PB=0.5	PBP=1	QD=38.1096	RBI=0.0842243
chr1	17418883	17418883	A	G	1	132	132	1	intronic	PADI2	.	.	.	rs2647184	.	.	0.9462	.	1	.	.	.	.	.	.	.	.	.	.	.	.	1257.15	snp	FAO=132	FDP=132	FR=.	FRO=0	FSAF=103	FSAR=29	FSRF=0	FSRR=0	FWDB=-0.0490859	FXX=0	LEN=1	MLLD=97.9354	PB=0.5	PBP=1	QD=38.0955	RBI=0.0641766
chr1	17419024	17419024	G	A	1	197	197	1	exonic	PADI2	.	synonymous SNV	PADI2:NM_007365:exon6:c.C534T:p.L178L	rs11203297	.	.	0.1951	.	0.51	.	.	.	.	.	.	.	.	.	.	.	.	1915.77	snp	FAO=199	FDP=199	FR=.	FRO=0	FSAF=99	FSAR=100	FSRF=0	FSRR=0	FWDB=0.0811861	FXX=0	LEN=1	MLLD=112.555	PB=0.5	PBP=1	QD=38.5079	RBI=0.0838379
chr1	17429414	17429414	C	T	0.5	33	66	4	intronic	PADI2	.	.	.	.	.	.	.	.	.	.	.	.	.	.	.	.	.	.	.	.	.	147.24	snp	FAO=33	FDP=66	FR=.	FRO=33	FSAF=22	FSAR=11	FSRF=21	FSRR=12	FWDB=-0.00134002	FXX=0	LEN=1	MLLD=266.171	PB=0.5	PBP=1	QD=8.92334	RBI=0.00434898
chr1	17531763	17531763	C	T	1	63	63	2	exonic	PADI1	.	synonymous SNV	PADI1:NM_013358:exon1:c.C51T:p.A17A	rs2293911	.	.	0.0835	.	0.1	.	.	.	.	.	.	.	.	.	.	.	.	593.89	snp	FAO=63	FDP=63	FR=.	FRO=0	FSAF=26	FSAR=37	FSRF=0	FSRR=0	FWDB=0.0596725	FXX=0	LEN=1	MLLD=257.243	PB=0.5	PBP=1	QD=37.7073	RBI=0.0598648
chr1	17550121	17550121	G	A	0.989583	190	192	3	exonic	PADI1	.	synonymous SNV	PADI1:NM_013358:exon3:c.G279A:p.R93R	rs2293912	.	.	0.1598	.	0.36	.	.	.	.	.	.	.	.	.	.	.	.	1780.35	snp	FAO=190	FDP=190	FR=.	FRO=0	FSAF=86	FSAR=104	FSRF=0	FSRR=0	FWDB=0.00683967	FXX=0.0104161	LEN=1	MLLD=292.82	PB=0.5	PBP=1	QD=37.481	RBI=0.0234615
chr1	17550225	17550225	T	C	0.994681	187	188	3	intronic	PADI1	.	.	.	rs3003481	.	.	0.9998	.	1	.	.	.	.	.	.	.	.	.	.	.	.	1779.49	snp	FAO=187	FDP=187	FR=.	FRO=0	FSAF=82	FSAR=105	FSRF=0	FSRR=0	FWDB=0.00307943	FXX=0.00531887	LEN=1	MLLD=223.076	PB=0.5	PBP=1	QD=38.0639	RBI=0.0185584
chr1	17588575	17588575	G	A	0.489712	119	243	4	intronic	PADI3	.	.	.	.	.	.	.	.	.	.	.	.	.	.	.	.	.	.	.	.	.	496.65	snp	FAO=119	FDP=242	FR=.	FRO=123	FSAF=63	FSAR=56	FSRF=75	FSRR=48	FWDB=-0.0138295	FXX=0.00411506	LEN=1	MLLD=178.809	PB=0.5	PBP=1	QD=8.20914	RBI=0.0152592
chr1	17601083	17601083	C	T	1	167	167	3	intronic	PADI3	.	.	.	rs2293917	.	.	0.3777	.	0.58	.	.	.	.	.	.	.	.	.	.	.	.	1602.22	snp	FAO=167	FDP=167	FR=.	FRO=0	FSAF=78	FSAR=89	FSRF=0	FSRR=0	FWDB=-0.00140557	FXX=0	LEN=1	MLLD=334.925	PB=0.5	PBP=1	QD=38.3766	RBI=0.00789133
chr1	17603436	17603436	A	G	1	128	128	1	intronic	PADI3	.	.	.	rs80012763	.	.	.	.	0.11	.	.	.	.	.	.	.	.	.	.	.	.	1242.37	snp	FAO=129	FDP=129	FR=.	FRO=0	FSAF=44	FSAR=85	FSRF=0	FSRR=0	FWDB=0.0196566	FXX=0	LEN=1	MLLD=136.654	PB=0.5	PBP=1	QD=38.523	RBI=0.0491645
chr1	17609745	17609745	C	A	1	64	64	2	UTR3	PADI3	NM_016233:c.*171C>A	.	.	rs16824888	.	.	.	.	0.11	.	.	.	.	.	.	.	.	.	.	.	.	608.99	snp	FAO=64	FDP=64	FR=.	FRO=0	FSAF=21	FSAR=43	FSRF=0	FSRR=0	FWDB=0.131215	FXX=0.0302984	LEN=1	MLLD=64.0562	PB=0.5	PBP=1	QD=38.0621	RBI=0.156165
chr1	17662662	17662662	T	C	0.948718	37	39	2	exonic	PADI4	.	synonymous SNV	PADI4:NM_012387:exon4:c.T349C:p.L117L	rs1748033	.	.	0.6644	.	0.69	.	.	.	.	.	.	.	.	.	.	.	.	330.14	snp	FAO=37	FDP=39	FR=.	FRO=2	FSAF=17	FSAR=20	FSRF=2	FSRR=0	FWDB=0.0356621	FXX=0	LEN=1	MLLD=66.4009	PB=0.5	PBP=1	QD=33.86	RBI=0.0437061
chr1	17674366	17674366	C	T	0.984375	63	64	5	intronic	PADI4	.	.	.	rs6686575	.	.	.	.	0.13	.	.	.	.	.	.	.	.	.	.	.	.	579.54	snp	FAO=63	FDP=64	FR=.	FRO=1	FSAF=55	FSAR=8	FSRF=1	FSRR=0	FWDB=0.0141994	FXX=0	LEN=1	MLLD=322.477	PB=0.5	PBP=1	QD=36.2212	RBI=0.0266631
chr1	17674402	17674402	C	T	1	65	65	1	intronic	PADI4	.	.	.	rs2240336	.	.	0.4172	.	0.64	.	.	.	.	.	.	.	.	.	.	.	.	615.95	snp	FAO=65	FDP=65	FR=.	FRO=0	FSAF=56	FSAR=9	FSRF=0	FSRR=0	FWDB=0.0188034	FXX=0	LEN=1	MLLD=302.339	PB=0.5	PBP=1	QD=37.9049	RBI=0.0229537
chr1	17689954	17689954	C	T	0.993506	153	154	2	intronic	PADI4	.	.	.	rs2477150	.	.	.	.	0.3	.	.	.	.	.	.	.	.	.	.	.	.	1443.33	snp	FAO=153	FDP=153	FR=.	FRO=0	FSAF=89	FSAR=64	FSRF=0	FSRR=0	FWDB=0.00302837	FXX=0.00649309	LEN=1	MLLD=66.7117	PB=0.5	PBP=1	QD=37.7341	RBI=0.0385304
chr1	17707684	17707684	T	C	0.478261	44	92	3	intronic	PADI6	.	.	.	.	.	.	.	.	.	.	.	.	.	.	.	.	.	.	.	.	.	191.34	snp	FAO=47	FDP=98	FR=.	FRO=51	FSAF=22	FSAR=25	FSRF=32	FSRR=19	FWDB=0.0373024	FXX=0.0101	LEN=1	MLLD=46.2379	PB=0.5	PBP=1	QD=7.80982	RBI=0.0474893
chr1	17718672	17718672	G	-	0.948276	55	58	3	splicing	PADI6	NM_207421:exon9:c.1025+1G>-,NM_207421:exon10:c.1026-1G>-	.	.	rs10709483	.	.	0.9995	.	1	.	.	.	.	.	.	.	.	.	.	.	.	339.61	del	FAO=58	FDP=58	FR=.	FRO=0	FSAF=18	FSAR=40	FSRF=0	FSRR=0	FWDB=0.095468	FXX=0	LEN=1	MLLD=32.3677	PB=0.5	PBP=1	QD=23.4216	RBI=0.0962659
chr1	17720439	17720439	T	C	0.958333	23	24	1	intronic	PADI6	.	.	.	rs6695849	.	.	0.6474	.	0.67	.	.	.	.	.	.	.	.	.	.	.	.	216.28	snp	FAO=23	FDP=23	FR=.	FRO=0	FSAF=11	FSAR=12	FSRF=0	FSRR=0	FWDB=0.0180336	FXX=0.079968	LEN=1	MLLD=198.152	PB=0.5	PBP=1	QD=37.6144	RBI=0.0849238
chr1	17720615	17720615	A	C	1	26	26	2	intronic	PADI6	.	.	.	rs10458537	.	.	0.6508	.	0.67	.	.	.	.	.	.	.	.	.	.	.	.	243.17	snp	FAO=26	FDP=26	FR=.	FRO=0	FSAF=11	FSAR=15	FSRF=0	FSRR=0	FWDB=-0.0204887	FXX=0	LEN=1	MLLD=54.6647	PB=0.5	PBP=1	QD=37.4102	RBI=0.060416
chr1	17723476	17723476	-	CA	0.967213	118	122	3	intronic	PADI6	.	.	.	rs397791237	.	.	.	.	0.4	.	.	.	.	.	.	.	.	.	.	.	.	710.4	ins	FAO=120	FDP=120	FR=.	FRO=0	FSAF=60	FSAR=60	FSRF=0	FSRR=0	FWDB=0.00532158	FXX=0	LEN=2	MLLD=249.951	PB=0.5	PBP=1	QD=23.68	RBI=0.0196831
chr1	17723739	17723739	G	A	0.952381	80	84	2	intronic	PADI6	.	.	.	rs12129196	.	.	.	.	0.4	.	.	.	.	.	.	.	.	.	.	.	.	750.23	snp	FAO=83	FDP=84	FR=.	FRO=1	FSAF=43	FSAR=40	FSRF=1	FSRR=0	FWDB=0.0896213	FXX=0	LEN=1	MLLD=89.0517	PB=0.5	PBP=1	QD=35.7252	RBI=0.089655
chr1	17739586	17739586	G	A	0.968992	125	129	2	exonic	RCC2	.	synonymous SNV	RCC2:NM_001136204:exon9:c.C1296T:p.I432I,RCC2:NM_018715:exon10:c.C1296T:p.I432I	rs942457	.	.	0.3514	.	0.41	.	.	.	.	.	.	.	.	.	.	.	.	1154.02	snp	FAO=126	FDP=129	FR=.	FRO=3	FSAF=55	FSAR=71	FSRF=0	FSRR=3	FWDB=0.0136663	FXX=0	LEN=1	MLLD=61.3492	PB=0.5	PBP=1	QD=35.7834	RBI=0.0773462
chr1	17981184	17981184	A	C	0.986667	148	150	1	exonic	ARHGEF10L	.	synonymous SNV	ARHGEF10L:NM_001011722:exon21:c.A2331C:p.A777A,ARHGEF10L:NM_018125:exon23:c.A2448C:p.A816A	rs35255680	.	.	0.1565	.	0.3	.	.	.	.	.	.	.	.	.	.	.	.	1421.37	snp	FAO=149	FDP=149	FR=.	FRO=0	FSAF=105	FSAR=44	FSRF=0	FSRR=0	FWDB=0.0157878	FXX=0.0132442	LEN=1	MLLD=81.8335	PB=0.5	PBP=1	QD=38.1577	RBI=0.0461549
chr1	17982559	17982559	G	A	0.981043	207	211	2	exonic	ARHGEF10L	.	synonymous SNV	ARHGEF10L:NM_001011722:exon22:c.G2550A:p.T850T,ARHGEF10L:NM_018125:exon24:c.G2667A:p.T889T	rs867984	.	.	0.1488	.	0.37	.	.	.	.	.	.	.	.	.	.	.	.	1928.3	snp	FAO=207	FDP=207	FR=.	FRO=0	FSAF=122	FSAR=85	FSRF=0	FSRR=0	FWDB=0.0893162	FXX=0.0189564	LEN=1	MLLD=96.3218	PB=0.5	PBP=1	QD=37.2619	RBI=0.0914355
chr1	17991052	17991052	T	C	0.95	19	20	1	exonic	ARHGEF10L	.	nonsynonymous SNV	ARHGEF10L:NM_001011722:exon24:c.T2854C:p.W952R,ARHGEF10L:NM_018125:exon26:c.T2971C:p.W991R	rs6695710	.	.	1	.	1	.	.	0.89	T	0	B	0.011	N	0	P	1.69	T	193.91	snp	FAO=20	FDP=20	FR=.	FRO=0	FSAF=17	FSAR=3	FSRF=0	FSRR=0	FWDB=0.00898185	FXX=0	LEN=1	MLLD=205.794	PB=0.5	PBP=1	QD=38.7814	RBI=0.0716382
chr1	18021858	18021858	T	C	1	62	62	1	intronic	ARHGEF10L	.	.	.	rs2279817	.	.	.	.	0.18	.	.	.	.	.	.	.	.	.	.	.	.	584.24	snp	FAO=62	FDP=62	FR=.	FRO=0	FSAF=18	FSAR=44	FSRF=0	FSRR=0	FWDB=-0.0109551	FXX=0	LEN=1	MLLD=119.894	PB=0.5	PBP=1	QD=37.6926	RBI=0.0136923
chr1	18704862	18704862	A	G	1	232	232	1	UTR3	IGSF21	NM_032880:c.*42A>G	.	.	rs1043459	.	.	0.4201	.	0.77	.	.	.	.	.	.	.	.	.	.	.	.	2219.37	snp	FAO=232	FDP=232	FR=.	FRO=0	FSAF=126	FSAR=106	FSRF=0	FSRR=0	FWDB=0.041163	FXX=0	LEN=1	MLLD=71.8859	PB=0.5	PBP=1	QD=38.265	RBI=0.0539326
chr1	18807897	18807897	C	G	0.98895	179	181	4	exonic	KLHDC7A	.	nonsynonymous SNV	KLHDC7A:NM_152375:exon1:c.C422G:p.P141R	rs2992755	.	.	0.6338	.	0.9	.	.	0.39	T	0	B	.	.	1	P	-0.68	T	1676.95	snp	FAO=179	FDP=179	FR=.	FRO=0	FSAF=97	FSAR=82	FSRF=0	FSRR=0	FWDB=0.00499676	FXX=0.0110491	LEN=1	MLLD=178.518	PB=0.5	PBP=1	QD=37.4738	RBI=0.00649406
chr1	18807953	18807953	C	A	0.896552	156	174	5	exonic	KLHDC7A	.	nonsynonymous SNV	KLHDC7A:NM_152375:exon1:c.C478A:p.R160S	rs11261022	.	.	0.3515	.	0.38	.	.	0.62	T	0.026	B	0.55	U	1	P	-0.62	T	1285.03	snp	FAO=157	FDP=174	FR=.	FRO=17	FSAF=88	FSAR=69	FSRF=11	FSRR=6	FWDB=0.0214134	FXX=0	LEN=1	MLLD=213.034	PB=0.5	PBP=1	QD=29.5408	RBI=0.0214177
chr1	18808187	18808187	G	T	0.170616	36	211	4	exonic	KLHDC7A	.	nonsynonymous SNV	KLHDC7A:NM_152375:exon1:c.G712T:p.A238S	.	.	.	.	.	.	.	.	0.47	T	0.123	B	0.713	U	1	N	-0.75	T	124.42	snp	FAO=37	FDP=209	FR=.,HEALED	FRO=139	FSAF=19	FSAR=18	FSRF=88	FSRR=51	FWDB=0.0889945	FXX=0.00947822	LEN=1	MLLD=171.243	PB=0.5	PBP=1	QD=2.38116	RBI=0.108304
chr1	18808292	18808292	C	A	1	203	203	1	exonic	KLHDC7A	.	nonsynonymous SNV	KLHDC7A:NM_152375:exon1:c.C817A:p.H273N	rs2992753	.	.	0.6287	.	0.9	.	.	1	T	0	B	0.182	N	1	P	-0.31	T	1972.33	snp	FAO=205	FDP=205	FR=.	FRO=0	FSAF=97	FSAR=108	FSRF=0	FSRR=0	FWDB=-0.00124046	FXX=0.0191378	LEN=1	MLLD=74.9764	PB=0.5	PBP=1	QD=38.4844	RBI=0.015087
chr1	18808465	18808465	T	A	1	96	96	1	exonic	KLHDC7A	.	synonymous SNV	KLHDC7A:NM_152375:exon1:c.T990A:p.A330A	rs3007718	.	.	0.6286	.	0.9	.	.	.	.	.	.	.	.	.	.	.	.	928.47	snp	FAO=97	FDP=97	FR=.	FRO=0	FSAF=45	FSAR=52	FSRF=0	FSRR=0	FWDB=0.013928	FXX=0	LEN=1	MLLD=208.027	PB=0.5	PBP=1	QD=38.2874	RBI=0.0307962
chr1	18808526	18808526	A	C	1	128	128	1	exonic	KLHDC7A	.	nonsynonymous SNV	KLHDC7A:NM_152375:exon1:c.A1051C:p.T351P	rs2992752	.	.	0.6296	.	0.9	.	.	1	T	0	B	0.496	N	1	P	-0.57	T	1241.31	snp	FAO=129	FDP=129	FR=.	FRO=0	FSAF=55	FSAR=74	FSRF=0	FSRR=0	FWDB=0.0179072	FXX=0	LEN=1	MLLD=330.547	PB=0.5	PBP=1	QD=38.4904	RBI=0.0195926
chr1	19029727	19029727	C	A	0.371795	29	78	1	exonic	PAX7	.	nonsynonymous SNV	PAX7:NM_001135254:exon7:c.C1092A:p.S364R,PAX7:NM_002584:exon7:c.C1092A:p.S364R,PAX7:NM_013945:exon7:c.C1086A:p.S362R	.	.	.	.	.	.	.	.	0.04	D	0.944	P	0	D	1	D	-1.48	T	93.39	snp	FAO=29	FDP=78	FR=.	FRO=49	FSAF=17	FSAR=12	FSRF=27	FSRR=22	FWDB=0.00903047	FXX=0	LEN=1	MLLD=205.047	PB=0.5	PBP=1	QD=4.78931	RBI=0.0355827
chr1	19166100	19166100	C	T	0.973684	37	38	3	exonic	TAS1R2	.	nonsynonymous SNV	TAS1R2:NM_152232:exon6:c.G2513A:p.R838K	rs9988418	.	.	0.007	.	0.19	.	.	1	T	0.001	B	0.264	N	1	P	-2.28	D	339.48	snp	FAO=37	FDP=38	FR=.	FRO=1	FSAF=11	FSAR=26	FSRF=0	FSRR=1	FWDB=-0.0077616	FXX=0	LEN=1	MLLD=61.8869	PB=0.5	PBP=1	QD=35.7345	RBI=0.0833036
chr1	19166275	19166275	T	A	0.410891	83	202	1	exonic	TAS1R2	.	nonsynonymous SNV	TAS1R2:NM_152232:exon6:c.A2338T:p.M780L	.	.	.	.	.	.	.	.	0.04	D	0.996	D	0	D	0.549	N	-2.16	D	283.46	snp	FAO=83	FDP=201	FR=.	FRO=118	FSAF=31	FSAR=52	FSRF=60	FSRR=58	FWDB=0.0219081	FXX=0.00495025	LEN=1	MLLD=83.2185	PB=0.5	PBP=1	QD=5.64098	RBI=0.0219089
chr1	19166894	19166894	G	A	1	63	63	2	exonic	TAS1R2	.	synonymous SNV	TAS1R2:NM_152232:exon6:c.C1719T:p.A573A	rs11805253	.	.	0.0071	.	0.17	.	.	.	.	.	.	.	.	.	.	.	.	593.89	snp	FAO=63	FDP=63	FR=.	FRO=0	FSAF=38	FSAR=25	FSRF=0	FSRR=0	FWDB=0.0121698	FXX=0	LEN=1	MLLD=65.4506	PB=0.5	PBP=1	QD=37.707	RBI=0.0199301
chr1	19168182	19168182	G	-	0.929134	118	127	3	intronic	TAS1R2	.	.	.	rs139650135	.	.	0.0082	.	0.15	.	.	.	.	.	.	.	.	.	.	.	.	704.81	del	FAO=122	FDP=122	FR=.	FRO=0	FSAF=63	FSAR=59	FSRF=0	FSRR=0	FWDB=-0.035505	FXX=0.0468713	LEN=1	MLLD=25.078	PB=0.5	PBP=1	QD=23.1087	RBI=0.0462358
chr1	19186129	19186129	G	C	1	104	104	2	exonic	TAS1R2	.	nonsynonymous SNV	TAS1R2:NM_152232:exon1:c.C26G:p.S9C	rs9701796	.	.	0.7733	.	0.87	.	.	1	T	0	B	.	.	1	P	-2.47	D	989.31	snp	FAO=104	FDP=104	FR=.	FRO=0	FSAF=42	FSAR=62	FSRF=0	FSRR=0	FWDB=-0.0035789	FXX=0	LEN=1	MLLD=154.464	PB=0.5	PBP=1	QD=38.0505	RBI=0.0737537
chr1	19201956	19201956	A	G	1	98	98	1	exonic	ALDH4A1	.	synonymous SNV	ALDH4A1:NM_001161504:exon13:c.T1200C:p.D400D,ALDH4A1:NM_003748:exon13:c.T1380C:p.D460D,ALDH4A1:NM_170726:exon13:c.T1380C:p.D460D	rs2230708	.	.	0.714	.	0.83	.	.	.	.	.	.	.	.	.	.	.	.	940.77	snp	FAO=98	FDP=98	FR=.	FRO=0	FSAF=51	FSAR=47	FSRF=0	FSRR=0	FWDB=-0.0199779	FXX=0	LEN=1	MLLD=61.0359	PB=0.5	PBP=1	QD=38.3988	RBI=0.0528193
chr1	19202896	19202896	G	A	1	71	71	2	exonic	ALDH4A1	.	synonymous SNV	ALDH4A1:NM_001161504:exon12:c.C1071T:p.A357A,ALDH4A1:NM_003748:exon12:c.C1251T:p.A417A,ALDH4A1:NM_170726:exon12:c.C1251T:p.A417A	rs2230707	.	.	0.4648	.	0.71	.	.	.	.	.	.	.	.	.	.	.	.	673.07	snp	FAO=71	FDP=71	FR=.	FRO=0	FSAF=19	FSAR=52	FSRF=0	FSRR=0	FWDB=0.0273523	FXX=0	LEN=1	MLLD=390.458	PB=0.5	PBP=1	QD=37.9194	RBI=0.0280928
chr1	19202917	19202917	T	C	1	71	71	1	exonic	ALDH4A1	.	synonymous SNV	ALDH4A1:NM_001161504:exon12:c.A1050G:p.S350S,ALDH4A1:NM_003748:exon12:c.A1230G:p.S410S,ALDH4A1:NM_170726:exon12:c.A1230G:p.S410S	rs7550938	.	.	0.6938	.	0.81	.	.	.	.	.	.	.	.	.	.	.	.	673.07	snp	FAO=71	FDP=71	FR=.	FRO=0	FSAF=19	FSAR=52	FSRF=0	FSRR=0	FWDB=-0.0928797	FXX=0	LEN=1	MLLD=281.522	PB=0.5	PBP=1	QD=37.9193	RBI=0.0928803
chr1	19202926	19202926	T	C	1	67	67	1	exonic	ALDH4A1	.	synonymous SNV	ALDH4A1:NM_001161504:exon12:c.A1041G:p.A347A,ALDH4A1:NM_003748:exon12:c.A1221G:p.A407A,ALDH4A1:NM_170726:exon12:c.A1221G:p.A407A	rs2230706	.	.	0.6919	.	0.81	.	.	.	.	.	.	.	.	.	.	.	.	664.5	snp	FAO=69	FDP=69	FR=.	FRO=0	FSAF=17	FSAR=52	FSRF=0	FSRR=0	FWDB=0.0233889	FXX=0	LEN=1	MLLD=124.205	PB=0.5	PBP=1	QD=38.5219	RBI=0.0363283
chr1	19203997	19203997	C	G	1	157	157	1	exonic	ALDH4A1	.	synonymous SNV	ALDH4A1:NM_001161504:exon10:c.G870C:p.A290A,ALDH4A1:NM_003748:exon10:c.G1050C:p.A350A,ALDH4A1:NM_170726:exon10:c.G1050C:p.A350A	rs2230705	.	.	0.7075	.	0.81	.	.	.	.	.	.	.	.	.	.	.	.	1505.97	snp	FAO=157	FDP=157	FR=.	FRO=0	FSAF=77	FSAR=80	FSRF=0	FSRR=0	FWDB=0.0118033	FXX=0	LEN=1	MLLD=359.127	PB=0.5	PBP=1	QD=38.3686	RBI=0.0422912
chr1	19209543	19209543	A	G	1	31	31	1	intronic	ALDH4A1	.	.	.	rs6426611	.	.	.	.	1	.	.	.	.	.	.	.	.	.	.	.	.	305.33	snp	FAO=33	FDP=33	FR=.	FRO=0	FSAF=23	FSAR=10	FSRF=0	FSRR=0	FWDB=0.00312946	FXX=0	LEN=1	MLLD=60.5979	PB=0.5	PBP=1	QD=37.0092	RBI=0.0153698
chr1	19243589	19243589	A	G	0.974138	113	116	2	intronic	IFFO2	.	.	.	rs3748586	.	.	.	.	0.6	.	.	.	.	.	.	.	.	.	.	.	.	1031.4	snp	FAO=113	FDP=116	FR=.	FRO=3	FSAF=69	FSAR=44	FSRF=2	FSRR=1	FWDB=0.0572766	FXX=0	LEN=1	MLLD=47.0352	PB=0.5	PBP=1	QD=35.5654	RBI=0.0782618
chr1	19401405	19401405	G	A	1	46	46	3	intronic	UBR4	.	.	.	rs2281748	.	.	0.3958	.	0.61	.	.	.	.	.	.	.	.	.	.	.	.	437.62	snp	FAO=46	FDP=46	FR=.	FRO=0	FSAF=23	FSAR=23	FSRF=0	FSRR=0	FWDB=0.00728636	FXX=0.0212721	LEN=1	MLLD=228.021	PB=0.5	PBP=1	QD=38.0539	RBI=0.0229972
chr1	19411129	19411129	A	G	1	120	120	1	exonic	UBR4	.	synonymous SNV	UBR4:NM_020765:exon102:c.T14877C:p.H4959H	rs1043905	.	.	0.6022	.	0.84	.	.	.	.	.	.	.	.	.	.	.	.	1148.84	snp	FAO=119	FDP=119	FR=.	FRO=0	FSAF=58	FSAR=61	FSRF=0	FSRR=0	FWDB=-0.0173685	FXX=0.00833264	LEN=1	MLLD=70.8383	PB=0.5	PBP=1	QD=38.6164	RBI=0.0255407
chr1	19413261	19413261	T	A	1	158	158	1	exonic	UBR4	.	nonsynonymous SNV	UBR4:NM_020765:exon100:c.A14599T:p.M4867L	rs12584	.	.	0.5658	.	0.77	.	.	0.41	T	0	B	0.001	N	0	P	1.64	T	1518.32	snp	FAO=158	FDP=158	FR=.	FRO=0	FSAF=81	FSAR=77	FSRF=0	FSRR=0	FWDB=0.00700776	FXX=0	LEN=1	MLLD=219.488	PB=0.5	PBP=1	QD=38.4385	RBI=0.0212295
chr1	19415304	19415304	C	T	1	97	97	1	exonic	UBR4	.	synonymous SNV	UBR4:NM_020765:exon98:c.G14379A:p.K4793K	rs1043899	.	.	0.5657	.	0.77	.	.	.	.	.	.	.	.	.	.	.	.	940.84	snp	FAO=98	FDP=98	FR=.	FRO=0	FSAF=56	FSAR=42	FSRF=0	FSRR=0	FWDB=0.0477017	FXX=0	LEN=1	MLLD=94.4095	PB=0.5	PBP=1	QD=38.4018	RBI=0.0607727
chr1	19426199	19426199	G	A	1	24	24	1	intronic	UBR4	.	.	.	rs2236377	.	.	0.6013	.	0.82	.	.	.	.	.	.	.	.	.	.	.	.	220.86	snp	FAO=24	FDP=24	FR=.	FRO=0	FSAF=7	FSAR=17	FSRF=0	FSRR=0	FWDB=-0.125133	FXX=0	LEN=1	MLLD=63.3909	PB=0.5	PBP=1	QD=36.8102	RBI=0.132912
chr1	19433449	19433449	A	G	1	167	167	2	exonic	UBR4	.	synonymous SNV	UBR4:NM_020765:exon82:c.T12117C:p.V4039V	rs6426677	.	.	0.6026	.	0.84	.	.	.	.	.	.	.	.	.	.	.	.	1602.2	snp	FAO=167	FDP=167	FR=.	FRO=0	FSAF=81	FSAR=86	FSRF=0	FSRR=0	FWDB=-0.0223656	FXX=0	LEN=1	MLLD=66.1774	PB=0.5	PBP=1	QD=38.376	RBI=0.0634591
chr1	19440511	19440511	C	T	0.8	148	185	1	exonic	UBR4	.	synonymous SNV	UBR4:NM_020765:exon76:c.G11256A:p.Q3752Q	rs77418490	.	.	0.0052	.	0.011	.	.	.	.	.	.	.	.	.	.	.	.	1776.97	snp	FAO=185	FDP=185	FR=.,HEALED	FRO=0	FSAF=50	FSAR=135	FSRF=0	FSRR=0	FWDB=0.155157	FXX=0	LEN=1	MLLD=288.303	PB=0.5	PBP=1	QD=38.4209	RBI=0.158037
chr1	19447819	19447819	T	C	1	189	189	1	exonic	UBR4	.	synonymous SNV	UBR4:NM_020765:exon68:c.A10005G:p.A3335A	rs35802543	.	.	0.1127	.	0.11	.	.	.	.	.	.	.	.	.	.	.	.	1819.61	snp	FAO=189	FDP=189	FR=.	FRO=0	FSAF=83	FSAR=106	FSRF=0	FSRR=0	FWDB=-0.0566321	FXX=0	LEN=1	MLLD=159.275	PB=0.5	PBP=1	QD=38.5103	RBI=0.0584396
chr1	19447843	19447843	C	G	0.994764	190	191	1	exonic	UBR4	.	synonymous SNV	UBR4:NM_020765:exon68:c.G9981C:p.L3327L	rs1044010	.	.	0.5658	.	0.77	.	.	.	.	.	.	.	.	.	.	.	.	1827.05	snp	FAO=191	FDP=191	FR=.	FRO=0	FSAF=83	FSAR=108	FSRF=0	FSRR=0	FWDB=-0.0588537	FXX=0	LEN=1	MLLD=71.374	PB=0.5	PBP=1	QD=38.2628	RBI=0.0591102
chr1	19448326	19448326	C	T	1	104	104	1	intronic	UBR4	.	.	.	rs6681662	.	.	.	.	0.8	.	.	.	.	.	.	.	.	.	.	.	.	989.31	snp	FAO=104	FDP=104	FR=.	FRO=0	FSAF=60	FSAR=44	FSRF=0	FSRR=0	FWDB=0.00620042	FXX=0	LEN=1	MLLD=222.949	PB=0.5	PBP=1	QD=38.0505	RBI=0.0476972
chr1	19478159	19478159	A	T	0.269231	7	26	1	exonic	UBR4	.	synonymous SNV	UBR4:NM_020765:exon48:c.T7191A:p.A2397A	.	.	.	.	.	.	.	.	.	.	.	.	.	.	.	.	.	.	20.91	snp	FAO=7	FDP=26	FR=.	FRO=19	FSAF=0	FSAR=7	FSRF=2	FSRR=17	FWDB=-0.0450145	FXX=0	LEN=1	MLLD=82.8572	PB=0.5	PBP=1	QD=3.21712	RBI=0.0505788
chr1	19487656	19487656	T	C	0.994652	186	187	1	intronic	UBR4	.	.	.	rs3748759	.	.	0.43	.	0.81	.	.	.	.	.	.	.	.	.	.	.	.	1785.17	snp	FAO=186	FDP=186	FR=.	FRO=0	FSAF=88	FSAR=98	FSRF=0	FSRR=0	FWDB=-0.0236218	FXX=0.00534731	LEN=1	MLLD=229.148	PB=0.5	PBP=1	QD=38.3908	RBI=0.0255221
chr1	19491514	19491514	G	C	0.989189	183	185	3	intronic	UBR4	.	.	.	rs12133185	.	.	0.1121	.	0.12	.	.	.	.	.	.	.	.	.	.	.	.	1716.62	snp	FAO=183	FDP=183	FR=.	FRO=0	FSAF=96	FSAR=87	FSRF=0	FSRR=0	FWDB=-0.00495217	FXX=0.0108102	LEN=1	MLLD=207.709	PB=0.5	PBP=1	QD=37.5218	RBI=0.0537397
chr1	19491857	19491857	T	C	1	92	92	1	intronic	UBR4	.	.	.	rs3748757	.	.	0.6028	.	0.84	.	.	.	.	.	.	.	.	.	.	.	.	872.5	snp	FAO=92	FDP=92	FR=.	FRO=0	FSAF=47	FSAR=45	FSRF=0	FSRR=0	FWDB=-0.000799966	FXX=0	LEN=1	MLLD=209.386	PB=0.5	PBP=1	QD=37.9347	RBI=0.0493467
chr1	19499835	19499835	G	C	0.991935	123	124	1	intronic	UBR4	.	.	.	rs951908	.	.	0.6007	.	0.82	.	.	.	.	.	.	.	.	.	.	.	.	1172.09	snp	FAO=123	FDP=123	FR=.	FRO=0	FSAF=48	FSAR=75	FSRF=0	FSRR=0	FWDB=0.0541328	FXX=0.00806387	LEN=1	MLLD=96.429	PB=0.5	PBP=1	QD=38.1168	RBI=0.0616873
chr1	19499873	19499873	G	T	1	99	99	1	intronic	UBR4	.	.	.	rs952789	.	.	.	.	0.11	.	.	.	.	.	.	.	.	.	.	.	.	953.28	snp	FAO=99	FDP=99	FR=.	FRO=0	FSAF=24	FSAR=75	FSRF=0	FSRR=0	FWDB=0.0821472	FXX=0	LEN=1	MLLD=342.121	PB=0.5	PBP=1	QD=38.5166	RBI=0.0821845
chr1	19499954	19499954	G	A	1	196	196	1	exonic	UBR4	.	synonymous SNV	UBR4:NM_020765:exon23:c.C3144T:p.S1048S	rs952790	.	.	0.1109	.	0.11	.	.	.	.	.	.	.	.	.	.	.	.	1878.81	snp	FAO=196	FDP=196	FR=.	FRO=0	FSAF=111	FSAR=85	FSRF=0	FSRR=0	FWDB=0.0236124	FXX=0	LEN=1	MLLD=293.251	PB=0.5	PBP=1	QD=38.3431	RBI=0.0239405
chr1	19510394	19510394	A	G	0.980392	100	102	3	intronic	UBR4	.	.	.	rs3762396	.	.	0.6021	.	0.84	.	.	.	.	.	.	.	.	.	.	.	.	932.97	snp	FAO=100	FDP=100	FR=.	FRO=0	FSAF=4	FSAR=96	FSRF=0	FSRR=0	FWDB=0.00139183	FXX=0.0196059	LEN=1	MLLD=71.6456	PB=0.5	PBP=1	QD=37.3187	RBI=0.00157811
chr1	19518659	19518659	G	A	1	143	143	1	intronic	UBR4	.	.	.	rs11588032	.	.	0.3954	.	0.69	.	.	.	.	.	.	.	.	.	.	.	.	1410.99	snp	FAO=147	FDP=147	FR=.	FRO=0	FSAF=96	FSAR=51	FSRF=0	FSRR=0	FWDB=0.00602158	FXX=0	LEN=1	MLLD=189.15	PB=0.5	PBP=1	QD=38.3944	RBI=0.0412163
chr1	19565338	19565338	C	T	0.990099	100	101	1	exonic	EMC1	.	nonsynonymous SNV	EMC1:NM_001271429:exon9:c.G974A:p.S325N,EMC1:NM_001271427:exon10:c.G1037A:p.S346N,EMC1:NM_001271428:exon10:c.G1040A:p.S347N,EMC1:NM_015047:exon10:c.G1040A:p.S347N	rs709682	.	.	0.1386	.	0.32	.	.	0.49	T	0.001	B	0.664	N	1	P	1.9	T	935.2	snp	FAO=100	FDP=100	FR=.	FRO=0	FSAF=57	FSAR=43	FSRF=0	FSRR=0	FWDB=-0.0476053	FXX=0.00990001	LEN=1	MLLD=72.3201	PB=0.5	PBP=1	QD=37.4081	RBI=0.048841
chr1	19565344	19565344	C	G	0.980198	99	101	1	exonic	EMC1	.	nonsynonymous SNV	EMC1:NM_001271429:exon9:c.G968C:p.S323T,EMC1:NM_001271427:exon10:c.G1031C:p.S344T,EMC1:NM_001271428:exon10:c.G1034C:p.S345T,EMC1:NM_015047:exon10:c.G1034C:p.S345T	rs709683	.	.	0.3599	.	0.74	.	.	0.62	T	0	B	0.282	N	1	P	1.98	T	927.29	snp	FAO=99	FDP=99	FR=.	FRO=0	FSAF=55	FSAR=44	FSRF=0	FSRR=0	FWDB=-0.0326679	FXX=0.0198	LEN=1	MLLD=62.4397	PB=0.5	PBP=1	QD=37.4664	RBI=0.0338275
chr1	19568972	19568972	A	G	1	141	141	2	intronic	EMC1	.	.	.	rs710865	.	.	0.3643	.	0.76	.	Name=Brain structure	.	.	.	.	.	.	.	.	.	.	1363.27	snp	FAO=143	FDP=143	FR=.	FRO=0	FSAF=65	FSAR=78	FSRF=0	FSRR=0	FWDB=0.0114171	FXX=0	LEN=1	MLLD=272.735	PB=0.5	PBP=1	QD=38.1335	RBI=0.0232893
chr1	19570426	19570426	C	G	0.972603	71	73	1	intronic	EMC1	.	.	.	rs2294944	.	.	0.114	.	0.22	.	.	.	.	.	.	.	.	.	.	.	.	664.59	snp	FAO=72	FDP=73	FR=.	FRO=1	FSAF=43	FSAR=29	FSRF=1	FSRR=0	FWDB=-0.0126407	FXX=0	LEN=1	MLLD=239.147	PB=0.5	PBP=1	QD=36.4157	RBI=0.0425854
chr1	19571462	19571462	T	A	0.512	64	125	2	exonic	EMC1	.	nonsynonymous SNV	EMC1:NM_001271427:exon2:c.A158T:p.K53M,EMC1:NM_001271428:exon2:c.A158T:p.K53M,EMC1:NM_001271429:exon2:c.A158T:p.K53M,EMC1:NM_015047:exon2:c.A158T:p.K53M	.	.	.	.	.	.	.	.	0	D	1	D	0	D	1	D	3.51	T	284.26	snp	FAO=64	FDP=125	FR=.	FRO=61	FSAF=28	FSAR=36	FSRF=30	FSRR=31	FWDB=-0.032013	FXX=0	LEN=1	MLLD=247.385	PB=0.5	PBP=1	QD=9.09645	RBI=0.0326531
chr1	19581226	19581226	G	A	0.981132	104	106	1	intronic	MRTO4	.	.	.	rs735026	.	.	0.2448	.	0.49	.	.	.	.	.	.	.	.	.	.	.	.	960.93	snp	FAO=104	FDP=106	FR=.	FRO=2	FSAF=60	FSAR=44	FSRF=0	FSRR=2	FWDB=-0.0295771	FXX=0	LEN=1	MLLD=111.54	PB=0.5	PBP=1	QD=36.2614	RBI=0.0338397
chr1	19584004	19584004	G	A	0.996656	298	299	2	exonic	MRTO4	.	synonymous SNV	MRTO4:NM_016183:exon5:c.G330A:p.E110E	rs1042380	.	.	0.2447	.	0.49	.	.	.	.	.	.	.	.	.	.	.	.	2873.94	snp	FAO=302	FDP=302	FR=.	FRO=0	FSAF=141	FSAR=161	FSRF=0	FSRR=0	FWDB=0.0693894	FXX=0.00330022	LEN=1	MLLD=54.6479	PB=0.5	PBP=1	QD=38.0655	RBI=0.105489
chr1	19585207	19585207	G	A	0.979487	191	195	2	exonic	MRTO4	.	synonymous SNV	MRTO4:NM_016183:exon8:c.G603A:p.K201K	rs2294939	.	.	0.1441	.	0.15	.	.	.	.	.	.	.	.	.	.	.	.	2003.17	snp	FAO=216	FDP=220	FR=.	FRO=4	FSAF=88	FSAR=128	FSRF=4	FSRR=0	FWDB=0.100873	FXX=0	LEN=1	MLLD=40.2364	PB=0.5	PBP=1	QD=36.4212	RBI=0.163465
chr1	19611487	19611487	A	T	1	100	100	1	intronic	AKR7A3	.	.	.	rs59348345	.	.	0.0856	.	0.23	.	.	.	.	.	.	.	.	.	.	.	.	965.9	snp	FAO=100	FDP=100	FR=.	FRO=0	FSAF=97	FSAR=3	FSRF=0	FSRR=0	FWDB=0.0589044	FXX=0	LEN=1	MLLD=75.571	PB=0.5	PBP=1	QD=38.6361	RBI=0.120491
chr1	19651107	19651107	T	A	0.495146	102	206	2	intronic	PQLC2	.	.	.	.	.	.	.	.	.	.	.	.	.	.	.	.	.	.	.	.	.	430.61	snp	FAO=102	FDP=206	FR=.	FRO=104	FSAF=58	FSAR=44	FSRF=61	FSRR=43	FWDB=-0.00737887	FXX=0	LEN=1	MLLD=125.834	PB=0.5	PBP=1	QD=8.36141	RBI=0.00822605
chr1	19652874	19652874	G	A	0.96875	31	32	3	exonic	PQLC2	.	nonsynonymous SNV	PQLC2:NM_001040125:exon5:c.G518A:p.G173D,PQLC2:NM_001040126:exon5:c.G323A:p.G108D,PQLC2:NM_001287531:exon5:c.G185A:p.G62D,PQLC2:NM_017765:exon6:c.G518A:p.G173D	rs41264079	.	.	0.111	.	0.12	.	.	0.68	T	0.036	B	0.123	N	1	N	0.92	T	274.49	snp	FAO=31	FDP=32	FR=.	FRO=1	FSAF=4	FSAR=27	FSRF=1	FSRR=0	FWDB=0.030844	FXX=0	LEN=1	MLLD=110.743	PB=0.5	PBP=1	QD=34.3116	RBI=0.0348452
chr1	19653778	19653778	G	A	0.444444	88	198	4	exonic	PQLC2	.	nonsynonymous SNV	PQLC2:NM_001040125:exon7:c.G676A:p.G226R,PQLC2:NM_001040126:exon7:c.G481A:p.G161R,PQLC2:NM_001287531:exon7:c.G343A:p.G115R,PQLC2:NM_017765:exon8:c.G676A:p.G226R	.	.	.	.	.	.	.	.	0	D	1	D	0	D	1	D	-6.04	D	328.8	snp	FAO=88	FDP=198	FR=.	FRO=110	FSAF=41	FSAR=47	FSRF=34	FSRR=76	FWDB=0.00149763	FXX=0	LEN=1	MLLD=304.987	PB=0.637707	PBP=0	QD=6.6424	RBI=0.0124221
chr1	19952091	19952091	G	A	0.5	80	160	4	UTR3	MINOS1	NM_001204083:c.*5G>A	.	.	.	.	.	.	.	.	.	.	.	.	.	.	.	.	.	.	.	.	340.19	snp	FAO=80	FDP=162	FR=.	FRO=82	FSAF=32	FSAR=48	FSRF=23	FSRR=59	FWDB=-0.00451277	FXX=0	LEN=1	MLLD=239.765	PB=0.5	PBP=1	QD=8.39983	RBI=0.0127336
chr1	19981723	19981723	C	T	0.425926	23	54	1	intronic	MINOS1-NBL1,NBL1	.	.	.	.	.	.	.	.	0.0002	.	.	.	.	.	.	.	.	.	.	.	.	89.42	snp	FAO=23	FDP=54	FR=.	FRO=31	FSAF=15	FSAR=8	FSRF=24	FSRR=7	FWDB=0.0400421	FXX=0	LEN=1	MLLD=46.7811	PB=0.5	PBP=1	QD=6.62383	RBI=0.0600988
chr1	19981791	19981791	A	G	0.987179	77	78	1	intronic	MINOS1-NBL1,NBL1	.	.	.	rs2294630	.	.	0.4817	.	0.7	.	.	.	.	.	.	.	.	.	.	.	.	722.38	snp	FAO=77	FDP=78	FR=.	FRO=1	FSAF=38	FSAR=39	FSRF=1	FSRR=0	FWDB=0.0224847	FXX=0	LEN=1	MLLD=110.365	PB=0.5	PBP=1	QD=37.0452	RBI=0.034873
chr1	20005619	20005619	C	T	0.56	14	25	5	exonic	HTR6	.	nonsynonymous SNV	HTR6:NM_000871:exon3:c.C1081T:p.R361W	rs201375470	.	.	0.0003	.	0.002	.	.	.	.	0.999	D	0.001	D	0.999	N	0.44	T	190.99	snp	FAO=23	FDP=25	FR=.	FRO=2	FSAF=18	FSAR=5	FSRF=1	FSRR=1	FWDB=0.0183357	FXX=0	LEN=1	MLLD=271.202	PB=0.5	PBP=1	QD=30.5584	RBI=0.0354372
chr1	20020993	20020994	AC	GT	1	96	96	1	exonic	TMCO4	.	nonframeshift substitution	TMCO4:NM_181719:exon15:c.1433_1434AC	rs386629247	.	.	.	.	0.41	.	.	.	.	.	.	.	.	.	.	.	.	916.37	mnp	FAO=96	FDP=96	FR=.	FRO=0	FSAF=44	FSAR=52	FSRF=0	FSRR=0	FWDB=0.000510392	FXX=0	LEN=2	MLLD=177.796	PB=0.5	PBP=1	QD=38.1819	RBI=0.00485106
chr1	20246889	20246889	G	A	0.4	40	100	3	exonic	PLA2G2E	.	nonsynonymous SNV	PLA2G2E:NM_014589:exon4:c.C340T:p.L114F	.	.	.	.	.	0.0001	.	.	0	D	0.356	B	0.02	N	0.758	D	1.65	T	138.27	snp	FAO=40	FDP=100	FR=.	FRO=60	FSAF=22	FSAR=18	FSRF=32	FSRR=28	FWDB=-0.0080369	FXX=0.00990001	LEN=1	MLLD=61.1242	PB=0.5	PBP=1	QD=5.53072	RBI=0.00859717
chr1	20304852	20304852	G	T	0.166667	21	126	3	intronic	PLA2G2A	.	.	.	.	.	.	.	.	.	.	.	.	.	.	.	.	.	.	.	.	.	16.73	snp	FAO=21	FDP=128	FR=.	FRO=107	FSAF=16	FSAR=5	FSRF=70	FSRR=37	FWDB=0.0189169	FXX=0	LEN=1	MLLD=266.166	PB=0.5	PBP=1	QD=0.522814	RBI=0.0427479
chr1	20304992	20304992	C	A	0.489209	68	139	2	exonic	PLA2G2A	.	nonsynonymous SNV	PLA2G2A:NM_001161728:exon3:c.G66T:p.L22F,PLA2G2A:NM_001161729:exon3:c.G66T:p.L22F,PLA2G2A:NM_000300:exon4:c.G66T:p.L22F,PLA2G2A:NM_001161727:exon4:c.G66T:p.L22F	.	.	.	.	.	.	.	.	0	D	0.729	P	0.043	N	1	N	1.08	T	286.77	snp	FAO=68	FDP=139	FR=.	FRO=71	FSAF=37	FSAR=31	FSRF=49	FSRR=22	FWDB=-0.0413355	FXX=0	LEN=1	MLLD=48.905	PB=0.5	PBP=1	QD=8.25239	RBI=0.0689033
chr1	20412705	20412705	A	G	0.666667	36	54	2	exonic	PLA2G5	.	nonsynonymous SNV	PLA2G5:NM_000929:exon3:c.A170G:p.K57R	.	.	.	.	.	.	.	.	0.03	D	0.982	D	0.006	N	0.985	N	-1.62	D	213.77	snp	FAO=36	FDP=54	FR=.	FRO=18	FSAF=15	FSAR=21	FSRF=11	FSRR=7	FWDB=-0.021397	FXX=0	LEN=1	MLLD=58.0199	PB=0.5	PBP=1	QD=15.8346	RBI=0.0448651
chr1	20442054	20442054	T	C	0.987179	77	78	1	exonic	PLA2G2D	.	nonsynonymous SNV	PLA2G2D:NM_012400:exon3:c.A238G:p.S80G	rs584367	.	.	0.5822	.	0.97	.	.	0.83	T	0	B	0.017	N	1	P	1.68	T	738.81	snp	FAO=77	FDP=77	FR=.	FRO=0	FSAF=24	FSAR=53	FSRF=0	FSRR=0	FWDB=0.0145478	FXX=0.0128189	LEN=1	MLLD=201.643	PB=0.5	PBP=1	QD=38.3795	RBI=0.0659846
chr1	20656728	20656728	G	A	0.385593	91	236	3	exonic	VWA5B1	.	nonsynonymous SNV	VWA5B1:NM_001039500:exon10:c.G1310A:p.G437E	.	.	.	.	.	.	.	.	0.06	T	0.999	D	0	D	1	D	2.16	T	282.78	snp	FAO=91	FDP=236	FR=.	FRO=145	FSAF=43	FSAR=48	FSRF=88	FSRR=57	FWDB=0.021101	FXX=0.00421923	LEN=1	MLLD=305.569	PB=0.5	PBP=1	QD=4.7929	RBI=0.0211503
chr1	20827216	20827216	C	T	0.991597	118	119	1	exonic	MUL1	.	synonymous SNV	MUL1:NM_024544:exon4:c.G1026A:p.A342A	rs595980	.	.	0.2035	.	0.21	.	.	.	.	.	.	.	.	.	.	.	.	1137.17	snp	FAO=118	FDP=118	FR=.	FRO=0	FSAF=60	FSAR=58	FSRF=0	FSRR=0	FWDB=0.0529669	FXX=0.00840265	LEN=1	MLLD=104.12	PB=0.5	PBP=1	QD=38.5483	RBI=0.087856
chr1	20879339	20879339	T	A	0.327273	18	55	1	UTR5	FAM43B	NM_207334:c.-128T>A	.	.	.	.	.	.	.	.	.	.	.	.	.	.	.	.	.	.	.	.	52.71	snp	FAO=18	FDP=55	FR=.	FRO=37	FSAF=11	FSAR=7	FSRF=15	FSRR=22	FWDB=0.0137727	FXX=0	LEN=1	MLLD=68.3763	PB=0.5	PBP=1	QD=3.83366	RBI=0.0188038
chr1	20915817	20915817	G	A	0.352941	18	51	3	intronic	CDA	.	.	.	.	.	.	.	.	.	.	.	.	.	.	.	.	.	.	.	.	.	58.6	snp	FAO=18	FDP=51	FR=.	FRO=33	FSAF=7	FSAR=11	FSRF=28	FSRR=5	FWDB=-0.00840468	FXX=0	LEN=1	MLLD=140.204	PB=0.5	PBP=1	QD=4.59628	RBI=0.0159053
chr1	20964328	20964328	A	G	1	95	95	1	intronic	PINK1	.	.	.	rs2298298	.	.	0.8801	.	0.93	.	.	.	.	.	.	.	.	.	.	.	.	914.39	snp	FAO=96	FDP=96	FR=.	FRO=0	FSAF=56	FSAR=40	FSRF=0	FSRR=0	FWDB=0.105328	FXX=0.0103082	LEN=1	MLLD=53.1452	PB=0.5	PBP=1	QD=38.0994	RBI=0.112674
chr1	20972048	20972048	G	A	1	67	67	1	ncRNA_intronic	PINK1-AS	.	.	.	rs3131713	.	.	0.8797	.	0.93	.	.	.	.	.	.	.	.	.	.	.	.	639.75	snp	FAO=67	FDP=67	FR=.	FRO=0	FSAF=52	FSAR=15	FSRF=0	FSRR=0	FWDB=-0.0318852	FXX=0	LEN=1	MLLD=74.4518	PB=0.5	PBP=1	QD=38.1941	RBI=0.0895905
chr1	20977221	20977221	A	T	1	121	121	1	ncRNA_exonic	PINK1-AS	.	.	.	rs686658	.	.	0.8793	.	0.91	.	.	.	.	.	.	.	.	.	.	.	.	1153.64	snp	FAO=121	FDP=121	FR=.	FRO=0	FSAF=44	FSAR=77	FSRF=0	FSRR=0	FWDB=-0.0144541	FXX=0	LEN=1	MLLD=331.155	PB=0.5	PBP=1	QD=38.1369	RBI=0.0145026
chr1	20978832	20978832	T	C	0.990566	105	106	2	UTR3	DDOST	NM_005216:c.*40A>G	.	.	rs6893	.	.	0.8813	.	0.91	.	.	.	.	.	.	.	.	.	.	.	.	1012.47	snp	FAO=106	FDP=106	FR=.	FRO=0	FSAF=72	FSAR=34	FSRF=0	FSRR=0	FWDB=-0.0125732	FXX=0	LEN=1	MLLD=61.8923	PB=0.5	PBP=1	QD=38.2065	RBI=0.0353406
chr1	20980847	20980847	C	T	0.991561	235	237	4	exonic	DDOST	.	synonymous SNV	DDOST:NM_005216:exon7:c.G714A:p.G238G	rs41307775	.	.	0.0076	.	0.073	.	.	.	.	.	.	.	.	.	.	.	.	2325.61	snp	FAO=249	FDP=249	FR=.	FRO=0	FSAF=116	FSAR=133	FSRF=0	FSRR=0	FWDB=0.075253	FXX=0.00796781	LEN=1	MLLD=39.4658	PB=0.5	PBP=1	QD=37.3592	RBI=0.12488
chr1	20987873	20987873	G	C	1	29	29	1	exonic	DDOST	.	nonsynonymous SNV	DDOST:NM_005216:exon1:c.C22G:p.R8G	rs537816	.	.	0.9996	.	1	.	.	1	T	0	B	0	N	1	P	0.88	T	279.43	snp	FAO=29	FDP=29	FR=.	FRO=0	FSAF=13	FSAR=16	FSRF=0	FSRR=0	FWDB=0.000369816	FXX=0	LEN=1	MLLD=203.798	PB=0.5	PBP=1	QD=38.5422	RBI=0.0272495
chr1	20992819	20992819	G	C	1	76	76	1	exonic	KIF17	.	nonsynonymous SNV	KIF17:NM_001122819:exon14:c.C2796G:p.D932E,KIF17:NM_001287212:exon14:c.C2499G:p.D833E,KIF17:NM_020816:exon14:c.C2799G:p.D933E	rs631357	.	.	0.8053	.	0.82	.	.	1	T	0	B	.	.	1	P	0.04	T	723.91	snp	FAO=76	FDP=76	FR=.	FRO=0	FSAF=31	FSAR=45	FSRF=0	FSRR=0	FWDB=-0.0598028	FXX=0	LEN=1	MLLD=64.8148	PB=0.5	PBP=1	QD=38.1003	RBI=0.0619833
chr1	20992890	20992890	C	A	0.564706	48	85	2	intronic	KIF17	.	.	.	.	.	.	.	.	.	.	.	.	.	.	.	.	.	.	.	.	.	239.27	snp	FAO=48	FDP=85	FR=.	FRO=37	FSAF=13	FSAR=35	FSRF=15	FSRR=22	FWDB=0.106126	FXX=0	LEN=1	MLLD=191.238	PB=0.5	PBP=1	QD=11.2595	RBI=0.106253
chr1	20992904	20992904	G	A	0.505882	43	85	4	intronic	KIF17	.	.	.	.	.	.	.	.	.	.	.	.	.	.	.	.	.	.	.	.	.	191.41	snp	FAO=43	FDP=85	FR=.	FRO=42	FSAF=10	FSAR=33	FSRF=18	FSRR=24	FWDB=0.0409432	FXX=0	LEN=1	MLLD=122.859	PB=0.5	PBP=1	QD=9.00768	RBI=0.0468562
chr1	20992933	20992933	G	C	0.961538	75	78	1	intronic	KIF17	.	.	.	rs573268	.	.	.	.	1	.	.	.	.	.	.	.	.	.	.	.	.	741.45	snp	FAO=77	FDP=77	FR=.	FRO=0	FSAF=20	FSAR=57	FSRF=0	FSRR=0	FWDB=-0.0268214	FXX=0.0253133	LEN=1	MLLD=93.376	PB=0.5	PBP=1	QD=38.5171	RBI=0.0526582
chr1	21024860	21024860	C	A	1	48	48	1	intronic	KIF17	.	.	.	rs41302005	.	.	0.034	.	0.039	.	.	.	.	.	.	.	.	.	.	.	.	459.54	snp	FAO=48	FDP=48	FR=.	FRO=0	FSAF=11	FSAR=37	FSRF=0	FSRR=0	FWDB=0.0166584	FXX=0	LEN=1	MLLD=177.189	PB=0.5	PBP=1	QD=38.2947	RBI=0.0523024
chr1	21050958	21050958	C	T	1	142	142	1	exonic	SH2D5	.	synonymous SNV	SH2D5:NM_001103160:exon5:c.G309A:p.Q103Q,SH2D5:NM_001103161:exon6:c.G561A:p.Q187Q	rs592060	.	.	0.756	.	0.99	.	.	.	.	.	.	.	.	.	.	.	.	1362.8	snp	FAO=143	FDP=143	FR=.	FRO=0	FSAF=87	FSAR=56	FSRF=0	FSRR=0	FWDB=0.0124818	FXX=0	LEN=1	MLLD=139.789	PB=0.5	PBP=1	QD=38.1203	RBI=0.0500967
chr1	21091861	21091861	G	T	1	12	12	2	intronic	HP1BP3	.	.	.	rs1985278	.	.	0.3966	.	0.4	.	.	.	.	.	.	.	.	.	.	.	.	107.82	snp	FAO=12	FDP=12	FR=.	FRO=0	FSAF=10	FSAR=2	FSRF=0	FSRR=0	FWDB=-0.078165	FXX=0	LEN=1	MLLD=73.2832	PB=0.5	PBP=1	QD=35.9384	RBI=0.102721
chr1	21167404	21167404	A	G	1	132	132	2	exonic	EIF4G3	.	synonymous SNV	EIF4G3:NM_003760:exon25:c.T3838C:p.L1280L,EIF4G3:NM_001198801:exon28:c.T3946C:p.L1316L,EIF4G3:NM_001198802:exon28:c.T3856C:p.L1286L	rs2230573	.	.	0.9994	.	1	.	.	.	.	.	.	.	.	.	.	.	.	1257.2	snp	FAO=132	FDP=132	FR=.	FRO=0	FSAF=96	FSAR=36	FSRF=0	FSRR=0	FWDB=0.00884026	FXX=0	LEN=1	MLLD=415.151	PB=0.5	PBP=1	QD=38.0969	RBI=0.0178251
chr1	21191630	21191630	T	A	0.539216	55	102	3	exonic	EIF4G3	.	nonsynonymous SNV	EIF4G3:NM_003760:exon16:c.A2580T:p.K860N,EIF4G3:NM_001198801:exon19:c.A2688T:p.K896N,EIF4G3:NM_001198802:exon19:c.A2598T:p.K866N	.	.	.	.	.	.	.	.	0	D	0.996	D	0	D	1	D	2	T	261.09	snp	FAO=55	FDP=102	FR=.	FRO=47	FSAF=2	FSAR=53	FSRF=1	FSRR=46	FWDB=-0.0252365	FXX=0	LEN=1	MLLD=310.282	PB=0.5	PBP=1	QD=10.2387	RBI=0.02705
chr1	21219262	21219262	G	T	0.533333	16	30	1	intronic	EIF4G3	.	.	.	.	.	.	.	.	.	.	.	.	.	.	.	.	.	.	.	.	.	82.93	snp	FAO=16	FDP=30	FR=.	FRO=14	FSAF=8	FSAR=8	FSRF=8	FSRR=6	FWDB=-0.0109715	FXX=0	LEN=1	MLLD=264.832	PB=0.5	PBP=1	QD=11.0575	RBI=0.0194782
chr1	21268060	21268060	T	A	0.398148	43	108	1	exonic	EIF4G3	.	synonymous SNV	EIF4G3:NM_003760:exon9:c.A1419T:p.I473I,EIF4G3:NM_001198801:exon11:c.A1416T:p.I472I,EIF4G3:NM_001198802:exon12:c.A1437T:p.I479I,EIF4G3:NM_001198803:exon14:c.A1452T:p.I484I	.	.	.	.	.	.	.	.	.	.	.	.	.	.	.	.	.	.	153.1	snp	FAO=44	FDP=109	FR=.	FRO=65	FSAF=24	FSAR=20	FSRF=37	FSRR=28	FWDB=0.043029	FXX=0.00909008	LEN=1	MLLD=148.514	PB=0.5	PBP=1	QD=5.61816	RBI=0.0435501
chr1	21553634	21553634	C	A	0.24359	19	78	3	intronic	ECE1	.	.	.	.	.	.	.	.	.	.	.	.	.	.	.	.	.	.	.	.	.	35.84	snp	FAO=19	FDP=78	FR=.	FRO=59	FSAF=5	FSAR=14	FSRF=20	FSRR=39	FWDB=-0.00901611	FXX=0	LEN=1	MLLD=60.0953	PB=0.5	PBP=1	QD=1.83788	RBI=0.0551805
chr1	21573798	21573798	T	C	0.328358	22	67	1	exonic	ECE1	.	nonsynonymous SNV	ECE1:NM_001113347:exon7:c.A1043G:p.E348G,ECE1:NM_001113349:exon8:c.A1070G:p.E357G,ECE1:NM_001113348:exon9:c.A1031G:p.E344G,ECE1:NM_001397:exon9:c.A1079G:p.E360G	.	.	.	.	.	.	.	.	0.19	T	0.781	P	0.001	D	0.973	D	-1.56	D	72.97	snp	FAO=24	FDP=69	FR=.	FRO=45	FSAF=7	FSAR=17	FSRF=31	FSRR=14	FWDB=-0.0105523	FXX=0	LEN=1	MLLD=276.49	PB=0.5	PBP=1	QD=4.23035	RBI=0.0226454
chr1	21582425	21582425	C	T	1	134	134	2	intronic	ECE1	.	.	.	rs212522	.	.	0.1162	.	0.18	.	.	.	.	.	.	.	.	.	.	.	.	1268.53	snp	FAO=133	FDP=133	FR=.	FRO=0	FSAF=53	FSAR=80	FSRF=0	FSRR=0	FWDB=0.0245939	FXX=0.00746213	LEN=1	MLLD=71.7578	PB=0.5	PBP=1	QD=38.1512	RBI=0.0796693
chr1	21585327	21585327	C	T	0.5	23	46	5	exonic	ECE1	.	synonymous SNV	ECE1:NM_001113347:exon4:c.G585A:p.G195G,ECE1:NM_001113349:exon5:c.G612A:p.G204G,ECE1:NM_001113348:exon6:c.G573A:p.G191G,ECE1:NM_001397:exon6:c.G621A:p.G207G	.	.	.	.	.	.	.	.	.	.	.	.	.	.	.	.	.	.	105.09	snp	FAO=23	FDP=46	FR=.	FRO=23	FSAF=10	FSAR=13	FSRF=8	FSRR=15	FWDB=0.016519	FXX=0	LEN=1	MLLD=174.481	PB=0.5	PBP=1	QD=9.1382	RBI=0.0317704
chr1	21795388	21795388	A	G	0.966321	373	386	1	exonic	NBPF3	.	nonsynonymous SNV	NBPF3:NM_001256416:exon3:c.A341G:p.Y114C,NBPF3:NM_032264:exon3:c.A341G:p.Y114C	rs1827293	.	.	0.553	.	0.58	.	.	0	D	1	D	.	.	1	P	3.69	T	3364.77	snp	FAO=373	FDP=385	FR=.	FRO=12	FSAF=163	FSAR=210	FSRF=8	FSRR=4	FWDB=0.025041	FXX=0.00259061	LEN=1	MLLD=113.54	PB=0.5	PBP=1	QD=34.9586	RBI=0.0278655
chr1	21797105	21797105	G	T	0.463415	19	41	2	intronic	NBPF3	.	.	.	.	.	.	.	.	.	.	.	.	.	.	.	.	.	.	.	.	.	83.61	snp	FAO=19	FDP=41	FR=.	FRO=22	FSAF=8	FSAR=11	FSRF=11	FSRR=11	FWDB=0.0609585	FXX=0	LEN=1	MLLD=68.0657	PB=0.5	PBP=1	QD=8.15672	RBI=0.0623224
chr1	21799489	21799489	T	C	0.994475	180	181	1	intronic	NBPF3	.	.	.	rs1971327	.	.	.	.	0.92	.	.	.	.	.	.	.	.	.	.	.	.	1721.42	snp	FAO=180	FDP=180	FR=.	FRO=0	FSAF=56	FSAR=124	FSRF=0	FSRR=0	FWDB=-0.0118495	FXX=0.00552456	LEN=1	MLLD=326.936	PB=0.5	PBP=1	QD=38.2537	RBI=0.0122942
chr1	21799823	21799823	A	G	1	87	87	2	intronic	NBPF3	.	.	.	rs1971328	.	.	0.7283	.	0.89	.	.	.	.	.	.	.	.	.	.	.	.	832.17	snp	FAO=87	FDP=87	FR=.	FRO=0	FSAF=50	FSAR=37	FSRF=0	FSRR=0	FWDB=0.0284071	FXX=0	LEN=1	MLLD=89.6126	PB=0.5	PBP=1	QD=38.2607	RBI=0.029292
chr1	21801346	21801346	G	A	0.971154	101	104	2	intronic	NBPF3	.	.	.	rs7531217	.	.	0.7787	.	0.92	.	.	.	.	.	.	.	.	.	.	.	.	916.43	snp	FAO=102	FDP=104	FR=.	FRO=2	FSAF=64	FSAR=38	FSRF=1	FSRR=1	FWDB=0.0449907	FXX=0	LEN=1	MLLD=60.0696	PB=0.5	PBP=1	QD=35.2474	RBI=0.0842295
chr1	21804815	21804815	T	G	0.994413	178	179	4	intronic	NBPF3	.	.	.	rs7535654	.	.	0.999	.	1	.	.	.	.	.	.	.	.	.	.	.	.	1704.71	snp	FAO=179	FDP=179	FR=.	FRO=0	FSAF=104	FSAR=75	FSRF=0	FSRR=0	FWDB=0.019794	FXX=0	LEN=1	MLLD=321.621	PB=0.5	PBP=1	QD=38.0942	RBI=0.0204003
chr1	21805730	21805730	A	G	1	129	129	1	intronic	NBPF3	.	.	.	rs2316504	.	.	.	.	0.92	.	.	.	.	.	.	.	.	.	.	.	.	1242.06	snp	FAO=129	FDP=129	FR=.	FRO=0	FSAF=87	FSAR=42	FSRF=0	FSRR=0	FWDB=-0.00651751	FXX=0	LEN=1	MLLD=116.624	PB=0.5	PBP=1	QD=38.5134	RBI=0.0280087
chr1	21806619	21806619	T	C	1	10	10	4	exonic	NBPF3	.	synonymous SNV	NBPF3:NM_001256417:exon10:c.T1074C:p.P358P,NBPF3:NM_001256416:exon11:c.T1248C:p.P416P,NBPF3:NM_032264:exon11:c.T1284C:p.P428P	rs3820294	.	.	.	.	0.3	.	.	.	.	.	.	.	.	.	.	.	.	99.27	snp	FAO=10	FDP=10	FR=.	FRO=0	FSAF=0	FSAR=10	FSRF=0	FSRR=0	FWDB=0	FXX=0	LEN=1	MLLD=74.026	PB=0.5	PBP=1	QD=39.7067	RBI=0.000837999
chr1	21806621	21806621	T	G	1	10	10	4	exonic	NBPF3	.	nonsynonymous SNV	NBPF3:NM_001256417:exon10:c.T1076G:p.F359C,NBPF3:NM_001256416:exon11:c.T1250G:p.F417C,NBPF3:NM_032264:exon11:c.T1286G:p.F429C	rs3820293	.	.	.	.	0.3	.	.	0.04	D	0.938	P	.	.	1	N	3.34	T	99.27	snp	FAO=10	FDP=10	FR=.	FRO=0	FSAF=0	FSAR=10	FSRF=0	FSRR=0	FWDB=0	FXX=0	LEN=1	MLLD=400.87	PB=0.5	PBP=1	QD=39.7067	RBI=0.0109821
chr1	21806624	21806624	A	G	1	10	10	1	exonic	NBPF3	.	nonsynonymous SNV	NBPF3:NM_001256417:exon10:c.A1079G:p.E360G,NBPF3:NM_001256416:exon11:c.A1253G:p.E418G,NBPF3:NM_032264:exon11:c.A1289G:p.E430G	rs3820292	.	.	.	.	0.32	.	.	0.44	T	0	B	.	.	1	N	3.29	T	99.27	snp	FAO=10	FDP=10	FR=.	FRO=0	FSAF=0	FSAR=10	FSRF=0	FSRR=0	FWDB=0	FXX=0	LEN=1	MLLD=339.584	PB=0.5	PBP=1	QD=39.7067	RBI=0.00168983
chr1	21806667	21806667	C	G	0.8	8	10	1	exonic	NBPF3	.	nonsynonymous SNV	NBPF3:NM_001256417:exon10:c.C1122G:p.D374E,NBPF3:NM_001256416:exon11:c.C1296G:p.D432E,NBPF3:NM_032264:exon11:c.C1332G:p.D444E	rs12043777	.	.	0.189	.	0.34	.	.	0.07	T	0.112	B	.	.	1	P	3.32	T	80.75	snp	FAO=8	FDP=8	FR=.	FRO=0	FSAF=0	FSAR=8	FSRF=0	FSRR=0	FWDB=0	FXX=0.1998	LEN=1	MLLD=72.3538	PB=0.5	PBP=1	QD=40.3761	RBI=0.0258571
chr1	21809750	21809750	T	C	1	10	10	1	exonic	NBPF3	.	synonymous SNV	NBPF3:NM_001256417:exon14:c.T1563C:p.Y521Y,NBPF3:NM_001256416:exon15:c.T1737C:p.Y579Y,NBPF3:NM_032264:exon15:c.T1773C:p.Y591Y	rs202069483	.	.	.	.	0.9	.	.	.	.	.	.	.	.	.	.	.	.	99.27	snp	FAO=10	FDP=10	FR=.	FRO=0	FSAF=5	FSAR=5	FSRF=0	FSRR=0	FWDB=0.0120344	FXX=0	LEN=1	MLLD=77.2839	PB=0.5	PBP=1	QD=39.7067	RBI=0.0158185
chr1	21887290	21887290	C	A	0.942857	165	175	4	intronic	ALPL	.	.	.	rs1767430	.	.	0.3948	.	0.42	.	.	.	.	.	.	.	.	.	.	.	.	1475.39	snp	FAO=166	FDP=173	FR=.	FRO=7	FSAF=87	FSAR=79	FSRF=3	FSRR=4	FWDB=0.0608678	FXX=0.0170445	LEN=1	MLLD=50.3928	PB=0.5	PBP=1	QD=34.1131	RBI=0.0644148
chr1	21889635	21889635	T	C	1	82	82	1	exonic	ALPL	.	synonymous SNV	ALPL:NM_001177520:exon3:c.T99C:p.S33S,ALPL:NM_001127501:exon4:c.T165C:p.S55S,ALPL:NM_000478:exon5:c.T330C:p.S110S	rs1780316	.	.	0.9493	.	0.99	.	.	.	.	.	.	.	.	.	.	.	.	767.16	snp	FAO=81	FDP=81	FR=.	FRO=0	FSAF=36	FSAR=45	FSRF=0	FSRR=0	FWDB=-0.135965	FXX=0.0121936	LEN=1	MLLD=190.961	PB=0.5	PBP=1	QD=37.8843	RBI=0.136558
chr1	21903050	21903050	C	A	0.5	46	92	3	exonic	ALPL	.	nonsynonymous SNV	ALPL:NM_001177520:exon9:c.C994A:p.P332T,ALPL:NM_001127501:exon10:c.C1060A:p.P354T,ALPL:NM_000478:exon11:c.C1225A:p.P409T	.	.	.	.	.	.	.	.	0.07	T	1	D	0	D	1	D	-3.93	D	202.84	snp	FAO=46	FDP=92	FR=.	FRO=46	FSAF=31	FSAR=15	FSRF=22	FSRR=24	FWDB=-0.0134101	FXX=0	LEN=1	MLLD=227.615	PB=0.5	PBP=1	QD=8.8189	RBI=0.0160651
chr1	21904077	21904077	G	C	0.526316	40	76	2	exonic	ALPL	.	nonsynonymous SNV	ALPL:NM_001177520:exon10:c.G1280C:p.G427A,ALPL:NM_001127501:exon11:c.G1346C:p.G449A,ALPL:NM_000478:exon12:c.G1511C:p.G504A	.	.	.	.	.	.	.	.	0.8	T	0.001	B	0.49	N	1	N	-3.68	D	186.51	snp	FAO=40	FDP=76	FR=.	FRO=36	FSAF=27	FSAR=13	FSRF=22	FSRR=14	FWDB=-0.103749	FXX=0	LEN=1	MLLD=47.4525	PB=0.5	PBP=1	QD=9.81636	RBI=0.129589
chr1	21924260	21924260	G	T	0.301587	19	63	3	intronic	RAP1GAP	.	.	.	.	.	.	.	.	.	.	.	.	.	.	.	.	.	.	.	.	.	49.7	snp	FAO=19	FDP=63	FR=.	FRO=44	FSAF=18	FSAR=1	FSRF=22	FSRR=22	FWDB=0.0177041	FXX=0	LEN=1	MLLD=239.901	PB=0.5	PBP=1	QD=3.15546	RBI=0.0191892
chr1	21935433	21935433	G	T	0.94	47	50	2	intronic	RAP1GAP	.	.	.	rs861212	.	.	0.493	.	0.65	.	.	.	.	.	.	.	.	.	.	.	.	437.42	snp	FAO=48	FDP=50	FR=.	FRO=2	FSAF=17	FSAR=31	FSRF=2	FSRR=0	FWDB=0.018845	FXX=0	LEN=1	MLLD=183.741	PB=0.5	PBP=1	QD=34.9932	RBI=0.0192135
chr1	22028111	22028111	C	A	0.8	112	140	1	intronic	USP48	.	.	.	rs6689260	.	.	0.0569	.	0.099	.	.	.	.	.	.	.	.	.	.	.	.	1350.32	snp	FAO=141	FDP=141	FR=.,HEALED	FRO=0	FSAF=68	FSAR=73	FSRF=0	FSRR=0	FWDB=-0.00623862	FXX=0	LEN=1	MLLD=287.892	PB=0.5	PBP=1	QD=38.3069	RBI=0.0616353
chr1	22050264	22050264	C	G	0.994819	192	193	1	intronic	USP48	.	.	.	rs900488	.	.	.	.	0.33	.	.	.	.	.	.	.	.	.	.	.	.	1841	snp	FAO=193	FDP=193	FR=.	FRO=0	FSAF=101	FSAR=92	FSRF=0	FSRR=0	FWDB=0.0208498	FXX=0.00515437	LEN=1	MLLD=381.633	PB=0.5	PBP=1	QD=38.1554	RBI=0.0229595
chr1	22078090	22078090	T	C	0.492754	34	69	1	exonic	USP48	.	synonymous SNV	USP48:NM_001032730:exon6:c.A684G:p.R228R,USP48:NM_032236:exon6:c.A684G:p.R228R	.	.	.	.	.	.	.	.	.	.	.	.	.	.	.	.	.	.	150.71	snp	FAO=34	FDP=69	FR=.	FRO=35	FSAF=20	FSAR=14	FSRF=24	FSRR=11	FWDB=0.00707858	FXX=0	LEN=1	MLLD=263.353	PB=0.5	PBP=1	QD=8.73701	RBI=0.00893719
chr1	22141206	22141206	A	C	1	43	43	2	exonic	LDLRAD2	.	nonsynonymous SNV	LDLRAD2:NM_001013693:exon2:c.A401C:p.N134T	rs10917051	.	.	0.693	.	0.85	.	.	1	T	0	B	0.104	N	0.999	P	0.8	T	401.9	snp	FAO=43	FDP=43	FR=.	FRO=0	FSAF=20	FSAR=23	FSRF=0	FSRR=0	FWDB=-0.108995	FXX=0	LEN=1	MLLD=64.0509	PB=0.5	PBP=1	QD=37.3857	RBI=0.136704
chr1	22149935	22149935	T	C	1	155	155	1	exonic	HSPG2	.	synonymous SNV	HSPG2:NM_001291860:exon97:c.A13053G:p.S4351S,HSPG2:NM_005529:exon97:c.A13050G:p.S4350S	rs897467	.	.	0.8281	.	0.85	.	.	.	.	.	.	.	.	.	.	.	.	1481.93	snp	FAO=155	FDP=155	FR=.	FRO=0	FSAF=95	FSAR=60	FSRF=0	FSRR=0	FWDB=0.0105404	FXX=0	LEN=1	MLLD=238.24	PB=0.5	PBP=1	QD=38.2434	RBI=0.013191
chr1	22150257	22150257	C	T	1	98	98	2	UTR3	LDLRAD2	NM_001013693:c.*1549C>T	.	.	rs3736357	.	.	0.4941	.	0.65	.	.	.	.	.	.	.	.	.	.	.	.	940.69	snp	FAO=98	FDP=98	FR=.	FRO=0	FSAF=60	FSAR=38	FSRF=0	FSRR=0	FWDB=-0.0121367	FXX=0	LEN=1	MLLD=54.8752	PB=0.5	PBP=1	QD=38.3953	RBI=0.0795701
chr1	22157689	22157689	G	A	0.953975	228	239	1	intronic	HSPG2	.	.	.	rs3736355	.	.	0.8022	.	0.83	.	.	.	.	.	.	.	.	.	.	.	.	2039.82	snp	FAO=228	FDP=238	FR=.	FRO=10	FSAF=118	FSAR=110	FSRF=7	FSRR=3	FWDB=0.0109795	FXX=0.00418393	LEN=1	MLLD=326.914	PB=0.5	PBP=1	QD=34.2826	RBI=0.0331835
chr1	22160148	22160148	C	T	0.967391	89	92	1	intronic	HSPG2	.	.	.	rs7547731	.	.	0.4922	.	0.65	.	.	.	.	.	.	.	.	.	.	.	.	852.09	snp	FAO=92	FDP=92	FR=.	FRO=0	FSAF=39	FSAR=53	FSRF=0	FSRR=0	FWDB=0.114306	FXX=0	LEN=1	MLLD=77.3792	PB=0.5	PBP=1	QD=37.0474	RBI=0.125849
chr1	22161171	22161171	C	A	0.4375	77	176	2	splicing	HSPG2	NM_005529:exon78:c.10720+1G>T,NM_001291860:exon78:c.10723+1G>T	.	.	.	.	.	.	.	.	.	.	.	.	.	.	.	.	1	D	.	.	282.99	snp	FAO=77	FDP=176	FR=.	FRO=99	FSAF=39	FSAR=38	FSRF=46	FSRR=53	FWDB=0.0193709	FXX=0	LEN=1	MLLD=62.9335	PB=0.5	PBP=1	QD=6.4315	RBI=0.0321269
chr1	22165898	22165898	C	A	0.547945	80	146	3	exonic	HSPG2	.	synonymous SNV	HSPG2:NM_001291860:exon73:c.G9858T:p.G3286G,HSPG2:NM_005529:exon73:c.G9855T:p.G3285G	.	.	.	.	.	.	.	.	.	.	.	.	.	.	.	.	.	.	378.72	snp	FAO=80	FDP=147	FR=.	FRO=67	FSAF=36	FSAR=44	FSRF=28	FSRR=39	FWDB=0.0712569	FXX=0	LEN=1	MLLD=63.9153	PB=0.5	PBP=1	QD=10.3054	RBI=0.0738921
chr1	22170634	22170634	C	A	0.483871	30	62	2	intronic	HSPG2	.	.	.	.	.	.	.	.	.	.	.	.	.	.	.	.	.	.	.	.	.	131.16	snp	FAO=30	FDP=62	FR=.	FRO=32	FSAF=15	FSAR=15	FSRF=14	FSRR=18	FWDB=-9.59091e-05	FXX=0	LEN=1	MLLD=254.528	PB=0.5	PBP=1	QD=8.46159	RBI=0.0393481
chr1	22176786	22176786	C	A	0.478261	55	115	2	intronic	HSPG2	.	.	.	.	.	.	.	.	.	.	.	.	.	.	.	.	.	.	.	.	.	242.63	snp	FAO=57	FDP=117	FR=.	FRO=60	FSAF=21	FSAR=36	FSRF=27	FSRR=33	FWDB=0.0235385	FXX=0.00847386	LEN=1	MLLD=108.677	PB=0.5	PBP=1	QD=8.29488	RBI=0.0781574
chr1	22183471	22183471	A	C	1	99	99	1	intronic	HSPG2	.	.	.	rs12024579	.	.	0.8131	.	0.83	.	.	.	.	.	.	.	.	.	.	.	.	979.03	snp	FAO=103	FDP=103	FR=.	FRO=0	FSAF=51	FSAR=52	FSRF=0	FSRR=0	FWDB=0.00428853	FXX=0	LEN=1	MLLD=222.666	PB=0.5	PBP=1	QD=38.0205	RBI=0.175419
chr1	22183739	22183739	A	G	1	87	87	2	intronic	HSPG2	.	.	.	rs2305562	.	.	0.5549	.	0.56	.	.	.	.	.	.	.	.	.	.	.	.	832.22	snp	FAO=87	FDP=87	FR=.	FRO=0	FSAF=39	FSAR=48	FSRF=0	FSRR=0	FWDB=0.00300114	FXX=0	LEN=1	MLLD=60.5229	PB=0.5	PBP=1	QD=38.263	RBI=0.0268541
chr1	22186234	22186234	A	G	0.924242	61	66	1	intronic	HSPG2	.	.	.	rs10917056	.	.	.	.	1	.	.	.	.	.	.	.	.	.	.	.	.	528.02	snp	FAO=61	FDP=65	FR=.	FRO=4	FSAF=29	FSAR=32	FSRF=0	FSRR=4	FWDB=0.0594484	FXX=0.0151492	LEN=1	MLLD=99.4346	PB=0.5	PBP=1	QD=32.4936	RBI=0.0794133
chr1	22191454	22191454	G	A	1	58	58	1	exonic	HSPG2	.	nonsynonymous SNV	HSPG2:NM_001291860:exon36:c.C4511T:p.A1504V,HSPG2:NM_005529:exon36:c.C4508T:p.A1503V	rs897471	.	.	0.7396	.	0.9	.	.	0.07	T	1	D	0.002	N	0.999	P	1.27	T	555.78	snp	FAO=58	FDP=58	FR=.	FRO=0	FSAF=19	FSAR=39	FSRF=0	FSRR=0	FWDB=0.0179207	FXX=0	LEN=1	MLLD=124.949	PB=0.5	PBP=1	QD=38.3299	RBI=0.0269705
chr1	22199245	22199245	C	T	1	120	120	2	exonic	HSPG2	.	synonymous SNV	HSPG2:NM_001291860:exon32:c.G3900A:p.V1300V,HSPG2:NM_005529:exon32:c.G3897A:p.V1299V	rs2229482	.	.	0.6429	.	0.71	.	.	.	.	.	.	.	.	.	.	.	.	1158.44	snp	FAO=120	FDP=120	FR=.	FRO=0	FSAF=37	FSAR=83	FSRF=0	FSRR=0	FWDB=0.0203981	FXX=0	LEN=1	MLLD=71.3901	PB=0.5	PBP=1	QD=38.6148	RBI=0.037914
chr1	22199821	22199821	G	A	0.977273	86	88	3	intronic	HSPG2	.	.	.	rs2454290	.	.	0.8559	.	0.98	.	.	.	.	.	.	.	.	.	.	.	.	810.88	snp	FAO=87	FDP=88	FR=.	FRO=1	FSAF=42	FSAR=45	FSRF=1	FSRR=0	FWDB=0.0411625	FXX=0	LEN=1	MLLD=51.3904	PB=0.5	PBP=1	QD=36.858	RBI=0.0568495
chr1	22202960	22202960	C	T	0.988372	85	86	2	intronic	HSPG2	.	.	.	.	.	.	.	.	0.0001	.	.	.	.	.	.	.	.	.	.	.	.	812.26	snp	FAO=85	FDP=85	FR=.	FRO=0	FSAF=48	FSAR=37	FSRF=0	FSRR=0	FWDB=0.0240596	FXX=0.0116266	LEN=1	MLLD=309.693	PB=0.5	PBP=1	QD=38.2242	RBI=0.02911
chr1	22206649	22206649	T	C	1	184	184	2	exonic	HSPG2	.	nonsynonymous SNV	HSPG2:NM_001291860:exon17:c.A2297G:p.N766S,HSPG2:NM_005529:exon17:c.A2294G:p.N765S	rs989994	.	.	0.9991	.	1	.	.	0.24	T	0.003	B	0.016	N	0.002	P	0.11	T	1766.9	snp	FAO=185	FDP=185	FR=.	FRO=0	FSAF=104	FSAR=81	FSRF=0	FSRR=0	FWDB=-0.0848763	FXX=0	LEN=1	MLLD=72.5109	PB=0.5	PBP=1	QD=38.2032	RBI=0.0907824
chr1	22206942	22206942	G	A	0.992701	136	137	2	exonic	HSPG2	.	synonymous SNV	HSPG2:NM_001291860:exon16:c.C2112T:p.A704A,HSPG2:NM_005529:exon16:c.C2109T:p.A703A	rs1874793	.	.	0.9991	.	1	.	.	.	.	.	.	.	.	.	.	.	.	1325.81	snp	FAO=138	FDP=138	FR=.	FRO=0	FSAF=56	FSAR=82	FSRF=0	FSRR=0	FWDB=0.0505287	FXX=0	LEN=1	MLLD=251.513	PB=0.5	PBP=1	QD=38.4293	RBI=0.050843
chr1	22207235	22207235	T	C	1	71	71	1	exonic	HSPG2	.	nonsynonymous SNV	HSPG2:NM_001291860:exon15:c.A1915G:p.M639V,HSPG2:NM_005529:exon15:c.A1912G:p.M638V	rs1874792	.	.	0.9994	.	1	.	.	1	T	0	B	0.062	N	1	P	1.34	T	672.9	snp	FAO=71	FDP=71	FR=.	FRO=0	FSAF=36	FSAR=35	FSRF=0	FSRR=0	FWDB=-0.0423091	FXX=0	LEN=1	MLLD=106.647	PB=0.5	PBP=1	QD=37.9098	RBI=0.0438714
chr1	22207805	22207817	CCCAGGGTGGCAG	-	0.988235	84	85	3	intronic	HSPG2	.	.	.	rs139046040	.	.	0.998	.	1	.	.	.	.	.	.	.	.	.	.	.	.	503.43	del	FAO=85	FDP=85	FR=.	FRO=0	FSAF=31	FSAR=54	FSRF=0	FSRR=0	FWDB=-0.00381003	FXX=0.034087	LEN=13	MLLD=407.96	PB=0.5	PBP=1	QD=23.691	RBI=0.0159617
chr1	22211222	22211222	T	C	0.971014	67	69	1	intronic	HSPG2	.	.	.	rs4654994	.	.	0.9348	.	0.96	.	.	.	.	.	.	.	.	.	.	.	.	652.18	snp	FAO=68	FDP=68	FR=.	FRO=0	FSAF=34	FSAR=34	FSRF=0	FSRR=0	FWDB=0.0046382	FXX=0.0144907	LEN=1	MLLD=142.493	PB=0.5	PBP=1	QD=38.3633	RBI=0.0391372
chr1	22216574	22216574	C	A	0.989474	188	190	4	exonic	HSPG2	.	synonymous SNV	HSPG2:NM_001291860:exon6:c.G474T:p.G158G,HSPG2:NM_005529:exon6:c.G474T:p.G158G	rs2254358	.	.	0.677	.	0.68	.	.	0.24	T	0.617	P	0.043	N	0.998	P	0.39	T	1778.28	snp	FAO=188	FDP=188	FR=.	FRO=0	FSAF=97	FSAR=91	FSRF=0	FSRR=0	FWDB=0.0155825	FXX=0.0105258	LEN=1	MLLD=216.314	PB=0.5	PBP=1	QD=37.8357	RBI=0.0321273
chr1	22216604	22216604	C	G	0.978378	181	185	2	exonic	HSPG2	.	synonymous SNV	HSPG2:NM_001291860:exon6:c.G444C:p.L148L,HSPG2:NM_005529:exon6:c.G444C:p.L148L	rs2254357	.	.	0.6771	.	0.68	.	.	0.91	T	0.946	P	.	.	0	P	0.56	T	1666.45	snp	FAO=181	FDP=185	FR=.	FRO=4	FSAF=91	FSAR=90	FSRF=3	FSRR=1	FWDB=0.0562467	FXX=0	LEN=1	MLLD=53.9531	PB=0.5	PBP=1	QD=36.0313	RBI=0.104715
chr1	22304712	22304712	A	G	1	224	224	1	intronic	CELA3B	.	.	.	rs10917088	.	.	.	.	0.74	.	.	.	.	.	.	.	.	.	.	.	.	2144.1	snp	FAO=224	FDP=224	FR=.	FRO=0	FSAF=101	FSAR=123	FSRF=0	FSRR=0	FWDB=0.0344551	FXX=0	LEN=1	MLLD=216.49	PB=0.5	PBP=1	QD=38.2876	RBI=0.0418614
chr1	22307340	22307340	C	T	1	30	30	1	exonic	CELA3B	.	synonymous SNV	CELA3B:NM_007352:exon3:c.C153T:p.S51S	rs7528228	.	.	.	.	0.99	.	.	.	.	.	.	.	.	.	.	.	.	292.03	snp	FAO=30	FDP=30	FR=.	FRO=0	FSAF=18	FSAR=12	FSRF=0	FSRR=0	FWDB=-0.0618824	FXX=0	LEN=1	MLLD=58.2992	PB=0.5	PBP=1	QD=38.9368	RBI=0.0724491
chr1	22307358	22307358	C	G	1	30	30	2	exonic	CELA3B	.	synonymous SNV	CELA3B:NM_007352:exon3:c.C171G:p.T57T	rs7528300	.	.	.	.	0.99	.	.	.	.	.	.	.	.	.	.	.	.	291.5	snp	FAO=30	FDP=30	FR=.	FRO=0	FSAF=18	FSAR=12	FSRF=0	FSRR=0	FWDB=0.0170402	FXX=0	LEN=1	MLLD=54.958	PB=0.5	PBP=1	QD=38.8667	RBI=0.0313189
chr1	22307538	22307538	C	T	0.918919	102	111	3	exonic	CELA3B	.	nonsynonymous SNV	CELA3B:NM_007352:exon4:c.C235T:p.R79W	rs7528405	.	.	0.9921	.	1	.	.	0.18	T	0.962	D	0.718	N	1	P	-2.49	D	856.19	snp	FAO=102	FDP=111	FR=.	FRO=9	FSAF=12	FSAR=90	FSRF=6	FSRR=3	FWDB=0.0217886	FXX=0	LEN=1	MLLD=186.851	PB=0.5	PBP=1	QD=30.8536	RBI=0.0222058
chr1	22310139	22310139	T	G	0.995726	233	234	2	intronic	CELA3B	.	.	.	rs10733031	.	.	.	.	0.93	.	.	.	.	.	.	.	.	.	.	.	.	2211.25	snp	FAO=233	FDP=233	FR=.	FRO=0	FSAF=112	FSAR=121	FSRF=0	FSRR=0	FWDB=0.017521	FXX=0.00427332	LEN=1	MLLD=159.446	PB=0.5	PBP=1	QD=37.9614	RBI=0.028126
chr1	22310145	22310145	C	T	0.991416	231	233	2	intronic	CELA3B	.	.	.	rs10733032	.	.	.	.	0.97	.	.	.	.	.	.	.	.	.	.	.	.	2175.9	snp	FAO=231	FDP=231	FR=.	FRO=0	FSAF=111	FSAR=120	FSRF=0	FSRR=0	FWDB=-0.0165666	FXX=0.01282	LEN=1	MLLD=67.7467	PB=0.5	PBP=1	QD=37.6779	RBI=0.0258851
chr1	22310262	22310262	G	C	0.995745	234	235	2	exonic	CELA3B	.	synonymous SNV	CELA3B:NM_007352:exon5:c.G438C:p.P146P	rs10733033	.	.	0.9905	.	1	.	.	.	.	.	.	.	.	.	.	.	.	2233.05	snp	FAO=235	FDP=235	FR=.	FRO=0	FSAF=99	FSAR=136	FSRF=0	FSRR=0	FWDB=-0.0873813	FXX=0.00423711	LEN=1	MLLD=54.3426	PB=0.5	PBP=1	QD=38.0094	RBI=0.126586
chr1	22310725	22310725	G	C	1	37	37	2	exonic	CELA3B	.	synonymous SNV	CELA3B:NM_007352:exon6:c.G543C:p.P181P	rs3820287	.	.	0.9428	.	0.95	.	.	.	.	.	.	.	.	.	.	.	.	341.84	snp	FAO=36	FDP=36	FR=.	FRO=0	FSAF=2	FSAR=34	FSRF=0	FSRR=0	FWDB=-0.029759	FXX=0.0270197	LEN=1	MLLD=50.856	PB=0.5	PBP=1	QD=37.9824	RBI=0.0661461
chr1	22310824	22310824	T	C	1	144	144	1	exonic	CELA3B	.	synonymous SNV	CELA3B:NM_007352:exon6:c.T642C:p.N214N	rs1803531	.	.	0.992	.	1	.	.	.	.	.	.	.	.	.	.	.	.	1376.86	snp	FAO=144	FDP=144	FR=.	FRO=0	FSAF=91	FSAR=53	FSRF=0	FSRR=0	FWDB=-0.0182538	FXX=0.00689608	LEN=1	MLLD=161.93	PB=0.5	PBP=1	QD=38.2461	RBI=0.0183087
chr1	22310933	22310933	C	G	0.992701	136	137	2	intronic	CELA3B	.	.	.	rs12130164	.	.	.	.	0.94	.	.	.	.	.	.	.	.	.	.	.	.	1345.02	snp	FAO=141	FDP=141	FR=.	FRO=0	FSAF=88	FSAR=53	FSRF=0	FSRR=0	FWDB=0.109521	FXX=0.00704176	LEN=1	MLLD=53.7493	PB=0.5	PBP=1	QD=38.1566	RBI=0.114076
chr1	22313118	22313118	C	-	0.412698	26	63	3	exonic	CELA3B	.	frameshift deletion	CELA3B:NM_007352:exon7:c.737delC:p.T246fs	.	.	.	.	.	.	.	.	.	.	.	.	.	.	.	.	.	.	25.31	del	FAO=26	FDP=63	FR=.	FRO=37	FSAF=7	FSAR=19	FSRF=15	FSRR=22	FWDB=0.0656984	FXX=0	LEN=1	MLLD=27.1668	PB=0.5	PBP=1	QD=1.60693	RBI=0.0754379
chr1	22313161	22313161	T	C	0.983871	61	62	2	exonic	CELA3B	.	synonymous SNV	CELA3B:NM_007352:exon7:c.T780C:p.I260I	rs1803530	.	.	0.9907	.	1	.	.	.	.	.	.	.	.	.	.	.	.	575.13	snp	FAO=61	FDP=61	FR=.	FRO=0	FSAF=21	FSAR=40	FSRF=0	FSRR=0	FWDB=-0.0719382	FXX=0.0161264	LEN=1	MLLD=251.505	PB=0.5	PBP=1	QD=37.7134	RBI=0.0745021
chr1	22313197	22313197	C	A	0.982759	57	58	3	intronic	CELA3B	.	.	.	rs34963341	.	.	0.7397	.	0.75	.	.	.	.	.	.	.	.	.	.	.	.	546.53	snp	FAO=57	FDP=57	FR=.	FRO=0	FSAF=16	FSAR=41	FSRF=0	FSRR=0	FWDB=0.0092931	FXX=0.0172384	LEN=1	MLLD=312.855	PB=0.5	PBP=1	QD=38.3527	RBI=0.0303818
chr1	22333985	22333985	G	A	0.515625	33	64	3	exonic	CELA3A	.	nonsynonymous SNV	CELA3A:NM_005747:exon6:c.G619A:p.G207R	.	.	.	.	.	.	.	.	0.01	D	0.99	D	.	.	1	D	-2.5	D	151.92	snp	FAO=33	FDP=64	FR=.	FRO=31	FSAF=17	FSAR=16	FSRF=18	FSRR=13	FWDB=-0.00220293	FXX=0	LEN=1	MLLD=56.2859	PB=0.5	PBP=1	QD=9.49478	RBI=0.010331
chr1	22336277	22336277	C	G	0.975904	81	83	2	exonic	CELA3A	.	nonsynonymous SNV	CELA3A:NM_005747:exon7:c.C722G:p.A241G	rs3820285	.	.	0.9757	.	0.98	.	.	0.59	T	0	B	.	.	1	P	2.27	T	736.14	snp	FAO=81	FDP=83	FR=.	FRO=2	FSAF=30	FSAR=51	FSRF=1	FSRR=1	FWDB=-0.0482482	FXX=0	LEN=1	MLLD=68.1101	PB=0.5	PBP=1	QD=35.4767	RBI=0.0594456
chr1	22336371	22336371	C	A	0.945205	69	73	3	intronic	CELA3A	.	.	.	rs3806297	.	.	0.7041	.	0.72	.	.	.	.	.	.	.	.	.	.	.	.	637.38	snp	FAO=69	FDP=70	FR=.	FRO=1	FSAF=19	FSAR=50	FSRF=1	FSRR=0	FWDB=0.0256878	FXX=0.0410903	LEN=1	MLLD=324.217	PB=0.5	PBP=1	QD=36.4215	RBI=0.0338656
chr1	22846709	22846709	G	A	1	25	25	1	exonic	ZBTB40	.	nonsynonymous SNV	ZBTB40:NM_014870:exon14:c.G2989A:p.V997M,ZBTB40:NM_001083621:exon15:c.G2989A:p.V997M	rs209720	.	.	0.9947	.	1	.	.	0.3	T	0.001	B	0	N	1	P	3.53	T	231.77	snp	FAO=25	FDP=25	FR=.	FRO=0	FSAF=14	FSAR=11	FSRF=0	FSRR=0	FWDB=-0.0453892	FXX=0	LEN=1	MLLD=187.28	PB=0.5	PBP=1	QD=37.0834	RBI=0.0459761
chr1	22902783	22902783	C	T	0.152047	26	171	4	exonic	EPHA8	.	nonsynonymous SNV	EPHA8:NM_001006943:exon3:c.C233T:p.P78L,EPHA8:NM_020526:exon3:c.C233T:p.P78L	.	.	.	.	.	0	.	.	0.03	D	1	D	0	D	1	D	2.88	T	15.1	snp	FAO=26	FDP=171	FR=.	FRO=145	FSAF=9	FSAR=17	FSRF=65	FSRR=80	FWDB=-0.00089353	FXX=0	LEN=1	MLLD=320.869	PB=0.5	PBP=1	QD=0.353132	RBI=0.00458383
chr1	22920132	22920132	G	T	0.383178	41	107	2	exonic	EPHA8	.	nonsynonymous SNV	EPHA8:NM_020526:exon7:c.G1556T:p.G519V	.	.	.	.	.	.	.	.	0	D	0.997	D	0	D	1	D	-0.36	T	132.51	snp	FAO=41	FDP=107	FR=.	FRO=66	FSAF=16	FSAR=25	FSRF=29	FSRR=37	FWDB=-0.0358343	FXX=0	LEN=1	MLLD=225.236	PB=0.5	PBP=1	QD=4.95363	RBI=0.0382519
chr1	22965965	22965965	G	T	0.3125	25	80	5	UTR3	C1QA	NM_015991:c.*65G>T	.	.	.	.	.	.	.	.	.	.	0	D	.	.	0.12	N	1	N	.	.	66.63	snp	FAO=25	FDP=79	FR=.	FRO=54	FSAF=4	FSAR=21	FSRF=21	FSRR=33	FWDB=-0.0509248	FXX=0.0595167	LEN=1	MLLD=54.4431	PB=0.5	PBP=1	QD=3.37354	RBI=0.0524183
chr1	22987847	22987847	G	C	0.176471	15	85	3	exonic	C1QB	.	nonsynonymous SNV	C1QB:NM_000491:exon3:c.G730C:p.G244R	.	.	.	.	.	.	.	.	.	.	1	D	0	D	1	D	-4.15	D	16.14	snp	FAO=15	FDP=86	FR=.	FRO=71	FSAF=8	FSAR=7	FSRF=55	FSRR=16	FWDB=-0.0929386	FXX=0	LEN=1	MLLD=50.4291	PB=0.5	PBP=1	QD=0.75079	RBI=0.12101
chr1	23219493	23219493	T	C	1	106	106	2	exonic	EPHB2	.	synonymous SNV	EPHB2:NM_004442:exon7:c.T1545C:p.G515G,EPHB2:NM_017449:exon7:c.T1545C:p.G515G	rs309472	.	.	0.9923	.	1	.	.	.	.	.	.	.	.	.	.	.	.	1037.04	snp	FAO=108	FDP=108	FR=.	FRO=0	FSAF=24	FSAR=84	FSRF=0	FSRR=0	FWDB=-0.128162	FXX=0	LEN=1	MLLD=198.962	PB=0.5	PBP=1	QD=38.4091	RBI=0.128356
chr1	23377018	23377018	G	A	0.977778	44	45	1	intronic	KDM1A	.	.	.	.	.	.	.	.	.	.	.	.	.	.	.	.	.	.	.	.	.	472.75	snp	FAO=51	FDP=51	FR=.	FRO=0	FSAF=21	FSAR=30	FSRF=0	FSRR=0	FWDB=0.100726	FXX=0	LEN=1	MLLD=60.1485	PB=0.5	PBP=1	QD=37.0781	RBI=0.120826
chr1	23380198	23380198	A	G	1	32	32	1	intronic	KDM1A	.	.	.	rs579785	.	.	0.83	.	0.85	.	.	.	.	.	.	.	.	.	.	.	.	305.53	snp	FAO=33	FDP=33	FR=.	FRO=0	FSAF=24	FSAR=9	FSRF=0	FSRR=0	FWDB=-0.008846	FXX=0	LEN=1	MLLD=168.743	PB=0.5	PBP=1	QD=37.0344	RBI=0.0151598
chr1	23399932	23399932	C	T	0.972603	71	73	2	intronic	KDM1A	.	.	.	rs967605	.	.	0.8291	.	0.88	.	.	.	.	.	.	.	.	.	.	.	.	640.91	snp	FAO=71	FDP=73	FR=.	FRO=2	FSAF=29	FSAR=42	FSRF=2	FSRR=0	FWDB=-0.114074	FXX=0	LEN=1	MLLD=194.755	PB=0.5	PBP=1	QD=35.1184	RBI=0.114238
chr1	23688556	23688556	T	G	0.48	12	25	1	exonic	ZNF436	.	nonsynonymous SNV	ZNF436:NM_030634:exon3:c.A1319C:p.H440P,ZNF436:NM_001077195:exon4:c.A1319C:p.H440P	.	.	.	.	.	.	.	.	0	D	0.999	D	0	D	1	D	-0.28	T	56.21	snp	FAO=12	FDP=25	FR=.	FRO=13	FSAF=8	FSAR=4	FSRF=5	FSRR=8	FWDB=0.0200805	FXX=0	LEN=1	MLLD=301.191	PB=0.5	PBP=1	QD=8.99307	RBI=0.0226822
chr1	23688933	23688933	A	G	0.977011	85	87	3	exonic	ZNF436	.	synonymous SNV	ZNF436:NM_030634:exon3:c.T942C:p.N314N,ZNF436:NM_001077195:exon4:c.T942C:p.N314N	rs2849028	.	.	0.7314	.	0.73	.	.	.	.	.	.	.	.	.	.	.	.	796.78	snp	FAO=85	FDP=86	FR=.	FRO=1	FSAF=33	FSAR=52	FSRF=0	FSRR=1	FWDB=-0.0211825	FXX=0.0114929	LEN=1	MLLD=57.8363	PB=0.5	PBP=1	QD=37.0593	RBI=0.0244285
chr1	23710805	23710805	A	G	1	156	156	2	intronic	TCEA3	.	.	.	rs605468	.	.	0.9175	.	0.95	.	.	.	.	.	.	.	.	.	.	.	.	1493.8	snp	FAO=156	FDP=156	FR=.	FRO=0	FSAF=89	FSAR=67	FSRF=0	FSRR=0	FWDB=-0.0404244	FXX=0	LEN=1	MLLD=66.0422	PB=0.5	PBP=1	QD=38.3026	RBI=0.048075
chr1	23710816	23710816	G	A	0.528662	83	157	5	intronic	TCEA3	.	.	.	.	.	.	.	.	.	.	.	.	.	.	.	.	.	.	.	.	.	380.11	snp	FAO=83	FDP=157	FR=.	FRO=74	FSAF=50	FSAR=33	FSRF=39	FSRR=35	FWDB=-0.00403937	FXX=0	LEN=1	MLLD=314.971	PB=0.5	PBP=1	QD=9.68439	RBI=0.0108921
chr1	23710875	23710875	G	T	0.528302	84	159	2	exonic	TCEA3	.	synonymous SNV	TCEA3:NM_003196:exon10:c.C1002A:p.T334T	.	.	.	.	.	.	.	.	.	.	.	.	.	.	.	.	.	.	385.85	snp	FAO=84	FDP=159	FR=.	FRO=75	FSAF=50	FSAR=34	FSRF=39	FSRR=36	FWDB=-0.0012256	FXX=0	LEN=1	MLLD=184.052	PB=0.5	PBP=1	QD=9.70686	RBI=0.0204442
chr1	23735241	23735241	G	T	1	141	141	2	intronic	TCEA3	.	.	.	rs1198423	.	.	0.8717	.	0.9	.	.	.	.	.	.	.	.	.	.	.	.	1346.01	snp	FAO=141	FDP=141	FR=.	FRO=0	FSAF=64	FSAR=77	FSRF=0	FSRR=0	FWDB=-0.0158718	FXX=0	LEN=1	MLLD=332.76	PB=0.5	PBP=1	QD=38.1846	RBI=0.0210084
chr1	23759919	23759919	T	A	0.56872	120	211	2	exonic	ASAP3	.	nonsynonymous SNV	ASAP3:NM_001143778:exon20:c.A2099T:p.K700M,ASAP3:NM_017707:exon21:c.A2126T:p.K709M	.	.	.	.	.	.	.	.	0	D	1	D	0	N	0.995	D	1.77	T	604.73	snp	FAO=122	FDP=213	FR=.	FRO=91	FSAF=61	FSAR=61	FSRF=34	FSRR=57	FWDB=-0.0176327	FXX=0	LEN=1	MLLD=242.62	PB=0.5	PBP=1	QD=11.3565	RBI=0.0191429
chr1	23767872	23767872	G	C	0.491803	60	122	4	intronic	ASAP3	.	.	.	.	.	.	.	.	.	.	.	.	.	.	.	.	.	.	.	.	.	256.56	snp	FAO=60	FDP=122	FR=.	FRO=62	FSAF=19	FSAR=41	FSRF=21	FSRR=41	FWDB=0.0262236	FXX=0	LEN=1	MLLD=345.954	PB=0.5	PBP=1	QD=8.41175	RBI=0.026247
chr1	23782297	23782297	C	T	1	49	49	1	intronic	ASAP3	.	.	.	rs61778880	.	.	.	.	0.15	.	.	.	.	.	.	.	.	.	.	.	.	470.96	snp	FAO=49	FDP=49	FR=.	FRO=0	FSAF=35	FSAR=14	FSRF=0	FSRR=0	FWDB=-0.0127324	FXX=0	LEN=1	MLLD=127.733	PB=0.5	PBP=1	QD=38.4456	RBI=0.0138768
chr1	23885498	23885498	T	C	1	114	114	1	exonic	ID3	.	nonsynonymous SNV	ID3:NM_002167:exon2:c.A313G:p.T105A	rs11574	.	.	0.7615	.	0.99	.	.	0.99	T	0	B	0.902	N	1	P	-0.56	T	1085.49	snp	FAO=114	FDP=114	FR=.	FRO=0	FSAF=64	FSAR=50	FSRF=0	FSRR=0	FWDB=0.0318491	FXX=0	LEN=1	MLLD=170.276	PB=0.5	PBP=1	QD=38.0872	RBI=0.0333172
chr1	23885599	23885599	T	C	0.977654	175	179	1	intronic	ID3	.	.	.	rs2067053	.	.	0.327	.	0.66	.	.	.	.	.	.	.	.	.	.	.	.	1648.72	snp	FAO=183	FDP=183	FR=.	FRO=0	FSAF=121	FSAR=62	FSRF=0	FSRR=0	FWDB=0.0445964	FXX=0.0108102	LEN=1	MLLD=134.138	PB=0.5	PBP=1	QD=36.0377	RBI=0.0460876
chr1	24018224	24018224	C	T	1	98	98	1	upstream	RPL11	.	.	.	rs3753270	.	.	0.1483	.	0.43	.	.	.	.	.	.	.	.	.	.	.	.	950.13	snp	FAO=100	FDP=100	FR=.	FRO=0	FSAF=69	FSAR=31	FSRF=0	FSRR=0	FWDB=0.0197305	FXX=0.0196059	LEN=1	MLLD=61.8814	PB=0.5	PBP=1	QD=38.0053	RBI=0.104795
chr1	24078520	24078520	G	A	0.51087	47	92	2	exonic	TCEB3	.	synonymous SNV	TCEB3:NM_003198:exon4:c.G1503A:p.K501K	.	.	.	.	.	.	.	.	.	.	.	.	.	.	.	.	.	.	214.56	snp	FAO=47	FDP=91	FR=.	FRO=44	FSAF=26	FSAR=21	FSRF=25	FSRR=19	FWDB=0.078487	FXX=0.0108684	LEN=1	MLLD=58.8929	PB=0.5	PBP=1	QD=9.43138	RBI=0.089165
chr1	24134721	24134721	T	C	1	189	189	1	exonic	HMGCL	.	synonymous SNV	HMGCL:NM_001166059:exon5:c.A441G:p.L147L,HMGCL:NM_000191:exon7:c.A654G:p.L218L	rs719400	CLINSIG=non-pathogenic|non-pathogenic;CLNDBN=not_specified|not_provided;CLNREVSTAT=criteria_provided\x2c_single_submitter|criteria_provided\x2c_single_submitter;CLNACC=RCV000078343.3|RCV000125367.1;CLNDSDB=MedGen|MedGen;CLNDSDBID=CN169374|CN221809	.	0.9085	.	0.97	.	.	.	.	.	.	.	.	0	P	.	.	1819.58	snp	FAO=189	FDP=189	FR=.	FRO=0	FSAF=79	FSAR=110	FSRF=0	FSRR=0	FWDB=0.0121021	FXX=0	LEN=1	MLLD=64.3144	PB=0.5	PBP=1	QD=38.5097	RBI=0.0682286
chr1	24200903	24200903	G	C	0.941581	274	291	4	UTR3	CNR2	NM_001841:c.*122C>G	.	.	rs2229586	.	.	.	.	0.7	.	.	.	.	.	.	.	.	.	.	.	.	2392.11	snp	FAO=274	FDP=290	FR=.	FRO=16	FSAF=140	FSAR=134	FSRF=6	FSRR=10	FWDB=0.00512697	FXX=0.00684908	LEN=1	MLLD=197.567	PB=0.5	PBP=1	QD=32.9946	RBI=0.0133306
chr1	24200921	24200921	T	C	0.996552	289	290	1	UTR3	CNR2	NM_001841:c.*104A>G	.	.	rs2229585	.	.	.	.	0.79	.	.	.	.	.	.	.	.	.	.	.	.	2779.34	snp	FAO=290	FDP=290	FR=.	FRO=0	FSAF=146	FSAR=144	FSRF=0	FSRR=0	FWDB=0.00422999	FXX=0.00343631	LEN=1	MLLD=209.747	PB=0.5	PBP=1	QD=38.3358	RBI=0.0469846
chr1	24200969	24200969	T	C	0.992754	274	276	2	UTR3	CNR2	NM_001841:c.*56A>G	.	.	rs2229584	.	.	.	.	0.79	.	.	.	.	.	.	.	.	.	.	.	.	2660.75	snp	FAO=278	FDP=278	FR=.	FRO=0	FSAF=132	FSAR=146	FSRF=0	FSRR=0	FWDB=0.0546917	FXX=0	LEN=1	MLLD=59.3102	PB=0.5	PBP=1	QD=38.2841	RBI=0.119512
chr1	24200983	24200983	C	T	0.974468	229	235	1	UTR3	CNR2	NM_001841:c.*42G>A	.	.	rs2229583	.	.	0.5733	.	0.82	.	.	.	.	.	.	.	.	.	.	.	.	2247.57	snp	FAO=234	FDP=234	FR=.	FRO=0	FSAF=88	FSAR=146	FSRF=0	FSRR=0	FWDB=0.0476957	FXX=0.0126577	LEN=1	MLLD=205.738	PB=0.5	PBP=1	QD=38.4199	RBI=0.0494607
chr1	24201094	24201094	G	C	0.992278	257	259	2	exonic	CNR2	.	synonymous SNV	CNR2:NM_001841:exon2:c.C1014G:p.T338T	rs2229581	.	.	0.5738	.	0.79	.	.	.	.	.	.	.	.	.	.	.	.	2440.69	snp	FAO=257	FDP=257	FR=.	FRO=0	FSAF=139	FSAR=118	FSRF=0	FSRR=0	FWDB=-0.0908827	FXX=0.00772171	LEN=1	MLLD=61.703	PB=0.5	PBP=1	QD=37.9873	RBI=0.0929916
chr1	24201109	24201109	C	T	0.996094	255	256	1	exonic	CNR2	.	synonymous SNV	CNR2:NM_001841:exon2:c.G999A:p.P333P	rs2229580	.	.	0.5738	.	0.79	.	.	.	.	.	.	.	.	.	.	.	.	2458.62	snp	FAO=256	FDP=256	FR=.	FRO=0	FSAF=139	FSAR=117	FSRF=0	FSRR=0	FWDB=-0.016795	FXX=0.00775164	LEN=1	MLLD=71.0498	PB=0.5	PBP=1	QD=38.4159	RBI=0.0242817
chr1	24201262	24201262	A	G	1	112	112	3	exonic	CNR2	.	synonymous SNV	CNR2:NM_001841:exon2:c.T846C:p.A282A	rs2502993	.	.	0.5737	.	0.79	.	.	.	.	.	.	.	.	.	.	.	.	1064.73	snp	FAO=112	FDP=112	FR=.	FRO=0	FSAF=60	FSAR=52	FSRF=0	FSRR=0	FWDB=0.0246888	FXX=0	LEN=1	MLLD=55.653	PB=0.5	PBP=1	QD=38.026	RBI=0.0531213
chr1	24201357	24201357	A	G	1	121	121	2	exonic	CNR2	.	synonymous SNV	CNR2:NM_001841:exon2:c.T751C:p.L251L	rs4649124	.	.	0.5738	.	0.79	.	.	.	.	.	.	.	.	.	.	.	.	1153.64	snp	FAO=121	FDP=121	FR=.	FRO=0	FSAF=56	FSAR=65	FSRF=0	FSRR=0	FWDB=-0.00885665	FXX=0	LEN=1	MLLD=264.641	PB=0.5	PBP=1	QD=38.1369	RBI=0.0135925
chr1	24201448	24201448	C	T	0.99115	112	113	2	exonic	CNR2	.	synonymous SNV	CNR2:NM_001841:exon2:c.G660A:p.V220V	rs3003336	.	.	0.5744	.	0.79	.	.	.	.	.	.	.	.	.	.	.	.	1048.19	snp	FAO=112	FDP=112	FR=.	FRO=0	FSAF=68	FSAR=44	FSRF=0	FSRR=0	FWDB=0.0376902	FXX=0.00884877	LEN=1	MLLD=201.294	PB=0.5	PBP=1	QD=37.4354	RBI=0.0380934
chr1	24201643	24201643	G	A	1	158	158	1	exonic	CNR2	.	synonymous SNV	CNR2:NM_001841:exon2:c.C465T:p.G155G	rs2501431	.	.	0.5738	.	0.79	.	.	.	.	.	.	.	.	.	.	.	.	1518.32	snp	FAO=158	FDP=158	FR=.	FRO=0	FSAF=63	FSAR=95	FSRF=0	FSRR=0	FWDB=0.0307353	FXX=0	LEN=1	MLLD=82.5083	PB=0.5	PBP=1	QD=38.4384	RBI=0.0479631
chr1	24201919	24201920	TT	CC	1	87	87	2	exonic	CNR2	.	nonframeshift substitution	CNR2:NM_001841:exon2:c.188_189GG	rs35761398	.	.	.	.	0.67	.	.	.	.	.	.	.	.	.	.	.	.	832.23	mnp	FAO=87	FDP=87	FR=.	FRO=0	FSAF=41	FSAR=46	FSRF=0	FSRR=0	FWDB=4.04369e-05	FXX=0	LEN=2	MLLD=113.423	PB=0.5	PBP=1	QD=38.2633	RBI=0.0178299
chr1	24294249	24294249	C	T	0.974026	75	77	2	UTR3	SRSF10	NM_001191005:c.*3383G>A,NM_001191006:c.*167G>A,NM_054016:c.*3383G>A,NM_001300936:c.*167G>A	.	.	rs4276860	.	.	.	.	1	.	.	.	.	.	.	.	.	.	.	.	.	709.69	snp	FAO=77	FDP=79	FR=.	FRO=2	FSAF=30	FSAR=47	FSRF=2	FSRR=0	FWDB=-0.0558537	FXX=0	LEN=1	MLLD=64.9156	PB=0.5	PBP=1	QD=35.9335	RBI=0.0561278
chr1	24383819	24383819	T	C	1	10	10	1	UTR3	MYOM3	NM_152372:c.*35A>G	.	.	rs7540491	.	.	0.7176	.	0.95	.	.	.	.	.	.	.	.	.	.	.	.	99.27	snp	FAO=10	FDP=10	FR=.	FRO=0	FSAF=4	FSAR=6	FSRF=0	FSRR=0	FWDB=-0.00959854	FXX=0	LEN=1	MLLD=206.287	PB=0.5	PBP=1	QD=39.7067	RBI=0.024951
chr1	24387822	24387822	T	A	0.989362	93	94	1	intronic	MYOM3	.	.	.	rs7553075	.	.	0.217	.	0.54	.	.	.	.	.	.	.	.	.	.	.	.	914.01	snp	FAO=95	FDP=95	FR=.	FRO=0	FSAF=32	FSAR=63	FSRF=0	FSRR=0	FWDB=0.0150793	FXX=0.0206164	LEN=1	MLLD=286.229	PB=0.5	PBP=1	QD=38.4845	RBI=0.0405515
chr1	24388417	24388417	A	G	1	78	78	1	intronic	MYOM3	.	.	.	rs11811060	.	.	0.1839	.	0.42	.	.	.	.	.	.	.	.	.	.	.	.	773.34	snp	FAO=80	FDP=80	FR=.	FRO=0	FSAF=41	FSAR=39	FSRF=0	FSRR=0	FWDB=0.0296288	FXX=0	LEN=1	MLLD=219.8	PB=0.5	PBP=1	QD=38.667	RBI=0.0435478
chr1	24390717	24390717	G	A	1	139	139	2	intronic	MYOM3	.	.	.	rs41268127	.	.	.	.	0.31	.	.	.	.	.	.	.	.	.	.	.	.	1338.28	snp	FAO=139	FDP=139	FR=.	FRO=0	FSAF=64	FSAR=75	FSRF=0	FSRR=0	FWDB=0.0105668	FXX=0	LEN=1	MLLD=213.155	PB=0.5	PBP=1	QD=38.5117	RBI=0.0167431
chr1	24400633	24400633	C	G	1	79	79	1	intronic	MYOM3	.	.	.	rs10903083	.	.	0.9993	.	1	.	.	.	.	.	.	.	.	.	.	.	.	851.23	snp	FAO=89	FDP=89	FR=.	FRO=0	FSAF=55	FSAR=34	FSRF=0	FSRR=0	FWDB=0.0275857	FXX=0	LEN=1	MLLD=278.413	PB=0.5	PBP=1	QD=38.2574	RBI=0.0280395
chr1	24415921	24415921	G	A	0.52809	47	89	4	intronic	MYOM3	.	.	.	.	.	.	.	.	.	.	.	.	.	.	.	.	.	.	.	.	.	218.38	snp	FAO=46	FDP=86	FR=.	FRO=40	FSAF=18	FSAR=28	FSRF=17	FSRR=23	FWDB=0.00717182	FXX=0.0337041	LEN=1	MLLD=302.918	PB=0.5	PBP=1	QD=10.1572	RBI=0.0249796
chr1	24416059	24416059	T	C	0.975904	81	83	1	exonic	MYOM3	.	nonsynonymous SNV	MYOM3:NM_152372:exon14:c.A1583G:p.D528G	rs4393101	.	.	0.9996	.	1	.	.	1	T	0	B	0	N	0	P	0.83	T	805.53	snp	FAO=86	FDP=86	FR=.	FRO=0	FSAF=30	FSAR=56	FSRF=0	FSRR=0	FWDB=-0.00213271	FXX=0.054939	LEN=1	MLLD=171.509	PB=0.5	PBP=1	QD=37.4667	RBI=0.0534419
chr1	24416070	24416070	G	C	1	88	88	3	exonic	MYOM3	.	synonymous SNV	MYOM3:NM_152372:exon14:c.C1572G:p.P524P	rs7533060	.	.	0.4938	.	0.73	.	.	.	.	.	.	.	.	.	.	.	.	822.99	snp	FAO=86	FDP=86	FR=.	FRO=0	FSAF=30	FSAR=56	FSRF=0	FSRR=0	FWDB=0.0892948	FXX=0.0227247	LEN=1	MLLD=252.592	PB=0.5	PBP=1	QD=38.2786	RBI=0.0901548
chr1	24448084	24448084	G	A	0.995475	220	221	3	exonic	IL22RA1	.	synonymous SNV	IL22RA1:NM_021258:exon7:c.C936T:p.P312P	rs17852648	.	.	0.3014	.	0.48	.	.	.	.	.	.	.	.	.	.	.	.	2106.28	snp	FAO=220	FDP=220	FR=.	FRO=0	FSAF=105	FSAR=115	FSRF=0	FSRR=0	FWDB=-0.00806158	FXX=0.00452468	LEN=1	MLLD=128.726	PB=0.5	PBP=1	QD=38.296	RBI=0.0185069
chr1	24460797	24460797	T	G	1	83	83	2	exonic	IL22RA1	.	synonymous SNV	IL22RA1:NM_021258:exon4:c.A435C:p.P145P	rs17852649	.	.	0.6024	.	0.7	.	.	.	.	.	.	.	.	.	.	.	.	796.81	snp	FAO=84	FDP=84	FR=.	FRO=0	FSAF=48	FSAR=36	FSRF=0	FSRR=0	FWDB=-0.0443947	FXX=0	LEN=1	MLLD=60.8058	PB=0.5	PBP=1	QD=37.9434	RBI=0.0606415
chr1	24661144	24661144	G	T	0.396396	44	111	2	exonic	GRHL3	.	stopgain	GRHL3:NM_001195010:exon3:c.G76T:p.E26X,GRHL3:NM_021180:exon3:c.G229T:p.E77X,GRHL3:NM_198173:exon3:c.G214T:p.E72X,GRHL3:NM_198174:exon3:c.G214T:p.E72X	.	.	.	.	.	.	.	.	0.01	D	.	.	0.068	N	1	D	.	.	148.77	snp	FAO=44	FDP=111	FR=.	FRO=67	FSAF=24	FSAR=20	FSRF=27	FSRR=40	FWDB=-0.00361431	FXX=0	LEN=1	MLLD=70.188	PB=0.5	PBP=1	QD=5.36123	RBI=0.0135196
chr1	24680915	24680915	C	T	0.995434	218	219	1	exonic	GRHL3	.	synonymous SNV	GRHL3:NM_001195010:exon16:c.C1608T:p.V536V,GRHL3:NM_021180:exon16:c.C1761T:p.V587V,GRHL3:NM_198173:exon16:c.C1746T:p.V582V	rs12030057	.	.	0.2698	.	0.41	.	.	.	.	.	.	.	.	.	.	.	.	2106.47	snp	FAO=220	FDP=220	FR=.	FRO=0	FSAF=119	FSAR=101	FSRF=0	FSRR=0	FWDB=0.0243361	FXX=0.00452468	LEN=1	MLLD=54.568	PB=0.5	PBP=1	QD=38.2995	RBI=0.0628171
chr1	24690764	24690764	T	A	1	91	91	1	exonic	GRHL3	.	nonsynonymous SNV	GRHL3:NM_198174:exon16:c.T1784A:p.M595K	rs545809	.	.	.	.	0.44	.	.	0	D	.	.	0.28	N	1	P	2.94	T	872.5	snp	FAO=92	FDP=92	FR=.	FRO=0	FSAF=43	FSAR=49	FSRF=0	FSRR=0	FWDB=-0.00222666	FXX=0	LEN=1	MLLD=319.413	PB=0.5	PBP=1	QD=37.9347	RBI=0.0297019
chr1	24690937	24690937	C	T	0.468966	68	145	4	UTR3	GRHL3	NM_198174:c.*76C>T	.	.	.	.	.	.	.	.	.	.	.	.	.	.	.	.	.	.	.	.	272.71	snp	FAO=68	FDP=145	FR=.	FRO=77	FSAF=39	FSAR=29	FSRF=43	FSRR=34	FWDB=-0.0120075	FXX=0	LEN=1	MLLD=256.311	PB=0.5	PBP=1	QD=7.52313	RBI=0.0137277
chr1	24705978	24705978	C	T	0.533333	48	90	3	intronic	STPG1	.	.	.	.	.	.	.	.	.	.	.	.	.	.	.	.	.	.	.	.	.	228.6	snp	FAO=48	FDP=90	FR=.	FRO=42	FSAF=27	FSAR=21	FSRF=27	FSRR=15	FWDB=0.000405355	FXX=0	LEN=1	MLLD=295.099	PB=0.5	PBP=1	QD=10.1599	RBI=0.0141391
chr1	24706329	24706329	C	A	0.923077	132	143	2	intronic	STPG1	.	.	.	rs41307808	.	.	0.055	.	0.16	.	.	.	.	.	.	.	.	.	.	.	.	1110.24	snp	FAO=132	FDP=143	FR=.	FRO=11	FSAF=62	FSAR=70	FSRF=4	FSRR=7	FWDB=0.0777507	FXX=0	LEN=1	MLLD=58.1023	PB=0.5	PBP=1	QD=31.0557	RBI=0.079679
chr1	24727735	24727735	C	T	0.427481	56	131	6	intronic	STPG1	.	.	.	.	.	.	.	.	.	.	.	.	.	.	.	.	.	.	.	.	.	204.66	snp	FAO=56	FDP=131	FR=.	FRO=75	FSAF=32	FSAR=24	FSRF=35	FSRR=40	FWDB=-0.0110765	FXX=0	LEN=1	MLLD=186.671	PB=0.5	PBP=1	QD=6.24903	RBI=0.0153999
chr1	24927561	24927561	T	C	0.991379	115	116	1	intronic	NCMAP	.	.	.	rs4553122	.	.	0.5514	.	0.62	.	.	.	.	.	.	.	.	.	.	.	.	985.87	snp	FAO=103	FDP=103	FR=.	FRO=0	FSAF=55	FSAR=48	FSRF=0	FSRR=0	FWDB=0.0570614	FXX=0.112059	LEN=1	MLLD=67.568	PB=0.5	PBP=1	QD=38.2863	RBI=0.0906138
chr1	24978028	24978028	A	G	0.459016	28	61	2	exonic	SRRM1	.	nonsynonymous SNV	SRRM1:NM_001303448:exon6:c.A650G:p.K217R,SRRM1:NM_001303449:exon6:c.A533G:p.K178R,SRRM1:NM_005839:exon6:c.A650G:p.K217R	.	.	.	.	.	.	.	.	0.18	T	0.867	P	0	D	1	D	0.96	T	117.07	snp	FAO=28	FDP=61	FR=.	FRO=33	FSAF=11	FSAR=17	FSRF=21	FSRR=12	FWDB=0.00494204	FXX=0	LEN=1	MLLD=72.2423	PB=0.5	PBP=1	QD=7.67673	RBI=0.036366
chr1	24987299	24987299	G	T	1	5	5	1	intronic	SRRM1	.	.	.	rs145732567	.	.	0.0105	.	0.014	.	.	.	.	.	.	.	.	.	.	.	.	38.35	snp	FAO=5	FDP=5	FR=.	FRO=0	FSAF=4	FSAR=1	FSRF=0	FSRR=0	FWDB=0.000767717	FXX=0	LEN=1	MLLD=230.734	PB=0.5	PBP=1	QD=30.6765	RBI=0.0239223
chr1	25245839	25245839	G	C	0.423358	58	137	4	ncRNA_exonic	MIR6731	.	.	.	.	.	.	.	.	.	.	.	.	.	.	.	.	.	.	.	.	.	207.62	snp	FAO=58	FDP=137	FR=.	FRO=79	FSAF=33	FSAR=25	FSRF=46	FSRR=33	FWDB=0.00690369	FXX=0	LEN=1	MLLD=288.434	PB=0.5	PBP=1	QD=6.06181	RBI=0.0072973
chr1	25291010	25291010	A	T	1	58	58	1	exonic	RUNX3	.	nonsynonymous SNV	RUNX3:NM_001031680:exon1:c.T53A:p.I18N	rs6672420	.	.	0.484	.	0.78	.	.	0.01	D	1	D	0.414	N	0	P	-4.2	D	555.78	snp	FAO=58	FDP=58	FR=.	FRO=0	FSAF=20	FSAR=38	FSRF=0	FSRR=0	FWDB=0.00677379	FXX=0	LEN=1	MLLD=62.4136	PB=0.5	PBP=1	QD=38.3296	RBI=0.00748842
chr1	25678238	25678238	T	A	0.973684	37	38	1	intronic	TMEM50A	.	.	.	rs3093616	.	.	0.9984	.	1	.	.	.	.	.	.	.	.	.	.	.	.	350.9	snp	FAO=38	FDP=39	FR=.	FRO=1	FSAF=14	FSAR=24	FSRF=1	FSRR=0	FWDB=0.0240242	FXX=0.0249938	LEN=1	MLLD=264.195	PB=0.5	PBP=1	QD=35.9894	RBI=0.02866
chr1	25718470	25718470	C	T	0.416149	67	161	4	intronic	RHCE	.	.	.	.	.	.	.	.	.	.	.	.	.	.	.	.	.	.	.	.	.	234.36	snp	FAO=67	FDP=161	FR=.	FRO=94	FSAF=16	FSAR=51	FSRF=38	FSRR=56	FWDB=-0.0346867	FXX=0	LEN=1	MLLD=157.123	PB=0.5	PBP=1	QD=5.82256	RBI=0.0426036
chr1	25944415	25944415	C	A	0.478261	11	23	1	exonic	MAN1C1	.	nonsynonymous SNV	MAN1C1:NM_001289010:exon1:c.C127A:p.L43M,MAN1C1:NM_020379:exon1:c.C127A:p.L43M	.	.	.	.	.	.	.	.	0	D	0.998	D	0.024	N	1	D	-4.88	D	52.69	snp	FAO=11	FDP=23	FR=.	FRO=12	FSAF=4	FSAR=7	FSRF=4	FSRR=8	FWDB=0.0501251	FXX=0	LEN=1	MLLD=248.95	PB=0.5	PBP=1	QD=9.16304	RBI=0.0519985
chr1	26080090	26080090	C	T	0.57037	77	135	4	intronic	MAN1C1	.	.	.	.	.	.	.	.	.	.	.	.	.	.	.	.	.	.	.	.	.	383.26	snp	FAO=77	FDP=135	FR=.	FRO=58	FSAF=38	FSAR=39	FSRF=29	FSRR=29	FWDB=-0.0087862	FXX=0	LEN=1	MLLD=193.673	PB=0.5	PBP=1	QD=11.3558	RBI=0.00914794
chr1	26080096	26080096	G	A	0.410448	55	134	4	intronic	MAN1C1	.	.	.	.	.	.	.	.	.	.	.	.	.	.	.	.	.	.	.	.	.	189.95	snp	FAO=55	FDP=134	FR=.	FRO=79	FSAF=26	FSAR=29	FSRF=40	FSRR=39	FWDB=0.0293366	FXX=0	LEN=1	MLLD=336.658	PB=0.5	PBP=1	QD=5.67025	RBI=0.0296064
chr1	26098260	26098260	G	T	0.4	30	75	2	exonic	MAN1C1	.	nonsynonymous SNV	MAN1C1:NM_001289010:exon8:c.G1254T:p.L418F,MAN1C1:NM_020379:exon8:c.G1254T:p.L418F	.	.	.	.	.	.	.	.	0.06	T	0.885	P	0	D	0.997	D	-0.77	T	104.96	snp	FAO=30	FDP=75	FR=.	FRO=45	FSAF=15	FSAR=15	FSRF=21	FSRR=24	FWDB=0.051894	FXX=0	LEN=1	MLLD=63.0348	PB=0.5	PBP=1	QD=5.59768	RBI=0.0543432
chr1	26098333	26098333	G	A	0.986486	73	74	3	intronic	MAN1C1	.	.	.	rs807264	.	.	.	.	0.99	.	.	.	.	.	.	.	.	.	.	.	.	675.28	snp	FAO=73	FDP=74	FR=.	FRO=1	FSAF=35	FSAR=38	FSRF=0	FSRR=1	FWDB=0.0236883	FXX=0	LEN=1	MLLD=298.098	PB=0.5	PBP=1	QD=36.5016	RBI=0.0246057
chr1	26107321	26107321	A	C	1	89	89	1	intronic	MAN1C1	.	.	.	rs807274	.	.	.	.	0.99	.	.	.	.	.	.	.	.	.	.	.	.	862.62	snp	FAO=91	FDP=91	FR=.	FRO=0	FSAF=57	FSAR=34	FSRF=0	FSRR=0	FWDB=0.0448206	FXX=0	LEN=1	MLLD=217.564	PB=0.5	PBP=1	QD=37.9176	RBI=0.0454119
chr1	26110143	26110143	G	A	1	153	153	1	intronic	MAN1C1	.	.	.	rs3767877	.	.	0.6316	.	0.74	.	.	.	.	.	.	.	.	.	.	.	.	1459.5	snp	FAO=153	FDP=153	FR=.	FRO=0	FSAF=83	FSAR=70	FSRF=0	FSRR=0	FWDB=-0.0018596	FXX=0	LEN=1	MLLD=310.553	PB=0.5	PBP=1	QD=38.1567	RBI=0.0061496
chr1	26110298	26110298	G	A	0.979021	140	143	1	UTR3	MAN1C1	NM_020379:c.*18G>A	.	.	rs116631146	.	.	0.0902	.	0.092	.	.	.	.	.	.	.	.	.	.	.	.	1345.72	snp	FAO=142	FDP=142	FR=.	FRO=0	FSAF=70	FSAR=72	FSRF=0	FSRR=0	FWDB=0.0337324	FXX=0.0206882	LEN=1	MLLD=222.27	PB=0.5	PBP=1	QD=37.9076	RBI=0.0468883
chr1	26131654	26131654	G	A	1	109	109	1	exonic	SEPN1	.	unknown	UNKNOWN	rs7349185	CLINSIG=non-pathogenic;CLNDBN=not_specified;CLNREVSTAT=criteria_provided\x2c_multiple_submitters\x2c_no_conflicts;CLNACC=RCV000082016.4;CLNDSDB=MedGen;CLNDSDBID=CN169374	.	.	.	0.94	.	.	1	T	0	B	0.076	N	1	P	3.02	T	1049.48	snp	FAO=109	FDP=109	FR=.	FRO=0	FSAF=41	FSAR=68	FSRF=0	FSRR=0	FWDB=0.00847079	FXX=0	LEN=1	MLLD=64.4621	PB=0.5	PBP=1	QD=38.5129	RBI=0.0268016
chr1	26136282	26136282	C	T	0.978723	46	47	1	exonic	SEPN1	.	unknown	UNKNOWN	rs147587542	.	.	0.0418	.	0.042	.	.	.	.	.	.	.	.	.	.	.	.	422.92	snp	FAO=46	FDP=47	FR=.	FRO=1	FSAF=8	FSAR=38	FSRF=0	FSRR=1	FWDB=0.0469396	FXX=0	LEN=1	MLLD=100.047	PB=0.5	PBP=1	QD=35.9936	RBI=0.0475114
chr1	26138262	26138262	T	C	0.99537	430	432	2	exonic	SEPN1	.	unknown	UNKNOWN	rs760597	CLINSIG=non-pathogenic;CLNDBN=not_specified;CLNREVSTAT=criteria_provided\x2c_multiple_submitters\x2c_no_conflicts;CLNACC=RCV000082009.4;CLNDSDB=MedGen;CLNDSDBID=CN169374	.	0.7881	.	0.97	.	.	.	.	.	.	.	.	.	.	.	.	3818.01	snp	FAO=399	FDP=399	FR=.	FRO=0	FSAF=228	FSAR=171	FSRF=0	FSRR=0	FWDB=0.0165136	FXX=0.00249994	LEN=1	MLLD=54.9095	PB=0.5	PBP=1	QD=38.2758	RBI=0.0232543
chr1	26138451	26138451	A	G	0.98773	161	163	1	intronic	SEPN1	.	.	.	rs11247744	.	.	.	.	0.97	.	.	.	.	.	.	.	.	.	.	.	.	1507.23	snp	FAO=161	FDP=161	FR=.	FRO=0	FSAF=87	FSAR=74	FSRF=0	FSRR=0	FWDB=0.000792259	FXX=0.0122692	LEN=1	MLLD=51.8972	PB=0.5	PBP=1	QD=37.4466	RBI=0.0235865
chr1	26139137	26139137	C	T	1	73	73	2	intronic	SEPN1	.	.	.	rs10902685	.	.	0.7872	.	0.97	.	.	.	.	.	.	.	.	.	.	.	.	687.5	snp	FAO=73	FDP=73	FR=.	FRO=0	FSAF=48	FSAR=25	FSRF=0	FSRR=0	FWDB=0.00482525	FXX=0	LEN=1	MLLD=98.0705	PB=0.5	PBP=1	QD=37.6713	RBI=0.0438994
chr1	26140573	26140573	C	A	1	121	121	2	exonic	SEPN1	.	unknown	UNKNOWN	rs2294228	CLINSIG=non-pathogenic;CLNDBN=not_specified;CLNREVSTAT=criteria_provided\x2c_multiple_submitters\x2c_no_conflicts;CLNACC=RCV000082012.4;CLNDSDB=MedGen;CLNDSDBID=CN169374	.	0.7872	.	0.97	.	.	0.11	T	0	B	0.054	N	0.1	P	-2.36	D	1160.89	snp	FAO=122	FDP=122	FR=.	FRO=0	FSAF=49	FSAR=73	FSRF=0	FSRR=0	FWDB=0.0359976	FXX=0	LEN=1	MLLD=55.561	PB=0.5	PBP=1	QD=38.062	RBI=0.0434306
chr1	26152758	26152758	A	G	1	60	60	1	intronic	MTFR1L	.	.	.	rs6598924	.	.	0.7937	.	0.98	.	.	.	.	.	.	.	.	.	.	.	.	583.87	snp	FAO=62	FDP=62	FR=.	FRO=0	FSAF=34	FSAR=28	FSRF=0	FSRR=0	FWDB=0.0111884	FXX=0	LEN=1	MLLD=164.317	PB=0.5	PBP=1	QD=37.6692	RBI=0.0115674
chr1	26158337	26158337	C	T	1	300	300	1	intronic	MTFR1L	.	.	.	rs1961580	.	.	.	.	0.98	.	.	.	.	.	.	.	.	.	.	.	.	2891.01	snp	FAO=300	FDP=300	FR=.	FRO=0	FSAF=177	FSAR=123	FSRF=0	FSRR=0	FWDB=0.000168028	FXX=0	LEN=1	MLLD=65.0914	PB=0.5	PBP=1	QD=38.5468	RBI=0.0156545
chr1	26161835	26161835	C	A	0.477419	148	310	2	exonic	AUNIP	.	nonsynonymous SNV	AUNIP:NM_001287490:exon3:c.G723T:p.R241S,AUNIP:NM_024037:exon3:c.G723T:p.R241S	.	.	.	.	.	.	.	.	0.4	T	0.573	P	0.115	N	0.742	D	0.63	T	595.86	snp	FAO=148	FDP=310	FR=.	FRO=162	FSAF=74	FSAR=74	FSRF=83	FSRR=79	FWDB=0.0402356	FXX=0	LEN=1	MLLD=73.9067	PB=0.5	PBP=1	QD=7.68855	RBI=0.0465804
chr1	26357656	26357656	C	A	1	128	128	1	exonic	EXTL1	.	nonsynonymous SNV	EXTL1:NM_004455:exon5:c.C1135A:p.H379N	rs2736831	.	.	0.6783	.	0.82	.	.	0.27	T	0.029	B	0.019	N	0.557	P	-3.54	D	1237.66	snp	FAO=128	FDP=128	FR=.	FRO=0	FSAF=69	FSAR=59	FSRF=0	FSRR=0	FWDB=-0.00262078	FXX=0.0153834	LEN=1	MLLD=159.13	PB=0.5	PBP=1	QD=38.677	RBI=0.00564067
chr1	26370164	26370164	G	A	0.992647	135	136	3	intronic	SLC30A2	.	.	.	rs11585142	.	.	.	.	0.86	.	.	.	.	.	.	.	.	.	.	.	.	1283.92	snp	FAO=136	FDP=136	FR=.	FRO=0	FSAF=47	FSAR=89	FSRF=0	FSRR=0	FWDB=-0.0188314	FXX=0.0144917	LEN=1	MLLD=67.376	PB=0.5	PBP=1	QD=37.7624	RBI=0.0364674
chr1	26371788	26371788	G	A	1	89	89	2	intronic	SLC30A2	.	.	.	rs3121763	.	.	.	.	0.93	.	.	.	.	.	.	.	.	.	.	.	.	887.29	snp	FAO=94	FDP=94	FR=.	FRO=0	FSAF=67	FSAR=27	FSRF=0	FSRR=0	FWDB=0.067672	FXX=0	LEN=1	MLLD=40.0707	PB=0.5	PBP=1	QD=37.757	RBI=0.0785514
chr1	26392824	26392824	C	A	1	152	152	1	exonic	TRIM63	.	synonymous SNV	TRIM63:NM_032588:exon2:c.G267T:p.V89V	rs35123100	.	.	0.0844	.	0.084	.	.	.	.	.	.	.	.	.	.	.	.	1498.42	snp	FAO=156	FDP=156	FR=.	FRO=0	FSAF=91	FSAR=65	FSRF=0	FSRR=0	FWDB=0.073779	FXX=0.0126574	LEN=1	MLLD=178.526	PB=0.5	PBP=1	QD=38.4209	RBI=0.0739494
chr1	26510875	26510875	T	C	0.392857	22	56	1	intronic	CNKSR1	.	.	.	.	.	.	.	.	0.0001	.	.	.	.	.	.	.	.	.	.	.	.	77.85	snp	FAO=22	FDP=56	FR=.	FRO=34	FSAF=14	FSAR=8	FSRF=21	FSRR=13	FWDB=-0.0115624	FXX=0	LEN=1	MLLD=293.427	PB=0.5	PBP=1	QD=5.56064	RBI=0.0132939
chr1	26520292	26520292	G	T	1	71	71	1	exonic	CATSPER4	.	nonsynonymous SNV	CATSPER4:NM_198137:exon3:c.G372T:p.L124F	rs12138368	.	.	0.0887	.	0.089	.	.	0.1	T	0.005	B	0.023	N	0.992	N	-4.45	D	705.97	snp	FAO=75	FDP=75	FR=.	FRO=0	FSAF=54	FSAR=21	FSRF=0	FSRR=0	FWDB=0.00464428	FXX=0	LEN=1	MLLD=139.173	PB=0.5	PBP=1	QD=37.652	RBI=0.0303719
chr1	26524706	26524706	A	G	0.988636	87	88	1	intronic	CATSPER4	.	.	.	rs9970046	.	.	.	.	0.9	.	.	.	.	.	.	.	.	.	.	.	.	838.23	snp	FAO=87	FDP=87	FR=.	FRO=0	FSAF=52	FSAR=35	FSRF=0	FSRR=0	FWDB=-0.000870518	FXX=0.0224694	LEN=1	MLLD=138.48	PB=0.5	PBP=1	QD=38.5394	RBI=0.0625955
chr1	26527884	26527884	G	A	1	76	76	1	exonic	CATSPER4	.	synonymous SNV	CATSPER4:NM_198137:exon9:c.G1239A:p.E413E	rs41310785	.	.	0.088	.	0.088	.	.	.	.	.	.	.	.	.	.	.	.	736.05	snp	FAO=77	FDP=77	FR=.	FRO=0	FSAF=35	FSAR=42	FSRF=0	FSRR=0	FWDB=0.0365326	FXX=0	LEN=1	MLLD=247.215	PB=0.5	PBP=1	QD=38.2362	RBI=0.0472074
chr1	26527951	26527951	G	A	1	79	79	2	exonic	CATSPER4	.	nonsynonymous SNV	CATSPER4:NM_198137:exon9:c.G1306A:p.D436N	rs6657616	.	.	0.2577	.	0.37	.	.	0.12	T	0.779	P	0.029	N	1	P	-4.36	D	760.74	snp	FAO=79	FDP=79	FR=.	FRO=0	FSAF=33	FSAR=46	FSRF=0	FSRR=0	FWDB=0.012352	FXX=0	LEN=1	MLLD=61.0643	PB=0.5	PBP=1	QD=38.5185	RBI=0.0457273
chr1	26528922	26528922	C	G	1	94	94	1	intronic	CATSPER4	.	.	.	rs10902720	.	.	0.3466	.	0.66	.	.	.	.	.	.	.	.	.	.	.	.	874.36	snp	FAO=92	FDP=92	FR=.	FRO=0	FSAF=83	FSAR=9	FSRF=0	FSRR=0	FWDB=0.00288923	FXX=0.0212743	LEN=1	MLLD=65.2516	PB=0.5	PBP=1	QD=38.0155	RBI=0.0155003
chr1	26597435	26597435	G	A	0.834862	91	109	1	intronic	CEP85	.	.	.	rs4659419	.	.	.	.	0.93	.	.	.	.	.	.	.	.	.	.	.	.	1042.38	snp	FAO=109	FDP=109	FR=.,HEALED	FRO=0	FSAF=50	FSAR=59	FSRF=0	FSRR=0	FWDB=-0.0609606	FXX=0	LEN=1	MLLD=47.9433	PB=0.5	PBP=1	QD=38.2525	RBI=0.169213
chr1	26597529	26597529	G	A	0.508197	62	122	2	exonic	CEP85	.	synonymous SNV	CEP85:NM_001281517:exon9:c.G1521A:p.E507E,CEP85:NM_022778:exon10:c.G1674A:p.E558E	.	.	.	.	.	.	.	.	.	.	.	.	.	.	1	N	.	.	274.61	snp	FAO=62	FDP=122	FR=.	FRO=60	FSAF=21	FSAR=41	FSRF=23	FSRR=37	FWDB=0.0216307	FXX=0	LEN=1	MLLD=57.7739	PB=0.5	PBP=1	QD=9.00352	RBI=0.027451
chr1	26601385	26601385	G	A	0.982906	115	117	1	intronic	CEP85	.	.	.	rs3795685	.	.	.	.	0.63	.	.	.	.	.	.	.	.	.	.	.	.	1073.82	snp	FAO=115	FDP=117	FR=.	FRO=2	FSAF=88	FSAR=27	FSRF=0	FSRR=2	FWDB=-0.0183673	FXX=0.00847386	LEN=1	MLLD=103.269	PB=0.5	PBP=1	QD=36.7119	RBI=0.0322834
chr1	26607123	26607123	C	T	0.974194	151	155	2	intronic	SH3BGRL3	.	.	.	rs12759434	.	.	.	.	0.63	.	.	.	.	.	.	.	.	.	.	.	.	1351.06	snp	FAO=148	FDP=152	FR=.	FRO=4	FSAF=64	FSAR=84	FSRF=3	FSRR=1	FWDB=-0.003288	FXX=0.0256394	LEN=1	MLLD=88.4873	PB=0.5	PBP=1	QD=35.5541	RBI=0.00812112
chr1	26609259	26609259	C	T	0.945455	52	55	1	exonic	UBXN11	.	synonymous SNV	UBXN11:NM_001077262:exon10:c.G813A:p.T271T,UBXN11:NM_145345:exon14:c.G1074A:p.T358T,UBXN11:NM_183008:exon15:c.G1173A:p.T391T	rs7522905	.	.	0.6612	.	0.66	.	.	.	.	.	.	.	.	.	.	.	.	507.61	snp	FAO=55	FDP=55	FR=.	FRO=0	FSAF=36	FSAR=19	FSRF=0	FSRR=0	FWDB=0.117846	FXX=0.0677851	LEN=1	MLLD=49.9222	PB=0.5	PBP=1	QD=36.9173	RBI=0.134984
chr1	26609307	26609307	G	T	1	57	57	1	intronic	UBXN11	.	.	.	rs6598952	.	.	0.9375	.	0.94	.	.	.	.	.	.	.	.	.	.	.	.	543.52	snp	FAO=57	FDP=57	FR=.	FRO=0	FSAF=21	FSAR=36	FSRF=0	FSRR=0	FWDB=-0.0312873	FXX=0	LEN=1	MLLD=213.033	PB=0.5	PBP=1	QD=38.1421	RBI=0.0313057
chr1	26610891	26610891	A	C	1	111	111	1	exonic	UBXN11	.	nonsynonymous SNV	UBXN11:NM_001077262:exon7:c.T575G:p.L192R,UBXN11:NM_145345:exon11:c.T836G:p.L279R,UBXN11:NM_183008:exon12:c.T935G:p.L312R	rs4332350	.	.	0.9373	.	0.94	.	.	0.55	T	0	B	0.372	N	1	P	2.63	T	1056.81	snp	FAO=111	FDP=111	FR=.	FRO=0	FSAF=39	FSAR=72	FSRF=0	FSRR=0	FWDB=-0.00529554	FXX=0	LEN=1	MLLD=127.525	PB=0.5	PBP=1	QD=38.0833	RBI=0.076862
chr1	26610956	26610956	A	T	0.398148	43	108	1	exonic	UBXN11	.	nonsynonymous SNV	UBXN11:NM_001077262:exon7:c.T510A:p.N170K,UBXN11:NM_145345:exon11:c.T771A:p.N257K,UBXN11:NM_183008:exon12:c.T870A:p.N290K	.	.	.	.	.	.	.	.	0.21	T	0.379	B	0.238	N	1	D	2.56	T	151.76	snp	FAO=44	FDP=109	FR=.	FRO=65	FSAF=14	FSAR=30	FSRF=23	FSRR=42	FWDB=-0.00382709	FXX=0	LEN=1	MLLD=309.326	PB=0.5	PBP=1	QD=5.5692	RBI=0.00992369
chr1	26627478	26627478	T	C	0.994536	182	183	1	exonic	UBXN11	.	synonymous SNV	UBXN11:NM_001077262:exon4:c.A138G:p.S46S,UBXN11:NM_183008:exon5:c.A138G:p.S46S	rs2276712	.	.	0.7666	.	0.77	.	.	.	.	.	.	.	.	.	.	.	.	1720.83	snp	FAO=182	FDP=182	FR=.	FRO=0	FSAF=57	FSAR=125	FSRF=0	FSRR=0	FWDB=0.0139867	FXX=0.00546418	LEN=1	MLLD=336.389	PB=0.5	PBP=1	QD=37.8205	RBI=0.0148188
chr1	26646726	26646726	A	G	1	105	105	2	exonic	CD52	.	nonsynonymous SNV	CD52:NM_001803:exon2:c.A119G:p.N40S	rs1071849	.	.	0.7655	.	0.77	.	.	0.53	T	0.009	B	0.493	N	1	P	1.72	T	1000.76	snp	FAO=105	FDP=105	FR=.	FRO=0	FSAF=84	FSAR=21	FSRF=0	FSRR=0	FWDB=0.0179335	FXX=0	LEN=1	MLLD=115.027	PB=0.5	PBP=1	QD=38.1243	RBI=0.0412948
chr1	26646730	26646730	A	G	0.990476	104	105	2	exonic	CD52	.	nonsynonymous SNV	CD52:NM_001803:exon2:c.A123G:p.I41M	rs17645	.	.	0.7655	.	0.77	.	.	0.54	T	0	B	0.258	N	1	P	1.53	T	1000.76	snp	FAO=105	FDP=105	FR=.	FRO=0	FSAF=84	FSAR=21	FSRF=0	FSRR=0	FWDB=0.0118183	FXX=0	LEN=1	MLLD=363.745	PB=0.5	PBP=1	QD=38.1243	RBI=0.0178686
chr1	26648551	26648551	G	C	0.958763	93	97	5	intronic	AIM1L	.	.	.	rs11247913	.	.	0.7645	.	0.76	.	.	.	.	.	.	.	.	.	.	.	.	831.03	snp	FAO=93	FDP=97	FR=.	FRO=4	FSAF=58	FSAR=35	FSRF=2	FSRR=2	FWDB=0.00721173	FXX=0	LEN=1	MLLD=281.557	PB=0.5	PBP=1	QD=34.2691	RBI=0.00814178
chr1	26655221	26655221	T	A	0.481481	26	54	1	intronic	AIM1L	.	.	.	.	.	.	.	.	.	.	.	.	.	.	.	.	.	.	.	.	.	113.2	snp	FAO=26	FDP=54	FR=.	FRO=28	FSAF=21	FSAR=5	FSRF=24	FSRR=4	FWDB=-0.00564749	FXX=0	LEN=1	MLLD=268.721	PB=0.5	PBP=1	QD=8.38532	RBI=0.00892738
chr1	26691287	26691310	CCACCGAGCGCTGGGGTGCCCCAG	-	1.83871	57	31	0	exonic	ZNF683	.	nonframeshift deletion	ZNF683:NM_001114759:exon4:c.727_750del:p.243_250del,ZNF683:NM_173574:exon4:c.727_750del:p.243_250del	rs144078461	.	ID=COSM295583,COSM295582;OCCURENCE=2(haematopoietic_and_lymphoid_tissue),1(ovary),1(large_intestine)	0.0819	.	.	.	.	.	.	.	.	.	.	.	.	.	.	50	del	.	.	.	.	.	.	.	.	.	.	LEN=24	.	.	.	.	.
chr1	26694059	26694059	G	C	1	136	136	2	intronic	ZNF683	.	.	.	rs75541583	.	.	0.0894	.	0.41	.	.	.	.	.	.	.	.	.	.	.	.	1301.32	snp	FAO=136	FDP=136	FR=.	FRO=0	FSAF=59	FSAR=77	FSRF=0	FSRR=0	FWDB=0.0376075	FXX=0	LEN=1	MLLD=242.139	PB=0.5	PBP=1	QD=38.2742	RBI=0.0436753
chr1	26694091	26694091	C	G	0.55303	73	132	1	exonic	ZNF683	.	nonsynonymous SNV	ZNF683:NM_001114759:exon3:c.G312C:p.L104F,ZNF683:NM_173574:exon3:c.G312C:p.L104F	.	.	.	.	.	.	.	.	0.13	T	0.965	D	0.781	N	1	N	3.1	T	352.81	snp	FAO=73	FDP=132	FR=.	FRO=59	FSAF=32	FSAR=41	FSRF=23	FSRR=36	FWDB=-0.112573	FXX=0	LEN=1	MLLD=106.33	PB=0.5	PBP=1	QD=10.691	RBI=0.114375
chr1	26694146	26694146	-	T	0.466667	63	135	1	exonic	ZNF683	.	frameshift insertion	ZNF683:NM_001114759:exon3:c.256dupA:p.T86fs,ZNF683:NM_173574:exon3:c.256dupA:p.T86fs	.	.	.	.	.	.	.	.	.	.	.	.	.	.	.	.	.	.	96.9	ins	FAO=68	FDP=135	FR=.	FRO=67	FSAF=26	FSAR=42	FSRF=28	FSRR=39	FWDB=-0.031034	FXX=0	LEN=1	MLLD=29.7715	PB=0.5	PBP=1	QD=2.87122	RBI=0.0509129
chr1	26752992	26752992	T	C	1	18	18	4	UTR3	LIN28A	NM_024674:c.*43T>C	.	.	rs4659441	.	.	0.8012	.	0.92	.	.	.	.	.	.	.	.	.	.	.	.	170.85	snp	FAO=18	FDP=18	FR=.	FRO=0	FSAF=6	FSAR=12	FSRF=0	FSRR=0	FWDB=-0.00164629	FXX=0	LEN=1	MLLD=62.857	PB=0.5	PBP=1	QD=37.9672	RBI=0.0293879
chr1	26879920	26879920	T	C	0.992958	141	142	1	exonic	RPS6KA1	.	synonymous SNV	RPS6KA1:NM_001006665:exon6:c.T534C:p.A178A,RPS6KA1:NM_002953:exon7:c.T507C:p.A169A	rs4970490	.	.	0.9999	.	1	.	.	.	.	.	.	.	.	.	.	.	.	1326.53	snp	FAO=141	FDP=141	FR=.	FRO=0	FSAF=61	FSAR=80	FSRF=0	FSRR=0	FWDB=-0.031594	FXX=0.00704176	LEN=1	MLLD=366.948	PB=0.5	PBP=1	QD=37.632	RBI=0.0386359
chr1	26883511	26883511	A	C	0.990476	104	105	2	exonic	RPS6KA1	.	nonsynonymous SNV	RPS6KA1:NM_001006665:exon12:c.A1031C:p.K344T,RPS6KA1:NM_002953:exon13:c.A1004C:p.K335T	rs2229712	.	.	0.2385	.	0.3	.	.	0.09	T	0.295	B	0	D	0	P	0.63	T	974.58	snp	FAO=104	FDP=104	FR=.	FRO=0	FSAF=41	FSAR=63	FSRF=0	FSRR=0	FWDB=-0.0181558	FXX=0.0095229	LEN=1	MLLD=204.612	PB=0.5	PBP=1	QD=37.4837	RBI=0.0347948
chr1	26899671	26899671	C	G	0.975124	196	201	4	intronic	RPS6KA1	.	.	.	rs2296399	.	.	0.1153	.	0.36	.	.	.	.	.	.	.	.	.	.	.	.	1793.1	snp	FAO=196	FDP=201	FR=.	FRO=5	FSAF=96	FSAR=100	FSRF=4	FSRR=1	FWDB=0.0185536	FXX=0.0147052	LEN=1	MLLD=234.252	PB=0.5	PBP=1	QD=35.6835	RBI=0.036651
chr1	26900735	26900735	C	G	1	98	98	1	UTR3	RPS6KA1	NM_002953:c.*43C>G,NM_001006665:c.*43C>G	.	.	rs282179	.	.	0.7601	.	0.85	.	.	.	.	.	.	.	.	.	.	.	.	940.46	snp	FAO=98	FDP=98	FR=.	FRO=0	FSAF=38	FSAR=60	FSRF=0	FSRR=0	FWDB=-0.0838745	FXX=0	LEN=1	MLLD=66.4541	PB=0.5	PBP=1	QD=38.3859	RBI=0.0845985
chr1	27056220	27056220	G	A	0.416667	30	72	3	exonic	ARID1A	.	nonsynonymous SNV	ARID1A:NM_006015:exon2:c.G1216A:p.G406R,ARID1A:NM_139135:exon2:c.G1216A:p.G406R	.	.	.	.	.	.	.	.	0.06	T	0.999	D	0	D	1	D	3.86	T	112.97	snp	FAO=30	FDP=71	FR=.	FRO=41	FSAF=17	FSAR=13	FSRF=20	FSRR=21	FWDB=-0.0161732	FXX=0.013887	LEN=1	MLLD=117.539	PB=0.5	PBP=1	QD=6.36435	RBI=0.0168674
chr1	27101413	27101413	A	C	0.357143	5	14	2	exonic	ARID1A	.	synonymous SNV	ARID1A:NM_006015:exon18:c.A4695C:p.T1565T	.	.	.	.	.	.	.	.	.	.	.	.	.	.	1	D	.	.	21.2	snp	FAO=5	FDP=14	FR=.	FRO=9	FSAF=1	FSAR=4	FSRF=1	FSRR=8	FWDB=-0.00926365	FXX=0	LEN=1	MLLD=42.3535	PB=0.5	PBP=1	QD=6.0573	RBI=0.065431
chr1	27101415	27101415	G	A	0.357143	5	14	2	exonic	ARID1A	.	nonsynonymous SNV	ARID1A:NM_006015:exon18:c.G4697A:p.R1566K	.	.	.	.	.	.	.	.	0.27	T	0.9	P	0	D	1	D	4.27	T	21.08	snp	FAO=5	FDP=15	FR=.	FRO=10	FSAF=1	FSAR=4	FSRF=1	FSRR=9	FWDB=0.0635318	FXX=0	LEN=1	MLLD=40.1039	PB=0.5	PBP=1	QD=5.62112	RBI=0.0697499
chr1	27240006	27240006	G	A	0.375	57	152	3	exonic	NR0B2	.	synonymous SNV	NR0B2:NM_021969:exon1:c.C426T:p.S142S	.	.	.	.	.	0.0005	.	.	.	.	.	.	.	.	.	.	.	.	175.62	snp	FAO=57	FDP=152	FR=.	FRO=95	FSAF=24	FSAR=33	FSRF=39	FSRR=56	FWDB=0.00530315	FXX=0	LEN=1	MLLD=302.768	PB=0.5	PBP=1	QD=4.62161	RBI=0.0104383
chr1	27278762	27278762	G	-	0.923077	36	39	5	exonic	KDF1	.	frameshift deletion	KDF1:NM_152365:exon2:c.110delC:p.P37fs	.	.	.	.	.	.	.	.	.	.	.	.	.	.	.	.	.	.	179.33	del	FAO=38	FDP=38	FR=.	FRO=0	FSAF=20	FSAR=18	FSRF=0	FSRR=0	FWDB=0.0585731	FXX=0.0256345	LEN=1	MLLD=15.6276	PB=0.5	PBP=1	QD=18.8772	RBI=0.0756517
chr1	27426796	27426796	T	C	1	6	6	1	UTR3	SLC9A1	NM_003047:c.*2A>G	.	.	rs4266911	.	.	0.9596	.	1	.	.	.	.	.	.	.	.	.	.	.	.	49.53	snp	FAO=6	FDP=6	FR=.	FRO=0	FSAF=3	FSAR=3	FSRF=0	FSRR=0	FWDB=0.00870676	FXX=0	LEN=1	MLLD=171.346	PB=0.5	PBP=1	QD=33.022	RBI=0.00995701
chr1	27427041	27427041	T	C	0.961538	100	104	2	exonic	SLC9A1	.	synonymous SNV	SLC9A1:NM_003047:exon12:c.A2205G:p.E735E	rs4418629	.	.	0.9599	.	1	.	.	.	.	.	.	.	.	.	.	.	.	897.54	snp	FAO=101	FDP=105	FR=.	FRO=4	FSAF=47	FSAR=54	FSRF=0	FSRR=4	FWDB=-0.0389541	FXX=0	LEN=1	MLLD=65.9204	PB=0.5	PBP=1	QD=34.1921	RBI=0.0404233
chr1	27609980	27609980	T	G	1	61	61	1	intronic	WDTC1	.	.	.	rs6670124	.	.	0.9988	.	1	.	.	.	.	.	.	.	.	.	.	.	.	577.08	snp	FAO=61	FDP=61	FR=.	FRO=0	FSAF=17	FSAR=44	FSRF=0	FSRR=0	FWDB=0.0146233	FXX=0	LEN=1	MLLD=113.258	PB=0.5	PBP=1	QD=37.8415	RBI=0.0296825
chr1	27684396	27684396	G	A	1	76	76	2	intronic	MAP3K6	.	.	.	rs4970520	.	.	0.1842	.	0.59	.	.	.	.	.	.	.	.	.	.	.	.	735.76	snp	FAO=77	FDP=77	FR=.	FRO=0	FSAF=28	FSAR=49	FSRF=0	FSRR=0	FWDB=0.0457778	FXX=0	LEN=1	MLLD=54.7418	PB=0.5	PBP=1	QD=38.2213	RBI=0.0657865
chr1	27685108	27685108	G	A	0.921569	94	102	6	intronic	MAP3K6	.	.	.	rs41291096	.	.	0.0576	.	0.071	.	.	.	.	.	.	.	.	.	.	.	.	796.76	snp	FAO=95	FDP=102	FR=.	FRO=7	FSAF=52	FSAR=43	FSRF=3	FSRR=4	FWDB=0.0217949	FXX=0	LEN=1	MLLD=299.409	PB=0.5	PBP=1	QD=31.2455	RBI=0.0304676
chr1	27686063	27686063	G	C	1	49	49	1	intronic	MAP3K6	.	.	.	rs7521552	.	.	0.996	.	1	.	.	.	.	.	.	.	.	.	.	.	.	471.96	snp	FAO=49	FDP=49	FR=.	FRO=0	FSAF=10	FSAR=39	FSRF=0	FSRR=0	FWDB=0.0604602	FXX=0	LEN=1	MLLD=69.9256	PB=0.5	PBP=1	QD=38.5277	RBI=0.0867607
chr1	28203133	28203133	C	T	0.378378	14	37	2	exonic	THEMIS2	.	synonymous SNV	THEMIS2:NM_001039477:exon2:c.C129T:p.C43C,THEMIS2:NM_001105556:exon2:c.C129T:p.C43C,THEMIS2:NM_001286113:exon2:c.C129T:p.C43C,THEMIS2:NM_001286115:exon2:c.C129T:p.C43C,THEMIS2:NM_004848:exon2:c.C129T:p.C43C	.	.	.	.	.	.	.	.	.	.	.	.	.	.	.	.	.	.	50.75	snp	FAO=14	FDP=37	FR=.	FRO=23	FSAF=12	FSAR=2	FSRF=13	FSRR=10	FWDB=-0.0266486	FXX=0	LEN=1	MLLD=69.9685	PB=0.5	PBP=1	QD=5.48678	RBI=0.0299204
chr1	28209305	28209305	A	G	1	163	163	1	exonic	THEMIS2	.	synonymous SNV	THEMIS2:NM_001105556:exon4:c.A1470G:p.L490L,THEMIS2:NM_001286115:exon4:c.A882G:p.L294L,THEMIS2:NM_001286113:exon5:c.A1083G:p.L361L	rs3766398	.	.	0.6504	.	0.71	.	.	.	.	.	.	.	.	0.748	P	.	.	1555.64	snp	FAO=163	FDP=163	FR=.	FRO=0	FSAF=95	FSAR=68	FSRF=0	FSRR=0	FWDB=-0.0123065	FXX=0	LEN=1	MLLD=202.889	PB=0.5	PBP=1	QD=38.1753	RBI=0.0132504
chr1	28209362	28209362	T	C	1	158	158	2	exonic	THEMIS2	.	synonymous SNV	THEMIS2:NM_001105556:exon4:c.T1527C:p.V509V,THEMIS2:NM_001286115:exon4:c.T939C:p.V313V,THEMIS2:NM_001286113:exon5:c.T1140C:p.V380V	rs3766399	.	.	0.6514	.	0.71	.	.	.	.	.	.	.	.	0	P	.	.	1518.31	snp	FAO=158	FDP=158	FR=.	FRO=0	FSAF=90	FSAR=68	FSRF=0	FSRR=0	FWDB=-0.0497773	FXX=0	LEN=1	MLLD=65.3164	PB=0.5	PBP=1	QD=38.4383	RBI=0.112516
chr1	28209366	28209366	A	G	0.993671	157	158	2	exonic	THEMIS2	.	nonsynonymous SNV	THEMIS2:NM_001105556:exon4:c.A1531G:p.K511E,THEMIS2:NM_001286115:exon4:c.A943G:p.K315E,THEMIS2:NM_001286113:exon5:c.A1144G:p.K382E	rs3766400	.	.	0.6414	.	0.71	.	.	0.29	T	0	B	0	N	0	P	2.66	T	1491.01	snp	FAO=157	FDP=157	FR=.	FRO=0	FSAF=90	FSAR=67	FSRF=0	FSRR=0	FWDB=-0.109455	FXX=0.00632871	LEN=1	MLLD=64.0108	PB=0.5	PBP=1	QD=37.9875	RBI=0.146755
chr1	28241083	28241083	G	A	1	63	63	1	UTR5	RPA2	NM_002946:c.-129C>T,NM_001286076:c.-7600C>T	.	.	rs17185052	.	.	.	.	0.063	.	.	.	.	.	.	.	.	.	.	.	.	625.1	snp	FAO=66	FDP=66	FR=.	FRO=0	FSAF=35	FSAR=31	FSRF=0	FSRR=0	FWDB=0.155484	FXX=0	LEN=1	MLLD=195.749	PB=0.5	PBP=1	QD=37.8849	RBI=0.155486
chr1	28282292	28282292	T	C	0.995025	200	201	1	exonic	SMPDL3B	.	nonsynonymous SNV	SMPDL3B:NM_001009568:exon6:c.T788C:p.V263A,SMPDL3B:NM_001304579:exon6:c.T170C:p.V57A,SMPDL3B:NM_014474:exon6:c.T788C:p.V263A	rs3813803	.	.	0.2964	.	0.34	.	.	0.06	T	0.992	D	0	D	0.42	P	-3.1	D	1915.62	snp	FAO=200	FDP=200	FR=.	FRO=0	FSAF=73	FSAR=127	FSRF=0	FSRR=0	FWDB=0.0124834	FXX=0.00497488	LEN=1	MLLD=207.938	PB=0.5	PBP=1	QD=38.3123	RBI=0.015308
chr1	28290231	28290231	C	G	0.988372	85	86	6	intronic	XKR8	.	.	.	rs4373781	.	.	0.9703	.	0.97	.	.	.	.	.	.	.	.	.	.	.	.	794.18	snp	FAO=85	FDP=86	FR=.	FRO=1	FSAF=40	FSAR=45	FSRF=1	FSRR=0	FWDB=-0.0337703	FXX=0	LEN=1	MLLD=288.679	PB=0.5	PBP=1	QD=36.9385	RBI=0.0338473
chr1	28555426	28555426	G	A	1	47	47	2	intronic	DNAJC8	.	.	.	rs567086	.	.	0.3564	.	0.67	.	.	.	.	.	.	.	.	.	.	.	.	447.31	snp	FAO=47	FDP=47	FR=.	FRO=0	FSAF=22	FSAR=25	FSRF=0	FSRR=0	FWDB=-0.004092	FXX=0	LEN=1	MLLD=64.4016	PB=0.5	PBP=1	QD=38.0685	RBI=0.127258
chr1	28555579	28555579	C	A	1	44	44	1	intronic	DNAJC8	.	.	.	rs3753863	.	.	0.2447	.	0.25	.	.	.	.	.	.	.	.	.	.	.	.	444.38	snp	FAO=47	FDP=47	FR=.	FRO=0	FSAF=17	FSAR=30	FSRF=0	FSRR=0	FWDB=0.0310813	FXX=0	LEN=1	MLLD=277.649	PB=0.5	PBP=1	QD=37.8198	RBI=0.0426168
chr1	28559574	28559574	C	G	0.982906	115	117	2	upstream	DNAJC8	.	.	.	rs510803	.	.	.	.	0.5	.	.	.	.	.	.	.	.	.	.	.	.	1075.72	snp	FAO=114	FDP=114	FR=.	FRO=0	FSAF=48	FSAR=66	FSRF=0	FSRR=0	FWDB=0.0325097	FXX=0.0256388	LEN=1	MLLD=309.072	PB=0.5	PBP=1	QD=37.7445	RBI=0.0370735
chr1	28562676	28562676	A	G	1	40	40	1	UTR5	ATPIF1	NM_178190:c.-19A>G,NM_178191:c.-19A>G,NM_016311:c.-19A>G	.	.	rs12154	.	.	0.2999	.	0.66	.	.	.	.	.	.	.	.	.	.	.	.	388.32	snp	FAO=40	FDP=40	FR=.	FRO=0	FSAF=17	FSAR=23	FSRF=0	FSRR=0	FWDB=-0.0158423	FXX=0	LEN=1	MLLD=248.3	PB=0.5	PBP=1	QD=38.832	RBI=0.0197394
chr1	28563084	28563084	C	T	1	33	33	1	UTR3	ATPIF1	NM_178191:c.*117C>T	.	.	rs2078348	.	.	.	.	0.25	.	.	.	.	.	.	.	.	.	.	.	.	306.11	snp	FAO=33	FDP=33	FR=.	FRO=0	FSAF=5	FSAR=28	FSRF=0	FSRR=0	FWDB=0.0308741	FXX=0	LEN=1	MLLD=86.3457	PB=0.5	PBP=1	QD=37.1044	RBI=0.0429525
chr1	28564252	28564252	A	G	0.992958	141	142	2	UTR3	ATPIF1	NM_178191:c.*1285A>G	.	.	rs8559	.	.	0.3585	.	0.74	.	.	.	.	.	.	.	.	.	.	.	.	1353.32	snp	FAO=142	FDP=142	FR=.	FRO=0	FSAF=85	FSAR=57	FSRF=0	FSRR=0	FWDB=-0.0712462	FXX=0	LEN=1	MLLD=64.4506	PB=0.5	PBP=1	QD=38.1217	RBI=0.076911
chr1	28564279	28564279	A	G	1	143	143	1	exonic	ATPIF1	.	nonsynonymous SNV	ATPIF1:NM_178190:exon3:c.A187G:p.R63G	rs9508	.	.	0.3001	.	0.66	.	.	0.91	T	0.002	B	.	.	1	P	.	.	1374.19	snp	FAO=144	FDP=144	FR=.	FRO=0	FSAF=85	FSAR=59	FSRF=0	FSRR=0	FWDB=-0.00112712	FXX=0	LEN=1	MLLD=332.203	PB=0.5	PBP=1	QD=38.172	RBI=0.0256773
chr1	28800380	28800380	C	A	0.984848	130	132	1	exonic	PHACTR4	.	nonsynonymous SNV	PHACTR4:NM_023923:exon6:c.C1168A:p.L390I,PHACTR4:NM_001048183:exon7:c.C1138A:p.L380I	rs61785974	.	.	0.2716	.	0.32	.	.	0.45	T	0.328	B	0.795	N	0.954	P	1.84	T	1205.38	snp	FAO=130	FDP=132	FR=.	FRO=2	FSAF=71	FSAR=59	FSRF=1	FSRR=1	FWDB=0.0401599	FXX=0	LEN=1	MLLD=293.529	PB=0.5	PBP=1	QD=36.5267	RBI=0.0527172
chr1	28858514	28858514	G	A	0.485294	33	68	4	intronic	RCC1	.	.	.	.	.	.	.	.	.	.	.	.	.	.	.	.	.	.	.	.	.	143.47	snp	FAO=33	FDP=68	FR=.	FRO=35	FSAF=9	FSAR=24	FSRF=11	FSRR=24	FWDB=0.00772695	FXX=0	LEN=1	MLLD=325.789	PB=0.5	PBP=1	QD=8.43962	RBI=0.0189156
chr1	28861636	28861636	G	A	0.97561	40	41	1	exonic	RCC1	.	synonymous SNV	RCC1:NM_001269:exon5:c.G516A:p.V172V,RCC1:NM_001048194:exon6:c.G609A:p.V203V,RCC1:NM_001048195:exon6:c.G567A:p.V189V,RCC1:NM_001048199:exon7:c.G516A:p.V172V	rs2066726	.	.	0.2723	.	0.31	.	.	.	.	.	.	.	.	.	.	.	.	377.07	snp	FAO=41	FDP=41	FR=.	FRO=0	FSAF=20	FSAR=21	FSRF=0	FSRR=0	FWDB=0.0863626	FXX=0	LEN=1	MLLD=62.0273	PB=0.5	PBP=1	QD=36.7875	RBI=0.194281
chr1	29040720	29040720	C	G	0.463576	70	151	2	exonic	GMEB1	.	nonsynonymous SNV	GMEB1:NM_006582:exon10:c.C1157G:p.A386G,GMEB1:NM_024482:exon10:c.C1127G:p.A376G	.	.	.	.	.	.	.	.	0	D	0.99	D	0	D	0.769	D	0.36	T	289.16	snp	FAO=72	FDP=153	FR=.	FRO=81	FSAF=36	FSAR=36	FSRF=31	FSRR=50	FWDB=0.130918	FXX=0	LEN=1	MLLD=56.2205	PB=0.5	PBP=1	QD=7.5597	RBI=0.143866
chr1	29063559	29063559	A	C	1	14	14	1	UTR5	YTHDF2	NM_001173128:c.-74A>C,NM_016258:c.-74A>C,NM_001172828:c.-5374A>C	.	.	rs6697540	.	.	.	.	1	.	.	.	.	.	.	.	.	.	.	.	.	125.84	snp	FAO=14	FDP=14	FR=.	FRO=0	FSAF=12	FSAR=2	FSRF=0	FSRR=0	FWDB=-0.00456729	FXX=0	LEN=1	MLLD=97.7637	PB=0.5	PBP=1	QD=35.9535	RBI=0.0812764
chr1	29138975	29138975	G	T	1	62	62	1	exonic	OPRD1	.	nonsynonymous SNV	OPRD1:NM_000911:exon1:c.G80T:p.C27F	rs1042114	.	.	0.8888	.	1	.	.	0.73	T	0	B	0.074	N	1	P	-0.28	T	616.72	snp	FAO=65	FDP=65	FR=.	FRO=0	FSAF=37	FSAR=28	FSRF=0	FSRR=0	FWDB=0.0038241	FXX=0	LEN=1	MLLD=375.747	PB=0.5	PBP=1	QD=37.952	RBI=0.034168
chr1	29139140	29139140	C	G	1	63	63	2	intronic	OPRD1	.	.	.	rs12133192	.	.	0.2122	.	0.39	.	.	.	.	.	.	.	.	.	.	.	.	593.86	snp	FAO=63	FDP=63	FR=.	FRO=0	FSAF=29	FSAR=34	FSRF=0	FSRR=0	FWDB=0.0310096	FXX=0	LEN=1	MLLD=68.4583	PB=0.5	PBP=1	QD=37.7055	RBI=0.0313637
chr1	29189773	29189773	C	T	1	50	50	3	exonic	OPRD1	.	nonsynonymous SNV	OPRD1:NM_000911:exon3:c.C1097T:p.P366L	.	.	.	.	.	0.0005	.	.	0.41	T	0.675	P	0.007	N	1	D	-0.29	T	484.6	snp	FAO=50	FDP=50	FR=.	FRO=0	FSAF=14	FSAR=36	FSRF=0	FSRR=0	FWDB=0.0146168	FXX=0	LEN=1	MLLD=292.553	PB=0.5	PBP=1	QD=38.7677	RBI=0.0151869
chr1	29475341	29475341	C	T	0.947368	54	57	3	exonic	SRSF4	.	nonsynonymous SNV	SRSF4:NM_005626:exon6:c.G1066A:p.G356S	rs2230678	.	.	0.7979	.	0.8	.	.	0.65	T	0.008	B	0.963	N	0	P	3.77	T	474.3	snp	FAO=54	FDP=57	FR=.	FRO=3	FSAF=0	FSAR=54	FSRF=0	FSRR=3	FWDB=0	FXX=0	LEN=1	MLLD=251.022	PB=0.5	PBP=1	QD=33.284	RBI=0.0429201
chr1	29475394	29475394	C	G	0.943662	67	71	5	exonic	SRSF4	.	nonsynonymous SNV	SRSF4:NM_005626:exon6:c.G1013C:p.G338A	rs2230677	.	.	0.7979	.	0.8	.	.	1	T	0	B	0.674	N	1	P	2.64	T	602.58	snp	FAO=69	FDP=70	FR=.	FRO=1	FSAF=0	FSAR=69	FSRF=0	FSRR=1	FWDB=0	FXX=0.0140825	LEN=1	MLLD=213.077	PB=0.5	PBP=1	QD=34.4332	RBI=0.0166215
chr1	29475648	29475648	T	G	0.975	117	120	4	exonic	SRSF4	.	nonsynonymous SNV	SRSF4:NM_005626:exon6:c.A759C:p.E253D	rs2230679	.	.	0.8916	.	0.9	.	.	0.87	T	0	B	0.005	N	1	P	2.58	T	1105.96	snp	FAO=118	FDP=120	FR=.	FRO=2	FSAF=73	FSAR=45	FSRF=0	FSRR=2	FWDB=0.0186222	FXX=0	LEN=1	MLLD=248.93	PB=0.5	PBP=1	QD=36.8653	RBI=0.0314771
chr1	29529699	29529699	T	C	0.995238	209	210	1	exonic	MECR	.	synonymous SNV	MECR:NM_001024732:exon5:c.A369G:p.A123A,MECR:NM_016011:exon5:c.A597G:p.A199A	rs1062924	.	.	0.8906	.	0.89	.	.	.	.	.	.	.	.	.	.	.	.	2015.24	snp	FAO=209	FDP=209	FR=.	FRO=0	FSAF=97	FSAR=112	FSRF=0	FSRR=0	FWDB=-0.0136238	FXX=0.00476168	LEN=1	MLLD=110.61	PB=0.5	PBP=1	QD=38.5693	RBI=0.0907078
chr1	29542637	29542637	A	G	0.93985	125	133	2	exonic	MECR	.	nonsynonymous SNV	MECR:NM_001024732:exon3:c.T58C:p.F20L,MECR:NM_016011:exon3:c.T286C:p.F96L	rs1128400	.	.	0.8914	.	0.9	.	.	0.65	T	0	B	0	N	1	P	1.01	T	1151.58	snp	FAO=129	FDP=134	FR=.	FRO=5	FSAF=70	FSAR=59	FSRF=5	FSRR=0	FWDB=0.00759345	FXX=0	LEN=1	MLLD=149.631	PB=0.5	PBP=1	QD=34.3755	RBI=0.0124088
chr1	29557224	29557224	C	T	0.959459	71	74	1	intronic	MECR	.	.	.	rs2640466	.	.	0.8752	.	0.91	.	.	.	.	.	.	.	.	.	.	.	.	774.85	snp	FAO=82	FDP=82	FR=.	FRO=0	FSAF=56	FSAR=26	FSRF=0	FSRR=0	FWDB=0.0686515	FXX=0.0120467	LEN=1	MLLD=240.87	PB=0.5	PBP=1	QD=37.7978	RBI=0.134654
chr1	29630455	29630455	C	T	0.980952	103	105	2	exonic	PTPRU	.	synonymous SNV	PTPRU:NM_001195001:exon16:c.C2565T:p.Y855Y,PTPRU:NM_133177:exon16:c.C2565T:p.Y855Y,PTPRU:NM_133178:exon16:c.C2565T:p.Y855Y,PTPRU:NM_005704:exon17:c.C2595T:p.Y865Y	rs2295061	.	.	0.1423	.	0.65	.	.	.	.	.	.	.	.	.	.	.	.	949.23	snp	FAO=103	FDP=105	FR=.	FRO=2	FSAF=47	FSAR=56	FSRF=0	FSRR=2	FWDB=0.0483522	FXX=0	LEN=1	MLLD=170.172	PB=0.5	PBP=1	QD=36.161	RBI=0.0500457
chr1	29631236	29631236	-	TA	0.934783	43	46	1	intronic	PTPRU	.	.	.	rs10641752	.	.	0.4088	.	0.83	.	.	.	.	.	.	.	.	.	.	.	.	266.07	ins	FAO=45	FDP=45	FR=.	FRO=0	FSAF=29	FSAR=16	FSRF=0	FSRR=0	FWDB=0.00214238	FXX=0.0217344	LEN=2	MLLD=340.616	PB=0.5	PBP=1	QD=23.6507	RBI=0.0131397
chr1	29631909	29631909	A	G	1	10	10	2	exonic	PTPRU	.	nonsynonymous SNV	PTPRU:NM_001195001:exon18:c.A2789G:p.N930S,PTPRU:NM_133177:exon18:c.A2789G:p.N930S,PTPRU:NM_133178:exon18:c.A2789G:p.N930S,PTPRU:NM_005704:exon19:c.A2819G:p.N940S	rs2235937	.	.	0.2328	.	0.49	.	.	.	.	0	B	0.001	D	0.904	P	1.62	T	99.27	snp	FAO=10	FDP=10	FR=.	FRO=0	FSAF=6	FSAR=4	FSRF=0	FSRR=0	FWDB=-0.00772158	FXX=0	LEN=1	MLLD=110.368	PB=0.5	PBP=1	QD=39.7067	RBI=0.0078934
chr1	29641928	29641928	T	A	0.564356	57	101	1	exonic	PTPRU	.	nonsynonymous SNV	PTPRU:NM_001195001:exon23:c.T3263A:p.M1088K,PTPRU:NM_133178:exon23:c.T3272A:p.M1091K,PTPRU:NM_005704:exon24:c.T3302A:p.M1101K,PTPRU:NM_133177:exon24:c.T3290A:p.M1097K	.	.	.	.	.	.	.	.	.	.	1	D	0	D	1	D	1.31	T	285.63	snp	FAO=58	FDP=103	FR=.	FRO=45	FSAF=27	FSAR=31	FSRF=23	FSRR=22	FWDB=-0.0469588	FXX=0	LEN=1	MLLD=113.725	PB=0.5	PBP=1	QD=11.0926	RBI=0.0938386
chr1	31188089	31188089	C	T	0.995	199	200	1	exonic	MATN1	.	synonymous SNV	MATN1:NM_002379:exon6:c.G1275A:p.E425E	rs1065755	.	.	0.3398	.	0.41	.	.	.	.	.	.	.	.	.	.	.	.	1895.26	snp	FAO=200	FDP=200	FR=.	FRO=0	FSAF=90	FSAR=110	FSRF=0	FSRR=0	FWDB=0.00352488	FXX=0.00497488	LEN=1	MLLD=176.074	PB=0.5	PBP=1	QD=37.9052	RBI=0.0121977
chr1	31188901	31188901	A	G	1	50	50	1	exonic	MATN1	.	synonymous SNV	MATN1:NM_002379:exon5:c.T1062C:p.T354T	rs20566	.	.	0.4534	.	0.84	.	.	.	.	.	.	.	.	.	.	.	.	484.6	snp	FAO=50	FDP=50	FR=.	FRO=0	FSAF=19	FSAR=31	FSRF=0	FSRR=0	FWDB=0.00374645	FXX=0	LEN=1	MLLD=210.811	PB=0.5	PBP=1	QD=38.7677	RBI=0.00866556
chr1	31206637	31206637	C	T	0.962264	51	53	2	UTR3	LAPTM5	NM_006762:c.*38G>A	.	.	rs3795438	.	.	0.2473	.	0.32	.	.	.	.	.	.	.	.	.	.	.	.	478.22	snp	FAO=54	FDP=55	FR=.	FRO=1	FSAF=36	FSAR=18	FSRF=0	FSRR=1	FWDB=0.0434437	FXX=0	LEN=1	MLLD=54.0016	PB=0.5	PBP=1	QD=34.7793	RBI=0.146656
chr1	31208042	31208042	C	T	1	73	73	1	exonic	LAPTM5	.	nonsynonymous SNV	LAPTM5:NM_006762:exon7:c.G677A:p.R226K	rs35351292	.	.	0.2533	.	0.28	.	.	0.92	T	0.002	B	0.618	N	1	P	0.96	T	778.33	snp	FAO=83	FDP=83	FR=.	FRO=0	FSAF=43	FSAR=40	FSRF=0	FSRR=0	FWDB=0.0392913	FXX=0	LEN=1	MLLD=248.015	PB=0.5	PBP=1	QD=37.5098	RBI=0.0394163
chr1	31215364	31215364	T	C	1	36	36	1	exonic	LAPTM5	.	synonymous SNV	LAPTM5:NM_006762:exon2:c.A120G:p.S40S	rs1050663	.	.	0.4877	.	0.75	.	.	.	.	.	.	.	.	.	.	.	.	339.21	snp	FAO=36	FDP=36	FR=.	FRO=0	FSAF=18	FSAR=18	FSRF=0	FSRR=0	FWDB=-0.0314941	FXX=0	LEN=1	MLLD=177.648	PB=0.5	PBP=1	QD=37.69	RBI=0.0314944
chr1	31413972	31413972	T	C	1	103	103	1	intronic	PUM1	.	.	.	rs3795433	.	.	0.0636	.	0.28	.	.	.	.	.	.	.	.	.	.	.	.	978.46	snp	FAO=103	FDP=103	FR=.	FRO=0	FSAF=41	FSAR=62	FSRF=0	FSRR=0	FWDB=0.0104719	FXX=0	LEN=1	MLLD=192.163	PB=0.5	PBP=1	QD=37.9983	RBI=0.0149548
chr1	31426815	31426815	A	G	0.977528	87	89	1	exonic	PUM1	.	synonymous SNV	PUM1:NM_001020658:exon15:c.T2337C:p.N779N,PUM1:NM_014676:exon15:c.T2337C:p.N779N	rs2275741	.	.	0.3997	.	0.51	.	.	.	.	.	.	.	.	0	P	.	.	821.33	snp	FAO=87	FDP=88	FR=.	FRO=1	FSAF=52	FSAR=35	FSRF=0	FSRR=1	FWDB=-0.0234269	FXX=0.0112347	LEN=1	MLLD=77.2908	PB=0.5	PBP=1	QD=37.3333	RBI=0.0461824
chr1	31658130	31658130	G	T	0.481013	38	79	1	exonic	NKAIN1	.	synonymous SNV	NKAIN1:NM_024522:exon3:c.C237A:p.I79I	.	.	.	.	.	.	.	.	.	.	.	.	.	.	.	.	.	.	171.72	snp	FAO=39	FDP=79	FR=.	FRO=40	FSAF=19	FSAR=20	FSRF=22	FSRR=18	FWDB=-0.000583054	FXX=0	LEN=1	MLLD=238.204	PB=0.5	PBP=1	QD=8.69445	RBI=0.014882
chr1	31741946	31741946	C	A	0.230769	9	39	2	intronic	SNRNP40	.	.	.	.	.	.	.	.	.	.	.	.	.	.	.	.	.	.	.	.	.	19.23	snp	FAO=9	FDP=40	FR=.	FRO=31	FSAF=5	FSAR=4	FSRF=24	FSRR=7	FWDB=-0.12689	FXX=0	LEN=1	MLLD=64.3663	PB=0.5	PBP=1	QD=1.92341	RBI=0.132383
chr1	31764693	31764693	G	A	0.977778	44	45	2	intronic	SNRNP40	.	.	.	rs12135540	.	.	.	.	0.62	.	.	.	.	.	.	.	.	.	.	.	.	399.6	snp	FAO=44	FDP=45	FR=.	FRO=1	FSAF=27	FSAR=17	FSRF=1	FSRR=0	FWDB=0.00816399	FXX=0	LEN=1	MLLD=63.5223	PB=0.5	PBP=1	QD=35.5202	RBI=0.0477297
chr1	31764713	31764713	-	AAG	0.92	46	50	2	intronic	SNRNP40	.	.	.	rs142762586	.	.	0.6281	.	0.63	.	.	.	.	.	.	.	.	.	.	.	.	239.77	ins	FAO=47	FDP=50	FR=.	FRO=3	FSAF=26	FSAR=21	FSRF=2	FSRR=1	FWDB=-0.0156798	FXX=0	LEN=3	MLLD=318.259	PB=0.5	PBP=1	QD=19.1816	RBI=0.0440168
chr1	31898132	31898132	T	C	1	71	71	1	intronic	SERINC2	.	.	.	rs4949400	.	.	0.5641	.	0.58	.	.	.	.	.	.	.	.	.	.	.	.	673.07	snp	FAO=71	FDP=71	FR=.	FRO=0	FSAF=32	FSAR=39	FSRF=0	FSRR=0	FWDB=-0.00721536	FXX=0	LEN=1	MLLD=247.012	PB=0.5	PBP=1	QD=37.9194	RBI=0.0186294
chr1	31898162	31898162	C	T	0.915493	65	71	4	intronic	SERINC2	.	.	.	rs4949401	.	.	0.5672	.	0.58	.	.	.	.	.	.	.	.	.	.	.	.	548.29	snp	FAO=66	FDP=71	FR=.	FRO=5	FSAF=30	FSAR=36	FSRF=2	FSRR=3	FWDB=0.0326082	FXX=0	LEN=1	MLLD=230.248	PB=0.5	PBP=1	QD=30.8896	RBI=0.0383113
chr1	31898234	31898234	T	C	1	68	68	2	exonic	SERINC2	.	synonymous SNV	SERINC2:NM_001199037:exon4:c.T462C:p.I154I,SERINC2:NM_018565:exon4:c.T462C:p.I154I,SERINC2:NM_178865:exon4:c.T450C:p.I150I,SERINC2:NM_001199038:exon5:c.T477C:p.I159I,SERINC2:NM_001199039:exon5:c.T285C:p.I95I	rs4949402	.	.	0.5676	.	0.58	.	.	.	.	.	.	.	.	.	.	.	.	650.2	snp	FAO=68	FDP=68	FR=.	FRO=0	FSAF=29	FSAR=39	FSRF=0	FSRR=0	FWDB=0.0640169	FXX=0	LEN=1	MLLD=56.9609	PB=0.5	PBP=1	QD=38.2471	RBI=0.101398
chr1	31898279	31898279	A	C	1	56	56	1	intronic	SERINC2	.	.	.	rs4949403	.	.	0.5674	.	0.58	.	.	.	.	.	.	.	.	.	.	.	.	554.28	snp	FAO=58	FDP=58	FR=.	FRO=0	FSAF=20	FSAR=38	FSRF=0	FSRR=0	FWDB=0.0104115	FXX=0	LEN=1	MLLD=220.13	PB=0.5	PBP=1	QD=38.2265	RBI=0.0283046
chr1	31898283	31898283	G	A	0.672414	39	58	6	intronic	SERINC2	.	.	.	.	.	.	.	.	.	.	.	.	.	.	.	.	.	.	.	.	.	236.77	snp	FAO=39	FDP=58	FR=.	FRO=19	FSAF=13	FSAR=26	FSRF=7	FSRR=12	FWDB=0.0100019	FXX=0	LEN=1	MLLD=291.364	PB=0.5	PBP=1	QD=16.3288	RBI=0.0100047
chr1	31898687	31898687	C	T	1	112	112	1	exonic	SERINC2	.	synonymous SNV	SERINC2:NM_001199037:exon5:c.C549T:p.I183I,SERINC2:NM_018565:exon5:c.C549T:p.I183I,SERINC2:NM_178865:exon5:c.C537T:p.I179I,SERINC2:NM_001199038:exon6:c.C564T:p.I188I,SERINC2:NM_001199039:exon6:c.C372T:p.I124I	rs2275434	.	.	0.0369	.	0.2	.	.	.	.	.	.	.	.	.	.	.	.	1055.49	snp	FAO=111	FDP=111	FR=.	FRO=0	FSAF=74	FSAR=37	FSRF=0	FSRR=0	FWDB=-0.0262966	FXX=0.00892777	LEN=1	MLLD=66.2144	PB=0.5	PBP=1	QD=38.0358	RBI=0.0627908
chr1	31905889	31905889	-	CAG	0.525641	41	78	0	exonic	SERINC2	.	nonframeshift insertion	SERINC2:NM_001199037:exon9:c.1101_1102insCAG:p.T367delinsTQ,SERINC2:NM_018565:exon9:c.1101_1102insCAG:p.T367delinsTQ,SERINC2:NM_178865:exon9:c.1089_1090insCAG:p.T363delinsTQ,SERINC2:NM_001199038:exon10:c.1116_1117insCAG:p.T372delinsTQ,SERINC2:NM_001199039:exon10:c.924_925insCAG:p.T308delinsTQ	rs3050461	.	ID=COSM1317544;OCCURENCE=1(haematopoietic_and_lymphoid_tissue),1(ovary),4(large_intestine)	0.8396	.	0.86	.	.	.	.	.	.	.	.	.	.	.	.	159.39	ins	FAO=42	FDP=53	FR=.	FRO=11	FSAF=27	FSAR=15	FSRF=10	FSRR=1	FWDB=0.0229226	FXX=0.320472	LEN=3	MLLD=162.133	PB=0.5	PBP=1	QD=12.0291	RBI=0.10232
chr1	31907102	31907102	A	G	1	93	93	1	UTR3	SERINC2	NM_001199038:c.*56A>G,NM_001199037:c.*56A>G,NM_178865:c.*56A>G,NM_018565:c.*56A>G,NM_001199039:c.*56A>G	.	.	rs7417775	.	.	.	.	0.97	.	.	.	.	.	.	.	.	.	.	.	.	892.87	snp	FAO=94	FDP=94	FR=.	FRO=0	FSAF=43	FSAR=51	FSRF=0	FSRR=0	FWDB=0.0757332	FXX=0	LEN=1	MLLD=59.7773	PB=0.5	PBP=1	QD=37.9944	RBI=0.0937266
chr1	32133767	32133767	G	T	0.291667	14	48	2	exonic	COL16A1	.	nonsynonymous SNV	COL16A1:NM_001856:exon51:c.C3302A:p.P1101H	.	.	.	.	.	.	.	.	0.04	D	1	D	0	D	1	D	-4.12	D	38.65	snp	FAO=14	FDP=47	FR=.	FRO=33	FSAF=9	FSAR=5	FSRF=24	FSRR=9	FWDB=-0.00757472	FXX=0.059988	LEN=1	MLLD=78.4358	PB=0.5	PBP=1	QD=3.28953	RBI=0.00908369
chr1	32138107	32138107	G	A	0.986607	221	224	2	intronic	COL16A1	.	.	.	rs2292991	.	.	0.0103	.	0.046	.	.	.	.	.	.	.	.	.	.	.	.	2075.63	snp	FAO=223	FDP=223	FR=.	FRO=0	FSAF=121	FSAR=102	FSRF=0	FSRR=0	FWDB=0.059153	FXX=0.00446409	LEN=1	MLLD=54.382	PB=0.5	PBP=1	QD=37.231	RBI=0.0667101
chr1	32148571	32148571	A	G	1	115	115	1	exonic	COL16A1	.	synonymous SNV	COL16A1:NM_001856:exon37:c.T2502C:p.P834P	rs10737358	.	.	1	.	1	.	.	.	.	.	.	.	.	.	.	.	.	1096.99	snp	FAO=115	FDP=115	FR=.	FRO=0	FSAF=55	FSAR=60	FSRF=0	FSRR=0	FWDB=0.00443455	FXX=0	LEN=1	MLLD=139.008	PB=0.5	PBP=1	QD=38.1561	RBI=0.0262318
chr1	32149721	32149721	G	C	0.993151	145	146	2	exonic	COL16A1	.	nonsynonymous SNV	COL16A1:NM_001856:exon32:c.C2272G:p.P758A	rs34976864	.	.	0.0228	.	0.13	.	.	0.17	T	0.905	P	0.001	D	0.853	D	-3.19	D	1371.73	snp	FAO=145	FDP=145	FR=.	FRO=0	FSAF=64	FSAR=81	FSRF=0	FSRR=0	FWDB=0.0162007	FXX=0.00684885	LEN=1	MLLD=172.042	PB=0.5	PBP=1	QD=37.8409	RBI=0.042434
chr1	32149760	32149760	C	T	0.958678	116	121	2	exonic	COL16A1	.	nonsynonymous SNV	COL16A1:NM_001856:exon32:c.G2233A:p.G745S	rs34770879	.	.	0.0047	.	0.092	.	.	0.01	D	1	D	0	D	1	D	-4.59	D	1044.81	snp	FAO=116	FDP=120	FR=.	FRO=4	FSAF=33	FSAR=83	FSRF=2	FSRR=2	FWDB=0.0145207	FXX=0.00826378	LEN=1	MLLD=67.6319	PB=0.5	PBP=1	QD=34.8269	RBI=0.0407996
chr1	32154471	32154471	A	T	0.287671	21	73	1	exonic	COL16A1	.	synonymous SNV	COL16A1:NM_001856:exon25:c.T1758A:p.P586P	.	.	.	.	.	.	.	.	.	.	.	.	.	.	.	.	.	.	50.31	snp	FAO=21	FDP=73	FR=.	FRO=52	FSAF=9	FSAR=12	FSRF=28	FSRR=24	FWDB=0.00222806	FXX=0.0135117	LEN=1	MLLD=398.72	PB=0.5	PBP=1	QD=2.75645	RBI=0.0102151
chr1	32155911	32155911	G	T	1	173	173	1	intronic	COL16A1	.	.	.	rs6425780	.	.	0.5459	.	0.69	.	.	.	.	.	.	.	.	.	.	.	.	1738.02	snp	FAO=180	FDP=180	FR=.	FRO=0	FSAF=111	FSAR=69	FSRF=0	FSRR=0	FWDB=0.00956924	FXX=0	LEN=1	MLLD=300.213	PB=0.5	PBP=1	QD=38.6227	RBI=0.140318
chr1	32155929	32155929	G	A	0.988889	178	180	1	intronic	COL16A1	.	.	.	rs2297681	.	.	0.4557	.	0.48	.	.	.	.	.	.	.	.	.	.	.	.	1716.95	snp	FAO=178	FDP=178	FR=.	FRO=0	FSAF=109	FSAR=69	FSRF=0	FSRR=0	FWDB=0.0178221	FXX=0.0111105	LEN=1	MLLD=194.498	PB=0.5	PBP=1	QD=38.5832	RBI=0.0991071
chr1	32158057	32158057	C	T	0.256	32	125	2	intronic	COL16A1	.	.	.	.	.	.	.	.	.	.	.	.	.	.	.	.	.	.	.	.	.	59.09	snp	FAO=32	FDP=125	FR=.	FRO=93	FSAF=17	FSAR=15	FSRF=49	FSRR=44	FWDB=-0.0628743	FXX=0.00793588	LEN=1	MLLD=226.64	PB=0.5	PBP=1	QD=1.891	RBI=0.0634961
chr1	32158364	32158364	T	C	0.508065	63	124	2	intronic	COL16A1	.	.	.	.	.	.	.	.	.	.	.	.	.	.	.	.	.	.	.	.	.	275.11	snp	FAO=63	FDP=125	FR=.	FRO=62	FSAF=34	FSAR=29	FSRF=36	FSRR=26	FWDB=0.0128577	FXX=0	LEN=1	MLLD=61.6671	PB=0.5	PBP=1	QD=8.80355	RBI=0.102824
chr1	32158374	32158374	T	C	0.96748	119	123	1	exonic	COL16A1	.	synonymous SNV	COL16A1:NM_001856:exon14:c.A1107G:p.P369P	rs3818788	.	.	0.6417	.	0.77	.	.	.	.	.	.	.	.	.	.	.	.	1147.78	snp	FAO=122	FDP=122	FR=.	FRO=0	FSAF=69	FSAR=53	FSRF=0	FSRR=0	FWDB=0.00066052	FXX=0.0161277	LEN=1	MLLD=247.804	PB=0.5	PBP=1	QD=37.632	RBI=0.0231723
chr1	32160918	32160918	A	G	1	33	33	1	intronic	COL16A1	.	.	.	rs6656079	.	.	.	.	0.81	.	.	.	.	.	.	.	.	.	.	.	.	306.08	snp	FAO=33	FDP=33	FR=.	FRO=0	FSAF=10	FSAR=23	FSRF=0	FSRR=0	FWDB=0.140374	FXX=0	LEN=1	MLLD=165.223	PB=0.5	PBP=1	QD=37.1011	RBI=0.147763
chr1	32164206	32164206	T	G	1	41	41	2	exonic	COL16A1	.	synonymous SNV	COL16A1:NM_001856:exon5:c.A268C:p.R90R	rs2228550	.	.	0.65	.	0.82	.	.	.	.	.	.	.	.	.	.	.	.	385.38	snp	FAO=41	FDP=41	FR=.	FRO=0	FSAF=20	FSAR=21	FSRF=0	FSRR=0	FWDB=0.017059	FXX=0	LEN=1	MLLD=62.1195	PB=0.5	PBP=1	QD=37.5981	RBI=0.0271403
chr1	32165495	32165495	G	T	1	85	85	1	exonic	COL16A1	.	nonsynonymous SNV	COL16A1:NM_001856:exon4:c.C185A:p.T62K	rs2228552	.	.	0.6345	.	0.65	.	.	0.18	T	0.969	D	0.689	N	1	P	1.85	T	808.33	snp	FAO=85	FDP=85	FR=.	FRO=0	FSAF=35	FSAR=50	FSRF=0	FSRR=0	FWDB=0.0681181	FXX=0	LEN=1	MLLD=218.436	PB=0.5	PBP=1	QD=38.039	RBI=0.0757052
chr1	32193647	32193647	T	C	1	46	46	1	exonic	ADGRB2	.	synonymous SNV	ADGRB2:NM_001294336:exon31:c.A4449G:p.A1483A,ADGRB2:NM_001294335:exon32:c.A4548G:p.A1516A	rs1127100	.	.	0.6454	.	0.83	.	.	.	.	.	.	.	.	.	.	.	.	435.34	snp	FAO=46	FDP=46	FR=.	FRO=0	FSAF=25	FSAR=21	FSRF=0	FSRR=0	FWDB=0.064318	FXX=0	LEN=1	MLLD=185.5	PB=0.5	PBP=1	QD=37.8553	RBI=0.0655053
chr1	32201335	32201335	A	C	0.368421	56	152	1	intronic	ADGRB2	.	.	.	.	.	.	.	.	.	.	.	.	.	.	.	.	.	.	.	.	.	217.62	snp	FAO=64	FDP=151	FR=.	FRO=87	FSAF=12	FSAR=52	FSRF=23	FSRR=64	FWDB=0.0231482	FXX=0.0320492	LEN=1	MLLD=332.226	PB=0.5	PBP=1	QD=5.76471	RBI=0.0235185
chr1	32266026	32266026	A	G	1	60	60	1	intronic	SPOCD1	.	.	.	rs552124	.	.	0.7359	.	0.84	.	.	.	.	.	.	.	.	.	.	.	.	580.85	snp	FAO=60	FDP=60	FR=.	FRO=0	FSAF=20	FSAR=40	FSRF=0	FSRR=0	FWDB=0.0294745	FXX=0	LEN=1	MLLD=171.866	PB=0.5	PBP=1	QD=38.7236	RBI=0.0823345
chr1	32279765	32279765	G	A	0.63388	116	183	3	exonic	SPOCD1	.	synonymous SNV	SPOCD1:NM_001281987:exon2:c.C1170T:p.S390S,SPOCD1:NM_144569:exon2:c.C1170T:p.S390S	.	.	.	.	.	.	.	.	.	.	.	.	.	.	.	.	.	.	642.13	snp	FAO=116	FDP=183	FR=.	FRO=67	FSAF=52	FSAR=64	FSRF=40	FSRR=27	FWDB=-0.0155822	FXX=0	LEN=1	MLLD=231.87	PB=0.5	PBP=1	QD=14.0355	RBI=0.0155892
chr1	32479741	32479741	G	A	0.175439	10	57	5	exonic	KHDRBS1	.	nonsynonymous SNV	KHDRBS1:NM_001271878:exon1:c.G145A:p.G49R,KHDRBS1:NM_006559:exon1:c.G145A:p.G49R	.	.	.	.	.	.	.	.	0.82	T	0	B	0.009	N	0.98	N	0.65	T	19.33	snp	FAO=13	FDP=66	FR=.	FRO=53	FSAF=4	FSAR=9	FSRF=31	FSRR=22	FWDB=-0.012833	FXX=0.0149231	LEN=1	MLLD=42.0777	PB=0.5	PBP=1	QD=1.17169	RBI=0.0129112
chr1	32568357	32568357	G	A	0.453608	44	97	7	UTR3	TMEM39B	NM_018056:c.*83G>A	.	.	.	.	.	.	.	.	.	.	.	.	.	.	.	.	.	.	.	.	167.54	snp	FAO=43	FDP=96	FR=.	FRO=53	FSAF=14	FSAR=29	FSRF=25	FSRR=28	FWDB=0.0122915	FXX=0.0103082	LEN=1	MLLD=329.947	PB=0.5	PBP=1	QD=6.98073	RBI=0.0124344
chr1	32625007	32625007	G	A	0.418605	54	129	1	exonic	KPNA6	.	nonsynonymous SNV	KPNA6:NM_012316:exon6:c.G433A:p.A145T	.	.	.	.	.	.	.	.	0.01	D	0.996	D	0	D	1	D	-1.76	D	199.41	snp	FAO=55	FDP=130	FR=.	FRO=75	FSAF=44	FSAR=11	FSRF=37	FSRR=38	FWDB=0.0527608	FXX=0.00763301	LEN=1	MLLD=59.6484	PB=0.5	PBP=1	QD=6.13572	RBI=0.0825599
chr1	32674914	32674915	AG	-	0.945813	192	203	1	exonic	DCDC2B	.	frameshift deletion	DCDC2B:NM_001099434:exon1:c.220_221del:p.R74fs	.	.	.	.	.	.	.	.	.	.	.	.	.	.	.	.	.	.	1172.77	del	FAO=200	FDP=200	FR=.	FRO=0	FSAF=114	FSAR=86	FSRF=0	FSRR=0	FWDB=-0.00809251	FXX=0.0654175	LEN=2	MLLD=331.089	PB=0.5	PBP=1	QD=23.4553	RBI=0.0283247
chr1	32690115	32690115	G	A	0.464789	33	71	2	intronic	EIF3I	.	.	.	.	.	.	.	.	.	.	.	.	.	.	.	.	.	.	.	.	.	137.96	snp	FAO=33	FDP=71	FR=.	FRO=38	FSAF=17	FSAR=16	FSRF=8	FSRR=30	FWDB=-0.0116756	FXX=0	LEN=1	MLLD=69.5536	PB=0.5	PBP=1	QD=7.77245	RBI=0.0309002
chr1	32740869	32740869	G	A	0.5	124	248	3	intronic	LCK	.	.	.	.	.	.	.	.	.	.	.	.	.	.	.	.	.	.	.	.	.	535.47	snp	FAO=125	FDP=249	FR=.	FRO=124	FSAF=72	FSAR=53	FSRF=58	FSRR=66	FWDB=0.0765175	FXX=0	LEN=1	MLLD=57.1472	PB=0.5	PBP=1	QD=8.60195	RBI=0.0952811
chr1	32936582	32936582	G	T	0.327869	20	61	2	exonic	ZBTB8B	.	nonsynonymous SNV	ZBTB8B:NM_001145720:exon2:c.G357T:p.R119S	.	.	.	.	.	.	.	.	0.15	T	0.994	D	0	D	0.947	D	-0.19	T	58.2	snp	FAO=20	FDP=61	FR=.	FRO=41	FSAF=10	FSAR=10	FSRF=25	FSRR=16	FWDB=0.00712367	FXX=0	LEN=1	MLLD=61.7751	PB=0.5	PBP=1	QD=3.81641	RBI=0.0207668
chr1	33065947	33065947	G	C	1	184	184	2	exonic	ZBTB8A	.	nonsynonymous SNV	ZBTB8A:NM_001040441:exon5:c.G1253C:p.G418A	rs704886	.	.	0.9999	.	1	.	.	1	T	0	B	0	N	0	P	2.79	T	1759.13	snp	FAO=184	FDP=184	FR=.	FRO=0	FSAF=67	FSAR=117	FSRF=0	FSRR=0	FWDB=0.034115	FXX=0	LEN=1	MLLD=171.78	PB=0.5	PBP=1	QD=38.242	RBI=0.0458532
chr1	33133968	33133968	T	C	0.993007	142	143	5	exonic	RBBP4	.	synonymous SNV	RBBP4:NM_001135255:exon4:c.T450C:p.V150V,RBBP4:NM_001135256:exon4:c.T348C:p.V116V,RBBP4:NM_005610:exon4:c.T453C:p.V151V	rs2762904	.	.	0.9994	.	1	.	.	.	.	.	.	.	.	0	P	.	.	1336.36	snp	FAO=142	FDP=142	FR=.	FRO=0	FSAF=56	FSAR=86	FSRF=0	FSRR=0	FWDB=-0.0014982	FXX=0.00699252	LEN=1	MLLD=273.95	PB=0.5	PBP=1	QD=37.644	RBI=0.0272344
chr1	33134774	33134774	A	C	1	26	26	2	intronic	RBBP4	.	.	.	rs359955	.	.	0.7669	.	0.85	.	.	.	.	.	.	.	.	.	.	.	.	234.26	snp	FAO=25	FDP=25	FR=.	FRO=0	FSAF=13	FSAR=12	FSRF=0	FSRR=0	FWDB=0.0333458	FXX=0.0384468	LEN=1	MLLD=244.771	PB=0.5	PBP=1	QD=37.4809	RBI=0.0339883
chr1	33138516	33138516	A	C	0.992593	134	135	2	intronic	RBBP4	.	.	.	rs607202	.	.	0.9994	.	1	.	.	.	.	.	.	.	.	.	.	.	.	1253.14	snp	FAO=133	FDP=133	FR=.	FRO=0	FSAF=79	FSAR=54	FSRF=0	FSRR=0	FWDB=-0.0118139	FXX=0.0148137	LEN=1	MLLD=156.682	PB=0.5	PBP=1	QD=37.6885	RBI=0.0228532
chr1	33138605	33138605	T	C	1	127	127	4	intronic	RBBP4	.	.	.	rs1320511	.	.	.	.	0.97	.	.	.	.	.	.	.	.	.	.	.	.	1220.02	snp	FAO=127	FDP=127	FR=.	FRO=0	FSAF=72	FSAR=55	FSRF=0	FSRR=0	FWDB=0.0629933	FXX=0.00781189	LEN=1	MLLD=183.461	PB=0.5	PBP=1	QD=38.4258	RBI=0.0674012
chr1	33160878	33160878	C	T	0.980645	152	155	3	exonic	SYNC	.	nonsynonymous SNV	SYNC:NM_001161708:exon2:c.G821A:p.R274Q,SYNC:NM_030786:exon2:c.G821A:p.R274Q	rs360042	.	.	0.9569	.	0.98	.	.	0.1	T	0.811	P	.	.	0.962	P	-2.83	D	1428.75	snp	FAO=153	FDP=153	FR=.	FRO=0	FSAF=85	FSAR=68	FSRF=0	FSRR=0	FWDB=0.0122801	FXX=0.0129024	LEN=1	MLLD=330.079	PB=0.5	PBP=1	QD=37.353	RBI=0.0132615
chr1	33161106	33161106	T	A	0.509804	26	51	1	exonic	SYNC	.	nonsynonymous SNV	SYNC:NM_001161708:exon2:c.A593T:p.H198L,SYNC:NM_030786:exon2:c.A593T:p.H198L	.	.	.	.	.	.	.	.	0.34	T	0.999	D	.	.	0.613	N	2.09	T	117.2	snp	FAO=24	FDP=46	FR=.	FRO=22	FSAF=19	FSAR=5	FSRF=14	FSRR=8	FWDB=-0.0255431	FXX=0.09802	LEN=1	MLLD=122.508	PB=0.5	PBP=1	QD=10.1911	RBI=0.0255685
chr1	33161212	33161212	T	C	1	65	65	1	exonic	SYNC	.	nonsynonymous SNV	SYNC:NM_001161708:exon2:c.A487G:p.M163V,SYNC:NM_030786:exon2:c.A487G:p.M163V	rs360041	.	.	0.9569	.	0.98	.	.	0.45	T	0	B	.	.	1	P	2.01	T	569.51	snp	FAO=60	FDP=60	FR=.	FRO=0	FSAF=30	FSAR=30	FSRF=0	FSRR=0	FWDB=0.00700221	FXX=0.0769112	LEN=1	MLLD=54.1317	PB=0.5	PBP=1	QD=37.9676	RBI=0.00931773
chr1	33276424	33276424	G	A	1	131	131	1	intronic	YARS	.	.	.	rs4951787	.	.	.	.	1	.	.	.	.	.	.	.	.	.	.	.	.	1240.44	snp	FAO=130	FDP=130	FR=.	FRO=0	FSAF=87	FSAR=43	FSRF=0	FSRR=0	FWDB=-0.0275198	FXX=0.00763301	LEN=1	MLLD=148.506	PB=0.5	PBP=1	QD=38.1675	RBI=0.0345121
chr1	33292229	33292229	C	T	0.91954	80	87	3	exonic	S100PBP	.	nonsynonymous SNV	S100PBP:NM_001256121:exon3:c.C529T:p.L177F,S100PBP:NM_022753:exon3:c.C529T:p.L177F	.	.	.	.	.	0.0002	.	.	.	.	0.573	P	0.562	N	0.999	N	.	.	725.8	snp	FAO=87	FDP=88	FR=.	FRO=1	FSAF=40	FSAR=47	FSRF=1	FSRR=0	FWDB=0.172312	FXX=0	LEN=1	MLLD=40.7257	PB=0.5	PBP=1	QD=32.9908	RBI=0.190671
chr1	33318634	33318634	G	A	0.969697	32	33	1	intronic	S100PBP	.	.	.	rs785274	.	.	0.9992	.	1	.	.	.	.	.	.	.	.	.	.	.	.	284.78	snp	FAO=32	FDP=33	FR=.	FRO=1	FSAF=21	FSAR=11	FSRF=0	FSRR=1	FWDB=0.0198039	FXX=0.0294031	LEN=1	MLLD=245.414	PB=0.5	PBP=1	QD=34.5186	RBI=0.0307776
chr1	33330432	33330432	A	G	1	99	99	1	intronic	FNDC5	.	.	.	rs1284368	.	.	0.9992	.	1	.	.	.	.	.	.	.	.	.	.	.	.	959.55	snp	FAO=101	FDP=101	FR=.	FRO=0	FSAF=67	FSAR=34	FSRF=0	FSRR=0	FWDB=0.0211576	FXX=0	LEN=1	MLLD=348.647	PB=0.5	PBP=1	QD=38.002	RBI=0.0251155
chr1	33359493	33359493	T	C	0.333333	3	9	2	UTR3	HPCA	NM_002143:c.*30T>C	.	.	.	.	.	.	.	.	.	.	.	.	.	.	.	.	.	.	.	.	15.36	snp	FAO=3	FDP=9	FR=.	FRO=6	FSAF=0	FSAR=3	FSRF=3	FSRR=3	FWDB=-0.0121062	FXX=0	LEN=1	MLLD=57.2369	PB=0.5	PBP=1	QD=6.82542	RBI=0.055675
chr1	33363919	33363919	T	A	0.542636	70	129	1	exonic	TMEM54	.	synonymous SNV	TMEM54:NM_033504:exon2:c.A18T:p.G6G	.	.	.	.	.	.	.	.	.	.	.	.	.	.	.	.	.	.	333.24	snp	FAO=70	FDP=129	FR=.	FRO=59	FSAF=25	FSAR=45	FSRF=12	FSRR=47	FWDB=0.0174547	FXX=0	LEN=1	MLLD=70.8412	PB=0.5	PBP=1	QD=10.3329	RBI=0.0182285
chr1	33476338	33476338	C	T	0.366667	11	30	3	UTR3	AK2	NM_013411:c.*92G>A,NM_001199199:c.*92G>A	.	.	.	.	.	.	.	.	.	.	.	.	.	.	.	.	.	.	.	.	41.05	snp	FAO=11	FDP=30	FR=.	FRO=19	FSAF=7	FSAR=4	FSRF=12	FSRR=7	FWDB=0.035758	FXX=0	LEN=1	MLLD=54.6677	PB=0.5	PBP=1	QD=5.4727	RBI=0.076293
chr1	33560338	33560338	A	G	1	99	99	1	intronic	AZIN2	.	.	.	rs804428	.	.	0.9448	.	1	.	.	.	.	.	.	.	.	.	.	.	.	966.27	snp	FAO=100	FDP=100	FR=.	FRO=0	FSAF=49	FSAR=51	FSRF=0	FSRR=0	FWDB=0.0364177	FXX=0	LEN=1	MLLD=206.508	PB=0.5	PBP=1	QD=38.6509	RBI=0.0372171
chr1	33646950	33646950	A	G	1	81	81	2	exonic	TRIM62	.	synonymous SNV	TRIM62:NM_018207:exon1:c.T84C:p.H28H	rs622407	.	.	0.7871	.	0.83	.	.	.	.	.	.	.	.	.	.	.	.	769.12	snp	FAO=81	FDP=81	FR=.	FRO=0	FSAF=38	FSAR=43	FSRF=0	FSRR=0	FWDB=-0.0165893	FXX=0	LEN=1	MLLD=125.766	PB=0.5	PBP=1	QD=37.9812	RBI=0.0667412
chr1	33760743	33760743	T	-	#VALUE!	20;63	92	1;1	intronic	ZNF362	.	.	.	.	.	.	.	.	.	.	.	.	.	.	.	.	.	.	.	.	.	820.43	del;snp	FAO=12,79	FDP=91	FR=.	FRO=0	FSAF=2,32	FSAR=10,47	FSRF=0	FSRR=0	FWDB=0.000909406,-0.00229321	FXX=0.0108684	LEN=1,1	MLLD=53.4421,61.2998	PB=0.5,0.5	PBP=1,1	QD=36.0629	RBI=0.0113207,0.059559
chr1	33760743	33760743	T	C	#VALUE!	20;63	92	1;1	intronic	ZNF362	.	.	.	rs4641276	.	.	0.7555	.	0.97	.	.	.	.	.	.	.	.	.	.	.	.	820.43	del;snp	FAO=12,79	FDP=91	FR=.	FRO=0	FSAF=2,32	FSAR=10,47	FSRF=0	FSRR=0	FWDB=0.000909406,-0.00229321	FXX=0.0108684	LEN=1,1	MLLD=53.4421,61.2998	PB=0.5,0.5	PBP=1,1	QD=36.0629	RBI=0.0113207,0.059559
chr1	33834132	33834132	C	T	0.409091	18	44	2	intronic	PHC2	.	.	.	.	.	.	.	.	.	.	.	.	.	.	.	.	.	.	.	.	.	68.52	snp	FAO=18	FDP=44	FR=.	FRO=26	FSAF=16	FSAR=2	FSRF=23	FSRR=3	FWDB=0.00444195	FXX=0	LEN=1	MLLD=66.4928	PB=0.5	PBP=1	QD=6.22899	RBI=0.00674565
chr1	33957130	33957130	C	A	0.975	117	120	2	exonic	ZSCAN20	.	synonymous SNV	ZSCAN20:NM_145238:exon6:c.C1272A:p.A424A	rs3795419	.	.	0.1722	.	0.39	.	.	.	.	.	.	.	.	.	.	.	.	1076.26	snp	FAO=115	FDP=117	FR=.	FRO=2	FSAF=64	FSAR=51	FSRF=0	FSRR=2	FWDB=0.0648411	FXX=0.0249979	LEN=1	MLLD=189.321	PB=0.5	PBP=1	QD=36.7952	RBI=0.0687422
chr1	33957152	33957152	T	G	0.982456	112	114	1	exonic	ZSCAN20	.	nonsynonymous SNV	ZSCAN20:NM_145238:exon6:c.T1294G:p.Y432D	rs4403594	.	.	0.997	.	1	.	.	1	T	0	B	0	N	1	P	4.7	T	1087.65	snp	FAO=114	FDP=114	FR=.	FRO=0	FSAF=61	FSAR=53	FSRF=0	FSRR=0	FWDB=-0.00828945	FXX=0.0338954	LEN=1	MLLD=159.211	PB=0.5	PBP=1	QD=38.1633	RBI=0.0601811
chr1	33960062	33960062	A	G	1	135	135	1	exonic	ZSCAN20	.	synonymous SNV	ZSCAN20:NM_145238:exon8:c.A2118G:p.A706A	rs9943259	.	.	0.7884	.	0.85	.	.	.	.	.	.	.	.	.	.	.	.	1301.53	snp	FAO=136	FDP=136	FR=.	FRO=0	FSAF=59	FSAR=77	FSRF=0	FSRR=0	FWDB=0.0815925	FXX=0	LEN=1	MLLD=145.031	PB=0.5	PBP=1	QD=38.2804	RBI=0.086941
chr1	33961147	33961147	T	G	0.987654	160	162	1	UTR3	ZSCAN20	NM_145238:c.*71T>G	.	.	rs3795420	.	.	.	.	0.85	.	.	.	.	.	.	.	.	.	.	.	.	1524.59	snp	FAO=162	FDP=162	FR=.	FRO=0	FSAF=70	FSAR=92	FSRF=0	FSRR=0	FWDB=0.0849041	FXX=0.0121944	LEN=1	MLLD=68.214	PB=0.5	PBP=1	QD=37.6442	RBI=0.0851631
chr1	33985353	33985353	C	G	0.985075	198	201	3	intronic	CSMD2	.	.	.	rs2641959	.	.	.	.	0.73	.	.	.	.	.	.	.	.	.	.	.	.	1850.2	snp	FAO=199	FDP=199	FR=.	FRO=0	FSAF=92	FSAR=107	FSRF=0	FSRR=0	FWDB=0.00418402	FXX=0.0148508	LEN=1	MLLD=137.74	PB=0.5	PBP=1	QD=37.19	RBI=0.0203705
chr1	34008297	34008297	A	G	1	20	20	2	intronic	CSMD2	.	.	.	rs1000418	.	.	0.2092	.	0.35	.	.	.	.	.	.	.	.	.	.	.	.	195.71	snp	FAO=20	FDP=20	FR=.	FRO=0	FSAF=15	FSAR=5	FSRF=0	FSRR=0	FWDB=-0.0170172	FXX=0	LEN=1	MLLD=331.772	PB=0.5	PBP=1	QD=39.1418	RBI=0.0173938
chr1	34035100	34035100	C	T	0.454082	89	196	2	exonic	CSMD2	.	nonsynonymous SNV	CSMD2:NM_001281956:exon52:c.G8005A:p.G2669R,CSMD2:NM_052896:exon53:c.G8011A:p.G2671R	.	.	.	.	.	.	.	.	0	D	1	D	0	D	1	D	-0.11	T	345.65	snp	FAO=90	FDP=196	FR=.	FRO=106	FSAF=42	FSAR=48	FSRF=42	FSRR=64	FWDB=0.049556	FXX=0	LEN=1	MLLD=251.143	PB=0.5	PBP=1	QD=7.05413	RBI=0.0553522
chr1	34038214	34038214	T	C	0.994048	167	168	1	exonic	CSMD2	.	nonsynonymous SNV	CSMD2:NM_001281956:exon50:c.A7654G:p.M2552V,CSMD2:NM_052896:exon51:c.A7660G:p.M2554V	rs2641962	.	.	0.4681	.	0.73	.	.	0.68	T	0	B	0.036	N	0.028	P	0	T	1587.25	snp	FAO=167	FDP=167	FR=.	FRO=0	FSAF=96	FSAR=71	FSRF=0	FSRR=0	FWDB=-0.0329732	FXX=0.00595203	LEN=1	MLLD=60.3778	PB=0.5	PBP=1	QD=38.0179	RBI=0.0720418
chr1	34038413	34038413	A	C	1	65	65	1	intronic	CSMD2	.	.	.	rs2794602	.	.	.	.	0.66	.	.	.	.	.	.	.	.	.	.	.	.	615.94	snp	FAO=65	FDP=65	FR=.	FRO=0	FSAF=29	FSAR=36	FSRF=0	FSRR=0	FWDB=0.114512	FXX=0	LEN=1	MLLD=212.672	PB=0.5	PBP=1	QD=37.9042	RBI=0.11453
chr1	34042939	34042939	G	A	0.358382	62	173	5	exonic	CSMD2	.	synonymous SNV	CSMD2:NM_001281956:exon49:c.C7533T:p.P2511P,CSMD2:NM_052896:exon50:c.C7539T:p.P2513P	.	.	.	.	.	.	.	.	.	.	.	.	.	.	.	.	.	.	178.31	snp	FAO=62	FDP=173	FR=.	FRO=111	FSAF=29	FSAR=33	FSRF=52	FSRR=59	FWDB=0.0125467	FXX=0	LEN=1	MLLD=323.661	PB=0.5	PBP=1	QD=4.12274	RBI=0.0129086
chr1	34043067	34043067	G	T	0.492188	63	128	3	exonic	CSMD2	.	nonsynonymous SNV	CSMD2:NM_001281956:exon49:c.C7405A:p.P2469T,CSMD2:NM_052896:exon50:c.C7411A:p.P2471T	.	.	.	.	.	.	.	.	0.25	T	0.022	B	0	D	1	D	-1.9	D	269.04	snp	FAO=63	FDP=128	FR=.	FRO=65	FSAF=26	FSAR=37	FSRF=21	FSRR=44	FWDB=0.0658837	FXX=0	LEN=1	MLLD=66.0016	PB=0.5	PBP=1	QD=8.40743	RBI=0.0682978
chr1	34049291	34049292	CA	AC	0.436937	97	222	2	exonic	CSMD2	.	nonframeshift substitution	CSMD2:NM_001281956:exon47:c.7190_7191GT,CSMD2:NM_052896:exon48:c.7196_7197GT	.	.	.	.	.	.	.	.	.	.	.	.	.	.	.	.	.	.	363.18	mnp	FAO=97	FDP=218	FR=.	FRO=121	FSAF=57	FSAR=40	FSRF=62	FSRR=59	FWDB=0.0615129	FXX=0.0180172	LEN=2	MLLD=60.676	PB=0.5	PBP=1	QD=6.66379	RBI=0.0626039
chr1	34049299	34049300	GG	TT	0.527778	114	216	3	exonic	CSMD2	.	nonframeshift substitution	CSMD2:NM_001281956:exon47:c.7182_7183AA,CSMD2:NM_052896:exon48:c.7188_7189AA	.	.	.	.	.	.	.	.	.	.	.	.	.	.	.	.	.	.	530.14	mnp	FAO=115	FDP=216	FR=.	FRO=101	FSAF=59	FSAR=56	FSRF=61	FSRR=40	FWDB=0.0291009	FXX=0.018181	LEN=2	MLLD=190.107	PB=0.5	PBP=1	QD=9.81739	RBI=0.0299223
chr1	34090288	34090288	G	T	0.17037	23	135	3	intronic	CSMD2	.	.	.	.	.	.	.	.	.	.	.	.	.	.	.	.	.	.	.	.	.	18.1	snp	FAO=23	FDP=137	FR=.	FRO=114	FSAF=14	FSAR=9	FSRF=77	FSRR=37	FWDB=-0.0105044	FXX=0	LEN=1	MLLD=40.293	PB=0.5	PBP=1	QD=0.528522	RBI=0.0507462
chr1	34123632	34123632	C	A	0.233333	7	30	2	exonic	CSMD2	.	nonsynonymous SNV	CSMD2:NM_001281956:exon27:c.G4361T:p.G1454V,CSMD2:NM_052896:exon27:c.G4241T:p.G1414V	.	.	.	.	.	.	.	.	0	D	0.997	D	0	D	1	D	-1.09	T	17.55	snp	FAO=7	FDP=30	FR=.	FRO=23	FSAF=2	FSAR=5	FSRF=15	FSRR=8	FWDB=-0.00188289	FXX=0	LEN=1	MLLD=213.77	PB=0.5	PBP=1	QD=2.34043	RBI=0.00605079
chr1	34189917	34189917	C	T	1	61	61	1	intronic	CSMD2	.	.	.	rs519370	.	.	0.6497	.	1	.	.	.	.	.	.	.	.	.	.	.	.	577.08	snp	FAO=61	FDP=61	FR=.	FRO=0	FSAF=27	FSAR=34	FSRF=0	FSRR=0	FWDB=0.00216628	FXX=0	LEN=1	MLLD=155.588	PB=0.5	PBP=1	QD=37.8415	RBI=0.010245
chr1	34189958	34189958	G	-	0.966667	58	60	4	intronic	CSMD2	.	.	.	rs11346874	.	.	.	.	1	.	.	.	.	.	.	.	.	.	.	.	.	346.54	del	FAO=59	FDP=59	FR=.	FRO=0	FSAF=25	FSAR=34	FSRF=0	FSRR=0	FWDB=-0.0183472	FXX=0.0166639	LEN=1	MLLD=24.34	PB=0.5	PBP=1	QD=23.4944	RBI=0.0634605
chr1	34190301	34190301	T	G	0.287129	29	101	2	exonic	CSMD2	.	synonymous SNV	CSMD2:NM_001281956:exon18:c.A2700C:p.I900I,CSMD2:NM_052896:exon18:c.A2580C:p.I860I	.	.	.	.	.	.	.	.	.	.	.	.	.	.	.	.	.	.	65.64	snp	FAO=29	FDP=101	FR=.	FRO=72	FSAF=15	FSAR=14	FSRF=41	FSRR=31	FWDB=-0.0256883	FXX=0	LEN=1	MLLD=295.377	PB=0.5	PBP=1	QD=2.5997	RBI=0.0281273
chr1	34329897	34329897	T	C	0.99115	112	113	1	exonic	HMGB4	.	synonymous SNV	HMGB4:NM_145205:exon2:c.T105C:p.Y35Y	rs911218	.	.	0.9545	.	1	.	.	.	.	.	.	.	.	.	.	.	.	1070.07	snp	FAO=112	FDP=112	FR=.	FRO=0	FSAF=42	FSAR=70	FSRF=0	FSRR=0	FWDB=0.0147329	FXX=0.0260847	LEN=1	MLLD=360.023	PB=0.5	PBP=1	QD=38.2167	RBI=0.0147426
chr1	34330067	34330067	A	C	0.962264	102	106	2	exonic	HMGB4	.	nonsynonymous SNV	HMGB4:NM_145205:exon2:c.A275C:p.E92A	rs10379	.	.	0.7599	.	0.99	.	.	1	T	0	B	0	N	0	P	-3.15	D	935.36	snp	FAO=103	FDP=106	FR=.	FRO=3	FSAF=36	FSAR=67	FSRF=2	FSRR=1	FWDB=0.0314861	FXX=0	LEN=1	MLLD=356.592	PB=0.5	PBP=1	QD=35.2965	RBI=0.0401208
chr1	34631428	34631428	C	T	0.575221	65	113	2	UTR5	CSMD2	NM_052896:c.-14G>A	.	.	.	.	.	.	.	.	.	.	.	.	.	.	.	.	.	.	.	.	327.76	snp	FAO=65	FDP=113	FR=.	FRO=48	FSAF=32	FSAR=33	FSRF=19	FSRR=29	FWDB=0.0217509	FXX=0	LEN=1	MLLD=67.0788	PB=0.5	PBP=1	QD=11.602	RBI=0.0928131
chr1	34663180	34663180	G	A	0.979592	48	49	4	exonic	C1orf94	.	synonymous SNV	C1orf94:NM_001134734:exon2:c.G675A:p.R225R,C1orf94:NM_032884:exon2:c.G105A:p.R35R	rs3795412	.	.	0.1953	.	0.2	.	.	.	.	.	.	.	.	.	.	.	.	447.29	snp	FAO=48	FDP=49	FR=.	FRO=1	FSAF=32	FSAR=16	FSRF=0	FSRR=1	FWDB=0.0333621	FXX=0	LEN=1	MLLD=291.854	PB=0.5	PBP=1	QD=36.5135	RBI=0.0335892
chr1	34663208	34663208	C	G	1	42	42	1	exonic	C1orf94	.	nonsynonymous SNV	C1orf94:NM_001134734:exon2:c.C703G:p.Q235E,C1orf94:NM_032884:exon2:c.C133G:p.Q45E	rs1382602	.	.	0.2656	.	0.76	.	.	1	T	0	B	0.022	N	1	P	2.27	T	393.14	snp	FAO=42	FDP=42	FR=.	FRO=0	FSAF=25	FSAR=17	FSRF=0	FSRR=0	FWDB=0.101354	FXX=0.0232504	LEN=1	MLLD=117.305	PB=0.5	PBP=1	QD=37.4416	RBI=0.111022
chr1	34663411	34663411	C	G	0.982456	112	114	1	exonic	C1orf94	.	nonsynonymous SNV	C1orf94:NM_001134734:exon2:c.C906G:p.D302E,C1orf94:NM_032884:exon2:c.C336G:p.D112E	rs1414474	.	.	0.2359	.	0.24	.	.	0.19	T	0.008	B	0.822	N	0.999	P	1.75	T	1034.77	snp	FAO=113	FDP=114	FR=.	FRO=1	FSAF=47	FSAR=66	FSRF=0	FSRR=1	FWDB=0.03553	FXX=0.0086949	LEN=1	MLLD=176.155	PB=0.5	PBP=1	QD=36.3077	RBI=0.101921
chr1	34667863	34667863	C	A	1	107	107	1	intronic	C1orf94	.	.	.	rs12746310	.	.	0.2336	.	0.23	.	.	.	.	.	.	.	.	.	.	.	.	1024.7	snp	FAO=107	FDP=107	FR=.	FRO=0	FSAF=41	FSAR=66	FSRF=0	FSRR=0	FWDB=0.0367143	FXX=0	LEN=1	MLLD=78.1614	PB=0.5	PBP=1	QD=38.3064	RBI=0.0578348
chr1	35223345	35223345	G	A	0.977273	43	44	2	exonic	GJB5	.	synonymous SNV	GJB5:NM_005268:exon2:c.G414A:p.K138K	rs3738345	.	.	0.2506	.	0.48	.	.	.	.	.	.	.	.	.	.	.	.	388.58	snp	FAO=43	FDP=44	FR=.	FRO=1	FSAF=17	FSAR=26	FSRF=0	FSRR=1	FWDB=0.0635878	FXX=0	LEN=1	MLLD=59.1526	PB=0.5	PBP=1	QD=35.3251	RBI=0.10253
chr1	35250531	35250531	G	C	0.269231	7	26	1	exonic	GJB3	.	nonsynonymous SNV	GJB3:NM_001005752:exon2:c.G168C:p.K56N,GJB3:NM_024009:exon2:c.G168C:p.K56N	.	.	.	.	.	.	.	.	0.11	T	0.026	B	0.089	N	1	D	-5.46	D	20.91	snp	FAO=7	FDP=26	FR=.	FRO=19	FSAF=6	FSAR=1	FSRF=6	FSRR=13	FWDB=-0.0177641	FXX=0	LEN=1	MLLD=172.414	PB=0.5	PBP=1	QD=3.21711	RBI=0.0706054
chr1	35250760	35250760	T	C	0.380952	40	105	2	exonic	GJB3	.	nonsynonymous SNV	GJB3:NM_001005752:exon2:c.T397C:p.F133L,GJB3:NM_024009:exon2:c.T397C:p.F133L	.	.	.	.	.	.	.	.	1	T	0	B	0.28	N	0.999	N	-4.4	D	128.51	snp	FAO=40	FDP=105	FR=.	FRO=65	FSAF=18	FSAR=22	FSRF=26	FSRR=39	FWDB=-0.00849012	FXX=0	LEN=1	MLLD=297.55	PB=0.5	PBP=1	QD=4.89549	RBI=0.0133322
chr1	35259961	35259961	A	G	0.995074	202	203	2	exonic	GJA4	.	synonymous SNV	GJA4:NM_002060:exon2:c.A147G:p.Q49Q	rs1764390	.	.	0.647	.	0.85	.	.	.	.	.	.	.	.	.	.	.	.	1940.9	snp	FAO=203	FDP=203	FR=.	FRO=0	FSAF=118	FSAR=85	FSRF=0	FSRR=0	FWDB=0.0364639	FXX=0	LEN=1	MLLD=77.5362	PB=0.5	PBP=1	QD=38.2444	RBI=0.042996
chr1	35369971	35369971	G	A	0.606452	94	155	2	exonic	DLGAP3	.	synonymous SNV	DLGAP3:NM_001080418:exon3:c.C1014T:p.S338S	.	.	.	.	.	.	.	.	.	.	.	.	.	.	.	.	.	.	497.8	snp	FAO=94	FDP=155	FR=.	FRO=61	FSAF=42	FSAR=52	FSRF=39	FSRR=22	FWDB=-0.00370604	FXX=0	LEN=1	MLLD=206.757	PB=0.5	PBP=1	QD=12.8465	RBI=0.00931853
chr1	35562965	35562965	G	A	1	25	25	1	exonic	ZMYM1	.	nonsynonymous SNV	ZMYM1:NM_001289089:exon4:c.G217A:p.V73M,ZMYM1:NM_024772:exon4:c.G217A:p.V73M,ZMYM1:NM_001289088:exon5:c.G217A:p.V73M,ZMYM1:NM_001289090:exon5:c.G217A:p.V73M	rs2971408	.	.	0.9256	.	0.93	.	.	0.29	T	0.001	B	0.023	N	0	P	2.54	T	231.77	snp	FAO=25	FDP=25	FR=.	FRO=0	FSAF=12	FSAR=13	FSRF=0	FSRR=0	FWDB=-0.0196137	FXX=0	LEN=1	MLLD=258.36	PB=0.5	PBP=1	QD=37.0834	RBI=0.0239659
chr1	35563206	35563206	C	G	0.967742	60	62	2	intronic	ZMYM1	.	.	.	rs6658571	.	.	0.8891	.	0.89	.	.	.	.	.	.	.	.	.	.	.	.	551.17	snp	FAO=60	FDP=61	FR=.	FRO=1	FSAF=27	FSAR=33	FSRF=0	FSRR=1	FWDB=0.0607271	FXX=0.0161264	LEN=1	MLLD=150.542	PB=0.5	PBP=1	QD=36.1421	RBI=0.0629116
chr1	35576145	35576145	C	T	0.98913	91	92	2	intronic	ZMYM1	.	.	.	rs2935955	.	.	.	.	0.93	.	.	.	.	.	.	.	.	.	.	.	.	872.5	snp	FAO=92	FDP=92	FR=.	FRO=0	FSAF=2	FSAR=90	FSRF=0	FSRR=0	FWDB=0.0504838	FXX=0	LEN=1	MLLD=146.234	PB=0.5	PBP=1	QD=37.9348	RBI=0.051143
chr1	35865148	35865149	AG	-	1	164	164	1	exonic	ZMYM4	.	frameshift deletion	ZMYM4:NM_005095:exon23:c.3499_3500del:p.R1167fs	.	.	.	.	.	.	.	.	.	.	.	.	.	.	.	.	.	.	963.64	del	FAO=163	FDP=163	FR=.	FRO=0	FSAF=78	FSAR=85	FSRF=0	FSRR=0	FWDB=0.00630476	FXX=0.00609719	LEN=2	MLLD=316.908	PB=0.5	PBP=1	QD=23.6476	RBI=0.0376514
chr1	35873779	35873779	G	A	0.5125	41	80	2	intronic	ZMYM4	.	.	.	.	.	.	.	.	.	.	.	.	.	.	.	.	.	.	.	.	.	186.47	snp	FAO=41	FDP=80	FR=.	FRO=39	FSAF=17	FSAR=24	FSRF=27	FSRR=12	FWDB=-0.0150037	FXX=0	LEN=1	MLLD=213.331	PB=0.5	PBP=1	QD=9.32354	RBI=0.0156999
chr1	35925861	35925861	C	A	1	17	17	1	intronic	KIAA0319L	.	.	.	rs2819002	.	.	0.9493	.	1	.	.	.	.	.	.	.	.	.	.	.	.	194.37	snp	FAO=20	FDP=20	FR=.	FRO=0	FSAF=9	FSAR=11	FSRF=0	FSRR=0	FWDB=-0.0235646	FXX=0	LEN=1	MLLD=157.845	PB=0.5	PBP=1	QD=38.8737	RBI=0.0527506
chr1	36024795	36024795	G	A	0.594203	41	69	3	exonic	NCDN	.	nonsynonymous SNV	NCDN:NM_001014841:exon2:c.G70A:p.G24R,NCDN:NM_014284:exon2:c.G121A:p.G41R,NCDN:NM_001014839:exon3:c.G121A:p.G41R	.	.	.	.	.	.	.	.	0.45	T	0.019	B	0.009	N	0.61	N	-0.27	T	219.83	snp	FAO=41	FDP=69	FR=.	FRO=28	FSAF=24	FSAR=17	FSRF=22	FSRR=6	FWDB=0.0186069	FXX=0	LEN=1	MLLD=344.807	PB=0.5	PBP=1	QD=12.7436	RBI=0.0482698
chr1	36205166	36205166	A	G	0.985075	66	67	2	intronic	CLSPN	.	.	.	rs577483	.	.	0.8664	.	0.87	.	.	.	.	.	.	.	.	.	.	.	.	630.35	snp	FAO=66	FDP=66	FR=.	FRO=0	FSAF=52	FSAR=14	FSRF=0	FSRR=0	FWDB=0.0877522	FXX=0.0149231	LEN=1	MLLD=67.1954	PB=0.5	PBP=1	QD=38.2032	RBI=0.0983713
chr1	36215067	36215067	C	A	0.339623	18	53	3	splicing	CLSPN	NM_001190481:exon12:c.2080+1G>T,NM_022111:exon13:c.2272+1G>T	.	.	.	.	.	.	.	.	.	.	.	.	.	.	.	.	1	D	.	.	55.53	snp	FAO=18	FDP=53	FR=.	FRO=35	FSAF=9	FSAR=9	FSRF=17	FSRR=18	FWDB=-0.0848367	FXX=0	LEN=1	MLLD=60.6325	PB=0.5	PBP=1	QD=4.19074	RBI=0.0863711
chr1	36216835	36216835	C	T	1	16	16	1	intronic	CLSPN	.	.	.	rs535638	.	.	0.8663	.	0.87	.	.	.	.	.	.	.	.	.	.	.	.	147.38	snp	FAO=16	FDP=16	FR=.	FRO=0	FSAF=12	FSAR=4	FSRF=0	FSRR=0	FWDB=0.00582773	FXX=0	LEN=1	MLLD=284.872	PB=0.5	PBP=1	QD=36.8441	RBI=0.00599302
chr1	36219535	36219535	G	C	0.402174	37	92	1	exonic	CLSPN	.	nonsynonymous SNV	CLSPN:NM_022111:exon9:c.C1582G:p.L528V	.	.	.	.	.	.	.	.	0.31	T	0.998	D	0	D	1	D	1.65	T	128.85	snp	FAO=37	FDP=92	FR=.	FRO=55	FSAF=17	FSAR=20	FSRF=36	FSRR=19	FWDB=-0.0808281	FXX=0	LEN=1	MLLD=67.7294	PB=0.5	PBP=1	QD=5.60223	RBI=0.0830155
chr1	36291044	36291044	A	G	0.440559	63	143	1	exonic	AGO4	.	nonsynonymous SNV	AGO4:NM_017629:exon4:c.A437G:p.D146G	.	.	.	.	.	.	.	.	0.26	T	0.005	B	0	D	0.986	D	3.02	T	240.02	snp	FAO=63	FDP=142	FR=.	FRO=79	FSAF=24	FSAR=39	FSRF=41	FSRR=38	FWDB=0.0535979	FXX=0.00699252	LEN=1	MLLD=240.714	PB=0.5	PBP=1	QD=6.76124	RBI=0.0537379
chr1	36316571	36316571	A	C	1	201	201	1	exonic	AGO4	.	synonymous SNV	AGO4:NM_017629:exon17:c.A2394C:p.S798S	rs4652895	.	.	0.8593	.	0.86	.	.	.	.	.	.	.	.	.	.	.	.	1923.27	snp	FAO=201	FDP=201	FR=.	FRO=0	FSAF=80	FSAR=121	FSRF=0	FSRR=0	FWDB=-0.0245883	FXX=0	LEN=1	MLLD=243.105	PB=0.5	PBP=1	QD=38.2741	RBI=0.0434756
chr1	36358724	36358724	G	A	0.269103	81	301	4	exonic	AGO1	.	synonymous SNV	AGO1:NM_012199:exon4:c.G357A:p.G119G	.	.	.	.	.	.	.	.	.	.	.	.	.	.	.	.	.	.	146.29	snp	FAO=81	FDP=300	FR=.	FRO=219	FSAF=56	FSAR=25	FSRF=143	FSRR=76	FWDB=0.00507937	FXX=0.00332215	LEN=1	MLLD=325.247	PB=0.5	PBP=1	QD=1.95055	RBI=0.00529422
chr1	36379958	36379959	GC	TT	0.342256	179	523	1	intronic	AGO1	.	.	.	.	.	.	.	.	.	.	.	.	.	.	.	.	.	.	.	.	.	410.79	mnp	FAO=145	FDP=397	FR=.	FRO=252	FSAF=81	FSAR=64	FSRF=132	FSRR=120	FWDB=-0.0094172	FXX=0.00749981	LEN=2	MLLD=272.712	PB=0.5	PBP=1	QD=4.13898	RBI=0.00949313
chr1	36553565	36553565	C	T	0.154255	29	188	2	intronic	TEKT2	.	.	.	.	.	.	.	.	0	.	.	.	.	.	.	.	.	.	.	.	.	18.11	snp	FAO=30	FDP=189	FR=.	FRO=159	FSAF=16	FSAR=14	FSRF=67	FSRR=92	FWDB=-0.00531688	FXX=0	LEN=1	MLLD=54.2649	PB=0.5	PBP=1	QD=0.383362	RBI=0.0662393
chr1	36553673	36553673	A	G	0.986047	212	215	1	exonic	TEKT2	.	synonymous SNV	TEKT2:NM_014466:exon10:c.A1179G:p.T393T	rs399393	.	.	0.9184	.	1	.	.	.	.	.	.	.	.	.	.	.	.	1981.53	snp	FAO=213	FDP=213	FR=.	FRO=0	FSAF=75	FSAR=138	FSRF=0	FSRR=0	FWDB=0.0680397	FXX=0.00930189	LEN=1	MLLD=81.1407	PB=0.5	PBP=1	QD=37.2118	RBI=0.0794484
chr1	36563158	36563158	C	A	0.566038	60	106	8	UTR3	COL8A2	NM_005202:c.*12G>T,NM_001294347:c.*12G>T	.	.	rs3738360	.	.	0.9083	.	0.91	.	.	.	.	.	.	.	.	.	.	.	.	315.17	snp	FAO=61	FDP=104	FR=.	FRO=43	FSAF=34	FSAR=27	FSRF=9	FSRR=34	FWDB=-0.00568605	FXX=0.0188661	LEN=1	MLLD=225.881	PB=0.5	PBP=1	QD=12.1218	RBI=0.0185239
chr1	36564630	36564630	C	G	0.5	4	8	4	exonic	COL8A2	.	nonsynonymous SNV	COL8A2:NM_001294347:exon4:c.G457C:p.A153P,COL8A2:NM_005202:exon4:c.G652C:p.A218P	.	.	.	.	.	0	.	.	0.29	T	0	B	0.009	N	1	N	-2.74	D	30.03	snp	FAO=6	FDP=9	FR=.	FRO=3	FSAF=4	FSAR=2	FSRF=1	FSRR=2	FWDB=0.0286369	FXX=0	LEN=1	MLLD=32.3978	PB=0.5	PBP=1	QD=13.3459	RBI=0.145768
chr1	36602943	36602943	C	T	0.947368	54	57	1	intronic	TRAPPC3	.	.	.	rs2231318	.	.	0.7476	.	0.85	.	.	.	.	.	.	.	.	.	.	.	.	519.23	snp	FAO=54	FDP=54	FR=.	FRO=0	FSAF=10	FSAR=44	FSRF=0	FSRR=0	FWDB=-0.00938229	FXX=0.0689536	LEN=1	MLLD=121.29	PB=0.5	PBP=1	QD=38.4617	RBI=0.0108368
chr1	36636602	36636602	G	A	0.307692	32	104	1	exonic	MAP7D1	.	nonsynonymous SNV	MAP7D1:NM_001286365:exon2:c.G77A:p.R26K,MAP7D1:NM_001286366:exon2:c.G77A:p.R26K,MAP7D1:NM_018067:exon2:c.G77A:p.R26K	.	.	.	.	.	0	.	.	0.11	T	0.928	P	0	D	1	D	3.6	T	83.7	snp	FAO=33	FDP=105	FR=.	FRO=72	FSAF=0	FSAR=33	FSRF=0	FSRR=72	FWDB=0	FXX=0	LEN=1	MLLD=216.881	PB=0.5	PBP=1	QD=3.18869	RBI=0.00607959
chr1	36640609	36640609	A	T	0.27305	77	282	2	exonic	MAP7D1	.	nonsynonymous SNV	MAP7D1:NM_001286366:exon6:c.A850T:p.N284Y,MAP7D1:NM_018067:exon6:c.A850T:p.N284Y	.	.	.	.	.	.	.	.	0.06	T	0.999	D	0.001	D	1	D	3.38	T	142.48	snp	FAO=77	FDP=282	FR=.	FRO=205	FSAF=32	FSAR=45	FSRF=76	FSRR=129	FWDB=-0.0166635	FXX=0	LEN=1	MLLD=145.292	PB=0.5	PBP=1	QD=2.02094	RBI=0.0522459
chr1	36642420	36642420	T	C	0.470588	32	68	1	exonic	MAP7D1	.	synonymous SNV	MAP7D1:NM_001286365:exon7:c.T1245C:p.S415S,MAP7D1:NM_018067:exon8:c.T1356C:p.S452S,MAP7D1:NM_001286366:exon9:c.T1260C:p.S420S	rs475591	.	.	0.5797	.	0.93	.	.	.	.	.	.	.	.	1	P	.	.	134.77	snp	FAO=32	FDP=68	FR=.	FRO=36	FSAF=22	FSAR=10	FSRF=15	FSRR=21	FWDB=-0.0396717	FXX=0	LEN=1	MLLD=78.2316	PB=0.5	PBP=1	QD=7.92778	RBI=0.0546503
chr1	36752433	36752433	C	T	0.245192	51	208	2	exonic	THRAP3	.	nonsynonymous SNV	THRAP3:NM_005119:exon4:c.C602T:p.A201V	rs6425977	.	.	0.8778	.	0.95	.	.	0.15	T	0.103	B	0.132	N	0.263	P	2.54	T	81.46	snp	FAO=51	FDP=207	FR=.	FRO=156	FSAF=20	FSAR=31	FSRF=90	FSRR=66	FWDB=0.0349642	FXX=0.00480746	LEN=1	MLLD=283.107	PB=0.5	PBP=1	QD=1.57419	RBI=0.0349894
chr1	36762396	36762396	C	T	0.99537	215	216	2	intronic	THRAP3	.	.	.	rs1566589	.	.	0.9992	.	1	.	.	.	.	.	.	.	.	.	.	.	.	2043.41	snp	FAO=215	FDP=215	FR=.	FRO=0	FSAF=93	FSAR=122	FSRF=0	FSRR=0	FWDB=0.0588513	FXX=0.00462942	LEN=1	MLLD=52.4294	PB=0.5	PBP=1	QD=38.017	RBI=0.0665781
chr1	36772862	36772862	G	A	0.305556	33	108	4	exonic	SH3D21	.	synonymous SNV	SH3D21:NM_001162530:exon4:c.G321A:p.G107G	.	.	.	.	.	.	.	.	0.06	T	.	.	0.029	U	1	D	1.74	T	80.13	snp	FAO=33	FDP=108	FR=.	FRO=75	FSAF=15	FSAR=18	FSRF=25	FSRR=50	FWDB=-0.0152222	FXX=0	LEN=1	MLLD=296.638	PB=0.5	PBP=1	QD=2.96796	RBI=0.0154143
chr1	36773075	36773076	TT	-	0.701299	108	154	2	intronic	SH3D21	.	.	.	rs138016197	.	.	0.1197	.	0.14	.	.	.	.	.	.	.	.	.	.	.	.	340.79	del	FAO=112	FDP=154	FR=.	FRO=42	FSAF=71	FSAR=41	FSRF=21	FSRR=21	FWDB=-0.00341746	FXX=0	LEN=2	MLLD=175.292	PB=0.5	PBP=1	QD=8.85179	RBI=0.00343906
chr1	36773405	36773405	T	G	0.295337	57	193	1	exonic	SH3D21	.	synonymous SNV	SH3D21:NM_024676:exon3:c.T138G:p.P46P,SH3D21:NM_001162530:exon6:c.T471G:p.P157P	rs35343437	.	.	0.4925	.	0.72	.	.	.	.	.	.	.	.	.	.	.	.	124.77	snp	FAO=57	FDP=192	FR=.	FRO=135	FSAF=34	FSAR=23	FSRF=93	FSRR=42	FWDB=0.00882399	FXX=0.00518108	LEN=1	MLLD=289.478	PB=0.5	PBP=1	QD=2.59935	RBI=0.043359
chr1	36785270	36785270	C	T	0.299213	76	254	1	intronic	SH3D21	.	.	.	rs2282431	.	.	0.2445	.	0.72	.	.	.	.	.	.	.	.	.	.	.	.	166.27	snp	FAO=76	FDP=253	FR=.	FRO=177	FSAF=44	FSAR=32	FSRF=78	FSRR=99	FWDB=0.0931489	FXX=0.00784283	LEN=1	MLLD=182.495	PB=0.5	PBP=1	QD=2.62882	RBI=0.093183
chr1	36786057	36786057	G	A	0.397436	31	78	2	exonic	SH3D21	.	nonsynonymous SNV	SH3D21:NM_024676:exon11:c.G1460A:p.R487K,SH3D21:NM_001162530:exon14:c.G1793A:p.R598K	.	.	.	.	.	.	.	.	0.83	T	0.612	P	0.033	U	1	N	1.82	T	113.74	snp	FAO=32	FDP=79	FR=.	FRO=47	FSAF=18	FSAR=14	FSRF=32	FSRR=15	FWDB=-0.0358245	FXX=0	LEN=1	MLLD=60.4747	PB=0.5	PBP=1	QD=5.75919	RBI=0.0459816
chr1	36807481	36807481	C	T	0.333333	13	39	1	exonic	STK40	.	nonsynonymous SNV	STK40:NM_001282546:exon11:c.G1198A:p.A400T,STK40:NM_001282547:exon11:c.G1183A:p.A395T,STK40:NM_032017:exon12:c.G1183A:p.A395T	rs3795498	.	.	0.2531	.	0.25	.	.	0.25	T	0.04	B	0	D	0	P	-0.02	T	41.7	snp	FAO=13	FDP=39	FR=.	FRO=26	FSAF=5	FSAR=8	FSRF=14	FSRR=12	FWDB=0.00607991	FXX=0	LEN=1	MLLD=71.3864	PB=0.5	PBP=1	QD=4.27643	RBI=0.0141264
chr1	36814473	36814473	C	T	0.504673	54	107	1	intronic	STK40	.	.	.	rs55703317	.	.	.	.	0.12	.	.	.	.	.	.	.	.	.	.	.	.	238.16	snp	FAO=54	FDP=107	FR=.	FRO=53	FSAF=32	FSAR=22	FSRF=22	FSRR=31	FWDB=0.0162809	FXX=0	LEN=1	MLLD=68.4625	PB=0.5	PBP=1	QD=8.9033	RBI=0.0490066
chr1	36820748	36820748	A	T	0.620178	209	337	1	intronic	STK40	.	.	.	rs574285694	.	.	.	.	.	.	.	.	.	.	.	.	.	.	.	.	.	1122.7	snp	FAO=209	FDP=338	FR=.	FRO=129	FSAF=94	FSAR=115	FSRF=69	FSRR=60	FWDB=0.0238817	FXX=0	LEN=1	MLLD=148.663	PB=0.5	PBP=1	QD=13.2864	RBI=0.0483409
chr1	36820927	36820927	G	A	0.685315	98	143	1	exonic	STK40	.	synonymous SNV	STK40:NM_001282546:exon5:c.C465T:p.S155S,STK40:NM_001282547:exon5:c.C450T:p.S150S,STK40:NM_032017:exon6:c.C450T:p.S150S	rs11263875	.	.	0.1215	.	0.14	.	.	.	.	.	.	.	.	.	.	.	.	590.38	snp	FAO=98	FDP=143	FR=.	FRO=45	FSAF=44	FSAR=54	FSRF=20	FSRR=25	FWDB=-0.0154888	FXX=0	LEN=1	MLLD=67.8783	PB=0.5	PBP=1	QD=16.5141	RBI=0.0571162
chr1	36859541	36859541	C	T	0.324873	64	197	5	exonic	LSM10	.	nonsynonymous SNV	LSM10:NM_032881:exon2:c.G190A:p.G64R	.	.	.	.	.	.	.	.	0.27	T	1	D	0	D	1	D	0.71	T	159.21	snp	FAO=64	FDP=197	FR=.	FRO=133	FSAF=26	FSAR=38	FSRF=65	FSRR=68	FWDB=-0.00943919	FXX=0	LEN=1	MLLD=260.01	PB=0.5	PBP=1	QD=3.23275	RBI=0.0143118
chr1	36927733	36927733	G	A	0.222222	34	153	3	exonic	MRPS15	.	synonymous SNV	MRPS15:NM_031280:exon3:c.C207T:p.P69P	rs7065	.	.	0.929	.	1	.	.	.	.	.	.	.	.	.	.	.	.	46.83	snp	FAO=34	FDP=154	FR=.	FRO=120	FSAF=20	FSAR=14	FSRF=73	FSRR=47	FWDB=-0.0436046	FXX=0	LEN=1	MLLD=54.7148	PB=0.5	PBP=1	QD=1.21631	RBI=0.0525873
chr1	36931813	36931813	G	T	0.180851	17	94	3	UTR3	CSF3R	NM_156039:c.*145C>A,NM_000760:c.*145C>A	.	.	.	.	.	.	.	.	.	.	.	.	.	.	.	.	.	.	.	.	20.65	snp	FAO=18	FDP=96	FR=.	FRO=78	FSAF=12	FSAR=6	FSRF=26	FSRR=52	FWDB=0.0203493	FXX=0	LEN=1	MLLD=36.8092	PB=0.5	PBP=1	QD=0.860288	RBI=0.0552778
chr1	36932463	36932463	A	G	0.724138	189	261	1	exonic	CSF3R	.	nonsynonymous SNV	CSF3R:NM_156039:exon17:c.T2087C:p.M696T	rs148916169	.	.	0.0065	.	0.019	.	.	0.43	T	0	B	0.114	U	1	N	0.84	T	1206.08	snp	FAO=189	FDP=261	FR=.	FRO=72	FSAF=87	FSAR=102	FSRF=35	FSRR=37	FWDB=-0.00921419	FXX=0	LEN=1	MLLD=109.554	PB=0.5	PBP=1	QD=18.484	RBI=0.00943936
chr1	36934805	36934805	C	G	0.660819	113	171	2	exonic	CSF3R	.	nonsynonymous SNV	CSF3R:NM_000760:exon12:c.G1528C:p.D510H,CSF3R:NM_156039:exon12:c.G1528C:p.D510H,CSF3R:NM_172313:exon12:c.G1528C:p.D510H	rs3917991	.	.	0.012	.	0.17	.	.	0.13	T	0.999	D	0.611	N	0.998	P	0.63	T	657.51	snp	FAO=113	FDP=171	FR=.	FRO=58	FSAF=52	FSAR=61	FSRF=28	FSRR=30	FWDB=0.00564201	FXX=0	LEN=1	MLLD=85.6625	PB=0.5	PBP=1	QD=15.3803	RBI=0.0637989
chr1	36937059	36937059	A	G	0.980519	151	154	1	exonic	CSF3R	.	synonymous SNV	CSF3R:NM_000760:exon10:c.T1260C:p.T420T,CSF3R:NM_156039:exon10:c.T1260C:p.T420T,CSF3R:NM_172313:exon10:c.T1260C:p.T420T	rs3917981	.	.	0.5535	.	0.74	.	.	.	.	.	.	.	.	1	P	.	.	1439.02	snp	FAO=155	FDP=158	FR=.	FRO=3	FSAF=107	FSAR=48	FSRF=0	FSRR=3	FWDB=-0.00118984	FXX=0	LEN=1	MLLD=231.427	PB=0.5	PBP=1	QD=36.431	RBI=0.0130915
chr1	36937065	36937065	A	G	0.269231	42	156	1	exonic	CSF3R	.	synonymous SNV	CSF3R:NM_000760:exon10:c.T1254C:p.R418R,CSF3R:NM_156039:exon10:c.T1254C:p.R418R,CSF3R:NM_172313:exon10:c.T1254C:p.R418R	rs3917980	.	.	0.3487	.	0.41	.	.	.	.	.	.	.	.	0.06	P	.	.	87.62	snp	FAO=44	FDP=158	FR=.	FRO=114	FSAF=27	FSAR=17	FSRF=80	FSRR=34	FWDB=-0.0200514	FXX=0	LEN=1	MLLD=241.841	PB=0.5	PBP=1	QD=2.21829	RBI=0.0343251
chr1	37325477	37325477	A	C	0.28125	63	224	1	exonic	GRIK3	.	nonsynonymous SNV	GRIK3:NM_000831:exon6:c.T928G:p.S310A	rs6691840	.	.	0.2669	.	0.62	.	.	1	T	0	B	0.013	N	1	P	2.01	T	125.85	snp	FAO=63	FDP=223	FR=.	FRO=160	FSAF=28	FSAR=35	FSRF=99	FSRR=61	FWDB=-0.00109187	FXX=0.00446409	LEN=1	MLLD=95.6051	PB=0.5	PBP=1	QD=2.2573	RBI=0.00172289
chr1	37337951	37337951	C	A	0.285714	32	112	1	exonic	GRIK3	.	nonsynonymous SNV	GRIK3:NM_000831:exon4:c.G570T:p.E190D	.	.	.	.	.	.	.	.	0.33	T	0.143	B	0	D	0.999	D	-1.66	D	61.27	snp	FAO=30	FDP=111	FR=.	FRO=81	FSAF=14	FSAR=16	FSRF=55	FSRR=26	FWDB=0.00880033	FXX=0.0176975	LEN=1	MLLD=175.762	PB=0.5	PBP=1	QD=2.20798	RBI=0.0419456
chr1	37961482	37961482	T	A	0.322581	50	155	2	intronic	MEAF6	.	.	.	.	.	.	.	.	.	.	.	.	.	.	.	.	.	.	.	.	.	124.4	snp	FAO=50	FDP=156	FR=.	FRO=106	FSAF=28	FSAR=22	FSRF=44	FSRR=62	FWDB=0.0016077	FXX=0	LEN=1	MLLD=58.5352	PB=0.5	PBP=1	QD=3.18967	RBI=0.0175019
chr1	38003583	38003583	T	A	0.406452	63	155	1	exonic	SNIP1	.	synonymous SNV	SNIP1:NM_024700:exon4:c.A957T:p.T319T	.	.	.	.	.	.	.	.	.	.	.	.	.	.	.	.	.	.	213.2	snp	FAO=63	FDP=155	FR=.	FRO=92	FSAF=31	FSAR=32	FSRF=58	FSRR=34	FWDB=0.0132466	FXX=0	LEN=1	MLLD=242.12	PB=0.5	PBP=1	QD=5.50182	RBI=0.0170655
chr1	38006359	38006359	A	G	0.995495	221	222	4	intronic	SNIP1	.	.	.	rs2174769	.	.	0.8458	.	0.97	.	.	.	.	.	.	.	.	.	.	.	.	2114.99	snp	FAO=221	FDP=221	FR=.	FRO=0	FSAF=126	FSAR=95	FSRF=0	FSRR=0	FWDB=-0.0479765	FXX=0.0133923	LEN=1	MLLD=62.2547	PB=0.5	PBP=1	QD=38.2803	RBI=0.0719519
chr1	38023316	38023316	C	T	0.689655	20	29	1	exonic	DNALI1	.	nonsynonymous SNV	DNALI1:NM_003462:exon2:c.C260T:p.A87V	rs11749	.	.	0.2571	.	0.37	.	.	0.32	T	0.749	P	0.002	N	0	P	0.97	T	129.16	snp	FAO=20	FDP=29	FR=.	FRO=9	FSAF=4	FSAR=16	FSRF=2	FSRR=7	FWDB=0.0211717	FXX=0	LEN=1	MLLD=207.985	PB=0.5	PBP=1	QD=17.8152	RBI=0.0246792
chr1	38030696	38030696	T	C	0.201058	38	189	2	UTR3	DNALI1	NM_003462:c.*34T>C	.	.	rs6619	.	.	0.4398	.	0.61	.	.	.	.	.	.	.	.	.	.	.	.	41.12	snp	FAO=38	FDP=190	FR=.	FRO=152	FSAF=13	FSAR=25	FSRF=65	FSRR=87	FWDB=-0.000799155	FXX=0	LEN=1	MLLD=54.7774	PB=0.5	PBP=1	QD=0.865725	RBI=0.0333521
chr1	38049552	38049552	C	G	0.992308	129	130	4	intronic	GNL2	.	.	.	rs6426024	.	.	0.8445	.	0.97	.	.	.	.	.	.	.	.	.	.	.	.	1227.79	snp	FAO=129	FDP=129	FR=.	FRO=0	FSAF=70	FSAR=59	FSRF=0	FSRR=0	FWDB=0.0396925	FXX=0.00769172	LEN=1	MLLD=347.677	PB=0.5	PBP=1	QD=38.0711	RBI=0.0489794
chr1	38058239	38058239	A	T	0.344	43	125	1	intronic	GNL2	.	.	.	.	.	.	.	.	.	.	.	.	.	.	.	.	.	.	.	.	.	134.64	snp	FAO=46	FDP=128	FR=.	FRO=82	FSAF=16	FSAR=30	FSRF=42	FSRR=40	FWDB=0.0275934	FXX=0	LEN=1	MLLD=127.738	PB=0.5	PBP=1	QD=4.20739	RBI=0.0276805
chr1	38079408	38079408	C	T	0.305556	66	216	2	exonic	RSPO1	.	nonsynonymous SNV	RSPO1:NM_001242908:exon6:c.G593A:p.R198K,RSPO1:NM_001242909:exon6:c.G512A:p.R171K,RSPO1:NM_001038633:exon7:c.G593A:p.R198K	.	.	.	.	.	.	.	.	0.98	T	0.001	B	0	N	1	D	-0.75	T	149.05	snp	FAO=66	FDP=216	FR=.	FRO=150	FSAF=19	FSAR=47	FSRF=77	FSRR=73	FWDB=-0.0100653	FXX=0	LEN=1	MLLD=65.004	PB=0.5	PBP=1	QD=2.76009	RBI=0.0135458
chr1	38148765	38148765	A	G	0.709877	115	162	1	UTR3	C1orf109	NM_017850:c.*30T>C,NM_001303030:c.*30T>C,NM_001303031:c.*30T>C	.	.	rs684260	.	.	0.745	.	0.97	.	.	.	.	.	.	.	.	.	.	.	.	719.03	snp	FAO=115	FDP=162	FR=.	FRO=47	FSAF=66	FSAR=49	FSRF=20	FSRR=27	FWDB=-0.0314822	FXX=0	LEN=1	MLLD=64.3547	PB=0.5	PBP=1	QD=17.7537	RBI=0.0421463
chr1	38149076	38149076	G	A	0.655556	118	180	2	exonic	C1orf109	.	synonymous SNV	C1orf109:NM_001303030:exon4:c.C675T:p.I225I,C1orf109:NM_001303031:exon4:c.C678T:p.I226I,C1orf109:NM_017850:exon4:c.C489T:p.I163I	rs34250208	.	.	0.1316	.	0.14	.	.	.	.	.	.	.	.	.	.	.	.	683.38	snp	FAO=118	FDP=180	FR=.	FRO=62	FSAF=67	FSAR=51	FSRF=32	FSRR=30	FWDB=0.0983373	FXX=0	LEN=1	MLLD=56.4201	PB=0.5	PBP=1	QD=15.1862	RBI=0.0996045
chr1	38155265	38155265	G	C	0.75	51	68	3	intronic	C1orf109	.	.	.	rs586252	.	.	0.2731	.	0.4	.	.	.	.	.	.	.	.	.	.	.	.	344.37	snp	FAO=51	FDP=68	FR=.	FRO=17	FSAF=29	FSAR=22	FSRF=8	FSRR=9	FWDB=0.0405428	FXX=0	LEN=1	MLLD=60.7517	PB=0.5	PBP=1	QD=20.2572	RBI=0.0422121
chr1	38158258	38158258	C	T	0.684211	13	19	2	UTR5	CDCA8	NM_001256875:c.-105C>T	.	.	rs11558851	.	.	.	.	0.16	.	.	.	.	.	.	.	.	.	.	.	.	85.6	snp	FAO=13	FDP=19	FR=.	FRO=6	FSAF=9	FSAR=4	FSRF=4	FSRR=2	FWDB=0.0269361	FXX=0	LEN=1	MLLD=56.7131	PB=0.5	PBP=1	QD=18.0207	RBI=0.0767235
chr1	38161694	38161694	A	G	0.597403	92	154	1	intronic	CDCA8	.	.	.	rs615530	.	.	0.4525	.	0.7	.	.	.	.	.	.	.	.	.	.	.	.	479.3	snp	FAO=92	FDP=154	FR=.	FRO=62	FSAF=38	FSAR=54	FSRF=31	FSRR=31	FWDB=0.00568292	FXX=0	LEN=1	MLLD=326.643	PB=0.5	PBP=1	QD=12.4495	RBI=0.0107364
chr1	38164724	38164724	C	G	0.730769	57	78	1	intronic	CDCA8	.	.	.	rs557290	.	.	.	.	0.7	.	.	.	.	.	.	.	.	.	.	.	.	373.69	snp	FAO=57	FDP=78	FR=.	FRO=21	FSAF=22	FSAR=35	FSRF=9	FSRR=12	FWDB=-0.0124338	FXX=0	LEN=1	MLLD=267.601	PB=0.5	PBP=1	QD=19.1634	RBI=0.020498
chr1	38184470	38184470	C	G	0.594595	66	111	2	exonic	EPHA10	.	synonymous SNV	EPHA10:NM_001099439:exon16:c.G2775C:p.A925A	rs610213	.	.	0.1644	.	0.2	.	.	.	.	.	.	.	.	.	.	.	.	347.57	snp	FAO=66	FDP=111	FR=.	FRO=45	FSAF=49	FSAR=17	FSRF=14	FSRR=31	FWDB=-0.0363096	FXX=0	LEN=1	MLLD=67.5039	PB=0.5	PBP=1	QD=12.5249	RBI=0.0643584
chr1	38186189	38186189	C	T	0.625	65	104	4	exonic	EPHA10	.	nonsynonymous SNV	EPHA10:NM_001099439:exon13:c.G2246A:p.G749E	rs6671088	.	.	0.1629	.	0.2	.	.	0	D	0.875	P	0.002	N	0	P	-1.53	D	350.01	snp	FAO=64	FDP=103	FR=.	FRO=39	FSAF=38	FSAR=26	FSRF=21	FSRR=18	FWDB=0.0222663	FXX=0.00961446	LEN=1	MLLD=265.98	PB=0.5	PBP=1	QD=13.5926	RBI=0.0275476
chr1	38186235	38186235	G	A	0.373832	40	107	3	intronic	EPHA10	.	.	.	.	.	.	.	.	0.0002	.	.	.	.	.	.	.	.	.	.	.	.	127.1	snp	FAO=40	FDP=106	FR=.	FRO=66	FSAF=21	FSAR=19	FSRF=38	FSRR=28	FWDB=0.00382672	FXX=0.00934492	LEN=1	MLLD=225.829	PB=0.5	PBP=1	QD=4.79639	RBI=0.0048106
chr1	38186294	38186294	C	T	0.626168	67	107	1	intronic	EPHA10	.	.	.	rs1008879	.	.	.	.	0.18	.	.	.	.	.	.	.	.	.	.	.	.	363.31	snp	FAO=66	FDP=106	FR=.	FRO=40	FSAF=35	FSAR=31	FSRF=21	FSRR=19	FWDB=0.0133437	FXX=0.00934492	LEN=1	MLLD=207.01	PB=0.5	PBP=1	QD=13.7098	RBI=0.0165593
chr1	38187447	38187447	A	G	0.652968	143	219	1	exonic	EPHA10	.	synonymous SNV	EPHA10:NM_001099439:exon11:c.T2031C:p.H677H	rs579908	.	.	0.2618	.	0.34	.	.	.	.	.	.	.	.	.	.	.	.	820.34	snp	FAO=143	FDP=219	FR=.	FRO=76	FSAF=78	FSAR=65	FSRF=34	FSRR=42	FWDB=0.00472208	FXX=0	LEN=1	MLLD=96.2193	PB=0.5	PBP=1	QD=14.9834	RBI=0.00733835
chr1	38188841	38188841	G	A	0.680435	313	460	3	intronic	EPHA10	.	.	.	rs12121777	.	.	0.2141	.	0.22	.	.	.	.	.	.	.	.	.	.	.	.	1735.2	snp	FAO=282	FDP=400	FR=.	FRO=118	FSAF=115	FSAR=167	FSRF=51	FSRR=67	FWDB=0.00101183	FXX=0	LEN=1	MLLD=253.514	PB=0.5	PBP=1	QD=17.352	RBI=0.00309409
chr1	38323325	38323325	C	T	0.435185	47	108	5	exonic	MTF1	.	synonymous SNV	MTF1:NM_005955:exon2:c.G6A:p.G2G	.	.	.	.	.	.	.	.	.	.	.	.	.	.	.	.	.	.	176.37	snp	FAO=47	FDP=108	FR=.	FRO=61	FSAF=26	FSAR=21	FSRF=32	FSRR=29	FWDB=0.0135291	FXX=0	LEN=1	MLLD=255.191	PB=0.5	PBP=1	QD=6.53222	RBI=0.024818
chr1	38327982	38327982	G	T	0.428571	42	98	1	UTR3	INPP5B	NM_005540:c.*5C>A,NM_001297434:c.*5C>A	.	.	rs3843	.	.	0.7036	.	0.79	.	.	.	.	.	.	.	.	.	.	.	.	155.87	snp	FAO=42	FDP=98	FR=.	FRO=56	FSAF=25	FSAR=17	FSRF=25	FSRR=31	FWDB=0.0595086	FXX=0	LEN=1	MLLD=74.4169	PB=0.5	PBP=1	QD=6.36195	RBI=0.0656188
chr1	38334317	38334318	TC	AA	0.55303	146	264	2	intronic	INPP5B	.	.	.	rs386630429	.	.	.	.	0.24	.	.	.	.	.	.	.	.	.	.	.	.	699.95	mnp	FAO=146	FDP=262	FR=.	FRO=116	FSAF=74	FSAR=72	FSRF=40	FSRR=76	FWDB=-0.0228791	FXX=0.00757547	LEN=2	MLLD=164.017	PB=0.5	PBP=1	QD=10.6862	RBI=0.0236841
chr1	38338516	38338516	C	T	0.416667	55	132	3	intronic	INPP5B	.	.	.	.	.	.	.	.	.	.	.	.	.	.	.	.	.	.	.	.	.	194.37	snp	FAO=55	FDP=132	FR=.	FRO=77	FSAF=36	FSAR=19	FSRF=53	FSRR=24	FWDB=-0.00294531	FXX=0	LEN=1	MLLD=347.257	PB=0.5	PBP=1	QD=5.88996	RBI=0.013915
chr1	38338795	38338795	A	G	0.474576	28	59	1	exonic	INPP5B	.	nonsynonymous SNV	INPP5B:NM_001297434:exon13:c.T1502C:p.M501T,INPP5B:NM_005540:exon19:c.T1994C:p.M665T	rs11488569	.	.	0.7037	.	0.79	.	.	0.65	T	0	B	0.944	N	1	P	-2.92	D	120.82	snp	FAO=28	FDP=59	FR=.	FRO=31	FSAF=12	FSAR=16	FSRF=15	FSRR=16	FWDB=0.0352843	FXX=0	LEN=1	MLLD=205.361	PB=0.5	PBP=1	QD=8.19126	RBI=0.0352848
chr1	38351488	38351488	C	T	0.560976	46	82	3	exonic	INPP5B	.	nonsynonymous SNV	INPP5B:NM_001297434:exon7:c.G649A:p.G217R,INPP5B:NM_005540:exon13:c.G1141A:p.G381R	.	.	.	.	.	.	.	.	0	D	1	D	0	D	1	D	-4.16	D	229.25	snp	FAO=46	FDP=82	FR=.	FRO=36	FSAF=23	FSAR=23	FSRF=10	FSRR=26	FWDB=-0.00223582	FXX=0	LEN=1	MLLD=330.761	PB=0.5	PBP=1	QD=11.1831	RBI=0.0161693
chr1	38409286	38409286	G	A	0.533333	80	150	3	intronic	INPP5B	.	.	.	.	.	.	.	.	0.0004	.	.	.	.	.	.	.	.	.	.	.	.	372.97	snp	FAO=80	FDP=150	FR=.	FRO=70	FSAF=39	FSAR=41	FSRF=34	FSRR=36	FWDB=-0.0021939	FXX=0	LEN=1	MLLD=331.051	PB=0.5	PBP=1	QD=9.94578	RBI=0.00600078
chr1	38423853	38423853	G	C	1	273	273	1	UTR3	SF3A3	NM_006802:c.*5C>G	.	.	rs9293	.	.	0.8624	.	1	.	.	.	.	.	.	.	.	.	.	.	.	2614.36	snp	FAO=273	FDP=273	FR=.	FRO=0	FSAF=129	FSAR=144	FSRF=0	FSRR=0	FWDB=0.0331462	FXX=0	LEN=1	MLLD=195.429	PB=0.5	PBP=1	QD=38.3056	RBI=0.087317
chr1	38425724	38425724	T	C	1	39	39	3	intronic	SF3A3	.	.	.	rs17531342	.	.	0.8639	.	1	.	.	.	.	.	.	.	.	.	.	.	.	380.23	snp	FAO=39	FDP=39	FR=.	FRO=0	FSAF=2	FSAR=37	FSRF=0	FSRR=0	FWDB=-0.0785633	FXX=0.0249938	LEN=1	MLLD=50.2001	PB=0.5	PBP=1	QD=38.9978	RBI=0.106369
chr1	38425895	38425895	T	C	1	41	41	2	intronic	SF3A3	.	.	.	rs28675056	.	.	0.8623	.	1	.	.	.	.	.	.	.	.	.	.	.	.	385.46	snp	FAO=41	FDP=41	FR=.	FRO=0	FSAF=1	FSAR=40	FSRF=0	FSRR=0	FWDB=0.113297	FXX=0	LEN=1	MLLD=339.201	PB=0.5	PBP=1	QD=37.6058	RBI=0.116068
chr1	38444749	38444749	T	C	0.993789	160	161	2	intronic	SF3A3	.	.	.	rs7555461	.	.	0.4259	.	0.68	.	.	.	.	.	.	.	.	.	.	.	.	1511.33	snp	FAO=160	FDP=160	FR=.	FRO=0	FSAF=57	FSAR=103	FSRF=0	FSRR=0	FWDB=-0.030299	FXX=0.00621079	LEN=1	MLLD=300.983	PB=0.5	PBP=1	QD=37.7833	RBI=0.0318045
chr1	38449910	38449910	T	C	0.632653	93	147	2	exonic	SF3A3	.	synonymous SNV	SF3A3:NM_006802:exon6:c.A399G:p.E133E	rs11210870	.	.	0.2901	.	0.45	.	.	.	.	.	.	.	.	.	.	.	.	525.76	snp	FAO=94	FDP=148	FR=.	FRO=54	FSAF=38	FSAR=56	FSRF=24	FSRR=30	FWDB=0.0308029	FXX=0	LEN=1	MLLD=59.3678	PB=0.5	PBP=1	QD=14.2098	RBI=0.0338489
chr1	38450367	38450367	A	G	1	78	78	1	intronic	SF3A3	.	.	.	rs6680796	.	.	0.8627	.	1	.	.	.	.	.	.	.	.	.	.	.	.	748.27	snp	FAO=78	FDP=78	FR=.	FRO=0	FSAF=66	FSAR=12	FSRF=0	FSRR=0	FWDB=0.0978738	FXX=0	LEN=1	MLLD=63.8924	PB=0.5	PBP=1	QD=38.3728	RBI=0.142154
chr1	38463504	38463504	C	T	1	250	250	1	exonic	FHL3	.	synonymous SNV	FHL3:NM_001243878:exon4:c.G216A:p.P72P,FHL3:NM_004468:exon5:c.G540A:p.P180P	rs7366048	.	.	0.4184	.	0.69	.	.	.	.	.	.	.	.	.	.	.	.	2398.7	snp	FAO=251	FDP=251	FR=.	FRO=0	FSAF=153	FSAR=98	FSRF=0	FSRR=0	FWDB=0.0016448	FXX=0.00790483	LEN=1	MLLD=74.058	PB=0.5	PBP=1	QD=38.2263	RBI=0.00423263
chr1	38464639	38464639	C	G	0.946237	176	186	1	intronic	FHL3	.	.	.	rs4570384	.	.	1	.	1	.	.	.	.	.	.	.	.	.	.	.	.	1608.18	snp	FAO=183	FDP=186	FR=.	FRO=3	FSAF=120	FSAR=63	FSRF=0	FSRR=3	FWDB=-0.00373829	FXX=0	LEN=1	MLLD=79.3351	PB=0.5	PBP=1	QD=34.5844	RBI=0.0405718
chr1	39311617	39311617	T	G	0.556338	79	142	3	exonic	RRAGC	.	synonymous SNV	RRAGC:NM_001271851:exon6:c.A940C:p.R314R,RRAGC:NM_022157:exon6:c.A1042C:p.R348R	rs11549874	.	.	0.0599	.	0.1	.	.	.	.	.	.	.	.	.	.	.	.	375.4	snp	FAO=79	FDP=144	FR=.	FRO=65	FSAF=48	FSAR=31	FSRF=29	FSRR=36	FWDB=-0.00984087	FXX=0.0136977	LEN=1	MLLD=149.097	PB=0.5	PBP=1	QD=10.4278	RBI=0.0114219
chr1	39340504	39340504	T	G	0.71371	177	248	1	exonic	GJA9	.	synonymous SNV	GJA9:NM_030772:exon2:c.A1267C:p.R423R	rs41270783	.	.	0.0608	.	0.14	.	.	.	.	.	.	.	.	.	.	.	.	1113.86	snp	FAO=177	FDP=248	FR=.	FRO=71	FSAF=94	FSAR=83	FSRF=34	FSRR=37	FWDB=-0.0189032	FXX=0	LEN=1	MLLD=208.556	PB=0.5	PBP=1	QD=17.9655	RBI=0.0192044
chr1	39340862	39340862	A	G	0.344828	30	87	2	exonic	GJA9	.	synonymous SNV	GJA9:NM_030772:exon2:c.T909C:p.S303S	rs874243	.	.	0.2121	.	0.23	.	.	.	.	.	.	.	.	.	.	.	.	87.18	snp	FAO=30	FDP=87	FR=.	FRO=57	FSAF=14	FSAR=16	FSRF=27	FSRR=30	FWDB=0.0476648	FXX=0	LEN=1	MLLD=58.5964	PB=0.5	PBP=1	QD=4.0084	RBI=0.0525749
chr1	39457293	39457293	T	C	0.666667	4	6	3	intronic	AKIRIN1	.	.	.	rs111311750	.	.	0.2605	.	0.63	.	.	.	.	.	.	.	.	.	.	.	.	49.1	snp	FAO=6	FDP=6	FR=.,HEALED	FRO=0	FSAF=6	FSAR=0	FSRF=0	FSRR=0	FWDB=0.0468705	FXX=0	LEN=1	MLLD=239.751	PB=0.5	PBP=1	QD=32.7345	RBI=0.0468705
chr1	39466626	39466626	A	G	1	59	59	1	intronic	AKIRIN1	.	.	.	rs11205525	.	.	0.3883	.	0.45	.	.	.	.	.	.	.	.	.	.	.	.	568.23	snp	FAO=59	FDP=59	FR=.	FRO=0	FSAF=30	FSAR=29	FSRF=0	FSRR=0	FWDB=0.0146846	FXX=0	LEN=1	MLLD=67.4369	PB=0.5	PBP=1	QD=38.5243	RBI=0.0470788
chr1	39466786	39466786	C	G	1	54	54	3	intronic	AKIRIN1	.	.	.	rs10888613	.	.	0.3881	.	0.45	.	.	.	.	.	.	.	.	.	.	.	.	508.51	snp	FAO=54	FDP=54	FR=.	FRO=0	FSAF=26	FSAR=28	FSRF=0	FSRR=0	FWDB=-0.00583284	FXX=0	LEN=1	MLLD=97.1563	PB=0.5	PBP=1	QD=37.6674	RBI=0.0349982
chr1	39500186	39500186	G	A	0.588235	40	68	1	UTR3	NDUFS5	NM_004552:c.*18G>A,NM_001184979:c.*18G>A	.	.	rs6981	.	.	0.0521	.	0.086	.	.	.	.	.	.	.	.	.	.	.	.	211.38	snp	FAO=40	FDP=68	FR=.	FRO=28	FSAF=22	FSAR=18	FSRF=20	FSRR=8	FWDB=-0.0194274	FXX=0	LEN=1	MLLD=83.1774	PB=0.5	PBP=1	QD=12.4339	RBI=0.0252677
chr1	39549983	39549983	G	A	0.616715	214	347	4	exonic	MACF1	.	synonymous SNV	MACF1:NM_012090:exon1:c.G93A:p.S31S	rs3736890	.	.	0.1871	.	0.24	.	.	.	.	.	.	.	.	.	.	.	.	1146.14	snp	FAO=214	FDP=347	FR=.	FRO=133	FSAF=119	FSAR=95	FSRF=60	FSRR=73	FWDB=7.87017e-05	FXX=0.00287348	LEN=1	MLLD=294.03	PB=0.5	PBP=1	QD=13.212	RBI=0.0423591
chr1	39748921	39748921	G	A	0.684211	117	171	2	exonic	MACF1	.	synonymous SNV	MACF1:NM_012090:exon7:c.G771A:p.Q257Q	rs2275188	.	.	0.6924	.	0.8	.	.	.	.	.	.	.	.	.	.	.	.	706.02	snp	FAO=117	FDP=171	FR=.	FRO=54	FSAF=57	FSAR=60	FSRF=33	FSRR=21	FWDB=-0.0258702	FXX=0	LEN=1	MLLD=65.4541	PB=0.5	PBP=1	QD=16.5152	RBI=0.0404165
chr1	39749884	39749884	G	T	0.609195	53	87	2	intronic	MACF1	.	.	.	rs2039597	.	.	0.1513	.	0.38	.	.	.	.	.	.	.	.	.	.	.	.	335.27	snp	FAO=61	FDP=95	FR=.	FRO=34	FSAF=37	FSAR=24	FSRF=22	FSRR=12	FWDB=-0.0175031	FXX=0	LEN=1	MLLD=42.0109	PB=0.5	PBP=1	QD=14.1165	RBI=0.0175031
chr1	39766055	39766055	C	T	0.723577	89	123	2	intronic	MACF1	.	.	.	rs2275186	.	.	0.692	.	0.8	.	.	.	.	.	.	.	.	.	.	.	.	566.51	snp	FAO=89	FDP=123	FR=.	FRO=34	FSAF=12	FSAR=77	FSRF=11	FSRR=23	FWDB=-0.0268969	FXX=0	LEN=1	MLLD=82.4265	PB=0.5	PBP=1	QD=18.423	RBI=0.0272253
chr1	39783013	39783013	G	T	0.574257	58	101	1	exonic	MACF1	.	nonsynonymous SNV	MACF1:NM_012090:exon28:c.G3731T:p.R1244L	rs138873333	.	.	0.0023	.	0.04	.	.	0.21	T	0.995	D	.	.	1	D	1.39	T	295.68	snp	FAO=58	FDP=101	FR=.	FRO=43	FSAF=24	FSAR=34	FSRF=21	FSRR=22	FWDB=-0.0289213	FXX=0	LEN=1	MLLD=199.533	PB=0.5	PBP=1	QD=11.7099	RBI=0.0385345
chr1	39815143	39815143	T	A	0.286307	69	241	4	intronic	MACF1	.	.	.	rs16826093	.	.	0.2227	.	0.22	.	.	.	.	.	.	.	.	.	.	.	.	139.65	snp	FAO=69	FDP=241	FR=.	FRO=172	FSAF=33	FSAR=36	FSRF=97	FSRR=75	FWDB=-0.0620979	FXX=0	LEN=1	MLLD=42.3465	PB=0.5	PBP=1	QD=2.31785	RBI=0.0661719
chr1	39835817	39835817	A	G	0.482143	27	56	1	exonic	MACF1	.	nonsynonymous SNV	MACF1:NM_012090:exon45:c.A6868G:p.M2290V	rs2296172	.	.	0.2231	.	0.22	.	.	0.92	T	0	B	0.556	N	0	P	1.43	T	117.41	snp	FAO=27	FDP=56	FR=.	FRO=29	FSAF=14	FSAR=13	FSRF=11	FSRR=18	FWDB=0.0343223	FXX=0	LEN=1	MLLD=113.429	PB=0.5	PBP=1	QD=8.38614	RBI=0.0344323
chr1	39853641	39853641	G	T	0.725146	124	171	1	exonic	MACF1	.	nonsynonymous SNV	MACF1:NM_012090:exon52:c.G8941T:p.A2981S	rs144760259	.	.	0.0021	.	0.04	.	.	0.1	T	1	D	0	D	1	D	0.93	T	808.35	snp	FAO=126	FDP=173	FR=.	FRO=47	FSAF=72	FSAR=54	FSRF=24	FSRR=23	FWDB=0.0116404	FXX=0	LEN=1	MLLD=189.745	PB=0.5	PBP=1	QD=18.6902	RBI=0.0119851
chr1	39895460	39895460	G	A	0.390805	34	87	2	intronic	MACF1	.	.	.	rs683135	.	.	0.3074	.	0.73	.	.	.	.	.	.	.	.	.	.	.	.	114.45	snp	FAO=34	FDP=87	FR=.	FRO=53	FSAF=24	FSAR=10	FSRF=29	FSRR=24	FWDB=-0.0148266	FXX=0	LEN=1	MLLD=276.646	PB=0.5	PBP=1	QD=5.26183	RBI=0.0209068
chr1	39907911	39907911	G	A	0.493827	40	81	2	exonic	MACF1	.	synonymous SNV	MACF1:NM_012090:exon71:c.G12690A:p.T4230T	rs370347610	.	.	0.0001	.	0.0001	.	.	.	.	.	.	.	.	1	D	.	.	173	snp	FAO=40	FDP=82	FR=.	FRO=42	FSAF=25	FSAR=15	FSRF=26	FSRR=16	FWDB=-0.0495685	FXX=0	LEN=1	MLLD=81.8967	PB=0.5	PBP=1	QD=8.43919	RBI=0.0496596
chr1	39908506	39908506	G	A	0.332155	94	283	1	exonic	MACF1	.	nonsynonymous SNV	MACF1:NM_012090:exon73:c.G13048A:p.A4350T	rs587404	.	.	0.3066	.	0.51	.	.	1	T	0	B	0.003	N	0.98	P	1.3	T	261.73	snp	FAO=98	FDP=283	FR=.	FRO=185	FSAF=47	FSAR=51	FSRF=88	FSRR=97	FWDB=0.0292136	FXX=0.0070173	LEN=1	MLLD=256.668	PB=0.5	PBP=1	QD=3.69941	RBI=0.0294632
chr1	39913351	39913351	A	G	0.29	58	200	1	intronic	MACF1	.	.	.	rs2296173	.	.	0.223	.	0.22	.	.	.	.	.	.	.	.	.	.	.	.	122.02	snp	FAO=58	FDP=200	FR=.	FRO=142	FSAF=25	FSAR=33	FSRF=59	FSRR=83	FWDB=0.089453	FXX=0	LEN=1	MLLD=57.6815	PB=0.5	PBP=1	QD=2.44049	RBI=0.099002
chr1	39914363	39914363	G	C	0.319588	31	97	1	exonic	MACF1	.	nonsynonymous SNV	MACF1:NM_012090:exon79:c.G14009C:p.S4670T	rs668556	.	.	0.5801	.	0.81	.	.	1	T	0	B	0.037	N	0.998	P	0.68	T	80.89	snp	FAO=31	FDP=97	FR=.	FRO=66	FSAF=15	FSAR=16	FSRF=25	FSRR=41	FWDB=-0.0068091	FXX=0	LEN=1	MLLD=68.824	PB=0.5	PBP=1	QD=3.33578	RBI=0.0211129
chr1	39945483	39945483	T	G	0.19764	67	339	1	exonic	MACF1	.	synonymous SNV	MACF1:NM_012090:exon91:c.T15708G:p.T5236T	.	.	.	.	.	.	.	.	.	.	.	.	.	.	1	D	.	.	55.91	snp	FAO=64	FDP=334	FR=.	FRO=270	FSAF=30	FSAR=34	FSRF=122	FSRR=148	FWDB=0.0140606	FXX=0.0147488	LEN=1	MLLD=134.299	PB=0.5	PBP=1	QD=0.669579	RBI=0.0517603
chr1	40035686	40035686	C	T	0.287081	60	209	2	ncRNA_intronic	LOC101929516	.	.	.	rs17513135	.	.	0.2365	.	0.24	.	.	.	.	.	.	.	.	.	.	.	.	120.76	snp	FAO=60	FDP=209	FR=.	FRO=149	FSAF=14	FSAR=46	FSRF=53	FSRR=96	FWDB=-8.79083e-05	FXX=0	LEN=1	MLLD=253.783	PB=0.5	PBP=1	QD=2.31125	RBI=0.0202236
chr1	40036847	40036847	G	C	0.318436	57	179	1	ncRNA_intronic	LOC101929516	.	.	.	rs2293476	.	.	.	.	0.23	.	.	.	.	.	.	.	.	.	.	.	.	139.11	snp	FAO=57	FDP=179	FR=.	FRO=122	FSAF=35	FSAR=22	FSRF=69	FSRR=53	FWDB=0.0209611	FXX=0	LEN=1	MLLD=193.714	PB=0.5	PBP=1	QD=3.10864	RBI=0.0210185
chr1	40037902	40037902	A	G	0.379562	52	137	1	ncRNA_intronic	LOC101929516	.	.	.	rs2242500	.	.	.	.	0.42	.	.	.	.	.	.	.	.	.	.	.	.	163.14	snp	FAO=52	FDP=137	FR=.	FRO=85	FSAF=23	FSAR=29	FSRF=39	FSRR=46	FWDB=0.0022018	FXX=0	LEN=1	MLLD=60.6558	PB=0.5	PBP=1	QD=4.76325	RBI=0.0661141
chr1	40092089	40092089	T	C	1	53	53	1	UTR3	HEYL	NM_014571:c.*90A>G	.	.	rs2695320	.	.	.	.	1	.	.	.	.	.	.	.	.	.	.	.	.	497.84	snp	FAO=53	FDP=53	FR=.	FRO=0	FSAF=48	FSAR=5	FSRF=0	FSRR=0	FWDB=-0.0314829	FXX=0	LEN=1	MLLD=65.4392	PB=0.5	PBP=1	QD=37.5726	RBI=0.0973688
chr1	40092517	40092517	G	A	0.4	38	95	3	exonic	HEYL	.	nonsynonymous SNV	HEYL:NM_014571:exon5:c.C649T:p.L217F	.	.	.	.	.	.	.	.	0.62	T	0.002	B	0.018	N	1	N	0.02	T	139.5	snp	FAO=40	FDP=98	FR=.	FRO=58	FSAF=17	FSAR=23	FSRF=26	FSRR=32	FWDB=0.0784263	FXX=0	LEN=1	MLLD=49.9804	PB=0.5	PBP=1	QD=5.69367	RBI=0.0881154
chr1	40098328	40098328	T	C	1	26	26	1	exonic	HEYL	.	nonsynonymous SNV	HEYL:NM_014571:exon2:c.A140G:p.H47R	rs784625	.	.	0.9897	.	1	.	.	1	T	0	B	0	N	1	P	-4.55	D	234.25	snp	FAO=25	FDP=25	FR=.	FRO=0	FSAF=2	FSAR=23	FSRF=0	FSRR=0	FWDB=0.0808288	FXX=0.0384468	LEN=1	MLLD=278.904	PB=0.5	PBP=1	QD=37.4797	RBI=0.0842546
chr1	40149642	40149642	G	T	0.36	27	75	1	exonic	HPCAL4	.	synonymous SNV	HPCAL4:NM_016257:exon3:c.C345A:p.R115R,HPCAL4:NM_001282396:exon4:c.C345A:p.R115R	rs784634	.	.	0.8065	.	0.92	.	.	.	.	.	.	.	.	.	.	.	.	88.21	snp	FAO=28	FDP=76	FR=.	FRO=48	FSAF=17	FSAR=11	FSRF=29	FSRR=19	FWDB=0.00372555	FXX=0	LEN=1	MLLD=317.689	PB=0.5	PBP=1	QD=4.64278	RBI=0.00440525
chr1	40149870	40149870	C	G	0.636364	7	11	4	intronic	HPCAL4	.	.	.	rs113763288	.	.	0.8339	.	0.92	.	.	.	.	.	.	.	.	.	.	.	.	47.14	snp	FAO=7	FDP=11	FR=.	FRO=4	FSAF=2	FSAR=5	FSRF=1	FSRR=3	FWDB=0.0356649	FXX=0	LEN=1	MLLD=56.5898	PB=0.5	PBP=1	QD=17.1434	RBI=0.0505626
chr1	40235361	40235361	G	C	0.326923	34	104	1	UTR3	OXCT2	NM_022120:c.*13C>G	.	.	.	.	.	.	.	.	.	.	.	.	.	.	.	.	.	.	.	.	90.7	snp	FAO=34	FDP=104	FR=.	FRO=70	FSAF=13	FSAR=21	FSRF=39	FSRR=31	FWDB=-0.074374	FXX=0	LEN=1	MLLD=188.955	PB=0.5	PBP=1	QD=3.48851	RBI=0.0743839
chr1	40319587	40319587	A	C	0.232558	80	344	1	intronic	TRIT1	.	.	.	rs2294814	.	.	.	.	0.9	.	.	.	.	.	.	.	.	.	.	.	.	108.44	snp	FAO=80	FDP=343	FR=.	FRO=263	FSAF=43	FSAR=37	FSRF=129	FSRR=134	FWDB=-0.0169136	FXX=0.00290689	LEN=1	MLLD=198.298	PB=0.5	PBP=1	QD=1.26463	RBI=0.103139
chr1	40349131	40349131	G	A	0.334906	71	212	3	exonic	TRIT1	.	synonymous SNV	TRIT1:NM_017646:exon1:c.C33T:p.P11P	rs3845570	.	.	0.393	.	0.62	.	.	.	.	.	.	.	.	.	.	.	.	183.7	snp	FAO=71	FDP=212	FR=.	FRO=141	FSAF=28	FSAR=43	FSRF=62	FSRR=79	FWDB=-0.00876394	FXX=0.00469462	LEN=1	MLLD=148.21	PB=0.5	PBP=1	QD=3.46604	RBI=0.0106438
chr1	40363054	40363054	G	C	0.98913	182	184	1	exonic	MYCL	.	nonsynonymous SNV	MYCL:NM_001033081:exon2:c.C1085G:p.T362S,MYCL:NM_001033082:exon3:c.C1175G:p.T392S	rs3134614	.	.	0.8672	.	1	.	.	0.71	T	0	B	0	N	0	P	-0.9	T	1724.48	snp	FAO=182	FDP=182	FR=.	FRO=0	FSAF=56	FSAR=126	FSRF=0	FSRR=0	FWDB=0.0612017	FXX=0.0162153	LEN=1	MLLD=62.7858	PB=0.5	PBP=1	QD=37.9007	RBI=0.107492
chr1	40525107	40525107	G	T	0.411765	77	187	3	exonic	CAP1	.	nonsynonymous SNV	CAP1:NM_001105530:exon2:c.G89T:p.G30V,CAP1:NM_006367:exon2:c.G89T:p.G30V	.	.	.	.	.	.	.	.	0.04	D	0.434	B	0	D	1	D	2.46	T	262.6	snp	FAO=77	FDP=187	FR=.	FRO=110	FSAF=42	FSAR=35	FSRF=58	FSRR=52	FWDB=0.00499763	FXX=0	LEN=1	MLLD=221.106	PB=0.5	PBP=1	QD=5.61711	RBI=0.00567206
chr1	40533266	40533266	T	G	0.991304	114	115	1	exonic	CAP1	.	nonsynonymous SNV	CAP1:NM_001105530:exon8:c.T685G:p.C229G,CAP1:NM_006367:exon8:c.T685G:p.C229G	rs11207440	.	.	.	.	1	.	.	0.68	T	0	B	0.005	N	1	P	2.85	T	1096.81	snp	FAO=115	FDP=115	FR=.	FRO=0	FSAF=56	FSAR=59	FSRF=0	FSRR=0	FWDB=-0.020103	FXX=0.0170926	LEN=1	MLLD=61.6112	PB=0.5	PBP=1	QD=38.1501	RBI=0.0266558
chr1	40533315	40533315	T	G	0.984848	65	66	3	exonic	CAP1	.	nonsynonymous SNV	CAP1:NM_001105530:exon8:c.T734G:p.I245S,CAP1:NM_006367:exon8:c.T734G:p.I245S	rs6665933	.	.	.	.	1	.	.	0.85	T	0	B	0.007	N	0.998	P	2.61	T	607.9	snp	FAO=65	FDP=66	FR=.	FRO=1	FSAF=0	FSAR=65	FSRF=0	FSRR=1	FWDB=0	FXX=0.0294074	LEN=1	MLLD=181.477	PB=0.5	PBP=1	QD=36.8422	RBI=0.0268454
chr1	40533320	40533320	T	G	1	68	68	1	exonic	CAP1	.	nonsynonymous SNV	CAP1:NM_001105530:exon8:c.T739G:p.C247G,CAP1:NM_006367:exon8:c.T739G:p.C247G	rs6665936	.	.	.	.	1	.	.	0.48	T	0	B	0.014	N	1	P	2.82	T	651.74	snp	FAO=68	FDP=68	FR=.	FRO=0	FSAF=0	FSAR=68	FSRF=0	FSRR=0	FWDB=0	FXX=0	LEN=1	MLLD=54.7872	PB=0.5	PBP=1	QD=38.3379	RBI=0.0400754
chr1	40533326	40533326	T	G	1	68	68	1	exonic	CAP1	.	nonsynonymous SNV	CAP1:NM_001105530:exon8:c.T745G:p.Y249D,CAP1:NM_006367:exon8:c.T745G:p.Y249D	rs6665937	.	.	.	.	1	.	.	0.97	T	0	B	0	N	1	P	2.8	T	664.48	snp	FAO=69	FDP=69	FR=.	FRO=0	FSAF=0	FSAR=69	FSRF=0	FSRR=0	FWDB=0	FXX=0	LEN=1	MLLD=63.1424	PB=0.5	PBP=1	QD=38.5208	RBI=0.0798134
chr1	40533347	40533347	T	G	0.971831	69	71	1	exonic	CAP1	.	nonsynonymous SNV	CAP1:NM_001105530:exon8:c.T766G:p.S256A,CAP1:NM_006367:exon8:c.T766G:p.S256A	rs6665944	.	.	.	.	1	.	.	1	T	0	B	0.001	N	1	P	3.07	T	624.36	snp	FAO=69	FDP=71	FR=.	FRO=2	FSAF=0	FSAR=69	FSRF=0	FSRR=2	FWDB=0	FXX=0	LEN=1	MLLD=241.68	PB=0.5	PBP=1	QD=35.1753	RBI=0.0512241
chr1	40555321	40555321	C	T	1	157	157	1	intronic	PPT1	.	.	.	rs3131651	.	.	.	.	0.63	.	.	.	.	.	.	.	.	.	.	.	.	1505.96	snp	FAO=157	FDP=157	FR=.	FRO=0	FSAF=93	FSAR=64	FSRF=0	FSRR=0	FWDB=-0.0382982	FXX=0	LEN=1	MLLD=185.525	PB=0.5	PBP=1	QD=38.3684	RBI=0.0412375
chr1	40713861	40713861	G	A	0.178808	27	151	2	exonic	TMCO2	.	nonsynonymous SNV	TMCO2:NM_001008740:exon1:c.G196A:p.G66R	.	.	.	.	.	.	.	.	0	D	1	D	0	D	0.981	D	.	.	23.71	snp	FAO=27	FDP=153	FR=.	FRO=126	FSAF=12	FSAR=15	FSRF=57	FSRR=69	FWDB=-0.0421439	FXX=0	LEN=1	MLLD=60.9866	PB=0.5	PBP=1	QD=0.619788	RBI=0.0424518
chr1	40717275	40717275	G	A	0.152104	47	309	2	UTR3	TMCO2	NM_001008740:c.*9G>A	.	.	.	.	.	.	.	.	.	.	.	.	.	.	.	.	.	.	.	.	21.48	snp	FAO=47	FDP=309	FR=.	FRO=262	FSAF=25	FSAR=22	FSRF=116	FSRR=146	FWDB=0.0035706	FXX=0	LEN=1	MLLD=162.289	PB=0.5	PBP=1	QD=0.278002	RBI=0.0192239
chr1	40724042	40724042	G	A	0.455882	124	272	3	exonic	ZMPSTE24	.	stopgain	ZMPSTE24:NM_005857:exon1:c.G99A:p.W33X	.	.	.	.	.	.	.	.	1	T	.	.	0	D	1	A	.	.	477.44	snp	FAO=124	FDP=270	FR=.	FRO=146	FSAF=68	FSAR=56	FSRF=88	FSRR=58	FWDB=0.0136742	FXX=0.00735267	LEN=1	MLLD=366.553	PB=0.5	PBP=1	QD=7.07324	RBI=0.026274
chr1	40726451	40726451	A	C	0.33871	42	124	1	intronic	ZMPSTE24	.	.	.	.	.	.	.	.	.	.	.	.	.	.	.	.	.	.	.	.	.	116.2	snp	FAO=42	FDP=124	FR=.	FRO=82	FSAF=38	FSAR=4	FSRF=80	FSRR=2	FWDB=0.00468814	FXX=0.00799936	LEN=1	MLLD=295.251	PB=0.5	PBP=1	QD=3.7483	RBI=0.0899296
chr1	40771973	40771973	C	G	0.215328	59	274	1	intronic	COL9A2	.	.	.	rs2076696	.	.	.	.	0.33	.	.	.	.	.	.	.	.	.	.	.	.	69.39	snp	FAO=59	FDP=273	FR=.	FRO=214	FSAF=28	FSAR=31	FSRF=112	FSRR=102	FWDB=-0.00280537	FXX=0.0036495	LEN=1	MLLD=59.2747	PB=0.5	PBP=1	QD=1.01673	RBI=0.0404164
chr1	40773149	40773149	T	C	0.227468	53	233	1	exonic	COL9A2	.	nonsynonymous SNV	COL9A2:NM_001852:exon19:c.A977G:p.Q326R	rs2228564	.	.	0.214	.	0.62	.	.	0.58	T	0	B	0.002	N	1	P	-3.36	D	85.17	snp	FAO=57	FDP=237	FR=.	FRO=180	FSAF=32	FSAR=25	FSRF=85	FSRR=95	FWDB=-0.0155534	FXX=0	LEN=1	MLLD=238.712	PB=0.5	PBP=1	QD=1.43748	RBI=0.025785
chr1	40777800	40777800	T	G	0.284404	31	109	2	intronic	COL9A2	.	.	.	rs1979785	.	.	0.2165	.	0.7	.	.	.	.	.	.	.	.	.	.	.	.	70.61	snp	FAO=32	FDP=112	FR=.	FRO=80	FSAF=15	FSAR=17	FSRF=20	FSRR=60	FWDB=-0.109276	FXX=0	LEN=1	MLLD=46.4251	PB=0.5	PBP=1	QD=2.52192	RBI=0.117173
chr1	40777842	40777842	A	G	0.234568	19	81	3	intronic	COL9A2	.	.	.	rs209918	.	.	0.2288	.	0.7	.	.	.	.	.	.	.	.	.	.	.	.	33.76	snp	FAO=19	FDP=81	FR=.	FRO=62	FSAF=2	FSAR=17	FSRF=2	FSRR=60	FWDB=0.0707247	FXX=0	LEN=1	MLLD=70.5821	PB=0.5	PBP=1	QD=1.66736	RBI=0.0739497
chr1	40778377	40778377	C	T	0.333333	23	69	1	intronic	COL9A2	.	.	.	rs1983658	.	.	0.2018	.	0.71	.	.	.	.	.	.	.	.	.	.	.	.	66.38	snp	FAO=23	FDP=69	FR=.	FRO=46	FSAF=15	FSAR=8	FSRF=31	FSRR=15	FWDB=0.0320909	FXX=0	LEN=1	MLLD=58.2006	PB=0.5	PBP=1	QD=3.84791	RBI=0.0369542
chr1	40840353	40840353	A	G	0.813559	48	59	3	UTR5	SMAP2	NM_001198978:c.-15A>G	.	.	rs1003710	.	.	.	.	0.71	.	.	.	.	.	.	.	.	.	.	.	.	356.3	snp	FAO=48	FDP=59	FR=.	FRO=11	FSAF=1	FSAR=47	FSRF=2	FSRR=9	FWDB=-0.0852781	FXX=0.0166639	LEN=1	MLLD=42.22	PB=0.5	PBP=1	QD=24.1562	RBI=0.119913
chr1	40879808	40879808	G	T	0.984127	124	126	1	intronic	SMAP2	.	.	.	rs209605	.	.	0.9219	.	0.98	.	.	.	.	.	.	.	.	.	.	.	.	1197.4	snp	FAO=125	FDP=125	FR=.	FRO=0	FSAF=60	FSAR=65	FSRF=0	FSRR=0	FWDB=0.0151729	FXX=0.0157468	LEN=1	MLLD=188.28	PB=0.5	PBP=1	QD=38.3167	RBI=0.0338181
chr1	40881041	40881041	C	G	0.98227	277	282	2	exonic	SMAP2	.	synonymous SNV	SMAP2:NM_001198978:exon7:c.C579G:p.S193S,SMAP2:NM_001198979:exon7:c.C654G:p.S218S,SMAP2:NM_001198980:exon7:c.C429G:p.S143S,SMAP2:NM_022733:exon7:c.C669G:p.S223S	rs209606	.	.	0.8847	.	0.99	.	.	.	.	.	.	.	.	.	.	.	.	2565.09	snp	FAO=277	FDP=282	FR=.	FRO=5	FSAF=138	FSAR=139	FSRF=3	FSRR=2	FWDB=0.069663	FXX=0	LEN=1	MLLD=58.6796	PB=0.5	PBP=1	QD=36.3842	RBI=0.0901059
chr1	40881840	40881840	G	A	0.643678	112	174	1	intronic	SMAP2	.	.	.	rs1007263	.	.	0.0933	.	0.18	.	.	.	.	.	.	.	.	.	.	.	.	674	snp	FAO=115	FDP=174	FR=.	FRO=59	FSAF=78	FSAR=37	FSRF=37	FSRR=22	FWDB=-0.015478	FXX=0.0333315	LEN=1	MLLD=94.3123	PB=0.5	PBP=1	QD=15.4943	RBI=0.0175542
chr1	41101572	41101572	A	G	0.968354	153	158	1	intronic	RIMS3	.	.	.	rs2253835	.	.	0.7971	.	0.93	.	.	.	.	.	.	.	.	.	.	.	.	1413.89	snp	FAO=154	FDP=158	FR=.	FRO=4	FSAF=59	FSAR=95	FSRF=0	FSRR=4	FWDB=0.00590745	FXX=0	LEN=1	MLLD=175.246	PB=0.5	PBP=1	QD=35.7946	RBI=0.00742101
chr1	41107612	41107612	C	G	1	77	77	1	UTR5	RIMS3	NM_014747:c.-15G>C	.	.	rs2076332	.	.	0.2672	.	0.28	.	.	.	.	.	.	.	.	.	.	.	.	735.99	snp	FAO=77	FDP=77	FR=.	FRO=0	FSAF=29	FSAR=48	FSRF=0	FSRR=0	FWDB=0.072673	FXX=0	LEN=1	MLLD=326.86	PB=0.5	PBP=1	QD=38.2331	RBI=0.0735049
chr1	41204569	41204569	C	T	0.275168	41	149	2	exonic	NFYC	.	synonymous SNV	NFYC:NM_001142587:exon2:c.C54T:p.S18S,NFYC:NM_001142588:exon2:c.C54T:p.S18S,NFYC:NM_001142589:exon2:c.C54T:p.S18S,NFYC:NM_014223:exon2:c.C54T:p.S18S,NFYC:NM_001142590:exon7:c.C54T:p.S18S	rs1057925	.	.	0.5844	.	0.59	.	.	.	.	.	.	.	.	.	.	.	.	71.22	snp	FAO=41	FDP=162	FR=.	FRO=121	FSAF=26	FSAR=15	FSRF=52	FSRR=69	FWDB=-0.0314904	FXX=0.0121944	LEN=1	MLLD=186.626	PB=0.5	PBP=1	QD=1.75842	RBI=0.0357738
chr1	41223983	41223983	G	A	0.303704	41	135	2	intronic	NFYC	.	.	.	.	.	.	.	.	.	.	.	.	.	.	.	.	.	.	.	.	.	100.53	snp	FAO=42	FDP=136	FR=.	FRO=94	FSAF=18	FSAR=24	FSRF=41	FSRR=53	FWDB=0.109109	FXX=0	LEN=1	MLLD=59.4538	PB=0.5	PBP=1	QD=2.95665	RBI=0.119551
chr1	41285087	41285087	T	C	0.996094	510	512	1	exonic	KCNQ4	.	synonymous SNV	KCNQ4:NM_004700:exon5:c.T777C:p.A259A,KCNQ4:NM_172163:exon5:c.T777C:p.A259A	rs4660468	CLINSIG=non-pathogenic;CLNDBN=not_specified;CLNREVSTAT=criteria_provided\x2c_single_submitter;CLNACC=RCV000038247.2;CLNDSDB=MedGen;CLNDSDBID=CN169374	.	0.7269	.	0.73	.	.	.	.	.	.	.	.	0	P	.	.	3842.26	snp	FAO=399	FDP=399	FR=.	FRO=0	FSAF=203	FSAR=196	FSRF=0	FSRR=0	FWDB=0.016869	FXX=0.00249994	LEN=1	MLLD=150.588	PB=0.5	PBP=1	QD=38.5189	RBI=0.0181418
chr1	41296736	41296736	C	A	0.295597	47	159	3	intronic	KCNQ4	.	.	.	.	.	.	.	.	.	.	.	.	.	.	.	.	.	.	.	.	.	105.2	snp	FAO=48	FDP=160	FR=.	FRO=112	FSAF=36	FSAR=12	FSRF=68	FSRR=44	FWDB=-0.0455753	FXX=0	LEN=1	MLLD=52.8708	PB=0.5	PBP=1	QD=2.62993	RBI=0.0885274
chr1	41296828	41296828	T	G	0.325301	54	166	1	exonic	KCNQ4	.	nonsynonymous SNV	KCNQ4:NM_172163:exon9:c.T1203G:p.H401Q,KCNQ4:NM_004700:exon10:c.T1365G:p.H455Q	rs34287852	CLINSIG=non-pathogenic;CLNDBN=not_specified;CLNREVSTAT=criteria_provided\x2c_single_submitter;CLNACC=RCV000038243.2;CLNDSDB=MedGen;CLNDSDBID=CN169374	.	0.2398	.	0.31	.	.	0.49	T	0.022	B	0.132	N	0.765	P	-4.95	D	137.59	snp	FAO=54	FDP=165	FR=.	FRO=111	FSAF=31	FSAR=23	FSRF=68	FSRR=43	FWDB=0.0065793	FXX=0.00602373	LEN=1	MLLD=171.114	PB=0.5	PBP=1	QD=3.3354	RBI=0.0481629
chr1	41303904	41303904	G	A	0.714286	5	7	1	intronic	KCNQ4	.	.	.	rs12740352	.	.	.	.	0.25	.	.	.	.	.	.	.	.	.	.	.	.	33.04	snp	FAO=5	FDP=7	FR=.	FRO=2	FSAF=1	FSAR=4	FSRF=2	FSRR=0	FWDB=0.00254013	FXX=0	LEN=1	MLLD=200.976	PB=0.5	PBP=1	QD=18.8792	RBI=0.0118339
chr1	41453040	41453040	C	T	0.217213	53	244	3	intronic	CTPS1	.	.	.	.	.	.	.	.	.	.	.	.	.	.	.	.	.	.	.	.	.	65	snp	FAO=53	FDP=244	FR=.	FRO=191	FSAF=30	FSAR=23	FSRF=72	FSRR=119	FWDB=-0.0162466	FXX=0	LEN=1	MLLD=281.105	PB=0.5	PBP=1	QD=1.06561	RBI=0.0170234
chr1	41461761	41461761	T	A	0.5	4	8	1	intronic	CTPS1	.	.	.	.	.	.	.	.	.	.	.	.	.	0	B	.	.	1	D	.	.	22.75	snp	FAO=4	FDP=8	FR=.	FRO=4	FSAF=2	FSAR=2	FSRF=2	FSRR=2	FWDB=-0.00518707	FXX=0	LEN=1	MLLD=206.139	PB=0.5	PBP=1	QD=11.3734	RBI=0.0212636
chr1	41466629	41466629	T	C	0.210526	24	114	2	intronic	CTPS1	.	.	.	.	.	.	.	.	.	.	.	.	.	.	.	.	.	.	.	.	.	34.26	snp	FAO=24	FDP=112	FR=.	FRO=88	FSAF=21	FSAR=3	FSRF=52	FSRR=36	FWDB=0.0298557	FXX=0.0175423	LEN=1	MLLD=70.5343	PB=0.5	PBP=1	QD=1.22347	RBI=0.0304696
chr1	41466803	41466803	G	A	0.41573	37	89	1	intronic	CTPS1	.	.	.	rs12718433	.	.	0.4138	.	0.58	.	.	.	.	.	.	.	.	.	.	.	.	127.46	snp	FAO=35	FDP=84	FR=.	FRO=49	FSAF=7	FSAR=28	FSRF=22	FSRR=27	FWDB=-0.026166	FXX=0.0561735	LEN=1	MLLD=58.0059	PB=0.5	PBP=1	QD=6.06968	RBI=0.0414908
chr1	41474400	41474400	C	G	0.648148	70	108	1	intronic	CTPS1	.	.	.	rs35044078	.	.	0.1091	.	0.28	.	.	.	.	.	.	.	.	.	.	.	.	402.63	snp	FAO=70	FDP=108	FR=.	FRO=38	FSAF=35	FSAR=35	FSRF=17	FSRR=21	FWDB=-0.0041834	FXX=0	LEN=1	MLLD=160.682	PB=0.5	PBP=1	QD=14.9123	RBI=0.0126138
chr1	41475085	41475085	A	G	0.578231	85	147	2	intronic	CTPS1	.	.	.	rs12144160	.	.	0.5574	.	0.66	.	.	.	.	.	.	.	.	.	.	.	.	429.55	snp	FAO=85	FDP=147	FR=.	FRO=62	FSAF=50	FSAR=35	FSRF=28	FSRR=34	FWDB=0.0181561	FXX=0	LEN=1	MLLD=58.8622	PB=0.5	PBP=1	QD=11.6883	RBI=0.0830626
chr1	41475892	41475892	A	T	0.373016	47	126	2	exonic	CTPS1	.	nonsynonymous SNV	CTPS1:NM_001301237:exon14:c.A1283T:p.K428M,CTPS1:NM_001905:exon18:c.A1751T:p.K584M	.	.	.	.	.	.	.	.	0.16	T	1	D	0	D	1	D	0.86	T	145.04	snp	FAO=47	FDP=126	FR=.	FRO=79	FSAF=35	FSAR=12	FSRF=51	FSRR=28	FWDB=0.00374336	FXX=0	LEN=1	MLLD=165.814	PB=0.5	PBP=1	QD=4.60427	RBI=0.0234809
chr1	41494222	41494222	G	T	0.668122	153	229	2	ncRNA_exonic	SLFNL1-AS1	.	.	.	rs11578697	.	.	0.4894	.	0.63	.	.	.	.	.	.	.	.	.	.	.	.	897.86	snp	FAO=153	FDP=229	FR=.	FRO=76	FSAF=98	FSAR=55	FSRF=44	FSRR=32	FWDB=-0.100871	FXX=0.00865763	LEN=1	MLLD=62.0301	PB=0.5	PBP=1	QD=15.6832	RBI=0.101218
chr1	41540853	41540853	A	T	0.984375	126	128	3	intronic	SCMH1	.	.	.	rs2011981	.	.	0.7837	.	0.99	.	.	.	.	.	.	.	.	.	.	.	.	1156.8	snp	FAO=124	FDP=124	FR=.	FRO=0	FSAF=115	FSAR=9	FSRF=0	FSRR=0	FWDB=0.0124837	FXX=0.0312476	LEN=1	MLLD=372.159	PB=0.5	PBP=1	QD=37.3161	RBI=0.143622
chr1	41540861	41540861	T	C	1	128	128	2	intronic	SCMH1	.	.	.	rs2011982	.	.	0.7833	.	0.99	.	.	.	.	.	.	.	.	.	.	.	.	1200.93	snp	FAO=125	FDP=125	FR=.	FRO=0	FSAF=116	FSAR=9	FSRF=0	FSRR=0	FWDB=-0.0122819	FXX=0.0234357	LEN=1	MLLD=73.177	PB=0.5	PBP=1	QD=38.4296	RBI=0.0435237
chr1	41540902	41540902	G	A	0.643939	85	132	2	exonic	SCMH1	.	nonsynonymous SNV	SCMH1:NM_001172222:exon3:c.C463T:p.P155S,SCMH1:NM_001172220:exon8:c.C754T:p.P252S,SCMH1:NM_001172221:exon8:c.C754T:p.P252S,SCMH1:NM_001031694:exon9:c.C937T:p.P313S,SCMH1:NM_001172219:exon9:c.C967T:p.P323S,SCMH1:NM_012236:exon9:c.C796T:p.P266S,SCMH1:NM_001172218:exon10:c.C754T:p.P252S	rs143365597	.	.	0.0024	.	0.0041	.	.	0.9	T	1	D	0	D	1	D	1.93	T	478.22	snp	FAO=83	FDP=127	FR=.	FRO=44	FSAF=79	FSAR=4	FSRF=36	FSRR=8	FWDB=-0.00268424	FXX=0.0378759	LEN=1	MLLD=364.106	PB=0.5	PBP=1	QD=15.0619	RBI=0.0041311
chr1	41608389	41608389	A	G	0.680412	132	194	3	intronic	SCMH1	.	.	.	rs34286980	.	.	.	.	0.27	.	.	.	.	.	.	.	.	.	.	.	.	787.13	snp	FAO=132	FDP=194	FR=.	FRO=62	FSAF=75	FSAR=57	FSRF=35	FSRR=27	FWDB=-0.00446528	FXX=0	LEN=1	MLLD=61.8933	PB=0.5	PBP=1	QD=16.2294	RBI=0.00725452
chr1	41949972	41949972	C	T	0.985646	206	209	1	intronic	EDN2	.	.	.	rs11210278	.	.	.	.	0.35	.	.	.	.	.	.	.	.	.	.	.	.	1960.79	snp	FAO=209	FDP=209	FR=.	FRO=0	FSAF=46	FSAR=163	FSRF=0	FSRR=0	FWDB=0.123235	FXX=0.00476168	LEN=1	MLLD=50.8231	PB=0.5	PBP=1	QD=37.527	RBI=0.123338
chr1	41950312	41950312	T	C	1	164	164	1	UTR5	EDN2	NM_001302269:c.-40A>G,NM_001956:c.-40A>G	.	.	rs2984691	.	.	0.9422	.	0.97	.	.	.	.	.	.	.	.	.	.	.	.	1566.65	snp	FAO=164	FDP=164	FR=.	FRO=0	FSAF=85	FSAR=79	FSRF=0	FSRR=0	FWDB=-0.0200739	FXX=0	LEN=1	MLLD=124.033	PB=0.5	PBP=1	QD=38.2111	RBI=0.0830943
chr1	41976328	41976328	T	C	1	26	26	1	exonic	HIVEP3	.	nonsynonymous SNV	HIVEP3:NM_001127714:exon8:c.A7012G:p.T2338A,HIVEP3:NM_024503:exon9:c.A7015G:p.T2339A	rs9439043	.	.	0.9972	.	1	.	.	1	T	0	B	0.392	N	1	P	3.45	T	243.17	snp	FAO=26	FDP=26	FR=.	FRO=0	FSAF=19	FSAR=7	FSRF=0	FSRR=0	FWDB=0.0284665	FXX=0	LEN=1	MLLD=64.191	PB=0.5	PBP=1	QD=37.4113	RBI=0.0470418
chr1	41976711	41976711	G	A	0.287402	73	254	4	exonic	HIVEP3	.	nonsynonymous SNV	HIVEP3:NM_001127714:exon8:c.C6629T:p.P2210L,HIVEP3:NM_024503:exon9:c.C6632T:p.P2211L	.	.	.	.	.	.	.	.	0	D	0.992	D	0.009	N	1	D	3.28	T	149.08	snp	FAO=73	FDP=253	FR=.	FRO=180	FSAF=34	FSAR=39	FSRF=107	FSRR=73	FWDB=-0.00744918	FXX=0.00393685	LEN=1	MLLD=249.253	PB=0.5	PBP=1	QD=2.35694	RBI=0.00802639
chr1	41978566	41978566	T	G	0.982456	56	57	1	exonic	HIVEP3	.	nonsynonymous SNV	HIVEP3:NM_001127714:exon7:c.A6326C:p.D2109A,HIVEP3:NM_024503:exon8:c.A6326C:p.D2109A	rs2991344	.	.	1	.	1	.	.	1	T	0	B	0.025	N	1	P	3.51	T	558.47	snp	FAO=59	FDP=59	FR=.	FRO=0	FSAF=28	FSAR=31	FSRF=0	FSRR=0	FWDB=0.0588527	FXX=0	LEN=1	MLLD=43.2101	PB=0.5	PBP=1	QD=37.8621	RBI=0.131511
chr1	41978825	41978825	C	G	0.986301	216	219	1	exonic	HIVEP3	.	nonsynonymous SNV	HIVEP3:NM_001127714:exon7:c.G6067C:p.A2023P,HIVEP3:NM_024503:exon8:c.G6067C:p.A2023P	rs2483689	.	.	1	.	1	.	.	1	T	0	B	0.037	N	1	P	3.66	T	2095.88	snp	FAO=220	FDP=220	FR=.	FRO=0	FSAF=87	FSAR=133	FSRF=0	FSRR=0	FWDB=0.0568087	FXX=0	LEN=1	MLLD=278.265	PB=0.5	PBP=1	QD=38.1069	RBI=0.0585603
chr1	42621170	42621170	G	C	0.183673	18	98	2	intronic	GUCA2B	.	.	.	rs80206942	.	.	0.0488	.	0.075	.	.	.	.	.	.	.	.	.	.	.	.	20.12	snp	FAO=18	FDP=98	FR=.	FRO=80	FSAF=12	FSAR=6	FSRF=30	FSRR=50	FWDB=-0.0120363	FXX=0	LEN=1	MLLD=334.39	PB=0.5	PBP=1	QD=0.821248	RBI=0.0120918
chr1	42629040	42629040	A	G	0.993103	144	145	2	intronic	GUCA2A	.	.	.	rs2232224	.	.	0.9987	.	1	.	.	.	.	.	.	.	.	.	.	.	.	1358.69	snp	FAO=144	FDP=144	FR=.	FRO=0	FSAF=56	FSAR=88	FSRF=0	FSRR=0	FWDB=-0.0290306	FXX=0.00689608	LEN=1	MLLD=256.5	PB=0.5	PBP=1	QD=37.7414	RBI=0.0291077
chr1	42629119	42629119	G	A	0.375	54	144	2	exonic	GUCA2A	.	nonsynonymous SNV	GUCA2A:NM_033553:exon2:c.C238T:p.P80S	.	.	ID=COSM464632;OCCURENCE=1(kidney)	.	.	.	.	.	0.02	D	0.896	P	0	N	0.999	N	0.04	T	167.68	snp	FAO=54	FDP=143	FR=.	FRO=89	FSAF=13	FSAR=41	FSRF=40	FSRR=49	FWDB=-0.0266655	FXX=0.00694396	LEN=1	MLLD=100.847	PB=0.5	PBP=1	QD=4.69025	RBI=0.0266658
chr1	42630364	42630364	G	A	0.662983	120	181	2	exonic	GUCA2A	.	nonsynonymous SNV	GUCA2A:NM_033553:exon1:c.C20T:p.S7F	rs2071499	.	.	0.5965	.	0.65	.	.	0.18	T	0.845	P	0.06	N	1	P	0.85	T	700.01	snp	FAO=120	FDP=181	FR=.	FRO=61	FSAF=17	FSAR=103	FSRF=16	FSRR=45	FWDB=0.0507036	FXX=0	LEN=1	MLLD=61.7922	PB=0.5	PBP=1	QD=15.4699	RBI=0.0581361
chr1	42656819	42656819	T	A	0.746377	103	138	1	intronic	FOXJ3	.	.	.	rs16829212	.	.	.	.	0.57	.	.	.	.	.	.	.	.	.	.	.	.	684.33	snp	FAO=103	FDP=138	FR=.	FRO=35	FSAF=63	FSAR=40	FSRF=18	FSRR=17	FWDB=-0.0218246	FXX=0	LEN=1	MLLD=69.9469	PB=0.5	PBP=1	QD=19.8355	RBI=0.0591323
chr1	42656868	42656868	C	G	0.240964	40	166	1	intronic	FOXJ3	.	.	.	rs1085252	.	.	.	.	0.36	.	.	.	.	.	.	.	.	.	.	.	.	63.55	snp	FAO=40	FDP=166	FR=.	FRO=126	FSAF=18	FSAR=22	FSRF=63	FSRR=63	FWDB=0.0313015	FXX=0.0119041	LEN=1	MLLD=63.4492	PB=0.5	PBP=1	QD=1.53138	RBI=0.0949899
chr1	42693597	42693597	A	G	0.996479	283	284	1	exonic	FOXJ3	.	nonsynonymous SNV	FOXJ3:NM_001198850:exon5:c.T485C:p.V162A,FOXJ3:NM_001198852:exon5:c.T485C:p.V162A,FOXJ3:NM_014947:exon5:c.T485C:p.V162A,FOXJ3:NM_001198851:exon7:c.T485C:p.V162A	rs343376	.	.	0.7903	.	0.92	.	.	0.51	T	0	B	0.038	N	0	P	-3.71	D	2712.09	snp	FAO=283	FDP=283	FR=.	FRO=0	FSAF=132	FSAR=151	FSRF=0	FSRR=0	FWDB=-0.00318298	FXX=0.003521	LEN=1	MLLD=137.478	PB=0.5	PBP=1	QD=38.3334	RBI=0.00835222
chr1	42880177	42880177	G	A	0.265823	21	79	1	exonic	RIMKLA	.	synonymous SNV	RIMKLA:NM_173642:exon5:c.G708A:p.P236P	rs139332664	.	.	.	.	0.0029	.	.	.	.	.	.	.	.	.	.	.	.	44.62	snp	FAO=21	FDP=79	FR=.	FRO=58	FSAF=15	FSAR=6	FSRF=29	FSRR=29	FWDB=0.011211	FXX=0	LEN=1	MLLD=61.5535	PB=0.5	PBP=1	QD=2.25902	RBI=0.0900685
chr1	42880516	42880516	T	C	0.612717	212	346	1	exonic	RIMKLA	.	synonymous SNV	RIMKLA:NM_173642:exon5:c.T1047C:p.S349S	rs1055055	.	.	0.6365	.	0.66	.	.	.	.	.	.	.	.	.	.	.	.	1125.28	snp	FAO=212	FDP=346	FR=.	FRO=134	FSAF=99	FSAR=113	FSRF=57	FSRR=77	FWDB=-0.0278498	FXX=0	LEN=1	MLLD=59.07	PB=0.5	PBP=1	QD=13.0091	RBI=0.0303762
chr1	42898843	42898843	A	G	0.71875	138	192	4	exonic	ZMYND12	.	nonsynonymous SNV	ZMYND12:NM_001146192:exon6:c.T616C:p.F206L,ZMYND12:NM_032257:exon7:c.T946C:p.F316L	rs1034268	.	.	0.6727	.	0.74	.	.	1	T	0	B	0	N	1	P	2	T	873.19	snp	FAO=138	FDP=192	FR=.	FRO=54	FSAF=71	FSAR=67	FSRF=36	FSRR=18	FWDB=-0.00961722	FXX=0	LEN=1	MLLD=212.824	PB=0.5	PBP=1	QD=18.1914	RBI=0.0167648
chr1	43005078	43005078	G	T	0.362924	139	383	3	intronic	CCDC30	.	.	.	.	.	.	.	.	.	.	.	.	.	.	.	.	.	.	.	.	.	391.04	snp	FAO=139	FDP=383	FR=.	FRO=244	FSAF=49	FSAR=90	FSRF=93	FSRR=151	FWDB=-0.0233821	FXX=0	LEN=1	MLLD=268.894	PB=0.5	PBP=1	QD=4.08396	RBI=0.0254597
chr1	43131795	43131795	A	G	0.280303	37	132	1	intronic	PPIH	.	.	.	rs182530078	.	.	0.0028	.	0.004	.	.	.	.	.	.	.	.	.	.	.	.	77.66	snp	FAO=37	FDP=132	FR=.	FRO=95	FSAF=20	FSAR=17	FSRF=54	FSRR=41	FWDB=0.0422738	FXX=0	LEN=1	MLLD=103.938	PB=0.5	PBP=1	QD=2.35343	RBI=0.0450234
chr1	43212431	43212431	A	G	0.78481	186	237	1	exonic	P3H1	.	synonymous SNV	P3H1:NM_022356:exon15:c.T2148C:p.G716G	rs4660662	.	.	.	.	1	.	.	.	.	.	.	.	.	.	.	.	.	2154.58	snp	FAO=233	FDP=233	FR=.,HEALED	FRO=0	FSAF=114	FSAR=119	FSRF=0	FSRR=0	FWDB=0.0966132	FXX=0.0168769	LEN=1	MLLD=49.793	PB=0.5	PBP=1	QD=36.9886	RBI=0.0967988
chr1	43213499	43213499	C	T	0.686747	171	249	3	intronic	P3H1	.	.	.	rs3738499	.	.	0.5928	.	0.69	.	.	.	.	.	.	.	.	.	.	.	.	1002.81	snp	FAO=171	FDP=255	FR=.	FRO=84	FSAF=88	FSAR=83	FSRF=39	FSRR=45	FWDB=-0.00100625	FXX=0.0039061	LEN=1	MLLD=62.9101	PB=0.5	PBP=1	QD=15.7304	RBI=0.014985
chr1	43239395	43239395	G	A	0.64	32	50	1	intronic	C1orf50	.	.	.	rs2760075	.	.	.	.	0.84	.	.	.	.	.	.	.	.	.	.	.	.	187.22	snp	FAO=32	FDP=50	FR=.	FRO=18	FSAF=9	FSAR=23	FSRF=12	FSRR=6	FWDB=-0.00538516	FXX=0.019604	LEN=1	MLLD=214.3	PB=0.5	PBP=1	QD=14.9778	RBI=0.00798098
chr1	43296173	43296173	C	T	0.763636	168	220	1	exonic	ERMAP	.	synonymous SNV	ERMAP:NM_018538:exon2:c.C54T:p.L18L,ERMAP:NM_001017922:exon3:c.C54T:p.L18L	rs33950227	.	.	0.2431	.	0.35	.	.	.	.	.	.	.	.	.	.	.	.	1167.34	snp	FAO=172	FDP=224	FR=.	FRO=52	FSAF=92	FSAR=80	FSRF=28	FSRR=24	FWDB=0.118366	FXX=0	LEN=1	MLLD=205.037	PB=0.5	PBP=1	QD=20.8454	RBI=0.118876
chr1	43296195	43296195	C	T	0.764444	172	225	1	exonic	ERMAP	.	nonsynonymous SNV	ERMAP:NM_018538:exon2:c.C76T:p.H26Y,ERMAP:NM_001017922:exon3:c.C76T:p.H26Y	rs33953680	.	.	0.278	.	0.37	.	.	1	T	0.985	D	0.247	N	1	P	0.9	T	1168.56	snp	FAO=172	FDP=224	FR=.	FRO=52	FSAF=91	FSAR=81	FSRF=28	FSRR=24	FWDB=0.0223301	FXX=0.00444425	LEN=1	MLLD=101.792	PB=0.5	PBP=1	QD=20.8671	RBI=0.0232219
chr1	43300663	43300663	T	C	1	139	139	1	intronic	ERMAP	.	.	.	rs4660672	.	.	0.717	.	0.81	.	.	.	.	.	.	.	.	.	.	.	.	1319.18	snp	FAO=137	FDP=137	FR=.	FRO=0	FSAF=62	FSAR=75	FSRF=0	FSRR=0	FWDB=0.00810992	FXX=0.0143875	LEN=1	MLLD=299.013	PB=0.5	PBP=1	QD=38.5161	RBI=0.031214
chr1	43621851	43621851	T	C	0.361446	60	166	3	intronic	FAM183A	.	.	.	.	.	.	.	.	.	.	.	.	.	.	.	.	.	.	.	.	.	174.57	snp	FAO=60	FDP=166	FR=.	FRO=106	FSAF=33	FSAR=27	FSRF=71	FSRR=35	FWDB=-0.0197053	FXX=0	LEN=1	MLLD=213.597	PB=0.5	PBP=1	QD=4.20646	RBI=0.0322934
chr1	43650861	43650861	A	G	0.254237	30	118	1	exonic	CFAP57	.	nonsynonymous SNV	CFAP57:NM_001167965:exon5:c.A803G:p.Y268C,CFAP57:NM_001195831:exon5:c.A803G:p.Y268C,CFAP57:NM_152498:exon5:c.A803G:p.Y268C	.	.	.	.	.	0.0002	.	.	0.18	T	0	B	0.02	N	1	N	3.31	T	55.13	snp	FAO=30	FDP=118	FR=.	FRO=88	FSAF=14	FSAR=16	FSRF=45	FSRR=43	FWDB=-0.00622014	FXX=0	LEN=1	MLLD=69.3853	PB=0.5	PBP=1	QD=1.86897	RBI=0.0273331
chr1	43663376	43663376	A	G	0.979532	335	342	3	intronic	CFAP57	.	.	.	rs513009	.	.	0.9212	.	0.93	.	.	.	.	.	.	.	.	.	.	.	.	3101.98	snp	FAO=338	FDP=338	FR=.	FRO=0	FSAF=164	FSAR=174	FSRF=0	FSRR=0	FWDB=-0.0264316	FXX=0.0116956	LEN=1	MLLD=50.4338	PB=0.5	PBP=1	QD=36.7098	RBI=0.0288746
chr1	43672636	43672636	T	G	0.994709	188	189	1	intronic	CFAP57	.	.	.	rs11210812	.	.	0.5541	.	0.72	.	.	.	.	.	.	.	.	.	.	.	.	1934.84	snp	FAO=204	FDP=204	FR=.	FRO=0	FSAF=98	FSAR=106	FSRF=0	FSRR=0	FWDB=0.0147228	FXX=0	LEN=1	MLLD=369.197	PB=0.5	PBP=1	QD=37.9381	RBI=0.0183203
chr1	43675467	43675467	G	A	0.998311	591	592	1	exonic	CFAP57	.	synonymous SNV	CFAP57:NM_001167965:exon11:c.G1809A:p.S603S,CFAP57:NM_001195831:exon11:c.G1809A:p.S603S,CFAP57:NM_152498:exon11:c.G1809A:p.S603S	rs2453412	.	.	0.8758	.	0.89	.	.	.	.	.	.	.	.	.	.	.	.	3843.32	snp	FAO=399	FDP=399	FR=.	FRO=0	FSAF=183	FSAR=216	FSRF=0	FSRR=0	FWDB=0.00508979	FXX=0.00249994	LEN=1	MLLD=99.2915	PB=0.5	PBP=1	QD=38.5295	RBI=0.0207809
chr1	43675499	43675499	C	T	0.404432	146	361	1	exonic	CFAP57	.	nonsynonymous SNV	CFAP57:NM_001167965:exon11:c.C1841T:p.S614L,CFAP57:NM_001195831:exon11:c.C1841T:p.S614L,CFAP57:NM_152498:exon11:c.C1841T:p.S614L	rs41301054	.	.	0.037	.	0.055	.	.	0.3	T	0.775	P	0	D	1	D	3.57	T	478.01	snp	FAO=146	FDP=359	FR=.	FRO=213	FSAF=84	FSAR=62	FSRF=125	FSRR=88	FWDB=0.0403781	FXX=0.00554001	LEN=1	MLLD=78.1334	PB=0.5	PBP=1	QD=5.32596	RBI=0.0411381
chr1	43692790	43692790	T	A	0.175	14	80	2	exonic	CFAP57	.	nonsynonymous SNV	CFAP57:NM_001195831:exon18:c.T3002A:p.I1001N	.	.	.	.	.	.	.	.	0.07	T	.	.	.	.	1	D	-1.11	T	15.67	snp	FAO=14	FDP=80	FR=.	FRO=66	FSAF=8	FSAR=6	FSRF=54	FSRR=12	FWDB=0.045442	FXX=0	LEN=1	MLLD=58.3865	PB=0.5	PBP=1	QD=0.783434	RBI=0.0539443
chr1	43700140	43700140	A	G	1	77	77	1	intronic	CFAP57	.	.	.	rs2483688	.	.	.	.	0.95	.	.	.	.	.	.	.	.	.	.	.	.	733.06	snp	FAO=77	FDP=77	FR=.	FRO=0	FSAF=50	FSAR=27	FSRF=0	FSRR=0	FWDB=0.0686439	FXX=0	LEN=1	MLLD=49.0173	PB=0.5	PBP=1	QD=38.081	RBI=0.070116
chr1	43771017	43771017	A	-	0.987261	155	157	3	intronic	TIE1	.	.	.	rs3831248	.	.	0.6136	.	0.9	.	.	.	.	.	.	.	.	.	.	.	.	923.65	del	FAO=158	FDP=158	FR=.	FRO=0	FSAF=68	FSAR=90	FSRF=0	FSRR=0	FWDB=-0.0591149	FXX=0	LEN=1	MLLD=32.1474	PB=0.5	PBP=1	QD=23.3836	RBI=0.0835892
chr1	43777852	43777852	C	T	0.990148	201	203	3	intronic	TIE1	.	.	.	rs1999595	.	.	0.8648	.	0.86	.	.	.	.	.	.	.	.	.	.	.	.	1886.94	snp	FAO=201	FDP=201	FR=.	FRO=0	FSAF=113	FSAR=88	FSRF=0	FSRR=0	FWDB=0.0158876	FXX=0.00985173	LEN=1	MLLD=296.201	PB=0.5	PBP=1	QD=37.5511	RBI=0.0164483
chr1	43779564	43779564	T	C	0.986301	216	219	1	exonic	TIE1	.	synonymous SNV	TIE1:NM_001253357:exon14:c.T2199C:p.A733A,TIE1:NM_005424:exon14:c.T2334C:p.A778A	rs3120276	.	.	0.612	.	0.9	.	.	.	.	.	.	.	.	.	.	.	.	2074.23	snp	FAO=217	FDP=217	FR=.	FRO=0	FSAF=110	FSAR=107	FSRF=0	FSRR=0	FWDB=0.0205069	FXX=0.0136357	LEN=1	MLLD=230.757	PB=0.5	PBP=1	QD=38.2347	RBI=0.0251254
chr1	43782846	43782846	G	A	1	219	219	1	intronic	TIE1	.	.	.	rs1198982	.	.	0.6093	.	0.89	.	.	.	.	.	.	.	.	.	.	.	.	2108.38	snp	FAO=219	FDP=219	FR=.	FRO=0	FSAF=135	FSAR=84	FSRF=0	FSRR=0	FWDB=-0.0304306	FXX=0	LEN=1	MLLD=263.274	PB=0.5	PBP=1	QD=38.5093	RBI=0.0364214
chr1	43783121	43783121	T	A	0.306931	62	202	3	intronic	TIE1	.	.	.	.	.	.	.	.	.	.	.	.	.	.	.	.	.	.	.	.	.	138.47	snp	FAO=62	FDP=205	FR=.	FRO=143	FSAF=34	FSAR=28	FSRF=76	FSRR=67	FWDB=-0.0694875	FXX=0	LEN=1	MLLD=53.9368	PB=0.5	PBP=1	QD=2.70184	RBI=0.0869627
chr1	43788419	43788419	C	T	0.410959	30	73	1	UTR3	TIE1	NM_005424:c.*26C>T,NM_001253357:c.*26C>T	.	.	.	.	.	.	.	.	.	.	.	.	.	.	.	.	.	.	.	.	108.81	snp	FAO=30	FDP=73	FR=.	FRO=43	FSAF=8	FSAR=22	FSRF=11	FSRR=32	FWDB=0.00240294	FXX=0	LEN=1	MLLD=343.698	PB=0.5	PBP=1	QD=5.96231	RBI=0.0122359
chr1	43804954	43804954	C	T	0.418605	54	129	6	exonic	MPL	.	nonsynonymous SNV	MPL:NM_005373:exon4:c.C404T:p.P135L	.	.	.	.	.	.	.	.	0	D	1	D	0	D	1	D	-2.39	D	192.18	snp	FAO=54	FDP=129	FR=.	FRO=75	FSAF=20	FSAR=34	FSRF=38	FSRR=37	FWDB=-0.00181973	FXX=0	LEN=1	MLLD=197.675	PB=0.5	PBP=1	QD=5.95897	RBI=0.0349858
chr1	43812535	43812535	C	T	0.256	64	250	3	exonic	MPL	.	nonsynonymous SNV	MPL:NM_005373:exon8:c.C1238T:p.P413L	.	.	.	.	.	.	.	.	0.01	D	0.999	D	0.827	N	0.986	D	-0.1	T	107.92	snp	FAO=64	FDP=249	FR=.	FRO=185	FSAF=39	FSAR=25	FSRF=109	FSRR=76	FWDB=0.0205243	FXX=0.00399984	LEN=1	MLLD=164.254	PB=0.5	PBP=1	QD=1.7337	RBI=0.0254626
chr1	43826099	43826099	A	G	0.304878	75	246	2	intronic	CDC20	.	.	.	rs2069385	.	.	0.0677	.	0.076	.	.	.	.	.	.	.	.	.	.	.	.	173.05	snp	FAO=76	FDP=246	FR=.	FRO=170	FSAF=36	FSAR=40	FSRF=70	FSRR=100	FWDB=0.0155957	FXX=0	LEN=1	MLLD=64.9246	PB=0.5	PBP=1	QD=2.81376	RBI=0.122334
chr1	43830613	43830613	G	A	0.354223	130	367	3	exonic	ELOVL1	.	nonsynonymous SNV	ELOVL1:NM_001256402:exon3:c.C61T:p.P21S,ELOVL1:NM_001256399:exon4:c.C304T:p.P102S,ELOVL1:NM_022821:exon4:c.C304T:p.P102S	.	.	.	.	.	.	.	.	0.02	D	1	D	0	D	1	D	2.03	T	355.14	snp	FAO=130	FDP=366	FR=.	FRO=236	FSAF=57	FSAR=73	FSRF=121	FSRR=115	FWDB=-0.0236198	FXX=0.00272472	LEN=1	MLLD=310.435	PB=0.5	PBP=1	QD=3.88131	RBI=0.0319
chr1	43855490	43855490	C	T	0.700361	194	277	1	upstream	MED8,SZT2	.	.	.	rs116004196	.	.	0.0493	.	0.049	.	.	.	.	.	.	.	.	.	.	.	.	1193.61	snp	FAO=194	FDP=277	FR=.	FRO=83	FSAF=114	FSAR=80	FSRF=52	FSRR=31	FWDB=0.0371161	FXX=0	LEN=1	MLLD=310.263	PB=0.5	PBP=1	QD=17.2363	RBI=0.0375067
chr1	43890497	43890497	A	T	0.384106	58	151	2	exonic	SZT2	.	nonsynonymous SNV	SZT2:NM_015284:exon17:c.A2514T:p.E838D	.	.	.	.	.	.	.	.	.	.	.	.	.	.	.	.	.	.	184.58	snp	FAO=58	FDP=151	FR=.	FRO=93	FSAF=8	FSAR=50	FSRF=12	FSRR=81	FWDB=0.0263729	FXX=0	LEN=1	MLLD=64.9285	PB=0.5	PBP=1	QD=4.88948	RBI=0.065116
chr1	43898348	43898349	GG	TT	0.294479	96	326	2	intronic	SZT2	.	.	.	.	.	.	.	.	.	.	.	.	.	.	.	.	.	.	.	.	.	205.06	mnp	FAO=97	FDP=325	FR=.	FRO=228	FSAF=16	FSAR=81	FSRF=63	FSRR=165	FWDB=-0.00483744	FXX=0.00611602	LEN=2	MLLD=131.947	PB=0.5	PBP=1	QD=2.52381	RBI=0.00945864
chr1	43903197	43903197	G	T	0.297806	95	319	2	intronic	SZT2	.	.	.	.	.	.	.	.	.	.	.	.	.	.	.	.	.	.	.	.	.	199.9	snp	FAO=95	FDP=320	FR=.	FRO=225	FSAF=56	FSAR=39	FSRF=143	FSRR=82	FWDB=-0.0161868	FXX=0	LEN=1	MLLD=256.525	PB=0.5	PBP=1	QD=2.49877	RBI=0.0163993
chr1	43914240	43914240	G	A	0.240356	81	337	2	ncRNA_exonic	MIR6735	.	.	.	.	.	.	.	.	.	.	.	.	.	.	.	.	.	.	.	.	.	120.59	snp	FAO=82	FDP=336	FR=.	FRO=254	FSAF=32	FSAR=50	FSRF=128	FSRR=126	FWDB=0.0703147	FXX=0.00591698	LEN=1	MLLD=59.3699	PB=0.5	PBP=1	QD=1.43562	RBI=0.0979313
chr1	44035352	44035352	C	T	0.268908	32	119	2	exonic	PTPRF	.	synonymous SNV	PTPRF:NM_002840:exon6:c.C471T:p.A157A,PTPRF:NM_130440:exon6:c.C471T:p.A157A	rs1065771	.	.	0.31	.	0.34	.	.	.	.	.	.	.	.	.	.	.	.	64.01	snp	FAO=32	FDP=119	FR=.	FRO=87	FSAF=14	FSAR=18	FSRF=40	FSRR=47	FWDB=-0.024892	FXX=0	LEN=1	MLLD=254.511	PB=0.5	PBP=1	QD=2.15157	RBI=0.0274402
chr1	44035472	44035472	G	A	0.680556	49	72	4	intronic	PTPRF	.	.	.	rs943513	.	.	0.3685	.	0.39	.	.	.	.	.	.	.	.	.	.	.	.	295.57	snp	FAO=49	FDP=72	FR=.	FRO=23	FSAF=1	FSAR=48	FSRF=0	FSRR=23	FWDB=-0.115491	FXX=0	LEN=1	MLLD=44.9646	PB=0.5	PBP=1	QD=16.4204	RBI=0.115656
chr1	44044468	44044468	C	T	0.332226	100	301	1	intronic	PTPRF	.	.	.	rs11210874	.	.	0.321	.	0.42	.	.	.	.	.	.	.	.	.	.	.	.	255.79	snp	FAO=101	FDP=302	FR=.	FRO=201	FSAF=35	FSAR=66	FSRF=80	FSRR=121	FWDB=0.0053843	FXX=0	LEN=1	MLLD=181.38	PB=0.5	PBP=1	QD=3.38799	RBI=0.0055462
chr1	44057668	44057668	G	T	0.260465	56	215	3	intronic	PTPRF	.	.	.	rs7540068	.	.	0.319	.	0.5	.	.	.	.	.	.	.	.	.	.	.	.	98.07	snp	FAO=56	FDP=215	FR=.	FRO=159	FSAF=26	FSAR=30	FSRF=80	FSRR=79	FWDB=-0.0342022	FXX=0	LEN=1	MLLD=58.2992	PB=0.5	PBP=1	QD=1.82456	RBI=0.0484911
chr1	44058265	44058265	C	A	0.223881	15	67	3	exonic	PTPRF	.	synonymous SNV	PTPRF:NM_002840:exon11:c.C1806A:p.A602A,PTPRF:NM_130440:exon11:c.C1806A:p.A602A	rs3828151	.	.	0.4037	.	0.57	.	.	.	.	.	.	.	.	0	P	.	.	26.35	snp	FAO=15	FDP=67	FR=.	FRO=52	FSAF=3	FSAR=12	FSRF=14	FSRR=38	FWDB=-0.030604	FXX=0	LEN=1	MLLD=298.229	PB=0.5	PBP=1	QD=1.573	RBI=0.0355737
chr1	44064319	44064319	A	G	0.376	94	250	2	intronic	PTPRF	.	.	.	rs17849103	.	.	.	.	0.56	.	.	.	.	.	.	.	.	.	.	.	.	277.38	snp	FAO=93	FDP=249	FR=.	FRO=156	FSAF=48	FSAR=45	FSRF=78	FSRR=78	FWDB=-0.0369452	FXX=0.00399984	LEN=1	MLLD=66.8114	PB=0.5	PBP=1	QD=4.4559	RBI=0.0503808
chr1	44067859	44067859	A	G	0.37037	20	54	1	intronic	PTPRF	.	.	.	rs12023161	.	.	.	.	0.56	.	.	.	.	.	.	.	.	.	.	.	.	67.11	snp	FAO=20	FDP=54	FR=.	FRO=34	FSAF=6	FSAR=14	FSRF=15	FSRR=19	FWDB=0.00866417	FXX=0	LEN=1	MLLD=118.145	PB=0.5	PBP=1	QD=4.97115	RBI=0.00979958
chr1	44069829	44069829	C	T	0.348754	98	281	1	exonic	PTPRF	.	synonymous SNV	PTPRF:NM_130440:exon15:c.C2979T:p.S993S,PTPRF:NM_002840:exon16:c.C3006T:p.S1002S	.	.	.	.	.	.	.	.	.	.	.	.	.	.	1	D	.	.	264.6	snp	FAO=98	FDP=281	FR=.	FRO=183	FSAF=42	FSAR=56	FSRF=81	FSRR=102	FWDB=0.0775993	FXX=0	LEN=1	MLLD=65.0186	PB=0.5	PBP=1	QD=3.76659	RBI=0.106236
chr1	44070691	44070691	A	G	0.582938	123	211	1	intronic	PTPRF	.	.	.	rs17371903	.	.	0.3723	.	0.4	.	.	.	.	.	.	.	.	.	.	.	.	629.91	snp	FAO=124	FDP=212	FR=.	FRO=88	FSAF=47	FSAR=77	FSRF=37	FSRR=51	FWDB=0.00216726	FXX=0	LEN=1	MLLD=307.219	PB=0.5	PBP=1	QD=11.8852	RBI=0.00717439
chr1	44071221	44071221	G	A	1	221	221	1	exonic	PTPRF	.	synonymous SNV	PTPRF:NM_130440:exon18:c.G3384A:p.V1128V,PTPRF:NM_002840:exon19:c.G3411A:p.V1137V	rs631248	.	.	0.7694	.	0.79	.	.	.	.	.	.	.	.	0	P	.	.	2136.75	snp	FAO=223	FDP=223	FR=.	FRO=0	FSAF=119	FSAR=104	FSRF=0	FSRR=0	FWDB=0.0513261	FXX=0.00888849	LEN=1	MLLD=180.785	PB=0.5	PBP=1	QD=38.3274	RBI=0.063458
chr1	44072018	44072018	C	T	0.396714	169	426	2	exonic	PTPRF	.	synonymous SNV	PTPRF:NM_130440:exon19:c.C3564T:p.T1188T,PTPRF:NM_002840:exon20:c.C3591T:p.T1197T	rs1065772	.	.	0.3488	.	0.48	.	.	.	.	.	.	.	.	0	P	.	.	497.39	snp	FAO=158	FDP=400	FR=.	FRO=242	FSAF=102	FSAR=56	FSRF=134	FSRR=108	FWDB=-0.0182647	FXX=0	LEN=1	MLLD=45.6859	PB=0.5	PBP=1	QD=4.97392	RBI=0.0579483
chr1	44072066	44072066	C	T	0.341584	69	202	4	exonic	PTPRF	.	synonymous SNV	PTPRF:NM_130440:exon19:c.C3612T:p.P1204P,PTPRF:NM_002840:exon20:c.C3639T:p.P1213P	rs10890266	.	.	0.3617	.	0.48	.	.	0.05	D	.	.	0.004	N	0	P	1.17	T	184.37	snp	FAO=69	FDP=202	FR=.	FRO=133	FSAF=38	FSAR=31	FSRF=74	FSRR=59	FWDB=-0.00873458	FXX=0	LEN=1	MLLD=254.097	PB=0.5	PBP=1	QD=3.6509	RBI=0.0170366
chr1	44079411	44079411	T	C	1	153	153	1	intronic	PTPRF	.	.	.	rs603542	.	.	0.6649	.	0.71	.	.	.	.	.	.	.	.	.	.	.	.	1512.25	snp	FAO=162	FDP=162	FR=.	FRO=0	FSAF=23	FSAR=139	FSRF=0	FSRR=0	FWDB=0.111765	FXX=0	LEN=1	MLLD=69.8567	PB=0.5	PBP=1	QD=37.3395	RBI=0.149795
chr1	44083015	44083015	G	A	0.996689	301	302	2	intronic	PTPRF	.	.	.	rs653953	.	.	.	.	0.69	.	.	.	.	.	.	.	.	.	.	.	.	3127.27	snp	FAO=327	FDP=327	FR=.	FRO=0	FSAF=145	FSAR=182	FSRF=0	FSRR=0	FWDB=0.0427068	FXX=0.00304869	LEN=1	MLLD=42.1582	PB=0.5	PBP=1	QD=38.2541	RBI=0.112978
chr1	44083110	44083110	C	T	1	323	323	1	intronic	PTPRF	.	.	.	rs571862	.	.	0.7479	.	0.95	.	.	.	.	.	.	.	.	.	.	.	.	3155.85	snp	FAO=328	FDP=328	FR=.	FRO=0	FSAF=140	FSAR=188	FSRF=0	FSRR=0	FWDB=0.0656524	FXX=0	LEN=1	MLLD=262.217	PB=0.5	PBP=1	QD=38.486	RBI=0.0684377
chr1	44083507	44083507	T	C	1	198	198	1	exonic	PTPRF	.	synonymous SNV	PTPRF:NM_130440:exon24:c.T4269C:p.G1423G,PTPRF:NM_002840:exon25:c.T4296C:p.G1432G	rs641365	.	.	0.7479	.	0.95	.	.	.	.	.	.	.	.	0	P	.	.	1903.35	snp	FAO=198	FDP=198	FR=.	FRO=0	FSAF=100	FSAR=98	FSRF=0	FSRR=0	FWDB=-0.065366	FXX=0	LEN=1	MLLD=113.008	PB=0.5	PBP=1	QD=38.4515	RBI=0.0679866
chr1	44083519	44083519	G	A	0.994975	198	199	2	exonic	PTPRF	.	synonymous SNV	PTPRF:NM_130440:exon24:c.G4281A:p.R1427R,PTPRF:NM_002840:exon25:c.G4308A:p.R1436R	rs641351	.	.	0.7478	.	0.95	.	.	.	.	.	.	.	.	0	P	.	.	1888.24	snp	FAO=198	FDP=198	FR=.	FRO=0	FSAF=99	FSAR=99	FSRF=0	FSRR=0	FWDB=0.00706646	FXX=0.00502487	LEN=1	MLLD=60.1468	PB=0.5	PBP=1	QD=38.1463	RBI=0.0275623
chr1	44084739	44084739	C	T	0.991803	121	122	1	exonic	PTPRF	.	synonymous SNV	PTPRF:NM_130440:exon26:c.C4485T:p.R1495R,PTPRF:NM_002840:exon27:c.C4512T:p.R1504R	rs1143701	.	.	0.7478	.	0.95	.	.	1	T	.	.	0.005	N	0	P	.	.	1151.73	snp	FAO=121	FDP=121	FR=.	FRO=0	FSAF=26	FSAR=95	FSRF=0	FSRR=0	FWDB=-0.025321	FXX=0.00819605	LEN=1	MLLD=106.542	PB=0.5	PBP=1	QD=38.0736	RBI=0.0486992
chr1	44086831	44086831	C	T	1	184	184	1	exonic	PTPRF	.	synonymous SNV	PTPRF:NM_130440:exon32:c.C5556T:p.Y1852Y,PTPRF:NM_002840:exon33:c.C5583T:p.Y1861Y	rs1143702	.	.	0.6659	.	0.71	.	.	.	.	.	.	.	.	0	P	.	.	1749.65	snp	FAO=183	FDP=183	FR=.	FRO=0	FSAF=84	FSAR=99	FSRF=0	FSRR=0	FWDB=0.0268689	FXX=0.00543449	LEN=1	MLLD=201.975	PB=0.5	PBP=1	QD=38.2436	RBI=0.0816915
chr1	44087717	44087717	G	A	0.328467	45	137	2	UTR3	PTPRF	NM_002840:c.*43G>A,NM_130440:c.*43G>A	.	.	.	.	.	.	.	.	.	.	.	.	.	.	.	.	.	.	.	.	118.41	snp	FAO=45	FDP=136	FR=.	FRO=91	FSAF=12	FSAR=33	FSRF=29	FSRR=62	FWDB=-0.0160878	FXX=0.00729874	LEN=1	MLLD=140.432	PB=0.5	PBP=1	QD=3.48251	RBI=0.0161837
chr1	44133299	44133299	C	T	0.67052	116	173	1	intronic	KDM4A	.	.	.	rs618678	.	.	.	.	0.32	.	.	.	.	.	.	.	.	.	.	.	.	681.75	snp	FAO=116	FDP=173	FR=.	FRO=57	FSAF=64	FSAR=52	FSRF=22	FSRR=35	FWDB=-0.00689902	FXX=0	LEN=1	MLLD=67.4168	PB=0.5	PBP=1	QD=15.7631	RBI=0.0460402
chr1	44133676	44133676	A	G	0.326425	63	193	1	exonic	KDM4A	.	synonymous SNV	KDM4A:NM_014663:exon9:c.A1149G:p.G383G	.	.	.	.	.	.	.	.	.	.	.	.	.	.	.	.	.	.	158.31	snp	FAO=63	FDP=193	FR=.	FRO=130	FSAF=17	FSAR=46	FSRF=66	FSRR=64	FWDB=-5.10717e-05	FXX=0	LEN=1	MLLD=291.803	PB=0.5	PBP=1	QD=3.28112	RBI=0.00213105
chr1	44137257	44137257	C	A	1	123	123	1	exonic	KDM4A	.	nonsynonymous SNV	KDM4A:NM_014663:exon11:c.C1445A:p.A482E	rs586339	.	.	0.7288	.	0.95	.	.	1	T	0	B	0.615	N	1	P	2.59	T	1161.34	snp	FAO=122	FDP=122	FR=.	FRO=0	FSAF=59	FSAR=63	FSRF=0	FSRR=0	FWDB=-0.0581204	FXX=0.00812942	LEN=1	MLLD=214.989	PB=0.5	PBP=1	QD=38.0768	RBI=0.0670068
chr1	44137270	44137270	G	A	0.349593	43	123	2	exonic	KDM4A	.	synonymous SNV	KDM4A:NM_014663:exon11:c.G1458A:p.L486L	.	.	.	.	.	.	.	.	.	.	.	.	.	.	.	.	.	.	117.95	snp	FAO=42	FDP=122	FR=.	FRO=80	FSAF=17	FSAR=25	FSRF=42	FSRR=38	FWDB=-0.00832064	FXX=0.00812942	LEN=1	MLLD=180.55	PB=0.5	PBP=1	QD=3.8671	RBI=0.0119516
chr1	44290530	44290530	A	G	0.79661	47	59	1	exonic	ST3GAL3	.	nonsynonymous SNV	ST3GAL3:NM_174971:exon4:c.A289G:p.T97A,ST3GAL3:NM_174963:exon5:c.A382G:p.T128A,ST3GAL3:NM_174968:exon5:c.A337G:p.T113A	rs37458	CLINSIG=probable-non-pathogenic;CLNDBN=not_specified;CLNREVSTAT=no_assertion_criteria_provided;CLNACC=RCV000118418.2;CLNDSDB=MedGen;CLNDSDBID=CN169374	.	0.3486	.	0.45	.	.	0.79	T	0	B	.	.	1	P	0.75	T	340.81	snp	FAO=47	FDP=59	FR=.	FRO=12	FSAF=22	FSAR=25	FSRF=8	FSRR=4	FWDB=0.0469217	FXX=0	LEN=1	MLLD=71.7095	PB=0.5	PBP=1	QD=23.1059	RBI=0.0536482
chr1	44401384	44401384	A	G	1	43	43	1	exonic	ARTN	.	nonsynonymous SNV	ARTN:NM_001136215:exon2:c.A56G:p.Q19R,ARTN:NM_057090:exon3:c.A56G:p.Q19R,ARTN:NM_057091:exon3:c.A56G:p.Q19R	rs2242637	.	.	0.9247	.	0.92	.	.	0.98	T	0	B	.	.	1	P	0.92	T	401.9	snp	FAO=43	FDP=43	FR=.	FRO=0	FSAF=10	FSAR=33	FSRF=0	FSRR=0	FWDB=0.0531864	FXX=0	LEN=1	MLLD=120.384	PB=0.5	PBP=1	QD=37.3859	RBI=0.0797646
chr1	44415415	44415415	C	T	1	61	61	1	exonic	IPO13	.	synonymous SNV	IPO13:NM_014652:exon2:c.C411T:p.D137D	rs2240447	.	.	0.7851	.	0.79	.	.	.	.	.	.	.	.	.	.	.	.	577.07	snp	FAO=61	FDP=61	FR=.	FRO=0	FSAF=29	FSAR=32	FSRF=0	FSRR=0	FWDB=0.0310876	FXX=0	LEN=1	MLLD=159.378	PB=0.5	PBP=1	QD=37.8409	RBI=0.0594741
chr1	44426025	44426025	G	A	1	155	155	1	intronic	IPO13	.	.	.	rs2301993	.	.	0.7849	.	0.78	.	.	.	.	.	.	.	.	.	.	.	.	1481.93	snp	FAO=155	FDP=155	FR=.	FRO=0	FSAF=71	FSAR=84	FSRF=0	FSRR=0	FWDB=0.00659864	FXX=0	LEN=1	MLLD=72.2769	PB=0.5	PBP=1	QD=38.2433	RBI=0.0218156
chr1	44426801	44426801	G	A	0.32	32	100	3	intronic	IPO13	.	.	.	.	.	.	.	.	.	.	.	.	.	.	.	.	.	.	.	.	.	83.79	snp	FAO=32	FDP=100	FR=.	FRO=68	FSAF=13	FSAR=19	FSRF=34	FSRR=34	FWDB=0.00847225	FXX=0	LEN=1	MLLD=195.848	PB=0.5	PBP=1	QD=3.35149	RBI=0.010751
chr1	44432500	44432500	C	G	0.988095	83	84	4	intronic	IPO13	.	.	.	rs4660759	.	.	0.7848	.	0.78	.	.	.	.	.	.	.	.	.	.	.	.	773.63	snp	FAO=84	FDP=84	FR=.	FRO=0	FSAF=56	FSAR=28	FSRF=0	FSRR=0	FWDB=0.00643217	FXX=0	LEN=1	MLLD=278.912	PB=0.5	PBP=1	QD=36.8395	RBI=0.031163
chr1	44437757	44437757	C	A	0.242424	24	99	1	intronic	DPH2	.	.	.	.	.	.	.	.	.	.	.	.	.	.	.	.	.	.	.	.	.	42.52	snp	FAO=24	FDP=99	FR=.	FRO=75	FSAF=15	FSAR=9	FSRF=42	FSRR=33	FWDB=0.00513167	FXX=0	LEN=1	MLLD=223.333	PB=0.5	PBP=1	QD=1.71814	RBI=0.0246216
chr1	44442521	44442521	A	C	1	155	155	4	intronic	ATP6V0B	.	.	.	rs12410334	.	.	0.8193	.	0.82	.	.	.	.	.	.	.	.	.	.	.	.	1531	snp	FAO=163	FDP=163	FR=.	FRO=0	FSAF=78	FSAR=85	FSRF=0	FSRR=0	FWDB=-0.0889182	FXX=0.0180712	LEN=1	MLLD=49.911	PB=0.5	PBP=1	QD=37.5706	RBI=0.088924
chr1	44451124	44451124	G	T	1	6	6	1	intronic	B4GALT2	.	.	.	rs75761202	.	.	.	.	0.54	.	.	.	.	.	.	.	.	.	.	.	.	49.53	snp	FAO=6	FDP=6	FR=.	FRO=0	FSAF=5	FSAR=1	FSRF=0	FSRR=0	FWDB=0.0139345	FXX=0	LEN=1	MLLD=229.654	PB=0.5	PBP=1	QD=33.022	RBI=0.0476318
chr1	44457641	44457641	G	T	0.321212	53	165	2	exonic	CCDC24	.	nonsynonymous SNV	CCDC24:NM_152499:exon2:c.G91T:p.A31S	.	.	.	.	.	.	.	.	0.54	T	0.705	P	0.1	U	1	D	.	.	132.6	snp	FAO=53	FDP=164	FR=.	FRO=111	FSAF=24	FSAR=29	FSRF=58	FSRR=53	FWDB=0.0465666	FXX=0.00606024	LEN=1	MLLD=94.7585	PB=0.5	PBP=1	QD=3.23406	RBI=0.0566914
chr1	44595047	44595047	T	A	0.990826	108	109	1	exonic	KLF17	.	nonsynonymous SNV	KLF17:NM_173484:exon2:c.T104A:p.I35N	rs11210969	.	.	0.2917	.	0.32	.	.	0.06	T	0.868	P	0.965	N	1	P	2.59	T	1039.99	snp	FAO=108	FDP=108	FR=.	FRO=0	FSAF=48	FSAR=60	FSRF=0	FSRR=0	FWDB=-0.0181965	FXX=0.00917347	LEN=1	MLLD=255.17	PB=0.5	PBP=1	QD=38.5181	RBI=0.018543
chr1	44595113	44595113	G	C	1	218	218	1	exonic	KLF17	.	nonsynonymous SNV	KLF17:NM_173484:exon2:c.G170C:p.S57T	rs2429051	.	.	0.664	.	0.69	.	.	0.4	T	0.183	B	0.653	N	1	P	2.95	T	2107.85	snp	FAO=219	FDP=219	FR=.	FRO=0	FSAF=124	FSAR=95	FSRF=0	FSRR=0	FWDB=-0.0206301	FXX=0	LEN=1	MLLD=117.023	PB=0.5	PBP=1	QD=38.4995	RBI=0.0210292
chr1	44878464	44878464	G	A	0.345324	48	139	2	intronic	RNF220	.	.	.	rs12131249	.	.	.	.	0.15	.	.	.	.	.	.	.	.	.	.	.	.	137.03	snp	FAO=48	FDP=137	FR=.	FRO=89	FSAF=21	FSAR=27	FSRF=49	FSRR=40	FWDB=0.00380367	FXX=0.0143875	LEN=1	MLLD=156.54	PB=0.5	PBP=1	QD=4.00096	RBI=0.0204134
chr1	45080061	45080061	C	T	0.341935	53	155	4	intronic	RNF220	.	.	.	rs415707	.	.	.	.	0.26	.	.	.	.	.	.	.	.	.	.	.	.	144.07	snp	FAO=53	FDP=155	FR=.	FRO=102	FSAF=19	FSAR=34	FSRF=51	FSRR=51	FWDB=-0.0135551	FXX=0.00640985	LEN=1	MLLD=153.839	PB=0.5	PBP=1	QD=3.71796	RBI=0.0156015
chr1	45269863	45269863	A	T	0.383966	91	237	1	exonic	PLK3	.	synonymous SNV	PLK3:NM_004073:exon11:c.A1287T:p.T429T	.	.	.	.	.	.	.	.	.	.	.	.	.	.	.	.	.	.	281.16	snp	FAO=91	FDP=237	FR=.	FRO=146	FSAF=37	FSAR=54	FSRF=53	FSRR=93	FWDB=-0.0236896	FXX=0	LEN=1	MLLD=70.9066	PB=0.5	PBP=1	QD=4.74527	RBI=0.0315699
chr1	45292091	45292091	G	T	0.218341	50	229	2	intronic	PTCH2	.	.	.	.	.	.	.	.	.	.	.	.	.	.	.	.	.	.	.	.	.	72.22	snp	FAO=53	FDP=232	FR=.	FRO=179	FSAF=23	FSAR=30	FSRF=66	FSRR=113	FWDB=-0.00259718	FXX=0	LEN=1	MLLD=51.695	PB=0.5	PBP=1	QD=1.24516	RBI=0.0496393
chr1	45293230	45293230	C	A	0.330065	101	306	2	exonic	PTCH2	.	nonsynonymous SNV	PTCH2:NM_001166292:exon15:c.G2215T:p.V739L,PTCH2:NM_003738:exon15:c.G2215T:p.V739L	rs145997436	.	.	.	.	0.0002	.	.	0.04	D	0.082	B	0.003	N	0.996	D	-1.46	T	249.69	snp	FAO=101	FDP=306	FR=.	FRO=205	FSAF=51	FSAR=50	FSRF=111	FSRR=94	FWDB=-0.0305097	FXX=0	LEN=1	MLLD=65.2422	PB=0.5	PBP=1	QD=3.2639	RBI=0.0793862
chr1	45297337	45297337	C	T	0.252688	47	186	4	intronic	PTCH2	.	.	.	.	.	.	.	.	.	.	.	.	.	.	.	.	.	.	.	.	.	79.57	snp	FAO=47	FDP=186	FR=.	FRO=139	FSAF=20	FSAR=27	FSRF=81	FSRR=58	FWDB=0.0166594	FXX=0	LEN=1	MLLD=333.277	PB=0.5	PBP=1	QD=1.71126	RBI=0.017112
chr1	45470379	45470379	C	A	0.307947	93	302	2	exonic	HECTD3	.	nonsynonymous SNV	HECTD3:NM_024602:exon16:c.G2035T:p.V679L	.	.	.	.	.	.	.	.	0.51	T	0	B	0	D	0.655	D	0.46	T	209.15	snp	FAO=93	FDP=302	FR=.	FRO=209	FSAF=54	FSAR=39	FSRF=131	FSRR=78	FWDB=-0.0475691	FXX=0	LEN=1	MLLD=61.8848	PB=0.5	PBP=1	QD=2.77013	RBI=0.104232
chr1	45474420	45474420	C	T	0.372414	108	290	2	intronic	HECTD3	.	.	.	.	.	.	.	.	.	.	.	.	.	.	.	.	.	.	.	.	.	318.66	snp	FAO=108	FDP=290	FR=.	FRO=182	FSAF=50	FSAR=58	FSRF=116	FSRR=66	FWDB=-0.0309669	FXX=0	LEN=1	MLLD=67.6845	PB=0.5	PBP=1	QD=4.39534	RBI=0.0475523
chr1	45475032	45475032	C	A	0.308642	100	324	1	intronic	HECTD3	.	.	.	.	.	.	.	.	0.0001	.	.	.	.	.	.	.	.	.	.	.	.	223.27	snp	FAO=100	FDP=324	FR=.	FRO=224	FSAF=50	FSAR=50	FSRF=118	FSRR=106	FWDB=0.0101552	FXX=0	LEN=1	MLLD=190.292	PB=0.5	PBP=1	QD=2.75644	RBI=0.0112697
chr1	45475566	45475566	A	G	1	102	102	1	intronic	HECTD3	.	.	.	rs6429552	.	.	.	.	1	.	.	.	.	.	.	.	.	.	.	.	.	968.65	snp	FAO=102	FDP=102	FR=.	FRO=0	FSAF=56	FSAR=46	FSRF=0	FSRR=0	FWDB=0.0232113	FXX=0	LEN=1	MLLD=182.028	PB=0.5	PBP=1	QD=37.9863	RBI=0.0232113
chr1	45475849	45475849	C	T	0.303797	72	237	4	intronic	HECTD3	.	.	.	.	.	.	.	.	.	.	.	.	.	.	.	.	.	.	.	.	.	160.06	snp	FAO=72	FDP=237	FR=.	FRO=165	FSAF=36	FSAR=36	FSRF=80	FSRR=85	FWDB=0.00738961	FXX=0	LEN=1	MLLD=300.318	PB=0.5	PBP=1	QD=2.70135	RBI=0.0118899
chr1	45476069	45476069	C	A	0.993548	308	310	3	intronic	HECTD3	.	.	.	rs7533668	.	.	.	.	1	.	.	.	.	.	.	.	.	.	.	.	.	2931.82	snp	FAO=308	FDP=308	FR=.	FRO=0	FSAF=151	FSAR=157	FSRF=0	FSRR=0	FWDB=0.0291397	FXX=0.0064514	LEN=1	MLLD=92.1184	PB=0.5	PBP=1	QD=38.0756	RBI=0.0292026
chr1	45477897	45477897	G	T	0.3	39	130	2	UTR5	UROD	NM_000374:c.-41G>T	.	.	.	.	.	.	.	.	.	.	.	.	.	.	.	.	.	.	.	.	90.5	snp	FAO=39	FDP=130	FR=.	FRO=91	FSAF=14	FSAR=25	FSRF=49	FSRR=42	FWDB=-0.0279016	FXX=0	LEN=1	MLLD=59.2742	PB=0.5	PBP=1	QD=2.78458	RBI=0.0463908
chr1	45484897	45484897	G	A	0.373563	65	174	3	exonic	ZSWIM5	.	synonymous SNV	ZSWIM5:NM_020883:exon14:c.C2787T:p.S929S	.	.	.	.	.	.	.	.	.	.	.	.	.	.	.	.	.	.	196.92	snp	FAO=65	FDP=174	FR=.	FRO=109	FSAF=39	FSAR=26	FSRF=47	FSRR=62	FWDB=-0.0245846	FXX=0	LEN=1	MLLD=294.582	PB=0.5	PBP=1	QD=4.52687	RBI=0.0373031
chr1	45486272	45486272	T	C	0.991304	228	230	1	intronic	ZSWIM5	.	.	.	rs998418	.	.	0.7517	.	0.78	.	.	.	.	.	.	.	.	.	.	.	.	2207.67	snp	FAO=229	FDP=229	FR=.	FRO=0	FSAF=114	FSAR=115	FSRF=0	FSRR=0	FWDB=-0.0035002	FXX=0.00434764	LEN=1	MLLD=76.3884	PB=0.5	PBP=1	QD=38.562	RBI=0.0194232
chr1	45504720	45504720	G	C	0.995392	216	217	2	exonic	ZSWIM5	.	synonymous SNV	ZSWIM5:NM_020883:exon8:c.C1782G:p.T594T	rs7551698	.	.	0.5961	.	0.69	.	.	.	.	.	.	.	.	.	.	.	.	2062.75	snp	FAO=217	FDP=217	FR=.	FRO=0	FSAF=32	FSAR=185	FSRF=0	FSRR=0	FWDB=0.0502939	FXX=0	LEN=1	MLLD=99.6256	PB=0.5	PBP=1	QD=38.023	RBI=0.0506231
chr1	45516823	45516823	G	A	0.224719	20	89	4	exonic	ZSWIM5	.	nonsynonymous SNV	ZSWIM5:NM_020883:exon5:c.C1355T:p.P452L	.	.	.	.	.	.	.	.	0	D	1	D	0	D	1	D	-0.23	T	33.01	snp	FAO=20	FDP=88	FR=.	FRO=68	FSAF=8	FSAR=12	FSRF=26	FSRR=42	FWDB=0.0111308	FXX=0.0112347	LEN=1	MLLD=257.576	PB=0.5	PBP=1	QD=1.50039	RBI=0.0128626
chr1	45796269	45796269	G	C	0.462687	62	134	1	intronic	MUTYH	.	.	.	rs3219493	.	.	0.9113	.	0.98	.	.	.	.	.	.	.	.	.	.	.	.	1157.52	snp	FAO=121	FDP=121	FR=.	FRO=0	FSAF=36	FSAR=85	FSRF=0	FSRR=0	FWDB=0.0180516	FXX=0.0970077	LEN=1	MLLD=319.36	PB=0.5	PBP=1	QD=38.2652	RBI=0.0204153
chr1	45797266	45797266	G	C	0.345912	110	318	1	intronic	MUTYH	.	.	.	.	.	.	.	.	.	.	.	.	.	.	.	.	.	.	.	.	.	291.24	snp	FAO=110	FDP=318	FR=.	FRO=208	FSAF=66	FSAR=44	FSRF=124	FSRR=84	FWDB=-0.0154342	FXX=0	LEN=1	MLLD=233.809	PB=0.5	PBP=1	QD=3.6634	RBI=0.0327557
chr1	45798555	45798555	T	C	0.995495	442	444	2	intronic	MUTYH	.	.	.	rs3219487	.	.	0.912	.	0.98	.	.	.	.	.	.	.	.	.	.	.	.	3786.81	snp	FAO=395	FDP=395	FR=.	FRO=0	FSAF=162	FSAR=233	FSRF=0	FSRR=0	FWDB=0.00641145	FXX=0.0124997	LEN=1	MLLD=163.437	PB=0.5	PBP=1	QD=38.3474	RBI=0.00771019
chr1	45799106	45799106	C	T	0.2	23	115	3	exonic	MUTYH	.	synonymous SNV	MUTYH:NM_001048171:exon3:c.G285A:p.R95R,MUTYH:NM_001048172:exon3:c.G246A:p.R82R,MUTYH:NM_001048173:exon3:c.G243A:p.R81R,MUTYH:NM_001048174:exon3:c.G243A:p.R81R,MUTYH:NM_001128425:exon3:c.G327A:p.R109R,MUTYH:NM_001293190:exon3:c.G288A:p.R96R,MUTYH:NM_001293191:exon3:c.G276A:p.R92R,MUTYH:NM_012222:exon3:c.G318A:p.R106R,MUTYH:NM_001293195:exon4:c.G243A:p.R81R	.	.	.	.	.	.	.	.	.	.	.	.	.	.	.	.	.	.	29.53	snp	FAO=23	FDP=113	FR=.	FRO=90	FSAF=11	FSAR=12	FSRF=34	FSRR=56	FWDB=0.0110431	FXX=0.0173898	LEN=1	MLLD=267.583	PB=0.5	PBP=1	QD=1.04536	RBI=0.0217276
chr1	45973928	45973928	G	A	0.325103	79	243	1	exonic	MMACHC	.	synonymous SNV	MMACHC:NM_015506:exon3:c.G321A:p.V107V	rs2275276	CLINSIG=non-pathogenic|non-pathogenic;CLNDBN=not_specified|not_provided;CLNREVSTAT=criteria_provided\x2c_single_submitter|criteria_provided\x2c_single_submitter;CLNACC=RCV000081738.3|RCV000126793.1;CLNDSDB=MedGen|MedGen;CLNDSDBID=CN169374|CN221809	.	0.437	.	0.6	.	.	.	.	.	.	.	.	.	.	.	.	194.21	snp	FAO=79	FDP=243	FR=.	FRO=164	FSAF=29	FSAR=50	FSRF=76	FSRR=88	FWDB=-0.0100025	FXX=0	LEN=1	MLLD=220.421	PB=0.5	PBP=1	QD=3.1969	RBI=0.0146042
chr1	45981512	45981512	T	C	0.358108	53	148	3	intronic	PRDX1	.	.	.	rs2356559	.	.	.	.	0.93	.	.	.	.	.	.	.	.	.	.	.	.	153.8	snp	FAO=53	FDP=148	FR=.	FRO=95	FSAF=21	FSAR=32	FSRF=29	FSRR=66	FWDB=-0.0211708	FXX=0	LEN=1	MLLD=54.4491	PB=0.5	PBP=1	QD=4.15679	RBI=0.0226718
chr1	46032311	46032311	A	G	0.626374	57	91	2	exonic	AKR1A1	.	nonsynonymous SNV	AKR1A1:NM_153326:exon3:c.A155G:p.N52S,AKR1A1:NM_001202413:exon4:c.A155G:p.N52S,AKR1A1:NM_006066:exon4:c.A155G:p.N52S,AKR1A1:NM_001202414:exon5:c.A155G:p.N52S	rs2229540	.	.	0.0522	.	0.13	.	.	0.01	D	1	D	0	D	1	D	2.1	T	318.38	snp	FAO=57	FDP=91	FR=.	FRO=34	FSAF=21	FSAR=36	FSRF=21	FSRR=13	FWDB=0.0217457	FXX=0	LEN=1	MLLD=155.562	PB=0.5	PBP=1	QD=13.9948	RBI=0.133328
chr1	46073450	46073450	G	A	0.307692	44	143	3	exonic	NASP	.	synonymous SNV	NASP:NM_001195193:exon4:c.G675A:p.Q225Q,NASP:NM_002482:exon6:c.G867A:p.Q289Q	.	.	.	.	.	.	.	.	.	.	.	.	.	.	.	.	.	.	104.53	snp	FAO=44	FDP=143	FR=.	FRO=99	FSAF=20	FSAR=24	FSRF=41	FSRR=58	FWDB=0.00694423	FXX=0	LEN=1	MLLD=57.7794	PB=0.5	PBP=1	QD=2.92396	RBI=0.0797485
chr1	46073489	46073489	G	A	0.295775	42	142	1	exonic	NASP	.	synonymous SNV	NASP:NM_001195193:exon4:c.G714A:p.P238P,NASP:NM_002482:exon6:c.G906A:p.P302P	rs2230657	.	.	0.4765	.	0.68	.	.	.	.	.	.	.	.	.	.	.	.	94.5	snp	FAO=42	FDP=142	FR=.	FRO=100	FSAF=19	FSAR=23	FSRF=38	FSRR=62	FWDB=-0.0204584	FXX=0	LEN=1	MLLD=68.4265	PB=0.5	PBP=1	QD=2.66185	RBI=0.046062
chr1	46073535	46073535	G	T	0.376812	52	138	2	exonic	NASP	.	nonsynonymous SNV	NASP:NM_001195193:exon4:c.G760T:p.V254L,NASP:NM_002482:exon6:c.G952T:p.V318L	.	.	.	.	.	.	.	.	.	.	0.117	B	0.399	N	1	D	-3.48	D	161.68	snp	FAO=52	FDP=138	FR=.	FRO=86	FSAF=15	FSAR=37	FSRF=38	FSRR=48	FWDB=0.0268223	FXX=0	LEN=1	MLLD=58.2292	PB=0.5	PBP=1	QD=4.68634	RBI=0.0676151
chr1	46078854	46078854	A	G	0.985714	69	70	1	exonic	NASP	.	synonymous SNV	NASP:NM_001195193:exon5:c.A1248G:p.S416S,NASP:NM_152298:exon6:c.A423G:p.S141S,NASP:NM_002482:exon7:c.A1440G:p.S480S	rs2230658	.	.	0.7049	.	0.77	.	.	.	.	.	.	.	.	0	P	.	.	662.53	snp	FAO=70	FDP=70	FR=.	FRO=0	FSAF=33	FSAR=37	FSRF=0	FSRR=0	FWDB=0.0246313	FXX=0	LEN=1	MLLD=178.733	PB=0.5	PBP=1	QD=37.8589	RBI=0.0277731
chr1	46078884	46078884	C	T	1	68	68	2	exonic	NASP	.	synonymous SNV	NASP:NM_001195193:exon5:c.C1278T:p.T426T,NASP:NM_152298:exon6:c.C453T:p.T151T,NASP:NM_002482:exon7:c.C1470T:p.T490T	rs2230659	.	.	0.7049	.	0.77	.	.	.	.	.	.	.	.	0	P	.	.	652.03	snp	FAO=68	FDP=68	FR=.	FRO=0	FSAF=30	FSAR=38	FSRF=0	FSRR=0	FWDB=-0.0248003	FXX=0	LEN=1	MLLD=226.321	PB=0.5	PBP=1	QD=38.3549	RBI=0.0352151
chr1	46080947	46080947	A	C	0.985149	199	202	1	intronic	NASP	.	.	.	rs1972410	.	.	0.708	.	0.78	.	.	.	.	.	.	.	.	.	.	.	.	1850.2	snp	FAO=199	FDP=199	FR=.	FRO=0	FSAF=97	FSAR=102	FSRF=0	FSRR=0	FWDB=0.02972	FXX=0.0148508	LEN=1	MLLD=187.551	PB=0.5	PBP=1	QD=37.19	RBI=0.106699
chr1	46081940	46081940	T	A	1	39	39	2	intronic	NASP	.	.	.	rs2356581	.	.	0.9579	.	1	.	.	.	.	.	.	.	.	.	.	.	.	375.71	snp	FAO=39	FDP=39	FR=.	FRO=0	FSAF=22	FSAR=17	FSRF=0	FSRR=0	FWDB=0.0146058	FXX=0	LEN=1	MLLD=239.484	PB=0.5	PBP=1	QD=38.534	RBI=0.0161196
chr1	46081960	46081960	C	T	1	40	40	1	intronic	NASP	.	.	.	rs2253862	.	.	0.708	.	0.78	.	.	.	.	.	.	.	.	.	.	.	.	388.32	snp	FAO=40	FDP=40	FR=.	FRO=0	FSAF=22	FSAR=18	FSRF=0	FSRR=0	FWDB=-0.0375222	FXX=0	LEN=1	MLLD=202.531	PB=0.5	PBP=1	QD=38.832	RBI=0.0416713
chr1	46082431	46082431	C	A	0.989848	195	197	3	intronic	NASP	.	.	.	rs2991988	.	.	0.7049	.	0.75	.	.	.	.	.	.	.	.	.	.	.	.	1836.43	snp	FAO=195	FDP=195	FR=.	FRO=0	FSAF=75	FSAR=120	FSRF=0	FSRR=0	FWDB=-0.0250634	FXX=0.0101518	LEN=1	MLLD=248.082	PB=0.5	PBP=1	QD=37.6705	RBI=0.0275148
chr1	46083706	46083706	C	G	0.673913	217	322	1	intronic	NASP	.	.	.	rs41310432	.	.	0.2261	.	0.42	.	.	.	.	.	.	.	.	.	.	.	.	1272.17	snp	FAO=217	FDP=323	FR=.	FRO=106	FSAF=113	FSAR=104	FSRF=56	FSRR=50	FWDB=0.0149394	FXX=0	LEN=1	MLLD=70.3768	PB=0.5	PBP=1	QD=15.7544	RBI=0.098257
chr1	46086077	46086077	C	T	0.99262	269	271	1	exonic	CCDC17	.	nonsynonymous SNV	CCDC17:NM_001114938:exon13:c.G1739A:p.S580N,CCDC17:NM_001190182:exon13:c.G1712A:p.S571N	rs3014246	.	.	0.7073	.	0.78	.	.	0.79	T	0.001	B	.	.	1	P	2.25	T	2600.59	snp	FAO=274	FDP=274	FR=.	FRO=0	FSAF=109	FSAR=165	FSRF=0	FSRR=0	FWDB=0.00549605	FXX=0.00363623	LEN=1	MLLD=126.401	PB=0.5	PBP=1	QD=37.9648	RBI=0.0192143
chr1	46086913	46086913	C	T	1	76	76	1	intronic	CCDC17	.	.	.	rs3014245	.	.	0.71	.	0.81	.	.	.	.	.	.	.	.	.	.	.	.	747.76	snp	FAO=78	FDP=78	FR=.	FRO=0	FSAF=32	FSAR=46	FSRF=0	FSRR=0	FWDB=-0.0374454	FXX=0	LEN=1	MLLD=59.8712	PB=0.5	PBP=1	QD=38.3465	RBI=0.037456
chr1	46087577	46087577	G	A	0.983051	174	177	2	exonic	CCDC17	.	nonsynonymous SNV	CCDC17:NM_001114938:exon8:c.C1058T:p.P353L,CCDC17:NM_001190182:exon8:c.C1031T:p.P344L	rs3014242	.	.	0.7055	.	0.78	.	.	1	T	0.14	B	0.001	N	0	P	1.97	T	1618.57	snp	FAO=174	FDP=177	FR=.	FRO=3	FSAF=93	FSAR=81	FSRF=2	FSRR=1	FWDB=0.0242203	FXX=0	LEN=1	MLLD=307.018	PB=0.5	PBP=1	QD=36.5778	RBI=0.0524386
chr1	46089225	46089225	C	G	0.970149	130	134	1	intronic	CCDC17	.	.	.	rs3014240	.	.	.	.	0.83	.	.	.	.	.	.	.	.	.	.	.	.	1179.11	snp	FAO=130	FDP=134	FR=.	FRO=4	FSAF=78	FSAR=52	FSRF=4	FSRR=0	FWDB=0.0310709	FXX=0	LEN=1	MLLD=226.418	PB=0.5	PBP=1	QD=35.1972	RBI=0.0566327
chr1	46476306	46476306	G	A	0.396552	69	174	3	intronic	MAST2	.	.	.	.	.	.	.	.	.	.	.	.	.	.	.	.	.	.	.	.	.	225.35	snp	FAO=69	FDP=174	FR=.	FRO=105	FSAF=52	FSAR=17	FSRF=67	FSRR=38	FWDB=-0.0400864	FXX=0	LEN=1	MLLD=162.535	PB=0.5	PBP=1	QD=5.18052	RBI=0.0408834
chr1	46476587	46476587	T	G	0.340426	48	141	1	exonic	MAST2	.	nonsynonymous SNV	MAST2:NM_015112:exon10:c.T1164G:p.D388E	rs11211247	.	.	0.7389	.	0.98	.	.	1	T	0	B	0	N	0	P	1.87	T	132.81	snp	FAO=48	FDP=140	FR=.	FRO=92	FSAF=5	FSAR=43	FSRF=0	FSRR=92	FWDB=0.0180158	FXX=0.0070917	LEN=1	MLLD=66.1006	PB=0.5	PBP=1	QD=3.79455	RBI=0.0182341
chr1	46493460	46493460	T	G	0.225564	30	133	2	exonic	MAST2	.	nonsynonymous SNV	MAST2:NM_015112:exon17:c.T1977G:p.I659M	rs1707336	.	.	0.436	.	0.66	.	.	1	T	1	D	0	D	0	P	-0.15	T	47.89	snp	FAO=31	FDP=136	FR=.	FRO=105	FSAF=17	FSAR=14	FSRF=61	FSRR=44	FWDB=-0.0158506	FXX=0	LEN=1	MLLD=44.3277	PB=0.5	PBP=1	QD=1.40857	RBI=0.0771378
chr1	46496709	46496709	A	G	0.992218	510	514	1	exonic	MAST2	.	synonymous SNV	MAST2:NM_015112:exon23:c.A2739G:p.S913S	rs925524	.	.	0.7187	.	0.75	.	.	.	.	.	.	.	.	.	.	.	.	3854.35	snp	FAO=400	FDP=400	FR=.	FRO=0	FSAF=196	FSAR=204	FSRF=0	FSRR=0	FWDB=-0.0181338	FXX=0	LEN=1	MLLD=100.411	PB=0.5	PBP=1	QD=38.5435	RBI=0.0402743
chr1	46498375	46498375	A	G	1	173	173	1	exonic	MAST2	.	synonymous SNV	MAST2:NM_015112:exon26:c.A3522G:p.V1174V	rs1622208	.	.	0.71	.	0.76	.	.	.	.	.	.	.	.	.	.	.	.	1651.95	snp	FAO=173	FDP=173	FR=.	FRO=0	FSAF=109	FSAR=64	FSRF=0	FSRR=0	FWDB=0.0194835	FXX=0	LEN=1	MLLD=81.6546	PB=0.5	PBP=1	QD=38.1953	RBI=0.0228992
chr1	46500613	46500613	T	C	0.608541	171	281	2	exonic	MAST2	.	synonymous SNV	MAST2:NM_015112:exon29:c.T4272C:p.T1424T	rs17855317	.	.	0.2603	.	0.31	.	.	.	.	.	.	.	.	.	.	.	.	939.01	snp	FAO=174	FDP=277	FR=.	FRO=103	FSAF=86	FSAR=88	FSRF=40	FSRR=63	FWDB=-0.12702	FXX=0.0142344	LEN=1	MLLD=63.5138	PB=0.5	PBP=1	QD=13.5597	RBI=0.136384
chr1	46511487	46511487	G	C	0.992537	133	134	1	intronic	PIK3R3	.	.	.	rs2297883	.	.	.	.	0.73	.	.	.	.	.	.	.	.	.	.	.	.	1251.12	snp	FAO=133	FDP=133	FR=.	FRO=0	FSAF=76	FSAR=57	FSRF=0	FSRR=0	FWDB=-0.029252	FXX=0.00746213	LEN=1	MLLD=63.5408	PB=0.5	PBP=1	QD=37.6278	RBI=0.0376129
chr1	46521517	46521517	G	A	0.978495	182	186	1	exonic	PIK3R3	.	synonymous SNV	PIK3R3:NM_001303427:exon7:c.C1029T:p.S343S,PIK3R3:NM_003629:exon7:c.C891T:p.S297S,PIK3R3:NM_001114172:exon8:c.C891T:p.S297S,PIK3R3:NM_001303428:exon8:c.C942T:p.S314S	rs785468	.	.	0.7077	.	0.75	.	.	.	.	.	.	.	.	.	.	.	.	1708.86	snp	FAO=178	FDP=178	FR=.	FRO=0	FSAF=90	FSAR=88	FSRF=0	FSRR=0	FWDB=0.00226454	FXX=0.0430084	LEN=1	MLLD=233.372	PB=0.5	PBP=1	QD=38.4014	RBI=0.0281057
chr1	46521559	46521559	A	T	0.98895	179	181	1	exonic	PIK3R3	.	nonsynonymous SNV	PIK3R3:NM_001303427:exon7:c.T987A:p.N329K,PIK3R3:NM_003629:exon7:c.T849A:p.N283K,PIK3R3:NM_001114172:exon8:c.T849A:p.N283K,PIK3R3:NM_001303428:exon8:c.T900A:p.N300K	rs785467	.	.	0.7081	.	0.75	.	.	1	T	0	B	0	N	0	P	1.75	T	1652.1	snp	FAO=177	FDP=177	FR=.	FRO=0	FSAF=85	FSAR=92	FSRF=0	FSRR=0	FWDB=0.0038653	FXX=0.027471	LEN=1	MLLD=176.416	PB=0.5	PBP=1	QD=37.3356	RBI=0.023737
chr1	46655158	46655158	T	C	1	231	231	1	exonic	POMGNT1	.	nonsynonymous SNV	POMGNT1:NM_001290129:exon20:c.A1801G:p.M601V,POMGNT1:NM_001290130:exon20:c.A1438G:p.M480V,POMGNT1:NM_001243766:exon21:c.A1867G:p.M623V,POMGNT1:NM_017739:exon21:c.A1867G:p.M623V	rs6659553	CLINSIG=non-pathogenic;CLNDBN=not_specified;CLNREVSTAT=no_assertion_criteria_provided;CLNACC=RCV000153758.2;CLNDSDB=MedGen;CLNDSDBID=CN169374	.	0.9994	.	1	.	.	1	T	0	B	0	N	0	P	-1.76	D	2211.96	snp	FAO=231	FDP=231	FR=.	FRO=0	FSAF=84	FSAR=147	FSRF=0	FSRR=0	FWDB=-0.0172982	FXX=0	LEN=1	MLLD=256.694	PB=0.5	PBP=1	QD=38.3023	RBI=0.0183587
chr1	46669249	46669249	A	T	0.285714	4	14	1	exonic	LURAP1	.	nonsynonymous SNV	LURAP1:NM_001013615:exon1:c.A151T:p.T51S	.	.	.	.	.	.	.	.	0.52	T	0	B	0.018	N	1	N	.	.	16.26	snp	FAO=4	FDP=14	FR=.	FRO=10	FSAF=4	FSAR=0	FSRF=6	FSRR=4	FWDB=0.0116098	FXX=0	LEN=1	MLLD=87.165	PB=0.5	PBP=1	QD=4.64497	RBI=0.0134879
chr1	46725654	46725654	C	T	0.252336	54	214	1	exonic	RAD54L	.	nonsynonymous SNV	RAD54L:NM_003579:exon5:c.C290T:p.A97V,RAD54L:NM_001142548:exon6:c.C290T:p.A97V	.	.	.	.	.	.	.	.	0.64	T	0.011	B	0	D	1	D	0.77	T	89.65	snp	FAO=54	FDP=214	FR=.	FRO=160	FSAF=30	FSAR=24	FSRF=74	FSRR=86	FWDB=-0.00728905	FXX=0	LEN=1	MLLD=95.6264	PB=0.5	PBP=1	QD=1.6757	RBI=0.0196053
chr1	46806480	46806480	C	T	1	9	9	4	UTR5	NSUN4	NM_199044:c.-19C>T	.	.	rs17361749	.	.	0.2884	.	0.38	.	.	.	.	.	.	.	.	.	.	.	.	86.76	snp	FAO=9	FDP=9	FR=.	FRO=0	FSAF=5	FSAR=4	FSRF=0	FSRR=0	FWDB=0.0212341	FXX=0	LEN=1	MLLD=97.444	PB=0.5	PBP=1	QD=38.5591	RBI=0.060851
chr1	46806550	46806550	C	T	1	10	10	2	exonic	NSUN4	.	nonsynonymous SNV	NSUN4:NM_199044:exon1:c.C52T:p.L18F	rs41293277	.	.	0.2919	.	0.35	.	.	0.78	T	0	B	0.415	N	0.999	P	2.46	T	99.24	snp	FAO=10	FDP=10	FR=.	FRO=0	FSAF=5	FSAR=5	FSRF=0	FSRR=0	FWDB=0.0420935	FXX=0	LEN=1	MLLD=51.645	PB=0.5	PBP=1	QD=39.6963	RBI=0.043855
chr1	46810670	46810670	T	C	0.949045	149	157	4	exonic	NSUN4	.	synonymous SNV	NSUN4:NM_001256127:exon2:c.T144C:p.D48D,NSUN4:NM_001256128:exon2:c.T144C:p.D48D,NSUN4:NM_199044:exon2:c.T291C:p.D97D	rs17361763	.	.	0.2899	.	0.31	.	.	.	.	.	.	.	.	.	.	.	.	1337.68	snp	FAO=153	FDP=160	FR=.	FRO=7	FSAF=101	FSAR=52	FSRF=6	FSRR=1	FWDB=-6.17656e-05	FXX=0.00621079	LEN=1	MLLD=256.233	PB=0.5	PBP=1	QD=33.4419	RBI=0.00115309
chr1	46810842	46810842	C	T	1	169	169	1	intronic	NSUN4	.	.	.	rs6684274	.	.	0.2897	.	0.31	.	.	.	.	.	.	.	.	.	.	.	.	1627.08	snp	FAO=169	FDP=169	FR=.	FRO=0	FSAF=66	FSAR=103	FSRF=0	FSRR=0	FWDB=-0.13358	FXX=0	LEN=1	MLLD=66.147	PB=0.5	PBP=1	QD=38.5108	RBI=0.13717
chr1	46827214	46827214	A	C	0.996516	286	287	2	intronic	NSUN4	.	.	.	rs324414	.	.	0.9797	.	1	.	.	.	.	.	.	.	.	.	.	.	.	2747.72	snp	FAO=286	FDP=286	FR=.	FRO=0	FSAF=147	FSAR=139	FSRF=0	FSRR=0	FWDB=-0.0888714	FXX=0.0034842	LEN=1	MLLD=67.1911	PB=0.5	PBP=1	QD=38.4297	RBI=0.090195
chr1	46827485	46827485	C	T	0.982301	111	113	4	exonic	NSUN4	.	synonymous SNV	NSUN4:NM_001256127:exon6:c.C975T:p.P325P,NSUN4:NM_001256128:exon6:c.C975T:p.P325P,NSUN4:NM_199044:exon6:c.C1122T:p.P374P	rs1053624	.	.	0.2899	.	0.31	.	.	.	.	.	.	.	.	.	.	.	.	1023.13	snp	FAO=111	FDP=113	FR=.	FRO=2	FSAF=56	FSAR=55	FSRF=0	FSRR=2	FWDB=0.0135711	FXX=0	LEN=1	MLLD=200.888	PB=0.5	PBP=1	QD=36.2168	RBI=0.0180202
chr1	46871326	46871326	G	A	0.300493	61	203	5	exonic	FAAH	.	synonymous SNV	FAAH:NM_001441:exon5:c.G645A:p.G215G	.	.	.	.	.	.	.	.	.	.	.	.	.	.	.	.	.	.	135.29	snp	FAO=61	FDP=203	FR=.	FRO=142	FSAF=41	FSAR=20	FSRF=81	FSRR=61	FWDB=0.0086167	FXX=0	LEN=1	MLLD=236.522	PB=0.5	PBP=1	QD=2.66589	RBI=0.0113752
chr1	46871986	46871986	T	C	1	148	148	1	exonic	FAAH	.	synonymous SNV	FAAH:NM_001441:exon7:c.T897C:p.C299C	rs324419	.	.	0.837	.	1	.	.	.	.	.	.	.	.	.	.	.	.	1421.58	snp	FAO=148	FDP=148	FR=.	FRO=0	FSAF=74	FSAR=74	FSRF=0	FSRR=0	FWDB=0.0279879	FXX=0	LEN=1	MLLD=64.8761	PB=0.5	PBP=1	QD=38.421	RBI=0.0315674
chr1	46879007	46879007	G	A	0.303191	57	188	2	intronic	FAAH	.	.	.	.	.	.	.	.	.	.	.	.	.	.	.	.	.	.	.	.	.	128.78	snp	FAO=57	FDP=188	FR=.	FRO=131	FSAF=27	FSAR=30	FSRF=56	FSRR=75	FWDB=0.0820074	FXX=0	LEN=1	MLLD=57.8117	PB=0.5	PBP=1	QD=2.73998	RBI=0.0820095
chr1	46976837	46976837	C	T	0.301887	16	53	5	exonic	DMBX1	.	synonymous SNV	DMBX1:NM_147192:exon3:c.C579T:p.P193P,DMBX1:NM_172225:exon3:c.C564T:p.P188P	rs1886116	.	.	0.4361	.	0.44	.	.	.	.	.	.	.	.	.	.	.	.	43.43	snp	FAO=16	FDP=53	FR=.	FRO=37	FSAF=10	FSAR=6	FSRF=20	FSRR=17	FWDB=0.0516346	FXX=0	LEN=1	MLLD=98.6942	PB=0.5	PBP=1	QD=3.27792	RBI=0.0528544
chr1	47013364	47013364	T	C	1	16	16	1	ncRNA_intronic	MKNK1-AS1	.	.	.	rs1258041	.	.	0.9966	.	1	.	.	.	.	.	.	.	.	.	.	.	.	147.38	snp	FAO=16	FDP=16	FR=.	FRO=0	FSAF=15	FSAR=1	FSRF=0	FSRR=0	FWDB=-0.00567634	FXX=0	LEN=1	MLLD=111.926	PB=0.5	PBP=1	QD=36.8441	RBI=0.0199576
chr1	47014939	47014939	C	T	0.229508	56	244	3	exonic	KNCN	.	nonsynonymous SNV	KNCN:NM_001097611:exon2:c.G152A:p.G51E	.	.	.	.	.	0.0001	.	.	0.15	T	0.703	P	.	.	0.875	N	.	.	76.69	snp	FAO=56	FDP=244	FR=.	FRO=188	FSAF=31	FSAR=25	FSRF=100	FSRR=88	FWDB=-0.0209967	FXX=0	LEN=1	MLLD=289.257	PB=0.5	PBP=1	QD=1.25721	RBI=0.046705
chr1	47016761	47016761	C	T	0.625954	82	131	1	exonic	KNCN	.	nonsynonymous SNV	KNCN:NM_001097611:exon1:c.G127A:p.V43I	rs61997191	.	.	0.0524	.	0.1	.	.	1	T	0	B	.	.	1	N	-0.38	T	453.27	snp	FAO=82	FDP=131	FR=.	FRO=49	FSAF=10	FSAR=72	FSRF=3	FSRR=46	FWDB=0.0432602	FXX=0	LEN=1	MLLD=82.3632	PB=0.5	PBP=1	QD=13.8402	RBI=0.0504485
chr1	47024379	47024379	C	T	0.297297	55	185	2	exonic	MKNK1	.	synonymous SNV	MKNK1:NM_001135553:exon13:c.G1143A:p.E381E,MKNK1:NM_003684:exon14:c.G1266A:p.E422E	.	.	.	.	.	.	.	.	.	.	.	.	.	.	.	.	.	.	119.69	snp	FAO=55	FDP=185	FR=.	FRO=130	FSAF=21	FSAR=34	FSRF=54	FSRR=76	FWDB=-0.0765926	FXX=0	LEN=1	MLLD=63.3523	PB=0.5	PBP=1	QD=2.58797	RBI=0.0947493
chr1	47080679	47080679	G	A	0.72	180	250	1	exonic	MOB3C	.	stopgain	MOB3C:NM_145279:exon1:c.C70T:p.R24X	rs6671527	.	.	0.4685	.	0.93	.	.	0.19	T	.	.	.	.	0	P	.	.	1196.13	snp	FAO=187	FDP=256	FR=.	FRO=69	FSAF=92	FSAR=95	FSRF=32	FSRR=37	FWDB=0.0582678	FXX=0	LEN=1	MLLD=52.8919	PB=0.5	PBP=1	QD=18.6895	RBI=0.0622728
chr1	47108828	47108828	T	C	0.971014	67	69	1	intronic	ATPAF1	.	.	.	rs736188	.	.	0.9946	.	0.99	.	.	.	.	.	.	.	.	.	.	.	.	619.7	snp	FAO=67	FDP=69	FR=.	FRO=2	FSAF=28	FSAR=39	FSRF=0	FSRR=2	FWDB=0.00171718	FXX=0.0142837	LEN=1	MLLD=59.4294	PB=0.5	PBP=1	QD=35.9245	RBI=0.151401
chr1	47138444	47138444	C	T	1	253	253	1	intronic	TEX38	.	.	.	rs616249	.	.	.	.	1	.	.	.	.	.	.	.	.	.	.	.	.	2421.86	snp	FAO=253	FDP=253	FR=.	FRO=0	FSAF=130	FSAR=123	FSRF=0	FSRR=0	FWDB=-0.0103975	FXX=0	LEN=1	MLLD=198.688	PB=0.5	PBP=1	QD=38.2902	RBI=0.0146127
chr1	47276394	47276394	C	G	0.675	108	160	2	intronic	CYP4B1	.	.	.	.	.	.	.	.	.	.	.	.	.	.	.	.	.	.	.	.	.	642.47	snp	FAO=108	FDP=160	FR=.	FRO=52	FSAF=80	FSAR=28	FSRF=41	FSRR=11	FWDB=0.0708121	FXX=0.0123449	LEN=1	MLLD=64.3258	PB=0.5	PBP=1	QD=16.0618	RBI=0.0708167
chr1	47279175	47279175	C	T	0.34141	155	454	1	exonic	CYP4B1	.	nonsynonymous SNV	CYP4B1:NM_000779:exon5:c.C517T:p.R173W,CYP4B1:NM_001099772:exon5:c.C517T:p.R173W	rs4646487	.	.	0.1292	.	0.26	.	.	0.01	D	0.998	D	0.167	N	1	P	-0.37	T	319.58	snp	FAO=130	FDP=395	FR=.	FRO=265	FSAF=102	FSAR=28	FSRF=209	FSRR=56	FWDB=-0.00431713	FXX=0.0124997	LEN=1	MLLD=302.546	PB=0.5	PBP=1	QD=3.23623	RBI=0.0138105
chr1	47283950	47283950	G	A	0.303571	17	56	4	intronic	CYP4B1	.	.	.	.	.	.	.	.	.	.	.	.	.	.	.	.	.	.	.	.	.	45.61	snp	FAO=17	FDP=56	FR=.	FRO=39	FSAF=7	FSAR=10	FSRF=10	FSRR=29	FWDB=0.0398792	FXX=0	LEN=1	MLLD=233.312	PB=0.5	PBP=1	QD=3.2579	RBI=0.0401708
chr1	47395775	47395775	A	T	0.272727	33	121	1	UTR3	CYP4A11	NM_000778:c.*12T>A	.	.	.	.	.	.	.	.	.	.	.	.	.	.	.	.	.	.	.	.	67.39	snp	FAO=33	FDP=121	FR=.	FRO=88	FSAF=16	FSAR=17	FSRF=57	FSRR=31	FWDB=0.0323093	FXX=0.00819605	LEN=1	MLLD=86.2661	PB=0.5	PBP=1	QD=2.22765	RBI=0.0404011
chr1	47395973	47395973	G	A	0.741259	212	286	1	exonic	CYP4A11	.	synonymous SNV	CYP4A11:NM_000778:exon12:c.C1374T:p.I458I	rs1126743	.	.	0.7812	.	0.78	.	.	.	.	.	.	.	.	.	.	.	.	1373.15	snp	FAO=211	FDP=286	FR=.	FRO=75	FSAF=56	FSAR=155	FSRF=37	FSRR=38	FWDB=0.0410624	FXX=0.0034842	LEN=1	MLLD=72.8109	PB=0.5	PBP=1	QD=19.2048	RBI=0.0441362
chr1	47398496	47398496	A	G	0.195652	27	138	3	exonic	CYP4A11	.	nonsynonymous SNV	CYP4A11:NM_000778:exon11:c.T1301C:p.F434S	rs1126742	.	.	0.1297	.	0.33	.	.	0.66	T	0	B	0.038	N	1	P	-0.24	T	32.16	snp	FAO=28	FDP=141	FR=.	FRO=113	FSAF=12	FSAR=16	FSRF=69	FSRR=44	FWDB=-0.100438	FXX=0.013985	LEN=1	MLLD=52.4438	PB=0.5	PBP=1	QD=0.912309	RBI=0.13037
chr1	47398743	47398743	G	C	0.66087	228	345	1	intronic	CYP4A11	.	.	.	rs3890011	.	.	0.781	.	0.78	.	.	.	.	.	.	.	.	.	.	.	.	1321.94	snp	FAO=229	FDP=346	FR=.	FRO=117	FSAF=105	FSAR=124	FSRF=65	FSRR=52	FWDB=0.058332	FXX=0	LEN=1	MLLD=71.9268	PB=0.5	PBP=1	QD=15.2826	RBI=0.0590968
chr1	47399967	47399967	G	A	0.263158	20	76	1	exonic	CYP4A11	.	synonymous SNV	CYP4A11:NM_000778:exon8:c.C969T:p.H323H	rs28451040	.	.	0.2187	.	0.53	.	.	.	.	.	.	.	.	.	.	.	.	42.21	snp	FAO=20	FDP=76	FR=.	FRO=56	FSAF=18	FSAR=2	FSRF=37	FSRR=19	FWDB=-0.014831	FXX=0	LEN=1	MLLD=75.6656	PB=0.5	PBP=1	QD=2.22152	RBI=0.0453273
chr1	47400781	47400781	C	A	0.356061	94	264	2	exonic	CYP4A11	.	synonymous SNV	CYP4A11:NM_000778:exon6:c.G681T:p.L227L	.	.	.	.	.	.	.	.	.	.	.	.	.	.	.	.	.	.	267.8	snp	FAO=95	FDP=264	FR=.	FRO=169	FSAF=52	FSAR=43	FSRF=96	FSRR=73	FWDB=-0.0581287	FXX=0.00377344	LEN=1	MLLD=57.3068	PB=0.5	PBP=1	QD=4.05753	RBI=0.0783292
chr1	47406942	47406942	G	A	0.288288	32	111	3	exonic	CYP4A11	.	nonsynonymous SNV	CYP4A11:NM_000778:exon1:c.C164T:p.P55L	.	.	.	.	.	.	.	.	0	D	1	D	0	D	1	D	-0.35	T	71.78	snp	FAO=32	FDP=111	FR=.	FRO=79	FSAF=17	FSAR=15	FSRF=30	FSRR=49	FWDB=-0.00301931	FXX=0	LEN=1	MLLD=236.302	PB=0.5	PBP=1	QD=2.5868	RBI=0.0109493
chr1	47495605	47495605	A	G	0.295337	57	193	1	intronic	CYP4X1	.	.	.	rs17102977	.	.	.	.	0.24	.	.	.	.	.	.	.	.	.	.	.	.	123.7	snp	FAO=57	FDP=193	FR=.	FRO=136	FSAF=28	FSAR=29	FSRF=51	FSRR=85	FWDB=0.0493182	FXX=0	LEN=1	MLLD=59.6244	PB=0.5	PBP=1	QD=2.56382	RBI=0.0502952
chr1	47504936	47504936	C	A	0.324675	25	77	1	intronic	CYP4X1	.	.	.	rs2292060	.	.	.	.	0.24	.	.	.	.	.	.	.	.	.	.	.	.	72.44	snp	FAO=26	FDP=79	FR=.	FRO=53	FSAF=15	FSAR=11	FSRF=32	FSRR=21	FWDB=0.0560669	FXX=0	LEN=1	MLLD=53.9698	PB=0.5	PBP=1	QD=3.66781	RBI=0.0560851
chr1	47571902	47571902	C	T	0.346154	9	26	1	exonic	CYP4Z1	.	synonymous SNV	CYP4Z1:NM_178134:exon9:c.C1170T:p.I390I	rs4926802	.	.	0.3264	.	0.96	.	.	.	.	.	.	.	.	.	.	.	.	32.58	snp	FAO=9	FDP=26	FR=.	FRO=17	FSAF=3	FSAR=6	FSRF=5	FSRR=12	FWDB=-0.0221261	FXX=0	LEN=1	MLLD=310.303	PB=0.5	PBP=1	QD=5.01286	RBI=0.0225916
chr1	47571905	47571905	C	T	0.346154	9	26	2	exonic	CYP4Z1	.	synonymous SNV	CYP4Z1:NM_178134:exon9:c.C1173T:p.T391T	rs28463559	.	.	.	.	0.96	.	.	.	.	.	.	.	.	.	.	.	.	32.57	snp	FAO=9	FDP=26	FR=.	FRO=17	FSAF=3	FSAR=6	FSRF=5	FSRR=12	FWDB=-0.0353008	FXX=0	LEN=1	MLLD=42.4464	PB=0.5	PBP=1	QD=5.01046	RBI=0.0775407
chr1	47583415	47583415	G	T	0.311828	29	93	1	intronic	CYP4Z1	.	.	.	rs6664496	.	.	0.3355	.	0.97	.	.	.	.	.	.	.	.	.	.	.	.	87.14	snp	FAO=32	FDP=96	FR=.	FRO=64	FSAF=15	FSAR=17	FSRF=32	FSRR=32	FWDB=-0.00115899	FXX=0	LEN=1	MLLD=335.654	PB=0.5	PBP=1	QD=3.63104	RBI=0.00303386
chr1	47607281	47607281	C	T	0.32	8	25	1	exonic	CYP4A22	.	nonsynonymous SNV	CYP4A22:NM_001010969:exon3:c.C376T:p.R126W	rs12564525	.	.	0.2095	.	0.61	.	.	1	T	0	B	0	N	1	P	-0.27	T	27.68	snp	FAO=8	FDP=25	FR=.	FRO=17	FSAF=0	FSAR=8	FSRF=0	FSRR=17	FWDB=0	FXX=0	LEN=1	MLLD=69.365	PB=0.5	PBP=1	QD=4.42904	RBI=0.086936
chr1	47607762	47607762	T	C	0.318681	87	273	1	intronic	CYP4A22	.	.	.	rs2056901	.	.	0.2085	.	0.55	.	.	.	.	.	.	.	.	.	.	.	.	206.15	snp	FAO=87	FDP=273	FR=.	FRO=186	FSAF=52	FSAR=35	FSRF=81	FSRR=105	FWDB=-0.0477052	FXX=0	LEN=1	MLLD=63.106	PB=0.5	PBP=1	QD=3.02049	RBI=0.0529184
chr1	47607785	47607785	G	A	0.319853	87	272	2	exonic	CYP4A22	.	nonsynonymous SNV	CYP4A22:NM_001010969:exon4:c.G388A:p.G130S	rs2056900	.	.	0.2015	.	0.55	.	.	0.01	D	0.997	D	0	D	0.001	P	-0.65	T	207.53	snp	FAO=87	FDP=272	FR=.	FRO=185	FSAF=52	FSAR=35	FSRF=80	FSRR=105	FWDB=0.0159785	FXX=0	LEN=1	MLLD=368.298	PB=0.5	PBP=1	QD=3.05189	RBI=0.0175172
chr1	47607851	47607851	A	T	0.988889	267	270	2	exonic	CYP4A22	.	nonsynonymous SNV	CYP4A22:NM_001010969:exon4:c.A454T:p.N152Y	rs2056899	.	.	0.3865	.	0.98	.	.	1	T	0	B	0	N	1	P	-0.36	T	2574.35	snp	FAO=269	FDP=269	FR=.	FRO=0	FSAF=129	FSAR=140	FSRF=0	FSRR=0	FWDB=0.0233335	FXX=0.00370357	LEN=1	MLLD=335.856	PB=0.5	PBP=1	QD=38.2804	RBI=0.0254704
chr1	47608983	47608983	G	T	0.545455	6	11	2	exonic	CYP4A22	.	nonsynonymous SNV	CYP4A22:NM_001010969:exon5:c.G553T:p.V185F	rs113777592	.	.	0.2014	.	0.55	.	.	0.03	D	0.872	P	0.213	N	0.999	P	-0.45	T	36.92	snp	FAO=6	FDP=11	FR=.	FRO=5	FSAF=1	FSAR=5	FSRF=1	FSRR=4	FWDB=-0.0632901	FXX=0	LEN=1	MLLD=82.8452	PB=0.5	PBP=1	QD=13.4268	RBI=0.0636957
chr1	47609489	47609489	T	C	0.374194	116	310	1	exonic	CYP4A22	.	nonsynonymous SNV	CYP4A22:NM_001010969:exon6:c.T691C:p.C231R	rs10789501	.	.	0.338	.	0.94	.	.	1	T	0	B	0	N	0.918	P	-0.17	T	335.82	snp	FAO=114	FDP=306	FR=.	FRO=192	FSAF=34	FSAR=80	FSRF=83	FSRR=109	FWDB=-0.000489586	FXX=0.0129028	LEN=1	MLLD=88.3348	PB=0.5	PBP=1	QD=4.3898	RBI=0.018157
chr1	47609668	47609668	T	C	0.435897	85	195	1	intronic	CYP4A22	.	.	.	rs911909	.	.	.	.	0.93	.	.	.	.	.	.	.	.	.	.	.	.	310.8	snp	FAO=85	FDP=195	FR=.	FRO=110	FSAF=20	FSAR=65	FSRF=40	FSRR=70	FWDB=-0.00241029	FXX=0.0200995	LEN=1	MLLD=217.692	PB=0.5	PBP=1	QD=6.37547	RBI=0.00396029
chr1	47610065	47610065	A	C	0.340708	77	226	2	exonic	CYP4A22	.	nonsynonymous SNV	CYP4A22:NM_001010969:exon7:c.A827C:p.K276T	rs149718343	.	.	0.0877	.	0.31	.	.	0.15	T	0.464	P	0.335	N	1	P	-0.34	T	203.69	snp	FAO=77	FDP=226	FR=.	FRO=149	FSAF=33	FSAR=44	FSRF=68	FSRR=81	FWDB=-0.00108466	FXX=0.00440509	LEN=1	MLLD=132.909	PB=0.5	PBP=1	QD=3.60505	RBI=0.0466065
chr1	47611598	47611598	T	C	0.298475	137	459	1	exonic	CYP4A22	.	nonsynonymous SNV	CYP4A22:NM_001010969:exon10:c.T1283C:p.L428P	rs2405599	.	.	0.2245	.	0.61	.	.	1	T	0.001	B	0	N	0.002	P	1.64	T	254.09	snp	FAO=118	FDP=389	FR=.	FRO=271	FSAF=65	FSAR=53	FSRF=129	FSRR=142	FWDB=-0.0312022	FXX=0.0274993	LEN=1	MLLD=62.0246	PB=0.5	PBP=1	QD=2.61273	RBI=0.0313874
chr1	47685455	47685455	T	C	1	64	64	3	exonic	TAL1	.	synonymous SNV	TAL1:NM_001290406:exon3:c.A456G:p.K152K,TAL1:NM_001287347:exon5:c.A933G:p.K311K,TAL1:NM_001290403:exon5:c.A933G:p.K311K,TAL1:NM_001290405:exon5:c.A933G:p.K311K,TAL1:NM_001290404:exon6:c.A933G:p.K311K,TAL1:NM_003189:exon6:c.A933G:p.K311K	rs927462	.	.	.	.	1	.	.	.	.	.	.	.	.	.	.	.	.	606.59	snp	FAO=64	FDP=64	FR=.	FRO=0	FSAF=28	FSAR=36	FSRF=0	FSRR=0	FWDB=0.0434557	FXX=0.0153822	LEN=1	MLLD=148.323	PB=0.5	PBP=1	QD=37.9116	RBI=0.0435183
chr1	47716772	47716772	C	T	0.320611	42	131	3	UTR3	STIL	NM_001048166:c.*36G>A,NM_003035:c.*36G>A,NM_001282939:c.*36G>A,NM_001282937:c.*36G>A,NM_001282936:c.*36G>A,NM_001282938:c.*36G>A	.	.	.	.	.	.	.	.	.	.	.	.	.	.	.	.	.	.	.	.	106.84	snp	FAO=42	FDP=131	FR=.	FRO=89	FSAF=20	FSAR=22	FSRF=53	FSRR=36	FWDB=0.0141807	FXX=0	LEN=1	MLLD=244.829	PB=0.5	PBP=1	QD=3.26232	RBI=0.0237987
chr1	47716932	47716932	C	A	0.246667	37	150	4	exonic	STIL	.	nonsynonymous SNV	STIL:NM_001048166:exon17:c.G3743T:p.G1248V,STIL:NM_003035:exon17:c.G3740T:p.G1247V,STIL:NM_001282936:exon18:c.G3740T:p.G1247V,STIL:NM_001282937:exon18:c.G3689T:p.G1230V,STIL:NM_001282938:exon19:c.G3602T:p.G1201V,STIL:NM_001282939:exon19:c.G3548T:p.G1183V	.	.	.	.	.	.	.	.	0.11	T	0.145	B	0.333	N	1	N	2.21	T	63.09	snp	FAO=37	FDP=149	FR=.	FRO=112	FSAF=18	FSAR=19	FSRF=49	FSRR=63	FWDB=0.00821924	FXX=0.00666622	LEN=1	MLLD=236.164	PB=0.5	PBP=1	QD=1.6936	RBI=0.0139386
chr1	47717189	47717189	A	G	0.323529	44	136	1	exonic	STIL	.	synonymous SNV	STIL:NM_001048166:exon17:c.T3486C:p.P1162P,STIL:NM_003035:exon17:c.T3483C:p.P1161P,STIL:NM_001282936:exon18:c.T3483C:p.P1161P,STIL:NM_001282937:exon18:c.T3432C:p.P1144P,STIL:NM_001282938:exon19:c.T3345C:p.P1115P,STIL:NM_001282939:exon19:c.T3291C:p.P1097P	rs2758735	CLINSIG=non-pathogenic,non-pathogenic|non-pathogenic;CLNDBN=not_specified,not_specified|not_provided;CLNREVSTAT=criteria_provided\x2c_single_submitter,criteria_provided\x2c_multiple_submitters\x2c_no_conflicts|criteria_provided\x2c_single_submitter;CLNACC=RCV000147697.1,RCV000080044.4|RCV000128291.1;CLNDSDB=MedGen,MedGen|MedGen;CLNDSDBID=CN169374,CN169374|CN221809	.	0.525	.	0.65	.	.	.	.	.	.	.	.	.	.	.	.	117.04	snp	FAO=45	FDP=137	FR=.	FRO=92	FSAF=26	FSAR=19	FSRF=49	FSRR=43	FWDB=0.000491874	FXX=0	LEN=1	MLLD=300.177	PB=0.5	PBP=1	QD=3.41726	RBI=0.00363847
chr1	47726087	47726087	T	C	0.642857	81	126	1	exonic	STIL	.	nonsynonymous SNV	STIL:NM_001048166:exon16:c.A2954G:p.H985R,STIL:NM_003035:exon16:c.A2951G:p.H984R,STIL:NM_001282936:exon17:c.A2951G:p.H984R,STIL:NM_001282937:exon17:c.A2900G:p.H967R,STIL:NM_001282938:exon18:c.A2813G:p.H938R,STIL:NM_001282939:exon18:c.A2759G:p.H920R	rs13376679	CLINSIG=non-pathogenic;CLNDBN=not_specified;CLNREVSTAT=criteria_provided\x2c_multiple_submitters\x2c_no_conflicts;CLNACC=RCV000080043.4;CLNDSDB=MedGen;CLNDSDBID=CN169374	.	0.3151	.	0.32	.	.	0.4	T	0.001	B	0.16	N	1	P	2.31	T	458.22	snp	FAO=81	FDP=126	FR=.	FRO=45	FSAF=41	FSAR=40	FSRF=30	FSRR=15	FWDB=0.0107436	FXX=0	LEN=1	MLLD=58.1206	PB=0.5	PBP=1	QD=14.5465	RBI=0.0452838
chr1	47753405	47753405	G	A	0.374269	64	171	1	intronic	STIL	.	.	.	rs12125261	.	.	.	.	0.52	.	.	.	.	.	.	.	.	.	.	.	.	206.83	snp	FAO=66	FDP=173	FR=.	FRO=107	FSAF=39	FSAR=27	FSRF=53	FSRR=54	FWDB=0.0194611	FXX=0.0057468	LEN=1	MLLD=58.9818	PB=0.5	PBP=1	QD=4.78229	RBI=0.0200597
chr1	47765763	47765763	C	T	0.280702	48	171	1	exonic	STIL	.	nonsynonymous SNV	STIL:NM_001048166:exon6:c.G515A:p.R172K,STIL:NM_003035:exon6:c.G515A:p.R172K,STIL:NM_001282936:exon7:c.G515A:p.R172K,STIL:NM_001282937:exon7:c.G515A:p.R172K	.	.	.	.	.	.	.	.	0.09	T	0.778	P	0	D	1	D	0.7	T	104.85	snp	FAO=49	FDP=171	FR=.	FRO=122	FSAF=35	FSAR=14	FSRF=76	FSRR=46	FWDB=-0.00341948	FXX=0.0228558	LEN=1	MLLD=297.539	PB=0.5	PBP=1	QD=2.45268	RBI=0.00402685
chr1	47767141	47767141	C	A	0.695167	187	269	1	intronic	STIL	.	.	.	rs6689687	.	.	.	.	0.89	.	.	.	.	.	.	.	.	.	.	.	.	1144.49	snp	FAO=188	FDP=271	FR=.	FRO=83	FSAF=90	FSAR=98	FSRF=47	FSRR=36	FWDB=0.00339275	FXX=0	LEN=1	MLLD=207.974	PB=0.5	PBP=1	QD=16.8928	RBI=0.029109
chr1	47767914	47767914	G	A	0.726316	138	190	1	exonic	STIL	.	nonsynonymous SNV	STIL:NM_001048166:exon4:c.C257T:p.A86V,STIL:NM_003035:exon4:c.C257T:p.A86V,STIL:NM_001282936:exon5:c.C257T:p.A86V,STIL:NM_001282937:exon5:c.C257T:p.A86V,STIL:NM_001282938:exon5:c.C257T:p.A86V,STIL:NM_001282939:exon5:c.C257T:p.A86V	rs3125630	CLINSIG=non-pathogenic|probable-non-pathogenic;CLNDBN=Primary_autosomal_recessive_microcephaly_7|not_specified;CLNREVSTAT=no_assertion_criteria_provided|no_assertion_criteria_provided;CLNACC=RCV000020526.1|RCV000147687.1;CLNDSDB=GeneReviews:MedGen:OMIM:Orphanet|MedGen;CLNDSDBID=NBK9587:C2675187:612703:ORPHA2512|CN169374	.	0.477	.	0.88	.	.	1	T	0	B	0	N	1	P	1.87	T	890.71	snp	FAO=138	FDP=190	FR=.	FRO=52	FSAF=82	FSAR=56	FSRF=31	FSRR=21	FWDB=-0.0433518	FXX=0	LEN=1	MLLD=73.6176	PB=0.5	PBP=1	QD=18.7517	RBI=0.0507436
chr1	47838728	47838728	G	T	0.22561	74	328	2	exonic	CMPK1	.	nonsynonymous SNV	CMPK1:NM_001136140:exon2:c.G273T:p.M91I,CMPK1:NM_016308:exon3:c.G420T:p.M140I	.	.	.	.	.	.	.	.	0.11	T	0.28	B	0	D	1	D	-0.99	T	95.38	snp	FAO=74	FDP=329	FR=.	FRO=255	FSAF=30	FSAR=44	FSRF=82	FSRR=173	FWDB=0.00908311	FXX=0.00303021	LEN=1	MLLD=55.6984	PB=0.5	PBP=1	QD=1.15965	RBI=0.0291078
chr1	47842431	47842431	G	A	0.991736	240	242	2	UTR3	CMPK1	NM_016308:c.*14G>A,NM_001136140:c.*14G>A	.	.	rs3125648	.	.	0.9983	.	1	.	.	.	.	.	.	.	.	.	.	.	.	2299.61	snp	FAO=242	FDP=242	FR=.	FRO=0	FSAF=127	FSAR=115	FSRF=0	FSRR=0	FWDB=0.0475077	FXX=0.00819639	LEN=1	MLLD=60.9458	PB=0.5	PBP=1	QD=38.0101	RBI=0.119563
chr1	48241091	48241091	G	T	0.443299	43	97	1	exonic	TRABD2B	.	nonsynonymous SNV	TRABD2B:NM_001194986:exon6:c.C1100A:p.A367E	rs146196345	.	.	.	.	0.075	.	.	.	.	.	.	.	.	.	.	.	.	178.02	snp	FAO=43	FDP=91	FR=.	FRO=48	FSAF=38	FSAR=5	FSRF=22	FSRR=26	FWDB=0.0631204	FXX=0.0618493	LEN=1	MLLD=58.7132	PB=0.5	PBP=1	QD=7.82493	RBI=0.072793
chr1	48241109	48241109	G	A	0.394231	41	104	3	exonic	TRABD2B	.	nonsynonymous SNV	TRABD2B:NM_001194986:exon6:c.C1082T:p.P361L	.	.	.	.	.	.	.	.	.	.	.	.	.	.	.	.	.	.	120.52	snp	FAO=37	FDP=97	FR=.	FRO=60	FSAF=21	FSAR=16	FSRF=39	FSRR=21	FWDB=0.03058	FXX=0.0673012	LEN=1	MLLD=44.6922	PB=0.5	PBP=1	QD=4.97004	RBI=0.0485002
chr1	48260309	48260309	C	A	0.348993	156	447	2	exonic	TRABD2B	.	nonsynonymous SNV	TRABD2B:NM_001194986:exon4:c.G937T:p.A313S	.	.	.	.	.	.	.	.	.	.	.	.	.	.	.	.	.	.	387.12	snp	FAO=142	FDP=400	FR=.	FRO=258	FSAF=63	FSAR=79	FSRF=117	FSRR=141	FWDB=-0.016467	FXX=0	LEN=1	MLLD=61.1858	PB=0.5	PBP=1	QD=3.87119	RBI=0.0165526
chr1	48688428	48688428	C	A	0.291139	23	79	1	exonic	SLC5A9	.	nonsynonymous SNV	SLC5A9:NM_001011547:exon1:c.C20A:p.A7E,SLC5A9:NM_001135181:exon1:c.C20A:p.A7E	.	.	.	.	.	.	.	.	0.03	D	0.001	B	.	.	0.863	N	-2.36	D	56.44	snp	FAO=23	FDP=78	FR=.	FRO=55	FSAF=21	FSAR=2	FSRF=47	FSRR=8	FWDB=0.00915478	FXX=0.0126566	LEN=1	MLLD=292.834	PB=0.5	PBP=1	QD=2.89411	RBI=0.0118782
chr1	48690504	48690504	G	T	0.323136	169	523	2	intronic	SLC5A9	.	.	.	.	.	.	.	.	.	.	.	.	.	.	.	.	.	.	.	.	.	264.95	snp	FAO=122	FDP=400	FR=.	FRO=278	FSAF=72	FSAR=50	FSRF=162	FSRR=116	FWDB=-0.100094	FXX=0	LEN=1	MLLD=135.074	PB=0.5	PBP=1	QD=2.64947	RBI=0.100547
chr1	48697733	48697733	T	G	1	98	98	2	exonic	SLC5A9	.	nonsynonymous SNV	SLC5A9:NM_001011547:exon7:c.T807G:p.I269M,SLC5A9:NM_001135181:exon8:c.T882G:p.I294M	rs212991	.	.	0.9986	.	1	.	.	1	T	0.001	B	0	N	0	P	-2.35	D	940.79	snp	FAO=98	FDP=98	FR=.	FRO=0	FSAF=29	FSAR=69	FSRF=0	FSRR=0	FWDB=0.000259517	FXX=0	LEN=1	MLLD=338.99	PB=0.5	PBP=1	QD=38.3996	RBI=0.0224739
chr1	48703463	48703463	C	T	0.278351	54	194	4	exonic	SLC5A9	.	nonsynonymous SNV	SLC5A9:NM_001011547:exon11:c.C1405T:p.P469S,SLC5A9:NM_001135181:exon12:c.C1480T:p.P494S	.	.	.	.	.	.	.	.	0.02	D	1	D	0	D	1	D	-2.21	D	106.75	snp	FAO=54	FDP=194	FR=.	FRO=140	FSAF=32	FSAR=22	FSRF=84	FSRR=56	FWDB=-0.0347119	FXX=0	LEN=1	MLLD=198.625	PB=0.5	PBP=1	QD=2.20094	RBI=0.0352063
chr1	48704994	48704994	G	A	0.296296	48	162	3	exonic	SLC5A9	.	nonsynonymous SNV	SLC5A9:NM_001011547:exon12:c.G1462A:p.G488R,SLC5A9:NM_001135181:exon13:c.G1537A:p.G513R	.	.	ID=COSM1667540;OCCURENCE=2(haematopoietic_and_lymphoid_tissue)	.	.	.	.	.	.	.	1	D	0	D	1	D	-4.6	D	103.34	snp	FAO=48	FDP=162	FR=.	FRO=114	FSAF=36	FSAR=12	FSRF=62	FSRR=52	FWDB=0.0148112	FXX=0	LEN=1	MLLD=126.981	PB=0.5	PBP=1	QD=2.55169	RBI=0.0295147
chr1	48764419	48764419	C	T	0.691729	92	133	1	exonic	SPATA6	.	nonsynonymous SNV	SPATA6:NM_001286239:exon12:c.G1391A:p.C464Y,SPATA6:NM_001286238:exon13:c.G1385A:p.C462Y,SPATA6:NM_019073:exon13:c.G1433A:p.C478Y	rs1056042	.	.	0.4214	.	0.43	.	.	0.15	T	0.997	D	0	D	0.104	P	2.64	T	560.04	snp	FAO=92	FDP=133	FR=.	FRO=41	FSAF=47	FSAR=45	FSRF=16	FSRR=25	FWDB=0.0288491	FXX=0	LEN=1	MLLD=312.32	PB=0.5	PBP=1	QD=16.8433	RBI=0.029478
chr1	48869409	48869409	C	T	0.304348	14	46	2	intronic	SPATA6	.	.	.	rs41296157	.	.	.	.	0.067	.	.	.	.	.	.	.	.	.	.	.	.	40.47	snp	FAO=14	FDP=45	FR=.	FRO=31	FSAF=11	FSAR=3	FSRF=10	FSRR=21	FWDB=-0.0419531	FXX=0.0217344	LEN=1	MLLD=56.9893	PB=0.5	PBP=1	QD=3.59706	RBI=0.0589498
chr1	48937691	48937691	A	T	0.585366	24	41	1	UTR5	SPATA6	NM_001286238:c.-11T>A,NM_001286239:c.-11T>A,NM_019073:c.-11T>A	.	.	rs2275309	.	.	0.393	.	0.48	.	.	.	.	.	.	.	.	.	.	.	.	133.97	snp	FAO=24	FDP=40	FR=.	FRO=16	FSAF=13	FSAR=11	FSRF=7	FSRR=9	FWDB=0.0353067	FXX=0.0243843	LEN=1	MLLD=149.967	PB=0.5	PBP=1	QD=13.3966	RBI=0.036676
chr1	48937747	48937747	G	C	0.340426	16	47	4	UTR5	SPATA6	NM_001286238:c.-67C>G,NM_001286239:c.-67C>G,NM_019073:c.-67C>G	.	.	.	.	.	.	.	.	.	.	.	.	.	.	.	.	.	.	.	.	52.62	snp	FAO=17	FDP=47	FR=.	FRO=30	FSAF=6	FSAR=11	FSRF=15	FSRR=15	FWDB=0.000424145	FXX=0	LEN=1	MLLD=39.3809	PB=0.5	PBP=1	QD=4.47871	RBI=0.08012
chr1	49056695	49056695	T	C	0.310976	51	164	1	intronic	AGBL4	.	.	.	rs7543402	.	.	0.3787	.	0.55	.	.	.	.	.	.	.	.	.	.	.	.	121.15	snp	FAO=51	FDP=164	FR=.	FRO=113	FSAF=20	FSAR=31	FSRF=49	FSRR=64	FWDB=0.0533669	FXX=0	LEN=1	MLLD=160.855	PB=0.5	PBP=1	QD=2.95485	RBI=0.0533891
chr1	49100242	49100242	A	T	0.4	74	185	1	exonic	AGBL4	.	nonsynonymous SNV	AGBL4:NM_032785:exon9:c.T874A:p.W292R	.	.	.	.	.	.	.	.	.	.	1	D	0	D	1	D	2.53	T	243.4	snp	FAO=74	FDP=185	FR=.	FRO=111	FSAF=34	FSAR=40	FSRF=44	FSRR=67	FWDB=0.0582516	FXX=0	LEN=1	MLLD=80.7585	PB=0.5	PBP=1	QD=5.26281	RBI=0.0689835
chr1	49100332	49100332	C	T	0.36646	59	161	2	intronic	AGBL4	.	.	.	rs319983	.	.	.	.	0.6	.	.	.	.	.	.	.	.	.	.	.	.	176.09	snp	FAO=59	FDP=161	FR=.	FRO=102	FSAF=17	FSAR=42	FSRF=30	FSRR=72	FWDB=-0.0149915	FXX=0	LEN=1	MLLD=67.0824	PB=0.5	PBP=1	QD=4.37496	RBI=0.0342265
chr1	49202092	49202092	C	A	0.378505	81	214	2	exonic	BEND5	.	nonsynonymous SNV	BEND5:NM_001302082:exon5:c.G420T:p.E140D,BEND5:NM_024603:exon5:c.G927T:p.E309D	.	.	.	.	.	.	.	.	.	.	0.984	D	0	D	1	D	.	.	246.61	snp	FAO=81	FDP=214	FR=.	FRO=133	FSAF=55	FSAR=26	FSRF=47	FSRR=86	FWDB=-0.00610457	FXX=0	LEN=1	MLLD=68.1819	PB=0.5	PBP=1	QD=4.60953	RBI=0.0129532
chr1	49224584	49224584	G	T	1	153	153	1	exonic	BEND5	.	synonymous SNV	BEND5:NM_001302082:exon3:c.C226A:p.R76R,BEND5:NM_024603:exon3:c.C733A:p.R245R	rs1128934	.	.	0.885	.	0.89	.	.	.	.	.	.	.	.	.	.	.	.	1459.46	snp	FAO=153	FDP=153	FR=.	FRO=0	FSAF=75	FSAR=78	FSRF=0	FSRR=0	FWDB=0.0289815	FXX=0	LEN=1	MLLD=221.795	PB=0.5	PBP=1	QD=38.1559	RBI=0.0353211
chr1	49332969	49332969	A	G	1	217	217	1	intronic	AGBL4	.	.	.	rs61785986	.	.	0.6364	.	0.65	.	.	.	.	.	.	.	.	.	.	.	.	2109.09	snp	FAO=219	FDP=219	FR=.	FRO=0	FSAF=115	FSAR=104	FSRF=0	FSRR=0	FWDB=-0.0128838	FXX=0.00454525	LEN=1	MLLD=315.369	PB=0.5	PBP=1	QD=38.5223	RBI=0.0247768
chr1	49511424	49511424	A	G	0.765027	140	183	1	exonic	AGBL4	.	synonymous SNV	AGBL4:NM_032785:exon5:c.T426C:p.H142H	rs3934240	.	.	0.2209	.	0.48	.	.	.	.	.	.	.	.	.	.	.	.	946.7	snp	FAO=140	FDP=183	FR=.	FRO=43	FSAF=66	FSAR=74	FSRF=21	FSRR=22	FWDB=-0.0145489	FXX=0	LEN=1	MLLD=71.1208	PB=0.5	PBP=1	QD=20.6929	RBI=0.0254922
chr1	50572096	50572096	C	A	0.663866	79	119	4	intronic	ELAVL4	.	.	.	rs12138061	.	.	0.2253	.	0.35	.	.	.	.	.	.	.	.	.	.	.	.	465.66	snp	FAO=79	FDP=119	FR=.	FRO=40	FSAF=40	FSAR=39	FSRF=28	FSRR=12	FWDB=-0.0454024	FXX=0	LEN=1	MLLD=43.9707	PB=0.5	PBP=1	QD=15.6523	RBI=0.0483802
chr1	50642778	50642778	G	A	0.310345	18	58	2	exonic	ELAVL4	.	nonsynonymous SNV	ELAVL4:NM_001144774:exon3:c.G268A:p.G90R,ELAVL4:NM_001144775:exon3:c.G376A:p.G126R,ELAVL4:NM_001144776:exon3:c.G268A:p.G90R,ELAVL4:NM_001144777:exon3:c.G277A:p.G93R,ELAVL4:NM_001294348:exon3:c.G283A:p.G95R,ELAVL4:NM_021952:exon3:c.G268A:p.G90R	.	.	.	.	.	.	.	.	0.01	D	1	D	0	D	1	D	0.78	T	50.29	snp	FAO=18	FDP=58	FR=.	FRO=40	FSAF=3	FSAR=15	FSRF=7	FSRR=33	FWDB=-0.0311499	FXX=0.0169463	LEN=1	MLLD=57.8741	PB=0.5	PBP=1	QD=3.4681	RBI=0.0518308
chr1	50661411	50661411	C	T	0.887006	157	177	5	exonic	ELAVL4	.	synonymous SNV	ELAVL4:NM_001144774:exon5:c.C687T:p.P229P,ELAVL4:NM_001144775:exon5:c.C795T:p.P265P,ELAVL4:NM_001144776:exon5:c.C687T:p.P229P,ELAVL4:NM_001144777:exon5:c.C696T:p.P232P,ELAVL4:NM_001294348:exon5:c.C702T:p.P234P,ELAVL4:NM_021952:exon5:c.C687T:p.P229P	rs2480683	.	.	0.9693	.	1	.	.	.	.	.	.	.	.	.	.	.	.	1272.8	snp	FAO=157	FDP=176	FR=.	FRO=19	FSAF=70	FSAR=87	FSRF=16	FSRR=3	FWDB=0.0332606	FXX=0.0056494	LEN=1	MLLD=189.892	PB=0.5	PBP=1	QD=28.9273	RBI=0.0385073
chr1	50666515	50666515	C	T	0.929293	184	198	6	exonic	ELAVL4	.	nonsynonymous SNV	ELAVL4:NM_021952:exon7:c.C808T:p.P270S	rs2494876	.	.	0.9206	.	0.92	.	.	0.67	T	0.001	B	0.001	N	0	P	2.89	T	1592.48	snp	FAO=187	FDP=201	FR=.	FRO=14	FSAF=92	FSAR=95	FSRF=8	FSRR=6	FWDB=0.0575627	FXX=0.0147052	LEN=1	MLLD=42.8058	PB=0.5	PBP=1	QD=31.6911	RBI=0.104
chr1	50884230	50884230	G	C	0.702128	33	47	1	UTR3	DMRTA2	NM_032110:c.*107C>G	.	.	rs1296714	.	.	.	.	0.98	.	.	.	.	.	.	.	.	.	.	.	.	448.71	snp	FAO=47	FDP=47	FR=.,HEALED	FRO=0	FSAF=26	FSAR=21	FSRF=0	FSRR=0	FWDB=0.0188348	FXX=0	LEN=1	MLLD=313.706	PB=0.5	PBP=1	QD=38.1884	RBI=0.0891748
chr1	51435986	51435986	G	A	0.358696	33	92	4	UTR5	CDKN2C	NM_078626:c.-55G>A	.	.	.	.	.	.	.	.	.	.	.	.	.	.	.	.	.	.	.	.	104.8	snp	FAO=34	FDP=93	FR=.	FRO=59	FSAF=30	FSAR=4	FSRF=54	FSRR=5	FWDB=-0.00325103	FXX=0	LEN=1	MLLD=46.582	PB=0.5	PBP=1	QD=4.50758	RBI=0.098419
chr1	51753904	51753904	G	A	0.663265	130	196	2	exonic	TTC39A	.	synonymous SNV	TTC39A:NM_001297667:exon6:c.C390T:p.I130I,TTC39A:NM_001297666:exon7:c.C591T:p.I197I,TTC39A:NM_001080494:exon18:c.C1662T:p.I554I,TTC39A:NM_001144832:exon18:c.C1671T:p.I557I,TTC39A:NM_001297663:exon18:c.C1659T:p.I553I,TTC39A:NM_001297664:exon18:c.C1578T:p.I526I,TTC39A:NM_001297665:exon18:c.C1767T:p.I589I	rs17392930	.	.	0.0504	.	0.057	.	.	.	.	.	.	.	.	.	.	.	.	757.13	snp	FAO=130	FDP=196	FR=.	FRO=66	FSAF=56	FSAR=74	FSRF=28	FSRR=38	FWDB=0.0886994	FXX=0	LEN=1	MLLD=52.948	PB=0.5	PBP=1	QD=15.4517	RBI=0.111328
chr1	51777726	51777726	C	T	0.282353	24	85	4	intronic	TTC39A	.	.	.	.	.	.	.	.	.	.	.	.	.	.	.	.	.	.	.	.	.	54.36	snp	FAO=24	FDP=85	FR=.	FRO=61	FSAF=11	FSAR=13	FSRF=21	FSRR=40	FWDB=0.0259761	FXX=0	LEN=1	MLLD=47.3291	PB=0.5	PBP=1	QD=2.55828	RBI=0.0578618
chr1	51777748	51777748	A	G	0.28866	28	97	1	intronic	TTC39A	.	.	.	rs7521849	.	.	0.1163	.	0.44	.	.	.	.	.	.	.	.	.	.	.	.	63.89	snp	FAO=28	FDP=97	FR=.	FRO=69	FSAF=12	FSAR=16	FSRF=23	FSRR=46	FWDB=-0.00199596	FXX=0	LEN=1	MLLD=157.652	PB=0.5	PBP=1	QD=2.63479	RBI=0.00261982
chr1	51787367	51787367	T	A	0.205882	14	68	1	intronic	TTC39A	.	.	.	rs41287298	.	.	0.0528	.	0.061	.	.	.	.	.	.	.	.	.	.	.	.	21.16	snp	FAO=14	FDP=69	FR=.	FRO=55	FSAF=9	FSAR=5	FSRF=41	FSRR=14	FWDB=-0.0254765	FXX=0	LEN=1	MLLD=111.946	PB=0.5	PBP=1	QD=1.22674	RBI=0.0493504
chr1	51826921	51826921	T	C	0.357724	44	123	1	exonic	EPS15	.	nonsynonymous SNV	EPS15:NM_001159969:exon12:c.A1524G:p.I508M,EPS15:NM_001981:exon24:c.A2466G:p.I822M	rs17567	.	.	0.2305	.	0.57	.	.	0.25	T	0.001	B	.	.	0	P	0.98	T	134.59	snp	FAO=45	FDP=124	FR=.	FRO=79	FSAF=11	FSAR=34	FSRF=34	FSRR=45	FWDB=-0.0228964	FXX=0	LEN=1	MLLD=76.5595	PB=0.5	PBP=1	QD=4.34171	RBI=0.0502853
chr1	51829508	51829508	T	G	0.363636	56	154	2	intronic	EPS15	.	.	.	.	.	.	.	.	0.0001	.	.	.	.	.	.	.	.	.	.	.	.	165.22	snp	FAO=56	FDP=154	FR=.	FRO=98	FSAF=35	FSAR=21	FSRF=55	FSRR=43	FWDB=0.0455432	FXX=0	LEN=1	MLLD=59.0592	PB=0.5	PBP=1	QD=4.29146	RBI=0.0479524
chr1	51873951	51873951	G	A	1	229	229	1	exonic	EPS15	.	synonymous SNV	EPS15:NM_001159969:exon3:c.C387T:p.Y129Y,EPS15:NM_001981:exon15:c.C1329T:p.Y443Y	rs1065754	.	.	0.6548	.	0.99	.	.	.	.	.	.	.	.	.	.	.	.	2204.64	snp	FAO=229	FDP=229	FR=.	FRO=0	FSAF=102	FSAR=127	FSRF=0	FSRR=0	FWDB=-0.0221314	FXX=0	LEN=1	MLLD=362.565	PB=0.5	PBP=1	QD=38.5091	RBI=0.0222223
chr1	51913695	51913695	C	T	0.392157	40	102	2	intronic	EPS15	.	.	.	rs79924227	.	.	0.0517	.	0.053	.	.	.	.	.	.	.	.	.	.	.	.	134.13	snp	FAO=40	FDP=102	FR=.	FRO=62	FSAF=17	FSAR=23	FSRF=37	FSRR=25	FWDB=-0.00849322	FXX=0	LEN=1	MLLD=179.379	PB=0.5	PBP=1	QD=5.26003	RBI=0.017769
chr1	52195556	52195556	G	T	0.332046	86	259	4	UTR5	OSBPL9	NM_148907:c.-91G>T,NM_148904:c.-20264G>T,NM_148905:c.-20264G>T	.	.	.	.	.	.	.	.	.	.	.	.	.	.	.	.	.	.	.	.	217.16	snp	FAO=86	FDP=259	FR=.	FRO=173	FSAF=45	FSAR=41	FSRF=93	FSRR=80	FWDB=-0.00337943	FXX=0	LEN=1	MLLD=264.265	PB=0.5	PBP=1	QD=3.35383	RBI=0.0152834
chr1	52226301	52226301	G	A	0.266667	4	15	3	intronic	OSBPL9	.	.	.	.	.	.	.	.	.	.	.	.	.	.	.	.	.	.	.	.	.	15.21	snp	FAO=4	FDP=15	FR=.	FRO=11	FSAF=2	FSAR=2	FSRF=3	FSRR=8	FWDB=0.00310352	FXX=0	LEN=1	MLLD=293.728	PB=0.5	PBP=1	QD=4.05713	RBI=0.0226462
chr1	52251420	52251420	C	T	0.318519	43	135	1	intronic	OSBPL9	.	.	.	.	.	.	.	.	.	.	.	.	.	.	.	.	.	.	.	.	.	107.57	snp	FAO=43	FDP=135	FR=.	FRO=92	FSAF=26	FSAR=17	FSRF=45	FSRR=47	FWDB=-0.0330315	FXX=0	LEN=1	MLLD=71.4036	PB=0.5	PBP=1	QD=3.18723	RBI=0.0402985
chr1	52264064	52264064	A	G	0.255814	44	172	2	exonic	NRD1	.	synonymous SNV	NRD1:NM_001101662:exon22:c.T2461C:p.L821L,NRD1:NM_001242361:exon24:c.T2269C:p.L757L,NRD1:NM_002525:exon24:c.T2665C:p.L889L	rs1770791	.	.	0.2416	.	0.67	.	.	.	.	.	.	0	D	0	P	.	.	84.79	snp	FAO=46	FDP=174	FR=.	FRO=128	FSAF=28	FSAR=18	FSRF=69	FSRR=59	FWDB=-0.035444	FXX=0	LEN=1	MLLD=68.7348	PB=0.5	PBP=1	QD=1.9493	RBI=0.0523105
chr1	52272466	52272466	C	T	0.326087	30	92	2	exonic	NRD1	.	nonsynonymous SNV	NRD1:NM_001101662:exon18:c.G2110A:p.A704T,NRD1:NM_001242361:exon20:c.G1918A:p.A640T,NRD1:NM_002525:exon20:c.G2314A:p.A772T	.	.	.	.	.	.	.	.	.	.	0.997	D	0	D	1	D	1.52	T	82.6	snp	FAO=30	FDP=91	FR=.	FRO=61	FSAF=7	FSAR=23	FSRF=15	FSRR=46	FWDB=-0.0328986	FXX=0.0108684	LEN=1	MLLD=57.2683	PB=0.5	PBP=1	QD=3.63076	RBI=0.0431481
chr1	52402956	52402956	G	A	1	174	174	3	intronic	RAB3B	.	.	.	rs10888742	.	.	0.9534	.	1	.	.	.	.	.	.	.	.	.	.	.	.	1662.9	snp	FAO=174	FDP=174	FR=.	FRO=0	FSAF=85	FSAR=89	FSRF=0	FSRR=0	FWDB=0.0363909	FXX=0	LEN=1	MLLD=284.938	PB=0.5	PBP=1	QD=38.2275	RBI=0.0363982
chr1	52489322	52489322	G	A	0.981132	156	159	3	intronic	TXNDC12	.	.	.	rs2783178	.	.	.	.	1	.	.	.	.	.	.	.	.	.	.	.	.	1454.84	snp	FAO=159	FDP=162	FR=.	FRO=3	FSAF=65	FSAR=94	FSRF=2	FSRR=1	FWDB=-0.0732622	FXX=0.0121944	LEN=1	MLLD=115.594	PB=0.5	PBP=1	QD=35.922	RBI=0.094588
chr1	52704003	52704003	G	T	0.25641	20	78	3	exonic	ZFYVE9	.	nonsynonymous SNV	ZFYVE9:NM_004799:exon4:c.G914T:p.G305V,ZFYVE9:NM_007324:exon4:c.G914T:p.G305V	.	.	.	.	.	.	.	.	0.22	T	0.963	D	0.432	N	1	N	0.85	T	40.53	snp	FAO=20	FDP=78	FR=.	FRO=58	FSAF=7	FSAR=13	FSRF=39	FSRR=19	FWDB=-0.0105992	FXX=0	LEN=1	MLLD=281.513	PB=0.5	PBP=1	QD=2.07823	RBI=0.013219
chr1	52820226	52820226	G	A	1	195	195	1	intronic	CC2D1B	.	.	.	rs2820334	.	.	1	.	1	.	.	.	.	.	.	.	.	.	.	.	.	1866.85	snp	FAO=195	FDP=195	FR=.	FRO=0	FSAF=75	FSAR=120	FSRF=0	FSRR=0	FWDB=-0.0606368	FXX=0	LEN=1	MLLD=190.295	PB=0.5	PBP=1	QD=38.2944	RBI=0.064688
chr1	52854116	52854116	T	A	0.398892	144	361	1	exonic	ORC1	.	nonsynonymous SNV	ORC1:NM_001190818:exon8:c.A1381T:p.S461C,ORC1:NM_004153:exon8:c.A1381T:p.S461C	.	.	.	.	.	.	.	.	0.05	D	0.533	P	0.121	N	0.999	N	0.91	T	462.95	snp	FAO=144	FDP=360	FR=.	FRO=216	FSAF=75	FSAR=69	FSRF=122	FSRR=94	FWDB=-0.0106363	FXX=0.00277001	LEN=1	MLLD=188.041	PB=0.5	PBP=1	QD=5.14389	RBI=0.0158657
chr1	52854222	52854222	C	T	0.389474	37	95	2	exonic	ORC1	.	synonymous SNV	ORC1:NM_001190818:exon8:c.G1275A:p.E425E,ORC1:NM_001190819:exon8:c.G1275A:p.E425E,ORC1:NM_004153:exon8:c.G1275A:p.E425E	.	.	.	.	.	.	.	.	.	.	.	.	.	.	.	.	.	.	122.99	snp	FAO=37	FDP=95	FR=.	FRO=58	FSAF=37	FSAR=0	FSRF=53	FSRR=5	FWDB=-0.0118092	FXX=0	LEN=1	MLLD=66.4582	PB=0.5	PBP=1	QD=5.1787	RBI=0.0275752
chr1	52854247	52854247	G	A	0.376344	35	93	1	exonic	ORC1	.	nonsynonymous SNV	ORC1:NM_001190818:exon8:c.C1250T:p.S417L,ORC1:NM_001190819:exon8:c.C1250T:p.S417L,ORC1:NM_004153:exon8:c.C1250T:p.S417L	.	.	.	.	.	.	.	.	0.7	T	0.129	B	0.621	N	1	N	0.91	T	122.98	snp	FAO=37	FDP=95	FR=.	FRO=58	FSAF=36	FSAR=1	FSRF=53	FSRR=5	FWDB=-0.0159013	FXX=0	LEN=1	MLLD=315.696	PB=0.5	PBP=1	QD=5.17823	RBI=0.0601664
chr1	52878300	52878300	T	A	0.717949	56	78	1	intronic	PRPF38A	.	.	.	rs4319263	.	.	0.216	.	0.79	.	.	.	.	.	.	.	.	.	.	.	.	360.49	snp	FAO=56	FDP=78	FR=.	FRO=22	FSAF=11	FSAR=45	FSRF=8	FSRR=14	FWDB=-0.00596136	FXX=0	LEN=1	MLLD=85.9049	PB=0.5	PBP=1	QD=18.4866	RBI=0.0195613
chr1	52882406	52882406	A	G	0.647059	11	17	2	UTR3	PRPF38A	NM_032864:c.*44A>G	.	.	rs6677047	.	.	0.2163	.	0.79	.	.	.	.	.	.	.	.	.	.	.	.	67.74	snp	FAO=11	FDP=17	FR=.	FRO=6	FSAF=8	FSAR=3	FSRF=1	FSRR=5	FWDB=-0.0101242	FXX=0	LEN=1	MLLD=184.194	PB=0.5	PBP=1	QD=15.9378	RBI=0.0209545
chr1	52943525	52943525	C	T	0.291667	42	144	3	exonic	ZCCHC11	.	synonymous SNV	ZCCHC11:NM_001009881:exon12:c.G1878A:p.R626R,ZCCHC11:NM_015269:exon12:c.G1878A:p.R626R	.	.	.	.	.	.	.	.	.	.	.	.	.	.	.	.	.	.	100.88	snp	FAO=42	FDP=136	FR=.	FRO=94	FSAF=26	FSAR=16	FSRF=57	FSRR=37	FWDB=-0.0232945	FXX=0.0555517	LEN=1	MLLD=339.104	PB=0.5	PBP=1	QD=2.9672	RBI=0.0385951
chr1	53072454	53072454	T	C	#VALUE!	19;34	159	3;3	exonic	GPX7	.	synonymous SNV	GPX7:NM_015696:exon2:c.T237C:p.F79F	rs1970951	.	.	0.8366	.	0.97	.	.	.	.	.	.	.	.	.	.	.	.	126.65	mnp;snp	FAO=19,34	FDP=158	FR=.	FRO=105	FSAF=9,15	FSAR=10,19	FSRF=52	FSRR=53	FWDB=-0.0165015,0.00191992	FXX=0.00628891	LEN=2,1	MLLD=332.715,241.452	PB=0.5,0.5	PBP=1,1	QD=3.20643	RBI=0.0167672,0.00413402
chr1	53072741	53072741	A	G	0.24183	37	153	1	intronic	GPX7	.	.	.	rs1970950	.	.	.	.	0.91	.	.	.	.	.	.	.	.	.	.	.	.	70.56	snp	FAO=38	FDP=145	FR=.	FRO=107	FSAF=2	FSAR=36	FSRF=24	FSRR=83	FWDB=-0.0149283	FXX=0.0584378	LEN=1	MLLD=68.0751	PB=0.5	PBP=1	QD=1.94635	RBI=0.0389501
chr1	53320274	53320274	G	T	1	244	244	1	exonic	ZYG11A	.	nonsynonymous SNV	ZYG11A:NM_001004339:exon2:c.G228T:p.E76D	rs480299	.	.	.	.	0.9	.	.	1	T	0	B	0	N	0	P	1.11	T	2336.51	snp	FAO=244	FDP=244	FR=.	FRO=0	FSAF=127	FSAR=117	FSRF=0	FSRR=0	FWDB=0.0516455	FXX=0	LEN=1	MLLD=146.036	PB=0.5	PBP=1	QD=38.3034	RBI=0.0516464
chr1	53323395	53323395	T	A	0.335878	44	131	2	exonic	ZYG11A	.	nonsynonymous SNV	ZYG11A:NM_001004339:exon3:c.T982A:p.F328I	.	.	.	.	.	.	.	.	0.43	T	0.196	B	0	N	1	D	3.26	T	119.2	snp	FAO=44	FDP=131	FR=.	FRO=87	FSAF=28	FSAR=16	FSRF=44	FSRR=43	FWDB=0.0186508	FXX=0	LEN=1	MLLD=135.066	PB=0.5	PBP=1	QD=3.6397	RBI=0.0186535
chr1	53323492	53323492	C	A	1	120	120	1	intronic	ZYG11A	.	.	.	rs10788945	.	.	.	.	0.99	.	.	.	.	.	.	.	.	.	.	.	.	1158.44	snp	FAO=120	FDP=120	FR=.	FRO=0	FSAF=56	FSAR=64	FSRF=0	FSRR=0	FWDB=-0.0493517	FXX=0	LEN=1	MLLD=104.545	PB=0.5	PBP=1	QD=38.6147	RBI=0.0497279
chr1	53347323	53347323	C	A	0.213592	22	103	1	exonic	ZYG11A	.	nonsynonymous SNV	ZYG11A:NM_001004339:exon11:c.C1930A:p.L644I	.	.	.	.	.	.	.	.	0.18	T	0.246	B	0	D	0.716	D	0.91	T	34.58	snp	FAO=23	FDP=104	FR=.	FRO=81	FSAF=12	FSAR=11	FSRF=42	FSRR=39	FWDB=-0.0157073	FXX=0	LEN=1	MLLD=72.7499	PB=0.5	PBP=1	QD=1.32985	RBI=0.093695
chr1	53364976	53364976	A	G	1	77	77	3	intronic	ECHDC2	.	.	.	rs576891	.	.	.	.	0.89	.	.	.	.	.	.	.	.	.	.	.	.	767.2	snp	FAO=80	FDP=80	FR=.	FRO=0	FSAF=35	FSAR=45	FSRF=0	FSRR=0	FWDB=0.077951	FXX=0	LEN=1	MLLD=102.715	PB=0.5	PBP=1	QD=38.36	RBI=0.101645
chr1	53377298	53377298	C	T	0.386935	77	199	3	exonic	ECHDC2	.	nonsynonymous SNV	ECHDC2:NM_001198961:exon3:c.G217A:p.E73K,ECHDC2:NM_001198962:exon3:c.G217A:p.E73K,ECHDC2:NM_018281:exon3:c.G217A:p.E73K	.	.	.	.	.	.	.	.	0.92	T	0.004	B	0.597	N	0.993	N	-0.27	T	260.84	snp	FAO=81	FDP=204	FR=.	FRO=123	FSAF=26	FSAR=55	FSRF=53	FSRR=70	FWDB=-0.0178097	FXX=0.0144921	LEN=1	MLLD=45.2044	PB=0.5	PBP=1	QD=5.11447	RBI=0.10168
chr1	53387379	53387379	G	C	0.980392	50	51	2	UTR5	ECHDC2	NM_001198962:c.-34C>G,NM_018281:c.-34C>G,NM_001198961:c.-34C>G	.	.	rs7552139	.	.	0.5022	.	0.6	.	.	.	.	.	.	.	.	.	.	.	.	455.29	snp	FAO=50	FDP=51	FR=.	FRO=1	FSAF=10	FSAR=40	FSRF=1	FSRR=0	FWDB=-0.100829	FXX=0	LEN=1	MLLD=55.4626	PB=0.5	PBP=1	QD=35.7086	RBI=0.100837
chr1	53537396	53537396	G	A	0.582996	144	247	2	intronic	PODN	.	.	.	rs34107528	.	.	.	.	0.075	.	.	.	.	.	.	.	.	.	.	.	.	724.4	snp	FAO=144	FDP=247	FR=.	FRO=103	FSAF=78	FSAR=66	FSRF=38	FSRR=65	FWDB=0.0536229	FXX=0	LEN=1	MLLD=204.593	PB=0.5	PBP=1	QD=11.7312	RBI=0.0556431
chr1	53541614	53541614	G	A	0.270677	36	133	3	exonic	PODN	.	synonymous SNV	PODN:NM_153703:exon5:c.G696A:p.G232G,PODN:NM_001199081:exon6:c.G639A:p.G213G,PODN:NM_001199080:exon7:c.G639A:p.G213G	.	.	.	.	.	.	.	.	.	.	.	.	.	.	.	.	.	.	71.56	snp	FAO=36	FDP=133	FR=.	FRO=97	FSAF=26	FSAR=10	FSRF=54	FSRR=43	FWDB=0.0106197	FXX=0	LEN=1	MLLD=57.9845	PB=0.5	PBP=1	QD=2.15207	RBI=0.0613531
chr1	53543312	53543312	C	T	0.29927	41	137	3	intronic	PODN	.	.	.	rs12745973	.	.	0.1581	.	0.21	.	.	.	.	.	.	.	.	.	.	.	.	94.83	snp	FAO=40	FDP=131	FR=.	FRO=91	FSAF=27	FSAR=13	FSRF=60	FSRR=31	FWDB=0.00896856	FXX=0.0437924	LEN=1	MLLD=54.9932	PB=0.5	PBP=1	QD=2.89563	RBI=0.106719
chr1	53544439	53544439	G	A	0.702479	85	121	1	exonic	PODN	.	synonymous SNV	PODN:NM_001199082:exon4:c.G975A:p.P325P,PODN:NM_153703:exon8:c.G1401A:p.P467P,PODN:NM_001199081:exon9:c.G1344A:p.P448P,PODN:NM_001199080:exon10:c.G1344A:p.P448P	rs1288388	.	.	0.728	.	0.77	.	.	.	.	.	.	.	.	.	.	.	.	537.04	snp	FAO=85	FDP=119	FR=.	FRO=34	FSAF=46	FSAR=39	FSRF=19	FSRR=15	FWDB=0.0176001	FXX=0.0245881	LEN=1	MLLD=168.892	PB=0.5	PBP=1	QD=18.0519	RBI=0.0326582
chr1	53544572	53544572	G	T	0.343478	79	230	2	exonic	PODN	.	nonsynonymous SNV	PODN:NM_001199082:exon4:c.G1108T:p.A370S,PODN:NM_153703:exon8:c.G1534T:p.A512S,PODN:NM_001199081:exon9:c.G1477T:p.A493S,PODN:NM_001199080:exon10:c.G1477T:p.A493S	.	.	.	.	.	.	.	.	0.64	T	0.01	B	0.29	N	0.976	N	3.8	T	211.07	snp	FAO=79	FDP=230	FR=.	FRO=151	FSAF=37	FSAR=42	FSRF=72	FSRR=79	FWDB=0.0739161	FXX=0	LEN=1	MLLD=60.9071	PB=0.5	PBP=1	QD=3.67078	RBI=0.111725
chr1	53544578	53544578	T	C	0.344978	79	229	2	exonic	PODN	.	synonymous SNV	PODN:NM_001199082:exon4:c.T1114C:p.L372L,PODN:NM_153703:exon8:c.T1540C:p.L514L,PODN:NM_001199081:exon9:c.T1483C:p.L495L,PODN:NM_001199080:exon10:c.T1483C:p.L495L	rs11206088	.	.	0.1517	.	0.21	.	.	.	.	.	.	.	.	.	.	.	.	211.03	snp	FAO=79	FDP=230	FR=.	FRO=151	FSAF=37	FSAR=42	FSRF=72	FSRR=79	FWDB=0.0148435	FXX=0	LEN=1	MLLD=50.2405	PB=0.5	PBP=1	QD=3.67004	RBI=0.0404117
chr1	53544597	53544597	T	C	0.987013	228	231	1	exonic	PODN	.	nonsynonymous SNV	PODN:NM_001199082:exon4:c.T1133C:p.V378A,PODN:NM_153703:exon8:c.T1559C:p.V520A,PODN:NM_001199081:exon9:c.T1502C:p.V501A,PODN:NM_001199080:exon10:c.T1502C:p.V501A	rs1288389	.	.	0.8881	.	0.9	.	.	1	T	0	B	0.027	N	1	P	3.72	T	2185.47	snp	FAO=228	FDP=228	FR=.	FRO=0	FSAF=108	FSAR=120	FSRF=0	FSRR=0	FWDB=-0.00307296	FXX=0.0172406	LEN=1	MLLD=171.275	PB=0.5	PBP=1	QD=38.3415	RBI=0.024679
chr1	53547794	53547794	G	A	0.338983	20	59	2	exonic	PODN	.	synonymous SNV	PODN:NM_001199082:exon6:c.G1521A:p.E507E,PODN:NM_153703:exon10:c.G1947A:p.E649E,PODN:NM_001199081:exon11:c.G1890A:p.E630E,PODN:NM_001199080:exon12:c.G1890A:p.E630E	.	.	.	.	.	.	.	.	.	.	.	.	.	.	.	.	.	.	61.8	snp	FAO=21	FDP=60	FR=.	FRO=39	FSAF=21	FSAR=0	FSRF=39	FSRR=0	FWDB=0.0823572	FXX=0	LEN=1	MLLD=51.8544	PB=0.5	PBP=1	QD=4.11974	RBI=0.0823572
chr1	53553522	53553522	G	A	0.327044	104	318	1	UTR3	SLC1A7	NM_006671:c.*159C>T,NM_001287595:c.*159C>T,NM_001287597:c.*226C>T	.	.	rs11581058	.	.	.	.	0.19	.	.	.	.	.	.	.	.	.	.	.	.	270.23	snp	FAO=107	FDP=321	FR=.	FRO=214	FSAF=55	FSAR=52	FSRF=109	FSRR=105	FWDB=0.0338454	FXX=0.00310549	LEN=1	MLLD=151.521	PB=0.5	PBP=1	QD=3.3674	RBI=0.0376973
chr1	53553702	53553702	A	G	1	364	364	1	exonic	SLC1A7	.	synonymous SNV	SLC1A7:NM_001287595:exon11:c.T1839C:p.S613S,SLC1A7:NM_006671:exon11:c.T1662C:p.S554S	rs1288400	.	.	0.9988	.	1	.	.	.	.	.	.	.	.	.	.	.	.	3481.98	snp	FAO=363	FDP=363	FR=.	FRO=0	FSAF=167	FSAR=196	FSRF=0	FSRR=0	FWDB=-0.00527543	FXX=0.00274718	LEN=1	MLLD=112.829	PB=0.5	PBP=1	QD=38.3689	RBI=0.0291661
chr1	53553754	53553754	T	C	0.616883	95	154	1	exonic	SLC1A7	.	nonsynonymous SNV	SLC1A7:NM_001287595:exon11:c.A1787G:p.Q596R,SLC1A7:NM_006671:exon11:c.A1610G:p.Q537R	rs1288401	.	.	0.7287	.	0.77	.	.	0.4	T	0	B	0.001	N	0	P	0.79	T	528.8	snp	FAO=97	FDP=156	FR=.	FRO=59	FSAF=51	FSAR=46	FSRF=30	FSRR=29	FWDB=-0.00282469	FXX=0.00636902	LEN=1	MLLD=163.901	PB=0.5	PBP=1	QD=13.5591	RBI=0.0142761
chr1	53555643	53555643	G	T	0.319149	15	47	4	intronic	SLC1A7	.	.	.	.	.	.	.	.	.	.	.	.	.	.	.	.	.	.	.	.	.	43.97	snp	FAO=15	FDP=47	FR=.	FRO=32	FSAF=8	FSAR=7	FSRF=21	FSRR=11	FWDB=-0.00110441	FXX=0	LEN=1	MLLD=149.025	PB=0.5	PBP=1	QD=3.74225	RBI=0.00295244
chr1	53558270	53558270	A	G	0.647059	77	119	1	exonic	SLC1A7	.	synonymous SNV	SLC1A7:NM_001287597:exon6:c.T771C:p.R257R,SLC1A7:NM_001287595:exon7:c.T987C:p.R329R,SLC1A7:NM_006671:exon7:c.T987C:p.R329R	rs1288406	.	.	0.8402	.	0.96	.	.	.	.	.	.	.	.	.	.	.	.	446.86	snp	FAO=77	FDP=118	FR=.	FRO=41	FSAF=31	FSAR=46	FSRF=16	FSRR=25	FWDB=-0.0479066	FXX=0.00840265	LEN=1	MLLD=65.8218	PB=0.5	PBP=1	QD=15.1478	RBI=0.0597657
chr1	53558323	53558323	G	A	0.287671	42	146	2	exonic	SLC1A7	.	synonymous SNV	SLC1A7:NM_001287597:exon6:c.C718T:p.L240L,SLC1A7:NM_001287595:exon7:c.C934T:p.L312L,SLC1A7:NM_006671:exon7:c.C934T:p.L312L	.	.	.	.	.	.	.	.	.	.	.	.	.	.	.	.	.	.	90.1	snp	FAO=42	FDP=146	FR=.	FRO=104	FSAF=19	FSAR=23	FSRF=47	FSRR=57	FWDB=0.0156207	FXX=0	LEN=1	MLLD=66.0263	PB=0.5	PBP=1	QD=2.46847	RBI=0.0596827
chr1	53608133	53608133	C	A	1	91	91	2	UTR5	SLC1A7	NM_006671:c.-12G>T,NM_001287595:c.-12G>T,NM_001287597:c.-12G>T,NM_001287596:c.-12G>T	.	.	rs3737990	.	.	0.1024	.	0.12	.	.	.	.	.	.	.	.	.	.	.	.	872.47	snp	FAO=92	FDP=92	FR=.	FRO=0	FSAF=34	FSAR=58	FSRF=0	FSRR=0	FWDB=-0.0436392	FXX=0	LEN=1	MLLD=59.2025	PB=0.5	PBP=1	QD=37.9337	RBI=0.0632363
chr1	53676448	53676448	G	A	0.994398	355	357	1	exonic	CPT2	.	nonsynonymous SNV	CPT2:NM_000098:exon4:c.G1102A:p.V368I	rs1799821	CLINSIG=other|non-pathogenic|non-pathogenic;CLNDBN=Encephalopathy\x2c_acute\x2c_infection-induced\x2c_4\x2c_susceptibility_to|not_specified|not_provided;CLNREVSTAT=no_assertion_criteria_provided|criteria_provided\x2c_single_submitter|criteria_provided\x2c_single_submitter;CLNACC=RCV000023026.1|RCV000078116.3|RCV000124601.1;CLNDSDB=MedGen:OMIM:Orphanet|MedGen|MedGen;CLNDSDBID=C3280160:614212:ORPHA…	.	0.5416	.	0.73	.	.	1	T	0.011	B	0.005	N	0.999	P	-2.47	D	3320.42	snp	FAO=349	FDP=349	FR=.	FRO=0	FSAF=209	FSAR=140	FSRF=0	FSRR=0	FWDB=-0.0163478	FXX=0.025139	LEN=1	MLLD=223.204	PB=0.5	PBP=1	QD=38.0564	RBI=0.0213077
chr1	53679229	53679229	A	G	0.331126	50	151	1	exonic	CPT2	.	nonsynonymous SNV	CPT2:NM_000098:exon5:c.A1939G:p.M647V	rs1799822	CLINSIG=non-pathogenic|non-pathogenic;CLNDBN=not_specified|not_provided;CLNREVSTAT=criteria_provided\x2c_single_submitter|criteria_provided\x2c_single_submitter;CLNACC=RCV000078120.3|RCV000124602.1;CLNDSDB=MedGen|MedGen;CLNDSDBID=CN169374|CN221809	.	0.2252	.	0.23	.	.	0.13	T	0.002	B	0	D	0.002	P	-2.62	D	131.09	snp	FAO=50	FDP=151	FR=.	FRO=101	FSAF=28	FSAR=22	FSRF=48	FSRR=53	FWDB=0.018029	FXX=0	LEN=1	MLLD=204.927	PB=0.5	PBP=1	QD=3.47261	RBI=0.0198463
chr1	53681699	53681699	T	G	0.353846	23	65	1	exonic	C1orf123	.	synonymous SNV	C1orf123:NM_001304760:exon5:c.A228C:p.S76S,C1orf123:NM_001304759:exon6:c.A312C:p.S104S,C1orf123:NM_017887:exon7:c.A369C:p.S123S	rs1134688	.	.	0.2248	.	0.22	.	.	0.04	D	.	.	.	.	0	P	.	.	71.47	snp	FAO=23	FDP=65	FR=.	FRO=42	FSAF=9	FSAR=14	FSRF=15	FSRR=27	FWDB=-0.00179332	FXX=0	LEN=1	MLLD=331.786	PB=0.5	PBP=1	QD=4.39784	RBI=0.00331478
chr1	53712727	53712727	C	T	0.538462	70	130	1	exonic	LRP8	.	nonsynonymous SNV	LRP8:NM_017522:exon16:c.G2066A:p.R689Q,LRP8:NM_033300:exon17:c.G2345A:p.R782Q,LRP8:NM_001018054:exon18:c.G2678A:p.R893Q,LRP8:NM_004631:exon19:c.G2855A:p.R952Q	rs5174	CLINSIG=other;CLNDBN=Myocardial_infarction_1;CLNREVSTAT=no_assertion_criteria_provided;CLNACC=RCV000007411.1;CLNDSDB=MedGen:OMIM;CLNDSDBID=C1838021:608446	.	0.3955	.	0.43	.	.	0.05	D	1	D	.	.	0	P	-2.75	D	331.44	snp	FAO=70	FDP=130	FR=.	FRO=60	FSAF=32	FSAR=38	FSRF=28	FSRR=32	FWDB=0.0477883	FXX=0	LEN=1	MLLD=73.0456	PB=0.5	PBP=1	QD=10.198	RBI=0.0499568
chr1	53715199	53715199	C	A	0.274648	39	142	3	exonic	LRP8	.	nonsynonymous SNV	LRP8:NM_033300:exon16:c.G2196T:p.W732C,LRP8:NM_004631:exon18:c.G2706T:p.W902C	.	.	.	.	.	.	.	.	0.01	D	0.911	P	.	.	1	D	-2.68	D	78.6	snp	FAO=39	FDP=142	FR=.	FRO=103	FSAF=21	FSAR=18	FSRF=59	FSRR=44	FWDB=-0.0119357	FXX=0	LEN=1	MLLD=306.896	PB=0.5	PBP=1	QD=2.214	RBI=0.0119479
chr1	53716416	53716416	G	A	0.623656	116	186	1	exonic	LRP8	.	synonymous SNV	LRP8:NM_017522:exon15:c.C2010T:p.D670D,LRP8:NM_033300:exon15:c.C2112T:p.D704D,LRP8:NM_001018054:exon17:c.C2622T:p.D874D,LRP8:NM_004631:exon17:c.C2622T:p.D874D	rs3737983	.	.	0.4112	.	0.73	.	.	.	.	.	.	.	.	.	.	.	.	631.93	snp	FAO=116	FDP=186	FR=.	FRO=70	FSAF=64	FSAR=52	FSRF=30	FSRR=40	FWDB=-0.00321025	FXX=0	LEN=1	MLLD=234.48	PB=0.5	PBP=1	QD=13.5899	RBI=0.00326652
chr1	53727720	53727720	C	A	0.183099	26	142	2	intronic	LRP8	.	.	.	.	.	.	.	.	.	.	.	.	.	.	.	.	.	.	.	.	.	25.31	snp	FAO=26	FDP=142	FR=.	FRO=116	FSAF=12	FSAR=14	FSRF=60	FSRR=56	FWDB=-0.0497012	FXX=0	LEN=1	MLLD=66.3396	PB=0.5	PBP=1	QD=0.713095	RBI=0.0725438
chr1	53732315	53732315	G	T	0.615385	120	195	1	exonic	LRP8	.	synonymous SNV	LRP8:NM_033300:exon7:c.C747A:p.G249G,LRP8:NM_017522:exon8:c.C870A:p.G290G,LRP8:NM_001018054:exon9:c.C1257A:p.G419G,LRP8:NM_004631:exon9:c.C1257A:p.G419G	rs2297660	.	.	0.4013	.	0.64	.	.	.	.	.	.	.	.	0	P	.	.	651.51	snp	FAO=121	FDP=196	FR=.	FRO=75	FSAF=52	FSAR=69	FSRF=31	FSRR=44	FWDB=0.000356095	FXX=0	LEN=1	MLLD=270.349	PB=0.5	PBP=1	QD=13.2961	RBI=0.0168565
chr1	53792651	53792651	A	C	0.4375	14	32	2	exonic	LRP8	.	nonsynonymous SNV	LRP8:NM_001018054:exon2:c.T138G:p.D46E,LRP8:NM_004631:exon2:c.T138G:p.D46E,LRP8:NM_017522:exon2:c.T138G:p.D46E,LRP8:NM_033300:exon2:c.T138G:p.D46E	rs3820198	.	.	0.3597	.	0.93	.	.	1	T	0.001	B	.	.	0	P	-3.61	D	60.04	snp	FAO=14	FDP=32	FR=.	FRO=18	FSAF=6	FSAR=8	FSRF=7	FSRR=11	FWDB=-0.0645469	FXX=0	LEN=1	MLLD=252.558	PB=0.5	PBP=1	QD=7.50561	RBI=0.0722384
chr1	53793511	53793511	T	C	0.327586	38	116	1	exonic	LRP8	.	nonsynonymous SNV	LRP8:NM_001018054:exon1:c.A74G:p.Q25R,LRP8:NM_004631:exon1:c.A74G:p.Q25R,LRP8:NM_017522:exon1:c.A74G:p.Q25R,LRP8:NM_033300:exon1:c.A74G:p.Q25R	rs4926972	.	.	.	.	0.93	.	.	0.62	T	0.011	B	.	.	0.999	P	-2.64	D	107.5	snp	FAO=40	FDP=120	FR=.	FRO=80	FSAF=27	FSAR=13	FSRF=37	FSRR=43	FWDB=-0.12818	FXX=0.00826378	LEN=1	MLLD=58.4055	PB=0.5	PBP=1	QD=3.58322	RBI=0.12826
chr1	53925454	53925454	G	A	0.857143	6	7	3	exonic	DMRTB1	.	nonsynonymous SNV	DMRTB1:NM_033067:exon1:c.G328A:p.G110R	.	.	.	.	.	.	.	.	0.14	T	0.266	B	0.007	N	1	N	.	.	45.01	snp	FAO=6	FDP=7	FR=.	FRO=1	FSAF=3	FSAR=3	FSRF=0	FSRR=1	FWDB=0.0198922	FXX=0	LEN=1	MLLD=270.495	PB=0.5	PBP=1	QD=25.7205	RBI=0.0368864
chr1	53930551	53930551	G	A	0.666667	126	189	1	intronic	DMRTB1	.	.	.	rs943514	.	.	0.0392	.	0.26	.	.	.	.	.	.	.	.	.	.	.	.	740.68	snp	FAO=126	FDP=189	FR=.	FRO=63	FSAF=86	FSAR=40	FSRF=39	FSRR=24	FWDB=0.0127522	FXX=0	LEN=1	MLLD=171.583	PB=0.5	PBP=1	QD=15.6757	RBI=0.0157414
chr1	53974987	53974987	G	T	0.706897	82	116	1	intronic	GLIS1	.	.	.	rs10749691	.	.	0.8076	.	0.81	.	.	.	.	.	.	.	.	.	.	.	.	521.34	snp	FAO=83	FDP=117	FR=.	FRO=34	FSAF=25	FSAR=58	FSRF=8	FSRR=26	FWDB=-0.0884801	FXX=0	LEN=1	MLLD=57.0599	PB=0.5	PBP=1	QD=17.8236	RBI=0.0910159
chr1	53975688	53975688	G	A	0.39881	67	168	2	exonic	GLIS1	.	synonymous SNV	GLIS1:NM_147193:exon8:c.C1371T:p.G457G	.	.	.	.	.	.	.	.	.	.	.	.	.	.	.	.	.	.	222.9	snp	FAO=67	FDP=167	FR=.	FRO=100	FSAF=28	FSAR=39	FSRF=34	FSRR=66	FWDB=-0.00611957	FXX=0.00595203	LEN=1	MLLD=224.202	PB=0.5	PBP=1	QD=5.33882	RBI=0.0239364
[truncated: 42,746 more rows]
[truncated: 18 more columns]

## Sheet: Cisplatin candidates
Chr	Start	End	Ref	Alt	Allele frequency	Allele count	Depth	Homopolymer length	Func.refGene	Gene.refGene	GeneDetail.refGene	ExonicFunc.refGene	AAChange.refGene	avsnp142	clinvar_20150629	Type
[truncated: 297 more rows]

[truncated: 1 more sheets: TCGA SMG]
