# Supplementary material for: Distinctive mutational spectrum and karyotype disruption in long-term cisplatin-treated urothelial carcinoma cell lines
Source: Sci Rep. 2019 Oct 9;9:14476. doi: 10.1038/s41598-019-50891-w (PMC6785536; doi:10.1038/s41598-019-50891-w)
Supplement: Supplementary file 4 — Suppl Table 3 [file 41598_2019_50891_MOESM4_ESM.xlsx]

## Sheet: J82_untr ctrl_hg19_raw
Chr	Start	End	Ref	Alt	Allele frequency	Allele count	Depth	Homopolymer length	Func.refGene	Gene.refGene	GeneDetail.refGene	ExonicFunc.refGene	AAChange.refGene	avsnp142	clinvar_20150629	cosmic70	esp6500siv2_ea	EUR.sites.2015_08	PopFreqMax	targetScanS	gwasCatalog	SIFT_score	SIFT_pred	Polyphen2_HDIV_score	Polyphen2_HDIV_pred	LRT_score	LRT_pred	MutationTaster_score	MutationTaster_pred	FATHMM_score	FATHMM_pred	Quality	Type
chr1	871334	871334	G	T	0.991266	227	229	2	intronic	SAMD11	.	.	.	rs4072383	.	.	.	.	0.71	.	.	.	.	.	.	.	.	.	.	.	.	2148.94	snp	FAO=227	FDP=227	FR=.	FRO=0	FSAF=147	FSAR=80	FSRF=0	FSRR=0	FWDB=-0.0272105	FXX=0.00873324	LEN=1	MLLD=60.1447	PB=0.5	PBP=1	QD=37.8668	RBI=0.0272897
chr1	878176	878176	G	-	0.344828	10	29	6	exonic	SAMD11	.	frameshift deletion	SAMD11:NM_152486:exon11:c.1302delG:p.K434fs	.	.	.	.	.	.	.	.	.	.	.	.	.	.	.	.	.	.	44.17	del	FAO=21	FDP=30	FR=.	FRO=9	FSAF=15	FSAR=6	FSRF=8	FSRR=1	FWDB=0.205159	FXX=0	LEN=1	MLLD=8.64555	PB=0.5	PBP=1	QD=5.88966	RBI=0.208359
chr1	880238	880238	A	G	1	113	113	1	intronic	NOC2L	.	.	.	rs3748592	.	.	.	.	0.95	.	.	.	.	.	.	.	.	.	.	.	.	1074.64	snp	FAO=113	FDP=113	FR=.	FRO=0	FSAF=40	FSAR=73	FSRF=0	FSRR=0	FWDB=0.0115738	FXX=0	LEN=1	MLLD=66.4746	PB=0.5	PBP=1	QD=38.0404	RBI=0.034498
chr1	881627	881627	G	A	0.992832	277	279	4	exonic	NOC2L	.	synonymous SNV	NOC2L:NM_015658:exon16:c.C1843T:p.L615L	rs2272757	.	.	0.6379	.	0.66	.	.	.	.	.	.	.	.	.	.	.	.	2672.11	snp	FAO=283	FDP=283	FR=.	FRO=0	FSAF=128	FSAR=155	FSRF=0	FSRR=0	FWDB=-0.0188538	FXX=0.003521	LEN=1	MLLD=55.6858	PB=0.5	PBP=1	QD=37.7683	RBI=0.138214
chr1	881918	881918	G	A	0.338509	109	322	1	exonic	NOC2L	.	nonsynonymous SNV	NOC2L:NM_015658:exon15:c.C1667T:p.S556L	rs35471880	.	.	0.0616	.	0.069	.	.	0.03	D	0.81	P	0	D	0.999	D	0.92	T	280	snp	FAO=109	FDP=322	FR=.	FRO=213	FSAF=73	FSAR=36	FSRF=114	FSRR=99	FWDB=-0.0220313	FXX=0	LEN=1	MLLD=256.044	PB=0.5	PBP=1	QD=3.47822	RBI=0.0355586
chr1	883625	883625	A	G	1	75	75	1	intronic	NOC2L	.	.	.	rs4970378	.	.	1	.	1	.	.	.	.	.	.	.	.	.	.	.	.	712.13	snp	FAO=75	FDP=75	FR=.	FRO=0	FSAF=19	FSAR=56	FSRF=0	FSRR=0	FWDB=0.0139399	FXX=0	LEN=1	MLLD=156.029	PB=0.5	PBP=1	QD=37.9801	RBI=0.036637
chr1	887560	887560	A	C	0.986301	216	219	2	intronic	NOC2L	.	.	.	rs3748595	.	.	0.9327	.	0.95	.	.	.	.	.	.	.	.	.	.	.	.	2039.7	snp	FAO=217	FDP=217	FR=.	FRO=0	FSAF=93	FSAR=124	FSRF=0	FSRR=0	FWDB=0.00388379	FXX=0.0136357	LEN=1	MLLD=60.7367	PB=0.5	PBP=1	QD=37.5982	RBI=0.0188803
chr1	887801	887801	A	G	1	106	106	1	exonic	NOC2L	.	synonymous SNV	NOC2L:NM_015658:exon10:c.T1182C:p.T394T	rs3828047	.	.	0.9384	.	0.96	.	.	.	.	.	.	.	.	.	.	.	.	1037.11	snp	FAO=108	FDP=108	FR=.	FRO=0	FSAF=49	FSAR=59	FSRF=0	FSRR=0	FWDB=0.0145555	FXX=0	LEN=1	MLLD=218.239	PB=0.5	PBP=1	QD=38.4114	RBI=0.0272167
chr1	888639	888639	T	C	0.972603	71	73	2	exonic	NOC2L	.	synonymous SNV	NOC2L:NM_015658:exon9:c.A918G:p.E306E	rs3748596	.	.	0.9383	.	0.96	.	.	.	.	.	.	.	.	.	.	.	.	655.43	snp	FAO=71	FDP=72	FR=.	FRO=1	FSAF=40	FSAR=31	FSRF=0	FSRR=1	FWDB=-0.0955707	FXX=0.0136968	LEN=1	MLLD=61.5086	PB=0.5	PBP=1	QD=36.4125	RBI=0.137969
chr1	888659	888659	T	C	1	71	71	1	exonic	NOC2L	.	nonsynonymous SNV	NOC2L:NM_015658:exon9:c.A898G:p.I300V	rs3748597	.	.	0.9384	.	0.96	.	.	1	T	0	B	0.07	N	1	P	-0.39	T	673.07	snp	FAO=71	FDP=71	FR=.	FRO=0	FSAF=38	FSAR=33	FSRF=0	FSRR=0	FWDB=0.0329886	FXX=0	LEN=1	MLLD=92.6236	PB=0.5	PBP=1	QD=37.9194	RBI=0.034159
chr1	889158	889159	GA	CC	0.980392	100	102	1	intronic	NOC2L	.	.	.	rs369883627	.	.	.	.	0.85	.	.	.	.	.	.	.	.	.	.	.	.	980.16	mnp	FAO=103	FDP=103	FR=.	FRO=0	FSAF=64	FSAR=39	FSRF=0	FSRR=0	FWDB=-0.010742	FXX=0.00961446	LEN=2	MLLD=119.304	PB=0.5	PBP=1	QD=38.0643	RBI=0.0555593
chr1	894573	894573	G	A	0.971279	372	383	2	intronic	NOC2L	.	.	.	rs13303010	.	.	0.8969	.	0.9	.	.	.	.	.	.	.	.	.	.	.	.	3478.28	snp	FAO=373	FDP=373	FR=.	FRO=0	FSAF=196	FSAR=177	FSRF=0	FSRR=0	FWDB=0.0291555	FXX=0.026109	LEN=1	MLLD=353.952	PB=0.5	PBP=1	QD=37.3006	RBI=0.039227
chr1	897325	897325	G	C	1	37	37	1	exonic	KLHL17	.	synonymous SNV	KLHL17:NM_198317:exon4:c.G609C:p.A203A	rs4970441	.	.	0.9262	.	0.94	.	.	.	.	.	.	.	.	.	.	.	.	351.11	snp	FAO=37	FDP=37	FR=.	FRO=0	FSAF=17	FSAR=20	FSRF=0	FSRR=0	FWDB=0.000841073	FXX=0	LEN=1	MLLD=277.78	PB=0.5	PBP=1	QD=37.9583	RBI=0.0460374
chr1	909221	909221	T	C	0.338843	41	121	1	exonic	PLEKHN1	.	synonymous SNV	PLEKHN1:NM_001160184:exon13:c.T1338C:p.S446S,PLEKHN1:NM_032129:exon14:c.T1443C:p.S481S	rs62639985	.	.	0.0434	.	0.043	.	.	.	.	.	.	.	.	.	.	.	.	113.25	snp	FAO=41	FDP=121	FR=.	FRO=80	FSAF=27	FSAR=14	FSRF=43	FSRR=37	FWDB=-0.0519481	FXX=0	LEN=1	MLLD=65.0193	PB=0.5	PBP=1	QD=3.74395	RBI=0.0529859
chr1	909419	909419	C	T	0.412844	45	109	1	exonic	PLEKHN1	.	synonymous SNV	PLEKHN1:NM_001160184:exon13:c.C1536T:p.D512D,PLEKHN1:NM_032129:exon14:c.C1641T:p.D547D	rs28548431	.	.	0.1855	.	0.33	.	.	.	.	.	.	.	.	.	.	.	.	159.84	snp	FAO=45	FDP=109	FR=.	FRO=64	FSAF=6	FSAR=39	FSRF=17	FSRR=47	FWDB=-0.0335499	FXX=0.00909008	LEN=1	MLLD=107.256	PB=0.5	PBP=1	QD=5.86579	RBI=0.0335621
chr1	909768	909768	A	G	1	139	139	1	intronic	PLEKHN1	.	.	.	rs2340593	.	.	1	.	1	.	.	.	.	.	.	.	.	.	.	.	.	1350.96	snp	FAO=140	FDP=140	FR=.	FRO=0	FSAF=62	FSAR=78	FSRF=0	FSRR=0	FWDB=0.00681954	FXX=0	LEN=1	MLLD=218.968	PB=0.5	PBP=1	QD=38.599	RBI=0.0577756
chr1	948921	948921	T	C	0.984962	262	266	2	UTR5	ISG15	NM_005101:c.-33T>C	.	.	rs15842	.	.	0.9564	.	1	.	.	.	.	.	.	.	.	.	.	.	.	2460.75	snp	FAO=262	FDP=262	FR=.	FRO=0	FSAF=168	FSAR=94	FSRF=0	FSRR=0	FWDB=-0.0394183	FXX=0.015037	LEN=1	MLLD=86.1041	PB=0.5	PBP=1	QD=37.5687	RBI=0.0790293
chr1	949608	949608	G	A	0.338753	125	369	1	exonic	ISG15	.	nonsynonymous SNV	ISG15:NM_005101:exon2:c.G248A:p.S83N	rs1921	.	.	0.3949	.	0.48	.	.	0	D	0.01	B	0.001	N	1	P	1.59	T	329.96	snp	FAO=127	FDP=370	FR=.	FRO=243	FSAF=72	FSAR=55	FSRF=128	FSRR=115	FWDB=-0.000264742	FXX=0.00269535	LEN=1	MLLD=226.541	PB=0.5	PBP=1	QD=3.56714	RBI=0.0126505
chr1	949654	949654	A	G	1	261	261	1	exonic	ISG15	.	synonymous SNV	ISG15:NM_005101:exon2:c.A294G:p.V98V	rs8997	.	.	0.947	.	0.96	.	.	.	.	.	.	.	.	.	.	.	.	2500.49	snp	FAO=261	FDP=261	FR=.	FRO=0	FSAF=143	FSAR=118	FSRF=0	FSRR=0	FWDB=0.00864551	FXX=0	LEN=1	MLLD=131.387	PB=0.5	PBP=1	QD=38.3216	RBI=0.0524874
chr1	977203	977203	G	C	1	13	13	1	intronic	AGRN	.	.	.	rs3121552	.	.	.	.	1	.	.	.	.	.	.	.	.	.	.	.	.	116.13	snp	FAO=13	FDP=13	FR=.	FRO=0	FSAF=0	FSAR=13	FSRF=0	FSRR=0	FWDB=0	FXX=0	LEN=1	MLLD=44.4348	PB=0.5	PBP=1	QD=35.7334	RBI=0.0627048
chr1	977330	977330	T	C	1	37	37	1	intronic	AGRN	.	.	.	rs2799066	CLINSIG=non-pathogenic;CLNDBN=not_specified;CLNREVSTAT=criteria_provided\x2c_single_submitter;CLNACC=RCV000116254.1;CLNDSDB=MedGen;CLNDSDBID=CN169374	.	0.9208	.	1	.	.	.	.	.	.	.	.	.	.	.	.	351.11	snp	FAO=37	FDP=37	FR=.	FRO=0	FSAF=23	FSAR=14	FSRF=0	FSRR=0	FWDB=-0.0210384	FXX=0	LEN=1	MLLD=96.1014	PB=0.5	PBP=1	QD=37.9582	RBI=0.0218349
chr1	979748	979748	A	T	0.322581	30	93	1	exonic	AGRN	.	nonsynonymous SNV	AGRN:NM_198576:exon12:c.A2183T:p.E728V	rs113288277	CLINSIG=non-pathogenic;CLNDBN=not_specified;CLNREVSTAT=criteria_provided\x2c_single_submitter;CLNACC=RCV000116256.1;CLNDSDB=MedGen;CLNDSDBID=CN169374	.	0.0426	.	0.047	.	.	0.05	D	0.998	D	0	D	1	D	3.56	T	79.98	snp	FAO=30	FDP=93	FR=.	FRO=63	FSAF=14	FSAR=16	FSRF=28	FSRR=35	FWDB=-0.0140581	FXX=0	LEN=1	MLLD=55.1389	PB=0.5	PBP=1	QD=3.43986	RBI=0.0159405
chr1	981994	981994	C	G	0.416667	5	12	6	exonic	AGRN	.	synonymous SNV	AGRN:NM_198576:exon18:c.C3129G:p.P1043P	.	.	.	.	.	.	.	.	.	.	.	.	.	.	.	.	.	.	29.79	snp	FAO=6	FDP=12	FR=.	FRO=6	FSAF=0	FSAR=6	FSRF=0	FSRR=6	FWDB=0	FXX=0	LEN=1	MLLD=28.9953	PB=0.5	PBP=1	QD=9.93144	RBI=0.0461481
chr1	981995	981995	-	CC	#VALUE!	2;3	11	1;1	exonic	AGRN	.	frameshift insertion	AGRN:NM_198576:exon18:c.3130_3131insCC:p.T1044fs	.	.	.	.	.	.	.	.	.	.	.	.	.	.	.	.	.	.	51.61	ins;snp	FAO=4,4	FDP=9	FR=.	FRO=1	FSAF=0,0	FSAR=4,4	FSRF=0	FSRR=1	FWDB=0,0	FXX=0.249792	LEN=2,1	MLLD=21.4121,64.1664	PB=0.5,0.5	PBP=1,1	QD=22.9372	RBI=0.0741036,0.0306605
chr1	981995	981995	A	C	#VALUE!	2;3	11	1;1	exonic	AGRN	.	nonsynonymous SNV	AGRN:NM_198576:exon18:c.A3130C:p.T1044P	.	.	.	.	.	.	.	.	0.2	T	0.004	B	0.263	N	1	N	-1.02	T	51.61	ins;snp	FAO=4,4	FDP=9	FR=.	FRO=1	FSAF=0,0	FSAR=4,4	FSRF=0	FSRR=1	FWDB=0,0	FXX=0.249792	LEN=2,1	MLLD=21.4121,64.1664	PB=0.5,0.5	PBP=1,1	QD=22.9372	RBI=0.0741036,0.0306605
chr1	981998	981998	G	C	#VALUE!	5;2	13	2;1	exonic	AGRN	.	nonsynonymous SNV	AGRN:NM_198576:exon18:c.G3133C:p.A1045P	.	.	.	.	.	.	.	.	0.37	T	0.003	B	0.617	N	1	N	-1.03	T	70.26	snp;ins	FAO=5,7	FDP=13	FR=.	FRO=1	FSAF=0,0	FSAR=5,7	FSRF=0	FSRR=1	FWDB=0,0	FXX=0	LEN=1,1	MLLD=15.4861,10.6708	PB=0.5,0.5	PBP=1,1	QD=21.6199	RBI=0.133628,0.183128
chr1	981998	981998	-	C	#VALUE!	5;2	13	2;1	exonic	AGRN	.	frameshift insertion	AGRN:NM_198576:exon18:c.3134dupC:p.A1045fs	.	.	.	.	.	.	.	.	.	.	.	.	.	.	.	.	.	.	70.26	snp;ins	FAO=5,7	FDP=13	FR=.	FRO=1	FSAF=0,0	FSAR=5,7	FSRF=0	FSRR=1	FWDB=0,0	FXX=0	LEN=1,1	MLLD=15.4861,10.6708	PB=0.5,0.5	PBP=1,1	QD=21.6199	RBI=0.133628,0.183128
chr1	982844	982844	G	C	0.565217	65	115	5	intronic	AGRN	.	.	.	rs76264143	CLINSIG=probable-non-pathogenic|probable-pathogenic;CLNDBN=not_specified|not_provided;CLNREVSTAT=no_assertion_criteria_provided|criteria_provided\x2c_single_submitter;CLNACC=RCV000116263.2|RCV000171145.1;CLNDSDB=MedGen|MedGen;CLNDSDBID=CN169374|CN221809	.	0.075	.	0.083	.	.	.	.	.	.	.	.	.	.	.	.	324.66	snp	FAO=65	FDP=114	FR=.	FRO=49	FSAF=18	FSAR=47	FSRF=9	FSRR=40	FWDB=0.00977366	FXX=0.0086949	LEN=1	MLLD=229.086	PB=0.5	PBP=1	QD=11.3916	RBI=0.0116503
chr1	982941	982941	T	C	1	113	113	1	intronic	AGRN	.	.	.	rs3128102	.	.	0.9154	.	0.97	.	.	.	.	.	.	.	.	.	.	.	.	1085.38	snp	FAO=114	FDP=114	FR=.	FRO=0	FSAF=10	FSAR=104	FSRF=0	FSRR=0	FWDB=-0.0110404	FXX=0	LEN=1	MLLD=284.178	PB=0.5	PBP=1	QD=38.0836	RBI=0.0204215
chr1	982994	982994	T	C	1	28	28	4	exonic	AGRN	.	synonymous SNV	AGRN:NM_198576:exon21:c.T3558C:p.F1186F	rs10267	CLINSIG=non-pathogenic;CLNDBN=not_specified;CLNREVSTAT=criteria_provided\x2c_single_submitter;CLNACC=RCV000116264.1;CLNDSDB=MedGen;CLNDSDBID=CN169374	.	0.9187	.	1	.	.	.	.	.	.	.	.	.	.	.	.	267.03	snp	FAO=28	FDP=28	FR=.	FRO=0	FSAF=9	FSAR=19	FSRF=0	FSRR=0	FWDB=-0.0803809	FXX=0	LEN=1	MLLD=52.2179	PB=0.5	PBP=1	QD=38.1475	RBI=0.109095
chr1	985266	985266	C	T	0.651163	28	43	3	intronic	AGRN	.	.	.	rs2275813	.	.	0.5278	.	0.82	.	.	.	.	.	.	.	.	.	.	.	.	163.92	snp	FAO=28	FDP=43	FR=.	FRO=15	FSAF=11	FSAR=17	FSRF=10	FSRR=5	FWDB=0.038908	FXX=0	LEN=1	MLLD=117.157	PB=0.5	PBP=1	QD=15.2487	RBI=0.101362
chr1	985446	985446	G	T	0.772727	17	22	15	intronic	AGRN	.	.	.	rs2275812	.	.	.	.	0.51	.	.	.	.	.	.	.	.	.	.	.	.	119.03	snp	FAO=17	FDP=22	FR=.	FRO=5	FSAF=3	FSAR=14	FSRF=1	FSRR=4	FWDB=0.0173836	FXX=0	LEN=1	MLLD=174.427	PB=0.5	PBP=1	QD=21.6425	RBI=0.0473636
chr1	985449	985449	G	A	0.772727	17	22	15	intronic	AGRN	.	.	.	rs2799067	.	.	.	.	0.62	.	.	.	.	.	.	.	.	.	.	.	.	119.05	snp	FAO=17	FDP=22	FR=.	FRO=5	FSAF=3	FSAR=14	FSRF=1	FSRR=4	FWDB=0.0153962	FXX=0	LEN=1	MLLD=191.707	PB=0.5	PBP=1	QD=21.6455	RBI=0.0527862
chr1	985797	985797	A	G	0.296724	154	519	1	intronic	AGRN	.	.	.	rs142286944	.	.	0.0275	.	0.028	.	.	.	.	.	.	.	.	.	.	.	.	213.72	snp	FAO=112	FDP=397	FR=.	FRO=285	FSAF=57	FSAR=55	FSRF=127	FSRR=158	FWDB=-0.016677	FXX=0.00749981	LEN=1	MLLD=65.3711	PB=0.5	PBP=1	QD=2.15331	RBI=0.0382666
chr1	987200	987200	C	T	1	102	102	1	intronic	AGRN	.	.	.	rs9803031	CLINSIG=non-pathogenic;CLNDBN=not_specified;CLNREVSTAT=criteria_provided\x2c_single_submitter;CLNACC=RCV000116279.1;CLNDSDB=MedGen;CLNDSDBID=CN169374	.	0.91	.	1	.	.	.	.	.	.	.	.	.	.	.	.	968.65	snp	FAO=102	FDP=102	FR=.	FRO=0	FSAF=56	FSAR=46	FSRF=0	FSRR=0	FWDB=0.00811387	FXX=0	LEN=1	MLLD=203.34	PB=0.5	PBP=1	QD=37.9862	RBI=0.0558047
chr1	990280	990280	C	T	0.557377	34	61	1	exonic	AGRN	.	synonymous SNV	AGRN:NM_198576:exon36:c.C6057T:p.D2019D	rs4275402	CLINSIG=non-pathogenic;CLNDBN=not_specified;CLNREVSTAT=criteria_provided\x2c_single_submitter;CLNACC=RCV000116281.1;CLNDSDB=MedGen;CLNDSDBID=CN169374	.	0.7054	.	0.82	.	.	.	.	.	.	.	.	.	.	.	.	177.81	snp	FAO=35	FDP=62	FR=.	FRO=27	FSAF=18	FSAR=17	FSRF=15	FSRR=12	FWDB=0.0193421	FXX=0	LEN=1	MLLD=67.0106	PB=0.5	PBP=1	QD=11.4716	RBI=0.030957
chr1	990380	990380	C	T	0.42623	26	61	1	UTR3	AGRN	NM_198576:c.*19C>T,NM_001305275:c.*19C>T	.	.	rs3121561	.	.	0.2722	.	0.56	.	.	.	.	.	.	.	.	.	.	.	.	100.72	snp	FAO=26	FDP=61	FR=.	FRO=35	FSAF=14	FSAR=12	FSRF=17	FSRR=18	FWDB=0.0505395	FXX=0	LEN=1	MLLD=152.071	PB=0.5	PBP=1	QD=6.6047	RBI=0.0533486
chr1	990417	990417	T	C	0.454545	25	55	2	UTR3	AGRN	NM_198576:c.*56T>C,NM_001305275:c.*56T>C	.	.	rs2465136	.	.	.	.	0.65	.	.	.	.	.	.	.	.	.	.	.	.	102.64	snp	FAO=25	FDP=55	FR=.	FRO=30	FSAF=13	FSAR=12	FSRF=12	FSRR=18	FWDB=0.0141671	FXX=0	LEN=1	MLLD=223.502	PB=0.5	PBP=1	QD=7.46444	RBI=0.0150002
chr1	1007203	1007203	A	G	0.705882	12	17	1	exonic	RNF223	.	synonymous SNV	RNF223:NM_001205252:exon2:c.T744C:p.D248D	rs4633229	.	.	.	.	0.92	.	.	.	.	.	.	.	.	.	.	.	.	85.56	snp	FAO=13	FDP=18	FR=.	FRO=5	FSAF=9	FSAR=4	FSRF=4	FSRR=1	FWDB=0.126274	FXX=0	LEN=1	MLLD=66.3752	PB=0.5	PBP=1	QD=19.0141	RBI=0.126522
chr1	1021415	1021415	A	G	0.680851	96	141	1	intronic	C1orf159	.	.	.	rs3737728	.	.	0.7217	.	0.92	.	.	.	.	.	.	.	.	.	.	.	.	577.95	snp	FAO=96	FDP=141	FR=.	FRO=45	FSAF=50	FSAR=46	FSRF=24	FSRR=21	FWDB=0.00844942	FXX=0	LEN=1	MLLD=108.36	PB=0.5	PBP=1	QD=16.3958	RBI=0.0311015
chr1	1118212	1118212	T	C	0.231884	16	69	1	intronic	TTLL10	.	.	.	rs10907171	.	.	0.257	.	0.83	.	.	.	.	.	.	.	.	.	.	.	.	29.2	snp	FAO=16	FDP=69	FR=.	FRO=53	FSAF=13	FSAR=3	FSRF=50	FSRR=3	FWDB=-0.0359908	FXX=0	LEN=1	MLLD=75.3987	PB=0.5	PBP=1	QD=1.69292	RBI=0.0360186
chr1	1158631	1158631	A	G	0.4	28	70	1	exonic	SDF4	.	synonymous SNV	SDF4:NM_016176:exon4:c.T570C:p.D190D,SDF4:NM_016547:exon4:c.T570C:p.D190D	rs6603781	.	.	0.8898	.	1	.	.	.	.	.	.	.	.	0	P	.	.	99.8	snp	FAO=28	FDP=70	FR=.	FRO=42	FSAF=9	FSAR=19	FSRF=11	FSRR=31	FWDB=0.0388194	FXX=0	LEN=1	MLLD=254.521	PB=0.5	PBP=1	QD=5.70258	RBI=0.0403795
chr1	1190772	1190772	G	A	0.686833	193	281	1	exonic	UBE2J2	.	synonymous SNV	UBE2J2:NM_194457:exon6:c.C435T:p.L145L,UBE2J2:NM_058167:exon7:c.C591T:p.L197L,UBE2J2:NM_194458:exon7:c.C435T:p.L145L,UBE2J2:NM_194315:exon8:c.C639T:p.L213L	rs142877043	.	.	0.0071	.	0.011	.	.	.	.	.	.	.	.	.	.	.	.	1160.71	snp	FAO=193	FDP=281	FR=.	FRO=88	FSAF=82	FSAR=111	FSRF=40	FSRR=48	FWDB=0.0106071	FXX=0.00354597	LEN=1	MLLD=197.872	PB=0.5	PBP=1	QD=16.5225	RBI=0.0385917
chr1	1233936	1233936	A	C	0.444444	4	9	2	intronic	ACAP3	.	.	.	.	.	.	.	.	.	.	.	.	.	.	.	.	.	.	.	.	.	22.3	snp	FAO=4	FDP=9	FR=.	FRO=5	FSAF=0	FSAR=4	FSRF=0	FSRR=5	FWDB=0	FXX=0	LEN=1	MLLD=121.016	PB=0.6	PBP=0.334	QD=9.91248	RBI=0.00851784
chr1	1246303	1246303	G	A	0.4	20	50	2	exonic	PUSL1	.	synonymous SNV	PUSL1:NM_153339:exon7:c.G714A:p.T238T	rs41285824	.	.	0.029	.	0.042	.	.	.	.	.	.	.	.	.	.	.	.	86.18	snp	FAO=22	FDP=52	FR=.	FRO=30	FSAF=0	FSAR=22	FSRF=0	FSRR=30	FWDB=0	FXX=0	LEN=1	MLLD=43.8282	PB=0.5	PBP=1	QD=6.62948	RBI=0.126602
chr1	1247494	1247494	T	C	0.923077	48	52	1	exonic	CPSF3L	.	synonymous SNV	CPSF3L:NM_001256462:exon14:c.A1347G:p.P449P,CPSF3L:NM_001256463:exon14:c.A1338G:p.P446P,CPSF3L:NM_017871:exon16:c.A1641G:p.P547P,CPSF3L:NM_001256460:exon17:c.A1554G:p.P518P,CPSF3L:NM_001256456:exon18:c.A1659G:p.P553P	rs12103	.	.	0.8065	.	0.81	.	Name=Inflammatory bowel disease	.	.	.	.	.	.	.	.	.	.	462.63	snp	FAO=50	FDP=50	FR=.	FRO=0	FSAF=34	FSAR=16	FSRF=0	FSRR=0	FWDB=-0.00915996	FXX=0.0384541	LEN=1	MLLD=232.461	PB=0.5	PBP=1	QD=37.01	RBI=0.0153128
chr1	1249187	1249187	G	A	1	193	193	1	exonic	CPSF3L	.	synonymous SNV	CPSF3L:NM_001256462:exon7:c.C588T:p.F196F,CPSF3L:NM_001256463:exon7:c.C579T:p.F193F,CPSF3L:NM_017871:exon9:c.C882T:p.F294F,CPSF3L:NM_001256460:exon10:c.C795T:p.F265F,CPSF3L:NM_001256456:exon11:c.C900T:p.F300F	rs12142199	.	.	0.7978	.	0.81	.	.	.	.	.	.	.	.	.	.	.	.	1850.48	snp	FAO=194	FDP=194	FR=.	FRO=0	FSAF=105	FSAR=89	FSRF=0	FSRR=0	FWDB=-0.0143016	FXX=0	LEN=1	MLLD=240.742	PB=0.5	PBP=1	QD=38.1542	RBI=0.0235013
chr1	1254841	1254841	C	G	0.98951	283	286	3	exonic	CPSF3L	.	synonymous SNV	CPSF3L:NM_017871:exon4:c.G264C:p.G88G,CPSF3L:NM_001256460:exon5:c.G177C:p.G59G,CPSF3L:NM_001256456:exon6:c.G282C:p.G94G	rs10907179	.	.	0.9322	.	0.93	.	.	.	.	.	.	.	.	.	.	.	.	2710.44	snp	FAO=284	FDP=284	FR=.	FRO=0	FSAF=147	FSAR=137	FSRF=0	FSRR=0	FWDB=-0.0489631	FXX=0.0138884	LEN=1	MLLD=53.689	PB=0.5	PBP=1	QD=38.1752	RBI=0.0775638
chr1	1258527	1258527	C	T	0.339506	55	162	2	UTR5	CPSF3L	NM_001256456:c.-1194G>A	.	.	rs140361978	.	.	.	.	0.11	.	.	0	D	.	.	.	.	1	N	-2.51	D	149.45	snp	FAO=55	FDP=161	FR=.	FRO=106	FSAF=40	FSAR=15	FSRF=67	FSRR=39	FWDB=0.00270505	FXX=0.00617246	LEN=1	MLLD=268.466	PB=0.5	PBP=1	QD=3.71296	RBI=0.00270791
chr1	1262966	1262966	C	T	1	121	121	1	exonic	CPTP	.	synonymous SNV	CPTP:NM_001029885:exon3:c.C468T:p.R156R	rs307349	.	.	0.9313	.	0.93	.	.	.	.	.	.	.	.	.	.	.	.	1153.62	snp	FAO=121	FDP=121	FR=.	FRO=0	FSAF=75	FSAR=46	FSRF=0	FSRR=0	FWDB=0.0759144	FXX=0	LEN=1	MLLD=137.383	PB=0.5	PBP=1	QD=38.1363	RBI=0.0837972
chr1	1263144	1263144	G	A	1	24	24	4	UTR3	CPTP	NM_001029885:c.*1G>A	.	.	rs307350	.	.	0.9358	.	0.94	.	.	.	.	.	.	.	.	.	.	.	.	220.87	snp	FAO=24	FDP=24	FR=.	FRO=0	FSAF=0	FSAR=24	FSRF=0	FSRR=0	FWDB=0	FXX=0	LEN=1	MLLD=239.977	PB=0.5	PBP=1	QD=36.8114	RBI=0.0576902
chr1	1268847	1268847	T	G	0.807692	42	52	1	intronic	TAS1R3	.	.	.	rs307378	.	.	0.9708	.	0.99	.	.	.	.	.	.	.	.	.	.	.	.	488.04	snp	FAO=52	FDP=52	FR=.,HEALED	FRO=0	FSAF=31	FSAR=21	FSRF=0	FSRR=0	FWDB=-0.00902234	FXX=0	LEN=1	MLLD=86.8946	PB=0.5	PBP=1	QD=37.5412	RBI=0.199439
chr1	1269554	1269554	T	C	0.986486	146	148	1	exonic	TAS1R3	.	nonsynonymous SNV	TAS1R3:NM_152228:exon6:c.T2269C:p.C757R	rs307377	.	.	0.971	.	0.99	.	.	0.33	T	0	B	0.048	N	1	P	-2.22	D	1403.2	snp	FAO=146	FDP=146	FR=.	FRO=0	FSAF=100	FSAR=46	FSRF=0	FSRR=0	FWDB=0.0134325	FXX=0.0135126	LEN=1	MLLD=237.028	PB=0.5	PBP=1	QD=38.4438	RBI=0.0745489
chr1	1271853	1271853	G	C	0.330579	40	121	4	exonic	DVL1	.	nonsynonymous SNV	DVL1:NM_004421:exon15:c.C1682G:p.P561R	rs113005319	.	.	0.0097	.	0.044	.	.	0.53	T	0.174	B	0.98	N	1	N	3.58	T	129.26	snp	FAO=50	FDP=134	FR=.	FRO=84	FSAF=15	FSAR=35	FSRF=45	FSRR=39	FWDB=0.00319564	FXX=0	LEN=1	MLLD=33.8373	PB=0.5	PBP=1	QD=3.85849	RBI=0.0500372
chr1	1277533	1277533	T	C	0.970954	234	241	3	exonic	DVL1	.	synonymous SNV	DVL1:NM_004421:exon4:c.A366G:p.P122P	rs307362	.	.	0.9987	.	1	.	.	.	.	.	.	.	.	.	.	.	.	2209.69	snp	FAO=234	FDP=234	FR=.	FRO=0	FSAF=140	FSAR=94	FSRF=0	FSRR=0	FWDB=-0.0173435	FXX=0.0290444	LEN=1	MLLD=56.7717	PB=0.5	PBP=1	QD=37.7724	RBI=0.0830552
chr1	1289368	1289369	TG	-	0.978571	137	140	1	intronic	MXRA8	.	.	.	rs140777846	.	.	0.9351	.	0.94	.	.	.	.	.	.	.	.	.	.	.	.	822.22	del	FAO=139	FDP=139	FR=.	FRO=0	FSAF=53	FSAR=86	FSRF=0	FSRR=0	FWDB=-0.00614152	FXX=0.00714235	LEN=2	MLLD=333.277	PB=0.5	PBP=1	QD=23.661	RBI=0.0127396
chr1	1323078	1323078	A	G	0.997305	370	371	1	intronic	CCNL2	.	.	.	rs12729599	.	.	.	.	0.81	.	.	.	.	.	.	.	.	.	.	.	.	3529.49	snp	FAO=370	FDP=370	FR=.	FRO=0	FSAF=149	FSAR=221	FSRF=0	FSRR=0	FWDB=0.0487724	FXX=0.0053762	LEN=1	MLLD=70.0896	PB=0.5	PBP=1	QD=38.1567	RBI=0.0691751
chr1	1323144	1323145	CT	-	0.989189	366	370	3	intronic	CCNL2	.	.	.	rs35654872	.	.	0.8166	.	0.82	.	.	.	.	.	.	.	.	.	.	.	.	2161.45	del	FAO=367	FDP=367	FR=.	FRO=0	FSAF=124	FSAR=243	FSRF=0	FSRR=0	FWDB=0.0503864	FXX=0.0107814	LEN=2	MLLD=312.838	PB=0.5	PBP=1	QD=23.5581	RBI=0.0506301
chr1	1342394	1342394	G	A	0.291525	86	295	2	exonic	MRPL20	.	synonymous SNV	MRPL20:NM_017971:exon2:c.C93T:p.F31F	rs11548045	.	.	0.0291	.	0.042	.	.	.	.	.	.	.	.	.	.	.	.	173.9	snp	FAO=86	FDP=295	FR=.	FRO=209	FSAF=54	FSAR=32	FSRF=108	FSRR=101	FWDB=0.0196744	FXX=0	LEN=1	MLLD=47.7868	PB=0.5	PBP=1	QD=2.35793	RBI=0.0289799
chr1	1469546	1469546	G	A	0.403509	46	114	3	UTR3	ATAD3A	NM_001170535:c.*94G>A,NM_018188:c.*94G>A,NM_001170536:c.*94G>A	.	.	rs3128344	.	.	.	.	0.99	.	.	.	.	.	.	.	.	.	.	.	.	157.3	snp	FAO=46	FDP=114	FR=.	FRO=68	FSAF=11	FSAR=35	FSRF=25	FSRR=43	FWDB=0.052035	FXX=0	LEN=1	MLLD=226.946	PB=0.5	PBP=1	QD=5.51944	RBI=0.0520768
chr1	1469598	1469599	CG	GC	0.392523	42	107	1	UTR3	ATAD3A	NM_001170535:c.*146_*147delinsGC,NM_018188:c.*146_*147delinsGC,NM_001170536:c.*146_*147delinsGC	.	.	.	.	.	.	.	0.74	.	.	.	.	.	.	.	.	.	.	.	.	143.33	mnp	FAO=42	FDP=105	FR=.	FRO=63	FSAF=7	FSAR=35	FSRF=20	FSRR=43	FWDB=0.0068878	FXX=0.0186898	LEN=2	MLLD=52.3861	PB=0.5	PBP=1	QD=5.46035	RBI=0.0887238
chr1	1479333	1479333	A	G	0.336806	97	288	1	exonic	SSU72	.	synonymous SNV	SSU72:NM_014188:exon4:c.T399C:p.P133P	rs7533	.	.	0.295	.	0.91	.	.	.	.	.	.	.	.	.	.	.	.	280.77	snp	FAO=103	FDP=293	FR=.	FRO=190	FSAF=45	FSAR=58	FSRF=112	FSRR=78	FWDB=0.0160847	FXX=0.00340124	LEN=1	MLLD=126.273	PB=0.5	PBP=1	QD=3.83297	RBI=0.0231567
chr1	1534614	1534614	T	C	0.347826	16	46	2	UTR3	C1orf233	NM_001242659:c.*101A>G	.	.	rs11552172	.	.	.	.	0.39	.	.	.	.	.	.	.	.	.	.	.	.	51.48	snp	FAO=16	FDP=46	FR=.	FRO=30	FSAF=15	FSAR=1	FSRF=23	FSRR=7	FWDB=0.0324088	FXX=0	LEN=1	MLLD=241.672	PB=0.5	PBP=1	QD=4.47681	RBI=0.0357347
chr1	1551927	1551927	T	C	0.5875	47	80	3	exonic	MIB2	.	nonsynonymous SNV	MIB2:NM_001170686:exon2:c.T214C:p.F72L,MIB2:NM_001170687:exon2:c.T214C:p.F72L,MIB2:NM_001170688:exon2:c.T214C:p.F72L,MIB2:NM_080875:exon2:c.T214C:p.F72L	rs7418389	.	.	0.7219	.	0.74	.	.	1	T	0	B	.	.	0.999	P	1.45	T	263.08	snp	FAO=48	FDP=79	FR=.	FRO=31	FSAF=39	FSAR=9	FSRF=13	FSRR=18	FWDB=-0.0107786	FXX=0.0124984	LEN=1	MLLD=255.529	PB=0.5	PBP=1	QD=13.3207	RBI=0.0109502
chr1	1558792	1558792	T	C	1	113	113	1	exonic	MIB2	.	nonsynonymous SNV	MIB2:NM_001170686:exon3:c.T305C:p.M102T,MIB2:NM_001170688:exon3:c.T305C:p.M102T,MIB2:NM_080875:exon3:c.T305C:p.M102T	rs12755088	.	.	0.9401	.	0.94	.	.	0.31	T	0.013	B	0.135	U	1	P	1.44	T	1072.36	snp	FAO=113	FDP=113	FR=.	FRO=0	FSAF=68	FSAR=45	FSRF=0	FSRR=0	FWDB=0.027685	FXX=0	LEN=1	MLLD=250.85	PB=0.5	PBP=1	QD=37.9596	RBI=0.0278163
chr1	1562437	1562437	C	G	0.32342	87	269	2	intronic	MIB2	.	.	.	rs28510084	.	.	0.2135	.	0.68	.	.	.	.	.	.	.	.	.	.	.	.	210.89	snp	FAO=87	FDP=269	FR=.	FRO=182	FSAF=53	FSAR=34	FSRF=92	FSRR=90	FWDB=0.00475845	FXX=0	LEN=1	MLLD=58.5577	PB=0.5	PBP=1	QD=3.13591	RBI=0.0365574
chr1	1562536	1562536	G	A	0.309645	61	197	1	exonic	MIB2	.	synonymous SNV	MIB2:NM_001170688:exon10:c.G1473A:p.A491A,MIB2:NM_001170689:exon10:c.G1128A:p.A376A,MIB2:NM_001170686:exon11:c.G1656A:p.A552A,MIB2:NM_001170687:exon11:c.G1626A:p.A542A,MIB2:NM_080875:exon11:c.G1668A:p.A556A	rs11544452	.	.	0.1215	.	0.42	.	.	0	D	.	.	0	D	0	P	0.61	T	142.73	snp	FAO=61	FDP=196	FR=.	FRO=135	FSAF=31	FSAR=30	FSRF=59	FSRR=76	FWDB=0.0672082	FXX=0.00507588	LEN=1	MLLD=77.7731	PB=0.5	PBP=1	QD=2.91292	RBI=0.0912034
chr1	1564712	1564712	G	T	0.581818	64	110	4	intronic	MIB2	.	.	.	rs61774907	.	.	0.2914	.	0.51	.	.	.	.	.	.	.	.	.	.	.	.	331.05	snp	FAO=64	FDP=110	FR=.	FRO=46	FSAF=29	FSAR=35	FSRF=13	FSRR=33	FWDB=-0.029409	FXX=0	LEN=1	MLLD=246.488	PB=0.5	PBP=1	QD=12.038	RBI=0.0325873
chr1	1635004	1635004	T	C	1	180	180	5	exonic	CDK11A	.	synonymous SNV	CDK11A:NM_024011:exon18:c.A1971G:p.K657K,CDK11A:NM_033529:exon18:c.A1941G:p.K647K	rs874516	.	.	0.5637	.	0.92	.	.	.	.	.	.	.	.	.	.	.	.	1726.4	snp	FAO=179	FDP=179	FR=.	FRO=0	FSAF=80	FSAR=99	FSRF=0	FSRR=0	FWDB=0.0404483	FXX=0.00555525	LEN=1	MLLD=275.096	PB=0.5	PBP=1	QD=38.5787	RBI=0.0421765
chr1	1635619	1635619	T	C	0.876812	121	138	1	intronic	CDK11A,CDK11B	.	.	.	rs2076329	.	.	0.5912	.	0.94	.	.	.	.	.	.	.	.	.	.	.	.	1333.67	snp	FAO=138	FDP=138	FR=.,HEALED	FRO=0	FSAF=89	FSAR=49	FSRF=0	FSRR=0	FWDB=0.0143294	FXX=0.00719373	LEN=1	MLLD=232.958	PB=0.5	PBP=1	QD=38.6572	RBI=0.0764864
chr1	1635749	1635749	C	A	0.911243	154	169	6	exonic	CDK11A	.	synonymous SNV	CDK11A:NM_024011:exon15:c.G1599T:p.R533R,CDK11A:NM_033529:exon15:c.G1569T:p.R523R	rs55880629	.	.	0.511	.	0.54	.	.	.	.	.	.	.	.	.	.	.	.	1300.9	snp	FAO=156	FDP=171	FR=.	FRO=15	FSAF=115	FSAR=41	FSRF=0	FSRR=15	FWDB=0.0114871	FXX=0	LEN=1	MLLD=157.928	PB=0.5	PBP=1	QD=30.4303	RBI=0.0294773
chr1	1636044	1636044	G	A	0.969697	32	33	1	exonic	CDK11A	.	synonymous SNV	CDK11A:NM_024011:exon14:c.C1509T:p.Y503Y,CDK11A:NM_033529:exon14:c.C1479T:p.Y493Y	rs1059822	.	.	0.5644	.	0.94	.	.	.	.	.	.	.	.	.	.	.	.	293.82	snp	FAO=33	FDP=34	FR=.	FRO=1	FSAF=33	FSAR=0	FSRF=1	FSRR=0	FWDB=-0.0136115	FXX=0	LEN=1	MLLD=340.367	PB=0.5	PBP=1	QD=34.5672	RBI=0.0136115
chr1	1639046	1639046	C	G	1	26	26	1	intronic	CDK11A,CDK11B	.	.	.	rs138369165	.	.	.	.	0.93	.	.	.	.	.	.	.	.	.	.	.	.	243.17	snp	FAO=26	FDP=26	FR=.	FRO=0	FSAF=4	FSAR=22	FSRF=0	FSRR=0	FWDB=-0.0299975	FXX=0	LEN=1	MLLD=68.3925	PB=0.5	PBP=1	QD=37.411	RBI=0.0839443
chr1	1650845	1650845	G	A	0.97006	162	167	1	exonic	CDK11A,CDK11B	.	nonsynonymous SNV	CDK11B:NM_001291345:exon4:c.C277T:p.R93W,CDK11B:NM_001787:exon4:c.C277T:p.R93W,CDK11A:NM_024011:exon4:c.C277T:p.R93W,CDK11B:NM_033486:exon4:c.C277T:p.R93W,CDK11A:NM_033529:exon4:c.C277T:p.R93W,CDK11B:NM_033489:exon5:c.C175T:p.R59W	rs1059831	.	.	0.488	.	0.92	.	.	0.08	T	1	D	0.082	U	0.99	D	3.65	T	1525.41	snp	FAO=164	FDP=167	FR=.	FRO=3	FSAF=69	FSAR=95	FSRF=1	FSRR=2	FWDB=0.0373247	FXX=0.0118336	LEN=1	MLLD=243.445	PB=0.5	PBP=1	QD=36.5367	RBI=0.0373764
chr1	1653004	1653004	T	C	0.989583	95	96	2	intronic	CDK11A,CDK11B	.	.	.	rs36039898	.	.	0.9273	.	0.93	.	.	.	.	.	.	.	.	.	.	.	.	881.79	snp	FAO=94	FDP=94	FR=.	FRO=0	FSAF=39	FSAR=55	FSRF=0	FSRR=0	FWDB=0.024313	FXX=0.0208312	LEN=1	MLLD=85.3415	PB=0.5	PBP=1	QD=37.5231	RBI=0.0259065
chr1	1653028	1653028	C	T	1	97	97	2	intronic	CDK11A,CDK11B	.	.	.	rs16825265	.	.	0.9298	.	0.93	.	.	.	.	.	.	.	.	.	.	.	.	919	snp	FAO=96	FDP=96	FR=.	FRO=0	FSAF=40	FSAR=56	FSRF=0	FSRR=0	FWDB=0.0263762	FXX=0.0103082	LEN=1	MLLD=191.708	PB=0.5	PBP=1	QD=38.2918	RBI=0.0278192
chr1	1663831	1663831	C	T	1	123	123	2	UTR3	SLC35E2	NM_182838:c.*63G>A	.	.	rs3817856	.	.	0.5161	.	0.52	.	.	.	.	.	.	.	.	.	.	.	.	1184.51	snp	FAO=124	FDP=124	FR=.	FRO=0	FSAF=99	FSAR=25	FSRF=0	FSRR=0	FWDB=0.0617593	FXX=0.00799936	LEN=1	MLLD=72.0678	PB=0.5	PBP=1	QD=38.2099	RBI=0.0626725
chr1	1664019	1664019	T	C	0.985714	207	210	1	intronic	SLC35E2	.	.	.	rs2294488	.	.	0.9267	.	0.93	.	.	.	.	.	.	.	.	.	.	.	.	1985.05	snp	FAO=208	FDP=208	FR=.	FRO=0	FSAF=85	FSAR=123	FSRF=0	FSRR=0	FWDB=0.0147966	FXX=0.00952336	LEN=1	MLLD=224.741	PB=0.5	PBP=1	QD=38.1739	RBI=0.0164458
chr1	1686040	1686040	G	T	0.9819	217	221	1	exonic	NADK	.	nonsynonymous SNV	NADK:NM_001198995:exon6:c.C690A:p.N230K,NADK:NM_001198993:exon8:c.C786A:p.N262K,NADK:NM_023018:exon8:c.C786A:p.N262K,NADK:NM_001198994:exon10:c.C1221A:p.N407K	rs4751	.	.	0.4226	.	0.43	.	.	0.45	T	0.562	P	0	D	0.867	P	0.94	T	2085.38	snp	FAO=219	FDP=219	FR=.	FRO=0	FSAF=125	FSAR=94	FSRF=0	FSRR=0	FWDB=-0.0608181	FXX=0.00904936	LEN=1	MLLD=91.6213	PB=0.5	PBP=1	QD=38.0891	RBI=0.0625707
chr1	1691176	1691176	T	G	0.266667	20	75	2	exonic	NADK	.	nonsynonymous SNV	NADK:NM_001198994:exon4:c.A429C:p.E143D	rs143521678	.	.	0.0092	.	0.083	.	.	0.57	T	0.014	B	0.004	U	1	N	0.89	T	41.33	snp	FAO=20	FDP=77	FR=.	FRO=57	FSAF=13	FSAR=7	FSRF=25	FSRR=32	FWDB=-0.0538375	FXX=0	LEN=1	MLLD=219.924	PB=0.5	PBP=1	QD=2.147	RBI=0.0596482
chr1	1848756	1848756	C	T	1	7	7	3	downstream	CALML6,TMEM52	.	.	.	.	.	.	.	.	.	.	.	.	.	.	.	.	.	.	.	.	.	61.4	snp	FAO=7	FDP=7	FR=.	FRO=0	FSAF=0	FSAR=7	FSRF=0	FSRR=0	FWDB=0	FXX=0	LEN=1	MLLD=310.766	PB=0.5	PBP=1	QD=35.0875	RBI=0.0585194
chr1	1887019	1887019	A	G	1	67	67	1	exonic	CFAP74	.	stoploss	CFAP74:NM_001080484:exon18:c.T2287C:p.X763Q	rs28548017	.	.	0.8218	.	0.86	.	.	.	.	.	.	.	.	1	P	.	.	639.75	snp	FAO=67	FDP=67	FR=.	FRO=0	FSAF=24	FSAR=43	FSRF=0	FSRR=0	FWDB=0.0169865	FXX=0	LEN=1	MLLD=212.625	PB=0.5	PBP=1	QD=38.1941	RBI=0.045832
chr1	1887092	1887092	G	-	0.953125	61	64	1	exonic	CFAP74	.	frameshift deletion	CFAP74:NM_001080484:exon18:c.2214delC:p.G738fs	rs139735565	.	ID=COSM1192790;OCCURENCE=1(large_intestine)	0.2553	.	0.26	.	.	.	.	.	.	.	.	.	.	.	.	404.6	del	FAO=69	FDP=69	FR=.	FRO=0	FSAF=22	FSAR=47	FSRF=0	FSRR=0	FWDB=0.0530174	FXX=0	LEN=1	MLLD=268.862	PB=0.5	PBP=1	QD=23.4549	RBI=0.0567603
chr1	1887112	1887112	C	-	0.952381	60	63	2	exonic	CFAP74	.	frameshift deletion	CFAP74:NM_001080484:exon18:c.2194delG:p.A732fs	rs3838975	.	ID=COSM1163637;OCCURENCE=1(large_intestine),2(pancreas)	0.2622	.	0.26	.	.	.	.	.	.	.	.	.	.	.	.	355.6	del	FAO=62	FDP=62	FR=.	FRO=0	FSAF=15	FSAR=47	FSRF=0	FSRR=0	FWDB=0.207432	FXX=0.0158705	LEN=1	MLLD=21.5792	PB=0.5	PBP=1	QD=22.9418	RBI=0.232047
chr1	1887245	1887245	G	A	1	142	142	2	exonic	CFAP74	.	synonymous SNV	CFAP74:NM_001080484:exon18:c.C2061T:p.A687A,CFAP74:NM_001304360:exon18:c.C2061T:p.A687A	rs28575980	.	.	0.2466	.	0.25	.	.	.	.	.	.	.	.	1	P	.	.	1353.4	snp	FAO=142	FDP=142	FR=.	FRO=0	FSAF=81	FSAR=61	FSRF=0	FSRR=0	FWDB=-0.00462808	FXX=0	LEN=1	MLLD=97.7181	PB=0.5	PBP=1	QD=38.1239	RBI=0.112263
chr1	1888193	1888193	C	A	0.990698	213	215	2	exonic	CFAP74	.	nonsynonymous SNV	CFAP74:NM_001080484:exon17:c.G1882T:p.G628C,CFAP74:NM_001304360:exon17:c.G1882T:p.G628C	rs3820011	.	.	0.2633	.	0.27	.	.	0	D	1	D	0	D	0	P	.	.	2006.06	snp	FAO=213	FDP=213	FR=.	FRO=0	FSAF=70	FSAR=143	FSRF=0	FSRR=0	FWDB=0.0431866	FXX=0.00930189	LEN=1	MLLD=66.664	PB=0.5	PBP=1	QD=37.6725	RBI=0.0431895
chr1	1891477	1891477	A	G	0.366071	41	112	1	intronic	CFAP74	.	.	.	rs2748972	.	.	0.1066	.	0.33	.	.	0.25	T	.	.	.	.	1	P	.	.	125.6	snp	FAO=41	FDP=112	FR=.	FRO=71	FSAF=15	FSAR=26	FSRF=34	FSRR=37	FWDB=-0.0368958	FXX=0	LEN=1	MLLD=215.706	PB=0.5	PBP=1	QD=4.48553	RBI=0.0392713
chr1	1895177	1895177	C	T	0.977778	44	45	2	intronic	CFAP74	.	.	.	rs7523728	.	.	0.2465	.	0.26	.	.	.	.	.	.	.	.	.	.	.	.	414.87	snp	FAO=44	FDP=44	FR=.	FRO=0	FSAF=36	FSAR=8	FSRF=0	FSRR=0	FWDB=-0.0313154	FXX=0.0222173	LEN=1	MLLD=63.6366	PB=0.5	PBP=1	QD=37.7156	RBI=0.0482561
chr1	1896440	1896440	G	A	0.992806	138	139	2	exonic	CFAP74	.	synonymous SNV	CFAP74:NM_001080484:exon13:c.C1462T:p.L488L,CFAP74:NM_001304360:exon13:c.C1462T:p.L488L	rs16824585	.	.	0.2449	.	0.27	.	.	.	.	.	.	.	.	.	.	.	.	1309.81	snp	FAO=140	FDP=140	FR=.	FRO=0	FSAF=81	FSAR=59	FSRF=0	FSRR=0	FWDB=0.0341427	FXX=0.0070917	LEN=1	MLLD=46.6274	PB=0.5	PBP=1	QD=37.4232	RBI=0.0424852
chr1	1896553	1896553	C	T	0.992958	141	142	1	intronic	CFAP74	.	.	.	rs28625839	.	.	.	.	0.24	.	.	.	.	.	.	.	.	.	.	.	.	1328.78	snp	FAO=141	FDP=141	FR=.	FRO=0	FSAF=71	FSAR=70	FSRF=0	FSRR=0	FWDB=-0.0041057	FXX=0.013985	LEN=1	MLLD=124.567	PB=0.5	PBP=1	QD=37.6958	RBI=0.0280087
chr1	1900106	1900106	-	CTC	0.798165	87	109	0	exonic	CFAP74	.	nonframeshift insertion	CFAP74:NM_001080484:exon11:c.1212_1213insGAG:p.K405delinsEK,CFAP74:NM_001304360:exon11:c.1212_1213insGAG:p.K405delinsEK	rs145742571	.	.	0.2489	.	0.33	.	.	.	.	.	.	.	.	.	.	.	.	349.05	ins	FAO=90	FDP=109	FR=.	FRO=19	FSAF=50	FSAR=40	FSRF=4	FSRR=15	FWDB=-0.00440811	FXX=0	LEN=3	MLLD=300.974	PB=0.5	PBP=1	QD=12.8093	RBI=0.0304245
chr1	1900232	1900232	T	C	1	113	113	1	exonic	CFAP74	.	nonsynonymous SNV	CFAP74:NM_001080484:exon11:c.A1087G:p.I363V,CFAP74:NM_001304360:exon11:c.A1087G:p.I363V	rs16824588	.	.	0.4472	.	0.45	.	.	1	T	0.001	B	0.061	N	1	P	.	.	1074.56	snp	FAO=113	FDP=113	FR=.	FRO=0	FSAF=42	FSAR=71	FSRF=0	FSRR=0	FWDB=0.0213534	FXX=0	LEN=1	MLLD=73.2222	PB=0.5	PBP=1	QD=38.0376	RBI=0.0332848
chr1	1916890	1916890	C	T	0.988506	86	87	1	exonic	CFAP74	.	synonymous SNV	CFAP74:NM_001080484:exon6:c.G435A:p.L145L,CFAP74:NM_001304360:exon6:c.G435A:p.L145L	rs3795280	.	.	0.3275	.	0.66	.	.	.	.	.	.	.	.	.	.	.	.	808.21	snp	FAO=87	FDP=87	FR=.	FRO=0	FSAF=44	FSAR=43	FSRF=0	FSRR=0	FWDB=0.0353168	FXX=0	LEN=1	MLLD=167.788	PB=0.5	PBP=1	QD=37.1592	RBI=0.0413789
chr1	1918488	1918488	A	G	1	59	59	3	intronic	CFAP74	.	.	.	rs4350140	.	.	0.525	.	0.94	.	.	.	.	.	.	.	.	.	.	.	.	568.24	snp	FAO=59	FDP=59	FR=.	FRO=0	FSAF=33	FSAR=26	FSRF=0	FSRR=0	FWDB=5.11481e-05	FXX=0	LEN=1	MLLD=260.234	PB=0.5	PBP=1	QD=38.5248	RBI=0.00449093
chr1	1919941	1919941	C	T	0.516667	62	120	4	intronic	CFAP74	.	.	.	rs201140827	.	.	0.0012	.	0.0022	.	.	.	.	.	.	.	.	.	.	.	.	281.63	snp	FAO=62	FDP=120	FR=.	FRO=58	FSAF=25	FSAR=37	FSRF=29	FSRR=29	FWDB=-0.000799264	FXX=0	LEN=1	MLLD=280.259	PB=0.5	PBP=1	QD=9.3877	RBI=0.0319107
chr1	1922303	1922303	C	T	1	197	197	2	intronic	CFAP74	.	.	.	rs13303195	.	.	0.5422	.	0.93	.	.	.	.	.	.	.	.	.	.	.	.	1903.35	snp	FAO=198	FDP=198	FR=.	FRO=0	FSAF=99	FSAR=99	FSRF=0	FSRR=0	FWDB=0.00484279	FXX=0	LEN=1	MLLD=155.39	PB=0.5	PBP=1	QD=38.4515	RBI=0.0155165
chr1	1956362	1956362	G	A	0.484848	16	33	2	intronic	GABRD	.	.	.	rs2376805	.	.	0.8329	.	0.86	.	.	.	.	.	.	.	.	.	.	.	.	73.78	snp	FAO=16	FDP=33	FR=.	FRO=17	FSAF=7	FSAR=9	FSRF=6	FSRR=11	FWDB=0.0268979	FXX=0	LEN=1	MLLD=61.0486	PB=0.5	PBP=1	QD=8.94261	RBI=0.100624
chr1	1957037	1957037	T	C	0.580645	36	62	1	exonic	GABRD	.	synonymous SNV	GABRD:NM_000815:exon4:c.T330C:p.G110G	rs2229110	.	.	0.6605	.	0.75	.	.	.	.	.	.	.	.	.	.	.	.	187.77	snp	FAO=36	FDP=62	FR=.	FRO=26	FSAF=18	FSAR=18	FSRF=17	FSRR=9	FWDB=-0.00732388	FXX=0	LEN=1	MLLD=215.719	PB=0.5	PBP=1	QD=12.1139	RBI=0.0085432
chr1	1960926	1960926	T	C	0.696629	124	178	1	intronic	GABRD	.	.	.	rs28581504	.	.	.	.	0.9	.	.	.	.	.	.	.	.	.	.	.	.	762.89	snp	FAO=124	FDP=178	FR=.	FRO=54	FSAF=64	FSAR=60	FSRF=35	FSRR=19	FWDB=-0.00718456	FXX=0	LEN=1	MLLD=271.702	PB=0.5	PBP=1	QD=17.1436	RBI=0.0473377
chr1	1987993	1987993	T	C	0.972973	36	37	1	exonic	PRKCZ	.	synonymous SNV	PRKCZ:NM_002744:exon3:c.T264C:p.D88D	rs12184	.	.	0.3436	.	0.95	.	.	.	.	.	.	.	.	.	.	.	.	331.42	snp	FAO=37	FDP=37	FR=.	FRO=0	FSAF=22	FSAR=15	FSRF=0	FSRR=0	FWDB=0.0536783	FXX=0	LEN=1	MLLD=129.645	PB=0.5	PBP=1	QD=35.8295	RBI=0.0538323
chr1	1991014	1991014	A	G	0.633136	107	169	1	exonic	PRKCZ	.	synonymous SNV	PRKCZ:NM_002744:exon4:c.A318G:p.P106P	rs1878745	.	.	0.1845	.	0.48	.	.	.	.	.	.	.	.	.	.	.	.	596.51	snp	FAO=107	FDP=169	FR=.	FRO=62	FSAF=57	FSAR=50	FSRF=35	FSRR=27	FWDB=0.00227452	FXX=0	LEN=1	MLLD=228.998	PB=0.5	PBP=1	QD=14.1187	RBI=0.0312523
chr1	2075560	2075560	T	G	0.646617	172	266	4	intronic	PRKCZ	.	.	.	rs427811	.	.	.	.	0.36	.	.	.	.	.	.	.	.	.	.	.	.	970.19	snp	FAO=172	FDP=266	FR=.	FRO=94	FSAF=91	FSAR=81	FSRF=48	FSRR=46	FWDB=-0.0441881	FXX=0	LEN=1	MLLD=57.0822	PB=0.5	PBP=1	QD=14.5894	RBI=0.0446042
chr1	2075570	2075570	T	C	1	266	266	1	intronic	PRKCZ	.	.	.	rs377283	.	.	.	.	0.42	.	.	.	.	.	.	.	.	.	.	.	.	2564.72	snp	FAO=267	FDP=267	FR=.	FRO=0	FSAF=140	FSAR=127	FSRF=0	FSRR=0	FWDB=0.029926	FXX=0	LEN=1	MLLD=101.985	PB=0.5	PBP=1	QD=38.4227	RBI=0.033279
chr1	2077409	2077409	A	G	0.508696	117	230	1	intronic	PRKCZ	.	.	.	rs385039	.	.	0.2722	.	0.36	.	.	.	.	.	.	.	.	.	.	.	.	510.83	snp	FAO=117	FDP=230	FR=.	FRO=113	FSAF=61	FSAR=56	FSRF=75	FSRR=38	FWDB=0.00809312	FXX=0	LEN=1	MLLD=81.0116	PB=0.5	PBP=1	QD=8.88401	RBI=0.0276336
chr1	2082458	2082458	C	T	0.685393	122	178	1	intronic	PRKCZ	.	.	.	rs262670	.	.	0.2733	.	0.42	.	.	.	.	.	.	.	.	.	.	.	.	737.8	snp	FAO=122	FDP=178	FR=.	FRO=56	FSAF=71	FSAR=51	FSRF=36	FSRR=20	FWDB=0.0320433	FXX=0	LEN=1	MLLD=167.087	PB=0.5	PBP=1	QD=16.5797	RBI=0.0329657
chr1	2082489	2082489	G	A	1	174	174	2	intronic	PRKCZ	.	.	.	rs262669	.	.	.	.	0.42	.	.	.	.	.	.	.	.	.	.	.	.	1662.89	snp	FAO=174	FDP=174	FR=.	FRO=0	FSAF=105	FSAR=69	FSRF=0	FSRR=0	FWDB=-0.00742923	FXX=0	LEN=1	MLLD=206.778	PB=0.5	PBP=1	QD=38.2274	RBI=0.0128058
chr1	2082505	2082505	C	T	0.291429	51	175	1	intronic	PRKCZ	.	.	.	rs9442619	.	.	.	.	0.11	.	.	.	.	.	.	.	.	.	.	.	.	109.32	snp	FAO=51	FDP=175	FR=.	FRO=124	FSAF=33	FSAR=18	FSRF=72	FSRR=52	FWDB=0.0373717	FXX=0	LEN=1	MLLD=170.545	PB=0.5	PBP=1	QD=2.4988	RBI=0.0389113
chr1	2087557	2087557	T	C	0.220339	26	118	1	intronic	PRKCZ	.	.	.	rs3123592	.	.	0.1007	.	0.12	.	.	.	.	.	.	.	.	.	.	.	.	39.2	snp	FAO=26	FDP=116	FR=.	FRO=90	FSAF=4	FSAR=22	FSRF=13	FSRR=77	FWDB=0.0325852	FXX=0.025208	LEN=1	MLLD=63.0563	PB=0.5	PBP=1	QD=1.35167	RBI=0.0867857
chr1	2121118	2121118	C	T	0.944444	17	18	2	UTR3	C1orf86	NM_001256947:c.*98G>A,NM_182533:c.*30G>A,NM_001282670:c.*30G>A	.	.	rs2503701	.	.	0.6071	.	0.86	.	.	.	.	.	.	.	.	.	.	.	.	149.75	snp	FAO=17	FDP=18	FR=.	FRO=1	FSAF=2	FSAR=15	FSRF=0	FSRR=1	FWDB=-0.0192255	FXX=0	LEN=1	MLLD=67.9534	PB=0.5	PBP=1	QD=33.2768	RBI=0.0209369
chr1	2125172	2125172	G	A	0.338415	111	328	3	exonic	C1orf86	.	nonsynonymous SNV	C1orf86:NM_001256946:exon3:c.C376T:p.P126S,C1orf86:NM_001282673:exon3:c.C376T:p.P126S,C1orf86:NM_182533:exon3:c.C376T:p.P126S,C1orf86:NM_001282670:exon7:c.C685T:p.P229S	rs1058411	.	.	0.0951	.	0.53	.	.	0.28	T	0.229	B	0.849	N	1	P	1.2	T	289.8	snp	FAO=111	FDP=326	FR=.	FRO=215	FSAF=43	FSAR=68	FSRF=78	FSRR=137	FWDB=0.0308881	FXX=0.00609737	LEN=1	MLLD=44.5513	PB=0.5	PBP=1	QD=3.55584	RBI=0.0842085
chr1	2328714	2328714	A	G	0.664516	206	310	1	intronic	RER1	.	.	.	rs2645081	.	.	.	.	0.9	.	.	.	.	.	.	.	.	.	.	.	.	1193.01	snp	FAO=206	FDP=311	FR=.	FRO=105	FSAF=85	FSAR=121	FSRF=57	FSRR=48	FWDB=-0.106892	FXX=0	LEN=1	MLLD=93.8466	PB=0.5	PBP=1	QD=15.3441	RBI=0.107474
chr1	2333944	2333944	-	C	0.688406	95	138	3	intronic	RER1	.	.	.	rs70954600	.	.	.	.	0.89	.	.	.	.	.	.	.	.	.	.	.	.	281.09	ins	FAO=98	FDP=138	FR=.	FRO=40	FSAF=45	FSAR=53	FSRF=18	FSRR=22	FWDB=-0.0667056	FXX=0	LEN=1	MLLD=24.6566	PB=0.5	PBP=1	QD=8.1474	RBI=0.108175
chr1	2409892	2409892	A	G	1	61	61	1	intronic	PLCH2	.	.	.	rs12727342	.	.	0.6267	.	0.81	.	.	.	.	.	.	.	.	.	.	.	.	577.08	snp	FAO=61	FDP=61	FR=.	FRO=0	FSAF=44	FSAR=17	FSRF=0	FSRR=0	FWDB=0.0158627	FXX=0	LEN=1	MLLD=289.296	PB=0.5	PBP=1	QD=37.8415	RBI=0.0269437
chr1	2422614	2422614	G	A	0.995851	240	241	2	intronic	PLCH2	.	.	.	rs2477699	.	.	0.7248	.	0.91	.	.	.	.	.	.	.	.	.	.	.	.	2284.89	snp	FAO=241	FDP=241	FR=.	FRO=0	FSAF=138	FSAR=103	FSRF=0	FSRR=0	FWDB=0.00494072	FXX=0.00413206	LEN=1	MLLD=61.0657	PB=0.5	PBP=1	QD=37.9235	RBI=0.0804559
chr1	2426390	2426390	C	G	0.265574	162	610	2	intronic	PLCH2	.	.	.	.	.	.	.	.	.	.	.	.	.	.	.	.	.	.	.	.	.	200.7	snp	FAO=110	FDP=400	FR=.	FRO=290	FSAF=59	FSAR=51	FSRF=155	FSRR=135	FWDB=-0.00893014	FXX=0	LEN=1	MLLD=254.034	PB=0.5	PBP=1	QD=2.00695	RBI=0.0184362
chr1	2428874	2428874	T	C	0.971831	138	142	1	intronic	PLCH2	.	.	.	rs2477706	.	.	.	.	0.96	.	.	.	.	.	.	.	.	.	.	.	.	1319.4	snp	FAO=138	FDP=138	FR=.	FRO=0	FSAF=91	FSAR=47	FSRF=0	FSRR=0	FWDB=-0.0430143	FXX=0.0416638	LEN=1	MLLD=63.0836	PB=0.5	PBP=1	QD=38.2435	RBI=0.0587738
chr1	2430617	2430617	C	T	0.335052	65	194	1	exonic	PLCH2	.	synonymous SNV	PLCH2:NM_001303012:exon19:c.C2448T:p.I816I,PLCH2:NM_001303013:exon19:c.C2589T:p.I863I,PLCH2:NM_014638:exon19:c.C2529T:p.I843I	rs2296442	.	.	0.4737	.	0.52	.	.	.	.	.	.	.	.	0	P	.	.	174	snp	FAO=66	FDP=195	FR=.	FRO=129	FSAF=28	FSAR=38	FSRF=55	FSRR=74	FWDB=-0.00634726	FXX=0	LEN=1	MLLD=189.433	PB=0.5	PBP=1	QD=3.56926	RBI=0.00960456
chr1	2436256	2436256	G	A	0.623188	43	69	3	exonic	PLCH2	.	synonymous SNV	PLCH2:NM_014638:exon22:c.G3855A:p.G1285G	rs138038983	.	.	0.0284	.	0.035	.	.	0.14	T	.	.	0.048	N	1	N	.	.	282.41	snp	FAO=47	FDP=69	FR=.	FRO=22	FSAF=19	FSAR=28	FSRF=13	FSRR=9	FWDB=0.0141778	FXX=0.0142837	LEN=1	MLLD=29.9332	PB=0.5	PBP=1	QD=16.3713	RBI=0.0141778
chr1	2436778	2436778	A	G	0.586957	27	46	1	UTR3	PLCH2	NM_001303012:c.*1712A>G,NM_014638:c.*126A>G,NM_001303013:c.*1354A>G	.	.	rs12219	.	.	.	.	0.66	.	.	.	.	.	.	.	.	.	.	.	.	148.32	snp	FAO=27	FDP=45	FR=.	FRO=18	FSAF=12	FSAR=15	FSRF=6	FSRR=12	FWDB=-0.0522241	FXX=0.0217344	LEN=1	MLLD=64.4244	PB=0.5	PBP=1	QD=13.1836	RBI=0.120011
chr1	2441358	2441358	T	C	0.630058	109	173	1	exonic	PANK4	.	nonsynonymous SNV	PANK4:NM_018216:exon18:c.A2075G:p.Q692R	rs2494620	.	.	0.223	.	0.71	.	.	0.67	T	0	B	0.1	N	1	P	3.31	T	604.28	snp	FAO=109	FDP=172	FR=.	FRO=63	FSAF=64	FSAR=45	FSRF=34	FSRR=29	FWDB=0.010078	FXX=0.00578001	LEN=1	MLLD=214.166	PB=0.5	PBP=1	QD=14.053	RBI=0.0101418
chr1	2441392	2441392	T	C	0.628931	100	159	1	intronic	PANK4	.	.	.	rs2494619	.	.	0.2221	.	0.71	.	.	.	.	.	.	.	.	.	.	.	.	554.19	snp	FAO=100	FDP=159	FR=.	FRO=59	FSAF=54	FSAR=46	FSRF=32	FSRR=27	FWDB=-0.00547532	FXX=0	LEN=1	MLLD=58.4777	PB=0.5	PBP=1	QD=13.9418	RBI=0.0286221
chr1	2444226	2444226	C	T	0.651822	161	247	1	intronic	PANK4	.	.	.	rs744112	.	.	.	.	0.72	.	.	.	.	.	.	.	.	.	.	.	.	917.73	snp	FAO=161	FDP=247	FR=.	FRO=86	FSAF=76	FSAR=85	FSRF=39	FSRR=47	FWDB=0.0631196	FXX=0	LEN=1	MLLD=156.167	PB=0.5	PBP=1	QD=14.862	RBI=0.0631259
chr1	2444414	2444414	G	A	0.316498	94	297	1	exonic	PANK4	.	nonsynonymous SNV	PANK4:NM_018216:exon13:c.C1664T:p.A555V	rs7535528	.	.	0.3748	.	0.39	.	.	0.02	D	0.769	P	0.364	N	1	P	3.19	T	220.27	snp	FAO=94	FDP=296	FR=.	FRO=202	FSAF=60	FSAR=34	FSRF=124	FSRR=78	FWDB=-0.0178194	FXX=0.00336689	LEN=1	MLLD=179.519	PB=0.5	PBP=1	QD=2.97662	RBI=0.0215861
chr1	2446960	2446960	T	C	0.6125	98	160	1	intronic	PANK4	.	.	.	rs2236394	.	.	0.2233	.	0.72	.	.	.	.	.	.	.	.	.	.	.	.	529.31	snp	FAO=98	FDP=160	FR=.	FRO=62	FSAF=49	FSAR=49	FSRF=34	FSRR=28	FWDB=-0.0434858	FXX=0	LEN=1	MLLD=63.2938	PB=0.5	PBP=1	QD=13.2328	RBI=0.0532779
chr1	2452357	2452357	G	A	0.617647	63	102	1	intronic	PANK4	.	.	.	rs2494636	.	.	0.2229	.	0.72	.	.	.	.	.	.	.	.	.	.	.	.	374.08	snp	FAO=67	FDP=106	FR=.	FRO=39	FSAF=46	FSAR=21	FSRF=21	FSRR=18	FWDB=0.0915063	FXX=0	LEN=1	MLLD=169.5	PB=0.5	PBP=1	QD=14.1163	RBI=0.0917351
chr1	2452569	2452569	T	C	1	141	141	3	exonic	PANK4	.	synonymous SNV	PANK4:NM_018216:exon3:c.A417G:p.K139K	rs2985862	.	.	0.7422	.	0.96	.	.	.	.	.	.	.	.	.	.	.	.	1345.98	snp	FAO=141	FDP=141	FR=.	FRO=0	FSAF=66	FSAR=75	FSRF=0	FSRR=0	FWDB=-0.0046823	FXX=0	LEN=1	MLLD=65.7217	PB=0.5	PBP=1	QD=38.1839	RBI=0.0615348
chr1	2488153	2488153	A	G	0.607143	17	28	4	exonic	TNFRSF14	.	nonsynonymous SNV	TNFRSF14:NM_001297605:exon1:c.A50G:p.K17R,TNFRSF14:NM_003820:exon1:c.A50G:p.K17R	rs4870	CLINSIG=untested;CLNDBN=not_specified;CLNREVSTAT=no_assertion_provided;CLNACC=RCV000122164.1;CLNDSDB=MedGen;CLNDSDBID=CN169374	.	0.472	.	0.78	.	.	0.43	T	0.61	P	.	.	1	P	-2.17	D	97.09	snp	FAO=17	FDP=28	FR=.	FRO=11	FSAF=11	FSAR=6	FSRF=5	FSRR=6	FWDB=0.00638245	FXX=0	LEN=1	MLLD=129.448	PB=0.5	PBP=1	QD=13.8693	RBI=0.0161297
chr1	2520500	2520500	G	A	0.6875	66	96	1	intronic	FAM213B	.	.	.	rs6701238	.	.	0.3387	.	0.8	.	.	.	.	.	.	.	.	.	.	.	.	402.03	snp	FAO=66	FDP=96	FR=.	FRO=30	FSAF=15	FSAR=51	FSRF=6	FSRR=24	FWDB=0.0802586	FXX=0	LEN=1	MLLD=99.7582	PB=0.5	PBP=1	QD=16.7514	RBI=0.0860343
chr1	2520527	2520527	T	C	0.648352	59	91	1	intronic	FAM213B	.	.	.	rs6670198	.	.	0.334	.	0.8	.	.	.	.	.	.	.	.	.	.	.	.	399.76	snp	FAO=66	FDP=96	FR=.	FRO=30	FSAF=14	FSAR=52	FSRF=6	FSRR=24	FWDB=0.0175299	FXX=0.0103082	LEN=1	MLLD=194.822	PB=0.5	PBP=1	QD=16.6568	RBI=0.0176123
chr1	2522392	2522392	G	A	0.314815	68	216	3	UTR3	FAM213B,MMEL1	NM_001195741:c.*1526G>A,NM_152371:c.*1526G>A,NM_001195738:c.*1539G>A,NM_001195737:c.*1526G>A,NM_001195736:c.*1526G>A,NM_001195740:c.*1526G>A;NM_033467:c.*37C>T	.	.	rs2296443	.	.	0.3315	.	0.43	.	.	.	.	.	.	.	.	.	.	.	.	160.6	snp	FAO=68	FDP=216	FR=.	FRO=148	FSAF=50	FSAR=18	FSRF=98	FSRR=50	FWDB=0.0228278	FXX=0	LEN=1	MLLD=58.3088	PB=0.5	PBP=1	QD=2.97417	RBI=0.0966097
chr1	2524205	2524205	C	T	0.723214	81	112	3	intronic	MMEL1	.	.	.	rs745368	.	.	0.3171	.	0.61	.	.	.	.	.	.	.	.	.	.	.	.	535.37	snp	FAO=82	FDP=111	FR=.	FRO=29	FSAF=46	FSAR=36	FSRF=12	FSRR=17	FWDB=0.0537377	FXX=0.00892777	LEN=1	MLLD=58.1798	PB=0.5	PBP=1	QD=19.2925	RBI=0.0997019
chr1	2526746	2526746	A	G	0.667808	195	292	1	exonic	MMEL1	.	nonsynonymous SNV	MMEL1:NM_033467:exon16:c.T1553C:p.M518T	rs3748816	.	.	0.3363	.	0.73	.	Name=Celiac disease	0.77	T	0	B	0.09	N	1	P	-1.51	D	1136.29	snp	FAO=195	FDP=292	FR=.	FRO=97	FSAF=87	FSAR=108	FSRF=53	FSRR=44	FWDB=0.015743	FXX=0	LEN=1	MLLD=194.527	PB=0.5	PBP=1	QD=15.5656	RBI=0.0313677
chr1	2528133	2528133	T	C	0.296296	40	135	1	intronic	MMEL1	.	.	.	rs2843401	.	.	0.68	.	0.69	.	.	.	.	.	.	.	.	.	.	.	.	90.43	snp	FAO=40	FDP=135	FR=.	FRO=95	FSAF=34	FSAR=6	FSRF=62	FSRR=33	FWDB=-0.0747861	FXX=0	LEN=1	MLLD=58.4079	PB=0.5	PBP=1	QD=2.67936	RBI=0.0920124
chr1	2535613	2535613	C	A	0.585799	99	169	1	exonic	MMEL1	.	synonymous SNV	MMEL1:NM_033467:exon10:c.G924T:p.V308V	rs4648562	.	.	0.3176	.	0.61	.	.	.	.	.	.	.	.	0	P	.	.	516.5	snp	FAO=100	FDP=170	FR=.	FRO=70	FSAF=50	FSAR=50	FSRF=29	FSRR=41	FWDB=0.000156299	FXX=0	LEN=1	MLLD=255.671	PB=0.5	PBP=1	QD=12.153	RBI=0.0155543
chr1	2535758	2535758	A	G	0.558559	62	111	1	intronic	MMEL1	.	.	.	rs4648652	.	.	0.3346	.	0.73	.	.	.	.	.	.	.	.	.	.	.	.	306.09	snp	FAO=62	FDP=111	FR=.	FRO=49	FSAF=37	FSAR=25	FSRF=25	FSRR=24	FWDB=0.0434327	FXX=0	LEN=1	MLLD=256.651	PB=0.5	PBP=1	QD=11.0303	RBI=0.0451648
chr1	2537095	2537095	G	A	0.828571	58	70	4	intronic	MMEL1	.	.	.	rs78506337	.	.	0.3188	.	0.65	.	.	.	.	.	.	.	.	.	.	.	.	439.51	snp	FAO=58	FDP=70	FR=.	FRO=12	FSAF=21	FSAR=37	FSRF=4	FSRR=8	FWDB=-0.0102174	FXX=0	LEN=1	MLLD=264.77	PB=0.5	PBP=1	QD=25.1151	RBI=0.0361868
chr1	2538349	2538349	G	A	0.644444	87	135	1	intronic	MMEL1	.	.	.	rs10797436	.	.	.	.	0.54	.	.	.	.	.	.	.	.	.	.	.	.	512.64	snp	FAO=89	FDP=136	FR=.	FRO=47	FSAF=45	FSAR=44	FSRF=27	FSRR=20	FWDB=-0.00352421	FXX=0	LEN=1	MLLD=126.598	PB=0.5	PBP=1	QD=15.0776	RBI=0.0477425
chr1	2541269	2541269	A	G	0.594406	85	143	1	exonic	MMEL1	.	synonymous SNV	MMEL1:NM_033467:exon5:c.T294C:p.A98A	rs10797440	.	.	0.3316	.	0.7	.	.	.	.	.	.	.	.	.	.	.	.	441.28	snp	FAO=85	FDP=143	FR=.	FRO=58	FSAF=31	FSAR=54	FSRF=22	FSRR=36	FWDB=-0.0413118	FXX=0	LEN=1	MLLD=99.6024	PB=0.5	PBP=1	QD=12.3435	RBI=0.0430087
chr1	2560735	2560735	A	G	0.5	5	10	1	intronic	MMEL1	.	.	.	rs4648657	.	.	0.7236	.	0.72	.	.	.	.	.	.	.	.	.	.	.	.	29.49	snp	FAO=5	FDP=10	FR=.	FRO=5	FSAF=1	FSAR=4	FSRF=3	FSRR=2	FWDB=-0.00251515	FXX=0	LEN=1	MLLD=183.564	PB=0.5	PBP=1	QD=11.7975	RBI=0.0731158
chr1	2560903	2560903	T	G	0.38961	30	77	1	exonic	MMEL1	.	synonymous SNV	MMEL1:NM_033467:exon2:c.A21C:p.P7P	rs4648659	.	.	0.7155	.	0.78	.	.	.	.	.	.	.	.	.	.	.	.	119.78	snp	FAO=33	FDP=80	FR=.	FRO=47	FSAF=32	FSAR=1	FSRF=44	FSRR=3	FWDB=0.00712802	FXX=0	LEN=1	MLLD=55.1075	PB=0.5	PBP=1	QD=5.98892	RBI=0.0235461
chr1	2573199	2573199	A	G	0.995261	210	211	2	exonic	TTC34	.	synonymous SNV	TTC34:NM_001242672:exon7:c.T1309C:p.L437L	rs4648662	.	.	.	.	1	.	.	.	.	.	.	.	.	.	.	.	.	1992.04	snp	FAO=210	FDP=210	FR=.	FRO=0	FSAF=137	FSAR=73	FSRF=0	FSRR=0	FWDB=-0.00558304	FXX=0.00473911	LEN=1	MLLD=112.612	PB=0.5	PBP=1	QD=37.9437	RBI=0.04492
chr1	3301721	3301721	C	T	0.84375	27	32	2	exonic	PRDM16	.	synonymous SNV	PRDM16:NM_022114:exon4:c.C444T:p.S148S,PRDM16:NM_199454:exon4:c.C444T:p.S148S	rs2282198	.	.	0.2668	.	0.62	.	.	.	.	.	.	.	.	.	.	.	.	203.91	snp	FAO=27	FDP=32	FR=.	FRO=5	FSAF=18	FSAR=9	FSRF=4	FSRR=1	FWDB=0.0162509	FXX=0	LEN=1	MLLD=268.823	PB=0.5	PBP=1	QD=25.4891	RBI=0.0272043
chr1	3328358	3328358	T	C	1	211	211	1	exonic	PRDM16	.	nonsynonymous SNV	PRDM16:NM_022114:exon9:c.T1597C:p.S533P,PRDM16:NM_199454:exon9:c.T1597C:p.S533P	rs870124	.	.	0.8356	.	1	.	.	0.53	T	0	B	0.005	N	0.821	P	3.42	T	2019.48	snp	FAO=211	FDP=211	FR=.	FRO=0	FSAF=117	FSAR=94	FSRF=0	FSRR=0	FWDB=0.0378492	FXX=0	LEN=1	MLLD=139.253	PB=0.5	PBP=1	QD=38.2839	RBI=0.0684267
chr1	3383898	3383898	A	G	1	134	134	1	exonic	ARHGEF16	.	synonymous SNV	ARHGEF16:NM_014448:exon4:c.A801G:p.P267P	rs6424078	.	.	0.9084	.	0.92	.	.	.	.	.	.	.	.	.	.	.	.	1276.02	snp	FAO=134	FDP=134	FR=.	FRO=0	FSAF=65	FSAR=69	FSRF=0	FSRR=0	FWDB=0.0282693	FXX=0	LEN=1	MLLD=117.18	PB=0.5	PBP=1	QD=38.0901	RBI=0.0290071
chr1	3385330	3385330	T	C	1	139	139	1	intronic	ARHGEF16	.	.	.	rs2493249	.	.	.	.	1	.	.	.	.	.	.	.	.	.	.	.	.	1383.84	snp	FAO=145	FDP=145	FR=.	FRO=0	FSAF=77	FSAR=68	FSRF=0	FSRR=0	FWDB=0.03487	FXX=0	LEN=1	MLLD=182.36	PB=0.5	PBP=1	QD=38.1749	RBI=0.0560913
chr1	3389727	3389727	C	T	1	83	83	1	exonic	ARHGEF16	.	nonsynonymous SNV	ARHGEF16:NM_014448:exon7:c.C1108T:p.H370Y	rs2185639	.	.	0.8722	.	0.9	.	.	0.71	T	0.011	B	0	D	0	P	0.07	T	786.09	snp	FAO=83	FDP=83	FR=.	FRO=0	FSAF=40	FSAR=43	FSRF=0	FSRR=0	FWDB=0.0514808	FXX=0	LEN=1	MLLD=69.9361	PB=0.5	PBP=1	QD=37.8838	RBI=0.0517193
chr1	3394456	3394456	T	C	1	157	157	1	exonic	ARHGEF16	.	synonymous SNV	ARHGEF16:NM_014448:exon11:c.T1491C:p.S497S	rs4638054	.	.	0.9991	.	1	.	.	.	.	.	.	.	.	.	.	.	.	1505.97	snp	FAO=157	FDP=157	FR=.	FRO=0	FSAF=66	FSAR=91	FSRF=0	FSRR=0	FWDB=0.0504711	FXX=0	LEN=1	MLLD=197.912	PB=0.5	PBP=1	QD=38.3686	RBI=0.0510513
chr1	3395039	3395039	G	A	0.266304	49	184	2	exonic	ARHGEF16	.	synonymous SNV	ARHGEF16:NM_014448:exon12:c.G1677A:p.V559V	rs10797395	.	.	0.8691	.	0.9	.	.	.	.	.	.	.	.	.	.	.	.	91.64	snp	FAO=49	FDP=183	FR=.	FRO=134	FSAF=25	FSAR=24	FSRF=80	FSRR=54	FWDB=0.00525131	FXX=0.00543449	LEN=1	MLLD=318.051	PB=0.5	PBP=1	QD=2.00307	RBI=0.0120299
chr1	3397188	3397188	T	C	1	150	150	1	UTR3	ARHGEF16	NM_014448:c.*37T>C	.	.	rs2487677	.	.	0.9999	.	1	.	.	.	.	.	.	.	.	.	.	.	.	1456.95	snp	FAO=153	FDP=153	FR=.	FRO=0	FSAF=75	FSAR=78	FSRF=0	FSRR=0	FWDB=-0.0074839	FXX=0	LEN=1	MLLD=210.812	PB=0.5	PBP=1	QD=38.0903	RBI=0.0194361
chr1	3416449	3416449	C	A	0.341463	42	123	2	exonic	MEGF6	.	nonsynonymous SNV	MEGF6:NM_001409:exon22:c.G2747T:p.R916L	rs7553399	.	.	0.7481	.	0.79	.	.	0.61	T	0.045	B	0.683	N	1	P	-0.28	T	116.59	snp	FAO=42	FDP=123	FR=.	FRO=81	FSAF=25	FSAR=17	FSRF=46	FSRR=35	FWDB=-0.0298958	FXX=0	LEN=1	MLLD=140.918	PB=0.5	PBP=1	QD=3.79163	RBI=0.0325531
chr1	3417131	3417131	A	G	0.347107	84	242	1	intronic	MEGF6	.	.	.	rs2821031	.	.	.	.	0.86	.	.	.	.	.	.	.	.	.	.	.	.	226.86	snp	FAO=84	FDP=242	FR=.	FRO=158	FSAF=65	FSAR=19	FSRF=113	FSRR=45	FWDB=0.0102249	FXX=0	LEN=1	MLLD=93.5773	PB=0.5	PBP=1	QD=3.74982	RBI=0.0114539
chr1	3418391	3418391	C	T	0.323353	54	167	1	exonic	MEGF6	.	synonymous SNV	MEGF6:NM_001409:exon18:c.G2283A:p.P761P	rs4648508	.	.	0.3105	.	0.35	.	.	.	.	.	.	.	.	.	.	.	.	135.17	snp	FAO=54	FDP=167	FR=.	FRO=113	FSAF=31	FSAR=23	FSRF=39	FSRR=74	FWDB=0.0455865	FXX=0	LEN=1	MLLD=55.4894	PB=0.5	PBP=1	QD=3.23751	RBI=0.0939621
chr1	3421897	3421897	A	G	0.174242	23	132	1	exonic	MEGF6	.	nonsynonymous SNV	MEGF6:NM_001409:exon17:c.T2063C:p.L688P	rs2821008	.	.	0.1651	.	0.43	.	.	0.35	T	0	B	0.237	N	1	P	2.57	T	23.92	snp	FAO=24	FDP=133	FR=.	FRO=109	FSAF=14	FSAR=10	FSRF=59	FSRR=50	FWDB=0.0281671	FXX=0.00746213	LEN=1	MLLD=179.063	PB=0.5	PBP=1	QD=0.719275	RBI=0.0332447
chr1	3422642	3422642	A	G	0.439024	18	41	1	intronic	MEGF6	.	.	.	rs2247236	.	.	0.1401	.	0.35	.	.	.	.	.	.	.	.	.	.	.	.	75.23	snp	FAO=18	FDP=41	FR=.	FRO=23	FSAF=13	FSAR=5	FSRF=14	FSRR=9	FWDB=-0.00868751	FXX=0	LEN=1	MLLD=52.3984	PB=0.5	PBP=1	QD=7.33974	RBI=0.0643757
chr1	3424508	3424508	G	A	0.394737	30	76	1	intronic	MEGF6	.	.	.	rs41315296	.	.	0.0594	.	0.12	.	.	.	.	.	.	.	.	.	.	.	.	109.24	snp	FAO=31	FDP=77	FR=.	FRO=46	FSAF=18	FSAR=13	FSRF=16	FSRR=30	FWDB=0.000935321	FXX=0	LEN=1	MLLD=283.219	PB=0.5	PBP=1	QD=5.67503	RBI=0.0112085
chr1	3425183	3425183	G	A	0.370482	123	332	2	exonic	MEGF6	.	synonymous SNV	MEGF6:NM_001409:exon13:c.C1599T:p.C533C	rs61735125	.	.	0.0597	.	0.12	.	.	.	.	.	.	.	.	.	.	.	.	359.11	snp	FAO=123	FDP=331	FR=.	FRO=208	FSAF=53	FSAR=70	FSRF=95	FSRR=113	FWDB=-0.051435	FXX=0.00301196	LEN=1	MLLD=61.4639	PB=0.5	PBP=1	QD=4.33963	RBI=0.0514414
chr1	3428160	3428160	T	G	1	79	79	1	exonic	MEGF6	.	synonymous SNV	MEGF6:NM_001409:exon9:c.A1068C:p.T356T	rs2820999	.	.	0.2961	.	0.75	.	.	.	.	.	.	.	.	.	.	.	.	760.73	snp	FAO=79	FDP=79	FR=.	FRO=0	FSAF=65	FSAR=14	FSRF=0	FSRR=0	FWDB=-0.0414794	FXX=0	LEN=1	MLLD=59.5384	PB=0.5	PBP=1	QD=38.5181	RBI=0.0584108
chr1	3428608	3428608	G	A	0.614583	59	96	1	exonic	MEGF6	.	nonsynonymous SNV	MEGF6:NM_001409:exon8:c.C938T:p.A313V	rs11585362	.	.	0.1459	.	0.42	.	.	0.3	T	0.95	P	0	D	1	P	-3.01	D	320.25	snp	FAO=59	FDP=96	FR=.	FRO=37	FSAF=28	FSAR=31	FSRF=22	FSRR=15	FWDB=-0.00460501	FXX=0	LEN=1	MLLD=180.293	PB=0.5	PBP=1	QD=13.3438	RBI=0.0514608
chr1	3440647	3440647	T	C	0.986301	72	73	1	intronic	MEGF6	.	.	.	rs2794322	.	.	0.9627	.	0.98	.	.	.	.	.	.	.	.	.	.	.	.	662.62	snp	FAO=70	FDP=70	FR=.	FRO=0	FSAF=34	FSAR=36	FSRF=0	FSRR=0	FWDB=0.0775433	FXX=0.0410903	LEN=1	MLLD=53.674	PB=0.5	PBP=1	QD=37.864	RBI=0.0915696
chr1	3496479	3496479	T	C	1	44	44	1	exonic	MEGF6	.	nonsynonymous SNV	MEGF6:NM_001409:exon4:c.A391G:p.S131G	rs2794340	.	.	0.916	.	0.92	.	.	0.7	T	0	B	0.014	N	0.954	P	-2.92	D	412.47	snp	FAO=44	FDP=44	FR=.	FRO=0	FSAF=19	FSAR=25	FSRF=0	FSRR=0	FWDB=0.0112383	FXX=0	LEN=1	MLLD=188.008	PB=0.5	PBP=1	QD=37.4975	RBI=0.012097
chr1	3511934	3511934	A	G	0.669811	71	106	1	exonic	MEGF6	.	nonsynonymous SNV	MEGF6:NM_001409:exon3:c.T344C:p.M115T	rs7513275	.	.	0.1398	.	0.37	.	.	0.92	T	0	B	0.702	N	0	P	-1.75	D	420.37	snp	FAO=71	FDP=106	FR=.	FRO=35	FSAF=49	FSAR=22	FSRF=24	FSRR=11	FWDB=0.0229451	FXX=0	LEN=1	MLLD=104.998	PB=0.5	PBP=1	QD=15.8628	RBI=0.0264424
chr1	3545176	3545194	TTCTGGGAGCTCCTCCCCC	-	0.844262	103	122	2	UTR3	TPRG1L	NM_182752:c.*9_*27delTTCTGGGAGCTCCTCCCCC	.	.	rs147637374	.	.	0.812	.	0.96	.	.	.	.	.	.	.	.	.	.	.	.	545.7	del	FAO=103	FDP=107	FR=.	FRO=4	FSAF=46	FSAR=57	FSRF=4	FSRR=0	FWDB=0.0304796	FXX=0.122941	LEN=19	MLLD=522.359	PB=0.5	PBP=1	QD=20.3998	RBI=0.0305661
chr1	3545250	3545250	T	G	0.683453	95	139	1	UTR3	TPRG1L	NM_182752:c.*83T>G	.	.	rs3795257	.	.	.	.	0.19	.	.	.	.	.	.	.	.	.	.	.	.	576.35	snp	FAO=95	FDP=139	FR=.	FRO=44	FSAF=44	FSAR=51	FSRF=9	FSRR=35	FWDB=0.00362199	FXX=0	LEN=1	MLLD=252.271	PB=0.5	PBP=1	QD=16.5856	RBI=0.0095924
chr1	3548136	3548136	T	C	1	140	140	1	exonic	WRAP73	.	synonymous SNV	WRAP73:NM_017818:exon11:c.A1134G:p.A378A	rs2760321	.	.	0.8373	.	1	.	.	.	.	.	.	.	.	.	.	.	.	1350.96	snp	FAO=140	FDP=140	FR=.	FRO=0	FSAF=65	FSAR=75	FSRF=0	FSRR=0	FWDB=0.0604104	FXX=0	LEN=1	MLLD=147.988	PB=0.5	PBP=1	QD=38.5988	RBI=0.0695999
chr1	3551792	3551792	G	A	0.609375	39	64	3	exonic	WRAP73	.	synonymous SNV	WRAP73:NM_017818:exon7:c.C670T:p.L224L	rs2296034	.	.	0.0424	.	0.23	.	.	.	.	.	.	.	.	.	.	.	.	211.45	snp	FAO=39	FDP=64	FR=.	FRO=25	FSAF=19	FSAR=20	FSRF=18	FSRR=7	FWDB=0.0250246	FXX=0	LEN=1	MLLD=64.2759	PB=0.5	PBP=1	QD=13.2154	RBI=0.0260857
chr1	3566706	3566706	G	A	0.2	20	100	2	upstream	WRAP73	.	.	.	rs2251098	.	.	.	.	0.9	.	.	.	.	.	.	.	.	.	.	.	.	25.86	snp	FAO=20	FDP=100	FR=.	FRO=80	FSAF=1	FSAR=19	FSRF=52	FSRR=28	FWDB=-0.0547734	FXX=0	LEN=1	MLLD=169.788	PB=0.5	PBP=1	QD=1.03451	RBI=0.0659359
chr1	3607520	3607520	G	A	0.460674	41	89	1	intronic	TP73	.	.	.	rs3765730	.	.	0.3485	.	0.46	.	.	.	.	.	.	.	.	.	.	.	.	166.41	snp	FAO=41	FDP=89	FR=.	FRO=48	FSAF=17	FSAR=24	FSRF=24	FSRR=24	FWDB=-0.00406434	FXX=0	LEN=1	MLLD=165.341	PB=0.5	PBP=1	QD=7.47906	RBI=0.0244935
chr1	3638674	3638674	C	T	0.967532	149	154	2	exonic	TP73	.	synonymous SNV	TP73:NM_001126240:exon3:c.C372T:p.T124T,TP73:NM_001126241:exon3:c.C372T:p.T124T,TP73:NM_001126242:exon3:c.C372T:p.T124T,TP73:NM_001204189:exon3:c.C372T:p.T124T,TP73:NM_001204190:exon3:c.C372T:p.T124T,TP73:NM_001204191:exon3:c.C372T:p.T124T,TP73:NM_001204192:exon3:c.C306T:p.T102T,TP73:NM_001204184:exon5:c.C519T:p.T173T,TP73:NM_001204185:exon5:c.C519T:p.T173T,TP73:NM_001204186:exon5:c.C519T:p.T173T…	rs1801174	.	.	0.8888	.	0.91	.	.	.	.	.	.	.	.	.	.	.	.	1354.56	snp	FAO=149	FDP=153	FR=.	FRO=4	FSAF=83	FSAR=66	FSRF=4	FSRR=0	FWDB=0.0266849	FXX=0.00649309	LEN=1	MLLD=89.3152	PB=0.5	PBP=1	QD=35.4132	RBI=0.0414492
chr1	3644349	3644349	A	G	0.98	245	250	1	intronic	TP73	.	.	.	rs2181486	.	.	0.7935	.	0.85	.	.	.	.	.	.	.	.	.	.	.	.	2380.29	snp	FAO=256	FDP=256	FR=.	FRO=0	FSAF=97	FSAR=159	FSRF=0	FSRR=0	FWDB=0.0668438	FXX=0	LEN=1	MLLD=236.361	PB=0.5	PBP=1	QD=37.192	RBI=0.0710012
chr1	3644374	3644374	A	G	1	238	238	1	intronic	TP73	.	.	.	rs2146657	.	.	0.8001	.	0.84	.	.	.	.	.	.	.	.	.	.	.	.	2314.86	snp	FAO=243	FDP=243	FR=.	FRO=0	FSAF=85	FSAR=158	FSRF=0	FSRR=0	FWDB=-0.00923476	FXX=0	LEN=1	MLLD=195.541	PB=0.5	PBP=1	QD=38.1048	RBI=0.0214222
chr1	3669356	3669356	G	A	0.253968	64	252	2	exonic	CCDC27	.	nonsynonymous SNV	CCDC27:NM_152492:exon1:c.G311A:p.R104K	rs76597070	.	.	0.0102	.	0.011	.	Name=Obesity-related traits	0.43	T	0.007	B	0.033	N	1	N	2.22	T	105.49	snp	FAO=64	FDP=252	FR=.	FRO=188	FSAF=19	FSAR=45	FSRF=97	FSRR=91	FWDB=0.00204579	FXX=0	LEN=1	MLLD=58.5455	PB=0.5	PBP=1	QD=1.67446	RBI=0.0811733
chr1	3686415	3686415	C	T	0.278481	22	79	1	exonic	CCDC27	.	synonymous SNV	CCDC27:NM_152492:exon11:c.C1812T:p.N604N	rs41315316	.	.	0.0536	.	0.066	.	.	.	.	.	.	.	.	.	.	.	.	50.7	snp	FAO=22	FDP=78	FR=.	FRO=56	FSAF=9	FSAR=13	FSRF=28	FSRR=28	FWDB=0.0841428	FXX=0.0126566	LEN=1	MLLD=234.642	PB=0.5	PBP=1	QD=2.60007	RBI=0.0863554
chr1	3688030	3688030	C	G	0.310811	23	74	7	exonic	CCDC27	.	synonymous SNV	CCDC27:NM_152492:exon12:c.C1914G:p.P638P	rs3737592	.	.	0.0829	.	0.29	.	.	.	.	.	.	.	.	.	.	.	.	62.97	snp	FAO=23	FDP=72	FR=.,HEALED	FRO=49	FSAF=4	FSAR=19	FSRF=14	FSRR=35	FWDB=-0.141377	FXX=0.0270234	LEN=1	MLLD=221.177	PB=0.5	PBP=1	QD=3.49814	RBI=0.141658
chr1	3698017	3698017	G	A	0.283898	67	236	2	intronic	LRRC47	.	.	.	rs12745312	.	.	.	.	0.16	.	.	.	.	.	.	.	.	.	.	.	.	137.49	snp	FAO=68	FDP=237	FR=.	FRO=169	FSAF=35	FSAR=33	FSRF=80	FSRR=89	FWDB=0.0479882	FXX=0.0042015	LEN=1	MLLD=51.3183	PB=0.5	PBP=1	QD=2.32044	RBI=0.0494819
chr1	3701663	3701663	T	C	0.486486	18	37	1	exonic	LRRC47	.	synonymous SNV	LRRC47:NM_020710:exon3:c.A1182G:p.P394P	rs2298227	.	.	0.1077	.	0.15	.	.	.	.	.	.	.	.	.	.	.	.	81.98	snp	FAO=18	FDP=37	FR=.	FRO=19	FSAF=12	FSAR=6	FSRF=10	FSRR=9	FWDB=-0.0626993	FXX=0	LEN=1	MLLD=149.666	PB=0.5	PBP=1	QD=8.86283	RBI=0.0630081
chr1	3703710	3703710	G	A	0.708609	107	151	1	exonic	LRRC47	.	synonymous SNV	LRRC47:NM_020710:exon2:c.C780T:p.V260V	rs2253143	.	.	0.0244	.	0.29	.	.	.	.	.	.	.	.	.	.	.	.	688.85	snp	FAO=109	FDP=152	FR=.	FRO=43	FSAF=60	FSAR=49	FSRF=18	FSRR=25	FWDB=0.0477109	FXX=0.00653552	LEN=1	MLLD=99.7037	PB=0.522082	PBP=0.326	QD=18.1277	RBI=0.0685074
chr1	3731959	3731959	C	T	0.242647	33	136	1	UTR3	CEP104	NM_014704:c.*7G>A	.	.	rs12729542	.	.	0.0907	.	0.15	.	.	.	.	.	.	.	.	.	.	.	.	54.84	snp	FAO=33	FDP=136	FR=.	FRO=103	FSAF=19	FSAR=14	FSRF=31	FSRR=72	FWDB=0.0192597	FXX=0	LEN=1	MLLD=64.0179	PB=0.5	PBP=1	QD=1.61293	RBI=0.0793624
chr1	3731965	3731965	G	A	0.262411	37	141	1	UTR3	CEP104	NM_014704:c.*1C>T	.	.	rs12728401	.	.	0.1332	.	0.2	.	.	.	.	.	.	.	.	.	.	.	.	69.57	snp	FAO=37	FDP=141	FR=.	FRO=104	FSAF=20	FSAR=17	FSRF=31	FSRR=73	FWDB=-0.0328898	FXX=0	LEN=1	MLLD=60.8028	PB=0.5	PBP=1	QD=1.97359	RBI=0.0359315
chr1	3732103	3732103	T	C	1	128	128	1	intronic	CEP104	.	.	.	rs4648409	.	.	0.5547	.	0.91	.	.	.	.	.	.	.	.	.	.	.	.	1266.99	snp	FAO=133	FDP=133	FR=.	FRO=0	FSAF=34	FSAR=99	FSRF=0	FSRR=0	FWDB=0.0712274	FXX=0	LEN=1	MLLD=69.5902	PB=0.5	PBP=1	QD=38.1051	RBI=0.0712327
chr1	3742257	3742257	C	T	0.356164	104	292	1	intronic	CEP104	.	.	.	rs12759497	.	.	.	.	0.26	.	.	.	.	.	.	.	.	.	.	.	.	288.47	snp	FAO=104	FDP=292	FR=.	FRO=188	FSAF=48	FSAR=56	FSRF=65	FSRR=123	FWDB=0.0402859	FXX=0	LEN=1	MLLD=220.3	PB=0.5	PBP=1	QD=3.95167	RBI=0.0405242
chr1	3745787	3745787	T	C	1	261	261	3	intronic	CEP104	.	.	.	rs2275832	.	.	0.5662	.	0.94	.	.	.	.	.	.	.	.	.	.	.	.	2500.67	snp	FAO=261	FDP=261	FR=.	FRO=0	FSAF=111	FSAR=150	FSRF=0	FSRR=0	FWDB=0.00344568	FXX=0	LEN=1	MLLD=165.466	PB=0.5	PBP=1	QD=38.3244	RBI=0.0405458
chr1	3746585	3746585	T	G	0.677419	105	155	2	intronic	CEP104	.	.	.	rs2275827	.	.	0.2644	.	0.34	.	.	.	.	.	.	.	.	.	.	.	.	625.01	snp	FAO=105	FDP=155	FR=.	FRO=50	FSAF=53	FSAR=52	FSRF=24	FSRR=26	FWDB=-0.0251103	FXX=0	LEN=1	MLLD=69.6209	PB=0.5	PBP=1	QD=16.1292	RBI=0.0252344
chr1	3746589	3746589	C	G	0.993464	152	153	1	intronic	CEP104	.	.	.	rs2275826	.	.	0.9537	.	0.95	.	.	.	.	.	.	.	.	.	.	.	.	1443.61	snp	FAO=153	FDP=153	FR=.	FRO=0	FSAF=75	FSAR=78	FSRF=0	FSRR=0	FWDB=0.0387403	FXX=0.00649309	LEN=1	MLLD=69.3548	PB=0.5	PBP=1	QD=37.7413	RBI=0.0399577
chr1	3746710	3746710	C	T	0.322581	40	124	1	intronic	CEP104	.	.	.	rs17403773	.	.	.	.	0.14	.	.	.	.	.	.	.	.	.	.	.	.	102.81	snp	FAO=40	FDP=124	FR=.	FRO=84	FSAF=13	FSAR=27	FSRF=28	FSRR=56	FWDB=0.0177138	FXX=0	LEN=1	MLLD=73.3371	PB=0.5	PBP=1	QD=3.31635	RBI=0.0198187
chr1	3747603	3747603	T	C	1	196	196	1	intronic	CEP104	.	.	.	rs6413779	.	.	0.9538	.	0.95	.	.	.	.	.	.	.	.	.	.	.	.	1878.78	snp	FAO=196	FDP=196	FR=.	FRO=0	FSAF=96	FSAR=100	FSRF=0	FSRR=0	FWDB=0.0118863	FXX=0	LEN=1	MLLD=176.468	PB=0.5	PBP=1	QD=38.3424	RBI=0.0396346
chr1	3755675	3755675	T	C	0.948529	129	136	2	exonic	CEP104	.	synonymous SNV	CEP104:NM_014704:exon8:c.A744G:p.E248E	rs1891941	.	.	0.9538	.	0.95	.	.	.	.	.	.	.	.	.	.	.	.	1238.63	snp	FAO=133	FDP=133	FR=.	FRO=0	FSAF=57	FSAR=76	FSRF=0	FSRR=0	FWDB=0.0146822	FXX=0.0220572	LEN=1	MLLD=100.945	PB=0.5	PBP=1	QD=37.252	RBI=0.0503278
chr1	3774130	3774130	A	G	0.297143	52	175	1	UTR5	DFFB	NM_004402:c.-38A>G,NM_001282669:c.-38A>G	.	.	rs34891610	.	.	0.2479	.	0.51	.	.	.	.	.	.	.	.	.	.	.	.	114.79	snp	FAO=52	FDP=175	FR=.	FRO=123	FSAF=29	FSAR=23	FSRF=63	FSRR=60	FWDB=-0.0832019	FXX=0	LEN=1	MLLD=203.995	PB=0.5	PBP=1	QD=2.62381	RBI=0.0837651
chr1	3774138	3774138	T	C	0.285714	50	175	1	UTR5	DFFB	NM_004402:c.-30T>C,NM_001282669:c.-30T>C	.	.	rs12723005	.	.	0.2539	.	0.51	.	.	.	.	.	.	.	.	.	.	.	.	104.02	snp	FAO=50	FDP=175	FR=.	FRO=125	FSAF=28	FSAR=22	FSRF=63	FSRR=62	FWDB=0.0514488	FXX=0	LEN=1	MLLD=64.4626	PB=0.5	PBP=1	QD=2.3777	RBI=0.0514645
chr1	3774296	3774296	A	G	0.275641	43	156	1	intronic	DFFB	.	.	.	rs12722891	.	.	0.2317	.	0.52	.	.	.	.	.	.	.	.	.	.	.	.	89	snp	FAO=44	FDP=157	FR=.	FRO=113	FSAF=20	FSAR=24	FSRF=55	FSRR=58	FWDB=-0.0476276	FXX=0	LEN=1	MLLD=195.56	PB=0.5	PBP=1	QD=2.26747	RBI=0.0505563
chr1	3774312	3774312	T	C	0.277419	43	155	1	intronic	DFFB	.	.	.	rs12726906	.	.	0.2165	.	0.51	.	.	.	.	.	.	.	.	.	.	.	.	90.59	snp	FAO=44	FDP=156	FR=.	FRO=112	FSAF=20	FSAR=24	FSRF=52	FSRR=60	FWDB=-0.013753	FXX=0	LEN=1	MLLD=109.594	PB=0.5	PBP=1	QD=2.32284	RBI=0.0376288
chr1	3782608	3782608	C	T	1	297	297	2	intronic	DFFB	.	.	.	rs10909809	.	.	0.7037	.	0.7	.	.	.	.	.	.	.	.	.	.	.	.	2853.54	snp	FAO=297	FDP=297	FR=.	FRO=0	FSAF=161	FSAR=136	FSRF=0	FSRR=0	FWDB=0.0205317	FXX=0	LEN=1	MLLD=238.982	PB=0.5	PBP=1	QD=38.4315	RBI=0.0208085
chr1	3786189	3786189	G	A	0.97861	366	374	2	exonic	DFFB	.	synonymous SNV	DFFB:NM_001282669:exon5:c.G603A:p.T201T,DFFB:NM_004402:exon5:c.G531A:p.T177T	rs1141070	.	.	0.3707	.	0.37	.	.	.	.	.	.	.	.	.	.	.	.	3377.46	snp	FAO=367	FDP=374	FR=.	FRO=7	FSAF=205	FSAR=162	FSRF=1	FSRR=6	FWDB=-0.00814629	FXX=0	LEN=1	MLLD=288.284	PB=0.5	PBP=1	QD=36.1226	RBI=0.0273476
chr1	3800242	3800242	A	G	0.988372	255	258	2	exonic	DFFB	.	synonymous SNV	DFFB:NM_001282669:exon7:c.A1026G:p.P342P,DFFB:NM_004402:exon7:c.A954G:p.P318P	rs3205087	.	.	0.451	.	0.45	.	.	.	.	.	.	.	.	.	.	.	.	2439.01	snp	FAO=257	FDP=257	FR=.	FRO=0	FSAF=117	FSAR=140	FSRF=0	FSRR=0	FWDB=0.0358359	FXX=0.00772171	LEN=1	MLLD=336.798	PB=0.5	PBP=1	QD=37.9612	RBI=0.0670037
chr1	3806643	3806643	T	A	0.310078	40	129	1	intronic	C1orf174	.	.	.	rs4520357	.	.	0.3112	.	0.57	.	.	.	.	.	.	.	.	.	.	.	.	97.12	snp	FAO=40	FDP=129	FR=.	FRO=89	FSAF=24	FSAR=16	FSRF=53	FSRR=36	FWDB=-0.0502071	FXX=0	LEN=1	MLLD=168.621	PB=0.5	PBP=1	QD=3.01141	RBI=0.0550513
chr1	3807593	3807593	G	C	1	252	252	1	exonic	C1orf174	.	nonsynonymous SNV	C1orf174:NM_207356:exon3:c.C158G:p.T53R	rs4274008	.	.	0.9922	.	1	.	.	1	T	0	B	0	N	1	P	3.42	T	2431.58	snp	FAO=254	FDP=254	FR=.	FRO=0	FSAF=138	FSAR=116	FSRF=0	FSRR=0	FWDB=0.0392813	FXX=0	LEN=1	MLLD=210.066	PB=0.5	PBP=1	QD=38.2926	RBI=0.0396751
chr1	3809423	3809423	G	A	0.313725	96	306	1	intronic	C1orf174	.	.	.	rs11807227	.	.	0.1305	.	0.25	.	.	.	.	.	.	.	.	.	.	.	.	220.48	snp	FAO=96	FDP=306	FR=.	FRO=210	FSAF=63	FSAR=33	FSRF=124	FSRR=86	FWDB=-0.00666668	FXX=0	LEN=1	MLLD=269.526	PB=0.5	PBP=1	QD=2.88207	RBI=0.0125682
chr1	3816854	3816854	G	A	0.437086	66	151	1	UTR5	C1orf174	NM_207356:c.-104C>T	.	.	rs61770363	.	.	.	.	0.23	.	.	.	.	.	.	.	.	.	.	.	.	240.36	snp	FAO=66	FDP=153	FR=.	FRO=87	FSAF=26	FSAR=40	FSRF=53	FSRR=34	FWDB=0.013976	FXX=0	LEN=1	MLLD=56.9926	PB=0.5	PBP=1	QD=6.28399	RBI=0.0168127
chr1	4772717	4772717	G	A	1	16	16	4	exonic	AJAP1	.	nonsynonymous SNV	AJAP1:NM_001042478:exon2:c.G787A:p.G263R,AJAP1:NM_018836:exon2:c.G787A:p.G263R	rs242056	.	.	0.665	.	0.67	.	.	0.32	T	0.999	D	0.004	N	0.829	P	0.9	T	147.38	snp	FAO=16	FDP=16	FR=.	FRO=0	FSAF=12	FSAR=4	FSRF=0	FSRR=0	FWDB=-0.00703886	FXX=0	LEN=1	MLLD=299.671	PB=0.5	PBP=1	QD=36.8441	RBI=0.0234865
chr1	5926507	5926507	T	C	0.299435	53	177	2	exonic	NPHP4	.	synonymous SNV	NPHP4:NM_001291594:exon22:c.A2034G:p.E678E,NPHP4:NM_001291593:exon23:c.A2031G:p.E677E,NPHP4:NM_015102:exon26:c.A3570G:p.E1190E	rs555164	CLINSIG=non-pathogenic;CLNDBN=not_specified;CLNREVSTAT=criteria_provided\x2c_single_submitter;CLNACC=RCV000081716.3;CLNDSDB=MedGen;CLNDSDBID=CN169374	.	0.4197	.	0.5	.	.	.	.	.	.	.	.	.	.	.	.	152.53	snp	FAO=59	FDP=180	FR=.	FRO=121	FSAF=47	FSAR=12	FSRF=81	FSRR=40	FWDB=-0.00342932	FXX=0.00552456	LEN=1	MLLD=313.227	PB=0.5	PBP=1	QD=3.38946	RBI=0.0526523
chr1	5935162	5935162	A	T	0.565217	65	115	1	splicing	NPHP4	NM_001291593:exon18:c.1279-2T>A,NM_001291594:exon17:c.1282-2T>A,NM_015102:exon21:c.2818-2T>A	.	.	rs1287637	CLINSIG=non-pathogenic;CLNDBN=not_specified;CLNREVSTAT=no_assertion_criteria_provided;CLNACC=RCV000153587.2;CLNDSDB=MedGen;CLNDSDBID=CN169374	.	0.8172	.	0.92	.	.	.	.	.	.	.	.	0	P	.	.	321.52	snp	FAO=65	FDP=115	FR=.	FRO=50	FSAF=5	FSAR=60	FSRF=2	FSRR=48	FWDB=-0.00561619	FXX=0	LEN=1	MLLD=156.116	PB=0.5	PBP=1	QD=11.1832	RBI=0.0182225
chr1	5937168	5937168	G	A	0.65704	182	277	1	exonic	NPHP4	.	synonymous SNV	NPHP4:NM_001291594:exon16:c.C1266T:p.R422R,NPHP4:NM_001291593:exon17:c.C1263T:p.R421R,NPHP4:NM_015102:exon20:c.C2802T:p.R934R	rs3747992	CLINSIG=non-pathogenic;CLNDBN=not_specified;CLNREVSTAT=criteria_provided\x2c_single_submitter;CLNACC=RCV000081712.3;CLNDSDB=MedGen;CLNDSDBID=CN169374	.	0.3837	.	0.77	.	.	.	.	.	.	.	.	.	.	.	.	1034.12	snp	FAO=179	FDP=271	FR=.	FRO=92	FSAF=116	FSAR=63	FSRF=57	FSRR=35	FWDB=-0.0411454	FXX=0.0216599	LEN=1	MLLD=49.4842	PB=0.5	PBP=1	QD=15.2637	RBI=0.0445661
chr1	6038583	6038583	G	C	0.665254	157	236	1	intronic	NPHP4	.	.	.	rs4908639	.	.	.	.	0.97	.	.	.	.	.	.	.	.	.	.	.	.	914.09	snp	FAO=157	FDP=236	FR=.	FRO=79	FSAF=69	FSAR=88	FSRF=40	FSRR=39	FWDB=0.00360093	FXX=0	LEN=1	MLLD=326.232	PB=0.5	PBP=1	QD=15.493	RBI=0.00370924
chr1	6155332	6155332	T	C	0.745283	79	106	1	intronic	KCNAB2	.	.	.	rs1555144	.	.	0.7367	.	0.88	.	.	.	.	.	.	.	.	.	.	.	.	1014.26	snp	FAO=106	FDP=106	FR=.,HEALED	FRO=0	FSAF=3	FSAR=103	FSRF=0	FSRR=0	FWDB=0.154166	FXX=0	LEN=1	MLLD=231.75	PB=0.5	PBP=1	QD=38.274	RBI=0.161766
chr1	6157434	6157434	C	T	0.333333	45	135	3	intronic	KCNAB2	.	.	.	rs2311802	.	.	0.5096	.	0.71	.	.	.	.	.	.	.	.	.	.	.	.	119.65	snp	FAO=45	FDP=135	FR=.	FRO=90	FSAF=20	FSAR=25	FSRF=37	FSRR=53	FWDB=0.0471423	FXX=0	LEN=1	MLLD=59.8056	PB=0.5	PBP=1	QD=3.5453	RBI=0.0472371
chr1	6158562	6158562	A	G	0.320312	41	128	1	exonic	KCNAB2	.	synonymous SNV	KCNAB2:NM_001199863:exon14:c.A831G:p.S277S,KCNAB2:NM_172130:exon15:c.A990G:p.S330S,KCNAB2:NM_001199860:exon16:c.A1032G:p.S344S,KCNAB2:NM_001199861:exon16:c.A1032G:p.S344S,KCNAB2:NM_001199862:exon16:c.A1176G:p.S392S,KCNAB2:NM_003636:exon16:c.A1032G:p.S344S	rs2229002	.	.	0.6019	.	0.68	.	.	.	.	.	.	.	.	.	.	.	.	105.01	snp	FAO=41	FDP=127	FR=.	FRO=86	FSAF=17	FSAR=24	FSRF=34	FSRR=52	FWDB=0.0172362	FXX=0.00781189	LEN=1	MLLD=47.3974	PB=0.5	PBP=1	QD=3.30754	RBI=0.0217091
chr1	6184092	6184092	A	G	0.691057	85	123	1	exonic	CHD5	.	nonsynonymous SNV	CHD5:NM_015557:exon31:c.T4615C:p.S1539P	rs2843493	.	.	0.5813	.	1	.	.	0.35	T	0	B	0.024	N	1	P	2.15	T	521.9	snp	FAO=85	FDP=122	FR=.	FRO=37	FSAF=41	FSAR=44	FSRF=18	FSRR=19	FWDB=0.00699504	FXX=0.00812942	LEN=1	MLLD=72.5708	PB=0.5	PBP=1	QD=17.1115	RBI=0.0186905
chr1	6194347	6194347	T	G	0.674797	249	369	2	intronic	CHD5	.	.	.	rs3765452	.	.	0.1758	.	0.64	.	.	.	.	.	.	.	.	.	.	.	.	1471.27	snp	FAO=249	FDP=369	FR=.	FRO=120	FSAF=130	FSAR=119	FSRF=65	FSRR=55	FWDB=-0.0354677	FXX=0	LEN=1	MLLD=59.3207	PB=0.5	PBP=1	QD=15.9487	RBI=0.0459329
chr1	6195493	6195493	G	A	0.615819	218	354	2	intronic	CHD5	.	.	.	rs2250504	.	.	0.413	.	0.8	.	.	.	.	.	.	.	.	.	.	.	.	1154.74	snp	FAO=217	FDP=353	FR=.	FRO=136	FSAF=95	FSAR=122	FSRF=49	FSRR=87	FWDB=0.0627608	FXX=0.00282478	LEN=1	MLLD=57.5064	PB=0.5	PBP=1	QD=13.0849	RBI=0.0647437
chr1	6195598	6195598	A	C	0.612536	215	351	2	intronic	CHD5	.	.	.	rs9434673	.	.	.	.	0.8	.	.	.	.	.	.	.	.	.	.	.	.	1140.73	snp	FAO=215	FDP=351	FR=.	FRO=136	FSAF=83	FSAR=132	FSRF=47	FSRR=89	FWDB=0.00297231	FXX=0.00284083	LEN=1	MLLD=54.7684	PB=0.5	PBP=1	QD=12.9997	RBI=0.0354188
chr1	6196869	6196869	A	G	0.559585	108	193	2	exonic	CHD5	.	synonymous SNV	CHD5:NM_015557:exon16:c.T2493C:p.I831I	rs2250358	.	.	0.4143	.	0.8	.	.	.	.	.	.	.	.	.	.	.	.	529.29	snp	FAO=108	FDP=191	FR=.	FRO=83	FSAF=46	FSAR=62	FSRF=41	FSRR=42	FWDB=-0.110007	FXX=0.0103622	LEN=1	MLLD=57.0988	PB=0.5	PBP=1	QD=11.0846	RBI=0.153965
chr1	6196943	6196943	A	G	0.553763	103	186	1	intronic	CHD5	.	.	.	rs2746066	.	.	0.4145	.	0.8	.	.	.	.	.	.	.	.	.	.	.	.	501.83	snp	FAO=104	FDP=187	FR=.	FRO=83	FSAF=41	FSAR=63	FSRF=38	FSRR=45	FWDB=-0.0148367	FXX=0.00531887	LEN=1	MLLD=54.7597	PB=0.5	PBP=1	QD=10.7344	RBI=0.018163
chr1	6196951	6196951	T	A	0.542553	102	188	1	intronic	CHD5	.	.	.	rs2785582	.	.	0.4143	.	0.8	.	.	.	.	.	.	.	.	.	.	.	.	496.11	snp	FAO=103	FDP=186	FR=.	FRO=83	FSAF=40	FSAR=63	FSRF=38	FSRR=45	FWDB=0.138639	FXX=0.0158722	LEN=1	MLLD=135.147	PB=0.5	PBP=1	QD=10.669	RBI=0.140803
chr1	6202245	6202245	G	A	0.678112	158	233	1	exonic	CHD5	.	synonymous SNV	CHD5:NM_015557:exon15:c.C2379T:p.N793N	rs2273032	.	.	0.1143	.	0.35	.	.	.	.	.	.	.	.	.	.	.	.	939.01	snp	FAO=158	FDP=233	FR=.	FRO=75	FSAF=75	FSAR=83	FSRF=51	FSRR=24	FWDB=-0.0320383	FXX=0.00427332	LEN=1	MLLD=205.817	PB=0.5	PBP=1	QD=16.1203	RBI=0.0333694
chr1	6209363	6209363	T	C	0.692946	167	241	1	exonic	CHD5	.	synonymous SNV	CHD5:NM_015557:exon8:c.A1104G:p.V368V	rs12565328	.	.	0.2867	.	0.72	.	.	.	.	.	.	.	.	.	.	.	.	1034.67	snp	FAO=168	FDP=240	FR=.	FRO=72	FSAF=83	FSAR=85	FSRF=26	FSRR=46	FWDB=-0.00607236	FXX=0.00414921	LEN=1	MLLD=60.812	PB=0.5	PBP=1	QD=17.2446	RBI=0.037241
chr1	6211183	6211183	G	A	0.634146	208	328	1	exonic	CHD5	.	synonymous SNV	CHD5:NM_015557:exon7:c.C903T:p.F301F	rs9434711	.	.	0.2817	.	0.69	.	.	.	.	.	.	.	.	.	.	.	.	1175.23	snp	FAO=212	FDP=332	FR=.	FRO=120	FSAF=87	FSAR=125	FSRF=47	FSRR=73	FWDB=0.0919732	FXX=0	LEN=1	MLLD=57.2844	PB=0.5	PBP=1	QD=14.1594	RBI=0.0920436
chr1	6215047	6215048	AT	GC	0.654135	174	266	1	intronic	CHD5	.	.	.	.	.	.	.	.	0.14	.	.	.	.	.	.	.	.	.	.	.	.	1029.3	mnp	FAO=176	FDP=264	FR=.	FRO=88	FSAF=83	FSAR=93	FSRF=48	FSRR=40	FWDB=-0.0434802	FXX=0.0112355	LEN=2	MLLD=181.498	PB=0.5	PBP=1	QD=15.5955	RBI=0.044674
chr1	6252966	6252967	CA	-	0.681818	45	66	2	intronic	RPL22	.	.	.	rs112509219	.	.	0.098	.	0.76	.	.	.	.	.	.	.	.	.	.	.	.	134.11	del	FAO=46	FDP=66	FR=.	FRO=20	FSAF=23	FSAR=23	FSRF=5	FSRR=15	FWDB=-0.00645795	FXX=0	LEN=2	MLLD=208.023	PB=0.5	PBP=1	QD=8.12804	RBI=0.0133769
chr1	6278414	6278414	A	G	0.660079	167	253	2	exonic	RNF207	.	nonsynonymous SNV	RNF207:NM_207396:exon17:c.A1718G:p.N573S	rs709209	.	.	0.336	.	0.74	.	.	0.88	T	0	B	0.168	N	1	P	2.36	T	961.1	snp	FAO=167	FDP=253	FR=.	FRO=86	FSAF=99	FSAR=68	FSRF=35	FSRR=51	FWDB=-0.1004	FXX=0	LEN=1	MLLD=80.9417	PB=0.5	PBP=1	QD=15.1953	RBI=0.100408
chr1	6279370	6279370	G	C	0.634409	118	186	2	exonic	RNF207	.	nonsynonymous SNV	RNF207:NM_207396:exon18:c.G1808C:p.G603A	rs846111	.	.	0.2635	.	0.29	.	Name=QT interval	0.59	T	0.003	B	0.096	U	1	P	2.38	T	654.56	snp	FAO=118	FDP=186	FR=.	FRO=68	FSAF=49	FSAR=69	FSRF=26	FSRR=42	FWDB=-0.0463456	FXX=0	LEN=1	MLLD=61.0337	PB=0.5	PBP=1	QD=14.0765	RBI=0.0624069
chr1	6310709	6310709	G	A	0.181818	2	11	7	intronic	GPR153	.	.	.	.	.	.	.	.	.	.	.	.	.	.	.	.	.	.	.	.	.	25.54	snp	FAO=3	FDP=11	FR=.,HEALED	FRO=5	FSAF=3	FSAR=0	FSRF=5	FSRR=0	FWDB=0.00318973	FXX=0	LEN=1	MLLD=133.669	PB=0.5	PBP=1	QD=9.28687	RBI=0.00318973
chr1	6313938	6313938	C	T	0.989011	90	91	1	exonic	GPR153	.	nonsynonymous SNV	GPR153:NM_207370:exon3:c.G626A:p.R209H	rs12735670	.	.	.	.	0.82	.	.	0.44	T	0.012	B	0.002	N	0.411	P	0.97	T	855.86	snp	FAO=90	FDP=90	FR=.	FRO=0	FSAF=54	FSAR=36	FSRF=0	FSRR=0	FWDB=-0.0289537	FXX=0.0109878	LEN=1	MLLD=312.909	PB=0.5	PBP=1	QD=38.0382	RBI=0.0302609
chr1	6314822	6314822	T	C	1	59	59	1	exonic	GPR153	.	synonymous SNV	GPR153:NM_207370:exon2:c.A144G:p.T48T	rs11590458	.	.	0.7015	.	0.82	.	.	.	.	.	.	.	.	.	.	.	.	580.87	snp	FAO=60	FDP=60	FR=.	FRO=0	FSAF=22	FSAR=38	FSRF=0	FSRR=0	FWDB=0.0493261	FXX=0	LEN=1	MLLD=197.957	PB=0.5	PBP=1	QD=38.7244	RBI=0.0703916
chr1	6508712	6508712	T	C	0.641791	86	134	1	exonic	ESPN	.	synonymous SNV	ESPN:NM_031475:exon8:c.T1476C:p.C492C	rs77656032	.	.	0.0499	.	0.69	.	.	.	.	.	.	.	.	.	.	.	.	484.09	snp	FAO=86	FDP=134	FR=.	FRO=48	FSAF=48	FSAR=38	FSRF=15	FSRR=33	FWDB=0.0129838	FXX=0	LEN=1	MLLD=152.799	PB=0.5	PBP=1	QD=14.4503	RBI=0.0134775
chr1	6508872	6508872	C	T	0.625	5	8	3	exonic	ESPN	.	nonsynonymous SNV	ESPN:NM_031475:exon8:c.C1636T:p.R546C	rs138198721	.	.	.	.	0.8	.	.	0.07	T	0	B	0.106	N	0.007	P	-0.14	T	31.88	snp	FAO=5	FDP=8	FR=.	FRO=3	FSAF=1	FSAR=4	FSRF=0	FSRR=3	FWDB=0.0171537	FXX=0	LEN=1	MLLD=151.698	PB=0.5	PBP=1	QD=15.9406	RBI=0.0341732
chr1	6511582	6511582	A	G	0.525974	81	154	3	intronic	ESPN	.	.	.	rs9434774	.	.	.	.	0.35	.	.	.	.	.	.	.	.	.	.	.	.	366.84	snp	FAO=81	FDP=154	FR=.	FRO=73	FSAF=61	FSAR=20	FSRF=54	FSRR=19	FWDB=-0.0369364	FXX=0	LEN=1	MLLD=46.2892	PB=0.5	PBP=1	QD=9.52821	RBI=0.0432249
chr1	6526183	6526183	G	A	0.74	37	50	1	UTR5;UTR3	TNFRSF25;PLEKHG5	NM_003790:c.-16C>T,NM_148967:c.-16C>T,NM_148970:c.-16C>T,NM_148966:c.-16C>T,NM_148965:c.-16C>T,NM_001039664:c.-16C>T;NM_001265592:c.*1440C>T,NM_020631:c.*1440C>T,NM_001265594:c.*1468C>T,NM_001042663:c.*1440C>T,NM_001042665:c.*1440C>T,NM_198681:c.*1440C>T,NM_001265593:c.*1440C>T,NM_001042664:c.*1440C>T	.	.	rs3007417	.	.	0.0577	.	0.59	.	.	.	.	.	.	.	.	.	.	.	.	243.36	snp	FAO=36	FDP=49	FR=.	FRO=13	FSAF=15	FSAR=21	FSRF=4	FSRR=9	FWDB=-0.05655	FXX=0.019996	LEN=1	MLLD=58.3005	PB=0.5	PBP=1	QD=19.8661	RBI=0.0808921
chr1	6526203	6526210	CGTGCTCT	-	0.613636	27	44	2	UTR5;UTR3	TNFRSF25;PLEKHG5	NM_003790:c.-36_-43delAGAGCACG,NM_148967:c.-36_-43delAGAGCACG,NM_148970:c.-36_-43delAGAGCACG,NM_148966:c.-36_-43delAGAGCACG,NM_148965:c.-36_-43delAGAGCACG,NM_001039664:c.-36_-43delAGAGCACG;NM_001265592:c.*1420_*1413delAGAGCACG,NM_020631:c.*1420_*1413delAGAGCACG,NM_001265594:c.*1448_*1441delAGAGCACG,NM_001042663:c.*1420_*1413delAGAGCACG,NM_001042665:c.*1420_*1413delAGAGCACG,NM_198681:c.*1420_*1413…	.	.	rs45616733	.	.	0.0512	.	0.59	.	.	.	.	.	.	.	.	.	.	.	.	74.2	del	FAO=26	FDP=39	FR=.	FRO=13	FSAF=5	FSAR=21	FSRF=4	FSRR=9	FWDB=-0.0158917	FXX=0.113611	LEN=8	MLLD=282.453	PB=0.5	PBP=1	QD=7.61033	RBI=0.0187331
chr1	6526241	6526244	CGCC	-	0.558824	19	34	1	UTR5;UTR3	TNFRSF25;PLEKHG5	NM_003790:c.-74_-77delGGCG,NM_148967:c.-74_-77delGGCG,NM_148970:c.-74_-77delGGCG,NM_148966:c.-74_-77delGGCG,NM_148965:c.-74_-77delGGCG,NM_001039664:c.-74_-77delGGCG;NM_001265592:c.*1382_*1379delGGCG,NM_020631:c.*1382_*1379delGGCG,NM_001265594:c.*1410_*1407delGGCG,NM_001042663:c.*1382_*1379delGGCG,NM_001042665:c.*1382_*1379delGGCG,NM_198681:c.*1382_*1379delGGCG,NM_001265593:c.*1382_*1379delGGCG,NM…	.	.	rs45542640	.	.	0.0517	.	0.59	.	.	.	.	.	.	.	.	.	.	.	.	72.53	del	FAO=24	FDP=35	FR=.	FRO=11	FSAF=4	FSAR=20	FSRF=3	FSRR=8	FWDB=-0.0117937	FXX=0.0540395	LEN=4	MLLD=190.667	PB=0.5	PBP=1	QD=8.28946	RBI=0.039316
chr1	6526319	6526319	C	T	0.676471	23	34	2	UTR3	PLEKHG5	NM_001265592:c.*1304G>A,NM_020631:c.*1304G>A,NM_001265594:c.*1332G>A,NM_001042663:c.*1304G>A,NM_001042665:c.*1304G>A,NM_198681:c.*1304G>A,NM_001265593:c.*1304G>A,NM_001042664:c.*1304G>A	.	.	rs45604837	.	.	.	.	0.19	.	.	.	.	.	.	.	.	.	.	.	.	132.89	snp	FAO=22	FDP=33	FR=.	FRO=11	FSAF=1	FSAR=21	FSRF=2	FSRR=9	FWDB=0.0431269	FXX=0.0294031	LEN=1	MLLD=279.336	PB=0.5	PBP=1	QD=16.1084	RBI=0.0497832
chr1	6529443	6529443	A	G	0.696078	142	204	1	exonic	PLEKHG5	.	synonymous SNV	PLEKHG5:NM_001042664:exon18:c.T2001C:p.S667S,PLEKHG5:NM_001042665:exon18:c.T2001C:p.S667S,PLEKHG5:NM_001265593:exon18:c.T2208C:p.S736S,PLEKHG5:NM_001265594:exon18:c.T2001C:p.S667S,PLEKHG5:NM_020631:exon18:c.T2001C:p.S667S,PLEKHG5:NM_001042663:exon19:c.T2169C:p.S723S,PLEKHG5:NM_001265592:exon19:c.T2238C:p.S746S,PLEKHG5:NM_198681:exon19:c.T2232C:p.S744S	rs730600	.	.	0.1403	.	0.68	.	.	.	.	.	.	.	.	.	.	.	.	867.33	snp	FAO=142	FDP=204	FR=.	FRO=62	FSAF=81	FSAR=61	FSRF=30	FSRR=32	FWDB=0.0450688	FXX=0	LEN=1	MLLD=201.664	PB=0.5	PBP=1	QD=17.0065	RBI=0.0456079
chr1	6530435	6530435	A	G	0.628866	61	97	2	intronic	PLEKHG5	.	.	.	rs2986753	.	.	0.1273	.	0.36	.	.	.	.	.	.	.	.	.	.	.	.	343.69	snp	FAO=61	FDP=96	FR=.	FRO=35	FSAF=34	FSAR=27	FSRF=15	FSRR=20	FWDB=0.00485209	FXX=0.0103082	LEN=1	MLLD=212.005	PB=0.5	PBP=1	QD=14.3206	RBI=0.0113571
chr1	6531589	6531589	C	T	0.645299	151	234	1	exonic	PLEKHG5	.	nonsynonymous SNV	PLEKHG5:NM_001042664:exon12:c.G1240A:p.A414T,PLEKHG5:NM_001042665:exon12:c.G1240A:p.A414T,PLEKHG5:NM_001265593:exon12:c.G1447A:p.A483T,PLEKHG5:NM_001265594:exon12:c.G1240A:p.A414T,PLEKHG5:NM_020631:exon12:c.G1240A:p.A414T,PLEKHG5:NM_001042663:exon13:c.G1408A:p.A470T,PLEKHG5:NM_001265592:exon13:c.G1477A:p.A493T,PLEKHG5:NM_198681:exon13:c.G1471A:p.A491T	rs74809741	.	.	0.0574	.	0.11	.	.	0.57	T	0.004	B	0.038	N	0.952	D	-0.3	T	867.49	snp	FAO=153	FDP=236	FR=.	FRO=83	FSAF=75	FSAR=78	FSRF=32	FSRR=51	FWDB=-0.0194834	FXX=0.00421923	LEN=1	MLLD=163.695	PB=0.5	PBP=1	QD=14.7032	RBI=0.0858967
chr1	6533393	6533393	G	C	0.69863	51	73	1	exonic	PLEKHG5	.	nonsynonymous SNV	PLEKHG5:NM_001042664:exon8:c.C713G:p.T238S,PLEKHG5:NM_001042665:exon8:c.C713G:p.T238S,PLEKHG5:NM_001265593:exon8:c.C920G:p.T307S,PLEKHG5:NM_001265594:exon8:c.C713G:p.T238S,PLEKHG5:NM_020631:exon8:c.C713G:p.T238S,PLEKHG5:NM_001042663:exon9:c.C881G:p.T294S,PLEKHG5:NM_001265592:exon9:c.C950G:p.T317S,PLEKHG5:NM_198681:exon9:c.C944G:p.T315S	rs61741379	.	.	0.128	.	0.74	.	.	0.69	T	0	B	0.006	N	1	P	-0.08	T	315.75	snp	FAO=51	FDP=73	FR=.	FRO=22	FSAF=30	FSAR=21	FSRF=13	FSRR=9	FWDB=-0.0443386	FXX=0	LEN=1	MLLD=172.629	PB=0.5	PBP=1	QD=17.3013	RBI=0.0518184
chr1	6579607	6579607	C	T	0.948864	167	176	2	UTR5	PLEKHG5	NM_198681:c.-36G>A	.	.	rs1556035	.	.	0.8862	.	0.93	.	.	.	.	.	.	.	.	.	.	.	.	1512.55	snp	FAO=171	FDP=176	FR=.	FRO=5	FSAF=47	FSAR=124	FSRF=3	FSRR=2	FWDB=0.194228	FXX=0.0056494	LEN=1	MLLD=58.6641	PB=0.5	PBP=1	QD=34.3761	RBI=0.194267
chr1	6586070	6586070	C	T	0.986842	150	152	1	intronic	NOL9	.	.	.	rs7548042	.	.	0.9998	.	1	.	.	.	.	.	.	.	.	.	.	.	.	1426.13	snp	FAO=151	FDP=151	FR=.	FRO=0	FSAF=88	FSAR=63	FSRF=0	FSRR=0	FWDB=-0.0110318	FXX=0.0194793	LEN=1	MLLD=118.591	PB=0.5	PBP=1	QD=37.7784	RBI=0.0422022
chr1	6614391	6614391	A	C	1	83	83	1	exonic	NOL9	.	nonsynonymous SNV	NOL9:NM_024654:exon1:c.T172G:p.S58A	rs6693391	.	.	0.9949	.	1	.	.	1	T	0	B	0.1	N	1	P	2.4	T	787.58	snp	FAO=83	FDP=83	FR=.	FRO=0	FSAF=38	FSAR=45	FSRF=0	FSRR=0	FWDB=0.019785	FXX=0.0119033	LEN=1	MLLD=149.367	PB=0.5	PBP=1	QD=37.9555	RBI=0.0784674
chr1	6614415	6614415	A	G	0.954545	21	22	1	exonic	NOL9	.	nonsynonymous SNV	NOL9:NM_024654:exon1:c.T148C:p.W50R	rs6693400	.	.	0.999	.	1	.	.	1	T	0	B	0.031	N	1	P	2.5	T	180.76	snp	FAO=21	FDP=22	FR=.	FRO=1	FSAF=10	FSAR=11	FSRF=0	FSRR=1	FWDB=0.0490357	FXX=0	LEN=1	MLLD=192.809	PB=0.5	PBP=1	QD=32.8658	RBI=0.100941
chr1	6614535	6614535	G	A	1	21	21	1	exonic	NOL9	.	nonsynonymous SNV	NOL9:NM_024654:exon1:c.C28T:p.R10W	rs4908923	.	.	0.8867	.	0.93	.	.	0	D	1	D	0.092	N	1	P	1.96	T	195.16	snp	FAO=21	FDP=21	FR=.	FRO=0	FSAF=6	FSAR=15	FSRF=0	FSRR=0	FWDB=0.117262	FXX=0	LEN=1	MLLD=68.211	PB=0.5	PBP=1	QD=37.1732	RBI=0.123205
chr1	6635231	6635231	A	G	0.979424	238	243	2	exonic	TAS1R1	.	nonsynonymous SNV	TAS1R1:NM_138697:exon3:c.A1039G:p.K347E	rs10864628	.	.	0.9993	.	1	.	.	1	T	0.056	B	0.834	N	1	P	-2.1	D	2192.11	snp	FAO=238	FDP=243	FR=.	FRO=5	FSAF=91	FSAR=147	FSRF=3	FSRR=2	FWDB=-0.00498402	FXX=0	LEN=1	MLLD=61.0809	PB=0.5	PBP=1	QD=36.0842	RBI=0.0724328
chr1	6635306	6635306	G	A	0.361111	91	252	2	exonic	TAS1R1	.	nonsynonymous SNV	TAS1R1:NM_138697:exon3:c.G1114A:p.A372T	rs34160967	.	.	0.1256	.	0.32	.	.	0.73	T	0.372	B	0.362	N	1	P	-2.43	D	258.99	snp	FAO=91	FDP=252	FR=.	FRO=161	FSAF=23	FSAR=68	FSRF=63	FSRR=98	FWDB=-0.00976032	FXX=0	LEN=1	MLLD=245.726	PB=0.5	PBP=1	QD=4.11093	RBI=0.013405
chr1	6636461	6636461	C	T	0.328704	71	216	1	intronic	TAS1R1	.	.	.	rs17492553	.	.	0.5162	.	0.59	.	.	.	.	.	.	.	.	.	.	.	.	182.15	snp	FAO=71	FDP=213	FR=.	FRO=142	FSAF=42	FSAR=29	FSRF=80	FSRR=62	FWDB=-0.0420378	FXX=0.0138882	LEN=1	MLLD=161.799	PB=0.5	PBP=1	QD=3.4206	RBI=0.0541306
chr1	6659505	6659505	G	A	0.488889	22	45	2	exonic	KLHL21	.	synonymous SNV	KLHL21:NM_014851:exon2:c.C1029T:p.S343S	rs2232460	.	.	0.3381	.	0.48	.	.	.	.	.	.	.	.	.	.	.	.	98.46	snp	FAO=22	FDP=45	FR=.	FRO=23	FSAF=6	FSAR=16	FSRF=15	FSRR=8	FWDB=0.0034786	FXX=0	LEN=1	MLLD=304.975	PB=0.5	PBP=1	QD=8.75193	RBI=0.00383754
chr1	6681744	6681744	C	T	0.641304	118	184	1	UTR3	PHF13	NM_153812:c.*47C>T	.	.	rs3747994	.	.	0.7116	.	0.81	.	.	.	.	.	.	.	.	.	.	.	.	661.44	snp	FAO=118	FDP=184	FR=.	FRO=66	FSAF=54	FSAR=64	FSRF=27	FSRR=39	FWDB=-0.00161526	FXX=0	LEN=1	MLLD=182.001	PB=0.5	PBP=1	QD=14.3791	RBI=0.0103992
chr1	6693097	6693097	A	G	0.597015	80	134	1	exonic	THAP3	.	nonsynonymous SNV	THAP3:NM_001195752:exon5:c.A677G:p.Q226R,THAP3:NM_001195753:exon6:c.A680G:p.Q227R	rs3174820	.	.	0.3446	.	0.49	.	.	0.83	T	0	B	0	N	1	P	-3.4	D	371.56	snp	FAO=73	FDP=123	FR=.	FRO=50	FSAF=34	FSAR=39	FSRF=22	FSRR=28	FWDB=0.0151453	FXX=0.0888823	LEN=1	MLLD=121.294	PB=0.5	PBP=1	QD=12.0832	RBI=0.0170226
chr1	6694207	6694207	A	G	0.723077	47	65	2	UTR3	THAP3	NM_138350:c.*59A>G	.	.	rs12727844	.	.	0.3567	.	0.49	.	.	.	.	.	.	.	.	.	.	.	.	302.26	snp	FAO=47	FDP=65	FR=.	FRO=18	FSAF=25	FSAR=22	FSRF=10	FSRR=8	FWDB=-0.0668947	FXX=0	LEN=1	MLLD=66.1632	PB=0.5	PBP=1	QD=18.6006	RBI=0.0669223
chr1	6695802	6695802	A	G	0.591837	145	245	1	intronic	DNAJC11	.	.	.	rs6577583	.	.	0.6994	.	0.8	.	.	.	.	.	.	.	.	.	.	.	.	752.4	snp	FAO=145	FDP=243	FR=.	FRO=98	FSAF=64	FSAR=81	FSRF=31	FSRR=67	FWDB=-0.0612428	FXX=0.00816293	LEN=1	MLLD=56.3869	PB=0.5	PBP=1	QD=12.3853	RBI=0.0613164
chr1	6704635	6704635	A	G	0.981595	160	163	1	exonic	DNAJC11	.	synonymous SNV	DNAJC11:NM_018198:exon10:c.T1080C:p.G360G	rs200458	.	.	0.9117	.	0.97	.	.	.	.	.	.	.	.	.	.	.	.	1508.09	snp	FAO=160	FDP=160	FR=.	FRO=0	FSAF=99	FSAR=61	FSRF=0	FSRR=0	FWDB=0.0904324	FXX=0.0184038	LEN=1	MLLD=58.4193	PB=0.5	PBP=1	QD=37.7023	RBI=0.0945669
chr1	6705874	6705874	G	C	0.304813	57	187	2	exonic	DNAJC11	.	nonsynonymous SNV	DNAJC11:NM_018198:exon8:c.C869G:p.T290S	rs200454	.	.	0.2059	.	0.53	.	.	0.74	T	0.005	B	0	D	0	P	2.56	T	129.93	snp	FAO=57	FDP=187	FR=.	FRO=130	FSAF=35	FSAR=22	FSRF=57	FSRR=73	FWDB=0.0603738	FXX=0.00531887	LEN=1	MLLD=157.645	PB=0.5	PBP=1	QD=2.77918	RBI=0.0625521
chr1	7151479	7151479	T	C	0.589595	102	173	2	intronic	CAMTA1	.	.	.	rs72640073	.	.	0.1767	.	0.2	.	.	.	.	.	.	.	.	.	.	.	.	524.93	snp	FAO=102	FDP=173	FR=.	FRO=71	FSAF=34	FSAR=68	FSRF=46	FSRR=25	FWDB=0.0250592	FXX=0	LEN=1	MLLD=127.365	PB=0.5	PBP=1	QD=12.1371	RBI=0.0471517
chr1	7527996	7527996	T	C	0.969072	94	97	1	intronic	CAMTA1	.	.	.	rs1201529	.	.	0.5722	.	0.67	.	.	.	.	.	.	.	.	.	.	.	.	903.18	snp	FAO=94	FDP=94	FR=.	FRO=0	FSAF=52	FSAR=42	FSRF=0	FSRR=0	FWDB=0.0283906	FXX=0.0408122	LEN=1	MLLD=82.5078	PB=0.5	PBP=1	QD=38.4331	RBI=0.06521
chr1	7723588	7723588	C	T	0.63253	210	332	1	exonic	CAMTA1	.	synonymous SNV	CAMTA1:NM_015215:exon9:c.C981T:p.N327N	rs3737906	CLINSIG=probable-non-pathogenic;CLNDBN=not_specified;CLNREVSTAT=no_assertion_criteria_provided;CLNACC=RCV000116538.2;CLNDSDB=MedGen;CLNDSDBID=CN169374	.	0.1423	.	0.18	.	.	.	.	.	.	.	.	.	.	.	.	1154.29	snp	FAO=210	FDP=332	FR=.	FRO=122	FSAF=99	FSAR=111	FSRF=69	FSRR=53	FWDB=0.00502629	FXX=0	LEN=1	MLLD=206.288	PB=0.5	PBP=1	QD=13.9071	RBI=0.0303047
chr1	7723957	7723957	G	A	0.684492	128	187	2	exonic	CAMTA1	.	synonymous SNV	CAMTA1:NM_015215:exon9:c.G1350A:p.S450S	rs12128526	CLINSIG=probable-non-pathogenic;CLNDBN=not_specified;CLNREVSTAT=no_assertion_criteria_provided;CLNACC=RCV000116536.2;CLNDSDB=MedGen;CLNDSDBID=CN169374	.	0.4586	.	0.5	.	.	.	.	.	.	.	.	.	.	.	.	771.14	snp	FAO=128	FDP=187	FR=.	FRO=59	FSAF=83	FSAR=45	FSRF=34	FSRR=25	FWDB=0.00249195	FXX=0	LEN=1	MLLD=230.585	PB=0.5	PBP=1	QD=16.495	RBI=0.0253844
chr1	7725284	7725284	C	A	0.666667	52	78	2	intronic	CAMTA1	.	.	.	rs4908671	.	.	0.3577	.	0.44	.	.	.	.	.	.	.	.	.	.	.	.	309.79	snp	FAO=52	FDP=77	FR=.	FRO=25	FSAF=29	FSAR=23	FSRF=17	FSRR=8	FWDB=0.0458055	FXX=0.0128189	LEN=1	MLLD=169.155	PB=0.5	PBP=1	QD=16.093	RBI=0.0477746
chr1	7725414	7725414	C	T	0.666667	48	72	1	intronic	CAMTA1	.	.	.	rs4908672	.	.	.	.	0.37	.	.	.	.	.	.	.	.	.	.	.	.	276.43	snp	FAO=47	FDP=71	FR=.	FRO=24	FSAF=22	FSAR=25	FSRF=14	FSRR=10	FWDB=0.0538778	FXX=0.0273935	LEN=1	MLLD=65.738	PB=0.5	PBP=1	QD=15.5737	RBI=0.057527
chr1	7737799	7737799	A	G	0.285714	28	98	2	intronic	CAMTA1	.	.	.	rs3011926	.	.	0.5414	.	0.66	.	.	.	.	.	.	.	.	.	.	.	.	69.28	snp	FAO=30	FDP=100	FR=.	FRO=70	FSAF=4	FSAR=26	FSRF=14	FSRR=56	FWDB=-0.0524697	FXX=0	LEN=1	MLLD=47.8244	PB=0.5	PBP=1	QD=2.77109	RBI=0.102918
chr1	7797503	7797503	C	G	0.643678	56	87	4	exonic	CAMTA1	.	nonsynonymous SNV	CAMTA1:NM_015215:exon15:c.C3531G:p.N1177K	rs41278952	CLINSIG=probable-non-pathogenic;CLNDBN=not_specified;CLNREVSTAT=no_assertion_criteria_provided;CLNACC=RCV000116537.2;CLNDSDB=MedGen;CLNDSDBID=CN169374	.	0.1316	.	0.21	.	.	0.89	T	0.101	B	0	D	0	P	2.18	T	326.81	snp	FAO=56	FDP=86	FR=.	FRO=30	FSAF=27	FSAR=29	FSRF=16	FSRR=14	FWDB=-0.00242497	FXX=0.0227247	LEN=1	MLLD=165.142	PB=0.5	PBP=1	QD=15.2003	RBI=0.0505575
chr1	7807897	7807897	A	G	1	69	69	2	intronic	CAMTA1	.	.	.	rs12133253	.	.	0.7222	.	0.78	.	.	.	.	.	.	.	.	.	.	.	.	664.49	snp	FAO=69	FDP=69	FR=.	FRO=0	FSAF=41	FSAR=28	FSRF=0	FSRR=0	FWDB=-0.0557392	FXX=0	LEN=1	MLLD=59.9144	PB=0.5	PBP=1	QD=38.5212	RBI=0.0571506
chr1	7833485	7833485	G	A	1	125	125	1	intronic	VAMP3	.	.	.	rs11576572	.	.	0.271	.	0.3	.	.	.	.	.	.	.	.	.	.	.	.	1205.27	snp	FAO=126	FDP=126	FR=.	FRO=0	FSAF=64	FSAR=62	FSRF=0	FSRR=0	FWDB=-0.0138087	FXX=0	LEN=1	MLLD=91.6181	PB=0.5	PBP=1	QD=38.2626	RBI=0.0322934
chr1	7861345	7861345	G	A	1	244	244	1	intronic	PER3	.	.	.	rs488728	.	.	.	.	0.7	.	.	.	.	.	.	.	.	.	.	.	.	2336.51	snp	FAO=244	FDP=244	FR=.	FRO=0	FSAF=149	FSAR=95	FSRF=0	FSRR=0	FWDB=-0.0871306	FXX=0	LEN=1	MLLD=66.6497	PB=0.5	PBP=1	QD=38.3034	RBI=0.0872776
chr1	7869915	7869915	G	C	1	43	43	1	intronic	PER3	.	.	.	rs228668	.	.	0.9551	.	1	.	.	.	.	.	.	.	.	.	.	.	.	401.87	snp	FAO=43	FDP=43	FR=.	FRO=0	FSAF=20	FSAR=23	FSRF=0	FSRR=0	FWDB=0.00979772	FXX=0	LEN=1	MLLD=60.5169	PB=0.5	PBP=1	QD=37.3831	RBI=0.0321118
chr1	7870048	7870048	T	C	1	42	42	1	exonic	PER3	.	synonymous SNV	PER3:NM_001289861:exon12:c.T1338C:p.S446S,PER3:NM_001289862:exon12:c.T1338C:p.S446S,PER3:NM_001289863:exon12:c.T1338C:p.S446S,PER3:NM_001289864:exon12:c.T381C:p.S127S,PER3:NM_016831:exon12:c.T1335C:p.S445S	rs228669	.	.	0.9257	.	0.97	.	.	.	.	.	.	.	.	.	.	.	.	392.42	snp	FAO=42	FDP=42	FR=.	FRO=0	FSAF=18	FSAR=24	FSRF=0	FSRR=0	FWDB=-0.0859756	FXX=0	LEN=1	MLLD=64.1162	PB=0.5	PBP=1	QD=37.373	RBI=0.0892401
chr1	7880683	7880683	T	G	0.694767	239	344	1	exonic	PER3	.	nonsynonymous SNV	PER3:NM_001289861:exon16:c.T1940G:p.V647G,PER3:NM_001289862:exon16:c.T1940G:p.V647G,PER3:NM_001289863:exon16:c.T1919G:p.V640G,PER3:NM_001289864:exon16:c.T983G:p.V328G,PER3:NM_016831:exon16:c.T1916G:p.V639G	rs10462020	.	.	0.191	.	0.25	.	.	0	D	0.948	P	0.021	N	1	P	1.7	T	1470.21	snp	FAO=241	FDP=347	FR=.	FRO=106	FSAF=118	FSAR=123	FSRF=51	FSRR=55	FWDB=0.0171619	FXX=0.00573049	LEN=1	MLLD=118.722	PB=0.507281	PBP=0.415	QD=16.9477	RBI=0.0182764
chr1	7887493	7887493	T	C	0.996633	296	297	1	exonic	PER3	.	nonsynonymous SNV	PER3:NM_001289861:exon18:c.T2504C:p.L835P,PER3:NM_001289862:exon18:c.T2504C:p.L835P,PER3:NM_001289863:exon18:c.T2483C:p.L828P,PER3:NM_001289864:exon18:c.T1547C:p.L516P,PER3:NM_016831:exon18:c.T2480C:p.L827P	rs228696	.	.	0.9548	.	1	.	.	1	T	0	B	0.738	N	1	P	2.89	T	3030.04	snp	FAO=315	FDP=315	FR=.	FRO=0	FSAF=132	FSAR=183	FSRF=0	FSRR=0	FWDB=0.0311822	FXX=0.00316446	LEN=1	MLLD=95.6578	PB=0.5	PBP=1	QD=38.4767	RBI=0.118024
chr1	7890053	7890053	G	A	0.847826	117	138	1	exonic	PER3	.	nonsynonymous SNV	PER3:NM_001289862:exon19:c.G3046A:p.A1016T,PER3:NM_001289864:exon19:c.G2086A:p.A696T,PER3:NM_016831:exon19:c.G3019A:p.A1007T	rs1776342	.	.	.	.	.	.	.	0.47	T	0.117	B	0	N	1	N	2.51	T	902.57	snp	FAO=117	FDP=137	FR=.	FRO=20	FSAF=36	FSAR=81	FSRF=0	FSRR=20	FWDB=0.0495231	FXX=0.00724585	LEN=1	MLLD=143.599	PB=0.5	PBP=1	QD=26.3525	RBI=0.0630894
chr1	7890055	7890055	T	A	0.835714	117	140	1	exonic	PER3	.	synonymous SNV	PER3:NM_001289862:exon19:c.T3048A:p.A1016A,PER3:NM_001289864:exon19:c.T2088A:p.A696A,PER3:NM_016831:exon19:c.T3021A:p.A1007A	rs11121034	.	.	.	.	.	.	.	.	.	.	.	.	.	.	.	.	.	884.56	snp	FAO=117	FDP=140	FR=.	FRO=23	FSAF=36	FSAR=81	FSRF=0	FSRR=23	FWDB=0.0347601	FXX=0	LEN=1	MLLD=63.8716	PB=0.5	PBP=1	QD=25.2731	RBI=0.0409487
chr1	7890064	7890064	A	G	0.905797	125	138	1	exonic;splicing	PER3;PER3	NM_001289863:exon20:c.2981-2A>G,NM_001289861:exon20:c.3002-2A>G	synonymous SNV	PER3:NM_001289862:exon19:c.A3057G:p.T1019T,PER3:NM_001289864:exon19:c.A2097G:p.T699T,PER3:NM_016831:exon19:c.A3030G:p.T1010T	rs12023156	.	.	.	.	0.33	.	.	.	.	.	.	.	.	1	P	.	.	1067.62	snp	FAO=126	FDP=137	FR=.	FRO=11	FSAF=35	FSAR=91	FSRF=1	FSRR=10	FWDB=0.189606	FXX=0.0143875	LEN=1	MLLD=236.447	PB=0.5	PBP=1	QD=31.1713	RBI=0.18961
chr1	7890117	7890117	T	C	0.469965	133	283	1	exonic	PER3	.	nonsynonymous SNV	PER3:NM_001289862:exon19:c.T3110C:p.M1037T,PER3:NM_001289864:exon19:c.T2150C:p.M717T,PER3:NM_016831:exon19:c.T3083C:p.M1028T,PER3:NM_001289861:exon20:c.T3053C:p.M1018T,PER3:NM_001289863:exon20:c.T3032C:p.M1011T	rs2640909	.	.	0.2952	.	0.32	.	.	0.6	T	0.017	B	0.039	N	1	P	2.58	T	524.78	snp	FAO=133	FDP=283	FR=.	FRO=150	FSAF=68	FSAR=65	FSRF=51	FSRR=99	FWDB=0.0179364	FXX=0	LEN=1	MLLD=149.682	PB=0.5	PBP=1	QD=7.41742	RBI=0.0195862
chr1	7890264	7890264	A	G	0.590308	134	227	1	intronic	PER3	.	.	.	rs1773135	.	.	0.6566	.	0.85	.	.	.	.	.	.	.	.	.	.	.	.	686.99	snp	FAO=134	FDP=227	FR=.	FRO=93	FSAF=65	FSAR=69	FSRF=48	FSRR=45	FWDB=-0.000225854	FXX=0	LEN=1	MLLD=183.777	PB=0.5	PBP=1	QD=12.1055	RBI=0.0897775
chr1	7897133	7897133	A	G	0.577419	179	310	1	exonic	PER3	.	nonsynonymous SNV	PER3:NM_001289862:exon21:c.A3473G:p.H1158R,PER3:NM_001289864:exon21:c.A2513G:p.H838R,PER3:NM_016831:exon21:c.A3446G:p.H1149R,PER3:NM_001289861:exon22:c.A3416G:p.H1139R,PER3:NM_001289863:exon22:c.A3395G:p.H1132R	rs10462021	.	.	0.1912	.	0.25	.	.	0.44	T	0.002	B	0.119	N	1	P	2.57	T	906.44	snp	FAO=181	FDP=312	FR=.	FRO=131	FSAF=95	FSAR=86	FSRF=57	FSRR=74	FWDB=-0.014597	FXX=0	LEN=1	MLLD=162.446	PB=0.5	PBP=1	QD=11.621	RBI=0.0447496
chr1	7913430	7913430	G	A	0.416667	35	84	1	exonic	UTS2	.	nonsynonymous SNV	UTS2:NM_021995:exon1:c.C62T:p.T21M	rs228648	.	.	0.5692	.	0.63	.	.	0.12	T	0.216	B	.	.	1	P	1.34	T	126.93	snp	FAO=35	FDP=84	FR=.	FRO=49	FSAF=22	FSAR=13	FSRF=27	FSRR=22	FWDB=-0.0230268	FXX=0	LEN=1	MLLD=69.041	PB=0.5	PBP=1	QD=6.04443	RBI=0.104378
chr1	8390246	8390246	T	C	0.333333	60	180	1	intronic	SLC45A1	.	.	.	rs12565834	.	.	0.286	.	0.55	.	.	.	.	.	.	.	.	.	.	.	.	156.36	snp	FAO=60	FDP=180	FR=.	FRO=120	FSAF=22	FSAR=38	FSRF=67	FSRR=53	FWDB=-0.00952281	FXX=0	LEN=1	MLLD=274.252	PB=0.5	PBP=1	QD=3.47457	RBI=0.0222686
chr1	8390384	8390384	G	C	0.654762	165	252	1	exonic	SLC45A1	.	synonymous SNV	SLC45A1:NM_001080397:exon5:c.G933C:p.L311L	rs56125713	.	.	0.1752	.	0.31	.	.	.	.	.	.	.	.	.	.	.	.	943.49	snp	FAO=165	FDP=252	FR=.	FRO=87	FSAF=80	FSAR=85	FSRF=31	FSRR=56	FWDB=-0.02743	FXX=0	LEN=1	MLLD=67.6651	PB=0.5	PBP=1	QD=14.976	RBI=0.0321033
chr1	8390495	8390495	A	G	0.924528	98	106	1	exonic	SLC45A1	.	synonymous SNV	SLC45A1:NM_001080397:exon5:c.A1044G:p.P348P	rs1058619	.	.	0.742	.	0.86	.	.	.	.	.	.	.	.	.	.	.	.	946.98	snp	FAO=99	FDP=99	FR=.	FRO=0	FSAF=34	FSAR=65	FSRF=0	FSRR=0	FWDB=0.0335823	FXX=0.0747594	LEN=1	MLLD=56.4529	PB=0.5	PBP=1	QD=38.2619	RBI=0.0533241
chr1	8390888	8390888	G	A	0.423423	47	111	1	exonic	SLC45A1	.	synonymous SNV	SLC45A1:NM_001080397:exon5:c.G1437A:p.P479P	rs2289731	.	.	0.3233	.	0.54	.	Name=Breast cancer	.	.	.	.	.	.	.	.	.	.	171.18	snp	FAO=47	FDP=111	FR=.	FRO=64	FSAF=26	FSAR=21	FSRF=35	FSRR=29	FWDB=-0.00265881	FXX=0.00892777	LEN=1	MLLD=144.97	PB=0.5	PBP=1	QD=6.16861	RBI=0.0131836
chr1	8395560	8395560	G	T	0.659794	128	194	1	exonic	SLC45A1	.	nonsynonymous SNV	SLC45A1:NM_001080397:exon6:c.G1609T:p.A537S	rs7535752	.	.	0.1912	.	0.32	.	Name=Breast cancer	0.76	T	0	B	0.587	N	1	P	-1.16	T	738.89	snp	FAO=128	FDP=194	FR=.	FRO=66	FSAF=59	FSAR=69	FSRF=37	FSRR=29	FWDB=-0.00732951	FXX=0	LEN=1	MLLD=168.111	PB=0.5	PBP=1	QD=15.2348	RBI=0.0495384
chr1	8404169	8404169	T	A	1	119	119	1	UTR3	SLC45A1	NM_001080397:c.*96T>A	.	.	rs6685844	.	.	.	.	1	.	.	.	.	.	.	.	.	.	.	.	.	1145.8	snp	FAO=119	FDP=119	FR=.	FRO=0	FSAF=45	FSAR=74	FSRF=0	FSRR=0	FWDB=0.000850672	FXX=0	LEN=1	MLLD=73.1943	PB=0.5	PBP=1	QD=38.5143	RBI=0.00187167
chr1	8418644	8418644	C	A	0.232026	71	306	3	exonic	RERE	.	synonymous SNV	RERE:NM_001042682:exon10:c.G2289T:p.R763R,RERE:NM_001042681:exon20:c.G3951T:p.R1317R,RERE:NM_012102:exon21:c.G3951T:p.R1317R	rs11121172	.	.	0.6774	.	0.9	.	.	.	.	.	.	.	.	.	.	.	.	96.44	snp	FAO=71	FDP=306	FR=.	FRO=235	FSAF=33	FSAR=38	FSRF=110	FSRR=125	FWDB=-0.00285552	FXX=0	LEN=1	MLLD=223.508	PB=0.5	PBP=1	QD=1.26063	RBI=0.00610602
chr1	8418650	8418650	T	C	0.229508	70	305	1	exonic	RERE	.	synonymous SNV	RERE:NM_001042682:exon10:c.A2283G:p.R761R,RERE:NM_001042681:exon20:c.A3945G:p.R1315R,RERE:NM_012102:exon21:c.A3945G:p.R1315R	rs1058766	.	.	0.679	.	0.9	.	.	.	.	.	.	.	.	.	.	.	.	93.4	snp	FAO=70	FDP=305	FR=.	FRO=235	FSAF=32	FSAR=38	FSRF=110	FSRR=125	FWDB=-0.0512108	FXX=0	LEN=1	MLLD=177.649	PB=0.5	PBP=1	QD=1.22491	RBI=0.0514826
chr1	8526142	8526142	G	A	0.767677	152	198	1	intronic	RERE	.	.	.	rs4908760	.	.	.	.	0.84	.	Name=Vitiligo	.	.	.	.	.	.	.	.	.	.	1058.33	snp	FAO=154	FDP=200	FR=.	FRO=46	FSAF=37	FSAR=117	FSRF=30	FSRR=16	FWDB=-0.0700963	FXX=0	LEN=1	MLLD=63.1233	PB=0.5	PBP=1	QD=21.1667	RBI=0.0842153
chr1	9027899	9027899	G	T	0.343925	184	535	1	intronic	CA6	.	.	.	rs2274334	.	.	0.0536	.	0.14	.	.	.	.	.	.	.	.	.	.	.	.	317.22	snp	FAO=130	FDP=396	FR=.	FRO=266	FSAF=67	FSAR=63	FSRF=136	FSRR=130	FWDB=-0.0847537	FXX=0.00999975	LEN=1	MLLD=58.0008	PB=0.5	PBP=1	QD=3.20425	RBI=0.0894562
chr1	9034815	9034815	-	AGA	0.717073	147	205	1	UTR3	CA6	NM_001270501:c.*52_*53insAGA,NM_001270502:c.*52_*53insAGA,NM_001215:c.*52_*53insAGA	.	.	rs35753212	.	.	0.491	.	0.95	.	.	.	.	.	.	.	.	.	.	.	.	1097.32	ins	FAO=200	FDP=205	FR=.	FRO=5	FSAF=60	FSAR=140	FSRF=3	FSRR=2	FWDB=0.0223463	FXX=0	LEN=3	MLLD=161.99	PB=0.5	PBP=1	QD=21.4112	RBI=0.0296935
chr1	9063602	9063602	G	C	0.982143	165	168	2	intronic	SLC2A7	.	.	.	rs4908804	.	.	0.4609	.	0.71	.	.	.	.	.	.	.	.	.	.	.	.	1540.06	snp	FAO=166	FDP=166	FR=.	FRO=0	FSAF=56	FSAR=110	FSRF=0	FSRR=0	FWDB=0.0275714	FXX=0.0119041	LEN=1	MLLD=296.586	PB=0.5	PBP=1	QD=37.1098	RBI=0.0295864
chr1	9070178	9070178	A	G	0.189394	25	132	1	intronic	SLC2A7	.	.	.	rs67090552	.	.	0.0515	.	0.27	.	.	.	.	.	.	.	.	.	.	.	.	74.42	snp	FAO=40	FDP=144	FR=.	FRO=104	FSAF=16	FSAR=24	FSRF=62	FSRR=42	FWDB=0.0123654	FXX=0.0204068	LEN=1	MLLD=46.2738	PB=0.5	PBP=1	QD=2.06732	RBI=0.0721725
chr1	9074932	9074932	G	A	1	189	189	2	intronic	SLC2A7	.	.	.	rs1556757	.	.	0.3558	.	0.66	.	.	.	.	.	.	.	.	.	.	.	.	1739.18	snp	FAO=189	FDP=189	FR=.	FRO=0	FSAF=122	FSAR=67	FSRF=0	FSRR=0	FWDB=-0.0723851	FXX=0	LEN=1	MLLD=153.314	PB=0.5	PBP=1	QD=36.808	RBI=0.0724725
chr1	9165685	9165685	G	A	0.721854	109	151	1	exonic	GPR157	.	nonsynonymous SNV	GPR157:NM_024980:exon3:c.C652T:p.R218C	rs72637739	.	.	0.2197	.	0.36	.	.	0.16	T	0.068	B	0.92	N	1	P	0.97	T	696.77	snp	FAO=109	FDP=151	FR=.	FRO=42	FSAF=48	FSAR=61	FSRF=19	FSRR=23	FWDB=-0.0136501	FXX=0	LEN=1	MLLD=163.982	PB=0.5	PBP=1	QD=18.4575	RBI=0.0981812
chr1	9171238	9171238	G	T	0.707317	116	164	1	intronic	GPR157	.	.	.	rs12135666	.	.	.	.	0.46	.	.	.	.	.	.	.	.	.	.	.	.	727.29	snp	FAO=116	FDP=163	FR=.	FRO=47	FSAF=65	FSAR=51	FSRF=27	FSRR=20	FWDB=-0.0256737	FXX=0.00609719	LEN=1	MLLD=65.1747	PB=0.5	PBP=1	QD=17.8475	RBI=0.0888334
chr1	9416151	9416151	G	A	1	408	408	1	exonic	SPSB1	.	synonymous SNV	SPSB1:NM_025106:exon2:c.G201A:p.V67V	rs9435243	.	.	0.2323	.	0.45	.	.	.	.	.	.	.	.	.	.	.	.	3831.73	snp	FAO=399	FDP=399	FR=.	FRO=0	FSAF=174	FSAR=225	FSRF=0	FSRR=0	FWDB=0.00366575	FXX=0.00249994	LEN=1	MLLD=160.04	PB=0.5	PBP=1	QD=38.4134	RBI=0.0261929
chr1	9670834	9670834	C	T	1	82	82	2	exonic	TMEM201	.	nonsynonymous SNV	TMEM201:NM_001130924:exon9:c.C1736T:p.P579L	rs4926472	.	.	0.8058	.	0.81	.	.	0.15	T	0.007	B	0.492	N	1	P	.	.	776.36	snp	FAO=82	FDP=82	FR=.	FRO=0	FSAF=45	FSAR=37	FSRF=0	FSRR=0	FWDB=0.135534	FXX=0	LEN=1	MLLD=66.1618	PB=0.5	PBP=1	QD=37.871	RBI=0.137321
chr1	9777599	9777599	C	G	0.716418	192	268	2	exonic	PIK3CD	.	nonsynonymous SNV	PIK3CD:NM_005026:exon8:c.C935G:p.S312C	rs61755420	.	.	0.0299	.	0.032	.	.	0.04	D	0.915	P	0.174	N	1	D	-0.31	T	1211.71	snp	FAO=192	FDP=268	FR=.	FRO=76	FSAF=104	FSAR=88	FSRF=41	FSRR=35	FWDB=0.0529217	FXX=0	LEN=1	MLLD=129.316	PB=0.5	PBP=1	QD=18.0852	RBI=0.0576954
chr1	9782556	9782556	C	T	0.984615	192	195	1	intronic	PIK3CD	.	.	.	rs11589267	.	.	0.4613	.	0.49	.	.	.	.	.	.	.	.	.	.	.	.	1828.86	snp	FAO=194	FDP=194	FR=.	FRO=0	FSAF=100	FSAR=94	FSRF=0	FSRR=0	FWDB=0.0223868	FXX=0.0152277	LEN=1	MLLD=66.6008	PB=0.5	PBP=1	QD=37.7084	RBI=0.124911
chr1	9816620	9816620	T	C	1	82	82	1	intronic	CLSTN1	.	.	.	rs6680090	.	.	0.9532	.	1	.	.	.	.	.	.	.	.	.	.	.	.	776.37	snp	FAO=82	FDP=82	FR=.	FRO=0	FSAF=33	FSAR=49	FSRF=0	FSRR=0	FWDB=-0.00206546	FXX=0	LEN=1	MLLD=300.547	PB=0.5	PBP=1	QD=37.8718	RBI=0.0157998
chr1	10511544	10511544	C	T	0.892473	83	93	3	exonic	APITD1-CORT,CORT	.	synonymous SNV	CORT:NM_001302:exon2:c.C210T:p.A70A,APITD1-CORT:NM_001243768:exon4:c.C324T:p.A108A,APITD1-CORT:NM_198544:exon5:c.C387T:p.A129A	rs628462	.	.	0.3972	.	0.49	.	.	.	.	.	.	.	.	.	.	.	.	768.21	snp	FAO=92	FDP=93	FR=.	FRO=1	FSAF=58	FSAR=34	FSRF=1	FSRR=0	FWDB=0.0682155	FXX=0	LEN=1	MLLD=233.995	PB=0.5	PBP=1	QD=33.0412	RBI=0.0696344
chr1	10511589	10511589	T	C	1	85	85	1	exonic	APITD1-CORT,CORT	.	synonymous SNV	CORT:NM_001302:exon2:c.T255C:p.S85S,APITD1-CORT:NM_001243768:exon4:c.T369C:p.S123S,APITD1-CORT:NM_198544:exon5:c.T432C:p.S144S	rs666103	.	.	0.9375	.	0.94	.	.	.	.	.	.	.	.	.	.	.	.	848.8	snp	FAO=88	FDP=88	FR=.	FRO=0	FSAF=48	FSAR=40	FSRF=0	FSRR=0	FWDB=-0.0197422	FXX=0.0112347	LEN=1	MLLD=164.676	PB=0.5	PBP=1	QD=38.5818	RBI=0.0202504
chr1	10689942	10689942	G	-	#VALUE!	7;6	17	5;5	exonic	PEX14	.	frameshift deletion	PEX14:NM_004565:exon9:c.1032delG:p.G344fs	.	.	.	.	.	.	.	.	.	.	.	.	.	.	.	.	.	.	126.65	del;snp	FAO=12,7	FDP=20	FR=.	FRO=1	FSAF=0,1	FSAR=12,6	FSRF=0	FSRR=1	FWDB=0.0302836,0.0255504	FXX=0	LEN=1,1	MLLD=9.36446,187.36	PB=0.5,0.5	PBP=1,1	QD=25.3299	RBI=0.0959031,0.0257548
chr1	10689942	10689942	G	T	#VALUE!	7;6	17	5;5	exonic	PEX14	.	synonymous SNV	PEX14:NM_004565:exon9:c.G1032T:p.G344G	rs11539794	CLINSIG=non-pathogenic;CLNDBN=not_specified;CLNREVSTAT=criteria_provided\x2c_single_submitter;CLNACC=RCV000153681.2;CLNDSDB=MedGen;CLNDSDBID=CN169374	.	0.1897	.	0.2	.	.	.	.	.	.	.	.	.	.	.	.	126.65	del;snp	FAO=12,7	FDP=20	FR=.	FRO=1	FSAF=0,1	FSAR=12,6	FSRF=0	FSRR=1	FWDB=0.0302836,0.0255504	FXX=0	LEN=1,1	MLLD=9.36446,187.36	PB=0.5,0.5	PBP=1,1	QD=25.3299	RBI=0.0959031,0.0257548
chr1	10713765	10713765	T	C	0.680982	111	163	2	exonic	CASZ1	.	synonymous SNV	CASZ1:NM_001079843:exon11:c.A2349G:p.S783S,CASZ1:NM_017766:exon11:c.A2349G:p.S783S	rs284294	.	.	0.5483	.	0.72	.	.	.	.	.	.	.	.	.	.	.	.	694.42	snp	FAO=116	FDP=168	FR=.	FRO=52	FSAF=67	FSAR=49	FSRF=29	FSRR=23	FWDB=-0.0214396	FXX=0	LEN=1	MLLD=61.2355	PB=0.5	PBP=1	QD=16.5338	RBI=0.101946
chr1	10719645	10719645	A	G	0.657895	100	152	1	intronic	CASZ1	.	.	.	rs475980	.	.	.	.	0.73	.	.	.	.	.	.	.	.	.	.	.	.	577.78	snp	FAO=100	FDP=152	FR=.	FRO=52	FSAF=52	FSAR=48	FSRF=30	FSRR=22	FWDB=-0.00857799	FXX=0	LEN=1	MLLD=161.767	PB=0.5	PBP=1	QD=15.2048	RBI=0.0171341
chr1	10725498	10725498	G	A	0.6875	77	112	1	exonic	CASZ1	.	synonymous SNV	CASZ1:NM_001079843:exon5:c.C147T:p.D49D,CASZ1:NM_017766:exon5:c.C147T:p.D49D	rs284322	.	.	0.1526	.	0.26	.	.	.	.	.	.	.	.	.	.	.	.	467.09	snp	FAO=77	FDP=112	FR=.	FRO=35	FSAF=39	FSAR=38	FSRF=19	FSRR=16	FWDB=0.0256704	FXX=0	LEN=1	MLLD=64.0724	PB=0.5	PBP=1	QD=16.6817	RBI=0.0684785
chr1	11008102	11008102	G	A	0.358025	29	81	1	exonic	C1orf127	.	nonsynonymous SNV	C1orf127:NM_001170754:exon12:c.C2090T:p.A697V	rs1281018	.	.	0.0402	.	0.25	.	.	0.48	T	0.795	P	0.305	N	1	P	1.39	T	89.69	snp	FAO=29	FDP=81	FR=.	FRO=52	FSAF=15	FSAR=14	FSRF=20	FSRR=32	FWDB=0.00288966	FXX=0	LEN=1	MLLD=132.812	PB=0.5	PBP=1	QD=4.42935	RBI=0.104811
chr1	11008497	11008497	G	C	0.99375	159	160	1	exonic	C1orf127	.	synonymous SNV	C1orf127:NM_001170754:exon12:c.C1695G:p.G565G	rs1281017	.	.	0.1766	.	0.48	.	.	.	.	.	.	.	.	1	P	.	.	1617.97	snp	FAO=173	FDP=173	FR=.	FRO=0	FSAF=69	FSAR=104	FSRF=0	FSRR=0	FWDB=0.0998714	FXX=0.0057468	LEN=1	MLLD=62.9327	PB=0.5	PBP=1	QD=37.4097	RBI=0.101077
chr1	11008594	11008594	A	T	0.315113	98	311	1	exonic	C1orf127	.	nonsynonymous SNV	C1orf127:NM_001170754:exon12:c.T1598A:p.V533D	rs1281016	.	.	0.0399	.	0.2	.	.	0.53	T	0.879	P	0.926	N	1	P	1.73	T	229.2	snp	FAO=98	FDP=309	FR=.	FRO=211	FSAF=46	FSAR=52	FSRF=92	FSRR=119	FWDB=-0.00498095	FXX=0.00643066	LEN=1	MLLD=277.032	PB=0.5	PBP=1	QD=2.96696	RBI=0.00821402
chr1	11008695	11008695	T	C	0.653846	102	156	1	exonic	C1orf127	.	synonymous SNV	C1orf127:NM_001170754:exon12:c.A1497G:p.P499P	rs17036032	.	.	0.1353	.	0.45	.	.	.	.	.	.	.	.	1	P	.	.	594.5	snp	FAO=103	FDP=157	FR=.	FRO=54	FSAF=55	FSAR=48	FSRF=27	FSRR=27	FWDB=0.0126644	FXX=0	LEN=1	MLLD=283.795	PB=0.5	PBP=1	QD=15.1466	RBI=0.0177479
chr1	11009679	11009679	G	A	0.318182	49	154	1	splicing	C1orf127	NM_001170754:exon12:c.1290+2C>T	.	.	rs1281013	.	.	0.0385	.	0.22	.	.	.	.	.	.	.	.	1	P	.	.	120.94	snp	FAO=49	FDP=154	FR=.	FRO=105	FSAF=30	FSAR=19	FSRF=49	FSRR=56	FWDB=0.00194825	FXX=0	LEN=1	MLLD=279.048	PB=0.5	PBP=1	QD=3.14137	RBI=0.00282208
chr1	11009703	11009703	C	T	0.320261	49	153	2	exonic	C1orf127	.	nonsynonymous SNV	C1orf127:NM_001170754:exon11:c.G1268A:p.R423Q	rs1281012	.	.	0.0387	.	0.22	.	.	0.37	T	0.002	B	0	N	1	P	1.58	T	122.27	snp	FAO=49	FDP=153	FR=.	FRO=104	FSAF=30	FSAR=19	FSRF=48	FSRR=56	FWDB=0.00134734	FXX=0	LEN=1	MLLD=210.815	PB=0.5	PBP=1	QD=3.19668	RBI=0.0190991
chr1	11014118	11014118	C	T	0.611111	55	90	1	exonic	C1orf127	.	nonsynonymous SNV	C1orf127:NM_001170754:exon10:c.G1057A:p.A353T	rs45537241	.	.	0.1513	.	0.43	.	.	0.43	T	0.009	B	0.336	N	1	P	1.88	T	301.62	snp	FAO=55	FDP=90	FR=.	FRO=35	FSAF=29	FSAR=26	FSRF=13	FSRR=22	FWDB=0.03866	FXX=0	LEN=1	MLLD=89.5023	PB=0.5	PBP=1	QD=13.4054	RBI=0.114943
chr1	11015165	11015165	A	G	0.670765	491	732	2	exonic	C1orf127	.	nonsynonymous SNV	C1orf127:NM_001170754:exon9:c.T857C:p.I286T	rs75130475	.	.	0.1517	.	0.43	.	.	0.59	T	0.397	B	0.034	N	1	P	1.89	T	1653.29	snp	FAO=273	FDP=396	FR=.	FRO=123	FSAF=134	FSAR=139	FSRF=53	FSRR=70	FWDB=0.00152481	FXX=0.00999975	LEN=1	MLLD=242.722	PB=0.5	PBP=1	QD=16.6999	RBI=0.00191152
chr1	11015325	11015325	C	T	0.668224	143	214	2	intronic	C1orf127	.	.	.	rs41274492	.	.	.	.	0.43	.	.	.	.	.	.	.	.	.	.	.	.	835.91	snp	FAO=143	FDP=214	FR=.	FRO=71	FSAF=79	FSAR=64	FSRF=42	FSRR=29	FWDB=-0.000307923	FXX=0	LEN=1	MLLD=354.317	PB=0.5	PBP=1	QD=15.6245	RBI=0.00252567
chr1	11017022	11017022	-	AG	0.37037	20	54	1	intronic	C1orf127	.	.	.	rs149410406	.	.	0.1486	.	0.46	.	.	.	.	.	.	.	.	.	.	.	.	27.43	ins	FAO=22	FDP=49	FR=.	FRO=27	FSAF=5	FSAR=17	FSRF=5	FSRR=22	FWDB=-0.0725133	FXX=0.0925755	LEN=2	MLLD=216.379	PB=0.5	PBP=1	QD=2.23952	RBI=0.0725155
chr1	11017609	11017609	T	C	1	340	340	1	intronic	C1orf127	.	.	.	rs7511959	.	.	0.2002	.	0.7	.	.	.	.	.	.	.	.	.	.	.	.	3283.29	snp	FAO=343	FDP=343	FR=.	FRO=0	FSAF=185	FSAR=158	FSRF=0	FSRR=0	FWDB=0.0412438	FXX=0	LEN=1	MLLD=330.715	PB=0.5	PBP=1	QD=38.2891	RBI=0.041252
chr1	11017617	11017617	G	C	0.99711	345	346	2	intronic	C1orf127	.	.	.	rs34691090	.	.	0.1992	.	0.48	.	.	.	.	.	.	.	.	.	.	.	.	3306.4	snp	FAO=346	FDP=346	FR=.	FRO=0	FSAF=185	FSAR=161	FSRF=0	FSRR=0	FWDB=-0.0196155	FXX=0.00288176	LEN=1	MLLD=101.38	PB=0.5	PBP=1	QD=38.2243	RBI=0.0196691
chr1	11017634	11017634	C	T	0.965909	340	352	4	intronic	C1orf127	.	.	.	rs35950437	.	.	0.1998	.	0.48	.	.	.	.	.	.	.	.	.	.	.	.	3090.41	snp	FAO=340	FDP=350	FR=.	FRO=10	FSAF=182	FSAR=158	FSRF=3	FSRR=7	FWDB=0.0627412	FXX=0.00568166	LEN=1	MLLD=174.739	PB=0.5	PBP=1	QD=35.3189	RBI=0.0653728
chr1	11024353	11024353	A	G	0.771739	71	92	1	intronic	C1orf127	.	.	.	rs6659231	.	.	0.2489	.	0.54	.	.	.	.	.	.	.	.	.	.	.	.	486.6	snp	FAO=71	FDP=92	FR=.	FRO=21	FSAF=33	FSAR=38	FSRF=12	FSRR=9	FWDB=0.00635926	FXX=0	LEN=1	MLLD=188.274	PB=0.5	PBP=1	QD=21.1567	RBI=0.0288796
chr1	11024381	11024381	A	G	1	90	90	2	intronic	C1orf127	.	.	.	rs6659326	.	.	.	.	0.87	.	.	.	.	.	.	.	.	.	.	.	.	869.66	snp	FAO=90	FDP=90	FR=.	FRO=0	FSAF=43	FSAR=47	FSRF=0	FSRR=0	FWDB=0.0292553	FXX=0	LEN=1	MLLD=73.8075	PB=0.5	PBP=1	QD=38.6516	RBI=0.0292874
chr1	11024395	11024395	T	C	0.766667	69	90	1	intronic	C1orf127	.	.	.	rs11121663	.	.	.	.	0.55	.	.	.	.	.	.	.	.	.	.	.	.	478.31	snp	FAO=69	FDP=90	FR=.	FRO=21	FSAF=31	FSAR=38	FSRF=12	FSRR=9	FWDB=-0.00127537	FXX=0	LEN=1	MLLD=75.2261	PB=0.5	PBP=1	QD=21.2583	RBI=0.0461063
chr1	11087524	11087524	G	A	0.644699	225	349	2	exonic	MASP2	.	synonymous SNV	MASP2:NM_006610:exon11:c.C1479T:p.S493S	rs1782455	.	.	0.833	.	0.87	.	.	.	.	.	.	.	.	.	.	.	.	1280.17	snp	FAO=227	FDP=351	FR=.	FRO=124	FSAF=117	FSAR=110	FSRF=61	FSRR=63	FWDB=0.0445611	FXX=0	LEN=1	MLLD=154.098	PB=0.5	PBP=1	QD=14.5889	RBI=0.0450975
chr1	11090916	11090916	C	A	0.561224	55	98	1	exonic	MASP2	.	nonsynonymous SNV	MASP2:NM_006610:exon9:c.G1111T:p.D371Y	rs12711521	.	.	0.8147	.	0.82	.	.	0.04	D	0.748	P	0.005	N	0	P	-0.28	T	273.13	snp	FAO=55	FDP=98	FR=.	FRO=43	FSAF=27	FSAR=28	FSRF=17	FSRR=26	FWDB=-0.0119733	FXX=0	LEN=1	MLLD=173.535	PB=0.5	PBP=1	QD=11.1483	RBI=0.0146792
chr1	11095039	11095039	C	T	0.716279	154	215	1	intronic	MASP2	.	.	.	rs6695096	.	.	.	.	0.87	.	.	.	.	.	.	.	.	.	.	.	.	970.3	snp	FAO=154	FDP=215	FR=.	FRO=61	FSAF=50	FSAR=104	FSRF=33	FSRR=28	FWDB=-0.0228946	FXX=0	LEN=1	MLLD=163.165	PB=0.5	PBP=1	QD=18.052	RBI=0.0242053
chr1	11128001	11128001	A	G	0.611336	151	247	1	intronic	EXOSC10	.	.	.	rs2791657	.	.	.	.	0.79	.	.	.	.	.	.	.	.	.	.	.	.	804.43	snp	FAO=151	FDP=247	FR=.	FRO=96	FSAF=56	FSAR=95	FSRF=44	FSRR=52	FWDB=0.0219096	FXX=0.0040321	LEN=1	MLLD=153.885	PB=0.5	PBP=1	QD=13.0272	RBI=0.111448
chr1	11128654	11128654	G	A	0.720207	139	193	1	intronic	EXOSC10	.	.	.	rs2791655	.	.	0.7124	.	0.8	.	.	.	.	.	.	.	.	.	.	.	.	942.2	snp	FAO=145	FDP=198	FR=.	FRO=53	FSAF=57	FSAR=88	FSRF=34	FSRR=19	FWDB=0.0187265	FXX=0.00502487	LEN=1	MLLD=139.304	PB=0.5	PBP=1	QD=19.0343	RBI=0.0576261
chr1	11132217	11132217	G	A	0.693182	61	88	1	exonic	EXOSC10	.	synonymous SNV	EXOSC10:NM_002685:exon19:c.C2094T:p.R698R,EXOSC10:NM_001001998:exon20:c.C2169T:p.R723R	rs1130683	.	.	0.738	.	0.81	.	.	.	.	.	.	.	.	.	.	.	.	385.74	snp	FAO=62	FDP=89	FR=.	FRO=27	FSAF=27	FSAR=35	FSRF=12	FSRR=15	FWDB=0.0183424	FXX=0	LEN=1	MLLD=204.838	PB=0.5	PBP=1	QD=17.3367	RBI=0.0273257
chr1	11134351	11134351	T	C	0.625698	112	179	1	exonic	EXOSC10	.	synonymous SNV	EXOSC10:NM_001001998:exon18:c.A2019G:p.P673P,EXOSC10:NM_002685:exon18:c.A2019G:p.P673P	rs372674916	.	.	.	.	0.0005	.	.	.	.	.	.	.	.	.	.	.	.	615.9	snp	FAO=112	FDP=179	FR=.	FRO=67	FSAF=60	FSAR=52	FSRF=39	FSRR=28	FWDB=-0.0325374	FXX=0	LEN=1	MLLD=126.382	PB=0.5	PBP=1	QD=13.763	RBI=0.0328056
chr1	11141187	11141187	C	G	0.7	126	180	2	exonic	EXOSC10	.	synonymous SNV	EXOSC10:NM_001001998:exon11:c.G1389C:p.P463P,EXOSC10:NM_002685:exon11:c.G1389C:p.P463P	rs2258621	.	.	0.7614	.	0.94	.	.	.	.	.	.	.	.	.	.	.	.	782.48	snp	FAO=126	FDP=180	FR=.	FRO=54	FSAF=81	FSAR=45	FSRF=26	FSRR=28	FWDB=0.0308591	FXX=0	LEN=1	MLLD=62.2695	PB=0.5	PBP=1	QD=17.3885	RBI=0.030883
chr1	11181327	11181327	C	T	0.452174	52	115	1	exonic	MTOR	.	synonymous SNV	MTOR:NM_004958:exon49:c.G6909A:p.L2303L	rs11121691	.	.	0.2388	.	0.44	.	.	.	.	.	.	.	.	.	.	.	.	202.23	snp	FAO=52	FDP=115	FR=.	FRO=63	FSAF=36	FSAR=16	FSRF=33	FSRR=30	FWDB=0.0101925	FXX=0	LEN=1	MLLD=67.1922	PB=0.5	PBP=1	QD=7.03394	RBI=0.012517
chr1	11187893	11187893	T	C	1	174	174	1	intronic	MTOR	.	.	.	rs1770344	.	.	0.9997	.	1	.	.	.	.	.	.	.	.	.	.	.	.	1662.87	snp	FAO=174	FDP=174	FR=.	FRO=0	FSAF=96	FSAR=78	FSRF=0	FSRR=0	FWDB=-0.0345552	FXX=0	LEN=1	MLLD=190.924	PB=0.5	PBP=1	QD=38.227	RBI=0.0677521
chr1	11190646	11190646	G	A	0.244444	11	45	1	exonic	MTOR	.	synonymous SNV	MTOR:NM_004958:exon39:c.C5553T:p.S1851S	rs2275527	.	.	0.2386	.	0.45	.	.	.	.	.	.	.	.	.	.	.	.	24.57	snp	FAO=11	FDP=45	FR=.	FRO=34	FSAF=3	FSAR=8	FSRF=12	FSRR=22	FWDB=0.0824093	FXX=0	LEN=1	MLLD=60.5612	PB=0.5	PBP=1	QD=2.18443	RBI=0.082868
chr1	11205058	11205058	C	T	0.585526	178	304	1	exonic	MTOR	.	synonymous SNV	MTOR:NM_004958:exon33:c.G4731A:p.A1577A	rs1057079	.	.	0.735	.	0.82	.	.	.	.	.	.	.	.	.	.	.	.	899.19	snp	FAO=178	FDP=304	FR=.	FRO=126	FSAF=95	FSAR=83	FSRF=62	FSRR=64	FWDB=0.0435297	FXX=0	LEN=1	MLLD=58.9718	PB=0.5	PBP=1	QD=11.8314	RBI=0.0488886
chr1	11272397	11272397	G	A	0.346535	35	101	1	exonic	MTOR	.	nonsynonymous SNV	MTOR:NM_004958:exon23:c.C3533T:p.S1178F	rs55975118	.	.	.	.	.	.	.	0.01	D	0.952	P	0	D	1	D	-0.15	T	105.21	snp	FAO=36	FDP=102	FR=.	FRO=66	FSAF=7	FSAR=29	FSRF=29	FSRR=37	FWDB=-0.00125152	FXX=0	LEN=1	MLLD=187.009	PB=0.5	PBP=1	QD=4.12568	RBI=0.00868292
chr1	11288758	11288758	G	A	0.704225	50	71	1	exonic	MTOR	.	synonymous SNV	MTOR:NM_004958:exon19:c.C2997T:p.N999N	rs1064261	.	.	0.7287	.	0.92	.	.	.	.	.	.	.	.	.	.	.	.	315.76	snp	FAO=50	FDP=71	FR=.	FRO=21	FSAF=16	FSAR=34	FSRF=10	FSRR=11	FWDB=0.0602261	FXX=0	LEN=1	MLLD=92.1846	PB=0.5	PBP=1	QD=17.789	RBI=0.0644118
chr1	11301714	11301714	A	G	0.712121	94	132	1	exonic	MTOR	.	synonymous SNV	MTOR:NM_004958:exon10:c.T1437C:p.D479D	rs1135172	.	.	0.7285	.	0.88	.	.	.	.	.	.	.	.	.	.	.	.	590.72	snp	FAO=94	FDP=132	FR=.	FRO=38	FSAF=34	FSAR=60	FSRF=17	FSRR=21	FWDB=-0.0145301	FXX=0	LEN=1	MLLD=230.722	PB=0.5	PBP=1	QD=17.9005	RBI=0.0358761
chr1	11561593	11561593	G	A	0.556701	54	97	2	exonic	PTCHD2	.	nonsynonymous SNV	PTCHD2:NM_020780:exon2:c.G544A:p.G182S	rs2817580	.	.	0.6342	.	0.67	.	.	0.62	T	0.008	B	.	.	1	P	1.99	T	277.01	snp	FAO=55	FDP=95	FR=.	FRO=40	FSAF=23	FSAR=32	FSRF=18	FSRR=22	FWDB=0.00677339	FXX=0.0206164	LEN=1	MLLD=266.34	PB=0.5	PBP=1	QD=11.6636	RBI=0.012744
chr1	11575375	11575375	T	A	0.661479	170	257	1	intronic	PTCHD2	.	.	.	rs2594318	.	.	0.6339	.	0.68	.	.	.	.	.	.	.	.	.	.	.	.	1005.58	snp	FAO=170	FDP=252	FR=.	FRO=82	FSAF=81	FSAR=89	FSRF=37	FSRR=45	FWDB=-0.0152279	FXX=0.0194545	LEN=1	MLLD=85.5896	PB=0.5	PBP=1	QD=15.9615	RBI=0.059181
chr1	11579470	11579470	G	A	0.638051	275	431	1	exonic	PTCHD2	.	nonsynonymous SNV	PTCHD2:NM_020780:exon8:c.G1948A:p.A650T	rs2072994	.	.	0.6157	.	0.74	.	.	0.46	T	0.004	B	0.603	N	1	P	-2.47	D	1451.85	snp	FAO=258	FDP=400	FR=.	FRO=142	FSAF=148	FSAR=110	FSRF=79	FSRR=63	FWDB=0.00945257	FXX=0	LEN=1	MLLD=180.874	PB=0.5	PBP=1	QD=14.5185	RBI=0.0150779
chr1	11590175	11590175	C	T	0.35023	76	217	2	intronic	PTCHD2	.	.	.	rs67602684	.	.	.	.	0.22	.	.	.	.	.	.	.	.	.	.	.	.	208.63	snp	FAO=76	FDP=217	FR=.	FRO=141	FSAF=38	FSAR=38	FSRF=85	FSRR=56	FWDB=-0.00319022	FXX=0	LEN=1	MLLD=367.53	PB=0.5	PBP=1	QD=3.84568	RBI=0.00956554
chr1	11594400	11594400	T	C	0.427481	56	131	1	intronic	PTCHD2	.	.	.	rs2235663	.	.	0.3727	.	0.94	.	.	.	.	.	.	.	.	.	.	.	.	215.27	snp	FAO=58	FDP=133	FR=.	FRO=75	FSAF=38	FSAR=20	FSRF=50	FSRR=25	FWDB=-0.00463854	FXX=0	LEN=1	MLLD=126.567	PB=0.5	PBP=1	QD=6.47423	RBI=0.00499937
chr1	11594594	11594594	G	A	0.584906	124	212	1	exonic	PTCHD2	.	nonsynonymous SNV	PTCHD2:NM_020780:exon18:c.G3532A:p.V1178I	rs61750330	.	.	0.0008	.	0.0012	.	.	0.97	T	0	B	.	.	1	D	-2.44	D	632.65	snp	FAO=125	FDP=214	FR=.	FRO=89	FSAF=68	FSAR=57	FSRF=52	FSRR=37	FWDB=0.0163383	FXX=0	LEN=1	MLLD=69.1926	PB=0.5	PBP=1	QD=11.8253	RBI=0.0239694
chr1	11708736	11708736	T	C	0.988338	339	343	1	UTR3	FBXO2	NM_012168:c.*15A>G	.	.	rs1055547	.	.	0.7477	.	0.8	.	.	.	.	.	.	.	.	.	.	.	.	3231.87	snp	FAO=339	FDP=339	FR=.	FRO=0	FSAF=175	FSAR=164	FSRF=0	FSRR=0	FWDB=-0.0174255	FXX=0.0116615	LEN=1	MLLD=64.734	PB=0.5	PBP=1	QD=38.1342	RBI=0.0395177
chr1	11771988	11771988	A	G	0.66129	82	124	4	exonic	DRAXIN	.	synonymous SNV	DRAXIN:NM_198545:exon4:c.A723G:p.L241L	rs17037327	.	.	0.1319	.	0.16	.	.	.	.	.	.	.	.	.	.	.	.	476.68	snp	FAO=82	FDP=124	FR=.	FRO=42	FSAF=41	FSAR=41	FSRF=22	FSRR=20	FWDB=-0.0180801	FXX=0	LEN=1	MLLD=66.8441	PB=0.5	PBP=1	QD=15.3767	RBI=0.0469464
chr1	11772340	11772340	G	A	0.691275	103	149	1	intronic	DRAXIN	.	.	.	rs2336034	.	.	.	.	0.13	.	.	.	.	.	.	.	.	.	.	.	.	631.66	snp	FAO=103	FDP=149	FR=.	FRO=46	FSAF=69	FSAR=34	FSRF=29	FSRR=17	FWDB=0.00565668	FXX=0	LEN=1	MLLD=66.7453	PB=0.5	PBP=1	QD=16.9573	RBI=0.0510403
chr1	11772526	11772526	A	G	0.379845	49	129	1	intronic	DRAXIN	.	.	.	rs1883573	.	.	0.4508	.	0.61	.	.	.	.	.	.	.	.	.	.	.	.	160.87	snp	FAO=50	FDP=130	FR=.	FRO=80	FSAF=13	FSAR=37	FSRF=35	FSRR=45	FWDB=-0.144488	FXX=0	LEN=1	MLLD=198.386	PB=0.5	PBP=1	QD=4.94975	RBI=0.144749
chr1	11796240	11796240	C	T	0.315789	6	19	1	UTR5	AGTRAP	NM_001040195:c.-26C>T,NM_001040194:c.-26C>T,NM_001040197:c.-26C>T,NM_020350:c.-26C>T,NM_001040196:c.-26C>T	.	.	rs6668392	.	.	0.0312	.	0.082	.	.	.	.	.	.	.	.	.	.	.	.	22.47	snp	FAO=6	FDP=19	FR=.	FRO=13	FSAF=3	FSAR=3	FSRF=6	FSRR=7	FWDB=0.0283032	FXX=0	LEN=1	MLLD=48.9372	PB=0.5	PBP=1	QD=4.73112	RBI=0.0768763
chr1	11851003	11851003	G	C	0.304348	84	276	1	intronic	MTHFR	.	.	.	rs3818762	.	.	0.2685	.	0.46	.	.	.	.	.	.	.	.	.	.	.	.	185.17	snp	FAO=84	FDP=276	FR=.	FRO=192	FSAF=42	FSAR=42	FSRF=109	FSRR=83	FWDB=0.0218786	FXX=0	LEN=1	MLLD=65.167	PB=0.5	PBP=1	QD=2.68359	RBI=0.0347383
chr1	11852516	11852516	C	T	0.313559	37	118	1	intronic	MTHFR	.	.	.	rs17375901	.	.	.	.	0.069	.	Name=Atrial fibrillation	.	.	.	.	.	.	.	.	.	.	92.02	snp	FAO=37	FDP=118	FR=.	FRO=81	FSAF=16	FSAR=21	FSRF=27	FSRR=54	FWDB=0.00385069	FXX=0	LEN=1	MLLD=105.264	PB=0.5	PBP=1	QD=3.11933	RBI=0.0324536
chr1	11854457	11854457	G	A	1	5	5	1	exonic	MTHFR	.	synonymous SNV	MTHFR:NM_005957:exon8:c.C1305T:p.F435F	rs4846051	CLINSIG=non-pathogenic;CLNDBN=not_specified;CLNREVSTAT=criteria_provided\x2c_single_submitter;CLNACC=RCV000153514.2;CLNDSDB=MedGen;CLNDSDBID=CN169374	.	0.997	.	1	.	.	.	.	.	.	.	.	.	.	.	.	38.35	snp	FAO=5	FDP=5	FR=.	FRO=0	FSAF=1	FSAR=4	FSRF=0	FSRR=0	FWDB=0.0053571	FXX=0	LEN=1	MLLD=109.694	PB=0.5	PBP=1	QD=30.6765	RBI=0.00666013
chr1	11854476	11854476	T	G	0.6	3	5	3	exonic	MTHFR	.	nonsynonymous SNV	MTHFR:NM_005957:exon8:c.A1286C:p.E429A	rs1801131	CLINSIG=non-pathogenic|other|unknown|untested;CLNDBN=MTHFR_deficiency\x2c_thermolabile_type|Schizophrenia\x2c_susceptibility_to|Gastrointestinal_Stromal_Tumors|not_provided;CLNREVSTAT=no_assertion_criteria_provided|no_assertion_criteria_provided|no_assertion_criteria_provided|no_assertion_provided;CLNACC=RCV000003698.2|RCV000003699.2|RCV000144922.1|RCV000153515.2;CLNDSDB=MedGen|.|MedGen:OMIM:Orph…	.	0.3131	.	0.42	.	.	0.18	T	0.462	P	0	D	0	P	-0.78	T	16.46	snp	FAO=3	FDP=5	FR=.	FRO=2	FSAF=1	FSAR=2	FSRF=0	FSRR=2	FWDB=0.030916	FXX=0	LEN=1	MLLD=307.756	PB=0.5	PBP=1	QD=13.1649	RBI=0.0409212
chr1	11854671	11854671	C	A	0.294737	84	285	2	intronic	MTHFR	.	.	.	rs12121543	.	.	.	.	0.16	.	.	.	.	.	.	.	.	.	.	.	.	175.69	snp	FAO=84	FDP=285	FR=.	FRO=201	FSAF=47	FSAR=37	FSRF=124	FSRR=77	FWDB=-0.0156872	FXX=0	LEN=1	MLLD=261.537	PB=0.5	PBP=1	QD=2.46584	RBI=0.0235417
chr1	11854755	11854755	G	A	0.690037	187	271	1	intronic	MTHFR	.	.	.	rs1994798	.	.	0.5876	.	0.78	.	.	.	.	.	.	.	.	.	.	.	.	1137.66	snp	FAO=187	FDP=270	FR=.	FRO=83	FSAF=110	FSAR=77	FSRF=44	FSRR=39	FWDB=-0.0509505	FXX=0.0036899	LEN=1	MLLD=66.2423	PB=0.5	PBP=1	QD=16.8543	RBI=0.0567707
chr1	11854896	11854896	G	A	0.40201	80	199	1	exonic	MTHFR	.	synonymous SNV	MTHFR:NM_005957:exon7:c.C1056T:p.S352S	rs2066462	.	.	0.0971	.	0.16	.	.	.	.	.	.	.	.	.	.	.	.	264.53	snp	FAO=80	FDP=199	FR=.	FRO=119	FSAF=45	FSAR=35	FSRF=56	FSRR=63	FWDB=0.00860982	FXX=0	LEN=1	MLLD=51.4181	PB=0.5	PBP=1	QD=5.31708	RBI=0.142561
chr1	11856378	11856378	G	A	0.626168	134	214	2	exonic	MTHFR	.	nonsynonymous SNV	MTHFR:NM_005957:exon5:c.C665T:p.A222V	rs1801133	CLINSIG=non-pathogenic|unknown|untested;CLNDBN=MTHFR_deficiency\x2c_thermolabile_type|Gastrointestinal_Stromal_Tumors|not_provided;CLNREVSTAT=no_assertion_criteria_provided|no_assertion_criteria_provided|no_assertion_provided;CLNACC=RCV000003697.5|RCV000144921.1|RCV000153516.2;CLNDSDB=MedGen|MedGen:OMIM:Orphanet|MedGen;CLNDSDBID=C1856059|C0238198:606764:ORPHA44890|CN221809	.	0.3469	.	0.51	.	Name=Homocysteine levels	0.05	D	0.999	D	0	D	0	P	-4.03	D	730.76	snp	FAO=134	FDP=214	FR=.	FRO=80	FSAF=48	FSAR=86	FSRF=45	FSRR=35	FWDB=0.00349054	FXX=0	LEN=1	MLLD=175.66	PB=0.5	PBP=1	QD=13.6591	RBI=0.0818932
chr1	11863057	11863057	G	A	0.258824	44	170	4	exonic	MTHFR	.	synonymous SNV	MTHFR:NM_005957:exon2:c.C117T:p.P39P	rs2066470	.	.	0.0956	.	0.16	.	.	.	.	.	.	.	.	.	.	.	.	75.69	snp	FAO=44	FDP=174	FR=.	FRO=130	FSAF=25	FSAR=19	FSRF=73	FSRR=57	FWDB=-0.000196389	FXX=0	LEN=1	MLLD=213.779	PB=0.5	PBP=1	QD=1.74003	RBI=0.0343411
chr1	11876662	11876662	G	A	0.267442	46	172	1	intronic	CLCN6	.	.	.	rs17376328	.	.	0.0497	.	0.13	.	.	.	.	.	.	.	.	.	.	.	.	86.66	snp	FAO=46	FDP=172	FR=.	FRO=126	FSAF=26	FSAR=20	FSRF=73	FSRR=53	FWDB=0.00288561	FXX=0	LEN=1	MLLD=82.6493	PB=0.5	PBP=1	QD=2.0154	RBI=0.0808565
chr1	11884555	11884555	A	G	1	303	303	1	exonic	CLCN6	.	nonsynonymous SNV	CLCN6:NM_001256959:exon7:c.A527G:p.E176G,CLCN6:NM_001286:exon8:c.A593G:p.E198G	rs198400	.	.	0.999	.	1	.	.	1	T	0.001	B	0	N	0	P	0.63	T	2962.54	snp	FAO=308	FDP=308	FR=.	FRO=0	FSAF=166	FSAR=142	FSRF=0	FSRR=0	FWDB=-0.0177143	FXX=0.0064514	LEN=1	MLLD=336.159	PB=0.5	PBP=1	QD=38.4746	RBI=0.0344545
chr1	11887303	11887303	A	G	0.404545	89	220	1	intronic	CLCN6	.	.	.	rs7537765	.	.	0.1585	.	0.24	.	.	.	.	.	.	.	.	.	.	.	.	296.05	snp	FAO=89	FDP=220	FR=.	FRO=131	FSAF=43	FSAR=46	FSRF=66	FSRR=65	FWDB=0.00431205	FXX=0	LEN=1	MLLD=63.6248	PB=0.5	PBP=1	QD=5.38264	RBI=0.0254445
chr1	11887316	11887316	C	A	0.410628	85	207	6	intronic	CLCN6	.	.	.	rs41275478	.	.	0.0967	.	0.16	.	.	.	.	.	.	.	.	.	.	.	.	287.64	snp	FAO=85	FDP=207	FR=.	FRO=122	FSAF=41	FSAR=44	FSRF=55	FSRR=67	FWDB=-0.0171598	FXX=0	LEN=1	MLLD=275.754	PB=0.5	PBP=1	QD=5.55831	RBI=0.0204082
chr1	11897592	11897592	A	G	0.336493	71	211	1	intronic	CLCN6	.	.	.	rs198406	.	.	0.4063	.	0.54	.	.	.	.	.	.	.	.	.	.	.	.	185.41	snp	FAO=71	FDP=211	FR=.	FRO=140	FSAF=44	FSAR=27	FSRF=79	FSRR=61	FWDB=-0.00723017	FXX=0	LEN=1	MLLD=207.2	PB=0.5	PBP=1	QD=3.51494	RBI=0.0281407
chr1	11898753	11898753	A	G	0.672727	74	110	1	intronic	CLCN6	.	.	.	.	.	.	.	.	.	.	.	.	.	.	.	.	.	.	.	.	.	450.08	snp	FAO=75	FDP=111	FR=.	FRO=36	FSAF=30	FSAR=45	FSRF=17	FSRR=19	FWDB=0.00562492	FXX=0	LEN=1	MLLD=323.098	PB=0.5	PBP=1	QD=16.2191	RBI=0.0124541
chr1	11905974	11905974	A	G	0.44	66	150	1	ncRNA_intronic	NPPA-AS1	.	.	.	rs5068	.	.	0.0522	.	0.066	.	.	.	.	.	.	.	.	.	.	.	.	245.6	snp	FAO=65	FDP=147	FR=.	FRO=82	FSAF=49	FSAR=16	FSRF=66	FSRR=16	FWDB=0.0284005	FXX=0.0199987	LEN=1	MLLD=203.746	PB=0.5	PBP=1	QD=6.68288	RBI=0.0492284
chr1	12023500	12023500	G	A	0.271186	48	177	1	intronic	PLOD1	.	.	.	rs72641011	.	.	.	.	0.034	.	.	.	.	.	.	.	.	.	.	.	.	91.89	snp	FAO=48	FDP=177	FR=.	FRO=129	FSAF=22	FSAR=26	FSRF=82	FSRR=47	FWDB=-0.0146941	FXX=0	LEN=1	MLLD=85.625	PB=0.5	PBP=1	QD=2.07658	RBI=0.0278098
chr1	12062205	12062205	A	G	0.394089	80	203	2	intronic	MFN2	.	.	.	rs2236057	.	.	0.6514	.	0.73	.	.	.	.	.	.	.	.	.	.	.	.	248	snp	FAO=80	FDP=209	FR=.	FRO=129	FSAF=46	FSAR=34	FSRF=74	FSRR=55	FWDB=-0.169801	FXX=0	LEN=1	MLLD=56.5122	PB=0.5	PBP=1	QD=4.74637	RBI=0.169854
chr1	12071680	12071680	A	G	0.491525	58	118	1	UTR3	MFN2	NM_014874:c.*58A>G,NM_001127660:c.*58A>G	.	.	rs1042842	.	.	0.6556	.	0.89	.	.	.	.	.	.	.	.	.	.	.	.	246.41	snp	FAO=58	FDP=119	FR=.	FRO=61	FSAF=25	FSAR=33	FSRF=28	FSRR=33	FWDB=-0.0304653	FXX=0	LEN=1	MLLD=58.6778	PB=0.5	PBP=1	QD=8.28274	RBI=0.0853182
chr1	12082926	12082926	A	G	0.289474	33	114	2	exonic	MIIP	.	nonsynonymous SNV	MIIP:NM_021933:exon4:c.A499G:p.K167E	rs2295283	.	.	0.7143	.	0.83	.	.	1	T	0	B	0.201	N	1	P	2.68	T	73.95	snp	FAO=33	FDP=114	FR=.	FRO=81	FSAF=15	FSAR=18	FSRF=48	FSRR=33	FWDB=-0.0348878	FXX=0	LEN=1	MLLD=172.993	PB=0.5	PBP=1	QD=2.59487	RBI=0.0467617
chr1	12157288	12157288	T	C	0.29703	30	101	2	intronic	TNFRSF8	.	.	.	rs11569835	.	.	0.1491	.	0.15	.	.	.	.	.	.	.	.	.	.	.	.	71.1	snp	FAO=30	FDP=101	FR=.	FRO=71	FSAF=15	FSAR=15	FSRF=46	FSRR=25	FWDB=-0.0184859	FXX=0	LEN=1	MLLD=57.7395	PB=0.5	PBP=1	QD=2.81589	RBI=0.0324938
chr1	12248942	12248942	A	G	0.329193	106	322	3	exonic	TNFRSF1B	.	synonymous SNV	TNFRSF1B:NM_001066:exon2:c.A168G:p.K56K	rs945439	.	.	0.2421	.	0.27	.	.	.	.	.	.	.	.	.	.	.	.	261.36	snp	FAO=106	FDP=322	FR=.	FRO=216	FSAF=32	FSAR=74	FSRF=96	FSRR=120	FWDB=0.0335944	FXX=0	LEN=1	MLLD=128.374	PB=0.5	PBP=1	QD=3.24669	RBI=0.0629142
chr1	12251765	12251765	T	G	0.231707	19	82	1	intronic	TNFRSF1B	.	.	.	rs498906	.	.	.	.	0.34	.	.	.	.	.	.	.	.	.	.	.	.	30.78	snp	FAO=19	FDP=82	FR=.	FRO=63	FSAF=7	FSAR=12	FSRF=5	FSRR=58	FWDB=0.0414525	FXX=0	LEN=1	MLLD=225.093	PB=0.5	PBP=1	QD=1.50123	RBI=0.0881661
chr1	12251808	12251808	T	G	0.253012	21	83	3	ncRNA_exonic	MIR4632	.	.	.	rs653667	.	.	0.3672	.	0.4	.	.	.	.	.	.	.	.	.	.	.	.	41.31	snp	FAO=21	FDP=83	FR=.	FRO=62	FSAF=7	FSAR=14	FSRF=4	FSRR=58	FWDB=0.0280745	FXX=0	LEN=1	MLLD=345.117	PB=0.5	PBP=1	QD=1.99083	RBI=0.0288411
chr1	12252955	12252955	T	G	0.248826	53	213	1	exonic	TNFRSF1B	.	nonsynonymous SNV	TNFRSF1B:NM_001066:exon6:c.T587G:p.M196R	rs1061622	.	.	0.2406	.	0.28	.	.	0.18	T	0	B	0.217	N	1	P	0.18	T	85.94	snp	FAO=53	FDP=213	FR=.	FRO=160	FSAF=30	FSAR=23	FSRF=100	FSRR=60	FWDB=-0.0271595	FXX=0	LEN=1	MLLD=156.239	PB=0.5	PBP=1	QD=1.61392	RBI=0.0277368
chr1	12321247	12321247	G	T	0.341991	79	231	1	intronic	VPS13D	.	.	.	rs74819464	.	.	0.0436	.	0.05	.	.	.	.	.	.	.	.	.	.	.	.	219.1	snp	FAO=81	FDP=232	FR=.	FRO=151	FSAF=40	FSAR=41	FSRF=58	FSRR=93	FWDB=-0.0470047	FXX=0	LEN=1	MLLD=67.3664	PB=0.5	PBP=1	QD=3.77765	RBI=0.101077
chr1	12401868	12401868	A	C	0.552885	115	208	1	exonic	VPS13D	.	synonymous SNV	VPS13D:NM_018156:exon40:c.A8583C:p.P2861P,VPS13D:NM_015378:exon41:c.A8658C:p.P2886P	rs28551666	.	.	0.8036	.	0.9	.	.	.	.	.	.	.	.	0	P	.	.	563.18	snp	FAO=117	FDP=210	FR=.	FRO=93	FSAF=58	FSAR=59	FSRF=56	FSRR=37	FWDB=0.0218561	FXX=0	LEN=1	MLLD=322.123	PB=0.5	PBP=1	QD=10.7272	RBI=0.0276451
chr1	12418700	12418700	T	C	0.98995	197	199	1	intronic	VPS13D	.	.	.	rs10864552	.	.	0.904	.	1	.	.	.	.	.	.	.	.	.	.	.	.	1919.01	snp	FAO=199	FDP=199	FR=.	FRO=0	FSAF=109	FSAR=90	FSRF=0	FSRR=0	FWDB=0.0199983	FXX=0.00499975	LEN=1	MLLD=169.557	PB=0.5	PBP=1	QD=38.573	RBI=0.0219106
chr1	12638964	12638964	T	C	0.388889	42	108	1	exonic	DHRS3	.	synonymous SNV	DHRS3:NM_004753:exon4:c.A480G:p.P160P	rs2275875	.	.	0.8564	.	0.9	.	.	.	.	.	.	.	.	.	.	.	.	138.23	snp	FAO=42	FDP=108	FR=.	FRO=66	FSAF=14	FSAR=28	FSRF=17	FSRR=49	FWDB=-0.0910724	FXX=0	LEN=1	MLLD=177.363	PB=0.5	PBP=1	QD=5.11964	RBI=0.0910793
chr1	12639018	12639018	C	T	0.349515	36	103	2	ncRNA_exonic	MIR6730	.	.	.	rs2275874	.	.	0.5429	.	0.61	.	.	.	.	.	.	.	.	.	.	.	.	106.18	snp	FAO=36	FDP=102	FR=.	FRO=66	FSAF=9	FSAR=27	FSRF=16	FSRR=50	FWDB=0.0265855	FXX=0.0097078	LEN=1	MLLD=300.597	PB=0.5	PBP=1	QD=4.16401	RBI=0.0323698
chr1	12776218	12776218	A	C	1	410	410	1	exonic	AADACL3	.	unknown	UNKNOWN	rs3000860	.	.	.	.	0.92	.	.	.	.	.	.	.	.	.	.	.	.	3823.51	snp	FAO=398	FDP=398	FR=.	FRO=0	FSAF=211	FSAR=187	FSRF=0	FSRR=0	FWDB=0.00185936	FXX=0.00499988	LEN=1	MLLD=67.4573	PB=0.5	PBP=1	QD=38.4273	RBI=0.0455094
chr1	12776344	12776344	A	T	0.992771	412	415	1	exonic	AADACL3	.	unknown	UNKNOWN	rs3000859	.	.	0.8313	.	0.85	.	.	1	T	0	B	.	.	0	P	3.47	T	3795.95	snp	FAO=394	FDP=394	FR=.	FRO=0	FSAF=187	FSAR=207	FSRF=0	FSRR=0	FWDB=0.0489655	FXX=0.0149996	LEN=1	MLLD=195.717	PB=0.5	PBP=1	QD=38.5375	RBI=0.087969
chr1	12779560	12779560	T	C	0.995968	247	248	1	exonic	AADACL3	.	unknown	UNKNOWN	rs3010876	.	.	0.8294	.	0.94	.	.	.	.	.	.	.	.	.	.	.	.	2596.71	snp	FAO=275	FDP=275	FR=.	FRO=0	FSAF=166	FSAR=109	FSRF=0	FSRR=0	FWDB=0.0281743	FXX=0	LEN=1	MLLD=148.978	PB=0.5	PBP=1	QD=37.7703	RBI=0.042935
chr1	12779618	12779618	T	C	1	80	80	1	exonic	AADACL3	.	unknown	UNKNOWN	rs3010877	.	.	0.8295	.	0.94	.	.	1	T	0	B	0	N	0	P	4.21	T	768.55	snp	FAO=81	FDP=81	FR=.	FRO=0	FSAF=51	FSAR=30	FSRF=0	FSRR=0	FWDB=0.00639388	FXX=0	LEN=1	MLLD=299.831	PB=0.5	PBP=1	QD=37.953	RBI=0.012438
chr1	12785494	12785494	G	-	#VALUE!	133;261	398	1;1	exonic	AADACL3	.	unknown	UNKNOWN	.	.	ID=COSM1333383,COSM1333384;OCCURENCE=1(central_nervous_system),1(skin),3(large_intestine)	.	.	0.0007	.	.	.	.	.	.	.	.	.	.	.	.	3682.98	del;snp	FAO=70,324	FDP=394	FR=.	FRO=0	FSAF=39,150	FSAR=31,174	FSRF=0	FSRR=0	FWDB=0.00846931,0.0083503	FXX=0.0149996	LEN=1,1	MLLD=136.45,140.144	PB=0.5,0.5	PBP=1,1	QD=37.3906	RBI=0.0269018,0.0318658
chr1	12785494	12785494	G	T	#VALUE!	133;261	398	1;1	exonic	AADACL3	.	unknown	UNKNOWN	rs7513079	.	.	0.732	.	0.83	.	.	1	T	0.132	B	0	N	1	P	3.52	T	3682.98	del;snp	FAO=70,324	FDP=394	FR=.	FRO=0	FSAF=39,150	FSAR=31,174	FSRF=0	FSRR=0	FWDB=0.00846931,0.0083503	FXX=0.0149996	LEN=1,1	MLLD=136.45,140.144	PB=0.5,0.5	PBP=1,1	QD=37.3906	RBI=0.0269018,0.0318658
chr1	12785532	12785532	G	A	0.629428	231	367	1	exonic	AADACL3	.	unknown	UNKNOWN	.	.	.	.	.	0.0001	.	.	0.6	T	0.171	B	0.709	N	1	N	3.41	T	1358.56	snp	FAO=247	FDP=383	FR=.	FRO=136	FSAF=108	FSAR=139	FSRF=56	FSRR=80	FWDB=0.0298939	FXX=0	LEN=1	MLLD=305.768	PB=0.5	PBP=1	QD=14.1886	RBI=0.0299493
chr1	12820870	12820870	T	C	0.973451	110	113	3	exonic	C1orf158	.	nonsynonymous SNV	C1orf158:NM_152290:exon4:c.T571C:p.F191L	rs1132185	.	.	0.7894	.	0.92	.	.	0.58	T	0	B	0.011	N	1	P	1.17	T	998.65	snp	FAO=110	FDP=113	FR=.	FRO=3	FSAF=58	FSAR=52	FSRF=3	FSRR=0	FWDB=-0.00156264	FXX=0	LEN=1	MLLD=225.432	PB=0.5	PBP=1	QD=35.3506	RBI=0.0486285
chr1	12835868	12835868	T	C	0.993548	308	310	1	exonic	PRAMEF12	.	nonsynonymous SNV	PRAMEF12:NM_001080830:exon2:c.T470C:p.M157T	rs1812242	.	.	0.8035	.	0.85	.	.	0.56	T	0	B	0.017	N	1	P	5.51	T	2969.75	snp	FAO=312	FDP=312	FR=.	FRO=0	FSAF=140	FSAR=172	FSRF=0	FSRR=0	FWDB=0.0479244	FXX=0.00952351	LEN=1	MLLD=205.1	PB=0.5	PBP=1	QD=38.0738	RBI=0.0538174
chr1	12837634	12837634	T	A	1	168	168	2	exonic	PRAMEF12	.	synonymous SNV	PRAMEF12:NM_001080830:exon3:c.T1344A:p.I448I	rs848578	.	.	0.8117	.	0.84	.	.	.	.	.	.	.	.	.	.	.	.	1614.46	snp	FAO=168	FDP=168	FR=.	FRO=0	FSAF=91	FSAR=77	FSRF=0	FSRR=0	FWDB=0.0632081	FXX=0	LEN=1	MLLD=61.6429	PB=0.5	PBP=1	QD=38.4396	RBI=0.0634319
chr1	12854428	12854428	C	T	1	11	11	2	exonic	PRAMEF1	.	nonsynonymous SNV	PRAMEF1:NM_023013:exon3:c.C652T:p.P218S	rs1769774	.	.	0.3157	.	0.38	.	.	0.44	T	0.014	B	0.05	N	1	P	2.49	T	101.96	snp	FAO=11	FDP=11	FR=.	FRO=0	FSAF=8	FSAR=3	FSRF=0	FSRR=0	FWDB=0.0302739	FXX=0	LEN=1	MLLD=233.97	PB=0.5	PBP=1	QD=37.0753	RBI=0.034066
chr1	12854530	12854530	C	G	1	12	12	2	exonic	PRAMEF1	.	nonsynonymous SNV	PRAMEF1:NM_023013:exon3:c.C754G:p.Q252E	rs1063776	.	.	0.856	.	0.93	.	.	1	T	0	B	0.56	N	1	P	5.57	T	107.82	snp	FAO=12	FDP=12	FR=.	FRO=0	FSAF=9	FSAR=3	FSRF=0	FSRR=0	FWDB=0.0282554	FXX=0	LEN=1	MLLD=150.456	PB=0.5	PBP=1	QD=35.9384	RBI=0.0287682
chr1	12854544	12854544	T	C	1	14	14	2	exonic	PRAMEF1	.	synonymous SNV	PRAMEF1:NM_023013:exon3:c.T768C:p.V256V	rs1063778	.	.	0.3601	.	0.52	.	.	.	.	.	.	.	.	.	.	.	.	125.84	snp	FAO=14	FDP=14	FR=.	FRO=0	FSAF=9	FSAR=5	FSRF=0	FSRR=0	FWDB=0.0667303	FXX=0	LEN=1	MLLD=161.321	PB=0.5	PBP=1	QD=35.9535	RBI=0.0669893
chr1	12854716	12854716	A	G	1	22	22	1	intronic	PRAMEF1	.	.	.	rs1737150	.	.	.	.	0.49	.	.	.	.	.	.	.	.	.	.	.	.	201.65	snp	FAO=22	FDP=22	FR=.	FRO=0	FSAF=9	FSAR=13	FSRF=0	FSRR=0	FWDB=-0.0468015	FXX=0	LEN=1	MLLD=62.157	PB=0.5	PBP=1	QD=36.6627	RBI=0.0500281
chr1	12855835	12855835	C	G	0.959799	191	199	3	exonic	PRAMEF1	.	nonsynonymous SNV	PRAMEF1:NM_001294139:exon2:c.C380G:p.A127G,PRAMEF1:NM_023013:exon4:c.C1115G:p.A372G	rs1063795	.	.	.	.	1	.	.	0.09	T	0.005	B	0	N	1	P	2.59	T	1813.33	snp	FAO=200	FDP=200	FR=.	FRO=0	FSAF=146	FSAR=54	FSRF=0	FSRR=0	FWDB=0.0139789	FXX=0	LEN=1	MLLD=52.7481	PB=0.5	PBP=1	QD=36.2666	RBI=0.138963
chr1	12855845	12855845	G	C	0.98995	197	199	2	exonic	PRAMEF1	.	synonymous SNV	PRAMEF1:NM_001294139:exon2:c.G390C:p.R130R,PRAMEF1:NM_023013:exon4:c.G1125C:p.R375R	rs1063797	.	.	.	.	1	.	.	.	.	.	.	.	.	.	.	.	.	1868.24	snp	FAO=199	FDP=199	FR=.	FRO=0	FSAF=145	FSAR=54	FSRF=0	FSRR=0	FWDB=0.00444	FXX=0.00994975	LEN=1	MLLD=121.257	PB=0.5	PBP=1	QD=37.5525	RBI=0.010514
chr1	12855878	12855878	A	C	0.970149	195	201	3	exonic	PRAMEF1	.	nonsynonymous SNV	PRAMEF1:NM_001294139:exon2:c.A423C:p.R141S,PRAMEF1:NM_023013:exon4:c.A1158C:p.R386S	rs1052908	.	.	.	.	0.44	.	.	0.27	T	0	B	0.182	N	1	P	3.13	T	1783.85	snp	FAO=195	FDP=200	FR=.	FRO=5	FSAF=144	FSAR=51	FSRF=1	FSRR=4	FWDB=-0.0125089	FXX=0.00497488	LEN=1	MLLD=176.613	PB=0.5	PBP=1	QD=35.677	RBI=0.0209887
chr1	12856010	12856010	C	G	0.259259	7	27	1	exonic	PRAMEF1	.	nonsynonymous SNV	PRAMEF1:NM_001294139:exon2:c.C555G:p.F185L,PRAMEF1:NM_023013:exon4:c.C1290G:p.F430L	rs61775053	.	.	.	.	0.49	.	.	1	T	0.006	B	0.932	N	1	N	0.91	T	24.49	snp	FAO=8	FDP=28	FR=.	FRO=20	FSAF=8	FSAR=0	FSRF=20	FSRR=0	FWDB=0.0064826	FXX=0	LEN=1	MLLD=55.6955	PB=0.5	PBP=1	QD=3.49907	RBI=0.0064826
chr1	12856111	12856111	C	T	0.555556	5	9	2	exonic	PRAMEF1	.	nonsynonymous SNV	PRAMEF1:NM_001294139:exon2:c.C656T:p.P219L,PRAMEF1:NM_023013:exon4:c.C1391T:p.P464L	rs61775054	.	.	.	.	0.5	.	.	0.58	T	0.097	B	0	N	1	N	5.17	T	31.01	snp	FAO=5	FDP=9	FR=.	FRO=4	FSAF=5	FSAR=0	FSRF=2	FSRR=2	FWDB=-0.0306974	FXX=0	LEN=1	MLLD=175.099	PB=0.5	PBP=1	QD=13.7803	RBI=0.0770865
chr1	12887549	12887549	T	C	1	18	18	2	exonic	PRAMEF11	.	unknown	UNKNOWN	rs2994114	.	.	.	.	1	.	.	0.4	T	0	B	0.003	N	1	P	3.57	T	170.86	snp	FAO=18	FDP=18	FR=.	FRO=0	FSAF=1	FSAR=17	FSRF=0	FSRR=0	FWDB=0.0367192	FXX=0	LEN=1	MLLD=74.1256	PB=0.5	PBP=1	QD=37.9682	RBI=0.040607
chr1	12907829	12907829	T	C	0.16721	154	921	1	exonic	HNRNPCL1,HNRNPCL3,HNRNPCL4	.	nonsynonymous SNV	HNRNPCL3:NM_001146181:exon1:c.A314G:p.Y105C,HNRNPCL4:NM_001302551:exon1:c.A314G:p.Y105C,HNRNPCL1:NM_001013631:exon2:c.A314G:p.Y105C	rs74866336	.	.	0.0987	.	0.11	.	.	0.01	D	0.86	P	0	U	0.8	D	2.49	T	48.91	snp	FAO=71	FDP=400	FR=.	FRO=329	FSAF=46	FSAR=25	FSRF=208	FSRR=121	FWDB=-0.00190223	FXX=0	LEN=1	MLLD=149.545	PB=0.5	PBP=1	QD=0.48908	RBI=0.00693943
chr1	12907837	12907837	C	T	0.461864	436	944	2	exonic	HNRNPCL1,HNRNPCL3,HNRNPCL4	.	synonymous SNV	HNRNPCL3:NM_001146181:exon1:c.G306A:p.A102A,HNRNPCL4:NM_001302551:exon1:c.G306A:p.A102A,HNRNPCL1:NM_001013631:exon2:c.G306A:p.A102A	rs1736811	.	.	.	.	0.51	.	.	.	.	.	.	.	.	.	.	.	.	654.47	snp	FAO=178	FDP=400	FR=.	FRO=222	FSAF=128	FSAR=50	FSRF=117	FSRR=105	FWDB=-0.0102459	FXX=0	LEN=1	MLLD=134.314	PB=0.5	PBP=1	QD=6.54468	RBI=0.0233457
chr1	12907885	12907885	T	C	0.322733	274	849	1	exonic	HNRNPCL1,HNRNPCL3,HNRNPCL4	.	synonymous SNV	HNRNPCL3:NM_001146181:exon1:c.A258G:p.A86A,HNRNPCL4:NM_001302551:exon1:c.A258G:p.A86A,HNRNPCL1:NM_001013631:exon2:c.A258G:p.A86A	rs848418	.	.	.	.	0.96	.	.	.	.	.	.	.	.	.	.	.	.	309.78	snp	FAO=132	FDP=400	FR=.	FRO=268	FSAF=91	FSAR=41	FSRF=136	FSRR=132	FWDB=0.0239296	FXX=0	LEN=1	MLLD=66.1432	PB=0.5	PBP=1	QD=3.09775	RBI=0.0370541
chr1	12919081	12919081	C	T	0.291667	91	312	1	exonic	PRAMEF2	.	nonsynonymous SNV	PRAMEF2:NM_023014:exon2:c.C217T:p.L73F	rs45443899	.	.	0.1091	.	0.28	.	.	0.09	T	0.991	D	0.78	N	1	P	2.33	T	181.88	snp	FAO=90	FDP=311	FR=.	FRO=221	FSAF=51	FSAR=39	FSRF=123	FSRR=98	FWDB=-0.00589258	FXX=0.00638957	LEN=1	MLLD=299.018	PB=0.5	PBP=1	QD=2.33924	RBI=0.0130406
chr1	12919983	12919983	G	A	0.343373	114	332	2	exonic	PRAMEF2	.	synonymous SNV	PRAMEF2:NM_023014:exon3:c.G723A:p.R241R	rs77138000	.	.	0.1079	.	0.28	.	.	.	.	.	.	.	.	.	.	.	.	298.49	snp	FAO=114	FDP=332	FR=.	FRO=218	FSAF=65	FSAR=49	FSRF=91	FSRR=127	FWDB=-0.0284713	FXX=0	LEN=1	MLLD=322.88	PB=0.5	PBP=1	QD=3.59628	RBI=0.0285351
chr1	12921127	12921127	A	G	0.216216	16	74	1	exonic	PRAMEF2	.	synonymous SNV	PRAMEF2:NM_023014:exon4:c.A918G:p.L306L	rs12139549	.	.	0.2555	.	0.43	.	.	.	.	.	.	.	.	.	.	.	.	25.24	snp	FAO=16	FDP=75	FR=.	FRO=59	FSAF=4	FSAR=12	FSRF=32	FSRR=27	FWDB=0.00110025	FXX=0	LEN=1	MLLD=61.0706	PB=0.5	PBP=1	QD=1.34638	RBI=0.0711469
chr1	13183439	13183439	T	C	0.593361	143	241	1	exonic	HNRNPCL2	.	nonsynonymous SNV	HNRNPCL2:NM_001136561:exon2:c.A434G:p.H145R	rs28713604	.	.	.	.	0.82	.	.	.	.	.	.	.	.	.	.	.	.	738.29	snp	FAO=143	FDP=241	FR=.	FRO=98	FSAF=78	FSAR=65	FSRF=47	FSRR=51	FWDB=0.0054736	FXX=0	LEN=1	MLLD=69.7402	PB=0.5	PBP=1	QD=12.2537	RBI=0.0112457
chr1	13802325	13802325	T	C	0.598361	73	122	2	exonic	LRRC38	.	nonsynonymous SNV	LRRC38:NM_001010847:exon2:c.A874G:p.K292E	rs3013105	.	.	.	.	0.62	.	.	1	T	0	B	0.083	N	1	P	0.28	T	383.77	snp	FAO=73	FDP=122	FR=.	FRO=49	FSAF=44	FSAR=29	FSRF=18	FSRR=31	FWDB=0.0154177	FXX=0	LEN=1	MLLD=262.816	PB=0.5	PBP=1	QD=12.5825	RBI=0.0156062
chr1	13910417	13910417	C	T	0.771429	27	35	7	exonic	PDPN	.	synonymous SNV	PDPN:NM_006474:exon1:c.C117T:p.P39P,PDPN:NM_198389:exon1:c.C117T:p.P39P	rs355025	.	.	0.328	.	0.7	.	.	.	.	.	.	.	.	.	.	.	.	186.52	snp	FAO=27	FDP=35	FR=.	FRO=8	FSAF=13	FSAR=14	FSRF=5	FSRR=3	FWDB=0.00735092	FXX=0	LEN=1	MLLD=240.594	PB=0.5	PBP=1	QD=21.3167	RBI=0.011664
chr1	13940864	13940864	C	G	1	152	152	1	exonic	PDPN	.	nonsynonymous SNV	PDPN:NM_001006624:exon5:c.C314G:p.A105G,PDPN:NM_001006625:exon5:c.C314G:p.A105G,PDPN:NM_006474:exon5:c.C668G:p.A223G,PDPN:NM_198389:exon5:c.C668G:p.A223G	rs2486188	.	.	0.9548	.	1	.	.	1	T	0	B	0.018	N	1	P	2.71	T	1452.16	snp	FAO=152	FDP=152	FR=.	FRO=0	FSAF=96	FSAR=56	FSRF=0	FSRR=0	FWDB=0.0238706	FXX=0.00653552	LEN=1	MLLD=68.839	PB=0.5	PBP=1	QD=38.2147	RBI=0.0902458
chr1	14143003	14143003	A	G	1	152	152	1	exonic	PRDM2	.	nonsynonymous SNV	PRDM2:NM_001135610:exon7:c.A593G:p.Q198R	rs1046331	.	.	0.8436	.	0.93	.	.	0.49	T	0	B	.	.	1	P	0.56	T	1500.79	snp	FAO=157	FDP=157	FR=.	FRO=0	FSAF=53	FSAR=104	FSRF=0	FSRR=0	FWDB=0.0352233	FXX=0	LEN=1	MLLD=127.952	PB=0.5	PBP=1	QD=38.2367	RBI=0.0357916
chr1	15438839	15438839	G	C	0.711765	121	170	1	ncRNA_exonic	TMEM51-AS1	.	.	.	.	.	.	.	.	.	.	.	.	.	.	.	.	.	.	.	.	.	756.29	snp	FAO=121	FDP=171	FR=.	FRO=50	FSAF=121	FSAR=0	FSRF=49	FSRR=1	FWDB=0.0110726	FXX=0.0393236	LEN=1	MLLD=323.086	PB=0.5	PBP=1	QD=17.6911	RBI=0.011098
chr1	15541537	15541537	C	T	0.98	98	100	1	UTR5	TMEM51	NM_001136217:c.-47C>T,NM_001136216:c.-47C>T,NM_001136218:c.-47C>T,NM_018022:c.-47C>T	.	.	rs3753314	.	.	0.87	.	0.98	.	.	.	.	.	.	.	.	.	.	.	.	908.28	snp	FAO=94	FDP=94	FR=.	FRO=0	FSAF=50	FSAR=44	FSRF=0	FSRR=0	FWDB=-0.0650008	FXX=0.059994	LEN=1	MLLD=76.6056	PB=0.5	PBP=1	QD=38.6504	RBI=0.0655936
chr1	15541607	15541607	T	C	0.567308	59	104	1	exonic	TMEM51	.	synonymous SNV	TMEM51:NM_001136217:exon2:c.T24C:p.N8N,TMEM51:NM_018022:exon2:c.T24C:p.N8N,TMEM51:NM_001136216:exon3:c.T24C:p.N8N,TMEM51:NM_001136218:exon3:c.T24C:p.N8N	rs3820065	.	.	0.1687	.	0.33	.	.	.	.	.	.	.	.	.	.	.	.	282.06	snp	FAO=56	FDP=98	FR=.	FRO=42	FSAF=23	FSAR=33	FSRF=19	FSRR=23	FWDB=-0.0235702	FXX=0.0576868	LEN=1	MLLD=59.7967	PB=0.5	PBP=1	QD=11.5127	RBI=0.033149
chr1	15616139	15616139	G	A	0.990521	209	211	1	exonic	FHAD1	.	nonsynonymous SNV	FHAD1:NM_052929:exon4:c.G545A:p.R182H	rs486557	.	.	.	.	0.37	.	.	0.2	T	0	B	0.344	N	1	P	0.88	T	1963.68	snp	FAO=207	FDP=207	FR=.	FRO=0	FSAF=95	FSAR=112	FSRF=0	FSRR=0	FWDB=-0.0102955	FXX=0.0189564	LEN=1	MLLD=80.0346	PB=0.5	PBP=1	QD=37.9455	RBI=0.0109563
chr1	15616183	15616183	T	C	0.995283	211	212	2	intronic	FHAD1	.	.	.	rs487338	.	.	.	.	0.62	.	.	.	.	.	.	.	.	.	.	.	.	1998.73	snp	FAO=209	FDP=209	FR=.	FRO=0	FSAF=96	FSAR=113	FSRF=0	FSRR=0	FWDB=-0.0046107	FXX=0.0141503	LEN=1	MLLD=225.295	PB=0.5	PBP=1	QD=38.2532	RBI=0.0129587
chr1	15723843	15723843	G	A	0.340314	65	191	1	exonic	FHAD1	.	synonymous SNV	FHAD1:NM_052929:exon31:c.G4173A:p.L1391L	rs2294490	.	.	0.462	.	0.47	.	.	.	.	.	.	.	.	.	.	.	.	177.86	snp	FAO=66	FDP=192	FR=.	FRO=126	FSAF=28	FSAR=38	FSRF=51	FSRR=75	FWDB=-0.00959672	FXX=0	LEN=1	MLLD=198.19	PB=0.5	PBP=1	QD=3.70547	RBI=0.0652032
chr1	15755248	15755248	C	T	0.728477	110	151	2	UTR3	EFHD2	NM_024329:c.*28C>T	.	.	rs3765372	.	.	0.1305	.	0.3	.	.	.	.	.	.	.	.	.	.	.	.	709.89	snp	FAO=110	FDP=151	FR=.	FRO=41	FSAF=62	FSAR=48	FSRF=23	FSRR=18	FWDB=-0.000736103	FXX=0	LEN=1	MLLD=84.8614	PB=0.5	PBP=1	QD=18.8051	RBI=0.0660439
chr1	15769876	15769876	-	C	0.916667	77	84	2	intronic	CTRC	.	.	.	rs35149641	.	.	1	.	1	.	.	.	.	.	.	.	.	.	.	.	.	466.51	ins	FAO=83	FDP=83	FR=.	FRO=0	FSAF=38	FSAR=45	FSRF=0	FSRR=0	FWDB=0.0520877	FXX=0.0119033	LEN=1	MLLD=22.2478	PB=0.5	PBP=1	QD=22.4825	RBI=0.128649
chr1	15770101	15770101	C	A	0.455556	41	90	1	intronic	CTRC	.	.	.	rs10803384	.	.	0.2326	.	0.23	.	.	.	.	.	.	.	.	.	.	.	.	167.14	snp	FAO=41	FDP=89	FR=.	FRO=48	FSAF=17	FSAR=24	FSRF=18	FSRR=30	FWDB=0.0143446	FXX=0.0111099	LEN=1	MLLD=62.1263	PB=0.5	PBP=1	QD=7.5118	RBI=0.0226532
chr1	15783222	15783222	C	T	0.32381	34	105	1	upstream	CELA2A	.	.	.	rs2303195	.	.	0.1133	.	0.14	.	.	.	.	.	.	.	.	.	.	.	.	89.31	snp	FAO=34	FDP=105	FR=.	FRO=71	FSAF=15	FSAR=19	FSRF=35	FSRR=36	FWDB=-0.0251306	FXX=0.00943307	LEN=1	MLLD=67.6768	PB=0.5	PBP=1	QD=3.40221	RBI=0.0265676
chr1	15793913	15793913	G	A	0.352941	54	153	1	exonic	CELA2A	.	synonymous SNV	CELA2A:NM_033440:exon7:c.G672A:p.A224A	rs1042010	.	.	0.187	.	0.3	.	.	.	.	.	.	.	.	.	.	.	.	153.56	snp	FAO=54	FDP=153	FR=.	FRO=99	FSAF=32	FSAR=22	FSRF=62	FSRR=37	FWDB=-0.0135475	FXX=0	LEN=1	MLLD=304.237	PB=0.5	PBP=1	QD=4.01474	RBI=0.0145104
chr1	15812432	15812432	A	G	0.992405	392	395	1	exonic	CELA2B	.	nonsynonymous SNV	CELA2B:NM_015849:exon6:c.A530G:p.Q177R	rs6429745	.	.	0.9998	.	1	.	.	0.37	T	0	B	0.305	N	1	P	-2.38	D	3759.82	snp	FAO=393	FDP=393	FR=.	FRO=0	FSAF=212	FSAR=181	FSRF=0	FSRR=0	FWDB=-0.0114615	FXX=0.0100753	LEN=1	MLLD=158.777	PB=0.5	PBP=1	QD=38.2679	RBI=0.0126194
chr1	15813751	15813751	C	T	0.994681	187	188	1	intronic	CELA2B	.	.	.	rs2011159	.	.	1	.	1	.	.	.	.	.	.	.	.	.	.	.	.	1779.89	snp	FAO=187	FDP=187	FR=.	FRO=0	FSAF=129	FSAR=58	FSRF=0	FSRR=0	FWDB=0.0238638	FXX=0.00531887	LEN=1	MLLD=68.8227	PB=0.5	PBP=1	QD=38.0725	RBI=0.0264946
chr1	15813969	15813969	A	C	0.372549	38	102	1	intronic	CELA2B	.	.	.	rs3737704	.	.	0.554	.	0.9	.	.	.	.	.	.	.	.	.	.	.	.	119.34	snp	FAO=38	FDP=102	FR=.	FRO=64	FSAF=21	FSAR=17	FSRF=27	FSRR=37	FWDB=0.00907895	FXX=0.0285687	LEN=1	MLLD=278.784	PB=0.5	PBP=1	QD=4.68013	RBI=0.0092078
chr1	15844926	15844926	C	T	0.355705	53	149	1	intronic	CASP9	.	.	.	rs1820205	.	.	0.5277	.	0.74	.	.	.	.	.	.	.	.	.	.	.	.	152.66	snp	FAO=53	FDP=149	FR=.	FRO=96	FSAF=15	FSAR=38	FSRF=54	FSRR=42	FWDB=-0.0433259	FXX=0	LEN=1	MLLD=101.786	PB=0.5	PBP=1	QD=4.09823	RBI=0.0502192
chr1	15860803	15860803	C	T	0.242991	52	214	1	intronic	DNAJC16	.	.	.	rs11583306	.	.	0.2237	.	0.43	.	.	.	.	.	.	.	.	.	.	.	.	80.72	snp	FAO=52	FDP=214	FR=.	FRO=162	FSAF=26	FSAR=26	FSRF=66	FSRR=96	FWDB=0.039717	FXX=0	LEN=1	MLLD=203.205	PB=0.5	PBP=1	QD=1.50875	RBI=0.0400255
chr1	15892415	15892415	A	C	0.345455	38	110	1	exonic	DNAJC16	.	synonymous SNV	DNAJC16:NM_001287811:exon11:c.A664C:p.R222R,DNAJC16:NM_015291:exon12:c.A1600C:p.R534R	rs2236215	.	.	0.2476	.	0.61	.	.	.	.	.	.	.	.	.	.	.	.	109.99	snp	FAO=38	FDP=109	FR=.	FRO=71	FSAF=21	FSAR=17	FSRF=44	FSRR=27	FWDB=-0.00543962	FXX=0.00909008	LEN=1	MLLD=162.581	PB=0.5	PBP=1	QD=4.03624	RBI=0.00544288
chr1	15892423	15892423	G	C	0.63964	71	111	1	exonic	DNAJC16	.	nonsynonymous SNV	DNAJC16:NM_001287811:exon11:c.G672C:p.M224I,DNAJC16:NM_015291:exon12:c.G1608C:p.M536I	.	.	ID=COSM23315;OCCURENCE=1(urinary_tract)	.	.	.	.	.	0.39	T	0.041	B	0	D	0.914	D	2.14	T	402.84	snp	FAO=71	FDP=111	FR=.	FRO=40	FSAF=44	FSAR=27	FSRF=21	FSRR=19	FWDB=-0.0483862	FXX=0	LEN=1	MLLD=61.7496	PB=0.5	PBP=1	QD=14.5167	RBI=0.107058
chr1	15904318	15904318	C	T	0.337838	50	148	1	exonic	AGMAT	.	synonymous SNV	AGMAT:NM_024758:exon5:c.G762A:p.S254S	rs11544523	.	.	0.2235	.	0.45	.	.	.	.	.	.	.	.	.	.	.	.	132.91	snp	FAO=50	FDP=148	FR=.	FRO=98	FSAF=27	FSAR=23	FSRF=48	FSRR=50	FWDB=4.06597e-05	FXX=0.00671096	LEN=1	MLLD=58.1604	PB=0.5	PBP=1	QD=3.59228	RBI=0.0449712
chr1	15905501	15905501	G	A	0.368254	116	315	2	exonic	AGMAT	.	synonymous SNV	AGMAT:NM_024758:exon4:c.C573T:p.T191T	rs41270261	.	.	0.1409	.	0.16	.	.	.	.	.	.	.	.	.	.	.	.	333.48	snp	FAO=116	FDP=316	FR=.	FRO=200	FSAF=59	FSAR=57	FSRF=123	FSRR=77	FWDB=0.00857034	FXX=0	LEN=1	MLLD=170.524	PB=0.5	PBP=1	QD=4.22129	RBI=0.00862344
chr1	15909744	15909744	C	T	0.379845	49	129	1	exonic	AGMAT	.	nonsynonymous SNV	AGMAT:NM_024758:exon2:c.G419A:p.R140Q	rs11580170	.	.	0.2477	.	0.55	.	.	0.62	T	0.016	B	0.071	N	0.61	P	-1.79	D	165.45	snp	FAO=52	FDP=134	FR=.	FRO=82	FSAF=25	FSAR=27	FSRF=38	FSRR=44	FWDB=0.036783	FXX=0	LEN=1	MLLD=59.0737	PB=0.5	PBP=1	QD=4.93873	RBI=0.0654162
chr1	15909850	15909850	C	G	0.371069	59	159	3	exonic	AGMAT	.	nonsynonymous SNV	AGMAT:NM_024758:exon2:c.G313C:p.G105R	rs6429757	.	.	0.5529	.	0.9	.	.	1	T	0	B	0	N	0.02	P	-1.9	D	180.2	snp	FAO=59	FDP=158	FR=.	FRO=99	FSAF=23	FSAR=36	FSRF=36	FSRR=63	FWDB=0.00944251	FXX=0.00628891	LEN=1	MLLD=70.5222	PB=0.5	PBP=1	QD=4.56214	RBI=0.0248701
chr1	15909895	15909895	A	G	0.373418	59	158	1	intronic	AGMAT	.	.	.	rs6429758	.	.	0.5509	.	0.83	.	.	.	.	.	.	.	.	.	.	.	.	181.96	snp	FAO=59	FDP=158	FR=.	FRO=99	FSAF=22	FSAR=37	FSRF=36	FSRR=63	FWDB=-0.0739625	FXX=0.00628891	LEN=1	MLLD=242.462	PB=0.5	PBP=1	QD=4.60659	RBI=0.0744612
chr1	15944384	15944384	G	A	0.313043	36	115	2	intronic	DDI2	.	.	.	rs75354298	.	.	.	.	0.27	.	.	.	.	.	.	.	.	.	.	.	.	90.73	snp	FAO=36	FDP=114	FR=.	FRO=78	FSAF=13	FSAR=23	FSRF=42	FSRR=36	FWDB=-0.0391763	FXX=0.0086949	LEN=1	MLLD=124.696	PB=0.5	PBP=1	QD=3.18343	RBI=0.0458167
chr1	15956769	15956769	G	T	0.349794	85	243	1	intronic	DDI2	.	.	.	rs72647120	.	.	0.2808	.	0.45	.	.	.	.	.	.	.	.	.	.	.	.	231.8	snp	FAO=85	FDP=243	FR=.	FRO=158	FSAF=50	FSAR=35	FSRF=90	FSRR=68	FWDB=-0.0119729	FXX=0	LEN=1	MLLD=118.277	PB=0.5	PBP=1	QD=3.81571	RBI=0.0612124
chr1	15959886	15959886	C	G	0.445255	61	137	1	intronic	DDI2	.	.	.	rs3795762	.	.	0.5897	.	0.91	.	.	.	.	.	.	.	.	.	.	.	.	244.17	snp	FAO=63	FDP=139	FR=.	FRO=76	FSAF=37	FSAR=26	FSRF=75	FSRR=1	FWDB=0.00627661	FXX=0	LEN=1	MLLD=52.6924	PB=0.5	PBP=1	QD=7.02652	RBI=0.0518099
chr1	15959977	15959977	C	T	0.358289	67	187	3	exonic	DDI2	.	synonymous SNV	DDI2:NM_032341:exon4:c.C549T:p.A183A	rs3795763	.	.	0.2823	.	0.45	.	.	.	.	.	.	.	.	.	.	.	.	191.34	snp	FAO=67	FDP=187	FR=.	FRO=120	FSAF=33	FSAR=34	FSRF=70	FSRR=50	FWDB=0.010371	FXX=0	LEN=1	MLLD=240.139	PB=0.5	PBP=1	QD=4.09272	RBI=0.0515651
chr1	15986547	15986547	T	C	0.343396	91	265	2	exonic	RSC1A1	.	nonsynonymous SNV	RSC1A1:NM_006511:exon1:c.T184C:p.F62L	rs3766163	.	.	0.282	.	0.45	.	.	1	T	0.021	B	0.027	N	0	P	1.09	T	237.58	snp	FAO=91	FDP=267	FR=.	FRO=176	FSAF=41	FSAR=50	FSRF=90	FSRR=86	FWDB=-0.00277918	FXX=0	LEN=1	MLLD=54.043	PB=0.5	PBP=1	QD=3.55917	RBI=0.0208941
chr1	16042766	16042766	T	C	0.348387	108	310	1	exonic	PLEKHM2	.	nonsynonymous SNV	PLEKHM2:NM_015164:exon2:c.T95C:p.I32T	rs12091750	.	.	0.2541	.	0.75	.	.	1	T	0	B	0	N	1	P	2.92	T	290.07	snp	FAO=108	FDP=310	FR=.	FRO=202	FSAF=65	FSAR=43	FSRF=102	FSRR=100	FWDB=0.00355347	FXX=0.00321533	LEN=1	MLLD=75.252	PB=0.5	PBP=1	QD=3.74284	RBI=0.0248704
chr1	16044401	16044401	G	A	0.298246	34	114	1	exonic	PLEKHM2	.	synonymous SNV	PLEKHM2:NM_015164:exon4:c.G291A:p.L97L	rs16851970	.	.	0.1895	.	0.41	.	.	.	.	.	.	.	.	.	.	.	.	93.08	snp	FAO=37	FDP=117	FR=.	FRO=80	FSAF=20	FSAR=17	FSRF=38	FSRR=42	FWDB=-0.0138223	FXX=0	LEN=1	MLLD=68.2301	PB=0.5	PBP=1	QD=3.18232	RBI=0.0233965
chr1	16096893	16096893	C	T	0.673913	62	92	4	intronic	FBLIM1	.	.	.	rs12146078	.	.	0.2228	.	0.42	.	.	.	.	.	.	.	.	.	.	.	.	369.91	snp	FAO=62	FDP=92	FR=.	FRO=30	FSAF=42	FSAR=20	FSRF=16	FSRR=14	FWDB=0.00917751	FXX=0	LEN=1	MLLD=198.203	PB=0.5	PBP=1	QD=16.0832	RBI=0.0102584
chr1	16096934	16096934	C	T	0.904762	76	84	6	exonic	FBLIM1	.	nonsynonymous SNV	FBLIM1:NM_001024216:exon2:c.C281T:p.S94F,FBLIM1:NM_001024215:exon5:c.C572T:p.S191F,FBLIM1:NM_017556:exon6:c.C572T:p.S191F	rs10927851	.	.	0.7119	.	0.83	.	.	0.73	T	0.997	D	0.059	N	0.025	P	0.93	T	665.08	snp	FAO=81	FDP=88	FR=.	FRO=7	FSAF=49	FSAR=32	FSRF=6	FSRR=1	FWDB=0.105072	FXX=0.0329634	LEN=1	MLLD=45.1271	PB=0.5	PBP=1	QD=30.2308	RBI=0.12187
chr1	16101217	16101217	C	T	0.705128	165	234	1	exonic	FBLIM1	.	synonymous SNV	FBLIM1:NM_001024216:exon3:c.C525T:p.C175C,FBLIM1:NM_001024215:exon6:c.C816T:p.C272C,FBLIM1:NM_017556:exon7:c.C816T:p.C272C	rs41268337	.	.	0.092	.	0.12	.	.	.	.	.	.	.	.	.	.	.	.	1021.2	snp	FAO=165	FDP=234	FR=.	FRO=69	FSAF=71	FSAR=94	FSRF=24	FSRR=45	FWDB=0.0654942	FXX=0	LEN=1	MLLD=200.183	PB=0.543522	PBP=0.141	QD=17.4564	RBI=0.0667868
chr1	16246018	16246018	C	T	0.738739	164	222	1	intronic	SPEN	.	.	.	rs114910457	.	.	0.021	.	0.024	.	.	.	.	.	.	.	.	.	.	.	.	1078.96	snp	FAO=164	FDP=220	FR=.	FRO=56	FSAF=62	FSAR=102	FSRF=24	FSRR=32	FWDB=-0.0107045	FXX=0.0090086	LEN=1	MLLD=160.244	PB=0.5	PBP=1	QD=19.6175	RBI=0.0705016
chr1	16342237	16342237	A	G	1	66	66	1	exonic	HSPB7	.	synonymous SNV	HSPB7:NM_014424:exon3:c.T351C:p.T117T	rs1739840	.	.	0.5851	.	0.76	.	.	.	.	.	.	.	.	.	.	.	.	639.84	snp	FAO=67	FDP=67	FR=.	FRO=0	FSAF=10	FSAR=57	FSRF=0	FSRR=0	FWDB=-0.0211106	FXX=0	LEN=1	MLLD=311.157	PB=0.5	PBP=1	QD=38.1992	RBI=0.0290425
chr1	16344360	16344360	A	G	1	96	96	1	exonic	HSPB7	.	synonymous SNV	HSPB7:NM_014424:exon1:c.T99C:p.A33A	rs732286	.	.	0.5851	.	0.76	.	.	.	.	.	.	.	.	.	.	.	.	926.2	snp	FAO=97	FDP=97	FR=.	FRO=0	FSAF=61	FSAR=36	FSRF=0	FSRR=0	FWDB=0.0246173	FXX=0	LEN=1	MLLD=301.479	PB=0.5	PBP=1	QD=38.194	RBI=0.0732697
chr1	16344402	16344402	G	A	1	107	107	2	exonic	HSPB7	.	synonymous SNV	HSPB7:NM_014424:exon1:c.C57T:p.S19S	rs945416	.	.	0.5848	.	0.76	.	.	.	.	.	.	.	.	.	.	.	.	1037.23	snp	FAO=108	FDP=108	FR=.	FRO=0	FSAF=61	FSAR=47	FSRF=0	FSRR=0	FWDB=0.0948194	FXX=0	LEN=1	MLLD=60.0768	PB=0.5	PBP=1	QD=38.4158	RBI=0.101327
chr1	16344494	16344494	G	A	1	106	106	3	UTR5	HSPB7	NM_014424:c.-36C>T	.	.	rs1572381	.	.	0.5848	.	0.76	.	.	0.25	T	0.072	B	0.51	N	0	P	.	.	1036.59	snp	FAO=108	FDP=108	FR=.	FRO=0	FSAF=58	FSAR=50	FSRF=0	FSRR=0	FWDB=0.0312711	FXX=0	LEN=1	MLLD=58.6748	PB=0.5	PBP=1	QD=38.3922	RBI=0.0314701
chr1	16351275	16351275	A	G	1	13	13	1	exonic	CLCNKA	.	nonsynonymous SNV	CLCNKA:NM_001042704:exon4:c.A247G:p.R83G,CLCNKA:NM_004070:exon4:c.A247G:p.R83G	rs10927887	.	.	0.5521	.	0.77	.	.	0.3	T	0	B	0.728	N	0.99	P	-3.05	D	125.66	snp	FAO=14	FDP=14	FR=.	FRO=0	FSAF=10	FSAR=4	FSRF=0	FSRR=0	FWDB=0.0473585	FXX=0	LEN=1	MLLD=99.0863	PB=0.5	PBP=1	QD=35.9021	RBI=0.0474313
chr1	16356501	16356501	G	A	0.995238	209	210	1	exonic	CLCNKA	.	nonsynonymous SNV	CLCNKA:NM_001257139:exon13:c.G1210A:p.A404T,CLCNKA:NM_001042704:exon14:c.G1339A:p.A447T,CLCNKA:NM_004070:exon14:c.G1339A:p.A447T	rs1805152	.	.	0.5443	.	0.77	.	.	0.17	T	0.006	B	0.019	N	0.984	P	-3.11	D	1953.44	snp	FAO=206	FDP=206	FR=.	FRO=0	FSAF=90	FSAR=116	FSRF=0	FSRR=0	FWDB=0.0731803	FXX=0.0328623	LEN=1	MLLD=59.5079	PB=0.5	PBP=1	QD=37.931	RBI=0.0748873
chr1	16356583	16356583	C	T	0.98995	197	199	1	intronic	CLCNKA	.	.	.	rs3737218	.	.	0.3897	.	0.66	.	.	.	.	.	.	.	.	.	.	.	.	1846.02	snp	FAO=195	FDP=195	FR=.	FRO=0	FSAF=73	FSAR=122	FSRF=0	FSRR=0	FWDB=0.0346101	FXX=0.0249988	LEN=1	MLLD=200.563	PB=0.5	PBP=1	QD=37.867	RBI=0.0361336
chr1	16358685	16358685	C	G	1	26	26	1	intronic	CLCNKA	.	.	.	rs6669935	.	.	0.5671	.	0.97	.	.	.	.	.	.	.	.	.	.	.	.	243.17	snp	FAO=26	FDP=26	FR=.	FRO=0	FSAF=26	FSAR=0	FSRF=0	FSRR=0	FWDB=0.0571542	FXX=0	LEN=1	MLLD=57.5874	PB=0.5	PBP=1	QD=37.4105	RBI=0.0571542
chr1	16358769	16358769	A	G	0.266667	4	15	1	exonic	CLCNKA	.	nonsynonymous SNV	CLCNKA:NM_001257139:exon16:c.A1699G:p.R567G,CLCNKA:NM_001042704:exon17:c.A1828G:p.R610G,CLCNKA:NM_004070:exon17:c.A1828G:p.R610G	.	.	.	.	.	.	.	.	0.38	T	0	B	0.668	N	0.998	N	-2.31	D	15.15	snp	FAO=4	FDP=15	FR=.	FRO=11	FSAF=4	FSAR=0	FSRF=11	FSRR=0	FWDB=0.0156735	FXX=0	LEN=1	MLLD=87.6931	PB=0.5	PBP=1	QD=4.04085	RBI=0.0156735
chr1	16370899	16370899	G	A	0.988095	166	168	4	intronic	CLCNKB	.	.	.	rs945394	.	.	.	.	0.69	.	.	.	.	.	.	.	.	.	.	.	.	1560.67	snp	FAO=166	FDP=166	FR=.	FRO=0	FSAF=73	FSAR=93	FSRF=0	FSRR=0	FWDB=0.0108196	FXX=0.0119041	LEN=1	MLLD=214.655	PB=0.5	PBP=1	QD=37.6064	RBI=0.0108481
chr1	16371067	16371067	G	T	0.982857	172	175	1	exonic	CLCNKB	.	nonsynonymous SNV	CLCNKB:NM_000085:exon2:c.G80T:p.R27L	rs2015352	.	.	0.6422	.	0.76	.	.	0.22	T	0.468	P	0.094	N	0	P	-1.92	D	1611.36	snp	FAO=172	FDP=172	FR=.	FRO=0	FSAF=58	FSAR=114	FSRF=0	FSRR=0	FWDB=0.106942	FXX=0.0171419	LEN=1	MLLD=66.2725	PB=0.5	PBP=1	QD=37.4735	RBI=0.108086
chr1	16372003	16372003	G	C	1	389	389	1	intronic	CLCNKB	.	.	.	rs6604910	.	.	0.6429	.	0.75	.	.	.	.	.	.	.	.	.	.	.	.	3757.35	snp	FAO=390	FDP=390	FR=.	FRO=0	FSAF=206	FSAR=184	FSRF=0	FSRR=0	FWDB=-0.0385091	FXX=0	LEN=1	MLLD=69.7948	PB=0.5	PBP=1	QD=38.5369	RBI=0.0444484
chr1	16373124	16373124	A	G	0.994872	194	195	1	exonic	CLCNKB	.	synonymous SNV	CLCNKB:NM_000085:exon4:c.A324G:p.S108S	rs5257	.	.	0.8117	.	0.99	.	.	.	.	.	.	.	.	.	.	.	.	1936.45	snp	FAO=203	FDP=203	FR=.	FRO=0	FSAF=124	FSAR=79	FSRF=0	FSRR=0	FWDB=0.047335	FXX=0.00490172	LEN=1	MLLD=186.369	PB=0.5	PBP=1	QD=38.1567	RBI=0.064193
chr1	16374533	16374533	G	C	0.776978	108	139	3	exonic	CLCNKB	.	synonymous SNV	CLCNKB:NM_000085:exon5:c.G492C:p.G164G	rs2014562	.	.	0.9364	.	1	.	.	.	.	.	.	.	.	.	.	.	.	751.24	snp	FAO=108	FDP=139	FR=.	FRO=31	FSAF=36	FSAR=72	FSRF=30	FSRR=1	FWDB=0.0103709	FXX=0	LEN=1	MLLD=299.995	PB=0.5	PBP=1	QD=21.6185	RBI=0.0164092
chr1	16374994	16374994	C	T	0.984252	125	127	5	intronic	CLCNKB	.	.	.	rs1889788	.	.	.	.	0.99	.	.	.	.	.	.	.	.	.	.	.	.	1164.6	snp	FAO=125	FDP=127	FR=.	FRO=2	FSAF=77	FSAR=48	FSRF=2	FSRR=0	FWDB=0.0149588	FXX=0	LEN=1	MLLD=238.451	PB=0.5	PBP=1	QD=36.6802	RBI=0.0157451
chr1	16375063	16375064	CA	GC	0.976744	126	129	1	exonic	CLCNKB	.	nonframeshift substitution	CLCNKB:NM_000085:exon7:c.641_642GC	rs71493533	.	.	.	.	0.8	.	.	.	.	.	.	.	.	.	.	.	.	1196.85	mnp	FAO=126	FDP=126	FR=.	FRO=0	FSAF=76	FSAR=50	FSRF=0	FSRR=0	FWDB=-0.0113575	FXX=0.023254	LEN=2	MLLD=197.482	PB=0.5	PBP=1	QD=37.9952	RBI=0.0814438
chr1	16375354	16375354	C	T	0.977273	258	264	2	UTR5	CLCNKB	NM_001165945:c.-113C>T	.	.	rs9442227	.	.	.	.	0.99	.	.	.	.	.	.	.	.	.	.	.	.	2369.09	snp	FAO=258	FDP=264	FR=.	FRO=6	FSAF=139	FSAR=119	FSRF=2	FSRR=4	FWDB=-0.046828	FXX=0	LEN=1	MLLD=59.7897	PB=0.5	PBP=1	QD=35.8953	RBI=0.0687955
chr1	16376191	16376191	C	T	0.987952	164	166	1	exonic	CLCNKB	.	nonsynonymous SNV	CLCNKB:NM_001165945:exon2:c.C353T:p.A118V,CLCNKB:NM_000085:exon9:c.C860T:p.A287V	rs7367494	.	.	.	.	1	.	.	0.52	T	0.003	B	0.65	N	1	P	-3.17	D	1580.97	snp	FAO=166	FDP=166	FR=.	FRO=0	FSAF=93	FSAR=73	FSRF=0	FSRR=0	FWDB=-0.0107304	FXX=0.00598767	LEN=1	MLLD=179.618	PB=0.5	PBP=1	QD=38.0957	RBI=0.0287566
chr1	16376232	16376232	A	T	0.983146	175	178	4	intronic	CLCNKB	.	.	.	rs59924562	.	.	.	.	0.99	.	.	.	.	.	.	.	.	.	.	.	.	1630.68	snp	FAO=175	FDP=175	FR=.	FRO=0	FSAF=90	FSAR=85	FSRF=0	FSRR=0	FWDB=-0.0172276	FXX=0.016853	LEN=1	MLLD=95.5728	PB=0.5	PBP=1	QD=37.2727	RBI=0.0195823
chr1	16376239	16376239	C	-	0.909605	161	177	6	intronic	CLCNKB	.	.	.	rs34589727	.	.	.	.	1	.	.	.	.	.	.	.	.	.	.	.	.	881.05	del	FAO=178	FDP=178	FR=.	FRO=0	FSAF=93	FSAR=85	FSRF=0	FSRR=0	FWDB=-0.0665968	FXX=0	LEN=1	MLLD=15.966	PB=0.5	PBP=1	QD=19.7988	RBI=0.125899
chr1	16376278	16376278	G	A	0.988827	177	179	3	intronic	CLCNKB	.	.	.	rs7365182	.	.	0.9355	.	1	.	.	.	.	.	.	.	.	.	.	.	.	1713.41	snp	FAO=178	FDP=178	FR=.	FRO=0	FSAF=93	FSAR=85	FSRF=0	FSRR=0	FWDB=0.0313262	FXX=0.00558628	LEN=1	MLLD=225.13	PB=0.5	PBP=1	QD=38.5037	RBI=0.0425477
chr1	16376319	16376319	T	C	0.974359	152	156	1	exonic	CLCNKB	.	synonymous SNV	CLCNKB:NM_001165945:exon3:c.T369C:p.C123C,CLCNKB:NM_000085:exon10:c.T876C:p.C292C	rs7368151	.	.	0.9353	.	1	.	.	.	.	.	.	.	.	.	.	.	.	1418.09	snp	FAO=154	FDP=157	FR=.	FRO=3	FSAF=70	FSAR=84	FSRF=2	FSRR=1	FWDB=0.00982666	FXX=0.0187488	LEN=1	MLLD=61.5389	PB=0.5	PBP=1	QD=36.1298	RBI=0.018022
chr1	16380196	16380196	T	C	1	321	321	1	exonic	CLCNKB	.	nonsynonymous SNV	CLCNKB:NM_001165945:exon9:c.T1178C:p.M393T,CLCNKB:NM_000085:exon16:c.T1685C:p.M562T	rs5253	.	.	0.9844	.	0.98	.	.	0.44	T	0	B	0.986	N	1	P	-2.2	D	3078.1	snp	FAO=321	FDP=321	FR=.	FRO=0	FSAF=164	FSAR=157	FSRF=0	FSRR=0	FWDB=0.0214896	FXX=0	LEN=1	MLLD=80.7795	PB=0.5	PBP=1	QD=38.3563	RBI=0.0222599
chr1	16380243	16380243	A	G	0.993671	314	316	2	exonic	CLCNKB	.	nonsynonymous SNV	CLCNKB:NM_001165945:exon9:c.A1225G:p.K409E,CLCNKB:NM_000085:exon16:c.A1732G:p.K578E	rs2275166	.	.	0.6503	.	0.82	.	.	0.46	T	0	B	0.034	N	1	P	-2.28	D	2978	snp	FAO=314	FDP=314	FR=.	FRO=0	FSAF=155	FSAR=159	FSRF=0	FSRR=0	FWDB=0.00116022	FXX=0.00632891	LEN=1	MLLD=179.516	PB=0.5	PBP=1	QD=37.9364	RBI=0.0855462
chr1	16380252	16380252	C	T	0.968254	305	315	4	exonic	CLCNKB	.	synonymous SNV	CLCNKB:NM_001165945:exon9:c.C1234T:p.L412L,CLCNKB:NM_000085:exon16:c.C1741T:p.L581L	rs2275167	.	.	0.6278	.	0.8	.	.	.	.	.	.	.	.	.	.	.	.	2789.3	snp	FAO=309	FDP=315	FR=.	FRO=6	FSAF=150	FSAR=159	FSRF=5	FSRR=1	FWDB=0.0610433	FXX=0	LEN=1	MLLD=49.9999	PB=0.5	PBP=1	QD=35.4197	RBI=0.0825452
chr1	16382086	16382086	C	T	0.960784	49	51	3	intronic	CLCNKB	.	.	.	rs2297727	.	.	.	.	0.8	.	.	.	.	.	.	.	.	.	.	.	.	451.5	snp	FAO=50	FDP=51	FR=.	FRO=1	FSAF=32	FSAR=18	FSRF=0	FSRR=1	FWDB=0.0201387	FXX=0	LEN=1	MLLD=169.597	PB=0.5	PBP=1	QD=35.4119	RBI=0.0242752
chr1	16383448	16383448	A	C	1	11	11	1	UTR3	CLCNKB	NM_000085:c.*37A>C,NM_001165945:c.*37A>C	.	.	rs10803415	.	.	.	.	0.97	.	.	.	.	.	.	.	.	.	.	.	.	101.96	snp	FAO=11	FDP=11	FR=.	FRO=0	FSAF=3	FSAR=8	FSRF=0	FSRR=0	FWDB=0.0315439	FXX=0	LEN=1	MLLD=60.7978	PB=0.5	PBP=1	QD=37.0752	RBI=0.0410739
chr1	16384855	16384855	G	-	#VALUE!	146;76;84	386	4;4;4	UTR3	FAM131C	NM_182623:c.*77delC	.	.	.	.	.	.	.	.	.	.	.	.	.	.	.	.	.	.	.	.	2036.47	del;del;del	FAO=396,0,0	FDP=396	FR=.	FRO=0	FSAF=188,0,0	FSAR=208,0,0	FSRF=0	FSRR=0	FWDB=0.214318,-0.632761,-0.562941	FXX=0.00999975	LEN=1,2,3	MLLD=16.9146,7.49615,10.2477	PB=0.5,0.5,0.5	PBP=1,1,1	QD=20.5704	RBI=0.216031,0.638126,0.567233
chr1	16384868	16384868	G	A	0.692308	279	403	1	UTR3	FAM131C	NM_182623:c.*64C>T	.	.	rs12756288	.	.	.	.	0.011	.	.	.	.	.	.	.	.	.	.	.	.	1625.07	snp	FAO=267	FDP=388	FR=.	FRO=121	FSAF=111	FSAR=156	FSRF=61	FSRR=60	FWDB=-0.0356744	FXX=0.0299992	LEN=1	MLLD=55.9445	PB=0.5	PBP=1	QD=16.7533	RBI=0.0863346
chr1	16384986	16384986	G	T	0.625	560	896	4	exonic	FAM131C	.	synonymous SNV	FAM131C:NM_182623:exon7:c.C789A:p.L263L	rs28496958	.	.	.	.	0.48	.	.	.	.	.	.	.	.	.	.	.	.	1364.74	snp	FAO=250	FDP=400	FR=.	FRO=150	FSAF=111	FSAR=139	FSRF=79	FSRR=71	FWDB=0.0244099	FXX=0	LEN=1	MLLD=104.465	PB=0.5	PBP=1	QD=13.6474	RBI=0.0810238
chr1	16384998	16384999	GG	CA	0.640853	571	891	6	exonic	FAM131C	.	nonframeshift substitution	FAM131C:NM_182623:exon7:c.776_777TG	.	.	.	.	.	0.26	.	.	.	.	.	.	.	.	.	.	.	.	1637.37	mnp	FAO=272	FDP=396	FR=.	FRO=124	FSAF=128	FSAR=144	FSRF=58	FSRR=66	FWDB=-0.00290678	FXX=0.00999975	LEN=2	MLLD=339.944	PB=0.5	PBP=1	QD=16.5391	RBI=0.00807015
chr1	16385042	16385042	G	A	0.669767	576	860	1	exonic	FAM131C	.	nonsynonymous SNV	FAM131C:NM_182623:exon7:c.C733T:p.R245W	rs77667563	.	.	.	.	0.47	.	.	0.06	T	0.995	D	0.005	N	1	P	2.42	T	1535.35	snp	FAO=265	FDP=400	FR=.	FRO=135	FSAF=126	FSAR=139	FSRF=60	FSRR=75	FWDB=0.0259735	FXX=0	LEN=1	MLLD=143.16	PB=0.5	PBP=1	QD=15.3535	RBI=0.0541407
chr1	16385980	16385980	G	A	0.976744	84	86	3	intronic	FAM131C	.	.	.	rs3884058	.	.	0.7496	.	0.86	.	.	.	.	.	.	.	.	.	.	.	.	784.72	snp	FAO=84	FDP=85	FR=.	FRO=1	FSAF=31	FSAR=53	FSRF=0	FSRR=1	FWDB=-0.064543	FXX=0.0116266	LEN=1	MLLD=228.819	PB=0.5	PBP=1	QD=36.9279	RBI=0.0747683
chr1	16386008	16386008	T	C	0.952381	80	84	2	exonic	FAM131C	.	synonymous SNV	FAM131C:NM_182623:exon6:c.A543G:p.Q181Q	rs2863452	.	.	.	.	0.87	.	.	.	.	.	.	.	.	.	.	.	.	713.37	snp	FAO=81	FDP=85	FR=.	FRO=4	FSAF=29	FSAR=52	FSRF=2	FSRR=2	FWDB=0.0162848	FXX=0	LEN=1	MLLD=51.0375	PB=0.5	PBP=1	QD=33.5702	RBI=0.107742
chr1	16386416	16386416	G	A	0.996139	258	259	1	exonic	FAM131C	.	synonymous SNV	FAM131C:NM_182623:exon5:c.C399T:p.D133D	rs9442230	.	.	0.7568	.	0.87	.	.	.	.	.	.	.	.	.	.	.	.	2493.41	snp	FAO=259	FDP=259	FR=.	FRO=0	FSAF=105	FSAR=154	FSRF=0	FSRR=0	FWDB=-0.0163477	FXX=0	LEN=1	MLLD=191.651	PB=0.5	PBP=1	QD=38.5083	RBI=0.0206686
chr1	16386447	16386447	G	C	0.992	248	250	2	exonic	FAM131C	.	nonsynonymous SNV	FAM131C:NM_182623:exon5:c.C368G:p.P123R	rs11576236	.	.	.	.	0.98	.	.	0.74	T	0	B	0.666	N	1	P	1.61	T	2405.95	snp	FAO=256	FDP=256	FR=.	FRO=0	FSAF=103	FSAR=153	FSRF=0	FSRR=0	FWDB=0.055522	FXX=0.00775164	LEN=1	MLLD=50.352	PB=0.5	PBP=1	QD=37.593	RBI=0.0566261
chr1	16386495	16386495	C	T	0.996	249	250	1	exonic	FAM131C	.	nonsynonymous SNV	FAM131C:NM_182623:exon5:c.G320A:p.R107Q	rs71510977	.	.	.	.	0.8	.	.	1	T	1	D	0.001	N	0.06	P	2.77	T	2368.65	snp	FAO=249	FDP=249	FR=.	FRO=0	FSAF=96	FSAR=153	FSRF=0	FSRR=0	FWDB=0.0458044	FXX=0.0158097	LEN=1	MLLD=334.874	PB=0.5	PBP=1	QD=38.0506	RBI=0.0458451
chr1	16388556	16388556	C	T	0.994792	191	192	1	intronic	FAM131C	.	.	.	rs2863455	.	.	0.6526	.	0.83	.	.	.	.	.	.	.	.	.	.	.	.	1831.62	snp	FAO=192	FDP=192	FR=.	FRO=0	FSAF=79	FSAR=113	FSRF=0	FSRR=0	FWDB=0.00237625	FXX=0	LEN=1	MLLD=196.308	PB=0.5	PBP=1	QD=38.1587	RBI=0.0964233
chr1	16388565	16388565	C	G	1	196	196	2	intronic	FAM131C	.	.	.	rs7524413	.	.	0.4137	.	0.78	.	.	.	.	.	.	.	.	.	.	.	.	1878.71	snp	FAO=196	FDP=196	FR=.	FRO=0	FSAF=79	FSAR=117	FSRF=0	FSRR=0	FWDB=0.0127741	FXX=0	LEN=1	MLLD=193.703	PB=0.5	PBP=1	QD=38.3411	RBI=0.0217103
chr1	16388646	16388646	T	C	1	204	204	1	exonic	FAM131C	.	synonymous SNV	FAM131C:NM_182623:exon4:c.A216G:p.R72R	rs2863456	.	.	0.8712	.	0.91	.	.	.	.	.	.	.	.	.	.	.	.	1951.58	snp	FAO=204	FDP=204	FR=.	FRO=0	FSAF=78	FSAR=126	FSRF=0	FSRR=0	FWDB=-0.00714798	FXX=0	LEN=1	MLLD=164.449	PB=0.5	PBP=1	QD=38.2663	RBI=0.0509869
chr1	16528218	16528218	G	T	0.994975	198	199	4	intronic	ARHGEF19	.	.	.	rs6676143	.	.	0.4884	.	0.71	.	.	.	.	.	.	.	.	.	.	.	.	1888.46	snp	FAO=198	FDP=198	FR=.	FRO=0	FSAF=111	FSAR=87	FSRF=0	FSRR=0	FWDB=0.016755	FXX=0.00502487	LEN=1	MLLD=346.17	PB=0.5	PBP=1	QD=38.1508	RBI=0.0215596
chr1	16559541	16559541	C	G	0.329365	83	252	2	intronic	RSG1	.	.	.	rs3738631	.	.	0.3319	.	0.59	.	.	.	.	.	.	.	.	.	.	.	.	201.26	snp	FAO=83	FDP=258	FR=.	FRO=175	FSAF=29	FSAR=54	FSRF=68	FSRR=107	FWDB=0.0237048	FXX=0	LEN=1	MLLD=150.783	PB=0.5	PBP=1	QD=3.12031	RBI=0.0615419
chr1	16577794	16577794	C	T	0.306748	100	326	1	exonic	FBXO42	.	nonsynonymous SNV	FBXO42:NM_018994:exon10:c.G1525A:p.A509T	rs35196193	.	.	0.0679	.	0.071	.	.	0.66	T	0	B	0.136	N	1	N	3.71	T	220.85	snp	FAO=100	FDP=326	FR=.	FRO=226	FSAF=61	FSAR=39	FSRF=119	FSRR=107	FWDB=0.00238942	FXX=0	LEN=1	MLLD=70.0567	PB=0.5	PBP=1	QD=2.70977	RBI=0.0219018
chr1	16577908	16577908	G	C	0.291946	87	298	2	exonic	FBXO42	.	nonsynonymous SNV	FBXO42:NM_018994:exon10:c.C1411G:p.P471A	rs12069239	.	.	0.3586	.	0.44	.	.	0.61	T	0	B	0.323	N	1	P	3.68	T	179.79	snp	FAO=87	FDP=297	FR=.	FRO=210	FSAF=49	FSAR=38	FSRF=96	FSRR=114	FWDB=-0.00592733	FXX=0.00335559	LEN=1	MLLD=68.0375	PB=0.5	PBP=1	QD=2.42138	RBI=0.0775868
chr1	16641899	16641899	C	T	0.617188	79	128	2	exonic	FBXO42	.	synonymous SNV	FBXO42:NM_018994:exon2:c.G15A:p.S5S	rs2273311	.	.	0.3973	.	0.68	.	.	.	.	.	.	.	.	.	.	.	.	430.69	snp	FAO=79	FDP=128	FR=.	FRO=49	FSAF=42	FSAR=37	FSRF=24	FSRR=25	FWDB=-0.0421628	FXX=0	LEN=1	MLLD=221.625	PB=0.5	PBP=1	QD=13.4591	RBI=0.0422983
chr1	16730308	16730308	G	T	0.66	99	150	1	exonic	SPATA21	.	nonsynonymous SNV	SPATA21:NM_198546:exon10:c.C915A:p.H305Q	rs41269193	.	.	0.0678	.	0.096	.	.	0.28	T	0.257	B	0.98	N	0.983	N	1.03	T	602.97	snp	FAO=103	FDP=153	FR=.	FRO=50	FSAF=47	FSAR=56	FSRF=26	FSRR=24	FWDB=0.0246296	FXX=0	LEN=1	MLLD=299.176	PB=0.5	PBP=1	QD=15.764	RBI=0.0267624
chr1	16730582	16730582	C	G	0.616216	114	185	2	intronic	SPATA21	.	.	.	rs17419150	.	.	0.3634	.	0.69	.	.	.	.	.	.	.	.	.	.	.	.	612.51	snp	FAO=114	FDP=185	FR=.	FRO=71	FSAF=75	FSAR=39	FSRF=47	FSRR=24	FWDB=-0.0268973	FXX=0	LEN=1	MLLD=264.451	PB=0.5	PBP=1	QD=13.2435	RBI=0.0283262
chr1	16736132	16736132	T	C	0.342466	50	146	1	exonic	SPATA21	.	nonsynonymous SNV	SPATA21:NM_198546:exon6:c.A551G:p.Q184R	rs4661746	.	.	0.3281	.	0.33	.	.	0.18	T	0.144	B	0.283	N	1	P	-0.15	T	136.82	snp	FAO=50	FDP=146	FR=.	FRO=96	FSAF=14	FSAR=36	FSRF=32	FSRR=64	FWDB=0.00145268	FXX=0	LEN=1	MLLD=99.8095	PB=0.5	PBP=1	QD=3.74858	RBI=0.00553648
chr1	16736546	16736546	C	T	0.98374	121	123	1	intronic	SPATA21	.	.	.	rs10907226	.	.	0.6541	.	0.92	.	.	.	.	.	.	.	.	.	.	.	.	1145.67	snp	FAO=122	FDP=122	FR=.	FRO=0	FSAF=66	FSAR=56	FSRF=0	FSRR=0	FWDB=-0.00267118	FXX=0.0161277	LEN=1	MLLD=323.591	PB=0.5	PBP=1	QD=37.5629	RBI=0.0231745
chr1	16785378	16785378	A	T	0.668224	143	214	1	exonic	NECAP2	.	nonsynonymous SNV	NECAP2:NM_001145277:exon7:c.A709T:p.S237C,NECAP2:NM_001145278:exon8:c.A707T:p.Q236L,NECAP2:NM_018090:exon8:c.A785T:p.Q262L	rs144337817	.	.	0.0016	.	0.015	.	.	0.04	D	0.997	D	0.205	N	1	D	0.84	T	835.91	snp	FAO=143	FDP=214	FR=.	FRO=71	FSAF=93	FSAR=50	FSRF=36	FSRR=35	FWDB=-0.0582242	FXX=0	LEN=1	MLLD=245.087	PB=0.5	PBP=1	QD=15.6245	RBI=0.0619724
chr1	16890320	16890320	T	C	0.247839	172	694	1	UTR3	NBPF1	NM_017940:c.*118A>G	.	.	rs3900707	.	.	.	.	.	.	.	.	.	.	.	.	.	.	.	.	.	144.8	snp	FAO=98	FDP=400	FR=.	FRO=302	FSAF=74	FSAR=24	FSRF=181	FSRR=121	FWDB=-0.0230986	FXX=0	LEN=1	MLLD=60.5012	PB=0.5	PBP=1	QD=1.448	RBI=0.0352532
chr1	16890421	16890421	G	A	0.196658	153	778	2	UTR3	NBPF1	NM_017940:c.*17C>T	.	.	rs2990549	.	.	.	.	0.48	.	.	.	.	.	.	.	.	.	.	.	.	57.21	snp	FAO=74	FDP=400	FR=.	FRO=326	FSAF=45	FSAR=29	FSRF=211	FSRR=115	FWDB=0.00612911	FXX=0	LEN=1	MLLD=99.3809	PB=0.5	PBP=1	QD=0.572119	RBI=0.0391823
chr1	16890428	16890428	T	A	0.270619	210	776	1	UTR3	NBPF1	NM_017940:c.*10A>T	.	.	rs3900708	.	.	0.1431	.	0.46	.	.	.	.	.	.	.	.	.	.	.	.	189.7	snp	FAO=107	FDP=397	FR=.	FRO=290	FSAF=78	FSAR=29	FSRF=177	FSRR=113	FWDB=-0.00436608	FXX=0.00749981	LEN=1	MLLD=311.886	PB=0.5	PBP=1	QD=1.91132	RBI=0.0151582
chr1	16890484	16890484	G	C	0.136598	106	776	1	exonic	NBPF1	.	unknown	UNKNOWN	rs12117084	.	.	.	.	0.41	.	.	.	.	.	.	.	.	.	.	.	.	26.78	snp	FAO=61	FDP=396	FR=.	FRO=335	FSAF=38	FSAR=23	FSRF=210	FSRR=125	FWDB=-0.148932	FXX=0.00999975	LEN=1	MLLD=64.3976	PB=0.5	PBP=1	QD=0.270518	RBI=0.149869
chr1	16890598	16890598	T	A	0.609948	699	1146	1	exonic	NBPF1	.	unknown	UNKNOWN	rs2990550	.	.	.	.	0.52	.	.	.	.	.	.	.	.	.	.	.	.	1219	snp	FAO=237	FDP=399	FR=.	FRO=162	FSAF=112	FSAR=125	FSRF=82	FSRR=80	FWDB=0.0123392	FXX=0.00249994	LEN=1	MLLD=172.837	PB=0.5	PBP=1	QD=12.2206	RBI=0.0180394
chr1	16890602	16890602	T	G	0.162587	186	1144	2	exonic	NBPF1	.	unknown	UNKNOWN	rs2990551	.	.	.	.	0.43	.	.	.	.	.	.	.	.	.	.	.	.	38.86	snp	FAO=67	FDP=400	FR=.	FRO=333	FSAF=31	FSAR=36	FSRF=163	FSRR=170	FWDB=-0.00948577	FXX=0	LEN=1	MLLD=197.811	PB=0.5	PBP=1	QD=0.388559	RBI=0.0152749
chr1	16890639	16890639	C	T	0.585451	668	1141	1	exonic	NBPF1	.	unknown	UNKNOWN	rs1043750	.	.	.	.	0.48	.	.	.	.	.	.	.	.	.	.	.	.	1276.76	snp	FAO=242	FDP=398	FR=.	FRO=156	FSAF=113	FSAR=129	FSRF=79	FSRR=77	FWDB=-0.0166004	FXX=0.00499988	LEN=1	MLLD=190.9	PB=0.5	PBP=1	QD=12.8318	RBI=0.0595384
chr1	16890644	16890644	C	T	0.219965	249	1132	1	exonic	NBPF1	.	unknown	UNKNOWN	rs2992339	.	.	.	.	0.5	.	.	.	.	.	.	.	.	.	.	.	.	107.51	snp	FAO=89	FDP=400	FR=.	FRO=311	FSAF=38	FSAR=51	FSRF=156	FSRR=155	FWDB=-0.0151141	FXX=0	LEN=1	MLLD=183.479	PB=0.5	PBP=1	QD=1.07509	RBI=0.015233
chr1	16890671	16890672	TG	CA	0.756039	626	828	1	exonic	NBPF1	.	unknown	UNKNOWN	.	.	.	.	.	.	.	.	.	.	.	.	.	.	.	.	.	.	2060.23	mnp	FAO=305	FDP=400	FR=.	FRO=95	FSAF=115	FSAR=190	FSRF=48	FSRR=47	FWDB=-0.0113927	FXX=0	LEN=2	MLLD=305.086	PB=0.5	PBP=1	QD=20.6023	RBI=0.0177354
chr1	16901668	16901668	T	C	0.333333	3	9	3	exonic	NBPF1	.	unknown	UNKNOWN	rs3901679	.	.	0.2929	.	0.58	.	.	.	.	.	.	.	.	.	.	.	.	15.35	snp	FAO=3	FDP=9	FR=.	FRO=6	FSAF=3	FSAR=0	FSRF=6	FSRR=0	FWDB=0.0574863	FXX=0	LEN=1	MLLD=44.1573	PB=0.5	PBP=1	QD=6.82009	RBI=0.0574863
chr1	16902784	16902784	G	A	0.3125	10	32	2	exonic	NBPF1	.	unknown	UNKNOWN	.	.	.	.	.	0.0051	.	.	.	.	.	.	.	.	.	.	.	.	31.96	snp	FAO=10	FDP=32	FR=.	FRO=22	FSAF=4	FSAR=6	FSRF=9	FSRR=13	FWDB=-0.017446	FXX=0	LEN=1	MLLD=284.514	PB=0.5	PBP=1	QD=3.99447	RBI=0.0193844
chr1	16905718	16905718	A	C	0.35	7	20	1	exonic	NBPF1	.	unknown	UNKNOWN	rs3738661	.	.	.	.	0.5	.	.	.	.	.	.	.	.	.	.	.	.	27.88	snp	FAO=7	FDP=20	FR=.	FRO=13	FSAF=4	FSAR=3	FSRF=10	FSRR=3	FWDB=-0.00427674	FXX=0	LEN=1	MLLD=121.155	PB=0.5	PBP=1	QD=5.57539	RBI=0.0297323
chr1	16907328	16907328	G	T	0.818514	672	821	2	exonic	NBPF1	.	unknown	UNKNOWN	rs78540200	.	.	.	.	0.51	.	.	.	.	.	.	.	.	.	.	.	.	2404.16	snp	FAO=328	FDP=400	FR=.	FRO=72	FSAF=154	FSAR=174	FSRF=34	FSRR=38	FWDB=-0.00613878	FXX=0	LEN=1	MLLD=337.633	PB=0.5	PBP=1	QD=24.0416	RBI=0.0110067
chr1	16907466	16907466	G	A	0.156118	74	474	3	intronic	NBPF1	.	.	.	rs371465077	.	.	.	.	0.31	.	.	.	.	.	.	.	.	.	.	.	.	22.15	snp	FAO=59	FDP=400	FR=.	FRO=341	FSAF=21	FSAR=38	FSRF=175	FSRR=166	FWDB=-0.0201766	FXX=0	LEN=1	MLLD=219.595	PB=0.5	PBP=1	QD=0.221457	RBI=0.0228489
chr1	16909052	16909052	C	T	0.847826	78	92	1	exonic	NBPF1	.	unknown	UNKNOWN	rs140548913	.	.	.	.	1	.	.	.	.	.	.	.	.	.	.	.	.	591.88	snp	FAO=78	FDP=92	FR=.	FRO=14	FSAF=42	FSAR=36	FSRF=7	FSRR=7	FWDB=0.00275221	FXX=0	LEN=1	MLLD=329.877	PB=0.5	PBP=1	QD=25.7341	RBI=0.0229815
chr1	16909129	16909129	T	C	0.285714	4	14	2	exonic	NBPF1	.	unknown	UNKNOWN	rs199798572	.	.	.	.	0.53	.	.	.	.	.	.	.	.	.	.	.	.	16.26	snp	FAO=4	FDP=14	FR=.	FRO=10	FSAF=0	FSAR=4	FSRF=4	FSRR=6	FWDB=-0.0414282	FXX=0	LEN=1	MLLD=173.759	PB=0.5	PBP=1	QD=4.64557	RBI=0.0441955
chr1	16912014	16912015	AG	CA	#VALUE!	33;17	91	1;1	exonic	NBPF1	.	unknown	UNKNOWN	.	.	.	.	.	.	.	.	.	.	.	.	.	.	.	.	.	.	229.17	mnp;snp	FAO=33,17	FDP=91	FR=.	FRO=41	FSAF=26,7	FSAR=7,10	FSRF=36	FSRR=5	FWDB=0.0343651,-0.00749603	FXX=0.0108684	LEN=2,1	MLLD=48.5593,91.7504	PB=0.5,0.5	PBP=1,1	QD=10.0735	RBI=0.0425295,0.00769313
chr1	16914252	16914252	C	T	0.165254	78	472	2	exonic	NBPF1	.	unknown	UNKNOWN	rs1020241	.	.	.	.	0.39	.	.	.	.	.	.	.	.	.	.	.	.	36.47	snp	FAO=66	FDP=400	FR=.	FRO=334	FSAF=26	FSAR=40	FSRF=185	FSRR=149	FWDB=-0.0328851	FXX=0	LEN=1	MLLD=65.1001	PB=0.5	PBP=1	QD=0.364656	RBI=0.0401135
chr1	16918424	16918424	G	C	0.411523	300	729	1	exonic	NBPF1	.	unknown	UNKNOWN	rs9730077	.	.	0.0371	.	0.13	.	.	.	.	.	.	.	.	.	.	.	.	562.61	snp	FAO=166	FDP=398	FR=.	FRO=232	FSAF=76	FSAR=90	FSRF=114	FSRR=118	FWDB=-0.0134977	FXX=0.00499988	LEN=1	MLLD=210.911	PB=0.5	PBP=1	QD=5.6544	RBI=0.0178855
chr1	16918502	16918502	A	G	0.335219	237	707	1	exonic	NBPF1	.	unknown	UNKNOWN	rs3925698	.	.	.	.	0.61	.	.	.	.	.	.	.	.	.	.	.	.	342.07	snp	FAO=135	FDP=400	FR=.	FRO=265	FSAF=58	FSAR=77	FSRF=124	FSRR=141	FWDB=0.029901	FXX=0	LEN=1	MLLD=83.9182	PB=0.5	PBP=1	QD=3.4207	RBI=0.0578668
chr1	17248500	17248500	A	G	0.5	74	148	1	UTR5	CROCC	NM_014675:c.-14A>G	.	.	rs6683035	.	.	0.4793	.	0.54	.	.	.	.	.	.	.	.	.	.	.	.	328.35	snp	FAO=74	FDP=145	FR=.	FRO=71	FSAF=35	FSAR=39	FSRF=28	FSRR=43	FWDB=0.00307107	FXX=0.0333311	LEN=1	MLLD=63.9755	PB=0.5	PBP=1	QD=9.05785	RBI=0.0686095
chr1	17248532	17248532	A	G	1	137	137	1	exonic	CROCC	.	nonsynonymous SNV	CROCC:NM_014675:exon1:c.A19G:p.R7G	rs6586566	.	.	.	.	1	.	.	1	T	0	B	.	.	1	P	3.03	T	1426.47	snp	FAO=149	FDP=149	FR=.	FRO=0	FSAF=61	FSAR=88	FSRF=0	FSRR=0	FWDB=0.0164263	FXX=0	LEN=1	MLLD=307.356	PB=0.5	PBP=1	QD=38.2945	RBI=0.0205093
chr1	17250836	17250836	A	G	0.246851	98	397	1	exonic	CROCC	.	synonymous SNV	CROCC:NM_014675:exon3:c.A213G:p.T71T	rs57174186	.	.	0.3223	.	0.44	.	.	.	.	.	.	.	.	.	.	.	.	149.95	snp	FAO=99	FDP=398	FR=.	FRO=299	FSAF=52	FSAR=47	FSRF=124	FSRR=175	FWDB=-0.0237107	FXX=0	LEN=1	MLLD=149.305	PB=0.5	PBP=1	QD=1.50701	RBI=0.064985
chr1	17256313	17256313	G	A	0.273148	59	216	2	intronic	CROCC	.	.	.	rs9435710	.	.	.	.	0.49	.	.	.	.	.	.	.	.	.	.	.	.	111.76	snp	FAO=59	FDP=216	FR=.	FRO=157	FSAF=24	FSAR=35	FSRF=75	FSRR=82	FWDB=0.041341	FXX=0	LEN=1	MLLD=58.6168	PB=0.5	PBP=1	QD=2.0696	RBI=0.0539491
chr1	17263290	17263290	G	A	0.185567	18	97	3	exonic	CROCC	.	nonsynonymous SNV	CROCC:NM_014675:exon9:c.G1115A:p.R372Q	rs57442576	.	.	0.0872	.	0.16	.	.	0.54	T	0.135	B	.	.	0.999	P	2.8	T	20.58	snp	FAO=18	FDP=97	FR=.	FRO=79	FSAF=11	FSAR=7	FSRF=38	FSRR=41	FWDB=-0.00335981	FXX=0	LEN=1	MLLD=175.898	PB=0.5	PBP=1	QD=0.848707	RBI=0.00624835
chr1	17264920	17264920	C	T	0.464286	13	28	1	exonic	CROCC	.	nonsynonymous SNV	CROCC:NM_014675:exon11:c.C1316T:p.A439V	rs4463721	.	.	.	.	0.48	.	.	0.63	T	0.655	P	.	.	0.992	N	2.68	T	59.04	snp	FAO=13	FDP=28	FR=.	FRO=15	FSAF=13	FSAR=0	FSRF=13	FSRR=2	FWDB=0.0575905	FXX=0	LEN=1	MLLD=63.0019	PB=0.5	PBP=1	QD=8.43463	RBI=0.0614232
chr1	17264939	17264939	T	C	0.448276	13	29	1	exonic	CROCC	.	synonymous SNV	CROCC:NM_014675:exon11:c.T1335C:p.D445D	rs4558023	.	.	.	.	0.48	.	.	.	.	.	.	.	.	.	.	.	.	57.53	snp	FAO=13	FDP=29	FR=.	FRO=16	FSAF=13	FSAR=0	FSRF=13	FSRR=3	FWDB=0.0056746	FXX=0	LEN=1	MLLD=304.517	PB=0.5	PBP=1	QD=7.93531	RBI=0.120899
chr1	17265560	17265560	C	T	0.355212	92	259	4	exonic	CROCC	.	nonsynonymous SNV	CROCC:NM_014675:exon12:c.C1531T:p.P511S	rs9435793	.	.	.	.	0.46	.	.	0.81	T	0.634	P	.	.	0.888	N	3	T	255.51	snp	FAO=92	FDP=259	FR=.	FRO=167	FSAF=48	FSAR=44	FSRF=84	FSRR=83	FWDB=-0.0178536	FXX=0	LEN=1	MLLD=192.307	PB=0.5	PBP=1	QD=3.94612	RBI=0.0399538
chr1	17266536	17266536	G	C	0.20339	36	177	2	exonic	CROCC	.	nonsynonymous SNV	CROCC:NM_014675:exon13:c.G1756C:p.D586H	rs9435714	.	.	.	.	0.41	.	.	0.09	T	1	D	.	.	0.99	D	2.82	T	41.01	snp	FAO=36	FDP=177	FR=.	FRO=141	FSAF=19	FSAR=17	FSRF=55	FSRR=86	FWDB=-0.032674	FXX=0.00561766	LEN=1	MLLD=199.741	PB=0.5	PBP=1	QD=0.926813	RBI=0.034039
chr1	17273396	17273396	A	G	0.233766	18	77	1	exonic	CROCC	.	synonymous SNV	CROCC:NM_014675:exon17:c.A2424G:p.L808L	rs7537468	.	.	0.1571	.	0.46	.	.	.	.	.	.	.	.	.	.	.	.	32.15	snp	FAO=18	FDP=77	FR=.	FRO=59	FSAF=5	FSAR=13	FSRF=24	FSRR=35	FWDB=-0.0689376	FXX=0	LEN=1	MLLD=223.934	PB=0.5	PBP=1	QD=1.67029	RBI=0.0689378
chr1	17273444	17273444	G	A	0.236842	18	76	1	exonic	CROCC	.	synonymous SNV	CROCC:NM_014675:exon17:c.G2472A:p.T824T	rs7545185	.	.	0.1454	.	0.46	.	.	.	.	.	.	.	.	.	.	.	.	32.88	snp	FAO=18	FDP=76	FR=.	FRO=58	FSAF=4	FSAR=14	FSRF=23	FSRR=35	FWDB=-0.0390588	FXX=0	LEN=1	MLLD=103.161	PB=0.5	PBP=1	QD=1.7307	RBI=0.054719
chr1	17295679	17295679	T	C	0.642857	72	112	1	exonic	CROCC	.	synonymous SNV	CROCC:NM_014675:exon32:c.T5145C:p.A1715A	rs4920574	.	.	0.8967	.	0.99	.	.	.	.	.	.	.	.	.	.	.	.	419.82	snp	FAO=73	FDP=111	FR=.	FRO=38	FSAF=45	FSAR=28	FSRF=15	FSRR=23	FWDB=-0.0107028	FXX=0.0176975	LEN=1	MLLD=228.971	PB=0.5	PBP=1	QD=15.1287	RBI=0.0470518
chr1	17297289	17297289	C	T	0.663317	132	199	4	intronic	CROCC	.	.	.	rs9435656	.	.	0.7282	.	0.85	.	.	.	.	.	.	.	.	.	.	.	.	771.19	snp	FAO=132	FDP=199	FR=.	FRO=67	FSAF=45	FSAR=87	FSRF=17	FSRR=50	FWDB=0.034258	FXX=0	LEN=1	MLLD=354.459	PB=0.5	PBP=1	QD=15.5014	RBI=0.0343016
chr1	17301780	17301780	A	G	0.699301	100	143	1	exonic	MFAP2	.	synonymous SNV	MFAP2:NM_001135247:exon8:c.T429C:p.H143H,MFAP2:NM_001135248:exon8:c.T429C:p.H143H,MFAP2:NM_002403:exon8:c.T432C:p.H144H,MFAP2:NM_017459:exon8:c.T432C:p.H144H	rs761422	.	.	0.474	.	0.49	.	.	.	.	.	.	.	.	.	.	.	.	623.48	snp	FAO=101	FDP=144	FR=.	FRO=43	FSAF=66	FSAR=35	FSRF=28	FSRR=15	FWDB=-0.00196888	FXX=0	LEN=1	MLLD=198.703	PB=0.5	PBP=1	QD=17.3189	RBI=0.0359363
chr1	17312743	17312743	C	T	0.645349	111	172	1	exonic	ATP13A2	.	nonsynonymous SNV	ATP13A2:NM_001141974:exon27:c.G3214A:p.A1072T	rs3170740	CLINSIG=non-pathogenic;CLNDBN=not_specified;CLNREVSTAT=criteria_provided\x2c_single_submitter;CLNACC=RCV000116444.1;CLNDSDB=MedGen;CLNDSDBID=CN169374	.	0.5255	.	0.56	.	.	1	T	0.001	B	.	.	0.031	P	-3.3	D	661.48	snp	FAO=112	FDP=165	FR=.	FRO=53	FSAF=41	FSAR=71	FSRF=24	FSRR=29	FWDB=0.100041	FXX=0.0406953	LEN=1	MLLD=51.4781	PB=0.5	PBP=1	QD=16.0358	RBI=0.1001
chr1	17313343	17313343	G	A	0.650538	121	186	2	exonic	ATP13A2	.	synonymous SNV	ATP13A2:NM_001141974:exon26:c.C3060T:p.A1020A,ATP13A2:NM_001141973:exon27:c.C3177T:p.A1059A,ATP13A2:NM_022089:exon27:c.C3192T:p.A1064A	rs9435659	CLINSIG=non-pathogenic;CLNDBN=not_specified;CLNREVSTAT=criteria_provided\x2c_single_submitter;CLNACC=RCV000116442.1;CLNDSDB=MedGen;CLNDSDBID=CN169374	.	0.5234	.	0.52	.	.	.	.	.	.	.	.	.	.	.	.	689.5	snp	FAO=121	FDP=186	FR=.	FRO=65	FSAF=72	FSAR=49	FSRF=25	FSRR=40	FWDB=-0.0405706	FXX=0	LEN=1	MLLD=64.0818	PB=0.5	PBP=1	QD=14.828	RBI=0.0588917
chr1	17313654	17313654	C	T	0.675532	127	188	1	exonic	ATP13A2	.	synonymous SNV	ATP13A2:NM_001141974:exon25:c.G2838A:p.V946V,ATP13A2:NM_001141973:exon26:c.G2955A:p.V985V,ATP13A2:NM_022089:exon26:c.G2970A:p.V990V	rs761421	CLINSIG=non-pathogenic;CLNDBN=not_specified;CLNREVSTAT=criteria_provided\x2c_single_submitter;CLNACC=RCV000116439.1;CLNDSDB=MedGen;CLNDSDBID=CN169374	.	0.522	.	0.52	.	.	.	.	.	.	.	.	.	.	.	.	772.57	snp	FAO=128	FDP=187	FR=.	FRO=59	FSAF=75	FSAR=53	FSRF=33	FSRR=26	FWDB=-0.0105231	FXX=0.00531887	LEN=1	MLLD=257.09	PB=0.5	PBP=1	QD=16.5255	RBI=0.0127791
chr1	17314942	17314942	G	A	0.759036	63	83	1	exonic	ATP13A2	.	synonymous SNV	ATP13A2:NM_001141974:exon23:c.C2505T:p.G835G,ATP13A2:NM_001141973:exon24:c.C2622T:p.G874G,ATP13A2:NM_022089:exon24:c.C2637T:p.G879G	rs9435662	CLINSIG=non-pathogenic;CLNDBN=not_specified;CLNREVSTAT=criteria_provided\x2c_single_submitter;CLNACC=RCV000116435.1;CLNDSDB=MedGen;CLNDSDBID=CN169374	.	0.5222	.	0.52	.	.	.	.	.	.	.	.	.	.	.	.	423.94	snp	FAO=63	FDP=83	FR=.	FRO=20	FSAF=19	FSAR=44	FSRF=8	FSRR=12	FWDB=0.0771535	FXX=0	LEN=1	MLLD=64.8395	PB=0.5	PBP=1	QD=20.4309	RBI=0.0931301
chr1	17319011	17319011	G	A	0.651007	97	149	5	exonic	ATP13A2	.	synonymous SNV	ATP13A2:NM_001141973:exon17:c.C1800T:p.P600P,ATP13A2:NM_001141974:exon17:c.C1800T:p.P600P,ATP13A2:NM_022089:exon17:c.C1815T:p.P605P	rs2076603	CLINSIG=non-pathogenic;CLNDBN=not_specified;CLNREVSTAT=criteria_provided\x2c_single_submitter;CLNACC=RCV000116434.1;CLNDSDB=MedGen;CLNDSDBID=CN169374	.	0.6323	.	0.63	.	.	.	.	.	.	.	.	.	.	.	.	564.25	snp	FAO=97	FDP=148	FR=.	FRO=51	FSAF=51	FSAR=46	FSRF=20	FSRR=31	FWDB=0.0239745	FXX=0.0133324	LEN=1	MLLD=334.084	PB=0.5	PBP=1	QD=15.2501	RBI=0.0263814
chr1	17359676	17359676	C	A	0.7875	63	80	1	intronic	SDHB	.	.	.	rs1022580	.	.	0.9728	.	1	.	.	.	.	.	.	.	.	.	.	.	.	450.52	snp	FAO=63	FDP=80	FR=.	FRO=17	FSAF=15	FSAR=48	FSRF=6	FSRR=11	FWDB=0.046104	FXX=0	LEN=1	MLLD=62.6635	PB=0.5	PBP=1	QD=22.526	RBI=0.052418
chr1	17380497	17380497	G	T	0.686441	81	118	3	exonic	SDHB	.	synonymous SNV	SDHB:NM_003000:exon1:c.C18A:p.A6A	rs2746462	CLINSIG=non-pathogenic|non-pathogenic;CLNDBN=not_specified|Hereditary_cancer-predisposing_syndrome;CLNREVSTAT=criteria_provided\x2c_multiple_submitters\x2c_no_conflicts|criteria_provided\x2c_single_submitter;CLNACC=RCV000037717.5|RCV000162442.1;CLNDSDB=MedGen|MedGen:SNOMED_CT;CLNDSDBID=CN169374|C0027672:699346009	.	0.973	.	1	.	.	.	.	.	.	.	.	.	.	.	.	499.45	snp	FAO=82	FDP=119	FR=.	FRO=37	FSAF=29	FSAR=53	FSRF=17	FSRR=20	FWDB=0.0325202	FXX=0	LEN=1	MLLD=85.1199	PB=0.5	PBP=1	QD=16.7884	RBI=0.0329526
chr1	17395480	17395480	G	A	0.697368	106	152	1	UTR3	PADI2	NM_007365:c.*59C>T	.	.	rs2076599	.	.	.	.	0.59	.	.	.	.	.	.	.	.	.	.	.	.	655.58	snp	FAO=106	FDP=151	FR=.	FRO=45	FSAF=53	FSAR=53	FSRF=24	FSRR=21	FWDB=0.0324567	FXX=0.00657851	LEN=1	MLLD=144.479	PB=0.5	PBP=1	QD=17.3662	RBI=0.0327011
chr1	17395521	17395521	G	A	0.706667	106	150	1	UTR3	PADI2	NM_007365:c.*18C>T	.	.	rs2076598	.	.	0.5988	.	0.61	.	.	.	.	.	.	.	.	.	.	.	.	667.05	snp	FAO=106	FDP=150	FR=.	FRO=44	FSAF=53	FSAR=53	FSRF=23	FSRR=21	FWDB=-0.0123678	FXX=0	LEN=1	MLLD=185.782	PB=0.5	PBP=1	QD=17.7881	RBI=0.0226504
chr1	17396703	17396703	T	C	0.632411	160	253	1	exonic	PADI2	.	synonymous SNV	PADI2:NM_007365:exon15:c.A1644G:p.L548L	rs2076595	.	.	0.599	.	0.61	.	.	.	.	.	.	.	.	.	.	.	.	892	snp	FAO=161	FDP=253	FR=.	FRO=92	FSAF=84	FSAR=77	FSRF=45	FSRR=47	FWDB=0.000685164	FXX=0	LEN=1	MLLD=170.517	PB=0.5	PBP=1	QD=14.1027	RBI=0.000903367
chr1	17402116	17402116	G	T	0.75	90	120	3	intronic	PADI2	.	.	.	rs3818035	.	.	.	.	0.66	.	.	.	.	.	.	.	.	.	.	.	.	605.79	snp	FAO=90	FDP=120	FR=.	FRO=30	FSAF=56	FSAR=34	FSRF=22	FSRR=8	FWDB=0.0315485	FXX=0	LEN=1	MLLD=62.0212	PB=0.5	PBP=1	QD=20.193	RBI=0.0360666
chr1	17402135	17402135	T	C	0.752	94	125	1	intronic	PADI2	.	.	.	rs3818034	.	.	0.6538	.	0.67	.	.	.	.	.	.	.	.	.	.	.	.	625.99	snp	FAO=94	FDP=125	FR=.	FRO=31	FSAF=55	FSAR=39	FSRF=23	FSRR=8	FWDB=0.0157655	FXX=0	LEN=1	MLLD=63.3273	PB=0.5	PBP=1	QD=20.0316	RBI=0.025817
chr1	17402159	17402159	G	A	0.765625	98	128	3	intronic	PADI2	.	.	.	rs3818033	.	.	0.6533	.	0.66	.	.	.	.	.	.	.	.	.	.	.	.	675.57	snp	FAO=99	FDP=128	FR=.	FRO=29	FSAF=58	FSAR=41	FSRF=20	FSRR=9	FWDB=0.0254168	FXX=0	LEN=1	MLLD=155.335	PB=0.5	PBP=1	QD=21.1116	RBI=0.0552623
chr1	17402255	17402255	C	T	0.757353	103	136	1	exonic	PADI2	.	synonymous SNV	PADI2:NM_007365:exon12:c.G1374A:p.A458A	rs3818032	.	.	0.653	.	0.66	.	.	.	.	.	.	.	.	.	.	.	.	693.73	snp	FAO=103	FDP=136	FR=.	FRO=33	FSAF=54	FSAR=49	FSRF=20	FSRR=13	FWDB=0.0380496	FXX=0.00729874	LEN=1	MLLD=175.946	PB=0.5	PBP=1	QD=20.4037	RBI=0.0387231
chr1	17405809	17405809	G	A	0.62963	136	216	1	exonic	PADI2	.	synonymous SNV	PADI2:NM_007365:exon11:c.C1260T:p.N420N	rs2057096	.	.	0.5781	.	0.59	.	.	.	.	.	.	.	.	.	.	.	.	747.09	snp	FAO=136	FDP=216	FR=.	FRO=80	FSAF=78	FSAR=58	FSRF=38	FSRR=42	FWDB=0.0163172	FXX=0	LEN=1	MLLD=352.436	PB=0.5	PBP=1	QD=13.8351	RBI=0.0168281
chr1	17405916	17405916	C	T	0.635514	136	214	1	intronic	PADI2	.	.	.	rs2057095	.	.	0.5778	.	0.59	.	.	.	.	.	.	.	.	.	.	.	.	753.52	snp	FAO=136	FDP=214	FR=.	FRO=78	FSAF=76	FSAR=60	FSRF=34	FSRR=44	FWDB=-0.0159066	FXX=0	LEN=1	MLLD=177.625	PB=0.5	PBP=1	QD=14.0844	RBI=0.0242685
chr1	17410364	17410364	G	A	0.623711	121	194	2	intronic	PADI2	.	.	.	rs1883913	.	.	0.5779	.	0.59	.	.	.	.	.	.	.	.	.	.	.	.	657.8	snp	FAO=121	FDP=194	FR=.	FRO=73	FSAF=51	FSAR=70	FSRF=30	FSRR=43	FWDB=-0.0180662	FXX=0	LEN=1	MLLD=58.0703	PB=0.5	PBP=1	QD=13.5628	RBI=0.0197032
chr1	17418883	17418883	A	G	0.552174	127	230	1	intronic	PADI2	.	.	.	rs2647184	.	.	0.9462	.	1	.	.	.	.	.	.	.	.	.	.	.	.	613.55	snp	FAO=130	FDP=233	FR=.	FRO=103	FSAF=101	FSAR=29	FSRF=63	FSRR=40	FWDB=-0.0553405	FXX=0	LEN=1	MLLD=84.9172	PB=0.5	PBP=1	QD=10.5331	RBI=0.0559755
chr1	17418894	17418894	A	G	0.563786	137	243	1	intronic	PADI2	.	.	.	rs2273111	.	.	0.6245	.	0.63	.	.	.	.	.	.	.	.	.	.	.	.	688.23	snp	FAO=140	FDP=246	FR=.	FRO=106	FSAF=102	FSAR=38	FSRF=62	FSRR=44	FWDB=-0.0102383	FXX=0	LEN=1	MLLD=220.334	PB=0.5	PBP=1	QD=11.1908	RBI=0.0144366
chr1	17550121	17550121	G	A	0.321678	92	286	3	exonic	PADI1	.	synonymous SNV	PADI1:NM_013358:exon3:c.G279A:p.R93R	rs2293912	.	.	0.1598	.	0.36	.	.	.	.	.	.	.	.	.	.	.	.	220.16	snp	FAO=92	FDP=286	FR=.	FRO=194	FSAF=51	FSAR=41	FSRF=108	FSRR=86	FWDB=0.00583659	FXX=0	LEN=1	MLLD=284.973	PB=0.5	PBP=1	QD=3.07918	RBI=0.0536248
chr1	17550225	17550225	T	C	0.981949	272	277	3	intronic	PADI1	.	.	.	rs3003481	.	.	0.9998	.	1	.	.	.	.	.	.	.	.	.	.	.	.	2526.85	snp	FAO=272	FDP=277	FR=.	FRO=5	FSAF=138	FSAR=134	FSRF=2	FSRR=3	FWDB=0.00402708	FXX=0	LEN=1	MLLD=191.65	PB=0.5	PBP=1	QD=36.4887	RBI=0.0158249
chr1	17557039	17557039	T	C	0.686275	105	153	1	intronic	PADI1	.	.	.	rs10888010	.	.	0.4217	.	0.59	.	.	.	.	.	.	.	.	.	.	.	.	642.29	snp	FAO=105	FDP=151	FR=.	FRO=46	FSAF=49	FSAR=56	FSRF=26	FSRR=20	FWDB=-0.0405104	FXX=0.013071	LEN=1	MLLD=61.315	PB=0.5	PBP=1	QD=17.0143	RBI=0.0801051
chr1	17557133	17557133	A	C	0.709677	110	155	1	exonic	PADI1	.	synonymous SNV	PADI1:NM_013358:exon10:c.A1120C:p.R374R	rs3003406	.	.	0.416	.	0.5	.	.	.	.	.	.	.	.	.	.	.	.	704.13	snp	FAO=112	FDP=157	FR=.	FRO=45	FSAF=48	FSAR=64	FSRF=23	FSRR=22	FWDB=-0.0192621	FXX=0	LEN=1	MLLD=324.493	PB=0.5	PBP=1	QD=17.9396	RBI=0.0220368
chr1	17563967	17563967	T	C	0.59	59	100	2	intronic	PADI1	.	.	.	rs2977306	.	.	0.4262	.	0.59	.	.	.	.	.	.	.	.	.	.	.	.	306.81	snp	FAO=58	FDP=98	FR=.	FRO=40	FSAF=36	FSAR=22	FSRF=21	FSRR=19	FWDB=-0.00650662	FXX=0.019998	LEN=1	MLLD=63.4138	PB=0.5	PBP=1	QD=12.5228	RBI=0.0323426
chr1	17570466	17570466	T	C	0.686364	151	220	1	intronic	PADI1	.	.	.	rs2293921	.	.	0.4464	.	0.6	.	.	.	.	.	.	.	.	.	.	.	.	908.42	snp	FAO=149	FDP=216	FR=.	FRO=67	FSAF=69	FSAR=80	FSRF=33	FSRR=34	FWDB=-0.00252533	FXX=0.018181	LEN=1	MLLD=60.2578	PB=0.5	PBP=1	QD=16.8225	RBI=0.0150373
chr1	17609448	17609448	G	T	0.690476	145	210	1	exonic	PADI3	.	synonymous SNV	PADI3:NM_016233:exon16:c.G1869T:p.P623P	rs2293920	.	.	0.4426	.	0.64	.	.	.	.	.	.	.	.	.	.	.	.	885.26	snp	FAO=145	FDP=210	FR=.	FRO=65	FSAF=51	FSAR=94	FSRF=25	FSRR=40	FWDB=0.00835875	FXX=0	LEN=1	MLLD=68.6339	PB=0.5	PBP=1	QD=16.8621	RBI=0.0228256
chr1	17657534	17657534	G	A	0.993976	165	166	2	exonic	PADI4	.	nonsynonymous SNV	PADI4:NM_012387:exon2:c.G163A:p.G55S	rs11203366	.	.	0.5765	.	0.6	.	.	1	T	0	B	0.9	N	1	P	3.29	T	1562.75	snp	FAO=165	FDP=165	FR=.	FRO=0	FSAF=77	FSAR=88	FSRF=0	FSRR=0	FWDB=-0.0333947	FXX=0.00602373	LEN=1	MLLD=162.684	PB=0.5	PBP=1	QD=37.8849	RBI=0.0474838
chr1	17657616	17657616	T	C	0.997159	351	352	1	exonic	PADI4	.	nonsynonymous SNV	PADI4:NM_012387:exon2:c.T245C:p.V82A	rs11203367	.	.	0.5764	.	0.6	.	.	1	T	0	B	0.173	N	1	P	3.24	T	3365.15	snp	FAO=351	FDP=351	FR=.	FRO=0	FSAF=158	FSAR=193	FSRF=0	FSRR=0	FWDB=0.0501176	FXX=0.00284083	LEN=1	MLLD=216.816	PB=0.5	PBP=1	QD=38.3493	RBI=0.0501264
chr1	17660499	17660499	G	C	0.988372	170	172	4	exonic	PADI4	.	nonsynonymous SNV	PADI4:NM_012387:exon3:c.G335C:p.G112A	rs874881	.	.	0.5509	.	0.58	.	.	0.66	T	0.639	P	0.001	D	0.29	P	3.16	T	1578.92	snp	FAO=169	FDP=169	FR=.	FRO=0	FSAF=86	FSAR=83	FSRF=0	FSRR=0	FWDB=-0.00519088	FXX=0.0174408	LEN=1	MLLD=244.809	PB=0.5	PBP=1	QD=37.3709	RBI=0.012063
chr1	17662662	17662662	T	C	0.950495	96	101	2	exonic	PADI4	.	synonymous SNV	PADI4:NM_012387:exon4:c.T349C:p.L117L	rs1748033	.	.	0.6644	.	0.69	.	.	.	.	.	.	.	.	.	.	.	.	848.94	snp	FAO=97	FDP=102	FR=.	FRO=5	FSAF=41	FSAR=56	FSRF=5	FSRR=0	FWDB=0.0193262	FXX=0	LEN=1	MLLD=61.2168	PB=0.5	PBP=1	QD=33.2918	RBI=0.05835
chr1	17674402	17674402	C	T	0.990099	100	101	1	intronic	PADI4	.	.	.	rs2240336	.	.	0.4172	.	0.64	.	.	.	.	.	.	.	.	.	.	.	.	930.84	snp	FAO=101	FDP=101	FR=.	FRO=0	FSAF=96	FSAR=5	FSRF=0	FSRR=0	FWDB=0.0618835	FXX=0.00980296	LEN=1	MLLD=79.8981	PB=0.5	PBP=1	QD=36.8649	RBI=0.0661885
chr1	17674537	17674537	C	A	0.994652	186	187	1	exonic	PADI4	.	synonymous SNV	PADI4:NM_012387:exon10:c.C1149A:p.R383R	rs2240335	.	.	0.3519	.	0.59	.	Name=Rheumatoid arthritis	.	.	.	.	.	.	.	.	.	.	1788.03	snp	FAO=186	FDP=186	FR=.	FRO=0	FSAF=88	FSAR=98	FSRF=0	FSRR=0	FWDB=0.0127994	FXX=0.0106377	LEN=1	MLLD=147.139	PB=0.5	PBP=1	QD=38.4523	RBI=0.0168915
chr1	17708528	17708528	G	A	0.4	14	35	2	exonic	PADI6	.	nonsynonymous SNV	PADI6:NM_207421:exon6:c.G620A:p.R207Q	rs61766772	.	.	0.0631	.	0.063	.	.	.	.	.	.	.	.	.	.	.	.	52.19	snp	FAO=14	FDP=36	FR=.	FRO=22	FSAF=4	FSAR=10	FSRF=8	FSRR=14	FWDB=0.00380482	FXX=0	LEN=1	MLLD=126.865	PB=0.5	PBP=1	QD=5.79914	RBI=0.00869892
chr1	17718672	17718672	G	-	0.965909	85	88	3	splicing	PADI6	NM_207421:exon9:c.1025+1G>-,NM_207421:exon10:c.1026-1G>-	.	.	rs10709483	.	.	0.9995	.	1	.	.	.	.	.	.	.	.	.	.	.	.	507.95	del	FAO=88	FDP=88	FR=.	FRO=0	FSAF=39	FSAR=49	FSRF=0	FSRR=0	FWDB=0.122548	FXX=0	LEN=1	MLLD=28.4744	PB=0.5	PBP=1	QD=23.0887	RBI=0.128351
chr1	17961345	17961345	C	T	0.329897	32	97	1	exonic	ARHGEF10L	.	synonymous SNV	ARHGEF10L:NM_001011722:exon16:c.C1644T:p.I548I,ARHGEF10L:NM_018125:exon18:c.C1761T:p.I587I	rs34725104	.	.	0.191	.	0.28	.	.	.	.	.	.	.	.	.	.	.	.	86.94	snp	FAO=32	FDP=97	FR=.	FRO=65	FSAF=8	FSAR=24	FSRF=22	FSRR=43	FWDB=0.0392816	FXX=0	LEN=1	MLLD=67.0716	PB=0.5	PBP=1	QD=3.58516	RBI=0.0570732
chr1	17965194	17965194	G	A	0.607843	31	51	5	intronic	ARHGEF10L	.	.	.	rs2297916	.	.	0.1101	.	0.2	.	.	.	.	.	.	.	.	.	.	.	.	172.99	snp	FAO=32	FDP=53	FR=.	FRO=21	FSAF=9	FSAR=23	FSRF=3	FSRR=18	FWDB=0.0913619	FXX=0	LEN=1	MLLD=43.2245	PB=0.5	PBP=1	QD=13.0556	RBI=0.0920535
chr1	17966846	17966846	G	A	0.315476	53	168	4	intronic	ARHGEF10L	.	.	.	rs61764910	.	.	0.0447	.	0.066	.	.	.	.	.	.	.	.	.	.	.	.	128.19	snp	FAO=53	FDP=168	FR=.	FRO=115	FSAF=18	FSAR=35	FSRF=28	FSRR=87	FWDB=0.0493295	FXX=0	LEN=1	MLLD=268.243	PB=0.5	PBP=1	QD=3.05224	RBI=0.0521479
chr1	17991052	17991052	T	C	0.962264	51	53	1	exonic	ARHGEF10L	.	nonsynonymous SNV	ARHGEF10L:NM_001011722:exon24:c.T2854C:p.W952R,ARHGEF10L:NM_018125:exon26:c.T2971C:p.W991R	rs6695710	.	.	1	.	1	.	.	0.89	T	0	B	0.011	N	0	P	1.69	T	527.08	snp	FAO=56	FDP=56	FR=.	FRO=0	FSAF=45	FSAR=11	FSRF=0	FSRR=0	FWDB=0.0222482	FXX=0.0175408	LEN=1	MLLD=204.857	PB=0.5	PBP=1	QD=37.6488	RBI=0.0481088
chr1	18021867	18021867	T	C	1	60	60	2	intronic	ARHGEF10L	.	.	.	rs2279816	.	.	.	.	0.91	.	.	.	.	.	.	.	.	.	.	.	.	580.87	snp	FAO=60	FDP=60	FR=.	FRO=0	FSAF=13	FSAR=47	FSRF=0	FSRR=0	FWDB=0.076687	FXX=0	LEN=1	MLLD=338.059	PB=0.5	PBP=1	QD=38.7245	RBI=0.0773996
chr1	18023365	18023365	C	T	0.988506	172	174	1	exonic	ARHGEF10L	.	synonymous SNV	ARHGEF10L:NM_001011722:exon27:c.C3213T:p.N1071N,ARHGEF10L:NM_018125:exon29:c.C3330T:p.N1110N	rs2270978	.	.	0.8315	.	0.91	.	.	.	.	.	.	.	.	.	.	.	.	1648.2	snp	FAO=175	FDP=175	FR=.	FRO=0	FSAF=67	FSAR=108	FSRF=0	FSRR=0	FWDB=0.0579375	FXX=0.016853	LEN=1	MLLD=253.98	PB=0.5	PBP=1	QD=37.6731	RBI=0.0686691
chr1	18023509	18023509	T	C	1	21	21	1	exonic	ARHGEF10L	.	synonymous SNV	ARHGEF10L:NM_001011722:exon27:c.T3357C:p.D1119D,ARHGEF10L:NM_018125:exon29:c.T3474C:p.D1158D	rs2270977	.	.	0.832	.	0.91	.	.	.	.	.	.	.	.	.	.	.	.	195.16	snp	FAO=21	FDP=21	FR=.	FRO=0	FSAF=10	FSAR=11	FSRF=0	FSRR=0	FWDB=-0.0221874	FXX=0	LEN=1	MLLD=109.41	PB=0.5	PBP=1	QD=37.1733	RBI=0.0241067
chr1	18023690	18023690	A	G	1	128	128	1	exonic	ARHGEF10L	.	nonsynonymous SNV	ARHGEF10L:NM_001011722:exon27:c.A3538G:p.I1180V,ARHGEF10L:NM_018125:exon29:c.A3655G:p.I1219V	rs2270976	.	.	0.8367	.	0.92	.	.	1	T	0	B	0.018	N	0	P	2.61	T	1229.56	snp	FAO=128	FDP=128	FR=.	FRO=0	FSAF=41	FSAR=87	FSRF=0	FSRR=0	FWDB=0.0291355	FXX=0	LEN=1	MLLD=301.714	PB=0.5	PBP=1	QD=38.4236	RBI=0.0335947
chr1	18807897	18807897	C	G	0.988095	249	252	4	exonic	KLHDC7A	.	nonsynonymous SNV	KLHDC7A:NM_152375:exon1:c.C422G:p.P141R	rs2992755	.	.	0.6338	.	0.9	.	.	0.39	T	0	B	.	.	1	P	-0.68	T	2330.03	snp	FAO=249	FDP=249	FR=.	FRO=0	FSAF=113	FSAR=136	FSRF=0	FSRR=0	FWDB=0.00151662	FXX=0.0119043	LEN=1	MLLD=165.075	PB=0.5	PBP=1	QD=37.4302	RBI=0.00660382
chr1	18807938	18807938	C	A	0.339695	89	262	3	exonic	KLHDC7A	.	nonsynonymous SNV	KLHDC7A:NM_152375:exon1:c.C463A:p.P155T	rs2992754	.	.	0.1434	.	0.62	.	.	0.47	T	0.845	P	0.242	U	1	P	-0.84	T	232.23	snp	FAO=89	FDP=262	FR=.	FRO=173	FSAF=42	FSAR=47	FSRF=98	FSRR=75	FWDB=0.0041188	FXX=0	LEN=1	MLLD=324.836	PB=0.5	PBP=1	QD=3.54548	RBI=0.0173461
chr1	18807953	18807953	C	A	0.566667	153	270	5	exonic	KLHDC7A	.	nonsynonymous SNV	KLHDC7A:NM_152375:exon1:c.C478A:p.R160S	rs11261022	.	.	0.3515	.	0.38	.	.	0.62	T	0.026	B	0.55	U	1	P	-0.62	T	752.83	snp	FAO=153	FDP=270	FR=.	FRO=117	FSAF=87	FSAR=66	FSRF=53	FSRR=64	FWDB=0.0139002	FXX=0	LEN=1	MLLD=180.819	PB=0.5	PBP=1	QD=11.153	RBI=0.0139215
chr1	18808292	18808292	C	A	1	294	294	1	exonic	KLHDC7A	.	nonsynonymous SNV	KLHDC7A:NM_152375:exon1:c.C817A:p.H273N	rs2992753	.	.	0.6287	.	0.9	.	.	1	T	0	B	0.182	N	1	P	-0.31	T	2833.21	snp	FAO=296	FDP=296	FR=.	FRO=0	FSAF=134	FSAR=162	FSRF=0	FSRR=0	FWDB=-0.0115462	FXX=0.0166107	LEN=1	MLLD=82.1771	PB=0.5	PBP=1	QD=38.2867	RBI=0.0188348
chr1	18808465	18808465	T	A	0.992063	125	126	1	exonic	KLHDC7A	.	synonymous SNV	KLHDC7A:NM_152375:exon1:c.T990A:p.A330A	rs3007718	.	.	0.6286	.	0.9	.	.	.	.	.	.	.	.	.	.	.	.	1207.69	snp	FAO=126	FDP=126	FR=.	FRO=0	FSAF=65	FSAR=61	FSRF=0	FSRR=0	FWDB=-0.00912729	FXX=0.0078734	LEN=1	MLLD=191.161	PB=0.5	PBP=1	QD=38.3393	RBI=0.0211006
chr1	18808526	18808526	A	C	1	200	200	1	exonic	KLHDC7A	.	nonsynonymous SNV	KLHDC7A:NM_152375:exon1:c.A1051C:p.T351P	rs2992752	.	.	0.6296	.	0.9	.	.	1	T	0	B	0.496	N	1	P	-0.57	T	1922.2	snp	FAO=201	FDP=201	FR=.	FRO=0	FSAF=90	FSAR=111	FSRF=0	FSRR=0	FWDB=0.0208754	FXX=0.00495025	LEN=1	MLLD=284.54	PB=0.5	PBP=1	QD=38.2527	RBI=0.0247844
chr1	18808711	18808711	G	C	0.326241	92	282	3	exonic	KLHDC7A	.	synonymous SNV	KLHDC7A:NM_152375:exon1:c.G1236C:p.G412G	rs2992751	.	.	0.1222	.	0.63	.	.	.	.	.	.	.	.	.	.	.	.	225.55	snp	FAO=92	FDP=282	FR=.	FRO=190	FSAF=39	FSAR=53	FSRF=85	FSRR=105	FWDB=-0.00544516	FXX=0	LEN=1	MLLD=174.16	PB=0.5	PBP=1	QD=3.19928	RBI=0.0108911
chr1	18960722	18960722	G	C	0.717241	104	145	3	intronic	PAX7	.	.	.	rs4920523	.	.	.	.	0.43	.	.	.	.	.	.	.	.	.	.	.	.	657.97	snp	FAO=104	FDP=145	FR=.	FRO=41	FSAF=58	FSAR=46	FSRF=10	FSRR=31	FWDB=-0.00254848	FXX=0	LEN=1	MLLD=203.5	PB=0.5	PBP=1	QD=18.1509	RBI=0.0797856
chr1	19027239	19027239	A	G	0.301587	19	63	1	exonic	PAX7	.	synonymous SNV	PAX7:NM_001135254:exon6:c.A879G:p.P293P,PAX7:NM_002584:exon6:c.A879G:p.P293P,PAX7:NM_013945:exon6:c.A873G:p.P291P	rs2743201	.	.	0.2612	.	0.64	.	.	.	.	.	.	.	.	.	.	.	.	49.2	snp	FAO=19	FDP=63	FR=.	FRO=44	FSAF=8	FSAR=11	FSRF=19	FSRR=25	FWDB=0.0112229	FXX=0	LEN=1	MLLD=61.96	PB=0.5	PBP=1	QD=3.12389	RBI=0.0205846
chr1	19166294	19166294	G	A	0.642667	241	375	2	exonic	TAS1R2	.	synonymous SNV	TAS1R2:NM_152232:exon6:c.C2319T:p.S773S	rs12033832	.	.	0.3358	.	0.46	.	.	.	.	.	.	.	.	.	.	.	.	1345.94	snp	FAO=241	FDP=375	FR=.	FRO=134	FSAF=101	FSAR=140	FSRF=64	FSRR=70	FWDB=-0.0177537	FXX=0	LEN=1	MLLD=122.06	PB=0.5	PBP=1	QD=14.3567	RBI=0.0343509
chr1	19186129	19186129	G	C	1	140	140	2	exonic	TAS1R2	.	nonsynonymous SNV	TAS1R2:NM_152232:exon1:c.C26G:p.S9C	rs9701796	.	.	0.7733	.	0.87	.	.	1	T	0	B	.	.	1	P	-2.47	D	1350.96	snp	FAO=140	FDP=140	FR=.	FRO=0	FSAF=57	FSAR=83	FSRF=0	FSRR=0	FWDB=0.0090566	FXX=0	LEN=1	MLLD=142.638	PB=0.5	PBP=1	QD=38.5988	RBI=0.0826804
chr1	19199221	19199221	C	T	0.996575	291	292	3	UTR3	ALDH4A1	NM_003748:c.*118G>A,NM_001161504:c.*118G>A	.	.	rs11740	.	.	.	.	0.66	.	.	.	.	.	.	.	.	.	.	.	.	2768.99	snp	FAO=291	FDP=291	FR=.	FRO=0	FSAF=158	FSAR=133	FSRF=0	FSRR=0	FWDB=0.0021016	FXX=0.00342454	LEN=1	MLLD=88.4721	PB=0.5	PBP=1	QD=38.0617	RBI=0.0436165
chr1	19199448	19199448	G	T	0.697436	136	195	2	exonic	ALDH4A1	.	nonsynonymous SNV	ALDH4A1:NM_001161504:exon15:c.C1403A:p.T468N,ALDH4A1:NM_003748:exon15:c.C1583A:p.T528N,ALDH4A1:NM_170726:exon15:c.C1583A:p.T528N	rs61757683	.	.	0.0243	.	0.038	.	.	0	D	0.997	D	0.001	D	1	D	1.51	T	832.22	snp	FAO=136	FDP=195	FR=.	FRO=59	FSAF=82	FSAR=54	FSRF=41	FSRR=18	FWDB=0.0439781	FXX=0	LEN=1	MLLD=53.1295	PB=0.5	PBP=1	QD=17.0711	RBI=0.0464681
chr1	19199473	19199473	T	A	0.963731	186	193	5	intronic	ALDH4A1	.	.	.	rs28700162	.	.	0.4273	.	0.68	.	.	.	.	.	.	.	.	.	.	.	.	1666.95	snp	FAO=186	FDP=193	FR=.	FRO=7	FSAF=114	FSAR=72	FSRF=7	FSRR=0	FWDB=0.0121521	FXX=0	LEN=1	MLLD=310.638	PB=0.5	PBP=1	QD=34.5483	RBI=0.0155258
chr1	19200908	19200908	G	C	0.995951	246	247	3	intronic	ALDH4A1	.	.	.	rs28529092	.	.	0.4428	.	0.68	.	.	.	.	.	.	.	.	.	.	.	.	2344.62	snp	FAO=246	FDP=246	FR=.	FRO=0	FSAF=107	FSAR=139	FSRF=0	FSRR=0	FWDB=0.0107016	FXX=0.00404842	LEN=1	MLLD=298.789	PB=0.5	PBP=1	QD=38.1239	RBI=0.0234834
chr1	19201956	19201956	A	G	1	124	124	1	exonic	ALDH4A1	.	synonymous SNV	ALDH4A1:NM_001161504:exon13:c.T1200C:p.D400D,ALDH4A1:NM_003748:exon13:c.T1380C:p.D460D,ALDH4A1:NM_170726:exon13:c.T1380C:p.D460D	rs2230708	.	.	0.714	.	0.83	.	.	.	.	.	.	.	.	.	.	.	.	1181.28	snp	FAO=124	FDP=124	FR=.	FRO=0	FSAF=58	FSAR=66	FSRF=0	FSRR=0	FWDB=-0.0161752	FXX=0	LEN=1	MLLD=52.939	PB=0.5	PBP=1	QD=38.1057	RBI=0.0425788
chr1	19202917	19202917	T	C	1	184	184	1	exonic	ALDH4A1	.	synonymous SNV	ALDH4A1:NM_001161504:exon12:c.A1050G:p.S350S,ALDH4A1:NM_003748:exon12:c.A1230G:p.S410S,ALDH4A1:NM_170726:exon12:c.A1230G:p.S410S	rs7550938	.	.	0.6938	.	0.81	.	.	.	.	.	.	.	.	.	.	.	.	1770.65	snp	FAO=185	FDP=185	FR=.	FRO=0	FSAF=48	FSAR=137	FSRF=0	FSRR=0	FWDB=-0.0535521	FXX=0	LEN=1	MLLD=261.593	PB=0.5	PBP=1	QD=38.2844	RBI=0.0541586
chr1	19202926	19202926	T	C	1	185	185	1	exonic	ALDH4A1	.	synonymous SNV	ALDH4A1:NM_001161504:exon12:c.A1041G:p.A347A,ALDH4A1:NM_003748:exon12:c.A1221G:p.A407A,ALDH4A1:NM_170726:exon12:c.A1221G:p.A407A	rs2230706	.	.	0.6919	.	0.81	.	.	.	.	.	.	.	.	.	.	.	.	1770.66	snp	FAO=185	FDP=185	FR=.	FRO=0	FSAF=48	FSAR=137	FSRF=0	FSRR=0	FWDB=0.010338	FXX=0	LEN=1	MLLD=115.98	PB=0.5	PBP=1	QD=38.2844	RBI=0.0532046
chr1	19203997	19203997	C	G	0.630435	116	184	1	exonic	ALDH4A1	.	synonymous SNV	ALDH4A1:NM_001161504:exon10:c.G870C:p.A290A,ALDH4A1:NM_003748:exon10:c.G1050C:p.A350A,ALDH4A1:NM_170726:exon10:c.G1050C:p.A350A	rs2230705	.	.	0.7075	.	0.81	.	.	.	.	.	.	.	.	.	.	.	.	646.11	snp	FAO=116	FDP=182	FR=.	FRO=66	FSAF=62	FSAR=54	FSRF=24	FSRR=42	FWDB=0.00793541	FXX=0.010869	LEN=1	MLLD=336.927	PB=0.5	PBP=1	QD=14.2002	RBI=0.00843124
chr1	19209543	19209543	A	G	1	53	53	1	intronic	ALDH4A1	.	.	.	rs6426611	.	.	.	.	1	.	.	.	.	.	.	.	.	.	.	.	.	497.63	snp	FAO=53	FDP=53	FR=.	FRO=0	FSAF=23	FSAR=30	FSRF=0	FSRR=0	FWDB=0.0349556	FXX=0	LEN=1	MLLD=59.4458	PB=0.5	PBP=1	QD=37.5566	RBI=0.0355577
chr1	19243589	19243589	A	G	0.328125	84	256	2	intronic	IFFO2	.	.	.	rs3748586	.	.	.	.	0.6	.	.	.	.	.	.	.	.	.	.	.	.	208.33	snp	FAO=84	FDP=256	FR=.	FRO=172	FSAF=41	FSAR=43	FSRF=85	FSRR=87	FWDB=0.0321292	FXX=0	LEN=1	MLLD=55.8325	PB=0.5	PBP=1	QD=3.2552	RBI=0.059381
chr1	19247509	19247509	G	A	0.347639	81	233	2	intronic	IFFO2	.	.	.	rs35477144	.	.	.	.	0.2	.	.	.	.	.	.	.	.	.	.	.	.	219.51	snp	FAO=81	FDP=233	FR=.	FRO=152	FSAF=41	FSAR=40	FSRF=74	FSRR=78	FWDB=-0.017695	FXX=0	LEN=1	MLLD=142.503	PB=0.5	PBP=1	QD=3.76842	RBI=0.0190139
chr1	19401405	19401405	G	A	0.984848	65	66	3	intronic	UBR4	.	.	.	rs2281748	.	.	0.3958	.	0.61	.	.	.	.	.	.	.	.	.	.	.	.	602.49	snp	FAO=65	FDP=66	FR=.	FRO=1	FSAF=40	FSAR=25	FSRF=1	FSRR=0	FWDB=-0.00707216	FXX=0	LEN=1	MLLD=207.908	PB=0.5	PBP=1	QD=36.5147	RBI=0.00755672
chr1	19411129	19411129	A	G	1	138	138	1	exonic	UBR4	.	synonymous SNV	UBR4:NM_020765:exon102:c.T14877C:p.H4959H	rs1043905	.	.	0.6022	.	0.84	.	.	.	.	.	.	.	.	.	.	.	.	1338.32	snp	FAO=139	FDP=139	FR=.	FRO=0	FSAF=59	FSAR=80	FSRF=0	FSRR=0	FWDB=-0.0464851	FXX=0	LEN=1	MLLD=73.4077	PB=0.5	PBP=1	QD=38.5127	RBI=0.0479017
chr1	19413261	19413261	T	A	1	236	236	1	exonic	UBR4	.	nonsynonymous SNV	UBR4:NM_020765:exon100:c.A14599T:p.M4867L	rs12584	.	.	0.5658	.	0.77	.	.	0.41	T	0	B	0.001	N	0	P	1.64	T	2275.78	snp	FAO=237	FDP=237	FR=.	FRO=0	FSAF=98	FSAR=139	FSRF=0	FSRR=0	FWDB=0.00840268	FXX=0	LEN=1	MLLD=187.176	PB=0.5	PBP=1	QD=38.4098	RBI=0.0237363
chr1	19415304	19415304	C	T	1	143	143	1	exonic	UBR4	.	synonymous SNV	UBR4:NM_020765:exon98:c.G14379A:p.K4793K	rs1043899	.	.	0.5657	.	0.77	.	.	.	.	.	.	.	.	.	.	.	.	1398.53	snp	FAO=146	FDP=146	FR=.	FRO=0	FSAF=76	FSAR=70	FSRF=0	FSRR=0	FWDB=0.0613094	FXX=0	LEN=1	MLLD=95.29	PB=0.5	PBP=1	QD=38.3159	RBI=0.0801016
chr1	19426199	19426199	G	A	1	31	31	1	intronic	UBR4	.	.	.	rs2236377	.	.	0.6013	.	0.82	.	.	.	.	.	.	.	.	.	.	.	.	290.01	snp	FAO=31	FDP=31	FR=.	FRO=0	FSAF=25	FSAR=6	FSRF=0	FSRR=0	FWDB=-0.0821107	FXX=0	LEN=1	MLLD=72.922	PB=0.5	PBP=1	QD=37.4205	RBI=0.15116
chr1	19433449	19433449	A	G	1	279	279	2	exonic	UBR4	.	synonymous SNV	UBR4:NM_020765:exon82:c.T12117C:p.V4039V	rs6426677	.	.	0.6026	.	0.84	.	.	.	.	.	.	.	.	.	.	.	.	2685.36	snp	FAO=279	FDP=279	FR=.	FRO=0	FSAF=142	FSAR=137	FSRF=0	FSRR=0	FWDB=-0.00680539	FXX=0	LEN=1	MLLD=61.8225	PB=0.5	PBP=1	QD=38.4997	RBI=0.092748
chr1	19447819	19447819	T	C	0.368421	91	247	1	exonic	UBR4	.	synonymous SNV	UBR4:NM_020765:exon68:c.A10005G:p.A3335A	rs35802543	.	.	0.1127	.	0.11	.	.	.	.	.	.	.	.	.	.	.	.	271.3	snp	FAO=92	FDP=248	FR=.	FRO=156	FSAF=39	FSAR=53	FSRF=74	FSRR=82	FWDB=-0.0435871	FXX=0	LEN=1	MLLD=168.026	PB=0.5	PBP=1	QD=4.37573	RBI=0.0482089
chr1	19447843	19447843	C	G	1	249	249	1	exonic	UBR4	.	synonymous SNV	UBR4:NM_020765:exon68:c.G9981C:p.L3327L	rs1044010	.	.	0.5658	.	0.77	.	.	.	.	.	.	.	.	.	.	.	.	2397.16	snp	FAO=249	FDP=249	FR=.	FRO=0	FSAF=111	FSAR=138	FSRF=0	FSRR=0	FWDB=-0.0488693	FXX=0	LEN=1	MLLD=72.4849	PB=0.5	PBP=1	QD=38.5085	RBI=0.0543839
chr1	19448326	19448326	C	T	1	138	138	1	intronic	UBR4	.	.	.	rs6681662	.	.	.	.	0.8	.	.	.	.	.	.	.	.	.	.	.	.	1325.81	snp	FAO=138	FDP=138	FR=.	FRO=0	FSAF=78	FSAR=60	FSRF=0	FSRR=0	FWDB=0.0104968	FXX=0	LEN=1	MLLD=206.58	PB=0.5	PBP=1	QD=38.4293	RBI=0.0464955
chr1	19487656	19487656	T	C	1	259	259	1	intronic	UBR4	.	.	.	rs3748759	.	.	0.43	.	0.81	.	.	.	.	.	.	.	.	.	.	.	.	2503.51	snp	FAO=260	FDP=260	FR=.	FRO=0	FSAF=143	FSAR=117	FSRF=0	FSRR=0	FWDB=-0.0195262	FXX=0	LEN=1	MLLD=201.347	PB=0.5	PBP=1	QD=38.5156	RBI=0.0226317
chr1	19491514	19491514	G	C	0.288136	51	177	3	intronic	UBR4	.	.	.	rs12133185	.	.	0.1121	.	0.12	.	.	.	.	.	.	.	.	.	.	.	.	107.32	snp	FAO=51	FDP=177	FR=.	FRO=126	FSAF=24	FSAR=27	FSRF=60	FSRR=66	FWDB=0.000300902	FXX=0	LEN=1	MLLD=199.699	PB=0.5	PBP=1	QD=2.42538	RBI=0.0043731
chr1	19491857	19491857	T	C	0.984	123	125	1	intronic	UBR4	.	.	.	rs3748757	.	.	0.6028	.	0.84	.	.	.	.	.	.	.	.	.	.	.	.	1183.41	snp	FAO=125	FDP=125	FR=.	FRO=0	FSAF=56	FSAR=69	FSRF=0	FSRR=0	FWDB=0.00225395	FXX=0.0234357	LEN=1	MLLD=195.304	PB=0.5	PBP=1	QD=37.8693	RBI=0.0878047
chr1	19499835	19499835	G	C	0.995708	232	233	1	intronic	UBR4	.	.	.	rs951908	.	.	0.6007	.	0.82	.	.	.	.	.	.	.	.	.	.	.	.	2221.21	snp	FAO=232	FDP=232	FR=.	FRO=0	FSAF=123	FSAR=109	FSRF=0	FSRR=0	FWDB=0.0317684	FXX=0.00854664	LEN=1	MLLD=88.0552	PB=0.5	PBP=1	QD=38.2967	RBI=0.0560919
chr1	19499873	19499873	G	T	0.255208	49	192	1	intronic	UBR4	.	.	.	rs952789	.	.	.	.	0.11	.	.	.	.	.	.	.	.	.	.	.	.	84.21	snp	FAO=49	FDP=192	FR=.	FRO=143	FSAF=10	FSAR=39	FSRF=72	FSRR=71	FWDB=0.0150135	FXX=0	LEN=1	MLLD=300.439	PB=0.5	PBP=1	QD=1.75436	RBI=0.020954
chr1	19499954	19499954	G	A	0.317343	86	271	1	exonic	UBR4	.	synonymous SNV	UBR4:NM_020765:exon23:c.C3144T:p.S1048S	rs952790	.	.	0.1109	.	0.11	.	.	.	.	.	.	.	.	.	.	.	.	202.91	snp	FAO=86	FDP=271	FR=.	FRO=185	FSAF=49	FSAR=37	FSRF=85	FSRR=100	FWDB=-0.00177937	FXX=0	LEN=1	MLLD=287.181	PB=0.5	PBP=1	QD=2.99496	RBI=0.0078702
chr1	19510394	19510394	A	G	1	147	147	3	intronic	UBR4	.	.	.	rs3762396	.	.	0.6021	.	0.84	.	.	.	.	.	.	.	.	.	.	.	.	1409.7	snp	FAO=147	FDP=147	FR=.	FRO=0	FSAF=3	FSAR=144	FSRF=0	FSRR=0	FWDB=0.00816012	FXX=0	LEN=1	MLLD=68.0558	PB=0.5	PBP=1	QD=38.3592	RBI=0.0172529
chr1	19518659	19518659	G	A	1	154	154	1	intronic	UBR4	.	.	.	rs11588032	.	.	0.3954	.	0.69	.	.	.	.	.	.	.	.	.	.	.	.	1503.93	snp	FAO=157	FDP=157	FR=.	FRO=0	FSAF=106	FSAR=51	FSRF=0	FSRR=0	FWDB=0.00603017	FXX=0	LEN=1	MLLD=185.895	PB=0.5	PBP=1	QD=38.3167	RBI=0.0465177
chr1	19519887	19519887	G	C	0.533333	48	90	1	intronic	UBR4	.	.	.	rs72651403	.	.	0.2895	.	0.63	.	.	.	.	.	.	.	.	.	.	.	.	228.6	snp	FAO=48	FDP=90	FR=.	FRO=42	FSAF=48	FSAR=0	FSRF=41	FSRR=1	FWDB=-0.0730237	FXX=0	LEN=1	MLLD=77.3025	PB=0.5	PBP=1	QD=10.1599	RBI=0.0731439
chr1	19549343	19549343	G	C	0.683168	69	101	2	intronic	EMC1	.	.	.	rs2073106	.	.	0.253	.	0.68	.	.	.	.	.	.	.	.	.	.	.	.	419.39	snp	FAO=69	FDP=101	FR=.	FRO=32	FSAF=44	FSAR=25	FSRF=21	FSRR=11	FWDB=0.0246255	FXX=0	LEN=1	MLLD=224.696	PB=0.5	PBP=1	QD=16.6094	RBI=0.0592154
chr1	19549864	19549864	T	C	0.640719	214	334	2	intronic	EMC1	.	.	.	rs2073105	.	.	0.2443	.	0.68	.	.	.	.	.	.	.	.	.	.	.	.	1195.35	snp	FAO=215	FDP=336	FR=.	FRO=121	FSAF=95	FSAR=120	FSRF=51	FSRR=70	FWDB=-0.0251815	FXX=0	LEN=1	MLLD=54.698	PB=0.5	PBP=1	QD=14.2303	RBI=0.0926253
chr1	19565338	19565338	C	T	0.333333	51	153	1	exonic	EMC1	.	nonsynonymous SNV	EMC1:NM_001271429:exon9:c.G974A:p.S325N,EMC1:NM_001271427:exon10:c.G1037A:p.S346N,EMC1:NM_001271428:exon10:c.G1040A:p.S347N,EMC1:NM_015047:exon10:c.G1040A:p.S347N	rs709682	.	.	0.1386	.	0.32	.	.	0.49	T	0.001	B	0.664	N	1	P	1.9	T	134.43	snp	FAO=51	FDP=153	FR=.	FRO=102	FSAF=23	FSAR=28	FSRF=57	FSRR=45	FWDB=-0.0564933	FXX=0	LEN=1	MLLD=65.6072	PB=0.5	PBP=1	QD=3.51438	RBI=0.0678553
chr1	19565344	19565344	C	G	0.333333	51	153	1	exonic	EMC1	.	nonsynonymous SNV	EMC1:NM_001271429:exon9:c.G968C:p.S323T,EMC1:NM_001271427:exon10:c.G1031C:p.S344T,EMC1:NM_001271428:exon10:c.G1034C:p.S345T,EMC1:NM_015047:exon10:c.G1034C:p.S345T	rs709683	.	.	0.3599	.	0.74	.	.	0.62	T	0	B	0.282	N	1	P	1.98	T	134.45	snp	FAO=51	FDP=153	FR=.	FRO=102	FSAF=23	FSAR=28	FSRF=57	FSRR=45	FWDB=-0.0104354	FXX=0	LEN=1	MLLD=60.4248	PB=0.5	PBP=1	QD=3.51498	RBI=0.0104451
chr1	19568972	19568972	A	G	0.369231	72	195	2	intronic	EMC1	.	.	.	rs710865	.	.	0.3643	.	0.76	.	Name=Brain structure	.	.	.	.	.	.	.	.	.	.	213.33	snp	FAO=72	FDP=195	FR=.	FRO=123	FSAF=37	FSAR=35	FSRF=67	FSRR=56	FWDB=-0.0262873	FXX=0	LEN=1	MLLD=270.407	PB=0.5	PBP=1	QD=4.37589	RBI=0.0316069
chr1	19570426	19570426	C	G	0.445714	78	175	1	intronic	EMC1	.	.	.	rs2294944	.	.	0.114	.	0.22	.	.	.	.	.	.	.	.	.	.	.	.	297.53	snp	FAO=79	FDP=177	FR=.	FRO=98	FSAF=48	FSAR=31	FSRF=61	FSRR=37	FWDB=0.00155493	FXX=0	LEN=1	MLLD=255.838	PB=0.5	PBP=1	QD=6.72382	RBI=0.0511159
chr1	19581226	19581226	G	A	0.346154	63	182	1	intronic	MRTO4	.	.	.	rs735026	.	.	0.2448	.	0.49	.	.	.	.	.	.	.	.	.	.	.	.	167.85	snp	FAO=62	FDP=181	FR=.	FRO=119	FSAF=31	FSAR=31	FSRF=72	FSRR=47	FWDB=-0.018377	FXX=0.0054942	LEN=1	MLLD=113.315	PB=0.5	PBP=1	QD=3.70933	RBI=0.0358927
chr1	19583636	19583636	C	T	0.679487	106	156	2	exonic	MRTO4	.	synonymous SNV	MRTO4:NM_016183:exon4:c.C270T:p.H90H	rs1126682	.	.	0.1806	.	0.31	.	.	.	.	.	.	.	.	.	.	.	.	633.86	snp	FAO=106	FDP=156	FR=.	FRO=50	FSAF=47	FSAR=59	FSRF=24	FSRR=26	FWDB=-0.014394	FXX=0	LEN=1	MLLD=333.291	PB=0.5	PBP=1	QD=16.2527	RBI=0.0253818
chr1	19584004	19584004	G	A	0.333333	107	321	2	exonic	MRTO4	.	synonymous SNV	MRTO4:NM_016183:exon5:c.G330A:p.E110E	rs1042380	.	.	0.2447	.	0.49	.	.	.	.	.	.	.	.	.	.	.	.	268.95	snp	FAO=107	FDP=321	FR=.	FRO=214	FSAF=49	FSAR=58	FSRF=70	FSRR=144	FWDB=0.0288581	FXX=0	LEN=1	MLLD=62.7584	PB=0.5	PBP=1	QD=3.3514	RBI=0.0334022
chr1	19584035	19584035	G	A	0.658385	212	322	2	intronic	MRTO4	.	.	.	rs11811927	.	.	0.1805	.	0.31	.	.	.	.	.	.	.	.	.	.	.	.	1217.01	snp	FAO=212	FDP=322	FR=.	FRO=110	FSAF=69	FSAR=143	FSRF=49	FSRR=61	FWDB=-0.0282445	FXX=0	LEN=1	MLLD=161.835	PB=0.5	PBP=1	QD=15.1181	RBI=0.0407337
chr1	19585207	19585207	G	A	0.356164	78	219	2	exonic	MRTO4	.	synonymous SNV	MRTO4:NM_016183:exon8:c.G603A:p.K201K	rs2294939	.	.	0.1441	.	0.15	.	.	.	.	.	.	.	.	.	.	.	.	267.2	snp	FAO=87	FDP=227	FR=.	FRO=140	FSAF=35	FSAR=52	FSRF=72	FSRR=68	FWDB=0.0414079	FXX=0.0130429	LEN=1	MLLD=50.6717	PB=0.5	PBP=1	QD=4.70838	RBI=0.0460505
chr1	19609254	19609254	T	C	0.646018	73	113	1	exonic	AKR7A3	.	nonsynonymous SNV	AKR7A3:NM_012067:exon7:c.A967G:p.T323A	rs1738025	.	.	0.8232	.	0.89	.	.	1	T	0	B	0	N	1	P	3.73	T	418.81	snp	FAO=73	FDP=112	FR=.	FRO=39	FSAF=44	FSAR=29	FSRF=21	FSRR=18	FWDB=-0.0133059	FXX=0.00884877	LEN=1	MLLD=271.269	PB=0.5	PBP=1	QD=14.9575	RBI=0.0442148
chr1	19611241	19611241	T	C	0.586207	102	174	2	exonic	AKR7A3	.	nonsynonymous SNV	AKR7A3:NM_012067:exon5:c.A643G:p.N215D	rs1738023	.	.	0.8309	.	0.9	.	.	1	T	0	B	0	N	1	P	1.89	T	519.55	snp	FAO=102	FDP=174	FR=.	FRO=72	FSAF=38	FSAR=64	FSRF=48	FSRR=24	FWDB=-0.0291021	FXX=0	LEN=1	MLLD=52.524	PB=0.5	PBP=1	QD=11.9438	RBI=0.0631393
chr1	19611487	19611487	A	T	0.359788	68	189	1	intronic	AKR7A3	.	.	.	rs59348345	.	.	0.0856	.	0.23	.	.	.	.	.	.	.	.	.	.	.	.	195.54	snp	FAO=68	FDP=189	FR=.	FRO=121	FSAF=66	FSAR=2	FSRF=118	FSRR=3	FWDB=0.0230785	FXX=0	LEN=1	MLLD=62.133	PB=0.5	PBP=1	QD=4.13848	RBI=0.0498589
chr1	19612477	19612477	C	T	0.677419	84	124	1	exonic	AKR7A3	.	nonsynonymous SNV	AKR7A3:NM_012067:exon3:c.G412A:p.V138M	rs2231198	.	.	0.3616	.	0.69	.	.	0.15	T	0.375	B	0.001	N	0.988	P	1.91	T	500.68	snp	FAO=84	FDP=124	FR=.	FRO=40	FSAF=48	FSAR=36	FSRF=24	FSRR=16	FWDB=0.038042	FXX=0	LEN=1	MLLD=65.6527	PB=0.5	PBP=1	QD=16.151	RBI=0.089321
chr1	19638557	19638557	G	T	0.41791	28	67	2	exonic	AKR7A2	.	nonsynonymous SNV	AKR7A2:NM_003689:exon1:c.C62A:p.P21Q	rs148182255	.	.	0.0376	.	0.14	.	.	0.22	T	0.089	B	0.259	U	1	N	3.51	T	103.9	snp	FAO=28	FDP=67	FR=.	FRO=39	FSAF=14	FSAR=14	FSRF=22	FSRR=17	FWDB=0.0140029	FXX=0	LEN=1	MLLD=257.527	PB=0.5	PBP=1	QD=6.20287	RBI=0.028325
chr1	19644218	19644218	G	A	0.346154	54	156	1	exonic	PQLC2	.	nonsynonymous SNV	PQLC2:NM_001040125:exon2:c.G47A:p.S16N,PQLC2:NM_017765:exon3:c.G47A:p.S16N	rs12140547	.	.	0.053	.	0.13	.	.	1	T	0	B	0	N	1	D	1.03	T	149.1	snp	FAO=54	FDP=156	FR=.	FRO=102	FSAF=23	FSAR=31	FSRF=40	FSRR=62	FWDB=-0.0122431	FXX=0	LEN=1	MLLD=137.362	PB=0.5	PBP=1	QD=3.823	RBI=0.0299514
chr1	19651385	19651385	G	T	0.993671	157	158	3	intronic	PQLC2	.	.	.	rs214314	.	.	.	.	0.65	.	.	.	.	.	.	.	.	.	.	.	.	1491.07	snp	FAO=157	FDP=157	FR=.	FRO=0	FSAF=63	FSAR=94	FSRF=0	FSRR=0	FWDB=0.0235106	FXX=0.00632871	LEN=1	MLLD=280.876	PB=0.5	PBP=1	QD=37.9889	RBI=0.023544
chr1	19652872	19652872	G	A	0.288889	13	45	3	exonic	PQLC2	.	synonymous SNV	PQLC2:NM_001040125:exon5:c.G516A:p.S172S,PQLC2:NM_001040126:exon5:c.G321A:p.S107S,PQLC2:NM_001287531:exon5:c.G183A:p.S61S,PQLC2:NM_017765:exon6:c.G516A:p.S172S	rs77915465	.	.	0.0434	.	0.065	.	.	.	.	.	.	.	.	.	.	.	.	33.75	snp	FAO=13	FDP=46	FR=.	FRO=33	FSAF=4	FSAR=9	FSRF=10	FSRR=23	FWDB=-0.00312141	FXX=0	LEN=1	MLLD=71.2087	PB=0.5	PBP=1	QD=2.93494	RBI=0.031548
chr1	19669235	19669235	A	G	0.745614	85	114	1	intronic	CAPZB	.	.	.	rs12124843	.	.	0.2157	.	0.3	.	.	.	.	.	.	.	.	.	.	.	.	581.3	snp	FAO=88	FDP=117	FR=.	FRO=29	FSAF=49	FSAR=39	FSRF=19	FSRR=10	FWDB=-0.00631094	FXX=0	LEN=1	MLLD=288.156	PB=0.5	PBP=1	QD=19.8734	RBI=0.00853842
chr1	19711939	19711939	T	C	1	72	72	1	intronic	CAPZB	.	.	.	rs10753561	.	.	.	.	0.37	.	.	.	.	.	.	.	.	.	.	.	.	680.27	snp	FAO=72	FDP=72	FR=.	FRO=0	FSAF=29	FSAR=43	FSRF=0	FSRR=0	FWDB=-0.0691676	FXX=0	LEN=1	MLLD=125.078	PB=0.5	PBP=1	QD=37.793	RBI=0.0701821
chr1	19981791	19981791	A	G	0.609091	67	110	1	intronic	MINOS1-NBL1,NBL1	.	.	.	rs2294630	.	.	0.4817	.	0.7	.	.	.	.	.	.	.	.	.	.	.	.	367.31	snp	FAO=67	FDP=109	FR=.	FRO=42	FSAF=33	FSAR=34	FSRF=24	FSRR=18	FWDB=0.0482905	FXX=0.00909008	LEN=1	MLLD=106.719	PB=0.5	PBP=1	QD=13.4792	RBI=0.0487152
chr1	20020993	20020994	AC	GT	1	116	116	1	exonic	TMCO4	.	nonframeshift substitution	TMCO4:NM_181719:exon15:c.1433_1434AC	rs386629247	.	.	.	.	0.41	.	.	.	.	.	.	.	.	.	.	.	.	1108.84	mnp	FAO=116	FDP=116	FR=.	FRO=0	FSAF=56	FSAR=60	FSRF=0	FSRR=0	FWDB=0.00267281	FXX=0	LEN=2	MLLD=193.689	PB=0.5	PBP=1	QD=38.2358	RBI=0.0069361
chr1	20066380	20066380	C	A	0.593985	79	133	1	exonic	TMCO4	.	synonymous SNV	TMCO4:NM_181719:exon12:c.G1116T:p.V372V	rs41303893	.	.	0.0174	.	0.067	.	.	.	.	.	.	.	.	.	.	.	.	426.21	snp	FAO=81	FDP=134	FR=.	FRO=53	FSAF=34	FSAR=47	FSRF=28	FSRR=25	FWDB=-0.00965026	FXX=0	LEN=1	MLLD=367.263	PB=0.5	PBP=1	QD=12.7228	RBI=0.0105278
chr1	20072082	20072082	C	T	0.695652	256	368	3	exonic	TMCO4	.	nonsynonymous SNV	TMCO4:NM_181719:exon10:c.G820A:p.G274S	rs35760408	.	.	0.0177	.	0.071	.	.	0.15	T	0.966	D	0	D	1	D	1.05	T	1566.68	snp	FAO=256	FDP=367	FR=.	FRO=111	FSAF=102	FSAR=154	FSRF=58	FSRR=53	FWDB=0.0143047	FXX=0.00271732	LEN=1	MLLD=222.978	PB=0.5	PBP=1	QD=17.0755	RBI=0.0227454
chr1	20073019	20073019	C	T	0.607595	48	79	2	exonic	TMCO4	.	synonymous SNV	TMCO4:NM_181719:exon9:c.G687A:p.A229A	rs34281331	.	.	0.0174	.	0.087	.	.	.	.	.	.	.	.	.	.	.	.	261.7	snp	FAO=48	FDP=79	FR=.	FRO=31	FSAF=30	FSAR=18	FSRF=23	FSRR=8	FWDB=-0.00261675	FXX=0	LEN=1	MLLD=54.2217	PB=0.5	PBP=1	QD=13.2505	RBI=0.0318172
chr1	20097822	20097822	G	A	0.46988	39	83	1	exonic	TMCO4	.	synonymous SNV	TMCO4:NM_181719:exon5:c.C333T:p.D111D	rs11551819	.	.	0.1293	.	0.17	.	.	.	.	.	.	.	.	.	.	.	.	161.4	snp	FAO=39	FDP=83	FR=.	FRO=44	FSAF=28	FSAR=11	FSRF=22	FSRR=22	FWDB=-0.00774372	FXX=0	LEN=1	MLLD=318.67	PB=0.5	PBP=1	QD=7.77826	RBI=0.0336399
chr1	20097941	20097941	G	T	1	82	82	1	exonic	TMCO4	.	nonsynonymous SNV	TMCO4:NM_181719:exon5:c.C214A:p.Q72K	rs10917536	.	.	0.3448	.	0.43	.	.	1	T	0	B	0.012	N	0.999	P	1.76	T	776.37	snp	FAO=82	FDP=82	FR=.	FRO=0	FSAF=48	FSAR=34	FSRF=0	FSRR=0	FWDB=0.0204598	FXX=0	LEN=1	MLLD=291.691	PB=0.5	PBP=1	QD=37.8719	RBI=0.0210009
chr1	20216860	20216860	G	A	0.994975	198	199	1	intronic	OTUD3	.	.	.	rs10799593	.	.	0.5169	.	0.62	.	.	.	.	.	.	.	.	.	.	.	.	1928.51	snp	FAO=200	FDP=200	FR=.	FRO=0	FSAF=102	FSAR=98	FSRF=0	FSRR=0	FWDB=-0.0110108	FXX=0	LEN=1	MLLD=170.399	PB=0.5	PBP=1	QD=38.5703	RBI=0.0227439
chr1	20233051	20233051	A	G	0.526316	50	95	2	exonic	OTUD3	.	nonsynonymous SNV	OTUD3:NM_015207:exon7:c.A962G:p.N321S	rs2298110	.	.	0.0165	.	0.21	.	.	1	T	0	B	0.163	N	1	N	2.08	T	230.89	snp	FAO=50	FDP=95	FR=.	FRO=45	FSAF=25	FSAR=25	FSRF=29	FSRR=16	FWDB=-0.00165294	FXX=0	LEN=1	MLLD=72.2936	PB=0.5	PBP=1	QD=9.72158	RBI=0.0143177
chr1	20233086	20233086	G	A	0.515789	49	95	1	exonic	OTUD3	.	nonsynonymous SNV	OTUD3:NM_015207:exon7:c.G997A:p.A333T	rs10916668	.	.	0.0622	.	0.24	.	.	0.45	T	0.004	B	0	D	0.997	D	1.92	T	226.93	snp	FAO=49	FDP=93	FR=.	FRO=44	FSAF=23	FSAR=26	FSRF=28	FSRR=16	FWDB=0.000200472	FXX=0.0210504	LEN=1	MLLD=213.885	PB=0.5	PBP=1	QD=9.76048	RBI=0.0753287
chr1	20304857	20304857	G	A	0.28169	60	213	3	intronic	PLA2G2A	.	.	.	rs2307246	.	.	0.2166	.	0.26	.	.	.	.	.	.	.	.	.	.	.	.	120.8	snp	FAO=60	FDP=212	FR=.	FRO=152	FSAF=30	FSAR=30	FSRF=85	FSRR=67	FWDB=0.0020344	FXX=0.00469462	LEN=1	MLLD=316.988	PB=0.5	PBP=1	QD=2.27932	RBI=0.00939805
chr1	20304926	20304926	G	A	0.279279	62	222	1	exonic	PLA2G2A	.	synonymous SNV	PLA2G2A:NM_001161728:exon3:c.C132T:p.Y44Y,PLA2G2A:NM_001161729:exon3:c.C132T:p.Y44Y,PLA2G2A:NM_000300:exon4:c.C132T:p.Y44Y,PLA2G2A:NM_001161727:exon4:c.C132T:p.Y44Y	rs4744	.	.	0.2092	.	0.26	.	.	.	.	.	.	.	.	.	.	.	.	120.7	snp	FAO=62	FDP=223	FR=.	FRO=161	FSAF=29	FSAR=33	FSRF=84	FSRR=77	FWDB=-0.0111522	FXX=0	LEN=1	MLLD=182.71	PB=0.5	PBP=1	QD=2.1651	RBI=0.0173392
chr1	20411332	20411332	C	T	0.99262	269	271	2	exonic	PLA2G5	.	synonymous SNV	PLA2G5:NM_000929:exon2:c.C9T:p.G3G	rs2020887	.	.	0.3499	.	0.42	.	.	.	.	.	.	.	.	.	.	.	.	2559.54	snp	FAO=269	FDP=269	FR=.	FRO=0	FSAF=106	FSAR=163	FSRF=0	FSRR=0	FWDB=0.0215105	FXX=0.0073798	LEN=1	MLLD=287.604	PB=0.5	PBP=1	QD=38.0601	RBI=0.0218885
chr1	20442054	20442054	T	C	1	134	134	1	exonic	PLA2G2D	.	nonsynonymous SNV	PLA2G2D:NM_012400:exon3:c.A238G:p.S80G	rs584367	.	.	0.5822	.	0.97	.	.	0.83	T	0	B	0.017	N	1	P	1.68	T	1277.96	snp	FAO=134	FDP=134	FR=.	FRO=0	FSAF=39	FSAR=95	FSRF=0	FSRR=0	FWDB=0.00943677	FXX=0	LEN=1	MLLD=209.806	PB=0.5	PBP=1	QD=38.1482	RBI=0.0586618
chr1	20474907	20474907	T	C	1	54	54	3	UTR3	PLA2G2F	NM_022819:c.*13T>C	.	.	rs3738126	.	.	0.1095	.	0.26	.	.	.	.	.	.	.	.	.	.	.	.	508.51	snp	FAO=54	FDP=54	FR=.	FRO=0	FSAF=25	FSAR=29	FSRF=0	FSRR=0	FWDB=0.0244308	FXX=0	LEN=1	MLLD=199.136	PB=0.5	PBP=1	QD=37.6675	RBI=0.0327743
chr1	20490518	20490518	T	C	1	153	153	1	exonic	PLA2G2C	.	nonsynonymous SNV	PLA2G2C:NM_001105572:exon3:c.A419G:p.Q140R	rs6426616	.	.	0.5942	.	0.75	.	.	0.48	T	0	B	0.051	N	1	P	1.73	T	1482.4	snp	FAO=155	FDP=155	FR=.	FRO=0	FSAF=81	FSAR=74	FSRF=0	FSRR=0	FWDB=0.0569338	FXX=0	LEN=1	MLLD=170.996	PB=0.5	PBP=1	QD=38.2556	RBI=0.105009
chr1	20501582	20501582	G	A	0.980769	102	104	1	exonic	PLA2G2C	.	stopgain	PLA2G2C:NM_001105572:exon1:c.C106T:p.R36X	rs12139100	.	.	0.176	.	0.39	.	.	0.38	T	.	.	0.051	N	0	P	.	.	991.26	snp	FAO=104	FDP=104	FR=.	FRO=0	FSAF=60	FSAR=44	FSRF=0	FSRR=0	FWDB=-0.00782747	FXX=0.0370336	LEN=1	MLLD=74.2434	PB=0.5	PBP=1	QD=38.1255	RBI=0.0628301
chr1	20657352	20657352	T	C	1	274	274	3	intronic	VWA5B1	.	.	.	rs2072753	.	.	0.4387	.	0.91	.	.	.	.	.	.	.	.	.	.	.	.	2631.53	snp	FAO=276	FDP=276	FR=.	FRO=0	FSAF=134	FSAR=142	FSRF=0	FSRR=0	FWDB=-0.0907081	FXX=0	LEN=1	MLLD=52.1218	PB=0.5	PBP=1	QD=38.1381	RBI=0.103389
chr1	20671961	20671961	G	A	1	90	90	1	exonic	VWA5B1	.	nonsynonymous SNV	VWA5B1:NM_001039500:exon17:c.G2639A:p.R880H	rs11582960	.	.	0.3319	.	0.36	.	.	0	D	1	D	0	D	0	P	3.01	T	869.2	snp	FAO=90	FDP=90	FR=.	FRO=0	FSAF=49	FSAR=41	FSRF=0	FSRR=0	FWDB=0.0160532	FXX=0	LEN=1	MLLD=185.602	PB=0.5	PBP=1	QD=38.6313	RBI=0.043595
chr1	20676597	20676597	G	A	0.955836	303	317	3	intronic	VWA5B1	.	.	.	rs41264539	.	.	0.0654	.	0.07	.	.	.	.	.	.	.	.	.	.	.	.	2790.99	snp	FAO=315	FDP=315	FR=.	FRO=0	FSAF=202	FSAR=113	FSRF=0	FSRR=0	FWDB=0.165755	FXX=0.00630895	LEN=1	MLLD=40.9067	PB=0.5	PBP=1	QD=35.4411	RBI=0.166107
chr1	20678394	20678394	G	A	1	172	172	1	intronic	VWA5B1	.	.	.	rs41265045	.	.	.	.	0.07	.	.	.	.	.	.	.	.	.	.	.	.	1642.05	snp	FAO=172	FDP=172	FR=.	FRO=0	FSAF=91	FSAR=81	FSRF=0	FSRR=0	FWDB=-0.00502399	FXX=0	LEN=1	MLLD=343.101	PB=0.5	PBP=1	QD=38.1871	RBI=0.0071985
chr1	20680718	20680718	G	A	1	97	97	1	exonic	VWA5B1	.	nonsynonymous SNV	VWA5B1:NM_001039500:exon22:c.G3610A:p.E1204K	rs2072751	.	.	.	.	0.29	.	.	0.39	T	0.995	D	0	N	0	P	1.41	T	939.67	snp	FAO=98	FDP=98	FR=.	FRO=0	FSAF=79	FSAR=19	FSRF=0	FSRR=0	FWDB=0.0358847	FXX=0	LEN=1	MLLD=59.8466	PB=0.5	PBP=1	QD=38.354	RBI=0.0805537
chr1	20680760	20680760	A	G	0.969388	95	98	1	UTR3	VWA5B1	NM_001039500:c.*4A>G	.	.	rs230180	.	.	.	.	0.91	.	.	.	.	.	.	.	.	.	.	.	.	940.76	snp	FAO=98	FDP=98	FR=.	FRO=0	FSAF=78	FSAR=20	FSRF=0	FSRR=0	FWDB=0.0175901	FXX=0	LEN=1	MLLD=217.835	PB=0.5	PBP=1	QD=38.3983	RBI=0.0997679
chr1	20940463	20940463	T	C	0.639738	293	458	2	intronic	CDA	.	.	.	rs3738130	.	.	0.1967	.	0.32	.	.	.	.	.	.	.	.	.	.	.	.	1363.01	snp	FAO=250	FDP=399	FR=.	FRO=149	FSAF=110	FSAR=140	FSRF=86	FSRR=63	FWDB=-0.0708594	FXX=0.00249994	LEN=1	MLLD=203.936	PB=0.5	PBP=1	QD=13.6642	RBI=0.0714705
chr1	20945055	20945055	C	T	0.64881	109	168	3	exonic	CDA	.	synonymous SNV	CDA:NM_001785:exon4:c.C435T:p.T145T	rs1048977	.	.	0.3149	.	0.43	.	.	.	.	.	.	.	.	.	.	.	.	622.39	snp	FAO=109	FDP=168	FR=.	FRO=59	FSAF=55	FSAR=54	FSRF=25	FSRR=34	FWDB=0.00550304	FXX=0	LEN=1	MLLD=269.851	PB=0.5	PBP=1	QD=14.8188	RBI=0.021892
chr1	20964270	20964271	CT	-	#VALUE!	128;25	225	4;4	intronic	PINK1	.	.	.	rs35832516	.	.	.	.	0.15	.	.	.	.	.	.	.	.	.	.	.	.	809.29	del;snp	FAO=138,0	FDP=205	FR=.	FRO=67	FSAF=69,0	FSAR=69,0	FSRF=40	FSRR=27	FWDB=0.0459927,-0.0329871	FXX=0.0888849	LEN=2,1	MLLD=126.494,128.099	PB=0.5,0.5	PBP=1,1	QD=15.7911	RBI=0.0462898,0.119918
chr1	20964328	20964328	A	G	0.976744	210	215	1	intronic	PINK1	.	.	.	rs2298298	.	.	0.8801	.	0.93	.	.	.	.	.	.	.	.	.	.	.	.	2029.96	snp	FAO=213	FDP=213	FR=.	FRO=0	FSAF=113	FSAR=100	FSRF=0	FSRR=0	FWDB=0.1391	FXX=0.0184323	LEN=1	MLLD=62.4458	PB=0.5	PBP=1	QD=38.1213	RBI=0.154347
chr1	20972048	20972048	G	A	0.992857	139	140	1	ncRNA_intronic	PINK1-AS	.	.	.	rs3131713	.	.	0.8797	.	0.93	.	.	.	.	.	.	.	.	.	.	.	.	1344.87	snp	FAO=140	FDP=140	FR=.	FRO=0	FSAF=103	FSAR=37	FSRF=0	FSRR=0	FWDB=-0.0296286	FXX=0	LEN=1	MLLD=71.2794	PB=0.5	PBP=1	QD=38.4247	RBI=0.0614961
chr1	20977000	20977000	A	C	0.666667	164	246	2	exonic	PINK1	.	nonsynonymous SNV	PINK1:NM_032409:exon8:c.A1562C:p.N521T	rs1043424	.	.	0.2713	.	0.4	.	.	0.24	T	0.022	B	0.169	N	1	P	-0.81	T	961.05	snp	FAO=164	FDP=245	FR=.	FRO=81	FSAF=85	FSAR=79	FSRF=27	FSRR=54	FWDB=-0.036775	FXX=0.00406488	LEN=1	MLLD=229.499	PB=0.5	PBP=1	QD=15.6905	RBI=0.0567103
chr1	20977221	20977221	A	T	0.993056	143	144	1	ncRNA_exonic	PINK1-AS	.	.	.	rs686658	.	.	0.8793	.	0.91	.	.	.	.	.	.	.	.	.	.	.	.	1374.19	snp	FAO=144	FDP=144	FR=.	FRO=0	FSAF=59	FSAR=85	FSRF=0	FSRR=0	FWDB=0.000366268	FXX=0	LEN=1	MLLD=324.603	PB=0.5	PBP=1	QD=38.172	RBI=0.00283509
chr1	20978832	20978832	T	C	0.977273	129	132	2	UTR3	DDOST	NM_005216:c.*40A>G	.	.	rs6893	.	.	0.8813	.	0.91	.	.	.	.	.	.	.	.	.	.	.	.	1192.83	snp	FAO=131	FDP=133	FR=.	FRO=2	FSAF=92	FSAR=39	FSRF=1	FSRR=1	FWDB=0.0050346	FXX=0	LEN=1	MLLD=61.9827	PB=0.5	PBP=1	QD=35.8745	RBI=0.0139151
chr1	20980086	20980086	C	-	0.502857	88	175	3	intronic	DDOST	.	.	.	rs35610874	.	.	0.1313	.	0.18	.	.	.	.	.	.	.	.	.	.	.	.	228.23	del	FAO=107	FDP=171	FR=.	FRO=64	FSAF=51	FSAR=56	FSRF=35	FSRR=29	FWDB=-0.0514778	FXX=0.0228558	LEN=1	MLLD=21.6813	PB=0.5	PBP=1	QD=5.33862	RBI=0.0535303
chr1	20980880	20980880	G	A	0.348718	136	390	2	intronic	DDOST	.	.	.	rs607254	CLINSIG=non-pathogenic;CLNDBN=not_specified;CLNREVSTAT=criteria_provided\x2c_single_submitter;CLNACC=RCV000081274.3;CLNDSDB=MedGen;CLNDSDBID=CN169374	.	0.4018	.	0.52	.	.	.	.	.	.	.	.	.	.	.	.	361.82	snp	FAO=136	FDP=390	FR=.	FRO=254	FSAF=76	FSAR=60	FSRF=106	FSRR=148	FWDB=0.0270991	FXX=0	LEN=1	MLLD=64.8475	PB=0.5	PBP=1	QD=3.71092	RBI=0.0392413
chr1	20982151	20982151	G	A	0.687671	251	365	2	intronic	DDOST	.	.	.	rs3738140	.	.	0.1966	.	0.25	.	.	.	.	.	.	.	.	.	.	.	.	1536.85	snp	FAO=254	FDP=368	FR=.	FRO=114	FSAF=141	FSAR=113	FSRF=59	FSRR=55	FWDB=0.0522393	FXX=0.00540526	LEN=1	MLLD=52.4073	PB=0.5	PBP=1	QD=16.7048	RBI=0.0527678
chr1	20982631	20982631	G	A	0.996644	297	298	1	exonic	DDOST	.	synonymous SNV	DDOST:NM_005216:exon3:c.C366T:p.G122G	rs4704	.	.	0.6103	.	0.76	.	.	.	.	.	.	.	.	.	.	.	.	2856.22	snp	FAO=297	FDP=297	FR=.	FRO=0	FSAF=120	FSAR=177	FSRF=0	FSRR=0	FWDB=-0.0180066	FXX=0.00335559	LEN=1	MLLD=71.0985	PB=0.5	PBP=1	QD=38.4676	RBI=0.043947
chr1	20987873	20987873	G	C	1	41	41	1	exonic	DDOST	.	nonsynonymous SNV	DDOST:NM_005216:exon1:c.C22G:p.R8G	rs537816	.	.	0.9996	.	1	.	.	1	T	0	B	0	N	1	P	0.88	T	385.46	snp	FAO=41	FDP=41	FR=.	FRO=0	FSAF=17	FSAR=24	FSRF=0	FSRR=0	FWDB=0.038713	FXX=0	LEN=1	MLLD=194.174	PB=0.5	PBP=1	QD=37.6057	RBI=0.0436859
chr1	20992606	20992606	G	T	0.360976	74	205	3	intronic	KIF17	.	.	.	rs630484	.	.	.	.	0.44	.	.	.	.	.	.	.	.	.	.	.	.	212.24	snp	FAO=74	FDP=205	FR=.	FRO=131	FSAF=53	FSAR=21	FSRF=62	FSRR=69	FWDB=0.00857268	FXX=0	LEN=1	MLLD=66.2815	PB=0.5	PBP=1	QD=4.14119	RBI=0.0158332
chr1	20992739	20992739	T	C	0.32093	69	215	1	exonic	KIF17	.	nonsynonymous SNV	KIF17:NM_001122819:exon14:c.A2876G:p.Q959R,KIF17:NM_001287212:exon14:c.A2579G:p.Q860R,KIF17:NM_020816:exon14:c.A2879G:p.Q960R	.	.	.	.	.	.	.	.	0.02	D	0.069	B	.	.	0.973	N	-0.55	T	168.88	snp	FAO=69	FDP=214	FR=.	FRO=145	FSAF=45	FSAR=24	FSRF=55	FSRR=90	FWDB=0.0104687	FXX=0.00465095	LEN=1	MLLD=183.458	PB=0.5	PBP=1	QD=3.15672	RBI=0.0145714
chr1	20992819	20992819	G	C	1	97	97	1	exonic	KIF17	.	nonsynonymous SNV	KIF17:NM_001122819:exon14:c.C2796G:p.D932E,KIF17:NM_001287212:exon14:c.C2499G:p.D833E,KIF17:NM_020816:exon14:c.C2799G:p.D933E	rs631357	.	.	0.8053	.	0.82	.	.	1	T	0	B	.	.	1	P	0.04	T	928.08	snp	FAO=97	FDP=97	FR=.	FRO=0	FSAF=50	FSAR=47	FSRF=0	FSRR=0	FWDB=-0.013501	FXX=0	LEN=1	MLLD=75.1217	PB=0.5	PBP=1	QD=38.2715	RBI=0.0161406
chr1	20992887	20992887	C	A	0.898876	80	89	1	intronic	KIF17	.	.	.	rs61778493	.	.	.	.	0.16	.	.	.	.	.	.	.	.	.	.	.	.	676.61	snp	FAO=83	FDP=92	FR=.	FRO=9	FSAF=38	FSAR=45	FSRF=6	FSRR=3	FWDB=0.067221	FXX=0	LEN=1	MLLD=301.786	PB=0.5	PBP=1	QD=29.4178	RBI=0.0801836
chr1	20992933	20992933	G	C	0.980769	51	52	1	intronic	KIF17	.	.	.	rs573268	.	.	.	.	1	.	.	.	.	.	.	.	.	.	.	.	.	488.7	snp	FAO=52	FDP=52	FR=.	FRO=0	FSAF=3	FSAR=49	FSRF=0	FSRR=0	FWDB=-0.0205059	FXX=0.0188644	LEN=1	MLLD=69.369	PB=0.5	PBP=1	QD=37.5926	RBI=0.0324361
chr1	21024901	21024901	C	T	0.983051	58	59	1	exonic	KIF17	.	nonsynonymous SNV	KIF17:NM_001122819:exon6:c.G1204A:p.V402M,KIF17:NM_001287212:exon6:c.G904A:p.V302M,KIF17:NM_020816:exon6:c.G1204A:p.V402M	rs522496	.	.	0.6391	.	0.72	.	.	0.18	T	0.006	B	0.914	N	1	P	-0.51	T	543.5	snp	FAO=58	FDP=59	FR=.	FRO=1	FSAF=22	FSAR=36	FSRF=0	FSRR=1	FWDB=0.025855	FXX=0	LEN=1	MLLD=225.839	PB=0.5	PBP=1	QD=36.8477	RBI=0.0266677
chr1	21043913	21043913	T	C	0.550562	49	89	1	UTR5	KIF17	NM_001287212:c.-1850A>G	.	.	rs604659	.	.	.	.	0.86	.	.	.	.	.	.	.	.	.	.	.	.	240.32	snp	FAO=49	FDP=89	FR=.	FRO=40	FSAF=41	FSAR=8	FSRF=22	FSRR=18	FWDB=-0.00849794	FXX=0	LEN=1	MLLD=356.515	PB=0.5	PBP=1	QD=10.801	RBI=0.0145099
chr1	21043926	21043926	T	C	0.565657	56	99	1	UTR5	KIF17	NM_001287212:c.-1863A>G	.	.	rs604645	.	.	0.7008	.	0.9	.	.	.	.	.	.	.	.	.	.	.	.	285.09	snp	FAO=57	FDP=100	FR=.	FRO=43	FSAF=41	FSAR=16	FSRF=22	FSRR=21	FWDB=-0.00207708	FXX=0	LEN=1	MLLD=314.313	PB=0.5	PBP=1	QD=11.4037	RBI=0.00418703
chr1	21044161	21044161	A	G	0.621622	184	296	1	exonic	KIF17	.	synonymous SNV	KIF17:NM_001122819:exon1:c.T39C:p.R13R,KIF17:NM_020816:exon1:c.T39C:p.R13R	rs601329	.	.	0.6902	.	0.9	.	.	.	.	.	.	.	.	.	.	.	.	1002.36	snp	FAO=185	FDP=297	FR=.	FRO=112	FSAF=105	FSAR=80	FSRF=59	FSRR=53	FWDB=-0.0203102	FXX=0.00999967	LEN=1	MLLD=165.947	PB=0.5	PBP=1	QD=13.4998	RBI=0.0253767
chr1	21050958	21050958	C	T	0.740854	243	328	1	exonic	SH2D5	.	synonymous SNV	SH2D5:NM_001103160:exon5:c.G309A:p.Q103Q,SH2D5:NM_001103161:exon6:c.G561A:p.Q187Q	rs592060	.	.	0.756	.	0.99	.	.	.	.	.	.	.	.	.	.	.	.	1615.36	snp	FAO=245	FDP=329	FR=.	FRO=84	FSAF=158	FSAR=87	FSRF=41	FSRR=43	FWDB=0.00903894	FXX=0.00303021	LEN=1	MLLD=115.104	PB=0.5	PBP=1	QD=19.6397	RBI=0.0196558
chr1	21091861	21091861	G	T	0.527778	19	36	2	intronic	HP1BP3	.	.	.	rs1985278	.	.	0.3966	.	0.4	.	.	.	.	.	.	.	.	.	.	.	.	92.93	snp	FAO=19	FDP=36	FR=.	FRO=17	FSAF=9	FSAR=10	FSRF=7	FSRR=10	FWDB=0.0475401	FXX=0	LEN=1	MLLD=64.6427	PB=0.5	PBP=1	QD=10.3252	RBI=0.0572604
chr1	21167404	21167404	A	G	1	210	210	2	exonic	EIF4G3	.	synonymous SNV	EIF4G3:NM_003760:exon25:c.T3838C:p.L1280L,EIF4G3:NM_001198801:exon28:c.T3946C:p.L1316L,EIF4G3:NM_001198802:exon28:c.T3856C:p.L1286L	rs2230573	.	.	0.9994	.	1	.	.	.	.	.	.	.	.	.	.	.	.	2024.78	snp	FAO=210	FDP=210	FR=.	FRO=0	FSAF=120	FSAR=90	FSRF=0	FSRR=0	FWDB=0.00772792	FXX=0	LEN=1	MLLD=396.054	PB=0.5	PBP=1	QD=38.5672	RBI=0.0120458
chr1	21184043	21184043	T	C	0.724919	224	309	2	intronic	EIF4G3	.	.	.	rs184594164	.	.	0.0028	.	0.005	.	.	.	.	.	.	.	.	.	.	.	.	1432.79	snp	FAO=224	FDP=309	FR=.	FRO=85	FSAF=109	FSAR=115	FSRF=39	FSRR=46	FWDB=-0.011458	FXX=0	LEN=1	MLLD=205.875	PB=0.5	PBP=1	QD=18.5475	RBI=0.0454379
chr1	21307439	21307439	C	T	0.31203	83	266	2	intronic	EIF4G3	.	.	.	rs115655816	.	.	.	.	0.0089	.	.	.	.	.	.	.	.	.	.	.	.	190.59	snp	FAO=83	FDP=266	FR=.	FRO=183	FSAF=51	FSAR=32	FSRF=121	FSRR=62	FWDB=0.0209622	FXX=0	LEN=1	MLLD=140.289	PB=0.5	PBP=1	QD=2.86602	RBI=0.0291194
chr1	21804815	21804815	T	G	0.995392	216	217	4	intronic	NBPF3	.	.	.	rs7535654	.	.	0.999	.	1	.	.	.	.	.	.	.	.	.	.	.	.	2083.49	snp	FAO=217	FDP=217	FR=.	FRO=0	FSAF=101	FSAR=116	FSRF=0	FSRR=0	FWDB=0.0177685	FXX=0	LEN=1	MLLD=328.165	PB=0.5	PBP=1	QD=38.4054	RBI=0.0218936
chr1	21887290	21887290	C	A	0.339921	86	253	4	intronic	ALPL	.	.	.	rs1767430	.	.	0.3948	.	0.42	.	.	.	.	.	.	.	.	.	.	.	.	211.98	snp	FAO=86	FDP=263	FR=.	FRO=177	FSAF=35	FSAR=51	FSRF=91	FSRR=86	FWDB=-0.0586188	FXX=0.00754688	LEN=1	MLLD=53.9993	PB=0.5	PBP=1	QD=3.22398	RBI=0.0620354
chr1	21889635	21889635	T	C	0.992701	136	137	1	exonic	ALPL	.	synonymous SNV	ALPL:NM_001177520:exon3:c.T99C:p.S33S,ALPL:NM_001127501:exon4:c.T165C:p.S55S,ALPL:NM_000478:exon5:c.T330C:p.S110S	rs1780316	.	.	0.9493	.	0.99	.	.	.	.	.	.	.	.	.	.	.	.	1294.86	snp	FAO=135	FDP=135	FR=.	FRO=0	FSAF=57	FSAR=78	FSRF=0	FSRR=0	FWDB=-0.151296	FXX=0.0145975	LEN=1	MLLD=194.021	PB=0.5	PBP=1	QD=38.3663	RBI=0.152229
chr1	21904206	21904206	C	T	0.482759	14	29	8	UTR3	ALPL	NM_001177520:c.*65C>T,NM_001127501:c.*65C>T,NM_000478:c.*65C>T	.	.	rs1697405	.	.	.	.	0.42	.	.	.	.	.	.	.	.	.	.	.	.	66.03	snp	FAO=14	FDP=29	FR=.	FRO=15	FSAF=10	FSAR=4	FSRF=3	FSRR=12	FWDB=0.0113725	FXX=0	LEN=1	MLLD=187.436	PB=0.5	PBP=1	QD=9.10812	RBI=0.01324
chr1	21935433	21935433	G	T	0.686567	92	134	2	intronic	RAP1GAP	.	.	.	rs861212	.	.	0.493	.	0.65	.	.	.	.	.	.	.	.	.	.	.	.	603.69	snp	FAO=94	FDP=130	FR=.	FRO=36	FSAF=53	FSAR=41	FSRF=14	FSRR=22	FWDB=0.00962346	FXX=0.0370343	LEN=1	MLLD=210.489	PB=0.5	PBP=1	QD=18.575	RBI=0.0104206
chr1	21940555	21940555	C	T	0.765854	157	205	1	exonic	RAP1GAP	.	nonsynonymous SNV	RAP1GAP:NM_001145658:exon8:c.G511A:p.A171T,RAP1GAP:NM_002885:exon8:c.G319A:p.A107T,RAP1GAP:NM_001145657:exon9:c.G319A:p.A107T	rs2275363	.	.	0.4557	.	0.47	.	.	0.53	T	0.001	B	0.247	N	1	P	-3.27	D	1069.63	snp	FAO=157	FDP=204	FR=.	FRO=47	FSAF=97	FSAR=60	FSRF=27	FSRR=20	FWDB=-0.00267614	FXX=0.00487781	LEN=1	MLLD=71.3171	PB=0.5	PBP=1	QD=20.9731	RBI=0.0260322
chr1	21943820	21943820	G	A	0.180451	24	133	2	exonic	RAP1GAP	.	synonymous SNV	RAP1GAP:NM_001145658:exon7:c.C462T:p.Y154Y,RAP1GAP:NM_002885:exon7:c.C270T:p.Y90Y,RAP1GAP:NM_001145657:exon8:c.C270T:p.Y90Y	rs2275360	.	.	0.2591	.	0.66	.	.	.	.	.	.	.	.	.	.	.	.	23.17	snp	FAO=24	FDP=133	FR=.	FRO=109	FSAF=12	FSAR=12	FSRF=46	FSRR=63	FWDB=-0.0371345	FXX=0	LEN=1	MLLD=143.461	PB=0.5	PBP=1	QD=0.696781	RBI=0.0615823
chr1	22013771	22013771	G	A	0.990385	206	208	1	intronic	USP48	.	.	.	rs10493008	.	.	0.4398	.	0.77	.	.	.	.	.	.	.	.	.	.	.	.	2023.38	snp	FAO=212	FDP=212	FR=.	FRO=0	FSAF=92	FSAR=120	FSRF=0	FSRR=0	FWDB=0.000373841	FXX=0	LEN=1	MLLD=342.727	PB=0.5	PBP=1	QD=38.177	RBI=0.029736
chr1	22109370	22109370	G	A	0.303571	102	336	1	exonic	USP48	.	synonymous SNV	USP48:NM_001032730:exon1:c.C81T:p.H27H,USP48:NM_032236:exon1:c.C81T:p.H27H	rs10917042	.	.	0.2186	.	0.72	.	.	.	.	.	.	.	.	.	.	.	.	221.32	snp	FAO=102	FDP=336	FR=.	FRO=234	FSAF=38	FSAR=64	FSRF=104	FSRR=130	FWDB=0.00711786	FXX=0	LEN=1	MLLD=190.313	PB=0.5	PBP=1	QD=2.63474	RBI=0.0106287
chr1	22141206	22141206	A	C	1	65	65	2	exonic	LDLRAD2	.	nonsynonymous SNV	LDLRAD2:NM_001013693:exon2:c.A401C:p.N134T	rs10917051	.	.	0.693	.	0.85	.	.	1	T	0	B	0.104	N	0.999	P	0.8	T	615.92	snp	FAO=65	FDP=65	FR=.	FRO=0	FSAF=24	FSAR=41	FSRF=0	FSRR=0	FWDB=-0.141537	FXX=0	LEN=1	MLLD=55.966	PB=0.5	PBP=1	QD=37.9027	RBI=0.148047
chr1	22149935	22149935	T	C	1	252	252	1	exonic	HSPG2	.	synonymous SNV	HSPG2:NM_001291860:exon97:c.A13053G:p.S4351S,HSPG2:NM_005529:exon97:c.A13050G:p.S4350S	rs897467	.	.	0.8281	.	0.85	.	.	.	.	.	.	.	.	.	.	.	.	2427.65	snp	FAO=254	FDP=254	FR=.	FRO=0	FSAF=146	FSAR=108	FSRF=0	FSRR=0	FWDB=0.00655058	FXX=0	LEN=1	MLLD=235.687	PB=0.5	PBP=1	QD=38.2306	RBI=0.0136459
chr1	22150118	22150118	C	T	0.707865	252	356	1	exonic	HSPG2	.	nonsynonymous SNV	HSPG2:NM_001291860:exon96:c.G12997A:p.V4333I,HSPG2:NM_005529:exon96:c.G12994A:p.V4332I	rs1138469	.	.	0.0615	.	0.1	.	.	1	T	0.003	B	0.174	N	1	N	-0.88	T	1565.58	snp	FAO=252	FDP=356	FR=.	FRO=104	FSAF=116	FSAR=136	FSRF=34	FSRR=70	FWDB=0.00212228	FXX=0.00558644	LEN=1	MLLD=124.728	PB=0.5	PBP=1	QD=17.5908	RBI=0.0125261
chr1	22150257	22150257	C	T	0.302521	72	238	2	UTR3	LDLRAD2	NM_001013693:c.*1549C>T	.	.	rs3736357	.	.	0.4941	.	0.65	.	.	.	.	.	.	.	.	.	.	.	.	158.99	snp	FAO=72	FDP=238	FR=.	FRO=166	FSAF=24	FSAR=48	FSRF=81	FSRR=85	FWDB=-0.00182753	FXX=0	LEN=1	MLLD=55.851	PB=0.5	PBP=1	QD=2.67213	RBI=0.0112848
chr1	22154845	22154845	A	G	0.635417	183	288	1	exonic	HSPG2	.	synonymous SNV	HSPG2:NM_001291860:exon89:c.T12315C:p.D4105D,HSPG2:NM_005529:exon89:c.T12312C:p.D4104D	rs2228347	.	.	0.3063	.	0.51	.	.	.	.	.	.	.	.	.	.	.	.	1044.78	snp	FAO=186	FDP=289	FR=.	FRO=103	FSAF=90	FSAR=96	FSRF=46	FSRR=57	FWDB=-0.00574671	FXX=0	LEN=1	MLLD=197.85	PB=0.5	PBP=1	QD=14.4607	RBI=0.0112053
chr1	22157689	22157689	G	A	0.956081	283	296	1	intronic	HSPG2	.	.	.	rs3736355	.	.	0.8022	.	0.83	.	.	.	.	.	.	.	.	.	.	.	.	2528.69	snp	FAO=283	FDP=295	FR=.	FRO=12	FSAF=123	FSAR=160	FSRF=1	FSRR=11	FWDB=0.00581484	FXX=0.00337826	LEN=1	MLLD=313.712	PB=0.5	PBP=1	QD=34.2873	RBI=0.0428253
chr1	22158157	22158157	A	G	0.283019	15	53	1	exonic	HSPG2	.	synonymous SNV	HSPG2:NM_001291860:exon82:c.T11343C:p.N3781N,HSPG2:NM_005529:exon82:c.T11340C:p.N3780N	rs2229488	.	.	0.0772	.	0.18	.	.	.	.	.	.	.	.	.	.	.	.	37.86	snp	FAO=15	FDP=53	FR=.	FRO=38	FSAF=14	FSAR=1	FSRF=18	FSRR=20	FWDB=-0.0591802	FXX=0	LEN=1	MLLD=187.827	PB=0.5	PBP=1	QD=2.85772	RBI=0.0592876
chr1	22160148	22160148	C	T	0.364198	59	162	1	intronic	HSPG2	.	.	.	rs7547731	.	.	0.4922	.	0.65	.	.	.	.	.	.	.	.	.	.	.	.	172.69	snp	FAO=59	FDP=162	FR=.	FRO=103	FSAF=24	FSAR=35	FSRF=41	FSRR=62	FWDB=0.0048204	FXX=0	LEN=1	MLLD=64.5375	PB=0.5	PBP=1	QD=4.26391	RBI=0.0129337
chr1	22163402	22163402	G	A	0.692695	275	397	1	exonic	HSPG2	.	synonymous SNV	HSPG2:NM_001291860:exon75:c.C10251T:p.S3417S,HSPG2:NM_005529:exon75:c.C10248T:p.S3416S	rs41310390	.	.	0.0614	.	0.22	.	.	.	.	.	.	.	.	.	.	.	.	1667.83	snp	FAO=275	FDP=397	FR=.	FRO=122	FSAF=136	FSAR=139	FSRF=65	FSRR=57	FWDB=-0.0175789	FXX=0	LEN=1	MLLD=73.2157	PB=0.5	PBP=1	QD=16.8043	RBI=0.0244055
chr1	22165901	22165901	A	G	0.287179	56	195	1	exonic	HSPG2	.	synonymous SNV	HSPG2:NM_001291860:exon73:c.T9855C:p.A3285A,HSPG2:NM_005529:exon73:c.T9852C:p.A3284A	rs2291826	.	.	0.2571	.	0.55	.	.	.	.	.	.	.	.	.	.	.	.	116.13	snp	FAO=56	FDP=195	FR=.	FRO=139	FSAF=32	FSAR=24	FSRF=75	FSRR=64	FWDB=-0.00811421	FXX=0	LEN=1	MLLD=94.2293	PB=0.5	PBP=1	QD=2.3822	RBI=0.040489
chr1	22168534	22168534	T	C	0.582677	74	127	1	exonic	HSPG2	.	nonsynonymous SNV	HSPG2:NM_001291860:exon69:c.A9157G:p.I3053V,HSPG2:NM_005529:exon69:c.A9154G:p.I3052V	.	.	.	.	.	0.0001	.	.	1	T	0.951	P	0.033	N	0.562	D	-0.22	T	439.79	snp	FAO=84	FDP=134	FR=.	FRO=50	FSAF=41	FSAR=43	FSRF=29	FSRR=21	FWDB=-0.00943638	FXX=0.0147048	LEN=1	MLLD=167.665	PB=0.5	PBP=1	QD=13.1279	RBI=0.0182552
chr1	22174426	22174426	T	G	0.637681	176	276	1	intronic	HSPG2	.	.	.	rs2290501	.	.	0.3108	.	0.54	.	.	.	.	.	.	.	.	1	P	0.97	T	1010.57	snp	FAO=180	FDP=280	FR=.	FRO=100	FSAF=73	FSAR=107	FSRF=47	FSRR=53	FWDB=0.0969207	FXX=0	LEN=1	MLLD=122.769	PB=0.5	PBP=1	QD=14.4368	RBI=0.098391
chr1	22183471	22183471	A	C	0.991667	119	120	1	intronic	HSPG2	.	.	.	rs12024579	.	.	0.8131	.	0.83	.	.	.	.	.	.	.	.	.	.	.	.	1149.96	snp	FAO=121	FDP=121	FR=.	FRO=0	FSAF=61	FSAR=60	FSRF=0	FSRR=0	FWDB=0.00479313	FXX=0.00819605	LEN=1	MLLD=227.747	PB=0.5	PBP=1	QD=38.0152	RBI=0.110732
chr1	22183739	22183739	A	G	0.246479	35	142	2	intronic	HSPG2	.	.	.	rs2305562	.	.	0.5549	.	0.56	.	.	.	.	.	.	.	.	.	.	.	.	59.38	snp	FAO=35	FDP=142	FR=.	FRO=107	FSAF=17	FSAR=18	FSRF=47	FSRR=60	FWDB=0.0170134	FXX=0	LEN=1	MLLD=66.1869	PB=0.5	PBP=1	QD=1.67277	RBI=0.0306671
chr1	22191454	22191454	G	A	1	92	92	1	exonic	HSPG2	.	nonsynonymous SNV	HSPG2:NM_001291860:exon36:c.C4511T:p.A1504V,HSPG2:NM_005529:exon36:c.C4508T:p.A1503V	rs897471	.	.	0.7396	.	0.9	.	.	0.07	T	1	D	0.002	N	0.999	P	1.27	T	872.32	snp	FAO=92	FDP=92	FR=.	FRO=0	FSAF=34	FSAR=58	FSRF=0	FSRR=0	FWDB=0.0311563	FXX=0	LEN=1	MLLD=126.872	PB=0.5	PBP=1	QD=37.9269	RBI=0.0387336
chr1	22199245	22199245	C	T	1	157	157	2	exonic	HSPG2	.	synonymous SNV	HSPG2:NM_001291860:exon32:c.G3900A:p.V1300V,HSPG2:NM_005529:exon32:c.G3897A:p.V1299V	rs2229482	.	.	0.6429	.	0.71	.	.	.	.	.	.	.	.	.	.	.	.	1505.97	snp	FAO=157	FDP=157	FR=.	FRO=0	FSAF=70	FSAR=87	FSRF=0	FSRR=0	FWDB=-0.0203084	FXX=0	LEN=1	MLLD=71.9445	PB=0.5	PBP=1	QD=38.3686	RBI=0.0248239
chr1	22199821	22199821	G	A	1	113	113	3	intronic	HSPG2	.	.	.	rs2454290	.	.	0.8559	.	0.98	.	.	.	.	.	.	.	.	.	.	.	.	1085.07	snp	FAO=114	FDP=114	FR=.	FRO=0	FSAF=61	FSAR=53	FSRF=0	FSRR=0	FWDB=0.0258642	FXX=0	LEN=1	MLLD=58.5911	PB=0.5	PBP=1	QD=38.0726	RBI=0.0921947
chr1	22206649	22206649	T	C	0.996078	254	255	2	exonic	HSPG2	.	nonsynonymous SNV	HSPG2:NM_001291860:exon17:c.A2297G:p.N766S,HSPG2:NM_005529:exon17:c.A2294G:p.N765S	rs989994	.	.	0.9991	.	1	.	.	0.24	T	0.003	B	0.016	N	0.002	P	0.11	T	2419.13	snp	FAO=254	FDP=254	FR=.	FRO=0	FSAF=123	FSAR=131	FSRF=0	FSRR=0	FWDB=-0.097535	FXX=0.00781219	LEN=1	MLLD=68.2544	PB=0.5	PBP=1	QD=38.0966	RBI=0.103027
chr1	22206942	22206942	G	A	1	235	235	2	exonic	HSPG2	.	synonymous SNV	HSPG2:NM_001291860:exon16:c.C2112T:p.A704A,HSPG2:NM_005529:exon16:c.C2109T:p.A703A	rs1874793	.	.	0.9991	.	1	.	.	.	.	.	.	.	.	.	.	.	.	2251.81	snp	FAO=235	FDP=235	FR=.	FRO=0	FSAF=113	FSAR=122	FSRF=0	FSRR=0	FWDB=0.0427555	FXX=0	LEN=1	MLLD=228.242	PB=0.5	PBP=1	QD=38.3286	RBI=0.0436703
chr1	22207235	22207235	T	C	1	129	129	1	exonic	HSPG2	.	nonsynonymous SNV	HSPG2:NM_001291860:exon15:c.A1915G:p.M639V,HSPG2:NM_005529:exon15:c.A1912G:p.M638V	rs1874792	.	.	0.9994	.	1	.	.	1	T	0	B	0.062	N	1	P	1.34	T	1242.06	snp	FAO=129	FDP=129	FR=.	FRO=0	FSAF=70	FSAR=59	FSRF=0	FSRR=0	FWDB=-0.0254754	FXX=0	LEN=1	MLLD=105.401	PB=0.5	PBP=1	QD=38.5134	RBI=0.0485368
chr1	22207805	22207817	CCCAGGGTGGCAG	-	0.97619	164	168	3	intronic	HSPG2	.	.	.	rs139046040	.	.	0.998	.	1	.	.	.	.	.	.	.	.	.	.	.	.	976.77	del	FAO=166	FDP=166	FR=.	FRO=0	FSAF=68	FSAR=98	FSRF=0	FSRR=0	FWDB=0.00225984	FXX=0.0404601	LEN=13	MLLD=409.887	PB=0.5	PBP=1	QD=23.5367	RBI=0.0110481
chr1	22211222	22211222	T	C	1	103	103	1	intronic	HSPG2	.	.	.	rs4654994	.	.	0.9348	.	0.96	.	.	.	.	.	.	.	.	.	.	.	.	978.46	snp	FAO=103	FDP=103	FR=.	FRO=0	FSAF=46	FSAR=57	FSRF=0	FSRR=0	FWDB=0.0210371	FXX=0	LEN=1	MLLD=163.955	PB=0.5	PBP=1	QD=37.9983	RBI=0.0297945
chr1	22216574	22216574	C	A	0.961415	299	311	4	exonic	HSPG2	.	synonymous SNV	HSPG2:NM_001291860:exon6:c.G474T:p.G158G,HSPG2:NM_005529:exon6:c.G474T:p.G158G	rs2254358	.	.	0.677	.	0.68	.	.	0.24	T	0.617	P	0.043	N	0.998	P	0.39	T	2722.51	snp	FAO=301	FDP=311	FR=.	FRO=10	FSAF=147	FSAR=154	FSRF=8	FSRR=2	FWDB=0.00444869	FXX=0	LEN=1	MLLD=198.244	PB=0.5	PBP=1	QD=35.0162	RBI=0.0208207
chr1	22216604	22216604	C	G	0.990099	300	303	2	exonic	HSPG2	.	synonymous SNV	HSPG2:NM_001291860:exon6:c.G444C:p.L148L,HSPG2:NM_005529:exon6:c.G444C:p.L148L	rs2254357	.	.	0.6771	.	0.68	.	.	0.91	T	0.946	P	.	.	0	P	0.56	T	2823.73	snp	FAO=301	FDP=301	FR=.	FRO=0	FSAF=143	FSAR=158	FSRF=0	FSRR=0	FWDB=0.0712873	FXX=0.00660044	LEN=1	MLLD=53.6396	PB=0.5	PBP=1	QD=37.5247	RBI=0.121929
chr1	22217108	22217108	G	A	0.946667	71	75	2	exonic	HSPG2	.	synonymous SNV	HSPG2:NM_001291860:exon4:c.C324T:p.F108F,HSPG2:NM_005529:exon4:c.C324T:p.F108F	rs2501260	.	.	0.9991	.	1	.	.	.	.	.	.	.	.	.	.	.	.	630.04	snp	FAO=72	FDP=75	FR=.	FRO=3	FSAF=13	FSAR=59	FSRF=2	FSRR=1	FWDB=0.0797556	FXX=0	LEN=1	MLLD=55.4773	PB=0.5	PBP=1	QD=33.602	RBI=0.0864131
chr1	22304712	22304712	A	G	1	335	335	1	intronic	CELA3B	.	.	.	rs10917088	.	.	.	.	0.74	.	.	.	.	.	.	.	.	.	.	.	.	3226.36	snp	FAO=336	FDP=336	FR=.	FRO=0	FSAF=164	FSAR=172	FSRF=0	FSRR=0	FWDB=0.0449873	FXX=0	LEN=1	MLLD=212.557	PB=0.5	PBP=1	QD=38.4091	RBI=0.0501496
chr1	22307340	22307340	C	T	1	84	84	1	exonic	CELA3B	.	synonymous SNV	CELA3B:NM_007352:exon3:c.C153T:p.S51S	rs7528228	.	.	.	.	0.99	.	.	.	.	.	.	.	.	.	.	.	.	807.31	snp	FAO=85	FDP=85	FR=.	FRO=0	FSAF=47	FSAR=38	FSRF=0	FSRR=0	FWDB=-0.0488717	FXX=0	LEN=1	MLLD=54.5482	PB=0.5	PBP=1	QD=37.9911	RBI=0.0653166
chr1	22307358	22307358	C	G	0.977273	86	88	2	exonic	CELA3B	.	synonymous SNV	CELA3B:NM_007352:exon3:c.C171G:p.T57T	rs7528300	.	.	.	.	0.99	.	.	.	.	.	.	.	.	.	.	.	.	809.18	snp	FAO=86	FDP=87	FR=.	FRO=1	FSAF=47	FSAR=39	FSRF=1	FSRR=0	FWDB=0.0513731	FXX=0.0113623	LEN=1	MLLD=59.2747	PB=0.5	PBP=1	QD=37.2036	RBI=0.079396
chr1	22307538	22307538	C	T	0.980296	199	203	3	exonic	CELA3B	.	nonsynonymous SNV	CELA3B:NM_007352:exon4:c.C235T:p.R79W	rs7528405	.	.	0.9921	.	1	.	.	0.18	T	0.962	D	0.718	N	1	P	-2.49	D	1845.01	snp	FAO=200	FDP=200	FR=.	FRO=0	FSAF=53	FSAR=147	FSRF=0	FSRR=0	FWDB=0.0452429	FXX=0.0147776	LEN=1	MLLD=212.744	PB=0.5	PBP=1	QD=36.9001	RBI=0.0453659
chr1	22310139	22310139	T	G	0.997389	382	383	2	intronic	CELA3B	.	.	.	rs10733031	.	.	.	.	0.93	.	.	.	.	.	.	.	.	.	.	.	.	3664.26	snp	FAO=382	FDP=382	FR=.	FRO=0	FSAF=224	FSAR=158	FSRF=0	FSRR=0	FWDB=0.000358179	FXX=0.0026109	LEN=1	MLLD=136.974	PB=0.5	PBP=1	QD=38.3692	RBI=0.0089713
chr1	22310145	22310145	C	T	0.994764	380	382	2	intronic	CELA3B	.	.	.	rs10733032	.	.	.	.	0.97	.	.	.	.	.	.	.	.	.	.	.	.	3606.92	snp	FAO=380	FDP=380	FR=.	FRO=0	FSAF=222	FSAR=158	FSRF=0	FSRR=0	FWDB=-0.0136029	FXX=0.00523546	LEN=1	MLLD=68.2221	PB=0.5	PBP=1	QD=37.9676	RBI=0.0387289
chr1	22310262	22310262	G	C	0.986737	372	377	2	exonic	CELA3B	.	synonymous SNV	CELA3B:NM_007352:exon5:c.G438C:p.P146P	rs10733033	.	.	0.9905	.	1	.	.	.	.	.	.	.	.	.	.	.	.	3489.8	snp	FAO=374	FDP=374	FR=.	FRO=0	FSAF=200	FSAR=174	FSRF=0	FSRR=0	FWDB=-0.0976401	FXX=0.0157891	LEN=1	MLLD=52.84	PB=0.5	PBP=1	QD=37.3241	RBI=0.115896
chr1	22310725	22310725	G	C	0.985915	70	71	2	exonic	CELA3B	.	synonymous SNV	CELA3B:NM_007352:exon6:c.G543C:p.P181P	rs3820287	.	.	0.9428	.	0.95	.	.	.	.	.	.	.	.	.	.	.	.	651.56	snp	FAO=71	FDP=72	FR=.	FRO=1	FSAF=9	FSAR=62	FSRF=0	FSRR=1	FWDB=0.108552	FXX=0.0136968	LEN=1	MLLD=52.0136	PB=0.5	PBP=1	QD=36.1979	RBI=0.115671
chr1	22310824	22310824	T	C	0.993671	157	158	1	exonic	CELA3B	.	synonymous SNV	CELA3B:NM_007352:exon6:c.T642C:p.N214N	rs1803531	.	.	0.992	.	1	.	.	.	.	.	.	.	.	.	.	.	.	1491.23	snp	FAO=157	FDP=157	FR=.	FRO=0	FSAF=74	FSAR=83	FSRF=0	FSRR=0	FWDB=-0.0232061	FXX=0.00632871	LEN=1	MLLD=185.683	PB=0.5	PBP=1	QD=37.9931	RBI=0.0237668
chr1	22310933	22310933	C	G	0.972789	143	147	2	intronic	CELA3B	.	.	.	rs12130164	.	.	.	.	0.94	.	.	.	.	.	.	.	.	.	.	.	.	1427.2	snp	FAO=150	FDP=150	FR=.	FRO=0	FSAF=69	FSAR=81	FSRF=0	FSRR=0	FWDB=0.04999	FXX=0.00662208	LEN=1	MLLD=56.7262	PB=0.5	PBP=1	QD=38.0587	RBI=0.0570266
chr1	22313161	22313161	T	C	1	176	176	2	exonic	CELA3B	.	synonymous SNV	CELA3B:NM_007352:exon7:c.T780C:p.I260I	rs1803530	.	.	0.9907	.	1	.	.	.	.	.	.	.	.	.	.	.	.	1686.26	snp	FAO=176	FDP=176	FR=.	FRO=0	FSAF=77	FSAR=99	FSRF=0	FSRR=0	FWDB=-0.058518	FXX=0	LEN=1	MLLD=231.076	PB=0.5	PBP=1	QD=38.3242	RBI=0.062841
chr1	22313197	22313197	C	A	0.987654	160	162	3	intronic	CELA3B	.	.	.	rs34963341	.	.	0.7397	.	0.75	.	.	.	.	.	.	.	.	.	.	.	.	1527.71	snp	FAO=160	FDP=160	FR=.	FRO=0	FSAF=61	FSAR=99	FSRF=0	FSRR=0	FWDB=0.00659945	FXX=0.0123449	LEN=1	MLLD=307.551	PB=0.5	PBP=1	QD=38.1928	RBI=0.02169
chr1	22336277	22336277	C	G	0.982353	167	170	2	exonic	CELA3A	.	nonsynonymous SNV	CELA3A:NM_005747:exon7:c.C722G:p.A241G	rs3820285	.	.	0.9757	.	0.98	.	.	0.59	T	0	B	.	.	1	P	2.27	T	1575.98	snp	FAO=167	FDP=167	FR=.	FRO=0	FSAF=89	FSAR=78	FSRF=0	FSRR=0	FWDB=-0.0644958	FXX=0.017646	LEN=1	MLLD=61.0709	PB=0.5	PBP=1	QD=37.7479	RBI=0.070829
chr1	22336371	22336371	C	A	0.969325	158	163	3	intronic	CELA3A	.	.	.	rs3806297	.	.	0.7041	.	0.72	.	.	.	.	.	.	.	.	.	.	.	.	1518.92	snp	FAO=159	FDP=159	FR=.	FRO=0	FSAF=75	FSAR=84	FSRF=0	FSRR=0	FWDB=0.015693	FXX=0.0245384	LEN=1	MLLD=296.014	PB=0.5	PBP=1	QD=38.2119	RBI=0.0272705
chr1	22832743	22832743	A	T	0.673171	138	205	3	intronic	ZBTB40	.	.	.	rs209732	.	.	0.6164	.	0.94	.	.	.	.	.	.	.	.	.	.	.	.	802.86	snp	FAO=137	FDP=205	FR=.	FRO=68	FSAF=53	FSAR=84	FSRF=20	FSRR=48	FWDB=-0.00958519	FXX=0.00485413	LEN=1	MLLD=55.8941	PB=0.5	PBP=1	QD=15.6655	RBI=0.0442902
chr1	22835677	22835677	A	G	0.631579	96	152	1	exonic	ZBTB40	.	nonsynonymous SNV	ZBTB40:NM_014870:exon9:c.A1784G:p.Y595C,ZBTB40:NM_001083621:exon10:c.A1784G:p.Y595C	rs209729	.	.	0.7192	.	0.94	.	.	0.24	T	0	B	0.668	N	1	P	1.03	T	531.56	snp	FAO=96	FDP=152	FR=.	FRO=56	FSAF=38	FSAR=58	FSRF=32	FSRR=24	FWDB=0.0234416	FXX=0	LEN=1	MLLD=286.448	PB=0.5	PBP=1	QD=13.9883	RBI=0.0234416
chr1	22846709	22846709	G	A	1	53	53	1	exonic	ZBTB40	.	nonsynonymous SNV	ZBTB40:NM_014870:exon14:c.G2989A:p.V997M,ZBTB40:NM_001083621:exon15:c.G2989A:p.V997M	rs209720	.	.	0.9947	.	1	.	.	0.3	T	0.001	B	0	N	1	P	3.53	T	497.85	snp	FAO=53	FDP=53	FR=.	FRO=0	FSAF=25	FSAR=28	FSRF=0	FSRR=0	FWDB=-0.0370687	FXX=0	LEN=1	MLLD=233.356	PB=0.5	PBP=1	QD=37.5735	RBI=0.0408965
chr1	22852715	22852715	G	C	0.542553	51	94	2	exonic	ZBTB40	.	synonymous SNV	ZBTB40:NM_014870:exon18:c.G3546C:p.P1182P,ZBTB40:NM_001083621:exon19:c.G3546C:p.P1182P	rs881646	.	.	0.3688	.	0.47	.	.	.	.	.	.	.	.	.	.	.	.	233.47	snp	FAO=51	FDP=94	FR=.	FRO=43	FSAF=34	FSAR=17	FSRF=30	FSRR=13	FWDB=0.0527694	FXX=0	LEN=1	MLLD=38.1926	PB=0.5	PBP=1	QD=9.93503	RBI=0.0553171
chr1	22895871	22895871	C	T	0.368421	28	76	1	intronic	EPHA8	.	.	.	.	.	.	.	.	0.0002	.	.	.	.	.	.	.	.	.	.	.	.	92.38	snp	FAO=28	FDP=74	FR=.	FRO=46	FSAF=9	FSAR=19	FSRF=24	FSRR=22	FWDB=-0.0423602	FXX=0.0263123	LEN=1	MLLD=265.459	PB=0.5	PBP=1	QD=4.99337	RBI=0.0433493
chr1	22902772	22902772	C	T	0.657738	221	336	1	exonic	EPHA8	.	synonymous SNV	EPHA8:NM_001006943:exon3:c.C222T:p.N74N,EPHA8:NM_020526:exon3:c.C222T:p.N74N	rs56218493	.	.	0.091	.	0.22	.	.	.	.	.	.	.	.	.	.	.	.	1267.52	snp	FAO=221	FDP=336	FR=.	FRO=115	FSAF=138	FSAR=83	FSRF=65	FSRR=50	FWDB=0.032829	FXX=0	LEN=1	MLLD=179.032	PB=0.5	PBP=1	QD=15.0895	RBI=0.0342494
chr1	22903102	22903102	C	T	0.320442	58	181	2	exonic	EPHA8	.	synonymous SNV	EPHA8:NM_001006943:exon3:c.C552T:p.A184A,EPHA8:NM_020526:exon3:c.C552T:p.A184A	rs55844027	.	.	0.0401	.	0.1	.	.	.	.	.	.	.	.	.	.	.	.	142.69	snp	FAO=58	FDP=181	FR=.	FRO=123	FSAF=29	FSAR=29	FSRF=66	FSRR=57	FWDB=0.0285123	FXX=0	LEN=1	MLLD=44.3468	PB=0.5	PBP=1	QD=3.15339	RBI=0.0305416
chr1	22912865	22912865	A	G	1	45	45	1	intronic	EPHA8	.	.	.	rs537426	.	.	.	.	0.69	.	.	.	.	.	.	.	.	.	.	.	.	450.15	snp	FAO=47	FDP=47	FR=.	FRO=0	FSAF=36	FSAR=11	FSRF=0	FSRR=0	FWDB=0.0397165	FXX=0.020829	LEN=1	MLLD=85.2826	PB=0.5	PBP=1	QD=38.3105	RBI=0.0406851
chr1	22915674	22915674	G	A	0.640625	41	64	2	exonic	EPHA8	.	synonymous SNV	EPHA8:NM_001006943:exon5:c.G1290A:p.V430V,EPHA8:NM_020526:exon5:c.G1290A:p.V430V	rs56044578	.	.	0.0708	.	0.2	.	.	.	.	.	.	.	.	.	.	.	.	237.84	snp	FAO=42	FDP=64	FR=.	FRO=22	FSAF=18	FSAR=24	FSRF=8	FSRR=14	FWDB=0.00713078	FXX=0	LEN=1	MLLD=245.258	PB=0.5	PBP=1	QD=14.8652	RBI=0.00779738
chr1	22915753	22915753	T	C	0.581818	128	220	1	exonic	EPHA8	.	nonsynonymous SNV	EPHA8:NM_001006943:exon5:c.T1369C:p.S457P	rs606002	.	.	0.3566	.	0.71	.	.	.	.	0	B	.	.	1	P	5	T	652.34	snp	FAO=129	FDP=221	FR=.	FRO=92	FSAF=77	FSAR=52	FSRF=53	FSRR=39	FWDB=-0.0162998	FXX=0.0045043	LEN=1	MLLD=225.711	PB=0.5	PBP=1	QD=11.807	RBI=0.0180209
chr1	22915858	22915858	C	T	0.63197	170	269	1	exonic	EPHA8	.	nonsynonymous SNV	EPHA8:NM_001006943:exon5:c.C1474T:p.L492F	rs76452513	.	.	0.0696	.	0.21	.	.	.	.	0	B	.	.	1	N	4.93	T	952.05	snp	FAO=172	FDP=270	FR=.	FRO=98	FSAF=64	FSAR=108	FSRF=47	FSRR=51	FWDB=-0.0153488	FXX=0.0036899	LEN=1	MLLD=176.693	PB=0.5	PBP=1	QD=14.1045	RBI=0.0195792
chr1	22915891	22915891	A	T	0.362264	96	265	1	UTR3	EPHA8	NM_001006943:c.*19A>T	.	.	rs79330282	.	.	0.0505	.	0.097	.	.	.	.	.	.	.	.	.	.	.	.	273.06	snp	FAO=96	FDP=265	FR=.	FRO=169	FSAF=46	FSAR=50	FSRF=61	FSRR=108	FWDB=0.0028179	FXX=0	LEN=1	MLLD=285.385	PB=0.5	PBP=1	QD=4.12171	RBI=0.0196871
chr1	22919904	22919904	C	T	0.7	196	280	1	exonic	EPHA8	.	synonymous SNV	EPHA8:NM_020526:exon6:c.C1401T:p.N467N	rs209696	.	.	0.2449	.	0.5	.	.	.	.	.	.	.	.	.	.	.	.	1211.04	snp	FAO=197	FDP=281	FR=.	FRO=84	FSAF=75	FSAR=122	FSRF=44	FSRR=40	FWDB=0.0147165	FXX=0.00354597	LEN=1	MLLD=190.81	PB=0.5	PBP=1	QD=17.239	RBI=0.0147262
chr1	22922546	22922546	G	A	0.368889	83	225	2	intronic	EPHA8	.	.	.	rs209692	.	.	0.291	.	0.47	.	.	.	.	.	.	.	.	.	.	.	.	243.77	snp	FAO=83	FDP=225	FR=.	FRO=142	FSAF=68	FSAR=15	FSRF=72	FSRR=70	FWDB=0.000301092	FXX=0	LEN=1	MLLD=274.712	PB=0.5	PBP=1	QD=4.33373	RBI=0.0786157
chr1	22922560	22922560	G	A	0.907173	215	237	4	intronic	EPHA8	.	.	.	rs209691	.	.	0.4052	.	0.8	.	.	.	.	.	.	.	.	.	.	.	.	1778.06	snp	FAO=215	FDP=237	FR=.	FRO=22	FSAF=133	FSAR=82	FSRF=7	FSRR=15	FWDB=0.0126492	FXX=0	LEN=1	MLLD=246.176	PB=0.5	PBP=1	QD=30.0094	RBI=0.0131222
chr1	22923873	22923873	G	C	0.343066	94	274	2	exonic	EPHA8	.	nonsynonymous SNV	EPHA8:NM_020526:exon10:c.G1834C:p.E612Q	rs999765	.	.	0.1047	.	0.13	.	.	0	D	0.181	B	0	D	0	P	2.79	T	247.61	snp	FAO=94	FDP=274	FR=.	FRO=180	FSAF=51	FSAR=43	FSRF=82	FSRR=98	FWDB=-0.00255132	FXX=0	LEN=1	MLLD=268.885	PB=0.5	PBP=1	QD=3.61471	RBI=0.0107821
chr1	22927126	22927126	C	T	0.69403	93	134	4	intronic	EPHA8	.	.	.	rs55821293	.	.	0.0709	.	0.13	.	.	.	.	.	.	.	.	.	.	.	.	563.48	snp	FAO=93	FDP=136	FR=.	FRO=43	FSAF=50	FSAR=43	FSRF=25	FSRR=18	FWDB=-0.0223254	FXX=0.00729874	LEN=1	MLLD=207.717	PB=0.5	PBP=1	QD=16.5728	RBI=0.0338567
chr1	22927314	22927314	A	G	0.990566	210	212	2	intronic	EPHA8	.	.	.	rs209702	.	.	0.4045	.	0.76	.	.	.	.	.	.	.	.	.	.	.	.	1973.42	snp	FAO=210	FDP=210	FR=.	FRO=0	FSAF=132	FSAR=78	FSRF=0	FSRR=0	FWDB=0.0661516	FXX=0.00943352	LEN=1	MLLD=58.1682	PB=0.5	PBP=1	QD=37.5889	RBI=0.0742762
chr1	22927326	22927326	T	G	0.229665	48	209	1	intronic	EPHA8	.	.	.	rs209701	.	.	0.3331	.	0.74	.	.	.	.	.	.	.	.	.	.	.	.	74.09	snp	FAO=52	FDP=217	FR=.	FRO=165	FSAF=41	FSAR=11	FSRF=90	FSRR=75	FWDB=-0.00641369	FXX=0.00458695	LEN=1	MLLD=111.467	PB=0.5	PBP=1	QD=1.36573	RBI=0.0695806
chr1	22927408	22927408	G	A	0.72807	166	228	2	exonic	EPHA8	.	synonymous SNV	EPHA8:NM_020526:exon15:c.G2556A:p.E852E	rs56055011	.	.	0.0711	.	0.14	.	.	.	.	.	.	.	.	.	.	.	.	1083.33	snp	FAO=167	FDP=228	FR=.	FRO=61	FSAF=87	FSAR=80	FSRF=40	FSRR=21	FWDB=0.112512	FXX=0.00436662	LEN=1	MLLD=53.4818	PB=0.5	PBP=1	QD=19.0058	RBI=0.183671
chr1	22928265	22928265	A	G	1	8	8	2	UTR3	EPHA8	NM_020526:c.*31A>G	.	.	rs209700	.	.	0.4453	.	0.97	.	.	.	.	.	.	.	.	.	.	.	.	73.84	snp	FAO=8	FDP=8	FR=.	FRO=0	FSAF=2	FSAR=6	FSRF=0	FSRR=0	FWDB=0.0661483	FXX=0	LEN=1	MLLD=94.347	PB=0.5	PBP=1	QD=36.9183	RBI=0.0910972
chr1	22928311	22928311	C	T	0.375	3	8	1	UTR3	EPHA8	NM_020526:c.*77C>T	.	.	.	.	.	.	.	.	.	.	.	.	.	.	.	.	.	.	.	.	15.55	snp	FAO=3	FDP=8	FR=.	FRO=5	FSAF=0	FSAR=3	FSRF=2	FSRR=3	FWDB=0.00731459	FXX=0	LEN=1	MLLD=133.251	PB=0.5	PBP=1	QD=7.7751	RBI=0.0598233
chr1	22928349	22928349	A	G	0.5	4	8	1	UTR3	EPHA8	NM_020526:c.*115A>G	.	.	rs209699	.	.	.	.	0.56	.	.	.	.	.	.	.	.	.	.	.	.	22.75	snp	FAO=4	FDP=8	FR=.	FRO=4	FSAF=2	FSAR=2	FSRF=0	FSRR=4	FWDB=-0.142862	FXX=0	LEN=1	MLLD=62.7796	PB=0.5	PBP=1	QD=11.3734	RBI=0.143055
chr1	22965438	22965438	A	G	0.230392	47	204	1	exonic	C1QA	.	synonymous SNV	C1QA:NM_015991:exon3:c.A276G:p.G92G	rs172378	.	.	0.3746	.	0.79	.	.	1	T	.	.	0.921	N	0	P	.	.	143.45	snp	FAO=64	FDP=210	FR=.	FRO=146	FSAF=21	FSAR=43	FSRF=74	FSRR=72	FWDB=-0.00469512	FXX=0.00473911	LEN=1	MLLD=200.495	PB=0.5	PBP=1	QD=2.73235	RBI=0.0159191
chr1	22974297	22974297	C	A	0.905325	153	169	4	UTR3	C1QC	NM_172369:c.*21C>A,NM_001114101:c.*21C>A	.	.	rs9434	.	.	0.3673	.	0.89	.	.	.	.	.	.	.	.	.	.	.	.	1273.58	snp	FAO=153	FDP=169	FR=.	FRO=16	FSAF=42	FSAR=111	FSRF=15	FSRR=1	FWDB=0.0567532	FXX=0.00588201	LEN=1	MLLD=57.6939	PB=0.5	PBP=1	QD=30.144	RBI=0.0567535
chr1	23219493	23219493	T	C	1	111	111	2	exonic	EPHB2	.	synonymous SNV	EPHB2:NM_004442:exon7:c.T1545C:p.G515G,EPHB2:NM_017449:exon7:c.T1545C:p.G515G	rs309472	.	.	0.9923	.	1	.	.	.	.	.	.	.	.	.	.	.	.	1043.66	snp	FAO=111	FDP=111	FR=.	FRO=0	FSAF=51	FSAR=60	FSRF=0	FSRR=0	FWDB=-0.133205	FXX=0.00892777	LEN=1	MLLD=153.801	PB=0.5	PBP=1	QD=37.6094	RBI=0.134451
chr1	23236826	23236826	C	T	0.682836	183	268	1	intronic	EPHB2	.	.	.	rs309497	.	.	0.5002	.	0.79	.	.	.	.	.	.	.	.	.	.	.	.	1097.2	snp	FAO=183	FDP=268	FR=.	FRO=85	FSAF=92	FSAR=91	FSRF=52	FSRR=33	FWDB=0.0179148	FXX=0	LEN=1	MLLD=298.572	PB=0.5	PBP=1	QD=16.3761	RBI=0.0199521
chr1	23380198	23380198	A	G	1	30	30	1	intronic	KDM1A	.	.	.	rs579785	.	.	0.83	.	0.85	.	.	.	.	.	.	.	.	.	.	.	.	292.03	snp	FAO=30	FDP=30	FR=.	FRO=0	FSAF=13	FSAR=17	FSRF=0	FSRR=0	FWDB=0.0125665	FXX=0	LEN=1	MLLD=265.012	PB=0.5	PBP=1	QD=38.9374	RBI=0.0322199
chr1	23399932	23399932	C	T	0.979592	96	98	2	intronic	KDM1A	.	.	.	rs967605	.	.	0.8291	.	0.88	.	.	.	.	.	.	.	.	.	.	.	.	889.25	snp	FAO=96	FDP=98	FR=.	FRO=2	FSAF=30	FSAR=66	FSRF=1	FSRR=1	FWDB=-0.107329	FXX=0	LEN=1	MLLD=205.06	PB=0.5	PBP=1	QD=36.2959	RBI=0.107329
chr1	23688933	23688933	A	G	0.72549	74	102	3	exonic	ZNF436	.	synonymous SNV	ZNF436:NM_030634:exon3:c.T942C:p.N314N,ZNF436:NM_001077195:exon4:c.T942C:p.N314N	rs2849028	.	.	0.7314	.	0.73	.	.	.	.	.	.	.	.	.	.	.	.	474.94	snp	FAO=74	FDP=102	FR=.	FRO=28	FSAF=35	FSAR=39	FSRF=8	FSRR=20	FWDB=-0.00590782	FXX=0	LEN=1	MLLD=48.3633	PB=0.5	PBP=1	QD=18.625	RBI=0.0170983
chr1	23710805	23710805	A	G	0.590038	154	261	2	intronic	TCEA3	.	.	.	rs605468	.	.	0.9175	.	0.95	.	.	.	.	.	.	.	.	.	.	.	.	789.16	snp	FAO=154	FDP=261	FR=.	FRO=107	FSAF=67	FSAR=87	FSRF=57	FSRR=50	FWDB=-0.0393483	FXX=0	LEN=1	MLLD=63.7287	PB=0.5	PBP=1	QD=12.0945	RBI=0.052478
chr1	23735241	23735241	G	T	0.649746	128	197	2	intronic	TCEA3	.	.	.	rs1198423	.	.	0.8717	.	0.9	.	.	.	.	.	.	.	.	.	.	.	.	776.9	snp	FAO=132	FDP=197	FR=.	FRO=65	FSAF=50	FSAR=82	FSRF=29	FSRR=36	FWDB=-0.00781981	FXX=0	LEN=1	MLLD=335.606	PB=0.5	PBP=1	QD=15.7747	RBI=0.0213563
chr1	23782297	23782297	C	T	1	102	102	1	intronic	ASAP3	.	.	.	rs61778880	.	.	.	.	0.15	.	.	.	.	.	.	.	.	.	.	.	.	968.65	snp	FAO=102	FDP=102	FR=.	FRO=0	FSAF=70	FSAR=32	FSRF=0	FSRR=0	FWDB=0.0127228	FXX=0	LEN=1	MLLD=145.746	PB=0.5	PBP=1	QD=37.9863	RBI=0.0368056
chr1	23885498	23885498	T	C	0.995556	224	225	1	exonic	ID3	.	nonsynonymous SNV	ID3:NM_002167:exon2:c.A313G:p.T105A	rs11574	.	.	0.7615	.	0.99	.	.	0.99	T	0	B	0.902	N	1	P	-0.56	T	2146.05	snp	FAO=224	FDP=224	FR=.	FRO=0	FSAF=125	FSAR=99	FSRF=0	FSRR=0	FWDB=-0.00772381	FXX=0.00444425	LEN=1	MLLD=159.789	PB=0.5	PBP=1	QD=38.3223	RBI=0.00798408
chr1	23885599	23885599	T	C	0.976608	334	342	1	intronic	ID3	.	.	.	rs2067053	.	.	0.327	.	0.66	.	.	.	.	.	.	.	.	.	.	.	.	3290.12	snp	FAO=364	FDP=370	FR=.	FRO=6	FSAF=251	FSAR=113	FSRF=0	FSRR=6	FWDB=0.0823389	FXX=0	LEN=1	MLLD=131.727	PB=0.803571	PBP=0.003	QD=35.5688	RBI=0.0838177
chr1	24022437	24022437	A	G	0.990476	208	210	1	intronic	RPL11	.	.	.	rs2280437	.	.	0.4031	.	0.58	.	.	.	.	.	.	.	.	.	.	.	.	2007.24	snp	FAO=208	FDP=208	FR=.	FRO=0	FSAF=57	FSAR=151	FSRF=0	FSRR=0	FWDB=0.00201151	FXX=0.00952336	LEN=1	MLLD=103.339	PB=0.5	PBP=1	QD=38.6007	RBI=0.00601996
chr1	24083494	24083494	C	T	1	88	88	1	exonic	TCEB3	.	synonymous SNV	TCEB3:NM_003198:exon10:c.C2214T:p.S738S	rs2076345	.	.	0.3087	.	0.38	.	.	.	.	.	.	.	.	.	.	.	.	844.53	snp	FAO=88	FDP=88	FR=.	FRO=0	FSAF=42	FSAR=46	FSRF=0	FSRR=0	FWDB=0.0937376	FXX=0	LEN=1	MLLD=66.8415	PB=0.5	PBP=1	QD=38.3878	RBI=0.0943418
chr1	24134721	24134721	T	C	1	268	268	1	exonic	HMGCL	.	synonymous SNV	HMGCL:NM_001166059:exon5:c.A441G:p.L147L,HMGCL:NM_000191:exon7:c.A654G:p.L218L	rs719400	CLINSIG=non-pathogenic|non-pathogenic;CLNDBN=not_specified|not_provided;CLNREVSTAT=criteria_provided\x2c_single_submitter|criteria_provided\x2c_single_submitter;CLNACC=RCV000078343.3|RCV000125367.1;CLNDSDB=MedGen|MedGen;CLNDSDBID=CN169374|CN221809	.	0.9085	.	0.97	.	.	.	.	.	.	.	.	0	P	.	.	2577.07	snp	FAO=268	FDP=268	FR=.	FRO=0	FSAF=146	FSAR=122	FSRF=0	FSRR=0	FWDB=0.0242571	FXX=0	LEN=1	MLLD=62.1934	PB=0.5	PBP=1	QD=38.4638	RBI=0.0796151
chr1	24180962	24180962	T	C	0.362791	78	215	1	exonic	FUCA1	.	nonsynonymous SNV	FUCA1:NM_000147:exon5:c.A857G:p.Q286R	rs13551	CLINSIG=non-pathogenic;CLNDBN=FU1/FU2_POLYMORPHISM;CLNREVSTAT=no_assertion_criteria_provided;CLNACC=RCV000000726.1;CLNDSDB=.;CLNDSDBID=.	.	0.3308	.	0.4	.	.	0	D	0.001	B	0.915	N	1	P	0.46	T	224.6	snp	FAO=78	FDP=215	FR=.	FRO=137	FSAF=37	FSAR=41	FSRF=60	FSRR=77	FWDB=0.0140506	FXX=0	LEN=1	MLLD=116.655	PB=0.5	PBP=1	QD=4.17866	RBI=0.032494
chr1	24192072	24192072	A	G	0.638158	97	152	1	exonic	FUCA1	.	nonsynonymous SNV	FUCA1:NM_000147:exon2:c.T433C:p.W145R	rs150062050	.	.	0.0017	.	0.003	.	.	0	D	0.999	D	0	D	1	D	-0.42	T	550.29	snp	FAO=98	FDP=153	FR=.	FRO=55	FSAF=54	FSAR=44	FSRF=19	FSRR=36	FWDB=0.00361833	FXX=0.00649309	LEN=1	MLLD=233.893	PB=0.5	PBP=1	QD=14.3867	RBI=0.011549
chr1	24194748	24194748	G	C	0.635294	54	85	2	exonic	FUCA1	.	nonsynonymous SNV	FUCA1:NM_000147:exon1:c.C29G:p.P10R	rs2070956	.	.	.	.	0.25	.	.	0.44	T	0.272	B	0.226	N	1	P	0.71	T	302.91	snp	FAO=54	FDP=85	FR=.	FRO=31	FSAF=27	FSAR=27	FSRF=19	FSRR=12	FWDB=-0.0197343	FXX=0	LEN=1	MLLD=50.118	PB=0.5	PBP=1	QD=14.2547	RBI=0.0769491
chr1	24194773	24194773	G	A	0.626506	52	83	1	exonic	FUCA1	.	nonsynonymous SNV	FUCA1:NM_000147:exon1:c.C4T:p.R2W	rs2070955	.	.	0.0817	.	0.26	.	.	0.01	D	0.004	B	0.248	N	1	P	0.61	T	291.91	snp	FAO=52	FDP=82	FR=.	FRO=30	FSAF=26	FSAR=26	FSRF=18	FSRR=12	FWDB=0.0132689	FXX=0.0120467	LEN=1	MLLD=74.2576	PB=0.5	PBP=1	QD=14.2392	RBI=0.0138862
chr1	24194788	24194788	A	G	0.62963	51	81	1	UTR5	FUCA1	NM_000147:c.-12T>C	.	.	rs2070954	.	.	0.0773	.	0.25	.	.	.	.	.	.	.	.	.	.	.	.	292.43	snp	FAO=52	FDP=82	FR=.	FRO=30	FSAF=25	FSAR=27	FSRF=18	FSRR=12	FWDB=0.0467427	FXX=0	LEN=1	MLLD=164.459	PB=0.5	PBP=1	QD=14.2648	RBI=0.0478808
chr1	24201162	24201162	G	A	0.643432	240	373	1	exonic	CNR2	.	nonsynonymous SNV	CNR2:NM_001841:exon2:c.C946T:p.H316Y	rs2229579	.	.	0.0999	.	0.21	.	.	0.62	T	0.298	B	0.092	N	1	P	1.23	T	1401.22	snp	FAO=248	FDP=380	FR=.	FRO=132	FSAF=122	FSAR=126	FSRF=65	FSRR=67	FWDB=0.0714096	FXX=0.0026246	LEN=1	MLLD=62.4441	PB=0.5	PBP=1	QD=14.7497	RBI=0.0959364
chr1	24294249	24294249	C	T	0.986928	151	153	2	UTR3	SRSF10	NM_001191005:c.*3383G>A,NM_001191006:c.*167G>A,NM_054016:c.*3383G>A,NM_001300936:c.*167G>A	.	.	rs4276860	.	.	.	.	1	.	.	.	.	.	.	.	.	.	.	.	.	1386.4	snp	FAO=149	FDP=149	FR=.	FRO=0	FSAF=90	FSAR=59	FSRF=0	FSRR=0	FWDB=-0.0741376	FXX=0.0324654	LEN=1	MLLD=62.0993	PB=0.5	PBP=1	QD=37.2189	RBI=0.0746893
chr1	24387822	24387822	T	A	0.301282	47	156	1	intronic	MYOM3	.	.	.	rs7553075	.	.	0.217	.	0.54	.	.	.	.	.	.	.	.	.	.	.	.	112.01	snp	FAO=47	FDP=156	FR=.	FRO=109	FSAF=15	FSAR=32	FSRF=39	FSRR=70	FWDB=0.0132185	FXX=0.0249984	LEN=1	MLLD=289.879	PB=0.5	PBP=1	QD=2.87194	RBI=0.015658
chr1	24388417	24388417	A	G	0.301471	41	136	1	intronic	MYOM3	.	.	.	rs11811060	.	.	0.1839	.	0.42	.	.	.	.	.	.	.	.	.	.	.	.	94.37	snp	FAO=41	FDP=136	FR=.	FRO=95	FSAF=26	FSAR=15	FSRF=55	FSRR=40	FWDB=-0.00285715	FXX=0.00729874	LEN=1	MLLD=217.936	PB=0.5	PBP=1	QD=2.77569	RBI=0.0283481
chr1	24393563	24393563	C	T	0.320896	43	134	2	exonic	MYOM3	.	nonsynonymous SNV	MYOM3:NM_152372:exon28:c.G3371A:p.R1124Q	rs16829071	.	.	0.1388	.	0.49	.	.	0.06	T	0	B	0	N	0	P	0.64	T	108.86	snp	FAO=43	FDP=134	FR=.	FRO=91	FSAF=29	FSAR=14	FSRF=54	FSRR=37	FWDB=0.0201681	FXX=0	LEN=1	MLLD=220.426	PB=0.5	PBP=1	QD=3.24943	RBI=0.020645
chr1	24394424	24394424	G	A	0.335821	90	268	2	intronic	MYOM3	.	.	.	rs7542151	.	.	0.1382	.	0.48	.	.	.	.	.	.	.	.	.	.	.	.	232.95	snp	FAO=90	FDP=266	FR=.	FRO=176	FSAF=52	FSAR=38	FSRF=101	FSRR=75	FWDB=0.000452994	FXX=0.00746241	LEN=1	MLLD=287.238	PB=0.5	PBP=1	QD=3.503	RBI=0.0614098
chr1	24394811	24394811	A	G	0.375887	53	141	1	exonic	MYOM3	.	nonsynonymous SNV	MYOM3:NM_152372:exon26:c.T3197C:p.I1066T	rs12145360	.	.	0.1343	.	0.25	.	.	0.45	T	0.016	B	0.003	N	0	P	3.65	T	170.11	snp	FAO=54	FDP=142	FR=.	FRO=88	FSAF=22	FSAR=32	FSRF=37	FSRR=51	FWDB=0.0314019	FXX=0	LEN=1	MLLD=223.846	PB=0.5	PBP=1	QD=4.79183	RBI=0.035649
chr1	24400633	24400633	C	G	1	117	117	1	intronic	MYOM3	.	.	.	rs10903083	.	.	0.9993	.	1	.	.	.	.	.	.	.	.	.	.	.	.	1146.33	snp	FAO=119	FDP=119	FR=.	FRO=0	FSAF=97	FSAR=22	FSRF=0	FSRR=0	FWDB=0.0216858	FXX=0	LEN=1	MLLD=308.327	PB=0.5	PBP=1	QD=38.532	RBI=0.0252327
chr1	24406535	24406535	G	A	0.630435	232	368	4	exonic	MYOM3	.	nonsynonymous SNV	MYOM3:NM_152372:exon20:c.C2557T:p.P853S	rs35446243	.	.	0.1992	.	0.29	.	.	0.45	T	0.023	B	0.094	N	1	P	0.66	T	1275.75	snp	FAO=232	FDP=367	FR=.	FRO=135	FSAF=101	FSAR=131	FSRF=58	FSRR=77	FWDB=-0.00141501	FXX=0.00271732	LEN=1	MLLD=288.635	PB=0.5	PBP=1	QD=13.9046	RBI=0.00217981
chr1	24409165	24409165	C	T	0.298851	26	87	1	exonic	MYOM3	.	synonymous SNV	MYOM3:NM_152372:exon17:c.G2010A:p.E670E	rs4320728	.	.	0.1292	.	0.25	.	.	.	.	.	.	.	.	.	.	.	.	68.78	snp	FAO=27	FDP=87	FR=.	FRO=60	FSAF=15	FSAR=12	FSRF=24	FSRR=36	FWDB=0.0699382	FXX=0.0113623	LEN=1	MLLD=180.726	PB=0.5	PBP=1	QD=3.16232	RBI=0.0699402
chr1	24416059	24416059	T	C	0.982906	115	117	1	exonic	MYOM3	.	nonsynonymous SNV	MYOM3:NM_152372:exon14:c.A1583G:p.D528G	rs4393101	.	.	0.9996	.	1	.	.	1	T	0	B	0	N	0	P	0.83	T	1135.11	snp	FAO=121	FDP=121	FR=.	FRO=0	FSAF=43	FSAR=78	FSRF=0	FSRR=0	FWDB=-0.0379044	FXX=0.0763301	LEN=1	MLLD=38.7098	PB=0.5	PBP=1	QD=37.5244	RBI=0.17419
chr1	24447214	24447214	G	A	0.977064	213	218	1	UTR3	IL22RA1	NM_021258:c.*81C>T	.	.	rs3795300	.	.	.	.	0.8	.	.	.	.	.	.	.	.	.	.	.	.	1963.46	snp	FAO=213	FDP=218	FR=.	FRO=5	FSAF=80	FSAR=133	FSRF=0	FSRR=5	FWDB=0.0381446	FXX=0	LEN=1	MLLD=69.247	PB=0.5	PBP=1	QD=36.0269	RBI=0.0733029
chr1	24447943	24447943	G	A	0.336283	38	113	1	exonic	IL22RA1	.	synonymous SNV	IL22RA1:NM_021258:exon7:c.C1077T:p.V359V	rs34967816	.	.	0.0983	.	0.22	.	.	.	.	.	.	.	.	.	.	.	.	107.21	snp	FAO=39	FDP=114	FR=.	FRO=75	FSAF=14	FSAR=25	FSRF=35	FSRR=40	FWDB=-0.0180815	FXX=0	LEN=1	MLLD=171.029	PB=0.5	PBP=1	QD=3.76177	RBI=0.118871
chr1	24454688	24454688	C	T	0.32	48	150	1	exonic	IL22RA1	.	nonsynonymous SNV	IL22RA1:NM_021258:exon5:c.G613A:p.V205I	rs16829204	.	.	0.1766	.	0.24	.	.	0.39	T	0.002	B	0.653	N	1	P	3.05	T	126.45	snp	FAO=49	FDP=150	FR=.	FRO=101	FSAF=20	FSAR=29	FSRF=41	FSRR=60	FWDB=-0.0213576	FXX=0.00662208	LEN=1	MLLD=325.01	PB=0.5	PBP=1	QD=3.37204	RBI=0.0213675
chr1	24460797	24460797	T	G	0.968	121	125	2	exonic	IL22RA1	.	synonymous SNV	IL22RA1:NM_021258:exon4:c.A435C:p.P145P	rs17852649	.	.	0.6024	.	0.7	.	.	.	.	.	.	.	.	.	.	.	.	1103.13	snp	FAO=122	FDP=126	FR=.	FRO=4	FSAF=74	FSAR=48	FSRF=1	FSRR=3	FWDB=-0.0713954	FXX=0	LEN=1	MLLD=59.536	PB=0.5	PBP=1	QD=35.0199	RBI=0.0714346
chr1	24484108	24484108	G	A	0.314286	44	140	1	exonic	IFNLR1	.	nonsynonymous SNV	IFNLR1:NM_170743:exon7:c.C1075T:p.H359Y,IFNLR1:NM_173064:exon7:c.C988T:p.H330Y	rs72648587	.	.	0.0837	.	0.084	.	.	0.06	T	0.976	D	0.007	N	1	P	.	.	103.41	snp	FAO=43	FDP=139	FR=.	FRO=96	FSAF=22	FSAR=21	FSRF=53	FSRR=43	FWDB=-0.0298228	FXX=0.00714235	LEN=1	MLLD=178.439	PB=0.5	PBP=1	QD=2.97583	RBI=0.0304055
chr1	24668667	24668667	C	G	0.571429	64	112	5	exonic	GRHL3	.	synonymous SNV	GRHL3:NM_001195010:exon9:c.C972G:p.V324V,GRHL3:NM_021180:exon9:c.C1125G:p.V375V,GRHL3:NM_198173:exon9:c.C1110G:p.V370V,GRHL3:NM_198174:exon9:c.C1110G:p.V370V	rs11576645	.	.	0.2258	.	0.26	.	.	.	.	.	.	.	.	.	.	.	.	317.87	snp	FAO=64	FDP=114	FR=.	FRO=50	FSAF=16	FSAR=48	FSRF=21	FSRR=29	FWDB=0.015954	FXX=0.0172399	LEN=1	MLLD=290.419	PB=0.5	PBP=1	QD=11.1534	RBI=0.016003
chr1	24690764	24690764	T	A	0.338308	68	201	1	exonic	GRHL3	.	nonsynonymous SNV	GRHL3:NM_198174:exon16:c.T1784A:p.M595K	rs545809	.	.	.	.	0.44	.	.	0	D	.	.	0.28	N	1	P	2.94	T	184.45	snp	FAO=69	FDP=202	FR=.	FRO=133	FSAF=35	FSAR=34	FSRF=53	FSRR=80	FWDB=-0.00293171	FXX=0	LEN=1	MLLD=324.018	PB=0.5	PBP=1	QD=3.65243	RBI=0.0253371
chr1	24718079	24718079	C	A	0.271028	29	107	1	exonic	STPG1	.	nonsynonymous SNV	STPG1:NM_001199012:exon3:c.G161T:p.S54I,STPG1:NM_001199013:exon3:c.G161T:p.S54I	rs560219	.	.	.	.	0.34	.	.	0.04	D	0.006	B	0.013	N	0	P	.	.	59.62	snp	FAO=29	FDP=107	FR=.	FRO=78	FSAF=16	FSAR=13	FSRF=39	FSRR=39	FWDB=-0.02152	FXX=0	LEN=1	MLLD=60.0063	PB=0.5	PBP=1	QD=2.22867	RBI=0.0238198
chr1	24775967	24775967	G	A	0.412791	71	172	1	intronic	NIPAL3	.	.	.	rs4648989	.	.	0.2206	.	0.31	.	.	.	.	.	.	.	.	.	.	.	.	249.86	snp	FAO=71	FDP=169	FR=.	FRO=98	FSAF=54	FSAR=17	FSRF=69	FSRR=29	FWDB=-0.0339763	FXX=0.028734	LEN=1	MLLD=62.048	PB=0.5	PBP=1	QD=5.91394	RBI=0.0603632
chr1	24859617	24859617	G	A	0.419355	91	217	1	exonic	RCAN3	.	synonymous SNV	RCAN3:NM_001251980:exon3:c.G384A:p.P128P,RCAN3:NM_001251981:exon3:c.G240A:p.P80P,RCAN3:NM_001251983:exon3:c.G39A:p.P13P,RCAN3:NM_001251984:exon3:c.G39A:p.P13P,RCAN3:NM_001251977:exon4:c.G414A:p.P138P,RCAN3:NM_001251978:exon4:c.G414A:p.P138P,RCAN3:NM_001251979:exon4:c.G414A:p.P138P,RCAN3:NM_013441:exon4:c.G414A:p.P138P	rs196429	.	.	0.3194	.	0.68	.	.	.	.	.	.	.	.	.	.	.	.	320.24	snp	FAO=91	FDP=215	FR=.	FRO=124	FSAF=56	FSAR=35	FSRF=74	FSRR=50	FWDB=0.00950414	FXX=0.00921617	LEN=1	MLLD=182.471	PB=0.5	PBP=1	QD=5.95791	RBI=0.0397767
chr1	24859665	24859665	G	A	0.448598	96	214	2	exonic	RCAN3	.	synonymous SNV	RCAN3:NM_001251980:exon3:c.G432A:p.P144P,RCAN3:NM_001251981:exon3:c.G288A:p.P96P,RCAN3:NM_001251983:exon3:c.G87A:p.P29P,RCAN3:NM_001251984:exon3:c.G87A:p.P29P,RCAN3:NM_001251977:exon4:c.G462A:p.P154P,RCAN3:NM_001251978:exon4:c.G462A:p.P154P,RCAN3:NM_001251979:exon4:c.G462A:p.P154P,RCAN3:NM_013441:exon4:c.G462A:p.P154P	rs196430	.	.	0.3197	.	0.68	.	.	.	.	.	.	.	.	.	.	.	.	359.58	snp	FAO=96	FDP=215	FR=.	FRO=119	FSAF=53	FSAR=43	FSRF=65	FSRR=54	FWDB=0.0136465	FXX=0	LEN=1	MLLD=313.896	PB=0.5	PBP=1	QD=6.68978	RBI=0.01374
chr1	24861704	24861704	G	A	0.368932	38	103	1	exonic	RCAN3	.	nonsynonymous SNV	RCAN3:NM_001251985:exon2:c.G317A:p.R106Q,RCAN3:NM_001251982:exon3:c.G491A:p.R164Q	rs196432	.	.	0.4612	.	0.73	.	.	0.87	T	0.014	B	.	.	0	P	.	.	118.1	snp	FAO=38	FDP=103	FR=.	FRO=65	FSAF=13	FSAR=25	FSRF=34	FSRR=31	FWDB=0.013458	FXX=0	LEN=1	MLLD=72.1781	PB=0.5	PBP=1	QD=4.58641	RBI=0.0330535
chr1	24927561	24927561	T	C	0.338521	87	257	1	intronic	NCMAP	.	.	.	rs4553122	.	.	0.5514	.	0.62	.	.	.	.	.	.	.	.	.	.	.	.	243.75	snp	FAO=84	FDP=230	FR=.	FRO=146	FSAF=40	FSAR=44	FSRF=70	FSRR=76	FWDB=0.0399479	FXX=0.105054	LEN=1	MLLD=62.6992	PB=0.5	PBP=1	QD=4.2391	RBI=0.063229
chr1	24979487	24979487	C	T	0.466667	7	15	2	exonic	SRRM1	.	nonsynonymous SNV	SRRM1:NM_001303448:exon8:c.C1004T:p.P335L,SRRM1:NM_001303449:exon8:c.C887T:p.P296L,SRRM1:NM_005839:exon8:c.C1004T:p.P335L	rs144082896	.	.	0.0038	.	0.0045	.	.	0.17	T	0.936	P	0	D	1	D	0.86	T	35.02	snp	FAO=7	FDP=15	FR=.	FRO=8	FSAF=4	FSAR=3	FSRF=3	FSRR=5	FWDB=0.0351367	FXX=0	LEN=1	MLLD=166.79	PB=0.5	PBP=1	QD=9.33887	RBI=0.0359468
chr1	25291010	25291010	A	T	0.252632	24	95	1	exonic	RUNX3	.	nonsynonymous SNV	RUNX3:NM_001031680:exon1:c.T53A:p.I18N	rs6672420	.	.	0.484	.	0.78	.	.	0.01	D	1	D	0.414	N	0	P	-4.2	D	45.61	snp	FAO=24	FDP=95	FR=.	FRO=71	FSAF=7	FSAR=17	FSRF=34	FSRR=37	FWDB=-0.0057996	FXX=0	LEN=1	MLLD=59.8548	PB=0.5	PBP=1	QD=1.92046	RBI=0.0109081
chr1	25678238	25678238	T	A	1	118	118	1	intronic	TMEM50A	.	.	.	rs3093616	.	.	0.9984	.	1	.	.	.	.	.	.	.	.	.	.	.	.	1145.8	snp	FAO=119	FDP=119	FR=.	FRO=0	FSAF=68	FSAR=51	FSRF=0	FSRR=0	FWDB=0.0235847	FXX=0	LEN=1	MLLD=282.641	PB=0.5	PBP=1	QD=38.5144	RBI=0.0351208
chr1	25812258	25812258	C	T	0.3	24	80	3	exonic	TMEM57	.	nonsynonymous SNV	TMEM57:NM_001282564:exon6:c.C787T:p.R263W,TMEM57:NM_018202:exon8:c.C1468T:p.R490W	rs142677711	.	.	.	.	0.0002	.	.	0	D	1	D	0	D	1	D	2.47	T	59.78	snp	FAO=24	FDP=80	FR=.	FRO=56	FSAF=8	FSAR=16	FSRF=24	FSRR=32	FWDB=-0.0162209	FXX=0	LEN=1	MLLD=203.801	PB=0.5	PBP=1	QD=2.98876	RBI=0.030113
chr1	25889632	25889632	T	C	0.829828	434	523	1	exonic	LDLRAP1	.	nonsynonymous SNV	LDLRAP1:NM_015627:exon6:c.T604C:p.S202P	rs6687605	.	.	0.5332	.	0.55	.	.	0.3	T	0.079	B	0.252	N	1	P	0.36	T	3782.59	snp	FAO=399	FDP=399	FR=.,HEALED	FRO=0	FSAF=161	FSAR=238	FSRF=0	FSRR=0	FWDB=0.0274885	FXX=0.00249994	LEN=1	MLLD=289.989	PB=0.5	PBP=1	QD=37.9207	RBI=0.0282509
chr1	25889672	25889672	G	A	0.992806	276	278	2	intronic	LDLRAP1	.	.	.	rs6688931	.	.	0.5115	.	0.54	.	.	.	.	.	.	.	.	.	.	.	.	2636.01	snp	FAO=278	FDP=278	FR=.	FRO=0	FSAF=148	FSAR=130	FSRF=0	FSRR=0	FWDB=0.0578294	FXX=0	LEN=1	MLLD=55.8945	PB=0.5	PBP=1	QD=37.9282	RBI=0.064277
chr1	25890189	25890189	A	G	0.996795	311	312	1	exonic	LDLRAP1	.	synonymous SNV	LDLRAP1:NM_015627:exon7:c.A654G:p.T218T	rs28969504	.	.	0.5551	.	0.83	.	.	.	.	.	.	.	.	.	.	.	.	2989.35	snp	FAO=312	FDP=312	FR=.	FRO=0	FSAF=159	FSAR=153	FSRF=0	FSRR=0	FWDB=0.0348396	FXX=0	LEN=1	MLLD=88.9124	PB=0.5	PBP=1	QD=38.3251	RBI=0.0671462
chr1	25944369	25944369	C	G	0.262009	60	229	1	exonic	MAN1C1	.	synonymous SNV	MAN1C1:NM_001289010:exon1:c.C81G:p.L27L,MAN1C1:NM_020379:exon1:c.C81G:p.L27L	.	.	.	.	.	.	.	.	.	.	.	.	.	.	.	.	.	.	116.66	snp	FAO=62	FDP=229	FR=.	FRO=167	FSAF=27	FSAR=35	FSRF=91	FSRR=76	FWDB=0.111168	FXX=0	LEN=1	MLLD=63.4887	PB=0.5	PBP=1	QD=2.0378	RBI=0.117195
chr1	26098333	26098333	G	A	1	101	101	3	intronic	MAN1C1	.	.	.	rs807264	.	.	.	.	0.99	.	.	.	.	.	.	.	.	.	.	.	.	961.33	snp	FAO=101	FDP=101	FR=.	FRO=0	FSAF=44	FSAR=57	FSRF=0	FSRR=0	FWDB=0.018424	FXX=0	LEN=1	MLLD=297.074	PB=0.5	PBP=1	QD=38.0726	RBI=0.0187975
chr1	26107321	26107321	A	C	0.96063	122	127	1	intronic	MAN1C1	.	.	.	rs807274	.	.	.	.	0.99	.	.	.	.	.	.	.	.	.	.	.	.	1151.81	snp	FAO=125	FDP=128	FR=.	FRO=3	FSAF=60	FSAR=65	FSRF=1	FSRR=2	FWDB=0.0586999	FXX=0	LEN=1	MLLD=259.265	PB=0.5	PBP=1	QD=35.994	RBI=0.0589279
chr1	26110143	26110143	G	A	1	197	197	1	intronic	MAN1C1	.	.	.	rs3767877	.	.	0.6316	.	0.74	.	.	.	.	.	.	.	.	.	.	.	.	1915.87	snp	FAO=199	FDP=199	FR=.	FRO=0	FSAF=81	FSAR=118	FSRF=0	FSRR=0	FWDB=-0.000896544	FXX=0	LEN=1	MLLD=279.804	PB=0.5	PBP=1	QD=38.51	RBI=0.0196519
chr1	26131654	26131654	G	A	1	167	167	1	exonic	SEPN1	.	unknown	UNKNOWN	rs7349185	CLINSIG=non-pathogenic;CLNDBN=not_specified;CLNREVSTAT=criteria_provided\x2c_multiple_submitters\x2c_no_conflicts;CLNACC=RCV000082016.4;CLNDSDB=MedGen;CLNDSDBID=CN169374	.	.	.	0.94	.	.	1	T	0	B	0.076	N	1	P	3.02	T	1605.6	snp	FAO=167	FDP=167	FR=.	FRO=0	FSAF=67	FSAR=100	FSRF=0	FSRR=0	FWDB=-0.0370387	FXX=0.00595203	LEN=1	MLLD=63.9824	PB=0.5	PBP=1	QD=38.4575	RBI=0.0440463
chr1	26138262	26138262	T	C	0.990566	525	530	2	exonic	SEPN1	.	unknown	UNKNOWN	rs760597	CLINSIG=non-pathogenic;CLNDBN=not_specified;CLNREVSTAT=criteria_provided\x2c_multiple_submitters\x2c_no_conflicts;CLNACC=RCV000082009.4;CLNDSDB=MedGen;CLNDSDBID=CN169374	.	0.7881	.	0.97	.	.	.	.	.	.	.	.	.	.	.	.	3820.82	snp	FAO=399	FDP=399	FR=.	FRO=0	FSAF=179	FSAR=220	FSRF=0	FSRR=0	FWDB=0.0127607	FXX=0.00249994	LEN=1	MLLD=55.2662	PB=0.5	PBP=1	QD=38.304	RBI=0.0193258
chr1	26138451	26138451	A	G	0.995536	223	224	1	intronic	SEPN1	.	.	.	rs11247744	.	.	.	.	0.97	.	.	.	.	.	.	.	.	.	.	.	.	2116.33	snp	FAO=223	FDP=223	FR=.	FRO=0	FSAF=87	FSAR=136	FSRF=0	FSRR=0	FWDB=-0.0100096	FXX=0.00446409	LEN=1	MLLD=57.6661	PB=0.5	PBP=1	QD=37.9612	RBI=0.0279344
chr1	26139137	26139137	C	T	1	149	149	2	intronic	SEPN1	.	.	.	rs10902685	.	.	0.7872	.	0.97	.	.	.	.	.	.	.	.	.	.	.	.	1424.72	snp	FAO=148	FDP=148	FR=.	FRO=0	FSAF=77	FSAR=71	FSRF=0	FSRR=0	FWDB=-0.0153191	FXX=0.00671096	LEN=1	MLLD=93.1579	PB=0.5	PBP=1	QD=38.5061	RBI=0.0348117
chr1	26140573	26140573	C	A	1	145	145	2	exonic	SEPN1	.	unknown	UNKNOWN	rs2294228	CLINSIG=non-pathogenic;CLNDBN=not_specified;CLNREVSTAT=criteria_provided\x2c_multiple_submitters\x2c_no_conflicts;CLNACC=RCV000082012.4;CLNDSDB=MedGen;CLNDSDBID=CN169374	.	0.7872	.	0.97	.	.	0.11	T	0	B	0.054	N	0.1	P	-2.36	D	1379.88	snp	FAO=146	FDP=146	FR=.	FRO=0	FSAF=62	FSAR=84	FSRF=0	FSRR=0	FWDB=-0.000458023	FXX=0	LEN=1	MLLD=59.8639	PB=0.5	PBP=1	QD=37.805	RBI=0.0539301
chr1	26152758	26152758	A	G	1	72	72	1	intronic	MTFR1L	.	.	.	rs6598924	.	.	0.7937	.	0.98	.	.	.	.	.	.	.	.	.	.	.	.	680.28	snp	FAO=72	FDP=72	FR=.	FRO=0	FSAF=43	FSAR=29	FSRF=0	FSRR=0	FWDB=-0.00688794	FXX=0	LEN=1	MLLD=152.185	PB=0.5	PBP=1	QD=37.7933	RBI=0.0105125
chr1	26158337	26158337	C	T	1	442	442	1	intronic	MTFR1L	.	.	.	rs1961580	.	.	.	.	0.98	.	.	.	.	.	.	.	.	.	.	.	.	3844.04	snp	FAO=399	FDP=399	FR=.	FRO=0	FSAF=229	FSAR=170	FSRF=0	FSRR=0	FWDB=0.0018622	FXX=0.00249994	LEN=1	MLLD=72.119	PB=0.5	PBP=1	QD=38.5367	RBI=0.0320485
chr1	26227438	26227439	TG	GA	#VALUE!	13;15	90	1;1	UTR3	STMN1	NM_203399:c.*69_*68delinsTC,NM_203401:c.*69_*68delinsTC,NM_005563:c.*69_*68delinsTC	.	.	.	.	.	.	.	.	.	.	.	.	.	.	.	.	.	.	.	.	746.92	mnp;ins	FAO=14,71	FDP=85	FR=.	FRO=0	FSAF=0,57	FSAR=14,14	FSRF=0	FSRR=0	FWDB=0.0140783,0.570523	FXX=0.0555494	LEN=2,1	MLLD=216.542,19.5043	PB=0.5,0.5	PBP=1,1	QD=35.149	RBI=0.0432704,0.676833
chr1	26227439	26227439	-	A	#VALUE!	13;15	90	1;1	UTR3	STMN1	NM_203399:c.*67_*68insT,NM_203401:c.*67_*68insT,NM_005563:c.*67_*68insT	.	.	.	.	.	.	.	.	.	.	.	.	.	.	.	.	.	.	.	.	746.92	mnp;ins	FAO=14,71	FDP=85	FR=.	FRO=0	FSAF=0,57	FSAR=14,14	FSRF=0	FSRR=0	FWDB=0.0140783,0.570523	FXX=0.0555494	LEN=2,1	MLLD=216.542,19.5043	PB=0.5,0.5	PBP=1,1	QD=35.149	RBI=0.0432704,0.676833
chr1	26349245	26349245	C	T	0.322034	114	354	3	exonic	EXTL1	.	synonymous SNV	EXTL1:NM_004455:exon1:c.C108T:p.P36P	rs35744844	.	.	0.0878	.	0.11	.	.	.	.	.	.	.	.	.	.	.	.	276.36	snp	FAO=115	FDP=354	FR=.	FRO=239	FSAF=49	FSAR=66	FSRF=115	FSRR=124	FWDB=-0.00986489	FXX=0	LEN=1	MLLD=315.923	PB=0.5	PBP=1	QD=3.12275	RBI=0.0101626
chr1	26356156	26356156	G	A	0.324324	12	37	2	exonic	EXTL1	.	stopgain	EXTL1:NM_004455:exon3:c.G939A:p.W313X	rs141225406	.	.	0.0019	.	0.0019	.	.	1	T	.	.	0	D	1	A	.	.	37.71	snp	FAO=12	FDP=37	FR=.	FRO=25	FSAF=2	FSAR=10	FSRF=3	FSRR=22	FWDB=0.0255618	FXX=0	LEN=1	MLLD=56.0529	PB=0.5	PBP=1	QD=4.07657	RBI=0.0777221
chr1	26357656	26357656	C	A	0.993243	294	296	1	exonic	EXTL1	.	nonsynonymous SNV	EXTL1:NM_004455:exon5:c.C1135A:p.H379N	rs2736831	.	.	0.6783	.	0.82	.	.	0.27	T	0.029	B	0.019	N	0.557	P	-3.54	D	2825.27	snp	FAO=297	FDP=297	FR=.	FRO=0	FSAF=131	FSAR=166	FSRF=0	FSRR=0	FWDB=-0.00214254	FXX=0.0132886	LEN=1	MLLD=140.476	PB=0.5	PBP=1	QD=38.0508	RBI=0.0251668
chr1	26370164	26370164	G	A	0.993939	164	165	3	intronic	SLC30A2	.	.	.	rs11585142	.	.	.	.	0.86	.	.	.	.	.	.	.	.	.	.	.	.	1550.7	snp	FAO=164	FDP=164	FR=.	FRO=0	FSAF=51	FSAR=113	FSRF=0	FSRR=0	FWDB=-0.0422146	FXX=0.00606024	LEN=1	MLLD=61.9146	PB=0.5	PBP=1	QD=37.822	RBI=0.0441135
chr1	26371788	26371788	G	A	1	120	120	2	intronic	SLC30A2	.	.	.	rs3121763	.	.	.	.	0.93	.	.	.	.	.	.	.	.	.	.	.	.	1152.78	snp	FAO=121	FDP=121	FR=.	FRO=0	FSAF=69	FSAR=52	FSRF=0	FSRR=0	FWDB=0.0277129	FXX=0	LEN=1	MLLD=49.6078	PB=0.5	PBP=1	QD=38.1083	RBI=0.0277134
chr1	26384013	26384013	A	G	0.689362	162	235	1	intronic	TRIM63	.	.	.	rs12059101	.	.	.	.	0.22	.	.	.	.	.	.	.	.	.	.	.	.	979	snp	FAO=162	FDP=235	FR=.	FRO=73	FSAF=126	FSAR=36	FSRF=68	FSRR=5	FWDB=-0.000945577	FXX=0	LEN=1	MLLD=268.001	PB=0.5	PBP=1	QD=16.6639	RBI=0.0010867
chr1	26385003	26385003	T	C	0.621622	69	111	5	exonic	TRIM63	.	nonsynonymous SNV	TRIM63:NM_032588:exon5:c.A709G:p.K237E	rs2275950	.	.	0.2165	.	0.27	.	.	1	T	0	B	0	N	1	P	1.02	T	380.27	snp	FAO=69	FDP=111	FR=.	FRO=42	FSAF=43	FSAR=26	FSRF=12	FSRR=30	FWDB=0.00685193	FXX=0	LEN=1	MLLD=45.7415	PB=0.5	PBP=1	QD=13.7035	RBI=0.0520021
chr1	26385150	26385150	G	C	0.447761	60	134	3	intronic	TRIM63	.	.	.	rs2275949	.	.	0.216	.	0.22	.	.	.	.	.	.	.	.	.	.	.	.	229.19	snp	FAO=60	FDP=134	FR=.	FRO=74	FSAF=36	FSAR=24	FSRF=44	FSRR=30	FWDB=-0.0522902	FXX=0	LEN=1	MLLD=134.733	PB=0.5	PBP=1	QD=6.84138	RBI=0.0525105
chr1	26387625	26387625	A	C	0.576271	136	236	1	intronic	TRIM63	.	.	.	rs41311276	.	.	0.1777	.	0.19	.	.	.	.	.	.	.	.	.	.	.	.	680.67	snp	FAO=137	FDP=239	FR=.	FRO=102	FSAF=65	FSAR=72	FSRF=46	FSRR=56	FWDB=-0.0161232	FXX=0	LEN=1	MLLD=105.41	PB=0.5	PBP=1	QD=11.392	RBI=0.0317646
chr1	26448447	26448447	A	G	0.659292	149	226	3	exonic	PDIK1L	.	synonymous SNV	PDIK1L:NM_001243532:exon3:c.A405G:p.K135K,PDIK1L:NM_152835:exon3:c.A405G:p.K135K,PDIK1L:NM_001243533:exon4:c.A405G:p.K135K	rs17257107	.	.	0.1785	.	0.2	.	.	.	.	.	.	.	.	.	.	.	.	887.88	snp	FAO=151	FDP=225	FR=.	FRO=74	FSAF=77	FSAR=74	FSRF=41	FSRR=33	FWDB=-0.0160952	FXX=0.00442458	LEN=1	MLLD=190.846	PB=0.5	PBP=1	QD=15.7846	RBI=0.0187597
chr1	26448849	26448849	T	C	0.634921	80	126	1	exonic	PDIK1L	.	synonymous SNV	PDIK1L:NM_001243532:exon3:c.T807C:p.Y269Y,PDIK1L:NM_152835:exon3:c.T807C:p.Y269Y,PDIK1L:NM_001243533:exon4:c.T807C:p.Y269Y	rs17356867	.	.	0.1785	.	0.2	.	.	.	.	.	.	.	.	.	.	.	.	446.75	snp	FAO=80	FDP=126	FR=.	FRO=46	FSAF=51	FSAR=29	FSRF=30	FSRR=16	FWDB=0.00394805	FXX=0	LEN=1	MLLD=153.004	PB=0.5	PBP=1	QD=14.1826	RBI=0.00625704
chr1	26487940	26487940	A	G	0.324324	24	74	1	exonic	FAM110D	.	nonsynonymous SNV	FAM110D:NM_024869:exon2:c.A158G:p.H53R	rs3748856	.	.	0.2972	.	0.48	.	.	0.41	T	0.677	P	0.07	U	0.894	P	1.08	T	66.37	snp	FAO=24	FDP=74	FR=.	FRO=50	FSAF=22	FSAR=2	FSRF=26	FSRR=24	FWDB=0.0075834	FXX=0	LEN=1	MLLD=198.743	PB=0.5	PBP=1	QD=3.58731	RBI=0.0274331
chr1	26496455	26496455	C	T	0.517766	102	197	2	UTR5	ZNF593	NM_015871:c.-20C>T	.	.	rs2232648	.	.	0.2452	.	0.59	.	.	.	.	.	.	.	.	.	.	.	.	461.42	snp	FAO=103	FDP=198	FR=.	FRO=95	FSAF=90	FSAR=13	FSRF=64	FSRR=31	FWDB=-0.0287972	FXX=0	LEN=1	MLLD=66.8797	PB=0.5	PBP=1	QD=9.32156	RBI=0.0353186
chr1	26496651	26496651	T	C	0.461538	30	65	1	exonic	ZNF593	.	synonymous SNV	ZNF593:NM_015871:exon1:c.T177C:p.G59G	rs7087	.	.	0.2729	.	0.69	.	.	.	.	.	.	.	.	.	.	.	.	123.42	snp	FAO=30	FDP=65	FR=.	FRO=35	FSAF=16	FSAR=14	FSRF=18	FSRR=17	FWDB=0.000816709	FXX=0	LEN=1	MLLD=109.31	PB=0.5	PBP=1	QD=7.59505	RBI=0.00217529
chr1	26504036	26504036	G	A	0.555215	181	326	3	UTR5	CNKSR1	NM_006314:c.-3G>A,NM_001297648:c.-6205G>A,NM_001297647:c.-3G>A	.	.	rs17356937	.	.	0.1964	.	0.2	.	.	.	.	.	.	.	.	.	.	.	.	862.17	snp	FAO=181	FDP=326	FR=.	FRO=145	FSAF=101	FSAR=80	FSRF=71	FSRR=74	FWDB=0.0201611	FXX=0	LEN=1	MLLD=176.789	PB=0.5	PBP=1	QD=10.5787	RBI=0.0229802
chr1	26511700	26511700	A	G	0.60221	109	181	1	intronic	CNKSR1	.	.	.	rs2783680	.	.	0.6019	.	0.97	.	.	.	.	.	.	.	.	.	.	.	.	588.08	snp	FAO=111	FDP=182	FR=.	FRO=71	FSAF=53	FSAR=58	FSRF=38	FSRR=33	FWDB=0.0370167	FXX=0.00546418	LEN=1	MLLD=204.215	PB=0.5	PBP=1	QD=12.9249	RBI=0.0393207
chr1	26517267	26517267	A	G	0.380645	59	155	1	exonic	CATSPER4	.	nonsynonymous SNV	CATSPER4:NM_198137:exon1:c.A149G:p.H50R	rs41284333	.	.	0.1894	.	0.24	.	.	0.09	T	0.003	B	0.347	N	1	P	-4.29	D	185.79	snp	FAO=59	FDP=154	FR=.	FRO=95	FSAF=24	FSAR=35	FSRF=48	FSRR=47	FWDB=0.0188283	FXX=0.0064512	LEN=1	MLLD=62.3932	PB=0.5	PBP=1	QD=4.82565	RBI=0.0275009
chr1	26517773	26517773	T	C	0.384236	78	203	2	intronic	CATSPER4	.	.	.	rs11247865	.	.	0.1884	.	0.27	.	.	.	.	.	.	.	.	.	.	.	.	243.27	snp	FAO=78	FDP=203	FR=.	FRO=125	FSAF=36	FSAR=42	FSRF=57	FSRR=68	FWDB=-0.0195913	FXX=0	LEN=1	MLLD=55.4911	PB=0.5	PBP=1	QD=4.79347	RBI=0.0800053
chr1	26517794	26517794	A	G	0.440909	97	220	1	exonic	CATSPER4	.	nonsynonymous SNV	CATSPER4:NM_198137:exon2:c.A230G:p.Q77R	rs11247866	.	.	0.1899	.	0.22	.	.	0.38	T	0.799	P	0.006	N	0.882	P	-4.35	D	364.88	snp	FAO=98	FDP=221	FR=.	FRO=123	FSAF=38	FSAR=60	FSRF=54	FSRR=69	FWDB=-0.000831088	FXX=0	LEN=1	MLLD=250.933	PB=0.5	PBP=1	QD=6.60412	RBI=0.0228046
chr1	26517891	26517891	C	T	0.436364	96	220	1	exonic	CATSPER4	.	synonymous SNV	CATSPER4:NM_198137:exon2:c.C327T:p.I109I	rs11247867	.	.	0.1893	.	0.21	.	.	.	.	.	.	.	.	.	.	.	.	350.71	snp	FAO=96	FDP=220	FR=.	FRO=124	FSAF=31	FSAR=65	FSRF=53	FSRR=71	FWDB=0.0847315	FXX=0	LEN=1	MLLD=213.579	PB=0.5	PBP=1	QD=6.37661	RBI=0.0852012
chr1	26524520	26524520	G	A	0.446341	183	410	2	exonic	CATSPER4	.	synonymous SNV	CATSPER4:NM_198137:exon5:c.G630A:p.S210S	rs61776651	.	.	0.1281	.	0.13	.	.	.	.	.	.	.	.	.	.	.	.	670.89	snp	FAO=180	FDP=400	FR=.	FRO=220	FSAF=81	FSAR=99	FSRF=113	FSRR=107	FWDB=0.00255066	FXX=0	LEN=1	MLLD=240.764	PB=0.5	PBP=1	QD=6.70886	RBI=0.00958931
chr1	26524706	26524706	A	G	0.77707	122	157	1	intronic	CATSPER4	.	.	.	rs9970046	.	.	.	.	0.9	.	.	.	.	.	.	.	.	.	.	.	.	1467.14	snp	FAO=154	FDP=154	FR=.	FRO=0	FSAF=85	FSAR=69	FSRF=0	FSRR=0	FWDB=-0.00139935	FXX=0.0191071	LEN=1	MLLD=148.568	PB=0.5	PBP=1	QD=38.1075	RBI=0.0526611
chr1	26526348	26526348	G	C	0.409639	102	249	1	intronic	CATSPER4	.	.	.	rs17257148	.	.	0.1883	.	0.2	.	.	.	.	.	.	.	.	.	.	.	.	342.43	snp	FAO=102	FDP=249	FR=.	FRO=147	FSAF=62	FSAR=40	FSRF=81	FSRR=66	FWDB=0.032313	FXX=0	LEN=1	MLLD=85.6429	PB=0.5	PBP=1	QD=5.50092	RBI=0.0383054
chr1	26526439	26526439	A	G	0.441729	235	532	1	exonic	CATSPER4	.	nonsynonymous SNV	CATSPER4:NM_198137:exon7:c.A877G:p.I293V	rs17257155	.	.	0.1883	.	0.2	.	.	0.11	T	0.051	B	0.666	N	1	P	-5.05	D	687.15	snp	FAO=182	FDP=400	FR=.	FRO=218	FSAF=113	FSAR=69	FSRF=114	FSRR=104	FWDB=-0.00112723	FXX=0	LEN=1	MLLD=231.224	PB=0.5	PBP=1	QD=6.87149	RBI=0.0117398
chr1	26582091	26582091	G	A	0.520408	204	392	1	exonic	CEP85	.	nonsynonymous SNV	CEP85:NM_001281517:exon3:c.G485A:p.S162N,CEP85:NM_022778:exon4:c.G638A:p.S213N	rs3795686	.	.	0.3076	.	0.31	.	.	1	T	0	B	0	D	0.995	P	2.78	T	907.74	snp	FAO=205	FDP=393	FR=.	FRO=188	FSAF=130	FSAR=75	FSRF=93	FSRR=95	FWDB=-0.00318293	FXX=0	LEN=1	MLLD=217.358	PB=0.573612	PBP=0.003	QD=9.23912	RBI=0.00730249
chr1	26597435	26597435	G	A	0.848958	163	192	1	intronic	CEP85	.	.	.	rs4659419	.	.	.	.	0.93	.	.	.	.	.	.	.	.	.	.	.	.	1835.43	snp	FAO=192	FDP=192	FR=.,HEALED	FRO=0	FSAF=94	FSAR=98	FSRF=0	FSRR=0	FWDB=-0.0866732	FXX=0	LEN=1	MLLD=46.6355	PB=0.5	PBP=1	QD=38.238	RBI=0.16807
chr1	26601385	26601385	G	A	0.995595	226	227	1	intronic	CEP85	.	.	.	rs3795685	.	.	.	.	0.63	.	.	.	.	.	.	.	.	.	.	.	.	2186.27	snp	FAO=227	FDP=227	FR=.	FRO=0	FSAF=175	FSAR=52	FSRF=0	FSRR=0	FWDB=-0.0334622	FXX=0.00873324	LEN=1	MLLD=103.381	PB=0.5	PBP=1	QD=38.5245	RBI=0.0643863
chr1	26607123	26607123	C	T	0.98513	265	269	2	intronic	SH3BGRL3	.	.	.	rs12759434	.	.	.	.	0.63	.	.	.	.	.	.	.	.	.	.	.	.	2486.04	snp	FAO=263	FDP=263	FR=.	FRO=0	FSAF=180	FSAR=83	FSRF=0	FSRR=0	FWDB=0.0138007	FXX=0.022304	LEN=1	MLLD=71.9922	PB=0.5	PBP=1	QD=37.8105	RBI=0.0138402
chr1	26609259	26609259	C	T	0.931034	81	87	1	exonic	UBXN11	.	synonymous SNV	UBXN11:NM_001077262:exon10:c.G813A:p.T271T,UBXN11:NM_145345:exon14:c.G1074A:p.T358T,UBXN11:NM_183008:exon15:c.G1173A:p.T391T	rs7522905	.	.	0.6612	.	0.66	.	.	.	.	.	.	.	.	.	.	.	.	801.87	snp	FAO=85	FDP=85	FR=.	FRO=0	FSAF=46	FSAR=39	FSRF=0	FSRR=0	FWDB=0.106348	FXX=0.114571	LEN=1	MLLD=45.7879	PB=0.5	PBP=1	QD=37.7352	RBI=0.138661
chr1	26609307	26609307	G	T	0.988636	87	88	1	intronic	UBXN11	.	.	.	rs6598952	.	.	0.9375	.	0.94	.	.	.	.	.	.	.	.	.	.	.	.	835.36	snp	FAO=87	FDP=87	FR=.	FRO=0	FSAF=24	FSAR=63	FSRF=0	FSRR=0	FWDB=-0.01403	FXX=0.0113623	LEN=1	MLLD=209.213	PB=0.5	PBP=1	QD=38.4074	RBI=0.0140369
chr1	26610891	26610891	A	C	1	179	179	1	exonic	UBXN11	.	nonsynonymous SNV	UBXN11:NM_001077262:exon7:c.T575G:p.L192R,UBXN11:NM_145345:exon11:c.T836G:p.L279R,UBXN11:NM_183008:exon12:c.T935G:p.L312R	rs4332350	.	.	0.9373	.	0.94	.	.	0.55	T	0	B	0.372	N	1	P	2.63	T	1723.31	snp	FAO=179	FDP=179	FR=.	FRO=0	FSAF=75	FSAR=104	FSRF=0	FSRR=0	FWDB=0.00505619	FXX=0	LEN=1	MLLD=137.836	PB=0.5	PBP=1	QD=38.5098	RBI=0.078677
chr1	26627478	26627478	T	C	1	196	196	1	exonic	UBXN11	.	synonymous SNV	UBXN11:NM_001077262:exon4:c.A138G:p.S46S,UBXN11:NM_183008:exon5:c.A138G:p.S46S	rs2276712	.	.	0.7666	.	0.77	.	.	.	.	.	.	.	.	.	.	.	.	1903.32	snp	FAO=198	FDP=198	FR=.	FRO=0	FSAF=60	FSAR=138	FSRF=0	FSRR=0	FWDB=0.0258087	FXX=0	LEN=1	MLLD=298.999	PB=0.5	PBP=1	QD=38.451	RBI=0.0298999
chr1	26646726	26646726	A	G	1	119	119	2	exonic	CD52	.	nonsynonymous SNV	CD52:NM_001803:exon2:c.A119G:p.N40S	rs1071849	.	.	0.7655	.	0.77	.	.	0.53	T	0.009	B	0.493	N	1	P	1.72	T	1145.8	snp	FAO=119	FDP=119	FR=.	FRO=0	FSAF=92	FSAR=27	FSRF=0	FSRR=0	FWDB=0.0414297	FXX=0	LEN=1	MLLD=117.172	PB=0.5	PBP=1	QD=38.5143	RBI=0.0678488
chr1	26646730	26646730	A	G	1	119	119	2	exonic	CD52	.	nonsynonymous SNV	CD52:NM_001803:exon2:c.A123G:p.I41M	rs17645	.	.	0.7655	.	0.77	.	.	0.54	T	0	B	0.258	N	1	P	1.53	T	1145.8	snp	FAO=119	FDP=119	FR=.	FRO=0	FSAF=92	FSAR=27	FSRF=0	FSRR=0	FWDB=0.0147172	FXX=0	LEN=1	MLLD=360.181	PB=0.5	PBP=1	QD=38.5144	RBI=0.0223992
chr1	26648551	26648551	G	C	0.93125	149	160	5	intronic	AIM1L	.	.	.	rs11247913	.	.	0.7645	.	0.76	.	.	.	.	.	.	.	.	.	.	.	.	1285	snp	FAO=149	FDP=160	FR=.	FRO=11	FSAF=83	FSAR=66	FSRF=1	FSRR=10	FWDB=0.0118925	FXX=0	LEN=1	MLLD=272.769	PB=0.5	PBP=1	QD=32.125	RBI=0.0145607
chr1	26655208	26655208	C	T	0.739496	88	119	2	intronic	AIM1L	.	.	.	rs11247916	.	.	0.5234	.	0.67	.	.	.	.	.	.	.	.	.	.	.	.	581.71	snp	FAO=88	FDP=119	FR=.	FRO=31	FSAF=71	FSAR=17	FSRF=23	FSRR=8	FWDB=0.115765	FXX=0	LEN=1	MLLD=58.5015	PB=0.5	PBP=1	QD=19.5532	RBI=0.12384
chr1	26662774	26662774	C	T	0.979167	141	144	2	intronic	AIM1L	.	.	.	rs7517559	.	.	0.8297	.	0.83	.	.	.	.	.	.	.	.	.	.	.	.	1328.51	snp	FAO=141	FDP=141	FR=.	FRO=0	FSAF=58	FSAR=83	FSRF=0	FSRR=0	FWDB=0.0261488	FXX=0.0208319	LEN=1	MLLD=294.622	PB=0.5	PBP=1	QD=37.6882	RBI=0.0412642
chr1	26663362	26663362	C	T	0.857143	30	35	1	exonic	AIM1L	.	nonsynonymous SNV	AIM1L:NM_001039775:exon11:c.G3881A:p.S1294N	rs10751735	.	.	0.5248	.	0.68	.	.	0.37	T	0.001	B	0.642	N	1	P	-0.97	T	230.86	snp	FAO=30	FDP=35	FR=.	FRO=5	FSAF=13	FSAR=17	FSRF=2	FSRR=3	FWDB=-0.00502666	FXX=0	LEN=1	MLLD=188.002	PB=0.5	PBP=1	QD=26.3838	RBI=0.0104393
chr1	26664968	26664968	C	T	0.595376	103	173	2	exonic	AIM1L	.	synonymous SNV	AIM1L:NM_001039775:exon7:c.G3345A:p.L1115L	rs11247919	.	.	0.4149	.	0.44	.	.	.	.	.	.	.	.	0	P	.	.	530.39	snp	FAO=103	FDP=174	FR=.	FRO=71	FSAF=47	FSAR=56	FSRF=17	FSRR=54	FWDB=-0.014543	FXX=0	LEN=1	MLLD=286.403	PB=0.5	PBP=1	QD=12.1929	RBI=0.0284594
chr1	26689659	26689659	G	A	0.279245	74	265	3	intronic	ZNF683	.	.	.	rs11247932	.	.	0.3585	.	0.42	.	.	.	.	.	.	.	.	.	.	.	.	137.65	snp	FAO=73	FDP=265	FR=.	FRO=192	FSAF=40	FSAR=33	FSRF=75	FSRR=117	FWDB=-0.00458039	FXX=0.00375926	LEN=1	MLLD=217.065	PB=0.5	PBP=1	QD=2.07773	RBI=0.0314616
chr1	26691174	26691174	C	A	0.530303	35	66	1	exonic	ZNF683	.	nonsynonymous SNV	ZNF683:NM_001114759:exon4:c.G863T:p.R288L,ZNF683:NM_173574:exon4:c.G863T:p.R288L	rs11247933	.	.	0.3592	.	0.42	.	.	0.69	T	0.006	B	0.061	N	1	P	3.01	T	165.67	snp	FAO=35	FDP=66	FR=.	FRO=31	FSAF=23	FSAR=12	FSRF=8	FSRR=23	FWDB=-0.0685171	FXX=0	LEN=1	MLLD=181.318	PB=0.5	PBP=1	QD=10.0408	RBI=0.0693066
chr1	26752992	26752992	T	C	0.641026	25	39	4	UTR3	LIN28A	NM_024674:c.*43T>C	.	.	rs4659441	.	.	0.8012	.	0.92	.	.	.	.	.	.	.	.	.	.	.	.	148.4	snp	FAO=25	FDP=39	FR=.	FRO=14	FSAF=14	FSAR=11	FSRF=2	FSRR=12	FWDB=0.0488638	FXX=0	LEN=1	MLLD=56.7683	PB=0.5	PBP=1	QD=15.2207	RBI=0.0804485
chr1	26786627	26786627	G	A	0.605096	95	157	1	exonic	DHDDS	.	nonsynonymous SNV	DHDDS:NM_001243564:exon7:c.G655A:p.V219M,DHDDS:NM_001243565:exon7:c.G640A:p.V214M,DHDDS:NM_024887:exon8:c.G757A:p.V253M,DHDDS:NM_205861:exon8:c.G757A:p.V253M	rs3816539	.	.	0.2071	.	0.72	.	.	0.06	T	0.002	B	0.143	N	1	P	0.94	T	503.26	snp	FAO=95	FDP=157	FR=.	FRO=62	FSAF=59	FSAR=36	FSRF=50	FSRR=12	FWDB=-0.0326435	FXX=0	LEN=1	MLLD=113.177	PB=0.5	PBP=1	QD=12.822	RBI=0.0412248
chr1	26879920	26879920	T	C	1	218	218	1	exonic	RPS6KA1	.	synonymous SNV	RPS6KA1:NM_001006665:exon6:c.T534C:p.A178A,RPS6KA1:NM_002953:exon7:c.T507C:p.A169A	rs4970490	.	.	0.9999	.	1	.	.	.	.	.	.	.	.	.	.	.	.	2095.86	snp	FAO=218	FDP=218	FR=.	FRO=0	FSAF=101	FSAR=117	FSRF=0	FSRR=0	FWDB=-0.0174705	FXX=0	LEN=1	MLLD=367.897	PB=0.5	PBP=1	QD=38.4562	RBI=0.0234286
chr1	26887592	26887592	T	C	0.641577	179	279	1	exonic	RPS6KA1	.	synonymous SNV	RPS6KA1:NM_001006665:exon15:c.T1425C:p.Y475Y,RPS6KA1:NM_002953:exon16:c.T1398C:p.Y466Y	rs1064196	.	.	0.2631	.	0.76	.	.	.	.	.	.	.	.	.	.	.	.	1017.54	snp	FAO=180	FDP=279	FR=.	FRO=99	FSAF=107	FSAR=73	FSRF=58	FSRR=41	FWDB=0.0141208	FXX=0.0035713	LEN=1	MLLD=183.917	PB=0.5	PBP=1	QD=14.5884	RBI=0.0258516
chr1	26899687	26899687	C	A	0.989691	288	291	5	intronic	RPS6KA1	.	.	.	rs282178	.	.	0.2291	.	0.54	.	.	.	.	.	.	.	.	.	.	.	.	2707	snp	FAO=288	FDP=288	FR=.	FRO=0	FSAF=174	FSAR=114	FSRF=0	FSRR=0	FWDB=0.0133201	FXX=0.0103089	LEN=1	MLLD=383.957	PB=0.5	PBP=1	QD=37.5972	RBI=0.0255151
chr1	26900735	26900735	C	G	1	165	165	1	UTR3	RPS6KA1	NM_002953:c.*43C>G,NM_001006665:c.*43C>G	.	.	rs282179	.	.	0.7601	.	0.85	.	.	.	.	.	.	.	.	.	.	.	.	1578.16	snp	FAO=165	FDP=165	FR=.	FRO=0	FSAF=57	FSAR=108	FSRF=0	FSRR=0	FWDB=-0.0949286	FXX=0	LEN=1	MLLD=67.3054	PB=0.5	PBP=1	QD=38.2584	RBI=0.0989719
chr1	27210721	27210721	T	C	0.25	55	220	1	exonic	GPN2	.	nonsynonymous SNV	GPN2:NM_018066:exon4:c.A790G:p.R264G	rs3170660	.	.	0.6265	.	1	.	.	1	T	0	B	0	N	0.917	P	2.37	T	93.22	snp	FAO=56	FDP=219	FR=.	FRO=163	FSAF=33	FSAR=23	FSRF=88	FSRR=75	FWDB=-0.00198632	FXX=0.00904936	LEN=1	MLLD=294.083	PB=0.5	PBP=1	QD=1.70265	RBI=0.0213682
chr1	27278521	27278521	G	A	0.675879	269	398	1	exonic	KDF1	.	synonymous SNV	KDF1:NM_152365:exon2:c.C351T:p.D117D	rs3010110	.	.	0.2621	.	0.29	.	.	0.11	T	.	.	.	.	0	P	.	.	1621.25	snp	FAO=272	FDP=400	FR=.	FRO=128	FSAF=150	FSAR=122	FSRF=71	FSRR=57	FWDB=-0.0172047	FXX=0	LEN=1	MLLD=126.071	PB=0.5	PBP=1	QD=16.2125	RBI=0.0198451
chr1	27278553	27278553	G	A	0.716814	162	226	1	exonic	KDF1	.	nonsynonymous SNV	KDF1:NM_152365:exon2:c.C319T:p.R107W	rs3010109	.	.	0.1777	.	0.23	.	.	0.03	D	0.986	D	0.131	N	0.745	P	1.62	T	1027	snp	FAO=162	FDP=225	FR=.	FRO=63	FSAF=100	FSAR=62	FSRF=37	FSRR=26	FWDB=0.0242247	FXX=0.00442458	LEN=1	MLLD=65.0642	PB=0.5	PBP=1	QD=18.2578	RBI=0.0254393
chr1	27332466	27332466	T	C	0.647482	180	278	1	exonic	FAM46B	.	nonsynonymous SNV	FAM46B:NM_052943:exon2:c.A1247G:p.H416R	rs61737590	.	.	0.0671	.	0.074	.	.	0.64	T	0.67	P	0.937	N	0.998	N	1.99	T	1021.92	snp	FAO=180	FDP=278	FR=.	FRO=98	FSAF=88	FSAR=92	FSRF=42	FSRR=56	FWDB=-0.0891209	FXX=0	LEN=1	MLLD=56.3104	PB=0.5	PBP=1	QD=14.7038	RBI=0.0895012
chr1	27339103	27339103	G	T	0.230769	15	65	1	exonic	FAM46B	.	nonsynonymous SNV	FAM46B:NM_052943:exon1:c.C59A:p.T20K	rs4970471	.	.	.	.	0.74	.	.	0.04	D	0.001	B	0.118	N	1	P	2.02	T	27.7	snp	FAO=15	FDP=65	FR=.	FRO=50	FSAF=9	FSAR=6	FSRF=30	FSRR=20	FWDB=-0.0280749	FXX=0	LEN=1	MLLD=60.06	PB=0.5	PBP=1	QD=1.70477	RBI=0.0508137
chr1	27339105	27339105	C	T	0.753846	49	65	4	exonic	FAM46B	.	synonymous SNV	FAM46B:NM_052943:exon1:c.G57A:p.G19G	rs35810604	.	.	0.0437	.	0.08	.	.	.	.	.	.	.	.	.	.	.	.	328.28	snp	FAO=49	FDP=65	FR=.	FRO=16	FSAF=29	FSAR=20	FSRF=10	FSRR=6	FWDB=-0.00780535	FXX=0	LEN=1	MLLD=47.4273	PB=0.5	PBP=1	QD=20.2019	RBI=0.105357
chr1	27426796	27426796	T	C	1	18	18	1	UTR3	SLC9A1	NM_003047:c.*2A>G	.	.	rs4266911	.	.	0.9596	.	1	.	.	.	.	.	.	.	.	.	.	.	.	183.11	snp	FAO=19	FDP=19	FR=.	FRO=0	FSAF=15	FSAR=4	FSRF=0	FSRR=0	FWDB=0.0337083	FXX=0	LEN=1	MLLD=80.1179	PB=0.5	PBP=1	QD=38.5496	RBI=0.0452238
chr1	27426841	27426841	G	A	0.368421	7	19	3	exonic	SLC9A1	.	nonsynonymous SNV	SLC9A1:NM_003047:exon12:c.C2405T:p.P802L	.	.	.	.	.	0.0003	.	.	0.37	T	0.244	B	0	D	0.998	D	1.38	T	28.78	snp	FAO=7	FDP=19	FR=.	FRO=12	FSAF=7	FSAR=0	FSRF=8	FSRR=4	FWDB=-0.0375114	FXX=0	LEN=1	MLLD=39.8777	PB=0.5	PBP=1	QD=6.05907	RBI=0.0723552
chr1	27427041	27427041	T	C	0.972028	139	143	2	exonic	SLC9A1	.	synonymous SNV	SLC9A1:NM_003047:exon12:c.A2205G:p.E735E	rs4418629	.	.	0.9599	.	1	.	.	.	.	.	.	.	.	.	.	.	.	1300.29	snp	FAO=140	FDP=142	FR=.	FRO=2	FSAF=51	FSAR=89	FSRF=0	FSRR=2	FWDB=-0.0548381	FXX=0.00699252	LEN=1	MLLD=67.8177	PB=0.5	PBP=1	QD=36.6279	RBI=0.0706294
chr1	27428321	27428321	T	C	0.701031	68	97	1	intronic	SLC9A1	.	.	.	rs6598870	.	.	0.3703	.	0.37	.	.	.	.	.	.	.	.	.	.	.	.	415.84	snp	FAO=67	FDP=96	FR=.	FRO=29	FSAF=39	FSAR=28	FSRF=20	FSRR=9	FWDB=-0.0596627	FXX=0.0103082	LEN=1	MLLD=57.2089	PB=0.5	PBP=1	QD=17.3265	RBI=0.0607922
chr1	27435976	27435976	C	G	0.616162	61	99	5	intronic	SLC9A1	.	.	.	rs3738689	.	.	0.3705	.	0.37	.	.	.	.	.	.	.	.	.	.	.	.	337.96	snp	FAO=61	FDP=98	FR=.	FRO=37	FSAF=30	FSAR=31	FSRF=13	FSRR=24	FWDB=0.00834219	FXX=0.0101	LEN=1	MLLD=281.081	PB=0.5	PBP=1	QD=13.7942	RBI=0.0119979
chr1	27480757	27480757	A	G	0.699248	186	266	2	exonic	SLC9A1	.	synonymous SNV	SLC9A1:NM_003047:exon1:c.T69C:p.V23V	rs34306208	.	.	0.3553	.	0.38	.	.	.	.	.	.	.	.	.	.	.	.	1180.09	snp	FAO=189	FDP=266	FR=.	FRO=77	FSAF=117	FSAR=72	FSRF=48	FSRR=29	FWDB=0.00473813	FXX=0	LEN=1	MLLD=75.8011	PB=0.5	PBP=1	QD=17.7457	RBI=0.00914531
chr1	27609980	27609980	T	G	1	61	61	1	intronic	WDTC1	.	.	.	rs6670124	.	.	0.9988	.	1	.	.	.	.	.	.	.	.	.	.	.	.	577.08	snp	FAO=61	FDP=61	FR=.	FRO=0	FSAF=23	FSAR=38	FSRF=0	FSRR=0	FWDB=-0.0137909	FXX=0	LEN=1	MLLD=133.77	PB=0.5	PBP=1	QD=37.8413	RBI=0.0234344
chr1	27660568	27660568	G	A	0.617143	108	175	2	intronic	TMEM222	.	.	.	rs35771571	.	.	0.4442	.	0.46	.	.	.	.	.	.	.	.	.	.	.	.	585.45	snp	FAO=108	FDP=174	FR=.	FRO=66	FSAF=51	FSAR=57	FSRF=37	FSRR=29	FWDB=0.0872999	FXX=0.00571396	LEN=1	MLLD=188.811	PB=0.5	PBP=1	QD=13.4587	RBI=0.0901041
chr1	27676925	27676925	G	A	0.611111	88	144	1	exonic	SYTL1	.	synonymous SNV	SYTL1:NM_001193308:exon10:c.G954A:p.K318K,SYTL1:NM_032872:exon10:c.G918A:p.K306K	rs6702341	.	.	0.3759	.	0.41	.	.	.	.	.	.	.	.	0	P	.	.	470.45	snp	FAO=88	FDP=144	FR=.	FRO=56	FSAF=44	FSAR=44	FSRF=22	FSRR=34	FWDB=0.0382278	FXX=0.00689608	LEN=1	MLLD=224.33	PB=0.5	PBP=1	QD=13.0682	RBI=0.0386712
chr1	27679954	27679954	G	A	0.675	108	160	6	exonic	SYTL1	.	synonymous SNV	SYTL1:NM_001193308:exon14:c.G1524A:p.G508G,SYTL1:NM_032872:exon14:c.G1488A:p.G496G	rs1128918	.	.	0.3631	.	0.45	.	.	.	.	.	.	.	.	.	.	.	.	646.64	snp	FAO=108	FDP=160	FR=.	FRO=52	FSAF=67	FSAR=41	FSRF=31	FSRR=21	FWDB=0.0354314	FXX=0	LEN=1	MLLD=204.83	PB=0.5	PBP=1	QD=16.166	RBI=0.0386476
chr1	27680292	27680292	A	G	0.977273	86	88	2	exonic	SYTL1	.	synonymous SNV	SYTL1:NM_001193308:exon15:c.A1638G:p.E546E,SYTL1:NM_032872:exon15:c.A1602G:p.E534E	rs8533	.	.	0.7319	.	0.73	.	.	.	.	.	.	.	.	.	.	.	.	808.89	snp	FAO=86	FDP=87	FR=.	FRO=1	FSAF=57	FSAR=29	FSRF=1	FSRR=0	FWDB=-0.0254702	FXX=0.0113623	LEN=1	MLLD=59.5092	PB=0.5	PBP=1	QD=37.1905	RBI=0.0375442
chr1	27684396	27684396	G	A	0.373418	59	158	2	intronic	MAP3K6	.	.	.	rs4970520	.	.	0.1842	.	0.59	.	.	.	.	.	.	.	.	.	.	.	.	179.85	snp	FAO=59	FDP=158	FR=.	FRO=99	FSAF=17	FSAR=42	FSRF=33	FSRR=66	FWDB=0.013816	FXX=0	LEN=1	MLLD=62.7749	PB=0.5	PBP=1	QD=4.55308	RBI=0.0224388
chr1	27684660	27684660	C	G	0.597403	92	154	2	intronic	MAP3K6	.	.	.	rs148843380	.	.	0.0124	.	0.012	.	.	.	.	.	.	.	.	.	.	.	.	487.16	snp	FAO=93	FDP=154	FR=.	FRO=61	FSAF=93	FSAR=0	FSRF=61	FSRR=0	FWDB=-0.0496273	FXX=0.0064512	LEN=1	MLLD=54.4185	PB=0.5	PBP=1	QD=12.6535	RBI=0.0496273
chr1	27686063	27686063	G	C	1	91	91	1	intronic	MAP3K6	.	.	.	rs7521552	.	.	0.996	.	1	.	.	.	.	.	.	.	.	.	.	.	.	865.2	snp	FAO=91	FDP=91	FR=.	FRO=0	FSAF=28	FSAR=63	FSRF=0	FSRR=0	FWDB=0.0206381	FXX=0	LEN=1	MLLD=65.9998	PB=0.5	PBP=1	QD=38.0309	RBI=0.0491722
chr1	27687366	27687366	C	G	0.626506	104	166	3	intronic	MAP3K6	.	.	.	rs35733093	.	.	0.3326	.	0.55	.	.	.	.	.	.	.	.	.	.	.	.	625.07	snp	FAO=115	FDP=180	FR=.	FRO=65	FSAF=92	FSAR=23	FSRF=55	FSRR=10	FWDB=0.0074727	FXX=0.00552456	LEN=1	MLLD=41.562	PB=0.5	PBP=1	QD=13.8903	RBI=0.0706265
chr1	27688633	27688633	G	A	0.522222	47	90	3	exonic	MAP3K6	.	nonsynonymous SNV	MAP3K6:NM_001297609:exon8:c.C1340T:p.T447I,MAP3K6:NM_004672:exon9:c.C1364T:p.T455I	rs1138294	.	.	0.3507	.	0.54	.	.	0.17	T	0	B	.	.	1	P	2.96	T	218.94	snp	FAO=47	FDP=90	FR=.	FRO=43	FSAF=10	FSAR=37	FSRF=27	FSRR=16	FWDB=-0.000775408	FXX=0	LEN=1	MLLD=149.48	PB=0.5	PBP=1	QD=9.73086	RBI=0.0228235
chr1	28203133	28203133	C	T	0.53125	51	96	2	exonic	THEMIS2	.	synonymous SNV	THEMIS2:NM_001039477:exon2:c.C129T:p.C43C,THEMIS2:NM_001105556:exon2:c.C129T:p.C43C,THEMIS2:NM_001286113:exon2:c.C129T:p.C43C,THEMIS2:NM_001286115:exon2:c.C129T:p.C43C,THEMIS2:NM_004848:exon2:c.C129T:p.C43C	.	.	.	.	.	.	.	.	.	.	.	.	.	.	.	.	.	.	238.03	snp	FAO=51	FDP=96	FR=.	FRO=45	FSAF=36	FSAR=15	FSRF=34	FSRR=11	FWDB=-0.034204	FXX=0	LEN=1	MLLD=67.2687	PB=0.5	PBP=1	QD=9.91796	RBI=0.0565575
chr1	28209305	28209305	A	G	0.967568	179	185	1	exonic	THEMIS2	.	synonymous SNV	THEMIS2:NM_001105556:exon4:c.A1470G:p.L490L,THEMIS2:NM_001286115:exon4:c.A882G:p.L294L,THEMIS2:NM_001286113:exon5:c.A1083G:p.L361L	rs3766398	.	.	0.6504	.	0.71	.	.	.	.	.	.	.	.	0.748	P	.	.	1640.48	snp	FAO=181	FDP=187	FR=.	FRO=6	FSAF=91	FSAR=90	FSRF=1	FSRR=5	FWDB=-0.0137056	FXX=0	LEN=1	MLLD=183.239	PB=0.5	PBP=1	QD=35.0905	RBI=0.0139946
chr1	28209362	28209362	T	C	1	185	185	2	exonic	THEMIS2	.	synonymous SNV	THEMIS2:NM_001105556:exon4:c.T1527C:p.V509V,THEMIS2:NM_001286115:exon4:c.T939C:p.V313V,THEMIS2:NM_001286113:exon5:c.T1140C:p.V380V	rs3766399	.	.	0.6514	.	0.71	.	.	.	.	.	.	.	.	0	P	.	.	1770.65	snp	FAO=185	FDP=185	FR=.	FRO=0	FSAF=90	FSAR=95	FSRF=0	FSRR=0	FWDB=-0.030768	FXX=0	LEN=1	MLLD=65.7249	PB=0.5	PBP=1	QD=38.2843	RBI=0.0922716
chr1	28209366	28209366	A	G	0.994565	183	184	2	exonic	THEMIS2	.	nonsynonymous SNV	THEMIS2:NM_001105556:exon4:c.A1531G:p.K511E,THEMIS2:NM_001286115:exon4:c.A943G:p.K315E,THEMIS2:NM_001286113:exon5:c.A1144G:p.K382E	rs3766400	.	.	0.6414	.	0.71	.	.	0.29	T	0	B	0	N	0	P	2.66	T	1731.62	snp	FAO=183	FDP=183	FR=.	FRO=0	FSAF=88	FSAR=95	FSRF=0	FSRR=0	FWDB=-0.110999	FXX=0.00543449	LEN=1	MLLD=60.3077	PB=0.5	PBP=1	QD=37.8496	RBI=0.163469
chr1	28261658	28261658	-	G	#VALUE!	64;16	128	1;2	UTR5	SMPDL3B	NM_001304579:c.-19308_-19307insG,NM_014474:c.-37_-36insG,NM_001009568:c.-37_-36insG	.	.	rs3831926	.	.	0.4474	.	0.56	.	.	.	.	.	.	.	.	.	.	.	.	427.1	ins;mnp	FAO=80,0	FDP=128	FR=.	FRO=48	FSAF=28,0	FSAR=52,0	FSRF=23	FSRR=25	FWDB=-0.0155761,-0.0337268	FXX=0	LEN=1,2	MLLD=26.4015,27.0718	PB=0.5,0.5	PBP=1,1	QD=13.3468	RBI=0.0240442,0.152153
chr1	28282292	28282292	T	C	0.324121	129	398	1	exonic	SMPDL3B	.	nonsynonymous SNV	SMPDL3B:NM_001009568:exon6:c.T788C:p.V263A,SMPDL3B:NM_001304579:exon6:c.T170C:p.V57A,SMPDL3B:NM_014474:exon6:c.T788C:p.V263A	rs3813803	.	.	0.2964	.	0.34	.	.	0.06	T	0.992	D	0	D	0.42	P	-3.1	D	328.3	snp	FAO=133	FDP=400	FR=.	FRO=267	FSAF=50	FSAR=83	FSRF=136	FSRR=131	FWDB=0.0152944	FXX=0	LEN=1	MLLD=201.472	PB=0.5	PBP=1	QD=3.28301	RBI=0.0153912
chr1	28290231	28290231	C	G	0.992806	138	139	6	intronic	XKR8	.	.	.	rs4373781	.	.	0.9703	.	0.97	.	.	.	.	.	.	.	.	.	.	.	.	1311.27	snp	FAO=138	FDP=138	FR=.	FRO=0	FSAF=72	FSAR=66	FSRF=0	FSRR=0	FWDB=-0.0246417	FXX=0.00719373	LEN=1	MLLD=283.4	PB=0.5	PBP=1	QD=38.0079	RBI=0.0246572
chr1	28793149	28793149	C	G	0.572581	71	124	3	exonic	PHACTR4	.	synonymous SNV	PHACTR4:NM_023923:exon5:c.C723G:p.P241P,PHACTR4:NM_001048183:exon6:c.C693G:p.P231P	rs61748637	.	.	0.0713	.	0.09	.	.	.	.	.	.	.	.	.	.	.	.	358.39	snp	FAO=71	FDP=123	FR=.	FRO=52	FSAF=34	FSAR=37	FSRF=17	FSRR=35	FWDB=0.0166176	FXX=0.00806387	LEN=1	MLLD=277.787	PB=0.5	PBP=1	QD=11.655	RBI=0.021079
chr1	29063559	29063559	A	C	0.964286	27	28	1	UTR5	YTHDF2	NM_001173128:c.-74A>C,NM_016258:c.-74A>C,NM_001172828:c.-5374A>C	.	.	rs6697540	.	.	.	.	1	.	.	.	.	.	.	.	.	.	.	.	.	262.7	snp	FAO=29	FDP=30	FR=.	FRO=1	FSAF=25	FSAR=4	FSRF=1	FSRR=0	FWDB=0.00699627	FXX=0	LEN=1	MLLD=90.556	PB=0.5	PBP=1	QD=35.0267	RBI=0.0656229
chr1	29138975	29138975	G	T	1	106	106	1	exonic	OPRD1	.	nonsynonymous SNV	OPRD1:NM_000911:exon1:c.G80T:p.C27F	rs1042114	.	.	0.8888	.	1	.	.	0.73	T	0	B	0.074	N	1	P	-0.28	T	1024.52	snp	FAO=107	FDP=107	FR=.	FRO=0	FSAF=48	FSAR=59	FSRF=0	FSRR=0	FWDB=-0.00137597	FXX=0	LEN=1	MLLD=393.468	PB=0.5	PBP=1	QD=38.2997	RBI=0.0167482
chr1	29189597	29189597	C	T	0.640097	265	414	1	exonic	OPRD1	.	synonymous SNV	OPRD1:NM_000911:exon3:c.C921T:p.G307G	rs2234918	.	.	0.537	.	0.76	.	.	.	.	.	.	.	.	.	.	.	.	1419.83	snp	FAO=255	FDP=399	FR=.	FRO=144	FSAF=144	FSAR=111	FSRF=67	FSRR=77	FWDB=0.0349593	FXX=0.00249994	LEN=1	MLLD=56.5084	PB=0.5	PBP=1	QD=14.2339	RBI=0.0379111
chr1	29345009	29345009	-	TT	0.980769	204	208	0	intronic	EPB41	.	.	.	rs5773229	.	.	.	.	0.99	.	.	.	.	.	.	.	.	.	.	.	.	1211.49	ins	FAO=205	FDP=205	FR=.	FRO=0	FSAF=100	FSAR=105	FSRF=0	FSRR=0	FWDB=-0.0329676	FXX=0.0144224	LEN=2	MLLD=163.777	PB=0.5	PBP=1	QD=23.6389	RBI=0.033448
chr1	29345027	29345027	T	G	0.995215	208	209	2	intronic	EPB41	.	.	.	rs2985334	.	.	.	.	0.93	.	Name=Amyotrophic lateral sclerosis (sporadic)	.	.	.	.	.	.	.	.	.	.	1985.17	snp	FAO=208	FDP=208	FR=.	FRO=0	FSAF=98	FSAR=110	FSRF=0	FSRR=0	FWDB=0.071011	FXX=0.00478446	LEN=1	MLLD=192.869	PB=0.5	PBP=1	QD=38.1764	RBI=0.0716462
chr1	29391396	29391396	A	G	1	64	64	1	intronic	EPB41	.	.	.	rs12070152	.	.	.	.	0.64	.	.	.	.	.	.	.	.	.	.	.	.	604.59	snp	FAO=64	FDP=64	FR=.	FRO=0	FSAF=34	FSAR=30	FSRF=0	FSRR=0	FWDB=0.0497777	FXX=0	LEN=1	MLLD=62.6505	PB=0.5	PBP=1	QD=37.7868	RBI=0.0873699
chr1	29475341	29475341	C	T	0.404255	38	94	3	exonic	SRSF4	.	nonsynonymous SNV	SRSF4:NM_005626:exon6:c.G1066A:p.G356S	rs2230678	.	.	0.7979	.	0.8	.	.	0.65	T	0.008	B	0.963	N	0	P	3.77	T	132.08	snp	FAO=38	FDP=94	FR=.	FRO=56	FSAF=0	FSAR=38	FSRF=1	FSRR=55	FWDB=-0.0506736	FXX=0	LEN=1	MLLD=237.923	PB=0.5	PBP=1	QD=5.62037	RBI=0.0513241
chr1	29475394	29475394	C	G	0.338346	45	133	5	exonic	SRSF4	.	nonsynonymous SNV	SRSF4:NM_005626:exon6:c.G1013C:p.G338A	rs2230677	.	.	0.7979	.	0.8	.	.	1	T	0	B	0.674	N	1	P	2.64	T	122.56	snp	FAO=45	FDP=133	FR=.	FRO=88	FSAF=0	FSAR=45	FSRF=2	FSRR=86	FWDB=-0.0484047	FXX=0	LEN=1	MLLD=241.267	PB=0.5	PBP=1	QD=3.686	RBI=0.0521877
chr1	29475648	29475648	T	G	0.287805	59	205	4	exonic	SRSF4	.	nonsynonymous SNV	SRSF4:NM_005626:exon6:c.A759C:p.E253D	rs2230679	.	.	0.8916	.	0.9	.	.	0.87	T	0	B	0.005	N	1	P	2.58	T	122.18	snp	FAO=59	FDP=205	FR=.	FRO=146	FSAF=35	FSAR=24	FSRF=76	FSRR=70	FWDB=-0.00283896	FXX=0	LEN=1	MLLD=254.145	PB=0.5	PBP=1	QD=2.3839	RBI=0.0124305
chr1	29527145	29527145	C	T	0.348214	78	224	1	intronic	MECR	.	.	.	rs2503016	.	.	0.0724	.	0.23	.	.	.	.	.	.	.	.	.	.	.	.	212.13	snp	FAO=78	FDP=224	FR=.	FRO=146	FSAF=31	FSAR=47	FSRF=62	FSRR=84	FWDB=0.00383589	FXX=0	LEN=1	MLLD=143.516	PB=0.5	PBP=1	QD=3.78798	RBI=0.037482
chr1	29528412	29528412	G	C	0.277778	35	126	1	intronic	MECR	.	.	.	rs903045	.	.	0.0724	.	0.23	.	.	.	.	.	.	.	.	.	.	.	.	72.51	snp	FAO=35	FDP=126	FR=.	FRO=91	FSAF=19	FSAR=16	FSRF=50	FSRR=41	FWDB=-0.0126532	FXX=0	LEN=1	MLLD=170.904	PB=0.5	PBP=1	QD=2.30196	RBI=0.0683744
chr1	29529699	29529699	T	C	0.295019	77	261	1	exonic	MECR	.	synonymous SNV	MECR:NM_001024732:exon5:c.A369G:p.A123A,MECR:NM_016011:exon5:c.A597G:p.A199A	rs1062924	.	.	0.8906	.	0.89	.	.	.	.	.	.	.	.	.	.	.	.	166.96	snp	FAO=78	FDP=262	FR=.	FRO=184	FSAF=35	FSAR=43	FSRF=85	FSRR=99	FWDB=0.0027353	FXX=0	LEN=1	MLLD=106.809	PB=0.5	PBP=1	QD=2.54893	RBI=0.066047
chr1	29542637	29542637	A	G	0.368159	74	201	2	exonic	MECR	.	nonsynonymous SNV	MECR:NM_001024732:exon3:c.T58C:p.F20L,MECR:NM_016011:exon3:c.T286C:p.F96L	rs1128400	.	.	0.8914	.	0.9	.	.	0.65	T	0	B	0	N	1	P	1.01	T	219.04	snp	FAO=74	FDP=201	FR=.	FRO=127	FSAF=40	FSAR=34	FSRF=70	FSRR=57	FWDB=0.0401057	FXX=0	LEN=1	MLLD=134.992	PB=0.5	PBP=1	QD=4.35893	RBI=0.0616594
chr1	29557224	29557224	C	T	0.270492	33	122	1	intronic	MECR	.	.	.	rs2640466	.	.	0.8752	.	0.91	.	.	.	.	.	.	.	.	.	.	.	.	71.47	snp	FAO=34	FDP=122	FR=.	FRO=88	FSAF=23	FSAR=11	FSRF=64	FSRR=24	FWDB=0.00720197	FXX=0.00812942	LEN=1	MLLD=256.767	PB=0.5	PBP=1	QD=2.34335	RBI=0.00975672
chr1	29631236	29631236	-	TA	0.885057	77	87	1	intronic	PTPRU	.	.	.	rs10641752	.	.	0.4088	.	0.83	.	.	.	.	.	.	.	.	.	.	.	.	460.55	ins	FAO=81	FDP=82	FR=.	FRO=1	FSAF=64	FSAR=17	FSRF=0	FSRR=1	FWDB=0.00216688	FXX=0.0786428	LEN=2	MLLD=348.631	PB=0.5	PBP=1	QD=22.466	RBI=0.00914676
chr1	29631909	29631909	A	G	0.708333	17	24	2	exonic	PTPRU	.	nonsynonymous SNV	PTPRU:NM_001195001:exon18:c.A2789G:p.N930S,PTPRU:NM_133177:exon18:c.A2789G:p.N930S,PTPRU:NM_133178:exon18:c.A2789G:p.N930S,PTPRU:NM_005704:exon19:c.A2819G:p.N940S	rs2235937	.	.	0.2328	.	0.49	.	.	.	.	0	B	0.001	D	0.904	P	1.62	T	108.96	snp	FAO=17	FDP=24	FR=.	FRO=7	FSAF=8	FSAR=9	FSRF=4	FSRR=3	FWDB=0.0165406	FXX=0	LEN=1	MLLD=80.6451	PB=0.5	PBP=1	QD=18.1592	RBI=0.0256613
chr1	31188089	31188089	C	T	0.645418	162	251	1	exonic	MATN1	.	synonymous SNV	MATN1:NM_002379:exon6:c.G1275A:p.E425E	rs1065755	.	.	0.3398	.	0.41	.	.	.	.	.	.	.	.	.	.	.	.	906.99	snp	FAO=161	FDP=250	FR=.	FRO=89	FSAF=76	FSAR=85	FSRF=45	FSRR=44	FWDB=-0.0105513	FXX=0.00398391	LEN=1	MLLD=178.155	PB=0.5	PBP=1	QD=14.5119	RBI=0.0148183
chr1	31188901	31188901	A	G	0.6375	51	80	1	exonic	MATN1	.	synonymous SNV	MATN1:NM_002379:exon5:c.T1062C:p.T354T	rs20566	.	.	0.4534	.	0.84	.	.	.	.	.	.	.	.	.	.	.	.	293.34	snp	FAO=51	FDP=80	FR=.	FRO=29	FSAF=17	FSAR=34	FSRF=8	FSRR=21	FWDB=0.00216842	FXX=0	LEN=1	MLLD=236.308	PB=0.5	PBP=1	QD=14.667	RBI=0.00411088
chr1	31189765	31189765	G	A	0.469697	62	132	1	intronic	MATN1	.	.	.	rs372556821	.	.	.	.	0.0002	.	.	.	.	.	.	.	.	.	.	.	.	259.38	snp	FAO=63	FDP=132	FR=.	FRO=69	FSAF=34	FSAR=29	FSRF=46	FSRR=23	FWDB=0.126823	FXX=0	LEN=1	MLLD=59.8658	PB=0.5	PBP=1	QD=7.85987	RBI=0.127297
chr1	31206637	31206637	C	T	0.616162	61	99	2	UTR3	LAPTM5	NM_006762:c.*38G>A	.	.	rs3795438	.	.	0.2473	.	0.32	.	.	.	.	.	.	.	.	.	.	.	.	349.21	snp	FAO=63	FDP=101	FR=.	FRO=38	FSAF=41	FSAR=22	FSRF=27	FSRR=11	FWDB=0.0337576	FXX=0	LEN=1	MLLD=55.4437	PB=0.5	PBP=1	QD=13.8301	RBI=0.109199
chr1	31208042	31208042	C	T	0.714286	135	189	1	exonic	LAPTM5	.	nonsynonymous SNV	LAPTM5:NM_006762:exon7:c.G677A:p.R226K	rs35351292	.	.	0.2533	.	0.28	.	.	0.92	T	0.002	B	0.618	N	1	P	0.96	T	877.49	snp	FAO=139	FDP=192	FR=.	FRO=53	FSAF=78	FSAR=61	FSRF=34	FSRR=19	FWDB=0.0114145	FXX=0.00518108	LEN=1	MLLD=248.723	PB=0.5	PBP=1	QD=18.2811	RBI=0.0116505
chr1	31215364	31215364	T	C	0.313953	27	86	1	exonic	LAPTM5	.	synonymous SNV	LAPTM5:NM_006762:exon2:c.A120G:p.S40S	rs1050663	.	.	0.4877	.	0.75	.	.	.	.	.	.	.	.	.	.	.	.	70.01	snp	FAO=27	FDP=86	FR=.	FRO=59	FSAF=20	FSAR=7	FSRF=34	FSRR=25	FWDB=0.00339102	FXX=0	LEN=1	MLLD=162.294	PB=0.5	PBP=1	QD=3.25612	RBI=0.0278104
chr1	31345892	31345892	G	A	0.5	56	112	4	UTR3	SDC3	NM_014654:c.*166C>T	.	.	rs3766285	.	.	.	.	0.11	.	.	.	.	.	.	.	.	.	.	.	.	244.66	snp	FAO=56	FDP=112	FR=.	FRO=56	FSAF=25	FSAR=31	FSRF=33	FSRR=23	FWDB=-0.00888238	FXX=0	LEN=1	MLLD=265.706	PB=0.5	PBP=1	QD=8.73794	RBI=0.00918035
chr1	31346199	31346199	G	A	0.302439	62	205	1	exonic	SDC3	.	synonymous SNV	SDC3:NM_014654:exon5:c.C1188T:p.G396G	rs1539360	.	.	0.114	.	0.12	.	.	.	.	.	.	.	.	.	.	.	.	138.5	snp	FAO=62	FDP=205	FR=.	FRO=143	FSAF=30	FSAR=32	FSRF=59	FSRR=84	FWDB=-0.070407	FXX=0	LEN=1	MLLD=58.6922	PB=0.5	PBP=1	QD=2.70249	RBI=0.111179
chr1	31351513	31351513	G	A	0.230769	27	117	3	exonic	SDC3	.	synonymous SNV	SDC3:NM_014654:exon2:c.C213T:p.P71P	rs1891419	.	.	0.2823	.	0.38	.	.	.	.	.	.	.	.	.	.	.	.	41.92	snp	FAO=27	FDP=118	FR=.	FRO=91	FSAF=8	FSAR=19	FSRF=52	FSRR=39	FWDB=-0.0180242	FXX=0	LEN=1	MLLD=211.987	PB=0.5	PBP=1	QD=1.42095	RBI=0.0454949
chr1	31426752	31426752	G	A	0.681818	75	110	1	exonic	PUM1	.	synonymous SNV	PUM1:NM_001020658:exon15:c.C2400T:p.S800S,PUM1:NM_014676:exon15:c.C2400T:p.S800S	.	.	.	.	.	0.0001	.	.	.	.	.	.	.	.	1	D	.	.	482.57	snp	FAO=79	FDP=114	FR=.	FRO=35	FSAF=40	FSAR=39	FSRF=18	FSRR=17	FWDB=0.026943	FXX=0	LEN=1	MLLD=168.814	PB=0.5	PBP=1	QD=16.9323	RBI=0.0269605
chr1	31740706	31740706	A	G	0.302521	36	119	1	intronic	SNRNP40	.	.	.	rs3753373	.	.	0.2114	.	0.48	.	.	.	.	.	.	.	.	.	.	.	.	85.29	snp	FAO=36	FDP=119	FR=.	FRO=83	FSAF=9	FSAR=27	FSRF=31	FSRR=52	FWDB=-0.016307	FXX=0	LEN=1	MLLD=175.053	PB=0.5	PBP=1	QD=2.86699	RBI=0.0194991
chr1	31764693	31764693	G	A	0.661017	39	59	2	intronic	SNRNP40	.	.	.	rs12135540	.	.	.	.	0.62	.	.	.	.	.	.	.	.	.	.	.	.	234	snp	FAO=39	FDP=59	FR=.	FRO=20	FSAF=25	FSAR=14	FSRF=9	FSRR=11	FWDB=0.0441063	FXX=0	LEN=1	MLLD=59.9007	PB=0.5	PBP=1	QD=15.8641	RBI=0.051736
chr1	31764713	31764713	-	AAG	0.634921	40	63	2	intronic	SNRNP40	.	.	.	rs142762586	.	.	0.6281	.	0.63	.	.	.	.	.	.	.	.	.	.	.	.	101.87	ins	FAO=40	FDP=62	FR=.	FRO=22	FSAF=24	FSAR=16	FSRF=9	FSRR=13	FWDB=-0.0137014	FXX=0.0158705	LEN=3	MLLD=336.478	PB=0.5	PBP=1	QD=6.5725	RBI=0.0211821
chr1	31883295	31883295	T	C	0.97973	145	148	2	intronic	SERINC2	.	.	.	rs6701521	.	.	.	.	0.8	.	.	.	.	.	.	.	.	.	.	.	.	1352.72	snp	FAO=146	FDP=149	FR=.	FRO=3	FSAF=56	FSAR=90	FSRF=1	FSRR=2	FWDB=-0.0105254	FXX=0.00666622	LEN=1	MLLD=50.0922	PB=0.5	PBP=1	QD=36.3146	RBI=0.0488738
chr1	31886833	31886833	T	C	1	191	191	1	UTR5	SERINC2	NM_018565:c.-28T>C,NM_001199039:c.-9833T>C	.	.	rs10914377	.	.	.	.	0.8	.	.	.	.	.	.	.	.	.	.	.	.	1845.52	snp	FAO=193	FDP=193	FR=.	FRO=0	FSAF=83	FSAR=110	FSRF=0	FSRR=0	FWDB=0.0910147	FXX=0.00515437	LEN=1	MLLD=52.7144	PB=0.5	PBP=1	QD=38.2492	RBI=0.0919276
chr1	31897643	31897643	G	A	0.742268	72	97	2	exonic	SERINC2	.	synonymous SNV	SERINC2:NM_001199037:exon3:c.G327A:p.A109A,SERINC2:NM_018565:exon3:c.G327A:p.A109A,SERINC2:NM_178865:exon3:c.G315A:p.A105A,SERINC2:NM_001199038:exon4:c.G342A:p.A114A,SERINC2:NM_001199039:exon4:c.G150A:p.A50A	rs2275437	.	.	0.0587	.	0.24	.	.	.	.	.	.	.	.	.	.	.	.	476.34	snp	FAO=72	FDP=97	FR=.	FRO=25	FSAF=53	FSAR=19	FSRF=15	FSRR=10	FWDB=-0.0408379	FXX=0	LEN=1	MLLD=133.21	PB=0.5	PBP=1	QD=19.6429	RBI=0.0589709
chr1	31902418	31902418	A	G	0.336957	62	184	1	intronic	SERINC2	.	.	.	rs10047085	.	.	0.3742	.	0.48	.	.	.	.	.	.	.	.	.	.	.	.	160.39	snp	FAO=62	FDP=186	FR=.	FRO=124	FSAF=31	FSAR=31	FSRF=74	FSRR=50	FWDB=-0.0243433	FXX=0	LEN=1	MLLD=81.2438	PB=0.5	PBP=1	QD=3.44929	RBI=0.0463184
chr1	31905889	31905889	-	CAG	0.375691	68	181	0	exonic	SERINC2	.	nonframeshift insertion	SERINC2:NM_001199037:exon9:c.1101_1102insCAG:p.T367delinsTQ,SERINC2:NM_018565:exon9:c.1101_1102insCAG:p.T367delinsTQ,SERINC2:NM_178865:exon9:c.1089_1090insCAG:p.T363delinsTQ,SERINC2:NM_001199038:exon10:c.1116_1117insCAG:p.T372delinsTQ,SERINC2:NM_001199039:exon10:c.924_925insCAG:p.T308delinsTQ	rs3050461	.	ID=COSM1317544;OCCURENCE=1(haematopoietic_and_lymphoid_tissue),1(ovary),4(large_intestine)	0.8396	.	0.86	.	.	.	.	.	.	.	.	.	.	.	.	63.74	ins	FAO=70	FDP=159	FR=.	FRO=89	FSAF=31	FSAR=39	FSRF=61	FSRR=28	FWDB=-0.0185059	FXX=0.12154	LEN=3	MLLD=143.802	PB=0.5	PBP=1	QD=1.60353	RBI=0.0421016
chr1	31907102	31907102	A	G	1	162	162	1	UTR3	SERINC2	NM_001199038:c.*56A>G,NM_001199037:c.*56A>G,NM_178865:c.*56A>G,NM_018565:c.*56A>G,NM_001199039:c.*56A>G	.	.	rs7417775	.	.	.	.	0.97	.	.	.	.	.	.	.	.	.	.	.	.	1577.62	snp	FAO=165	FDP=165	FR=.	FRO=0	FSAF=107	FSAR=58	FSRF=0	FSRR=0	FWDB=0.085044	FXX=0	LEN=1	MLLD=56.3373	PB=0.5	PBP=1	QD=38.2454	RBI=0.092775
chr1	32084904	32084904	C	T	1	133	133	1	exonic	HCRTR1	.	synonymous SNV	HCRTR1:NM_001525:exon3:c.C111T:p.R37R	rs1056526	.	.	0.5523	.	0.56	.	.	.	.	.	.	.	.	.	.	.	.	1266.96	snp	FAO=133	FDP=133	FR=.	FRO=0	FSAF=59	FSAR=74	FSRF=0	FSRR=0	FWDB=-0.0187281	FXX=0	LEN=1	MLLD=67.1398	PB=0.5	PBP=1	QD=38.1042	RBI=0.0527801
chr1	32092525	32092525	A	G	0.980263	149	152	1	exonic	HCRTR1	.	nonsynonymous SNV	HCRTR1:NM_001525:exon9:c.A1222G:p.I408V	rs2271933	.	.	0.6141	.	0.63	.	.	1	T	0	B	0.001	N	0	P	0.31	T	1371.13	snp	FAO=149	FDP=152	FR=.	FRO=3	FSAF=78	FSAR=71	FSRF=0	FSRR=3	FWDB=0.0749523	FXX=0	LEN=1	MLLD=174.843	PB=0.821029	PBP=0.04	QD=36.0823	RBI=0.0756757
chr1	32096265	32096265	A	G	0.995208	623	626	2	exonic	PEF1	.	synonymous SNV	PEF1:NM_012392:exon5:c.T804C:p.I268I	rs1061770	.	.	0.5594	.	0.57	.	.	.	.	.	.	.	.	.	.	.	.	3797.66	snp	FAO=398	FDP=398	FR=.	FRO=0	FSAF=216	FSAR=182	FSRF=0	FSRR=0	FWDB=-0.0330311	FXX=0.00499988	LEN=1	MLLD=60.9888	PB=0.5	PBP=1	QD=38.1674	RBI=0.0518991
chr1	32119348	32119353	ACACAC	-	#VALUE!	14;14	51	3;1	intronic	COL16A1	.	.	.	.	.	.	.	.	.	.	.	.	.	.	.	.	.	.	.	.	.	283.4	del;del	FAO=24,27	FDP=51	FR=.	FRO=0	FSAF=7,4	FSAR=17,23	FSRF=0	FSRR=0	FWDB=0.0872318,0.0662098	FXX=0.227238	LEN=6,4	MLLD=134.631,100.002	PB=0.5,0.5	PBP=1,1	QD=22.2277	RBI=0.0881172,0.0918676
chr1	32119350	32119353	ACAC	-	#VALUE!	14;14	51	3;1	intronic	COL16A1	.	.	.	.	.	.	.	.	.	.	.	.	.	.	.	.	.	.	.	.	.	283.4	del;del	FAO=24,27	FDP=51	FR=.	FRO=0	FSAF=7,4	FSAR=17,23	FSRF=0	FSRR=0	FWDB=0.0872318,0.0662098	FXX=0.227238	LEN=6,4	MLLD=134.631,100.002	PB=0.5,0.5	PBP=1,1	QD=22.2277	RBI=0.0881172,0.0918676
chr1	32119431	32119431	T	C	0.988636	87	88	2	intronic	COL16A1	.	.	.	rs3817398	.	.	0.5621	.	0.57	.	.	.	.	.	.	.	.	.	.	.	.	836.04	snp	FAO=87	FDP=87	FR=.	FRO=0	FSAF=17	FSAR=70	FSRF=0	FSRR=0	FWDB=0.0142211	FXX=0.0113623	LEN=1	MLLD=143.443	PB=0.5	PBP=1	QD=38.4384	RBI=0.0168117
chr1	32131163	32131163	C	G	1	159	159	1	intronic	COL16A1	.	.	.	rs1356803	.	.	0.5412	.	0.56	.	.	.	.	.	.	.	.	.	.	.	.	1543.44	snp	FAO=160	FDP=160	FR=.	FRO=0	FSAF=107	FSAR=53	FSRF=0	FSRR=0	FWDB=-0.000581868	FXX=0	LEN=1	MLLD=320.723	PB=0.5	PBP=1	QD=38.5861	RBI=0.00212045
chr1	32136168	32136168	G	C	0.95614	109	114	7	intronic	COL16A1	.	.	.	rs2292990	.	.	.	.	0.63	.	.	.	.	.	.	.	.	.	.	.	.	954.56	snp	FAO=108	FDP=113	FR=.	FRO=5	FSAF=53	FSAR=55	FSRF=5	FSRR=0	FWDB=-0.0111502	FXX=0.00877116	LEN=1	MLLD=189.689	PB=0.5	PBP=1	QD=33.7896	RBI=0.0190702
chr1	32140733	32140733	C	T	0.971014	134	138	2	intronic	COL16A1	.	.	.	rs2292993	.	.	.	.	0.61	.	.	.	.	.	.	.	.	.	.	.	.	1222.52	snp	FAO=134	FDP=138	FR=.	FRO=4	FSAF=67	FSAR=67	FSRF=0	FSRR=4	FWDB=-0.00100693	FXX=0	LEN=1	MLLD=89.3717	PB=0.5	PBP=1	QD=35.4353	RBI=0.0489423
chr1	32148571	32148571	A	G	0.992188	127	128	1	exonic	COL16A1	.	synonymous SNV	COL16A1:NM_001856:exon37:c.T2502C:p.P834P	rs10737358	.	.	1	.	1	.	.	.	.	.	.	.	.	.	.	.	.	1220.05	snp	FAO=127	FDP=127	FR=.	FRO=0	FSAF=75	FSAR=52	FSRF=0	FSRR=0	FWDB=-0.0293241	FXX=0.00781189	LEN=1	MLLD=122.483	PB=0.5	PBP=1	QD=38.4268	RBI=0.043915
chr1	32149982	32149982	A	T	1	158	158	1	intronic	COL16A1	.	.	.	rs10914466	.	.	.	.	0.36	.	.	.	.	.	.	.	.	.	.	.	.	1518.32	snp	FAO=158	FDP=158	FR=.	FRO=0	FSAF=84	FSAR=74	FSRF=0	FSRR=0	FWDB=0.0258871	FXX=0	LEN=1	MLLD=87.1762	PB=0.5	PBP=1	QD=38.4385	RBI=0.0290808
chr1	32155911	32155911	G	T	1	321	321	1	intronic	COL16A1	.	.	.	rs6425780	.	.	0.5459	.	0.69	.	.	.	.	.	.	.	.	.	.	.	.	3230.03	snp	FAO=336	FDP=336	FR=.	FRO=0	FSAF=167	FSAR=169	FSRF=0	FSRR=0	FWDB=0.00586881	FXX=0	LEN=1	MLLD=263.578	PB=0.5	PBP=1	QD=38.4527	RBI=0.119086
chr1	32155929	32155929	G	A	0.997033	336	337	1	intronic	COL16A1	.	.	.	rs2297681	.	.	0.4557	.	0.48	.	.	.	.	.	.	.	.	.	.	.	.	3230.2	snp	FAO=336	FDP=336	FR=.	FRO=0	FSAF=166	FSAR=170	FSRF=0	FSRR=0	FWDB=0.0230747	FXX=0.0088493	LEN=1	MLLD=161.083	PB=0.5	PBP=1	QD=38.4548	RBI=0.0877019
chr1	32158374	32158374	T	C	0.934307	128	137	1	exonic	COL16A1	.	synonymous SNV	COL16A1:NM_001856:exon14:c.A1107G:p.P369P	rs3818788	.	.	0.6417	.	0.77	.	.	.	.	.	.	.	.	.	.	.	.	1277.26	snp	FAO=136	FDP=136	FR=.	FRO=0	FSAF=65	FSAR=71	FSRF=0	FSRR=0	FWDB=-0.00766317	FXX=0.00729874	LEN=1	MLLD=205.167	PB=0.5	PBP=1	QD=37.5664	RBI=0.029303
chr1	32160918	32160918	A	G	1	75	75	1	intronic	COL16A1	.	.	.	rs6656079	.	.	.	.	0.81	.	.	.	.	.	.	.	.	.	.	.	.	712.05	snp	FAO=75	FDP=75	FR=.	FRO=0	FSAF=11	FSAR=64	FSRF=0	FSRR=0	FWDB=0.142211	FXX=0	LEN=1	MLLD=223.142	PB=0.5	PBP=1	QD=37.9759	RBI=0.14761
chr1	32164206	32164206	T	G	1	100	100	2	exonic	COL16A1	.	synonymous SNV	COL16A1:NM_001856:exon5:c.A268C:p.R90R	rs2228550	.	.	0.65	.	0.82	.	.	.	.	.	.	.	.	.	.	.	.	965.91	snp	FAO=100	FDP=100	FR=.	FRO=0	FSAF=58	FSAR=42	FSRF=0	FSRR=0	FWDB=0.0186237	FXX=0	LEN=1	MLLD=68.3965	PB=0.5	PBP=1	QD=38.6365	RBI=0.021036
chr1	32165495	32165495	G	T	0.995122	204	205	1	exonic	COL16A1	.	nonsynonymous SNV	COL16A1:NM_001856:exon4:c.C185A:p.T62K	rs2228552	.	.	0.6345	.	0.65	.	.	0.18	T	0.969	D	0.689	N	1	P	1.85	T	1935.61	snp	FAO=204	FDP=204	FR=.	FRO=0	FSAF=70	FSAR=134	FSRF=0	FSRR=0	FWDB=0.059076	FXX=0.00487781	LEN=1	MLLD=247.015	PB=0.5	PBP=1	QD=37.9531	RBI=0.0643957
chr1	32193185	32193185	G	A	0.757709	172	227	1	exonic	ADGRB2	.	nonsynonymous SNV	ADGRB2:NM_001294336:exon32:c.C4492T:p.R1498C,ADGRB2:NM_001294335:exon33:c.C4591T:p.R1531C	rs41263977	.	.	0.009	.	0.035	.	.	0	D	0.999	D	0.152	N	0.97	D	3.33	T	1153.5	snp	FAO=172	FDP=227	FR=.	FRO=55	FSAF=99	FSAR=73	FSRF=33	FSRR=22	FWDB=-0.0397675	FXX=0	LEN=1	MLLD=59.6238	PB=0.5	PBP=1	QD=20.3259	RBI=0.136616
chr1	32193647	32193647	T	C	1	87	87	1	exonic	ADGRB2	.	synonymous SNV	ADGRB2:NM_001294336:exon31:c.A4449G:p.A1483A,ADGRB2:NM_001294335:exon32:c.A4548G:p.A1516A	rs1127100	.	.	0.6454	.	0.83	.	.	.	.	.	.	.	.	.	.	.	.	832.23	snp	FAO=87	FDP=87	FR=.	FRO=0	FSAF=29	FSAR=58	FSRF=0	FSRR=0	FWDB=0.059629	FXX=0	LEN=1	MLLD=260.322	PB=0.5	PBP=1	QD=38.2633	RBI=0.0631786
chr1	32266026	32266026	A	G	1	153	153	1	intronic	SPOCD1	.	.	.	rs552124	.	.	0.7359	.	0.84	.	.	.	.	.	.	.	.	.	.	.	.	1491.03	snp	FAO=156	FDP=156	FR=.	FRO=0	FSAF=70	FSAR=86	FSRF=0	FSRR=0	FWDB=0.0200602	FXX=0	LEN=1	MLLD=188.741	PB=0.5	PBP=1	QD=38.2316	RBI=0.0260229
chr1	32279629	32279629	G	A	0.732558	126	172	2	exonic	SPOCD1	.	nonsynonymous SNV	SPOCD1:NM_001281987:exon2:c.C1306T:p.R436W,SPOCD1:NM_144569:exon2:c.C1306T:p.R436W	rs6669563	.	.	0.4378	.	0.5	.	.	0	D	0.825	P	.	.	1	P	1.84	T	1542.59	snp	FAO=165	FDP=165	FR=.	FRO=0	FSAF=86	FSAR=79	FSRF=0	FSRR=0	FWDB=0.0844626	FXX=0.0406953	LEN=1	MLLD=202.694	PB=0.5	PBP=1	QD=37.3962	RBI=0.0849938
chr1	32280610	32280610	T	C	1	274	274	1	exonic	SPOCD1	.	nonsynonymous SNV	SPOCD1:NM_001281987:exon2:c.A325G:p.T109A,SPOCD1:NM_144569:exon2:c.A325G:p.T109A	rs6664445	.	.	0.6895	.	0.75	.	.	1	T	0	B	.	.	1	P	2.2	T	2647.7	snp	FAO=276	FDP=276	FR=.	FRO=0	FSAF=151	FSAR=125	FSRF=0	FSRR=0	FWDB=-0.0160427	FXX=0	LEN=1	MLLD=83.7591	PB=0.5	PBP=1	QD=38.3724	RBI=0.0166178
chr1	32658062	32658062	-	GT	0.868932	179	206	5	intronic	TXLNA	.	.	.	rs397808632	.	.	0.6204	.	0.96	.	.	.	.	.	.	.	.	.	.	.	.	1074.87	ins	FAO=197	FDP=202	FR=.	FRO=5	FSAF=90	FSAR=107	FSRF=4	FSRR=1	FWDB=0.0116356	FXX=0.0194165	LEN=2	MLLD=299.074	PB=0.5	PBP=1	QD=21.2845	RBI=0.0134516
chr1	32673381	32673381	C	T	0.678571	76	112	2	exonic	IQCC	.	stopgain	IQCC:NM_001160042:exon5:c.C1339T:p.R447X,IQCC:NM_018134:exon5:c.C1099T:p.R367X	rs147376903	.	.	0.0007	.	0.0018	.	.	1	T	.	.	0.035	N	1	D	.	.	455.94	snp	FAO=76	FDP=112	FR=.	FRO=36	FSAF=27	FSAR=49	FSRF=18	FSRR=18	FWDB=0.0921076	FXX=0	LEN=1	MLLD=179.606	PB=0.5	PBP=1	QD=16.2837	RBI=0.0979004
chr1	32674724	32674724	G	A	0.609827	211	346	3	exonic	DCDC2B	.	synonymous SNV	DCDC2B:NM_001099434:exon1:c.G30A:p.R10R	rs139959094	.	.	0.0095	.	0.012	.	.	.	.	.	.	.	.	.	.	.	.	1113.99	snp	FAO=211	FDP=346	FR=.	FRO=135	FSAF=133	FSAR=78	FSRF=87	FSRR=48	FWDB=-0.00600155	FXX=0	LEN=1	MLLD=279.502	PB=0.5	PBP=1	QD=12.8785	RBI=0.0249361
chr1	32829650	32829650	G	A	0.55	11	20	1	exonic	TSSK3	.	synonymous SNV	TSSK3:NM_052841:exon2:c.G600A:p.L200L	rs56107573	.	.	0.0008	.	0.0008	.	.	.	.	.	.	.	.	.	.	.	.	61.44	snp	FAO=11	FDP=20	FR=.	FRO=9	FSAF=7	FSAR=4	FSRF=8	FSRR=1	FWDB=-0.00906537	FXX=0	LEN=1	MLLD=80.9072	PB=0.5	PBP=1	QD=12.2874	RBI=0.0423611
chr1	33065947	33065947	G	C	1	311	311	2	exonic	ZBTB8A	.	nonsynonymous SNV	ZBTB8A:NM_001040441:exon5:c.G1253C:p.G418A	rs704886	.	.	0.9999	.	1	.	.	1	T	0	B	0	N	0	P	2.79	T	2981.87	snp	FAO=311	FDP=311	FR=.	FRO=0	FSAF=161	FSAR=150	FSRF=0	FSRR=0	FWDB=0.0419093	FXX=0	LEN=1	MLLD=202.37	PB=0.5	PBP=1	QD=38.3521	RBI=0.0475107
chr1	33133968	33133968	T	C	0.980676	203	207	5	exonic	RBBP4	.	synonymous SNV	RBBP4:NM_001135255:exon4:c.T450C:p.V150V,RBBP4:NM_001135256:exon4:c.T348C:p.V116V,RBBP4:NM_005610:exon4:c.T453C:p.V151V	rs2762904	.	.	0.9994	.	1	.	.	.	.	.	.	.	.	0	P	.	.	1871.31	snp	FAO=202	FDP=206	FR=.	FRO=4	FSAF=78	FSAR=124	FSRF=4	FSRR=0	FWDB=0.00378288	FXX=0.00483068	LEN=1	MLLD=263.549	PB=0.5	PBP=1	QD=36.3361	RBI=0.0234769
chr1	33134774	33134774	A	C	1	80	80	2	intronic	RBBP4	.	.	.	rs359955	.	.	0.7669	.	0.85	.	.	.	.	.	.	.	.	.	.	.	.	773.4	snp	FAO=80	FDP=80	FR=.	FRO=0	FSAF=51	FSAR=29	FSRF=0	FSRR=0	FWDB=0.0438633	FXX=0	LEN=1	MLLD=262.868	PB=0.5	PBP=1	QD=38.6699	RBI=0.0443366
chr1	33138516	33138516	A	C	0.968627	247	255	2	intronic	RBBP4	.	.	.	rs607202	.	.	0.9994	.	1	.	.	.	.	.	.	.	.	.	.	.	.	2279.04	snp	FAO=248	FDP=254	FR=.	FRO=6	FSAF=138	FSAR=110	FSRF=2	FSRR=4	FWDB=0.00862424	FXX=0.00781219	LEN=1	MLLD=156.122	PB=0.5	PBP=1	QD=35.8904	RBI=0.00873573
chr1	33138605	33138605	T	C	0.996124	257	258	4	intronic	RBBP4	.	.	.	rs1320511	.	.	.	.	0.97	.	.	.	.	.	.	.	.	.	.	.	.	2471.31	snp	FAO=257	FDP=257	FR=.	FRO=0	FSAF=133	FSAR=124	FSRF=0	FSRR=0	FWDB=0.043554	FXX=0.00387582	LEN=1	MLLD=189.796	PB=0.5	PBP=1	QD=38.464	RBI=0.0496984
chr1	33160878	33160878	C	T	0.985185	399	405	3	exonic	SYNC	.	nonsynonymous SNV	SYNC:NM_001161708:exon2:c.G821A:p.R274Q,SYNC:NM_030786:exon2:c.G821A:p.R274Q	rs360042	.	.	0.9569	.	0.98	.	.	0.1	T	0.811	P	.	.	0.962	P	-2.83	D	3687.94	snp	FAO=394	FDP=394	FR=.	FRO=0	FSAF=216	FSAR=178	FSRF=0	FSRR=0	FWDB=0.0127758	FXX=0.0149996	LEN=1	MLLD=342.305	PB=0.5	PBP=1	QD=37.441	RBI=0.0140215
chr1	33161212	33161212	T	C	0.986014	141	143	1	exonic	SYNC	.	nonsynonymous SNV	SYNC:NM_001161708:exon2:c.A487G:p.M163V,SYNC:NM_030786:exon2:c.A487G:p.M163V	rs360041	.	.	0.9569	.	0.98	.	.	0.45	T	0	B	.	.	1	P	2.01	T	1263.31	snp	FAO=136	FDP=138	FR=.	FRO=2	FSAF=81	FSAR=55	FSRF=1	FSRR=1	FWDB=0.0171403	FXX=0.0349626	LEN=1	MLLD=59.2299	PB=0.5	PBP=1	QD=36.6178	RBI=0.0172843
chr1	33231380	33231380	T	G	0.428571	21	49	2	exonic	KIAA1522	.	nonsynonymous SNV	KIAA1522:NM_001198972:exon1:c.T10G:p.F4V,KIAA1522:NM_001198973:exon1:c.T10G:p.F4V	rs6694085	.	.	.	.	0.24	.	.	0	D	0.419	B	.	.	0	P	2.17	T	80.11	snp	FAO=21	FDP=51	FR=.	FRO=30	FSAF=21	FSAR=0	FSRF=28	FSRR=2	FWDB=-0.0517403	FXX=0	LEN=1	MLLD=48.5799	PB=0.5	PBP=1	QD=6.2829	RBI=0.112085
chr1	33231403	33231403	G	T	0.433962	23	53	1	exonic	KIAA1522	.	synonymous SNV	KIAA1522:NM_001198972:exon1:c.G33T:p.A11A,KIAA1522:NM_001198973:exon1:c.G33T:p.A11A	rs6702519	.	.	.	.	0.24	.	.	.	.	.	.	.	.	.	.	.	.	89.56	snp	FAO=23	FDP=53	FR=.	FRO=30	FSAF=21	FSAR=2	FSRF=27	FSRR=3	FWDB=-0.0108083	FXX=0	LEN=1	MLLD=234.983	PB=0.5	PBP=1	QD=6.75953	RBI=0.0913942
chr1	33276424	33276424	G	A	1	153	153	1	intronic	YARS	.	.	.	rs4951787	.	.	.	.	1	.	.	.	.	.	.	.	.	.	.	.	.	1412.34	snp	FAO=148	FDP=148	FR=.	FRO=0	FSAF=91	FSAR=57	FSRF=0	FSRR=0	FWDB=-0.0200493	FXX=0.0326776	LEN=1	MLLD=149.127	PB=0.5	PBP=1	QD=38.1714	RBI=0.0389964
chr1	33318634	33318634	G	A	1	57	57	1	intronic	S100PBP	.	.	.	rs785274	.	.	0.9992	.	1	.	.	.	.	.	.	.	.	.	.	.	.	543.52	snp	FAO=57	FDP=57	FR=.	FRO=0	FSAF=31	FSAR=26	FSRF=0	FSRR=0	FWDB=0.0135929	FXX=0	LEN=1	MLLD=236.796	PB=0.5	PBP=1	QD=38.1421	RBI=0.0368312
chr1	33330432	33330432	A	G	1	288	288	1	intronic	FNDC5	.	.	.	rs1284368	.	.	0.9992	.	1	.	.	.	.	.	.	.	.	.	.	.	.	2791.61	snp	FAO=292	FDP=292	FR=.	FRO=0	FSAF=159	FSAR=133	FSRF=0	FSRR=0	FWDB=0.0257384	FXX=0	LEN=1	MLLD=359.179	PB=0.5	PBP=1	QD=38.2413	RBI=0.0260367
chr1	33409693	33409693	G	A	0.425197	54	127	1	exonic	RNF19B	.	synonymous SNV	RNF19B:NM_001127361:exon6:c.C1329T:p.G443G,RNF19B:NM_001300826:exon6:c.C1329T:p.G443G,RNF19B:NM_153341:exon6:c.C1332T:p.G444G	rs194645	.	.	0.2219	.	0.33	.	.	.	.	.	.	.	.	.	.	.	.	194.99	snp	FAO=54	FDP=127	FR=.	FRO=73	FSAF=11	FSAR=43	FSRF=25	FSRR=48	FWDB=-0.0880912	FXX=0	LEN=1	MLLD=57.8409	PB=0.5	PBP=1	QD=6.14143	RBI=0.100899
chr1	33560338	33560338	A	G	1	208	208	1	intronic	AZIN2	.	.	.	rs804428	.	.	0.9448	.	1	.	.	.	.	.	.	.	.	.	.	.	.	1999.55	snp	FAO=208	FDP=208	FR=.	FRO=0	FSAF=89	FSAR=119	FSRF=0	FSRR=0	FWDB=0.0260028	FXX=0	LEN=1	MLLD=225.802	PB=0.5	PBP=1	QD=38.4529	RBI=0.0296897
chr1	33631069	33631069	C	A	0.287671	42	146	1	intronic	TRIM62	.	.	.	rs2306257	.	.	0.2356	.	0.42	.	.	.	.	.	.	.	.	.	.	.	.	132.76	snp	FAO=52	FDP=156	FR=.	FRO=104	FSAF=23	FSAR=29	FSRF=44	FSRR=60	FWDB=0.142493	FXX=0	LEN=1	MLLD=166.141	PB=0.5	PBP=1	QD=3.40421	RBI=0.142495
chr1	33646950	33646950	A	G	0.638462	83	130	2	exonic	TRIM62	.	synonymous SNV	TRIM62:NM_018207:exon1:c.T84C:p.H28H	rs622407	.	.	0.7871	.	0.83	.	.	.	.	.	.	.	.	.	.	.	.	474.8	snp	FAO=83	FDP=129	FR=.	FRO=46	FSAF=40	FSAR=43	FSRF=16	FSRR=30	FWDB=-0.0347426	FXX=0.00769172	LEN=1	MLLD=118.422	PB=0.5	PBP=1	QD=14.7223	RBI=0.0348771
chr1	33741787	33741787	G	A	0.381818	63	165	2	intronic	ZNF362	.	.	.	rs12743549	.	.	0.2313	.	0.27	.	.	.	.	.	.	.	.	.	.	.	.	208.45	snp	FAO=65	FDP=167	FR=.	FRO=102	FSAF=33	FSAR=32	FSRF=59	FSRR=43	FWDB=-0.00140129	FXX=0	LEN=1	MLLD=157.668	PB=0.5	PBP=1	QD=4.99274	RBI=0.0962195
chr1	33741895	33741895	G	A	0.411765	70	170	3	intronic	ZNF362	.	.	.	rs12743740	.	.	.	.	0.27	.	.	.	.	.	.	.	.	.	.	.	.	242.78	snp	FAO=70	FDP=169	FR=.	FRO=99	FSAF=30	FSAR=40	FSRF=51	FSRR=48	FWDB=0.0698129	FXX=0.00588201	LEN=1	MLLD=208.071	PB=0.5	PBP=1	QD=5.74622	RBI=0.0753954
chr1	33742228	33742228	T	C	1	12	12	1	intronic	ZNF362	.	.	.	rs4475712	.	.	.	.	1	.	.	.	.	.	.	.	.	.	.	.	.	107.81	snp	FAO=12	FDP=12	FR=.	FRO=0	FSAF=4	FSAR=8	FSRF=0	FSRR=0	FWDB=-0.0283849	FXX=0	LEN=1	MLLD=61.0063	PB=0.5	PBP=1	QD=35.938	RBI=0.0848485
chr1	33760743	33760743	T	C	0.527473	96	182	1	intronic	ZNF362	.	.	.	rs4641276	.	.	0.7555	.	0.97	.	.	.	.	.	.	.	.	.	.	.	.	558.93	snp	FAO=116	FDP=193	FR=.	FRO=77	FSAF=61	FSAR=55	FSRF=29	FSRR=48	FWDB=0.00333247	FXX=0.039799	LEN=1	MLLD=83.1029	PB=0.5	PBP=1	QD=11.584	RBI=0.0166648
chr1	33790496	33790496	G	A	0.425373	57	134	1	exonic	PHC2	.	synonymous SNV	PHC2:NM_004427:exon7:c.C942T:p.Y314Y,PHC2:NM_198040:exon14:c.C2547T:p.Y849Y	rs11554674	.	.	0.2472	.	0.27	.	.	.	.	.	.	.	.	.	.	.	.	205.27	snp	FAO=57	FDP=134	FR=.	FRO=77	FSAF=31	FSAR=26	FSRF=39	FSRR=38	FWDB=0.0557268	FXX=0	LEN=1	MLLD=197.789	PB=0.5	PBP=1	QD=6.12742	RBI=0.0601256
chr1	33799900	33799900	G	A	0.181818	16	88	1	intronic	PHC2	.	.	.	rs12734630	.	.	0.2417	.	0.27	.	.	.	.	.	.	.	.	.	.	.	.	18.34	snp	FAO=16	FDP=88	FR=.	FRO=72	FSAF=3	FSAR=13	FSRF=34	FSRR=38	FWDB=-0.0570754	FXX=0	LEN=1	MLLD=289.455	PB=0.5	PBP=1	QD=0.833809	RBI=0.0746676
chr1	33820134	33820134	C	T	0.517857	29	56	1	exonic	PHC2	.	nonsynonymous SNV	PHC2:NM_198040:exon8:c.G1423A:p.V475M	rs12026290	.	.	0.2417	.	0.28	.	.	0.03	D	0.412	B	0.848	N	0.003	P	1.8	T	135.27	snp	FAO=29	FDP=56	FR=.	FRO=27	FSAF=13	FSAR=16	FSRF=12	FSRR=15	FWDB=2.38321e-06	FXX=0	LEN=1	MLLD=327.183	PB=0.5	PBP=1	QD=9.66201	RBI=0.010851
chr1	33832865	33832865	A	G	0.271293	86	317	1	exonic	PHC2	.	synonymous SNV	PHC2:NM_198040:exon6:c.T828C:p.P276P	rs6425816	.	.	0.6671	.	0.88	.	.	.	.	.	.	.	.	.	.	.	.	165.09	snp	FAO=88	FDP=318	FR=.	FRO=230	FSAF=41	FSAR=47	FSRF=89	FSRR=141	FWDB=0.00475127	FXX=0	LEN=1	MLLD=210.44	PB=0.5	PBP=1	QD=2.07657	RBI=0.0225615
chr1	33836164	33836164	G	A	0.651163	28	43	1	exonic	PHC2	.	nonsynonymous SNV	PHC2:NM_198040:exon4:c.C434T:p.A145V	rs41265897	.	.	0.0371	.	0.064	.	.	0.13	T	0.151	B	0	D	1	D	1.92	T	164.06	snp	FAO=28	FDP=43	FR=.	FRO=15	FSAF=9	FSAR=19	FSRF=5	FSRR=10	FWDB=0.0349704	FXX=0	LEN=1	MLLD=66.3588	PB=0.5	PBP=1	QD=15.2609	RBI=0.106645
chr1	33957152	33957152	T	G	0.985075	132	134	1	exonic	ZSCAN20	.	nonsynonymous SNV	ZSCAN20:NM_145238:exon6:c.T1294G:p.Y432D	rs4403594	.	.	0.997	.	1	.	.	1	T	0	B	0	N	1	P	4.7	T	1368.91	snp	FAO=145	FDP=145	FR=.	FRO=0	FSAF=71	FSAR=74	FSRF=0	FSRR=0	FWDB=-0.000311073	FXX=0.00684885	LEN=1	MLLD=146.503	PB=0.5	PBP=1	QD=37.7629	RBI=0.110408
chr1	33960062	33960062	A	G	1	268	268	1	exonic	ZSCAN20	.	synonymous SNV	ZSCAN20:NM_145238:exon8:c.A2118G:p.A706A	rs9943259	.	.	0.7884	.	0.85	.	.	.	.	.	.	.	.	.	.	.	.	2602.86	snp	FAO=270	FDP=270	FR=.	FRO=0	FSAF=111	FSAR=159	FSRF=0	FSRR=0	FWDB=0.121034	FXX=0	LEN=1	MLLD=135.684	PB=0.5	PBP=1	QD=38.5609	RBI=0.13091
chr1	33961147	33961147	T	G	0.977273	215	220	1	UTR3	ZSCAN20	NM_145238:c.*71T>G	.	.	rs3795420	.	.	.	.	0.85	.	.	.	.	.	.	.	.	.	.	.	.	1998.36	snp	FAO=214	FDP=214	FR=.	FRO=0	FSAF=105	FSAR=109	FSRF=0	FSRR=0	FWDB=0.0930771	FXX=0.0316728	LEN=1	MLLD=67.2963	PB=0.5	PBP=1	QD=37.3525	RBI=0.0944997
chr1	33985353	33985353	C	G	0.990033	298	301	3	intronic	CSMD2	.	.	.	rs2641959	.	.	.	.	0.73	.	.	.	.	.	.	.	.	.	.	.	.	2810.11	snp	FAO=299	FDP=299	FR=.	FRO=0	FSAF=144	FSAR=155	FSRF=0	FSRR=0	FWDB=-0.013803	FXX=0.00993345	LEN=1	MLLD=140.93	PB=0.5	PBP=1	QD=37.5935	RBI=0.030159
chr1	34038214	34038214	T	C	0.32	88	275	1	exonic	CSMD2	.	nonsynonymous SNV	CSMD2:NM_001281956:exon50:c.A7654G:p.M2552V,CSMD2:NM_052896:exon51:c.A7660G:p.M2554V	rs2641962	.	.	0.4681	.	0.73	.	.	0.68	T	0	B	0.036	N	0.028	P	0	T	209.45	snp	FAO=88	FDP=275	FR=.	FRO=187	FSAF=47	FSAR=41	FSRF=103	FSRR=84	FWDB=-0.0284848	FXX=0	LEN=1	MLLD=64.4527	PB=0.5	PBP=1	QD=3.04659	RBI=0.0437485
chr1	34038413	34038413	A	C	0.333333	36	108	1	intronic	CSMD2	.	.	.	rs2794602	.	.	.	.	0.66	.	.	.	.	.	.	.	.	.	.	.	.	98.01	snp	FAO=36	FDP=108	FR=.	FRO=72	FSAF=15	FSAR=21	FSRF=35	FSRR=37	FWDB=0.0615047	FXX=0	LEN=1	MLLD=208.498	PB=0.5	PBP=1	QD=3.6299	RBI=0.0619177
chr1	34071434	34071434	C	T	0.685786	275	401	1	intronic	CSMD2	.	.	.	rs1874044	.	.	0.576	.	0.72	.	.	.	.	.	.	.	.	.	.	.	.	1658.74	snp	FAO=275	FDP=400	FR=.	FRO=125	FSAF=151	FSAR=124	FSRF=75	FSRR=50	FWDB=-0.00270403	FXX=0	LEN=1	MLLD=151.191	PB=0.5	PBP=1	QD=16.5874	RBI=0.0107256
chr1	34071525	34071525	C	T	0.629977	269	427	1	exonic	CSMD2	.	nonsynonymous SNV	CSMD2:NM_052896:exon42:c.G6287A:p.R2096K	rs1874045	.	.	0.5759	.	0.7	.	.	.	.	.	.	.	.	.	.	.	.	1610.8	snp	FAO=273	FDP=400	FR=.	FRO=127	FSAF=121	FSAR=152	FSRF=54	FSRR=73	FWDB=-0.00047345	FXX=0	LEN=1	MLLD=308.967	PB=0.5	PBP=1	QD=16.108	RBI=0.0179492
chr1	34090679	34090679	T	C	0.34507	49	142	2	exonic	CSMD2	.	synonymous SNV	CSMD2:NM_001281956:exon34:c.A5472G:p.Q1824Q,CSMD2:NM_052896:exon34:c.A5352G:p.Q1784Q	rs16835683	.	.	0.075	.	0.15	.	.	.	.	.	.	.	.	.	.	.	.	143.64	snp	FAO=52	FDP=147	FR=.	FRO=95	FSAF=34	FSAR=18	FSRF=49	FSRR=46	FWDB=-0.0755706	FXX=0.0067563	LEN=1	MLLD=150.343	PB=0.5	PBP=1	QD=3.90853	RBI=0.0758815
chr1	34189917	34189917	C	T	0.99187	122	123	1	intronic	CSMD2	.	.	.	rs519370	.	.	0.6497	.	1	.	.	.	.	.	.	.	.	.	.	.	.	1170.85	snp	FAO=123	FDP=123	FR=.	FRO=0	FSAF=45	FSAR=78	FSRF=0	FSRR=0	FWDB=-0.00127859	FXX=0	LEN=1	MLLD=135.96	PB=0.5	PBP=1	QD=38.0763	RBI=0.0101814
chr1	34189958	34189958	G	-	0.94958	113	119	4	intronic	CSMD2	.	.	.	rs11346874	.	.	.	.	1	.	.	.	.	.	.	.	.	.	.	.	.	665.57	del	FAO=118	FDP=118	FR=.	FRO=0	FSAF=40	FSAR=78	FSRF=0	FSRR=0	FWDB=-0.105542	FXX=0.00840265	LEN=1	MLLD=27.7893	PB=0.5	PBP=1	QD=22.5617	RBI=0.108139
chr1	34329897	34329897	T	C	0.967391	178	184	1	exonic	HMGB4	.	synonymous SNV	HMGB4:NM_145205:exon2:c.T105C:p.Y35Y	rs911218	.	.	0.9545	.	1	.	.	.	.	.	.	.	.	.	.	.	.	1717.49	snp	FAO=180	FDP=180	FR=.	FRO=0	FSAF=66	FSAR=114	FSRF=0	FSRR=0	FWDB=0.0127494	FXX=0.0217379	LEN=1	MLLD=352.498	PB=0.5	PBP=1	QD=38.1664	RBI=0.0130974
chr1	34330067	34330067	A	C	0.371134	72	194	2	exonic	HMGB4	.	nonsynonymous SNV	HMGB4:NM_145205:exon2:c.A275C:p.E92A	rs10379	.	.	0.7599	.	0.99	.	.	1	T	0	B	0	N	0	P	-3.15	D	220.31	snp	FAO=73	FDP=195	FR=.	FRO=122	FSAF=30	FSAR=43	FSRF=58	FSRR=64	FWDB=0.00853396	FXX=0	LEN=1	MLLD=349.258	PB=0.5	PBP=1	QD=4.51925	RBI=0.0191567
chr1	35227673	35227673	A	G	0.347619	73	210	1	UTR3	GJB4	NM_153212:c.*17A>G	.	.	rs755931	.	.	0.0396	.	0.3	.	.	.	.	.	.	.	.	.	.	.	.	199.42	snp	FAO=73	FDP=210	FR=.	FRO=137	FSAF=29	FSAR=44	FSRF=59	FSRR=78	FWDB=0.0676692	FXX=0	LEN=1	MLLD=209.763	PB=0.5	PBP=1	QD=3.79844	RBI=0.0677981
chr1	35251229	35251229	G	A	1	61	61	2	UTR3	GJB3	NM_024009:c.*53G>A,NM_001005752:c.*53G>A	.	.	rs476220	.	.	.	.	0.66	.	.	.	.	.	.	.	.	.	.	.	.	582.15	snp	FAO=62	FDP=62	FR=.	FRO=0	FSAF=28	FSAR=34	FSRF=0	FSRR=0	FWDB=0.011521	FXX=0	LEN=1	MLLD=64.7167	PB=0.5	PBP=1	QD=37.5581	RBI=0.0565402
chr1	35259946	35259946	G	A	0.949458	263	277	1	exonic	GJA4	.	synonymous SNV	GJA4:NM_002060:exon2:c.G132A:p.V44V	rs1764389	.	.	0.2015	.	0.48	.	.	.	.	.	.	.	.	.	.	.	.	2356.16	snp	FAO=264	FDP=275	FR=.	FRO=11	FSAF=117	FSAR=147	FSRF=10	FSRR=1	FWDB=0.0182707	FXX=0.010791	LEN=1	MLLD=230.902	PB=0.5	PBP=1	QD=34.2714	RBI=0.0187109
chr1	35259961	35259961	A	G	1	274	274	2	exonic	GJA4	.	synonymous SNV	GJA4:NM_002060:exon2:c.A147G:p.Q49Q	rs1764390	.	.	0.647	.	0.85	.	.	.	.	.	.	.	.	.	.	.	.	2615.81	snp	FAO=273	FDP=273	FR=.	FRO=0	FSAF=123	FSAR=150	FSRF=0	FSRR=0	FWDB=0.00938064	FXX=0.0036495	LEN=1	MLLD=65.9807	PB=0.5	PBP=1	QD=38.3268	RBI=0.00977574
chr1	35260208	35260208	C	T	0.4	8	20	1	exonic	GJA4	.	nonsynonymous SNV	GJA4:NM_002060:exon2:c.C394T:p.R132C	rs61777220	.	.	0.0097	.	0.015	.	.	0.02	D	0.946	P	0.485	N	1	D	-4.47	D	35.06	snp	FAO=8	FDP=20	FR=.	FRO=12	FSAF=1	FSAR=7	FSRF=3	FSRR=9	FWDB=0.00735885	FXX=0	LEN=1	MLLD=293.923	PB=0.5	PBP=1	QD=7.01152	RBI=0.0242401
chr1	35260769	35260769	C	T	0.834586	111	133	5	exonic	GJA4	.	nonsynonymous SNV	GJA4:NM_002060:exon2:c.C955T:p.P319S	rs1764391	.	.	0.3027	.	0.58	.	.	0.2	T	0	B	0.088	N	1	P	-4.25	D	829.9	snp	FAO=111	FDP=133	FR=.	FRO=22	FSAF=42	FSAR=69	FSRF=2	FSRR=20	FWDB=0.00956652	FXX=0.0148137	LEN=1	MLLD=287.603	PB=0.5	PBP=1	QD=24.9594	RBI=0.0102841
chr1	35370740	35370740	A	C	0.139423	29	208	2	exonic	DLGAP3	.	nonsynonymous SNV	DLGAP3:NM_001080418:exon3:c.T245G:p.V82G	.	.	.	.	.	.	.	.	0.56	T	0.001	B	0.019	N	0.977	D	1.72	T	58.85	snp	FAO=28	FDP=198	FR=.,HEALED	FRO=152	FSAF=6	FSAR=22	FSRF=72	FSRR=80	FWDB=-0.0614297	FXX=0.0434762	LEN=1	MLLD=26.8615	PB=0.5	PBP=1	QD=1.18898	RBI=0.0902427
chr1	35562965	35562965	G	A	1	41	41	1	exonic	ZMYM1	.	nonsynonymous SNV	ZMYM1:NM_001289089:exon4:c.G217A:p.V73M,ZMYM1:NM_024772:exon4:c.G217A:p.V73M,ZMYM1:NM_001289088:exon5:c.G217A:p.V73M,ZMYM1:NM_001289090:exon5:c.G217A:p.V73M	rs2971408	.	.	0.9256	.	0.93	.	.	0.29	T	0.001	B	0.023	N	0	P	2.54	T	385.46	snp	FAO=41	FDP=41	FR=.	FRO=0	FSAF=26	FSAR=15	FSRF=0	FSRR=0	FWDB=-0.0415925	FXX=0	LEN=1	MLLD=194.568	PB=0.5	PBP=1	QD=37.6058	RBI=0.0416185
chr1	35563206	35563206	C	G	1	63	63	2	intronic	ZMYM1	.	.	.	rs6658571	.	.	0.8891	.	0.89	.	.	.	.	.	.	.	.	.	.	.	.	593.89	snp	FAO=63	FDP=63	FR=.	FRO=0	FSAF=28	FSAR=35	FSRF=0	FSRR=0	FWDB=0.0923298	FXX=0	LEN=1	MLLD=156.962	PB=0.5	PBP=1	QD=37.7073	RBI=0.0988462
chr1	35576145	35576145	C	T	1	96	96	2	intronic	ZMYM1	.	.	.	rs2935955	.	.	.	.	0.93	.	.	.	.	.	.	.	.	.	.	.	.	916.37	snp	FAO=96	FDP=96	FR=.	FRO=0	FSAF=4	FSAR=92	FSRF=0	FSRR=0	FWDB=0.0636835	FXX=0	LEN=1	MLLD=138.765	PB=0.5	PBP=1	QD=38.1819	RBI=0.0649718
chr1	35925861	35925861	C	A	1	12	12	1	intronic	KIAA0319L	.	.	.	rs2819002	.	.	0.9493	.	1	.	.	.	.	.	.	.	.	.	.	.	.	116.3	snp	FAO=13	FDP=13	FR=.	FRO=0	FSAF=6	FSAR=7	FSRF=0	FSRR=0	FWDB=-0.0694705	FXX=0	LEN=1	MLLD=135.863	PB=0.5	PBP=1	QD=35.7834	RBI=0.0724131
chr1	36205166	36205166	A	G	0.981481	53	54	2	intronic	CLSPN	.	.	.	rs577483	.	.	0.8664	.	0.87	.	.	.	.	.	.	.	.	.	.	.	.	483.95	snp	FAO=53	FDP=54	FR=.	FRO=1	FSAF=22	FSAR=31	FSRF=0	FSRR=1	FWDB=0.105623	FXX=0	LEN=1	MLLD=75.0683	PB=0.5	PBP=1	QD=35.848	RBI=0.106054
chr1	36216835	36216835	C	T	1	24	24	1	intronic	CLSPN	.	.	.	rs535638	.	.	0.8663	.	0.87	.	.	.	.	.	.	.	.	.	.	.	.	220.87	snp	FAO=24	FDP=24	FR=.	FRO=0	FSAF=14	FSAR=10	FSRF=0	FSRR=0	FWDB=0.00229185	FXX=0	LEN=1	MLLD=280.969	PB=0.5	PBP=1	QD=36.8114	RBI=0.016351
chr1	36316571	36316571	A	C	1	192	192	1	exonic	AGO4	.	synonymous SNV	AGO4:NM_017629:exon17:c.A2394C:p.S798S	rs4652895	.	.	0.8593	.	0.86	.	.	.	.	.	.	.	.	.	.	.	.	1834.5	snp	FAO=192	FDP=192	FR=.	FRO=0	FSAF=85	FSAR=107	FSRF=0	FSRR=0	FWDB=-0.0180563	FXX=0	LEN=1	MLLD=238.322	PB=0.5	PBP=1	QD=38.2187	RBI=0.0380765
chr1	36553673	36553673	A	G	0.973822	186	191	1	exonic	TEKT2	.	synonymous SNV	TEKT2:NM_014466:exon10:c.A1179G:p.T393T	rs399393	.	.	0.9184	.	1	.	.	.	.	.	.	.	.	.	.	.	.	1738.78	snp	FAO=187	FDP=190	FR=.	FRO=3	FSAF=72	FSAR=115	FSRF=1	FSRR=2	FWDB=0.0759671	FXX=0.00523533	LEN=1	MLLD=72.3543	PB=0.5	PBP=1	QD=36.606	RBI=0.078907
chr1	36563158	36563158	C	A	0.662252	100	151	8	UTR3	COL8A2	NM_005202:c.*12G>T,NM_001294347:c.*12G>T	.	.	rs3738360	.	.	0.9083	.	0.91	.	.	.	.	.	.	.	.	.	.	.	.	608.52	snp	FAO=102	FDP=151	FR=.	FRO=49	FSAF=72	FSAR=30	FSRF=17	FSRR=32	FWDB=-0.00501544	FXX=0	LEN=1	MLLD=269.547	PB=0.5	PBP=1	QD=16.1197	RBI=0.0217237
chr1	36564629	36564630	GC	-	#VALUE!	15;3	29	4;4	exonic	COL8A2	.	frameshift deletion	COL8A2:NM_001294347:exon4:c.457_458del:p.A153fs,COL8A2:NM_005202:exon4:c.652_653del:p.A218fs	.	.	.	.	.	.	.	.	.	.	.	.	.	.	.	.	.	.	202.42	del;snp	FAO=27,0	FDP=27	FR=.	FRO=0	FSAF=22,0	FSAR=5,0	FSRF=0	FSRR=0	FWDB=0.191364,-0.101344	FXX=0.0689417	LEN=2,1	MLLD=22.1002,4.88571	PB=0.5,0.5	PBP=1,1	QD=29.9877	RBI=0.221413,0.328736
chr1	36602943	36602943	C	T	1	107	107	1	intronic	TRAPPC3	.	.	.	rs2231318	.	.	0.7476	.	0.85	.	.	.	.	.	.	.	.	.	.	.	.	1024.72	snp	FAO=107	FDP=107	FR=.	FRO=0	FSAF=27	FSAR=80	FSRF=0	FSRR=0	FWDB=0.00399207	FXX=0	LEN=1	MLLD=123.384	PB=0.5	PBP=1	QD=38.3072	RBI=0.00515773
chr1	36642420	36642420	T	C	0.982759	57	58	1	exonic	MAP7D1	.	synonymous SNV	MAP7D1:NM_001286365:exon7:c.T1245C:p.S415S,MAP7D1:NM_018067:exon8:c.T1356C:p.S452S,MAP7D1:NM_001286366:exon9:c.T1260C:p.S420S	rs475591	.	.	0.5797	.	0.93	.	.	.	.	.	.	.	.	1	P	.	.	546.3	snp	FAO=57	FDP=57	FR=.	FRO=0	FSAF=28	FSAR=29	FSRF=0	FSRR=0	FWDB=0.0296597	FXX=0.0172384	LEN=1	MLLD=93.841	PB=0.5	PBP=1	QD=38.3371	RBI=0.0373427
chr1	36752433	36752433	C	T	0.978571	274	280	2	exonic	THRAP3	.	nonsynonymous SNV	THRAP3:NM_005119:exon4:c.C602T:p.A201V	rs6425977	.	.	0.8778	.	0.95	.	.	0.15	T	0.103	B	0.132	N	0.263	P	2.54	T	2626.13	snp	FAO=277	FDP=277	FR=.	FRO=0	FSAF=132	FSAR=145	FSRF=0	FSRR=0	FWDB=0.0179933	FXX=0.0107139	LEN=1	MLLD=278.629	PB=0.5	PBP=1	QD=37.9224	RBI=0.0779443
chr1	36762396	36762396	C	T	1	155	155	2	intronic	THRAP3	.	.	.	rs1566589	.	.	0.9992	.	1	.	.	.	.	.	.	.	.	.	.	.	.	1481.86	snp	FAO=155	FDP=155	FR=.	FRO=0	FSAF=80	FSAR=75	FSRF=0	FSRR=0	FWDB=0.023518	FXX=0	LEN=1	MLLD=58.9662	PB=0.5	PBP=1	QD=38.2414	RBI=0.0309478
chr1	36773405	36773405	T	G	1	207	207	1	exonic	SH3D21	.	synonymous SNV	SH3D21:NM_024676:exon3:c.T138G:p.P46P,SH3D21:NM_001162530:exon6:c.T471G:p.P157P	rs35343437	.	.	0.4925	.	0.72	.	.	.	.	.	.	.	.	.	.	.	.	1996.96	snp	FAO=208	FDP=208	FR=.	FRO=0	FSAF=122	FSAR=86	FSRF=0	FSRR=0	FWDB=0.0460742	FXX=0	LEN=1	MLLD=261.828	PB=0.5	PBP=1	QD=38.403	RBI=0.0570759
chr1	36785270	36785270	C	T	0.343023	59	172	1	intronic	SH3D21	.	.	.	rs2282431	.	.	0.2445	.	0.72	.	.	.	.	.	.	.	.	.	.	.	.	160.17	snp	FAO=59	FDP=172	FR=.	FRO=113	FSAF=33	FSAR=26	FSRF=59	FSRR=54	FWDB=0.0907128	FXX=0.00578001	LEN=1	MLLD=175.119	PB=0.5	PBP=1	QD=3.72487	RBI=0.0913617
chr1	36807481	36807481	C	T	0.224138	13	58	1	exonic	STK40	.	nonsynonymous SNV	STK40:NM_001282546:exon11:c.G1198A:p.A400T,STK40:NM_001282547:exon11:c.G1183A:p.A395T,STK40:NM_032017:exon12:c.G1183A:p.A395T	rs3795498	.	.	0.2531	.	0.25	.	.	0.25	T	0.04	B	0	D	0	P	-0.02	T	24.67	snp	FAO=13	FDP=57	FR=.	FRO=44	FSAF=6	FSAR=7	FSRF=16	FSRR=28	FWDB=-0.036207	FXX=0.0172384	LEN=1	MLLD=78.1704	PB=0.5	PBP=1	QD=1.73152	RBI=0.0466645
chr1	36824305	36824305	C	T	0.632075	67	106	2	intronic	STK40	.	.	.	rs145929365	.	.	0.031	.	0.045	.	.	.	.	.	.	.	.	.	.	.	.	358.45	snp	FAO=65	FDP=104	FR=.	FRO=39	FSAF=53	FSAR=12	FSRF=18	FSRR=21	FWDB=-0.00442126	FXX=0.0188661	LEN=1	MLLD=53.6612	PB=0.5	PBP=1	QD=13.7866	RBI=0.0674256
chr1	36824321	36824321	C	T	0.607477	65	107	5	intronic	STK40	.	.	.	rs3795496	.	.	0.1753	.	0.19	.	.	.	.	.	.	.	.	.	.	.	.	333.61	snp	FAO=63	FDP=105	FR=.	FRO=42	FSAF=52	FSAR=11	FSRF=19	FSRR=23	FWDB=-0.00107253	FXX=0.0186898	LEN=1	MLLD=271.404	PB=0.5	PBP=1	QD=12.7091	RBI=0.00321163
chr1	36887813	36887813	C	A	0.427027	79	185	1	exonic	OSCP1	.	nonsynonymous SNV	OSCP1:NM_145047:exon7:c.G757T:p.V253L	rs17442970	.	.	0.0192	.	0.048	.	.	0.38	T	0.001	B	0.071	N	0.994	N	1.93	T	279.4	snp	FAO=78	FDP=182	FR=.	FRO=104	FSAF=59	FSAR=19	FSRF=55	FSRR=49	FWDB=0.0300327	FXX=0.0162153	LEN=1	MLLD=350.242	PB=0.5	PBP=1	QD=6.14064	RBI=0.032457
chr1	36887870	36887870	C	T	0.597765	107	179	1	intronic	OSCP1	.	.	.	rs16822940	.	.	0.0947	.	0.31	.	.	.	.	.	.	.	.	.	.	.	.	548.99	snp	FAO=105	FDP=176	FR=.	FRO=71	FSAF=54	FSAR=51	FSRF=52	FSRR=19	FWDB=-0.0368818	FXX=0.0167588	LEN=1	MLLD=95.3361	PB=0.5	PBP=1	QD=12.477	RBI=0.0450548
chr1	36888462	36888462	A	G	0.674419	116	172	1	exonic	OSCP1	.	nonsynonymous SNV	OSCP1:NM_145047:exon6:c.T656C:p.I219T	rs1416840	.	.	0.0969	.	0.31	.	.	0.82	T	0	B	0.852	N	1	P	2.05	T	686.88	snp	FAO=116	FDP=172	FR=.	FRO=56	FSAF=68	FSAR=48	FSRF=28	FSRR=28	FWDB=0.0447088	FXX=0	LEN=1	MLLD=64.838	PB=0.5	PBP=1	QD=15.9739	RBI=0.0606503
chr1	36888520	36888520	A	G	0.672619	113	168	1	intronic	OSCP1	.	.	.	rs16822952	.	.	0.0927	.	0.11	.	.	.	.	.	.	.	.	.	.	.	.	670.37	snp	FAO=113	FDP=168	FR=.	FRO=55	FSAF=63	FSAR=50	FSRF=27	FSRR=28	FWDB=0.0242336	FXX=0	LEN=1	MLLD=313.808	PB=0.5	PBP=1	QD=15.9613	RBI=0.0269961
chr1	36889005	36889005	G	A	0.611465	96	157	2	exonic	OSCP1	.	synonymous SNV	OSCP1:NM_145047:exon5:c.C579T:p.S193S	rs16822954	.	.	0.0948	.	0.31	.	.	.	.	.	.	.	.	.	.	.	.	514.22	snp	FAO=96	FDP=157	FR=.	FRO=61	FSAF=55	FSAR=41	FSRF=29	FSRR=32	FWDB=-0.0833582	FXX=0	LEN=1	MLLD=207.542	PB=0.5	PBP=1	QD=13.1013	RBI=0.0833843
chr1	36893968	36893968	A	G	0.745399	243	326	2	exonic	OSCP1	.	nonsynonymous SNV	OSCP1:NM_206837:exon5:c.T625C:p.Y209H	rs61308377	.	.	0.0948	.	0.31	.	.	0.01	D	0	B	.	.	1	P	1.28	T	1606.78	snp	FAO=244	FDP=327	FR=.	FRO=83	FSAF=130	FSAR=114	FSRF=43	FSRR=40	FWDB=-0.0019182	FXX=0	LEN=1	MLLD=184.758	PB=0.5	PBP=1	QD=19.6548	RBI=0.00246556
chr1	36921371	36921371	G	T	0.282828	56	198	1	UTR3	MRPS15	NM_031280:c.*18C>A	.	.	rs1538634	.	.	0.2992	.	0.49	.	.	.	.	.	.	.	.	.	.	.	.	113.22	snp	FAO=56	FDP=198	FR=.	FRO=142	FSAF=40	FSAR=16	FSRF=98	FSRR=44	FWDB=-0.0238025	FXX=0	LEN=1	MLLD=72.437	PB=0.5	PBP=1	QD=2.28731	RBI=0.053889
chr1	36921533	36921533	A	G	0.677215	107	158	1	intronic	MRPS15	.	.	.	rs2275480	.	.	0.0951	.	0.31	.	.	.	.	.	.	.	.	.	.	.	.	669.64	snp	FAO=111	FDP=161	FR=.	FRO=50	FSAF=60	FSAR=51	FSRF=30	FSRR=20	FWDB=0.00503509	FXX=0.00617246	LEN=1	MLLD=324.059	PB=0.5	PBP=1	QD=16.6371	RBI=0.0116079
chr1	36926409	36926409	G	C	0.578313	48	83	2	intronic	MRPS15	.	.	.	rs3738838	.	.	0.0955	.	0.31	.	.	.	.	.	.	.	.	.	.	.	.	245.49	snp	FAO=48	FDP=83	FR=.	FRO=35	FSAF=28	FSAR=20	FSRF=15	FSRR=20	FWDB=-0.00143284	FXX=0	LEN=1	MLLD=124.05	PB=0.5	PBP=1	QD=11.8306	RBI=0.0100019
chr1	36926445	36926445	C	T	0.410959	30	73	6	intronic	MRPS15	.	.	.	rs3738839	.	.	.	.	0.46	.	.	.	.	.	.	.	.	.	.	.	.	108.81	snp	FAO=30	FDP=73	FR=.	FRO=43	FSAF=12	FSAR=18	FSRF=20	FSRR=23	FWDB=-0.0143078	FXX=0	LEN=1	MLLD=258.587	PB=0.5	PBP=1	QD=5.9624	RBI=0.0143407
chr1	36926461	36926461	C	T	0.492537	33	67	1	intronic	MRPS15	.	.	.	rs3738840	.	.	.	.	0.31	.	.	.	.	.	.	.	.	.	.	.	.	145.26	snp	FAO=33	FDP=67	FR=.	FRO=34	FSAF=13	FSAR=20	FSRF=13	FSRR=21	FWDB=-0.00661639	FXX=0	LEN=1	MLLD=139.131	PB=0.5	PBP=1	QD=8.67247	RBI=0.0187694
chr1	36927733	36927733	G	A	0.984043	185	188	3	exonic	MRPS15	.	synonymous SNV	MRPS15:NM_031280:exon3:c.C207T:p.P69P	rs7065	.	.	0.929	.	1	.	.	.	.	.	.	.	.	.	.	.	.	1752.41	snp	FAO=188	FDP=188	FR=.	FRO=0	FSAF=103	FSAR=85	FSRF=0	FSRR=0	FWDB=-0.018055	FXX=0.0208322	LEN=1	MLLD=52.6255	PB=0.5	PBP=1	QD=37.2853	RBI=0.0475746
chr1	36927846	36927846	C	T	0.71	142	200	1	intronic	MRPS15	.	.	.	rs16823052	.	.	.	.	0.088	.	.	.	.	.	.	.	.	.	.	.	.	893.93	snp	FAO=142	FDP=200	FR=.	FRO=58	FSAF=71	FSAR=71	FSRF=29	FSRR=29	FWDB=0.00854907	FXX=0	LEN=1	MLLD=78.3195	PB=0.5	PBP=1	QD=17.8787	RBI=0.0329505
chr1	37325477	37325477	A	C	0.268657	54	201	1	exonic	GRIK3	.	nonsynonymous SNV	GRIK3:NM_000831:exon6:c.T928G:p.S310A	rs6691840	.	.	0.2669	.	0.62	.	.	1	T	0	B	0.013	N	1	P	2.01	T	101	snp	FAO=54	FDP=201	FR=.	FRO=147	FSAF=35	FSAR=19	FSRF=83	FSRR=64	FWDB=-0.0275649	FXX=0	LEN=1	MLLD=101.309	PB=0.5	PBP=1	QD=2.00993	RBI=0.0276042
chr1	37978999	37978999	A	C	0.983871	122	124	2	intronic	MEAF6	.	.	.	rs72657778	.	.	0.0785	.	0.09	.	.	.	.	.	.	.	.	.	.	.	.	1145.68	snp	FAO=122	FDP=122	FR=.	FRO=0	FSAF=58	FSAR=64	FSRF=0	FSRR=0	FWDB=0.00679037	FXX=0.0161277	LEN=1	MLLD=126.03	PB=0.5	PBP=1	QD=37.5631	RBI=0.0567006
chr1	38006359	38006359	A	G	0.983051	232	236	4	intronic	SNIP1	.	.	.	rs2174769	.	.	0.8458	.	0.97	.	.	.	.	.	.	.	.	.	.	.	.	2181.84	snp	FAO=238	FDP=238	FR=.	FRO=0	FSAF=118	FSAR=120	FSRF=0	FSRR=0	FWDB=-0.0255847	FXX=0.0245892	LEN=1	MLLD=64.4102	PB=0.5	PBP=1	QD=36.6696	RBI=0.0465198
chr1	38025103	38025103	T	C	0.996078	254	255	1	intronic	DNALI1	.	.	.	rs41267309	.	.	0.0779	.	0.096	.	.	.	.	.	.	.	.	.	.	.	.	2425.14	snp	FAO=255	FDP=255	FR=.	FRO=0	FSAF=116	FSAR=139	FSRF=0	FSRR=0	FWDB=0.118999	FXX=0.0039061	LEN=1	MLLD=60.8593	PB=0.5	PBP=1	QD=38.0413	RBI=0.133182
chr1	38033217	38033217	G	C	0.995902	243	244	1	intronic	GNL2	.	.	.	rs41307894	.	.	.	.	0.055	.	.	.	.	.	.	.	.	.	.	.	.	2323.09	snp	FAO=244	FDP=244	FR=.	FRO=0	FSAF=149	FSAR=95	FSRF=0	FSRR=0	FWDB=-0.00572309	FXX=0.00812975	LEN=1	MLLD=73.4887	PB=0.5	PBP=1	QD=38.0834	RBI=0.0426622
chr1	38049552	38049552	C	G	0.977528	87	89	4	intronic	GNL2	.	.	.	rs6426024	.	.	0.8445	.	0.97	.	.	.	.	.	.	.	.	.	.	.	.	821.89	snp	FAO=87	FDP=88	FR=.	FRO=1	FSAF=42	FSAR=45	FSRF=1	FSRR=0	FWDB=0.0346838	FXX=0.0112347	LEN=1	MLLD=331.497	PB=0.5	PBP=1	QD=37.3585	RBI=0.0427101
chr1	38082381	38082381	G	C	1	310	310	1	intronic	RSPO1	.	.	.	rs45577433	.	.	0.0608	.	0.073	.	.	.	.	.	.	.	.	.	.	.	.	2987.32	snp	FAO=310	FDP=310	FR=.	FRO=0	FSAF=121	FSAR=189	FSRF=0	FSRR=0	FWDB=0.0885792	FXX=0	LEN=1	MLLD=67.2364	PB=0.5	PBP=1	QD=38.5461	RBI=0.0891463
chr1	38148765	38148765	A	G	0.542857	76	140	1	UTR3	C1orf109	NM_017850:c.*30T>C,NM_001303030:c.*30T>C,NM_001303031:c.*30T>C	.	.	rs684260	.	.	0.745	.	0.97	.	.	.	.	.	.	.	.	.	.	.	.	362.02	snp	FAO=76	FDP=140	FR=.	FRO=64	FSAF=36	FSAR=40	FSRF=30	FSRR=34	FWDB=-0.0441988	FXX=0	LEN=1	MLLD=61.279	PB=0.5	PBP=1	QD=10.3434	RBI=0.0507618
chr1	38149076	38149076	G	A	0.515625	99	192	2	exonic	C1orf109	.	synonymous SNV	C1orf109:NM_001303030:exon4:c.C675T:p.I225I,C1orf109:NM_001303031:exon4:c.C678T:p.I226I,C1orf109:NM_017850:exon4:c.C489T:p.I163I	rs34250208	.	.	0.1316	.	0.14	.	.	.	.	.	.	.	.	.	.	.	.	439.07	snp	FAO=99	FDP=192	FR=.	FRO=93	FSAF=47	FSAR=52	FSRF=62	FSRR=31	FWDB=0.0793892	FXX=0	LEN=1	MLLD=54.0899	PB=0.5	PBP=1	QD=9.14728	RBI=0.0920618
chr1	38155265	38155265	G	C	0.634409	59	93	3	intronic	C1orf109	.	.	.	rs586252	.	.	0.2731	.	0.4	.	.	.	.	.	.	.	.	.	.	.	.	330.24	snp	FAO=59	FDP=93	FR=.	FRO=34	FSAF=32	FSAR=27	FSRF=15	FSRR=19	FWDB=0.0454366	FXX=0	LEN=1	MLLD=67.999	PB=0.5	PBP=1	QD=14.204	RBI=0.0513189
chr1	38158258	38158258	C	T	0.5	12	24	2	UTR5	CDCA8	NM_001256875:c.-105C>T	.	.	rs11558851	.	.	.	.	0.16	.	.	.	.	.	.	.	.	.	.	.	.	58.48	snp	FAO=12	FDP=24	FR=.	FRO=12	FSAF=6	FSAR=6	FSRF=7	FSRR=5	FWDB=0.00879934	FXX=0	LEN=1	MLLD=75.2424	PB=0.5	PBP=1	QD=9.74737	RBI=0.00933085
chr1	38161694	38161694	A	G	0.623116	124	199	1	intronic	CDCA8	.	.	.	rs615530	.	.	0.4525	.	0.7	.	.	.	.	.	.	.	.	.	.	.	.	684.29	snp	FAO=125	FDP=200	FR=.	FRO=75	FSAF=45	FSAR=80	FSRF=37	FSRR=38	FWDB=0.0162892	FXX=0	LEN=1	MLLD=319.402	PB=0.5	PBP=1	QD=13.6859	RBI=0.0209302
chr1	38164724	38164724	C	G	0.653846	51	78	1	intronic	CDCA8	.	.	.	rs557290	.	.	.	.	0.7	.	.	.	.	.	.	.	.	.	.	.	.	298.41	snp	FAO=51	FDP=78	FR=.	FRO=27	FSAF=29	FSAR=22	FSRF=12	FSRR=15	FWDB=-0.0163982	FXX=0	LEN=1	MLLD=288.343	PB=0.5	PBP=1	QD=15.3033	RBI=0.0263337
chr1	38184470	38184470	C	G	0.564103	66	117	2	exonic	EPHA10	.	synonymous SNV	EPHA10:NM_001099439:exon16:c.G2775C:p.A925A	rs610213	.	.	0.1644	.	0.2	.	.	.	.	.	.	.	.	.	.	.	.	326.71	snp	FAO=66	FDP=117	FR=.	FRO=51	FSAF=42	FSAR=24	FSRF=27	FSRR=24	FWDB=-0.0367653	FXX=0	LEN=1	MLLD=63.7016	PB=0.5	PBP=1	QD=11.1697	RBI=0.0412322
chr1	38186189	38186189	C	T	0.607692	79	130	4	exonic	EPHA10	.	nonsynonymous SNV	EPHA10:NM_001099439:exon13:c.G2246A:p.G749E	rs6671088	.	.	0.1629	.	0.2	.	.	0	D	0.875	P	0.002	N	0	P	-1.53	D	425.48	snp	FAO=79	FDP=130	FR=.	FRO=51	FSAF=46	FSAR=33	FSRF=26	FSRR=25	FWDB=0.0311638	FXX=0	LEN=1	MLLD=258.431	PB=0.5	PBP=1	QD=13.0916	RBI=0.0335408
chr1	38186294	38186294	C	T	0.606299	77	127	1	intronic	EPHA10	.	.	.	rs1008879	.	.	.	.	0.18	.	.	.	.	.	.	.	.	.	.	.	.	411.59	snp	FAO=77	FDP=127	FR=.	FRO=50	FSAF=44	FSAR=33	FSRF=24	FSRR=26	FWDB=0.0425048	FXX=0.00781189	LEN=1	MLLD=189.974	PB=0.5	PBP=1	QD=12.9636	RBI=0.0474501
chr1	38187447	38187447	A	G	0.531707	109	205	1	exonic	EPHA10	.	synonymous SNV	EPHA10:NM_001099439:exon11:c.T2031C:p.H677H	rs579908	.	.	0.2618	.	0.34	.	.	.	.	.	.	.	.	.	.	.	.	498.11	snp	FAO=109	FDP=205	FR=.	FRO=96	FSAF=54	FSAR=55	FSRF=43	FSRR=53	FWDB=0.024179	FXX=0	LEN=1	MLLD=94.3309	PB=0.5	PBP=1	QD=9.71931	RBI=0.0281741
chr1	38188841	38188841	G	A	0.610507	337	552	3	intronic	EPHA10	.	.	.	rs12121777	.	.	0.2141	.	0.22	.	.	.	.	.	.	.	.	.	.	.	.	1339.45	snp	FAO=249	FDP=400	FR=.	FRO=151	FSAF=106	FSAR=143	FSRF=72	FSRR=79	FWDB=0.00297668	FXX=0	LEN=1	MLLD=237.47	PB=0.5	PBP=1	QD=13.3945	RBI=0.00315436
chr1	38227086	38227086	A	T	0.618357	128	207	2	exonic	EPHA10	.	nonsynonymous SNV	EPHA10:NM_001099439:exon3:c.T841A:p.F281I,EPHA10:NM_173641:exon3:c.T841A:p.F281I	rs4653328	.	.	0.2717	.	0.48	.	.	0.34	T	0.003	B	0.889	N	0	P	4.58	T	689.97	snp	FAO=128	FDP=207	FR=.	FRO=79	FSAF=86	FSAR=42	FSRF=44	FSRR=35	FWDB=0.0571786	FXX=0	LEN=1	MLLD=56.8117	PB=0.5	PBP=1	QD=13.3328	RBI=0.0769684
chr1	38272660	38272660	G	A	1	139	139	4	intronic	YRDC	.	.	.	rs2291297	.	.	0.2871	.	0.38	.	.	.	.	.	.	.	.	.	.	.	.	1359.98	snp	FAO=143	FDP=143	FR=.	FRO=0	FSAF=61	FSAR=82	FSRF=0	FSRR=0	FWDB=0.0686493	FXX=0	LEN=1	MLLD=48.0252	PB=0.5	PBP=1	QD=38.0415	RBI=0.0700605
chr1	38273844	38273844	C	G	0.401961	123	306	2	exonic	YRDC	.	synonymous SNV	YRDC:NM_024640:exon1:c.G9C:p.P3P	rs370868306	.	.	0.0017	.	0.013	.	.	.	.	.	.	.	.	.	.	.	.	396.48	snp	FAO=123	FDP=306	FR=.	FRO=183	FSAF=69	FSAR=54	FSRF=103	FSRR=80	FWDB=0.00940291	FXX=0	LEN=1	MLLD=54.9021	PB=0.5	PBP=1	QD=5.18275	RBI=0.0148203
chr1	38289383	38289383	T	C	0.994595	184	185	1	exonic	MTF1	.	synonymous SNV	MTF1:NM_005955:exon8:c.A1170G:p.T390T	rs12751325	.	.	0.2898	.	0.39	.	.	.	.	.	.	.	.	.	.	.	.	1761.16	snp	FAO=184	FDP=184	FR=.	FRO=0	FSAF=92	FSAR=92	FSRF=0	FSRR=0	FWDB=0.0303707	FXX=0.00540511	LEN=1	MLLD=257.628	PB=0.5	PBP=1	QD=38.2862	RBI=0.0329792
chr1	38327982	38327982	G	T	1	137	137	1	UTR3	INPP5B	NM_005540:c.*5C>A,NM_001297434:c.*5C>A	.	.	rs3843	.	.	0.7036	.	0.79	.	.	.	.	.	.	.	.	.	.	.	.	1313.46	snp	FAO=137	FDP=137	FR=.	FRO=0	FSAF=68	FSAR=69	FSRF=0	FSRR=0	FWDB=0.0710772	FXX=0	LEN=1	MLLD=70.9391	PB=0.5	PBP=1	QD=38.3492	RBI=0.108919
chr1	38338795	38338795	A	G	0.992908	140	141	1	exonic	INPP5B	.	nonsynonymous SNV	INPP5B:NM_001297434:exon13:c.T1502C:p.M501T,INPP5B:NM_005540:exon19:c.T1994C:p.M665T	rs11488569	.	.	0.7037	.	0.79	.	.	0.65	T	0	B	0.944	N	1	P	-2.92	D	1345.95	snp	FAO=141	FDP=141	FR=.	FRO=0	FSAF=74	FSAR=67	FSRF=0	FSRR=0	FWDB=0.0505413	FXX=0	LEN=1	MLLD=183.44	PB=0.5	PBP=1	QD=38.1831	RBI=0.0517998
chr1	38339659	38339659	C	T	0.457746	65	142	2	intronic	INPP5B	.	.	.	rs148711435	.	.	0.0221	.	0.058	.	.	.	.	.	.	.	.	.	.	.	.	257.17	snp	FAO=65	FDP=141	FR=.	FRO=76	FSAF=42	FSAR=23	FSRF=49	FSRR=27	FWDB=-0.053652	FXX=0.00704176	LEN=1	MLLD=109.757	PB=0.5	PBP=1	QD=7.29546	RBI=0.0536616
chr1	38409319	38409319	G	A	0.380531	86	226	1	exonic	INPP5B	.	synonymous SNV	INPP5B:NM_005540:exon5:c.C273T:p.Y91Y	.	.	ID=COSM13664;OCCURENCE=1(urinary_tract)	.	.	0	.	.	.	.	.	.	.	.	.	.	.	.	263.05	snp	FAO=86	FDP=226	FR=.	FRO=140	FSAF=37	FSAR=49	FSRF=55	FSRR=85	FWDB=-0.0932382	FXX=0	LEN=1	MLLD=64.6594	PB=0.5	PBP=1	QD=4.65576	RBI=0.0966099
chr1	38411445	38411445	G	A	0.989362	93	94	1	exonic	INPP5B	.	synonymous SNV	INPP5B:NM_005540:exon3:c.C135T:p.H45H	rs871524	.	.	0.3087	.	0.44	.	.	.	.	.	.	.	.	.	.	.	.	893.07	snp	FAO=94	FDP=94	FR=.	FRO=0	FSAF=48	FSAR=46	FSRF=0	FSRR=0	FWDB=0.0746025	FXX=0	LEN=1	MLLD=62.9867	PB=0.5	PBP=1	QD=38.0031	RBI=0.0957795
chr1	38423853	38423853	G	C	1	294	294	1	UTR3	SF3A3	NM_006802:c.*5C>G	.	.	rs9293	.	.	0.8624	.	1	.	.	.	.	.	.	.	.	.	.	.	.	2817.84	snp	FAO=294	FDP=294	FR=.	FRO=0	FSAF=156	FSAR=138	FSRF=0	FSRR=0	FWDB=0.021418	FXX=0	LEN=1	MLLD=218.239	PB=0.5	PBP=1	QD=38.338	RBI=0.0538262
chr1	38425724	38425724	T	C	1	44	44	3	intronic	SF3A3	.	.	.	rs17531342	.	.	0.8639	.	1	.	.	.	.	.	.	.	.	.	.	.	.	411.92	snp	FAO=44	FDP=44	FR=.	FRO=0	FSAF=0	FSAR=44	FSRF=0	FSRR=0	FWDB=0	FXX=0	LEN=1	MLLD=44.6097	PB=0.5	PBP=1	QD=37.4468	RBI=0.0261899
chr1	38425895	38425895	T	C	1	47	47	2	intronic	SF3A3	.	.	.	rs28675056	.	.	0.8623	.	1	.	.	.	.	.	.	.	.	.	.	.	.	447.31	snp	FAO=47	FDP=47	FR=.	FRO=0	FSAF=0	FSAR=47	FSRF=0	FSRR=0	FWDB=0	FXX=0	LEN=1	MLLD=335.329	PB=0.5	PBP=1	QD=38.0688	RBI=0.0249279
chr1	38450367	38450367	A	G	1	127	127	1	intronic	SF3A3	.	.	.	rs6680796	.	.	0.8627	.	1	.	.	.	.	.	.	.	.	.	.	.	.	1217.92	snp	FAO=127	FDP=127	FR=.	FRO=0	FSAF=96	FSAR=31	FSRF=0	FSRR=0	FWDB=0.0847748	FXX=0.030532	LEN=1	MLLD=62.9318	PB=0.5	PBP=1	QD=38.3596	RBI=0.132938
chr1	38464639	38464639	C	G	0.881818	194	220	1	intronic	FHL3	.	.	.	rs4570384	.	.	1	.	1	.	.	.	.	.	.	.	.	.	.	.	.	1575.26	snp	FAO=194	FDP=220	FR=.	FRO=26	FSAF=124	FSAR=70	FSRF=0	FSRR=26	FWDB=-0.00333031	FXX=0	LEN=1	MLLD=71.3161	PB=0.5	PBP=1	QD=28.641	RBI=0.0301167
chr1	39340282	39340282	C	T	0.398844	138	346	1	exonic	GJA9	.	nonsynonymous SNV	GJA9:NM_030772:exon2:c.G1489A:p.V497I	rs880303	.	.	0.4551	.	0.49	.	.	0.45	T	0	B	0.001	N	1	P	-4.36	D	459.8	snp	FAO=141	FDP=349	FR=.	FRO=208	FSAF=76	FSAR=65	FSRF=108	FSRR=100	FWDB=-0.0194999	FXX=0	LEN=1	MLLD=71.4188	PB=0.5	PBP=1	QD=5.26993	RBI=0.0199736
chr1	39340558	39340558	G	A	0.389513	104	267	4	exonic	GJA9	.	nonsynonymous SNV	GJA9:NM_030772:exon2:c.C1213T:p.P405S	rs75632250	.	.	0.0355	.	0.04	.	.	0.63	T	0.02	B	0	U	1	N	-4.3	D	325.78	snp	FAO=104	FDP=267	FR=.	FRO=163	FSAF=50	FSAR=54	FSRF=91	FSRR=72	FWDB=-0.00703861	FXX=0	LEN=1	MLLD=206.424	PB=0.5	PBP=1	QD=4.88065	RBI=0.00961362
chr1	39352271	39352271	G	T	0.503185	79	157	1	exonic	RHBDL2	.	nonsynonymous SNV	RHBDL2:NM_001304746:exon8:c.C1057A:p.L353M,RHBDL2:NM_017821:exon8:c.C817A:p.L273M	rs2147914	.	.	0.4552	.	0.49	.	.	0.24	T	0.994	D	0	D	0	P	1.41	T	342.59	snp	FAO=79	FDP=157	FR=.	FRO=78	FSAF=42	FSAR=37	FSRF=52	FSRR=26	FWDB=-0.0320376	FXX=0	LEN=1	MLLD=214.545	PB=0.5	PBP=1	QD=8.72849	RBI=0.032118
chr1	39457293	39457293	T	C	0.421053	8	19	3	intronic	AKIRIN1	.	.	.	rs111311750	.	.	0.2605	.	0.63	.	.	.	.	.	.	.	.	.	.	.	.	33.71	snp	FAO=8	FDP=21	FR=.	FRO=13	FSAF=8	FSAR=0	FSRF=12	FSRR=1	FWDB=-0.0208358	FXX=0	LEN=1	MLLD=233.124	PB=0.5	PBP=1	QD=6.42187	RBI=0.0220614
chr1	39466626	39466626	A	G	0.403846	21	52	1	intronic	AKIRIN1	.	.	.	rs11205525	.	.	0.3883	.	0.45	.	.	.	.	.	.	.	.	.	.	.	.	78.06	snp	FAO=21	FDP=52	FR=.	FRO=31	FSAF=12	FSAR=9	FSRF=20	FSRR=11	FWDB=0.0259004	FXX=0	LEN=1	MLLD=66.8763	PB=0.5	PBP=1	QD=6.00456	RBI=0.0542366
chr1	39466786	39466786	C	G	0.470588	24	51	3	intronic	AKIRIN1	.	.	.	rs10888613	.	.	0.3881	.	0.45	.	.	.	.	.	.	.	.	.	.	.	.	104.64	snp	FAO=24	FDP=51	FR=.	FRO=27	FSAF=12	FSAR=12	FSRF=16	FSRR=11	FWDB=-0.0328855	FXX=0	LEN=1	MLLD=118.385	PB=0.5	PBP=1	QD=8.20728	RBI=0.0632084
chr1	39549983	39549983	G	A	0.390152	103	264	4	exonic	MACF1	.	synonymous SNV	MACF1:NM_012090:exon1:c.G93A:p.S31S	rs3736890	.	.	0.1871	.	0.24	.	.	.	.	.	.	.	.	.	.	.	.	323.47	snp	FAO=103	FDP=264	FR=.	FRO=161	FSAF=51	FSAR=52	FSRF=76	FSRR=85	FWDB=-0.00294634	FXX=0	LEN=1	MLLD=283.367	PB=0.5	PBP=1	QD=4.90099	RBI=0.0385801
chr1	39763365	39763365	G	T	0.52459	32	61	1	exonic	MACF1	.	nonsynonymous SNV	MACF1:NM_012090:exon20:c.G2444T:p.C815F	rs148207245	.	.	0.0077	.	0.0077	.	.	0	D	0.932	P	.	.	1	D	-4.76	D	152.88	snp	FAO=32	FDP=61	FR=.	FRO=29	FSAF=13	FSAR=19	FSRF=12	FSRR=17	FWDB=0.0199794	FXX=0	LEN=1	MLLD=270.947	PB=0.5	PBP=1	QD=10.0246	RBI=0.0251816
chr1	39766041	39766041	A	G	0.370079	94	254	1	intronic	MACF1	.	.	.	rs41270803	.	.	0.2208	.	0.22	.	.	.	.	.	.	.	.	.	.	.	.	327.82	snp	FAO=105	FDP=264	FR=.	FRO=159	FSAF=25	FSAR=80	FSRF=48	FSRR=111	FWDB=-0.0221793	FXX=0.00377344	LEN=1	MLLD=308.049	PB=0.5	PBP=1	QD=4.96694	RBI=0.0233112
chr1	39815143	39815143	T	A	0.402027	119	296	4	intronic	MACF1	.	.	.	rs16826093	.	.	0.2227	.	0.22	.	.	.	.	.	.	.	.	.	.	.	.	386.95	snp	FAO=119	FDP=296	FR=.	FRO=177	FSAF=62	FSAR=57	FSRF=109	FSRR=68	FWDB=-0.0613257	FXX=0	LEN=1	MLLD=48.6078	PB=0.5	PBP=1	QD=5.22907	RBI=0.0651751
chr1	39835817	39835817	A	G	0.418182	23	55	1	exonic	MACF1	.	nonsynonymous SNV	MACF1:NM_012090:exon45:c.A6868G:p.M2290V	rs2296172	.	.	0.2231	.	0.22	.	.	0.92	T	0	B	0.556	N	0	P	1.43	T	86.91	snp	FAO=23	FDP=55	FR=.	FRO=32	FSAF=5	FSAR=18	FSRF=13	FSRR=19	FWDB=0.0662643	FXX=0	LEN=1	MLLD=115.981	PB=0.5	PBP=1	QD=6.32087	RBI=0.0663043
chr1	39889677	39889677	G	A	1	77	77	1	intronic	MACF1	.	.	.	rs663892	.	.	0.3067	.	0.73	.	.	.	.	.	.	.	.	.	.	.	.	735.97	snp	FAO=77	FDP=77	FR=.	FRO=0	FSAF=50	FSAR=27	FSRF=0	FSRR=0	FWDB=-0.0317642	FXX=0	LEN=1	MLLD=87.2867	PB=0.5	PBP=1	QD=38.2322	RBI=0.032528
chr1	39893093	39893093	C	T	1	125	125	1	intronic	MACF1	.	.	.	rs625384	.	.	0.3038	.	0.51	.	.	.	.	.	.	.	.	.	.	.	.	1298.36	snp	FAO=136	FDP=136	FR=.	FRO=0	FSAF=81	FSAR=55	FSRF=0	FSRR=0	FWDB=0.0410642	FXX=0	LEN=1	MLLD=302.51	PB=0.5	PBP=1	QD=38.1871	RBI=0.0413944
chr1	39895460	39895460	G	A	0.988636	87	88	2	intronic	MACF1	.	.	.	rs683135	.	.	0.3074	.	0.73	.	.	.	.	.	.	.	.	.	.	.	.	818.78	snp	FAO=87	FDP=88	FR=.	FRO=1	FSAF=49	FSAR=38	FSRF=1	FSRR=0	FWDB=0.0439237	FXX=0	LEN=1	MLLD=306.009	PB=0.5	PBP=1	QD=37.2171	RBI=0.0462907
chr1	39908506	39908506	G	A	0.982659	170	173	1	exonic	MACF1	.	nonsynonymous SNV	MACF1:NM_012090:exon73:c.G13048A:p.A4350T	rs587404	.	.	0.3066	.	0.51	.	.	1	T	0	B	0.003	N	0.98	P	1.3	T	1637.4	snp	FAO=173	FDP=173	FR=.	FRO=0	FSAF=51	FSAR=122	FSRF=0	FSRR=0	FWDB=0.00571655	FXX=0.0114279	LEN=1	MLLD=347.551	PB=0.5	PBP=1	QD=37.859	RBI=0.0180872
chr1	39913351	39913351	A	G	0.386617	104	269	1	intronic	MACF1	.	.	.	rs2296173	.	.	0.223	.	0.22	.	.	.	.	.	.	.	.	.	.	.	.	321.24	snp	FAO=103	FDP=266	FR=.	FRO=163	FSAF=53	FSAR=50	FSRF=88	FSRR=75	FWDB=0.0500845	FXX=0.011152	LEN=1	MLLD=61.5504	PB=0.5	PBP=1	QD=4.83066	RBI=0.0643096
chr1	39914363	39914363	G	C	0.992701	136	137	1	exonic	MACF1	.	nonsynonymous SNV	MACF1:NM_012090:exon79:c.G14009C:p.S4670T	rs668556	.	.	0.5801	.	0.81	.	.	1	T	0	B	0.037	N	0.998	P	0.68	T	1307.84	snp	FAO=137	FDP=137	FR=.	FRO=0	FSAF=83	FSAR=54	FSRF=0	FSRR=0	FWDB=-0.0101181	FXX=0	LEN=1	MLLD=67.0127	PB=0.5	PBP=1	QD=38.1852	RBI=0.0394198
chr1	39929416	39929416	C	T	0.557143	117	210	3	intronic	MACF1	.	.	.	rs6687066	.	.	0.0132	.	0.21	.	.	.	.	.	.	.	.	.	.	.	.	559.65	snp	FAO=116	FDP=209	FR=.	FRO=93	FSAF=55	FSAR=61	FSRF=47	FSRR=46	FWDB=-0.0249232	FXX=0.00476168	LEN=1	MLLD=131.81	PB=0.5	PBP=1	QD=10.711	RBI=0.025685
chr1	39991474	39991475	AG	CA	0.413907	125	302	1	ncRNA_intronic	PPIEL	.	.	.	rs35048605	.	.	.	.	0.076	.	.	.	.	.	.	.	.	.	.	.	.	422.16	mnp	FAO=123	FDP=291	FR=.	FRO=168	FSAF=61	FSAR=62	FSRF=86	FSRR=82	FWDB=-0.111368	FXX=0.0364226	LEN=2	MLLD=90.6759	PB=0.5	PBP=1	QD=5.80287	RBI=0.114433
chr1	40035686	40035686	C	T	0.430464	65	151	2	ncRNA_intronic	LOC101929516	.	.	.	rs17513135	.	.	0.2365	.	0.24	.	.	.	.	.	.	.	.	.	.	.	.	226.87	snp	FAO=65	FDP=151	FR=.	FRO=86	FSAF=18	FSAR=47	FSRF=31	FSRR=55	FWDB=-0.0323103	FXX=0	LEN=1	MLLD=240.669	PB=0.5	PBP=1	QD=6.00973	RBI=0.0355669
chr1	40036847	40036847	G	C	0.382114	94	246	1	ncRNA_intronic	LOC101929516	.	.	.	rs2293476	.	.	.	.	0.23	.	.	.	.	.	.	.	.	.	.	.	.	288.01	snp	FAO=94	FDP=246	FR=.	FRO=152	FSAF=46	FSAR=48	FSRF=56	FSRR=96	FWDB=0.0298894	FXX=0	LEN=1	MLLD=228.9	PB=0.5	PBP=1	QD=4.68303	RBI=0.0298896
chr1	40037902	40037902	A	G	0.405229	62	153	1	ncRNA_intronic	LOC101929516	.	.	.	rs2242500	.	.	.	.	0.42	.	.	.	.	.	.	.	.	.	.	.	.	209.63	snp	FAO=62	FDP=153	FR=.	FRO=91	FSAF=35	FSAR=27	FSRF=58	FSRR=33	FWDB=0.0141971	FXX=0	LEN=1	MLLD=63.6593	PB=0.5	PBP=1	QD=5.48064	RBI=0.096941
chr1	40041371	40041371	-	A	0.482759	70	145	2	intronic	PABPC4	.	.	.	rs398073897	.	.	.	.	0.24	.	.	.	.	.	.	.	.	.	.	.	.	100.56	ins	FAO=73	FDP=142	FR=.	FRO=69	FSAF=33	FSAR=40	FSRF=36	FSRR=33	FWDB=-0.0418391	FXX=0.0138879	LEN=1	MLLD=25.7924	PB=0.5	PBP=1	QD=2.83278	RBI=0.0927978
chr1	40092089	40092089	T	C	1	60	60	1	UTR3	HEYL	NM_014571:c.*90A>G	.	.	rs2695320	.	.	.	.	1	.	.	.	.	.	.	.	.	.	.	.	.	580.85	snp	FAO=60	FDP=60	FR=.	FRO=0	FSAF=57	FSAR=3	FSRF=0	FSRR=0	FWDB=-0.0380891	FXX=0	LEN=1	MLLD=52.9972	PB=0.5	PBP=1	QD=38.723	RBI=0.0916853
chr1	40096053	40096053	T	C	0.398551	110	276	1	intronic	HEYL	.	.	.	rs1148945	.	.	.	.	0.49	.	.	.	.	.	.	.	.	.	.	.	.	355.21	snp	FAO=110	FDP=276	FR=.	FRO=166	FSAF=65	FSAR=45	FSRF=94	FSRR=72	FWDB=0.0143973	FXX=0.00360998	LEN=1	MLLD=161.698	PB=0.5	PBP=1	QD=5.14795	RBI=0.034176
chr1	40098328	40098328	T	C	0.970588	33	34	1	exonic	HEYL	.	nonsynonymous SNV	HEYL:NM_014571:exon2:c.A140G:p.H47R	rs784625	.	.	0.9897	.	1	.	.	1	T	0	B	0	N	1	P	-4.55	D	307.67	snp	FAO=33	FDP=33	FR=.	FRO=0	FSAF=1	FSAR=32	FSRF=0	FSRR=0	FWDB=0.00710608	FXX=0.0294031	LEN=1	MLLD=261.535	PB=0.5	PBP=1	QD=37.2938	RBI=0.0229274
chr1	40131938	40131938	C	T	0.56535	186	329	1	intronic	NT5C1A	.	.	.	rs752667	.	.	0.0009	.	0.087	.	.	.	.	.	.	.	.	.	.	.	.	910.43	snp	FAO=186	FDP=328	FR=.	FRO=142	FSAF=93	FSAR=93	FSRF=67	FSRR=75	FWDB=0.013978	FXX=0.00303942	LEN=1	MLLD=168.65	PB=0.5	PBP=1	QD=11.1028	RBI=0.0200323
chr1	40149642	40149642	G	T	0.993151	145	146	1	exonic	HPCAL4	.	synonymous SNV	HPCAL4:NM_016257:exon3:c.C345A:p.R115R,HPCAL4:NM_001282396:exon4:c.C345A:p.R115R	rs784634	.	.	0.8065	.	0.92	.	.	.	.	.	.	.	.	.	.	.	.	1400.06	snp	FAO=146	FDP=146	FR=.	FRO=0	FSAF=71	FSAR=75	FSRF=0	FSRR=0	FWDB=0.0165337	FXX=0.00680226	LEN=1	MLLD=317.027	PB=0.5	PBP=1	QD=38.3578	RBI=0.0167504
chr1	40149870	40149870	C	G	0.952381	20	21	4	intronic	HPCAL4	.	.	.	rs113763288	.	.	0.8339	.	0.92	.	.	.	.	.	.	.	.	.	.	.	.	174.57	snp	FAO=20	FDP=21	FR=.	FRO=1	FSAF=12	FSAR=8	FSRF=1	FSRR=0	FWDB=-0.0118291	FXX=0	LEN=1	MLLD=56.804	PB=0.5	PBP=1	QD=33.2505	RBI=0.041221
chr1	40149875	40149875	C	T	0.8	16	20	5	intronic	HPCAL4	.	.	.	rs113459798	.	.	0.3885	.	0.63	.	.	.	.	.	.	.	.	.	.	.	.	117.38	snp	FAO=16	FDP=20	FR=.	FRO=4	FSAF=11	FSAR=5	FSRF=1	FSRR=3	FWDB=0.0105595	FXX=0	LEN=1	MLLD=42.0886	PB=0.5	PBP=1	QD=23.4767	RBI=0.0548794
chr1	40150156	40150156	G	A	0.370732	76	205	1	exonic	HPCAL4	.	synonymous SNV	HPCAL4:NM_001282397:exon2:c.C120T:p.S40S,HPCAL4:NM_016257:exon2:c.C120T:p.S40S,HPCAL4:NM_001282396:exon3:c.C120T:p.S40S	rs9662128	.	.	0.332	.	0.48	.	.	.	.	.	.	.	.	.	.	.	.	239.45	snp	FAO=78	FDP=205	FR=.	FRO=127	FSAF=36	FSAR=42	FSRF=75	FSRR=52	FWDB=-0.00179452	FXX=0	LEN=1	MLLD=55.4597	PB=0.5	PBP=1	QD=4.67223	RBI=0.101265
chr1	40236074	40236074	A	C	0.975	39	40	1	exonic	OXCT2	.	nonsynonymous SNV	OXCT2:NM_022120:exon1:c.T854G:p.L285R	rs230321	.	.	.	.	0.42	.	.	1	T	0	B	0.122	N	1	P	-1.2	T	364.12	snp	FAO=39	FDP=40	FR=.	FRO=1	FSAF=11	FSAR=28	FSRF=1	FSRR=0	FWDB=0.0518699	FXX=0	LEN=1	MLLD=114.879	PB=0.5	PBP=1	QD=36.4124	RBI=0.0528811
chr1	40319587	40319587	A	C	0.588506	256	435	1	intronic	TRIT1	.	.	.	rs2294814	.	.	.	.	0.9	.	.	.	.	.	.	.	.	.	.	.	.	1204.48	snp	FAO=236	FDP=400	FR=.	FRO=164	FSAF=114	FSAR=122	FSRF=84	FSRR=80	FWDB=-0.0101213	FXX=0	LEN=1	MLLD=202.71	PB=0.5	PBP=1	QD=12.0448	RBI=0.101901
chr1	40349131	40349131	G	A	0.623003	195	313	3	exonic	TRIT1	.	synonymous SNV	TRIT1:NM_017646:exon1:c.C33T:p.P11P	rs3845570	.	.	0.393	.	0.62	.	.	.	.	.	.	.	.	.	.	.	.	1050.2	snp	FAO=195	FDP=314	FR=.	FRO=119	FSAF=92	FSAR=103	FSRF=61	FSRR=58	FWDB=-0.0215017	FXX=0	LEN=1	MLLD=146.533	PB=0.5	PBP=1	QD=13.3784	RBI=0.0221057
chr1	40363029	40363029	A	G	0.547541	167	305	1	UTR3	MYCL	NM_001033081:c.*15T>C,NM_001033082:c.*15T>C	.	.	rs112053791	.	.	0.0006	.	0.083	.	.	.	.	.	.	.	.	.	.	.	.	831.17	snp	FAO=175	FDP=313	FR=.	FRO=138	FSAF=70	FSAR=105	FSRF=42	FSRR=96	FWDB=0.00553759	FXX=0	LEN=1	MLLD=142.256	PB=0.5	PBP=1	QD=10.622	RBI=0.0551095
chr1	40363054	40363054	G	C	1	318	318	1	exonic	MYCL	.	nonsynonymous SNV	MYCL:NM_001033081:exon2:c.C1085G:p.T362S,MYCL:NM_001033082:exon3:c.C1175G:p.T392S	rs3134614	.	.	0.8672	.	1	.	.	0.71	T	0	B	0	N	0	P	-0.9	T	3077.77	snp	FAO=321	FDP=321	FR=.	FRO=0	FSAF=109	FSAR=212	FSRF=0	FSRR=0	FWDB=0.0993416	FXX=0.00619176	LEN=1	MLLD=63.4601	PB=0.5	PBP=1	QD=38.3523	RBI=0.123442
chr1	40525111	40525111	T	C	0.531532	118	222	1	exonic	CAP1	.	synonymous SNV	CAP1:NM_001105530:exon2:c.T93C:p.Y31Y,CAP1:NM_006367:exon2:c.T93C:p.Y31Y	rs35336518	.	ID=COSM4143931;OCCURENCE=1(thyroid)	0.0016	.	0.039	.	.	.	.	.	.	.	.	.	.	.	.	539.47	snp	FAO=118	FDP=222	FR=.	FRO=104	FSAF=79	FSAR=39	FSRF=53	FSRR=51	FWDB=0.00111846	FXX=0	LEN=1	MLLD=267.447	PB=0.5	PBP=1	QD=9.7201	RBI=0.00776969
chr1	40533266	40533266	T	G	0.988439	171	173	1	exonic	CAP1	.	nonsynonymous SNV	CAP1:NM_001105530:exon8:c.T685G:p.C229G,CAP1:NM_006367:exon8:c.T685G:p.C229G	rs11207440	.	.	.	.	1	.	.	0.68	T	0	B	0.005	N	1	P	2.85	T	1633.14	snp	FAO=171	FDP=171	FR=.	FRO=0	FSAF=92	FSAR=79	FSRF=0	FSRR=0	FWDB=-0.0433532	FXX=0.01156	LEN=1	MLLD=60.9827	PB=0.5	PBP=1	QD=38.2022	RBI=0.0772215
chr1	40533287	40533287	T	G	0.987805	81	82	1	exonic	CAP1	.	nonsynonymous SNV	CAP1:NM_001105530:exon8:c.T706G:p.C236G,CAP1:NM_006367:exon8:c.T706G:p.C236G	rs6665926	.	.	.	.	1	.	.	0.29	T	0	B	0	N	1	P	1.62	T	770.71	snp	FAO=81	FDP=81	FR=.	FRO=0	FSAF=0	FSAR=81	FSRF=0	FSRR=0	FWDB=0	FXX=0.0470533	LEN=1	MLLD=61.9744	PB=0.5	PBP=1	QD=38.0595	RBI=0.0249114
chr1	40533315	40533315	T	G	1	89	89	3	exonic	CAP1	.	nonsynonymous SNV	CAP1:NM_001105530:exon8:c.T734G:p.I245S,CAP1:NM_006367:exon8:c.T734G:p.I245S	rs6665933	.	.	.	.	1	.	.	0.85	T	0	B	0.007	N	0.998	P	2.61	T	857.03	snp	FAO=89	FDP=89	FR=.	FRO=0	FSAF=0	FSAR=89	FSRF=0	FSRR=0	FWDB=0	FXX=0	LEN=1	MLLD=208.538	PB=0.5	PBP=1	QD=38.518	RBI=0.0243942
chr1	40533320	40533320	T	G	0.988889	89	90	1	exonic	CAP1	.	nonsynonymous SNV	CAP1:NM_001105530:exon8:c.T739G:p.C247G,CAP1:NM_006367:exon8:c.T739G:p.C247G	rs6665936	.	.	.	.	1	.	.	0.48	T	0	B	0.014	N	1	P	2.82	T	843.4	snp	FAO=89	FDP=90	FR=.	FRO=1	FSAF=0	FSAR=89	FSRF=0	FSRR=1	FWDB=0	FXX=0	LEN=1	MLLD=55.1704	PB=0.5	PBP=1	QD=37.4843	RBI=0.0439997
chr1	40533326	40533326	T	G	1	89	89	1	exonic	CAP1	.	nonsynonymous SNV	CAP1:NM_001105530:exon8:c.T745G:p.Y249D,CAP1:NM_006367:exon8:c.T745G:p.Y249D	rs6665937	.	.	.	.	1	.	.	0.97	T	0	B	0	N	1	P	2.8	T	869.6	snp	FAO=90	FDP=90	FR=.	FRO=0	FSAF=0	FSAR=90	FSRF=0	FSRR=0	FWDB=0	FXX=0	LEN=1	MLLD=60.7695	PB=0.5	PBP=1	QD=38.6489	RBI=0.0776117
chr1	40533347	40533347	T	G	1	92	92	1	exonic	CAP1	.	nonsynonymous SNV	CAP1:NM_001105530:exon8:c.T766G:p.S256A,CAP1:NM_006367:exon8:c.T766G:p.S256A	rs6665944	.	.	.	.	1	.	.	1	T	0	B	0.001	N	1	P	3.07	T	872.5	snp	FAO=92	FDP=92	FR=.	FRO=0	FSAF=0	FSAR=92	FSRF=0	FSRR=0	FWDB=0	FXX=0	LEN=1	MLLD=264.708	PB=0.5	PBP=1	QD=37.9348	RBI=0.0594814
chr1	40539730	40539730	G	T	0.494163	127	257	3	UTR3	PPT1	NM_000310:c.*3C>A,NM_001142604:c.*3C>A	.	.	rs150454815	.	.	0.0015	.	0.032	.	.	.	.	.	.	.	.	.	.	.	.	531.44	snp	FAO=127	FDP=257	FR=.	FRO=130	FSAF=59	FSAR=68	FSRF=56	FSRR=74	FWDB=-0.0730497	FXX=0	LEN=1	MLLD=42.4628	PB=0.5	PBP=1	QD=8.2714	RBI=0.0754205
chr1	40688132	40688132	C	T	0.575251	172	299	1	intronic	RLF	.	.	.	rs16827064	.	.	.	.	0.17	.	.	.	.	.	.	.	.	.	.	.	.	880.74	snp	FAO=175	FDP=301	FR=.	FRO=126	FSAF=103	FSAR=72	FSRF=72	FSRR=54	FWDB=-0.0441858	FXX=0	LEN=1	MLLD=142.835	PB=0.5	PBP=1	QD=11.7041	RBI=0.0442754
chr1	40717299	40717299	C	T	0.577855	167	289	1	UTR3	TMCO2	NM_001008740:c.*33C>T	.	.	rs72939333	.	.	0.0001	.	0.046	.	.	.	.	.	.	.	.	.	.	.	.	835.6	snp	FAO=167	FDP=289	FR=.	FRO=122	FSAF=69	FSAR=98	FSRF=71	FSRR=51	FWDB=-0.0565881	FXX=0	LEN=1	MLLD=104.626	PB=0.5	PBP=1	QD=11.5654	RBI=0.0572906
chr1	40775759	40775759	G	A	0.54067	113	209	4	intronic	COL9A2	.	.	.	rs209916	.	.	0.0059	.	0.1	.	.	.	.	.	.	.	.	.	.	.	.	528.65	snp	FAO=113	FDP=209	FR=.	FRO=96	FSAF=41	FSAR=72	FSRF=55	FSRR=41	FWDB=-0.00270621	FXX=0	LEN=1	MLLD=162.908	PB=0.5	PBP=1	QD=10.1177	RBI=0.0149647
chr1	40777842	40777842	A	G	0.472441	60	127	3	intronic	COL9A2	.	.	.	rs209918	.	.	0.2288	.	0.7	.	.	.	.	.	.	.	.	.	.	.	.	244.33	snp	FAO=60	FDP=127	FR=.	FRO=67	FSAF=3	FSAR=57	FSRF=3	FSRR=64	FWDB=-0.0122174	FXX=0	LEN=1	MLLD=63.374	PB=0.5	PBP=1	QD=7.69554	RBI=0.0180448
chr1	40840353	40840353	A	G	0.967742	90	93	3	UTR5	SMAP2	NM_001198978:c.-15A>G	.	.	rs1003710	.	.	.	.	0.71	.	.	.	.	.	.	.	.	.	.	.	.	801.85	snp	FAO=90	FDP=93	FR=.	FRO=3	FSAF=3	FSAR=87	FSRF=1	FSRR=2	FWDB=-0.186332	FXX=0	LEN=1	MLLD=45.848	PB=0.5	PBP=1	QD=34.4881	RBI=0.204496
chr1	40879808	40879808	G	T	0.994083	168	169	1	intronic	SMAP2	.	.	.	rs209605	.	.	0.9219	.	0.98	.	.	.	.	.	.	.	.	.	.	.	.	1618	snp	FAO=168	FDP=168	FR=.	FRO=0	FSAF=73	FSAR=95	FSRF=0	FSRR=0	FWDB=0.0162549	FXX=0.00591681	LEN=1	MLLD=171.057	PB=0.5	PBP=1	QD=38.5238	RBI=0.0176243
chr1	40881041	40881041	C	G	0.977707	307	314	2	exonic	SMAP2	.	synonymous SNV	SMAP2:NM_001198978:exon7:c.C579G:p.S193S,SMAP2:NM_001198979:exon7:c.C654G:p.S218S,SMAP2:NM_001198980:exon7:c.C429G:p.S143S,SMAP2:NM_022733:exon7:c.C669G:p.S223S	rs209606	.	.	0.8847	.	0.99	.	.	.	.	.	.	.	.	.	.	.	.	2849.41	snp	FAO=310	FDP=315	FR=.	FRO=5	FSAF=163	FSAR=147	FSRF=3	FSRR=2	FWDB=0.109682	FXX=0	LEN=1	MLLD=58.2485	PB=0.5	PBP=1	QD=36.183	RBI=0.129237
chr1	40881840	40881840	G	A	0.599237	157	262	1	intronic	SMAP2	.	.	.	rs1007263	.	.	0.0933	.	0.18	.	.	.	.	.	.	.	.	.	.	.	.	829.67	snp	FAO=157	FDP=259	FR=.	FRO=102	FSAF=93	FSAR=64	FSRF=68	FSRR=34	FWDB=-0.0430491	FXX=0.0226407	LEN=1	MLLD=96.2583	PB=0.5	PBP=1	QD=12.8135	RBI=0.0446624
chr1	40980731	40980731	G	T	0.397849	74	186	4	exonic	EXO5	.	nonsynonymous SNV	EXO5:NM_022774:exon3:c.G515T:p.G172V	rs11208299	.	.	0.3716	.	0.7	.	.	1	T	0	B	0.478	N	0.94	P	1.83	T	241.75	snp	FAO=74	FDP=186	FR=.	FRO=112	FSAF=43	FSAR=31	FSRF=58	FSRR=54	FWDB=0.0131118	FXX=0	LEN=1	MLLD=366.242	PB=0.5	PBP=1	QD=5.19883	RBI=0.0308684
chr1	41013015	41013015	C	T	0.488889	44	90	3	exonic	ZNF684	.	synonymous SNV	ZNF684:NM_152373:exon5:c.C1020T:p.S340S	rs2297755	.	.	0.1017	.	0.45	.	.	.	.	.	.	.	.	.	.	.	.	191.09	snp	FAO=44	FDP=90	FR=.	FRO=46	FSAF=29	FSAR=15	FSRF=12	FSRR=34	FWDB=-0.0226714	FXX=0	LEN=1	MLLD=171.253	PB=0.5	PBP=1	QD=8.49287	RBI=0.0239584
chr1	41013260	41013260	C	T	0.397849	74	186	2	UTR3	ZNF684	NM_152373:c.*128C>T	.	.	rs2297756	.	.	.	.	0.71	.	.	.	.	.	.	.	.	.	.	.	.	241.38	snp	FAO=74	FDP=186	FR=.	FRO=112	FSAF=39	FSAR=35	FSRF=70	FSRR=42	FWDB=-0.0111794	FXX=0	LEN=1	MLLD=216.661	PB=0.5	PBP=1	QD=5.1909	RBI=0.0111924
chr1	41101572	41101572	A	G	0.585586	130	222	1	intronic	RIMS3	.	.	.	rs2253835	.	.	0.7971	.	0.93	.	.	.	.	.	.	.	.	.	.	.	.	676.33	snp	FAO=132	FDP=222	FR=.	FRO=90	FSAF=55	FSAR=77	FSRF=46	FSRR=44	FWDB=0.00350174	FXX=0	LEN=1	MLLD=191.441	PB=0.5	PBP=1	QD=12.1861	RBI=0.0313412
chr1	41107612	41107612	C	G	0.57732	56	97	1	UTR5	RIMS3	NM_014747:c.-15G>C	.	.	rs2076332	.	.	0.2672	.	0.28	.	.	.	.	.	.	.	.	.	.	.	.	289.18	snp	FAO=56	FDP=96	FR=.	FRO=40	FSAF=17	FSAR=39	FSRF=11	FSRR=29	FWDB=0.034074	FXX=0.0204061	LEN=1	MLLD=340.459	PB=0.5	PBP=1	QD=12.049	RBI=0.0348252
chr1	41204569	41204569	C	T	0.6621	145	219	2	exonic	NFYC	.	synonymous SNV	NFYC:NM_001142587:exon2:c.C54T:p.S18S,NFYC:NM_001142588:exon2:c.C54T:p.S18S,NFYC:NM_001142589:exon2:c.C54T:p.S18S,NFYC:NM_014223:exon2:c.C54T:p.S18S,NFYC:NM_001142590:exon7:c.C54T:p.S18S	rs1057925	.	.	0.5844	.	0.59	.	.	.	.	.	.	.	.	.	.	.	.	818.69	snp	FAO=145	FDP=225	FR=.	FRO=80	FSAF=74	FSAR=71	FSRF=32	FSRR=48	FWDB=-0.035423	FXX=0.00881018	LEN=1	MLLD=192.829	PB=0.5	PBP=1	QD=14.5544	RBI=0.0362368
chr1	41284119	41284119	C	G	0.473684	9	19	2	intronic	KCNQ4	.	.	.	rs2296838	.	.	.	.	0.34	.	.	.	.	.	.	.	.	.	.	.	.	44.28	snp	FAO=9	FDP=19	FR=.	FRO=10	FSAF=5	FSAR=4	FSRF=1	FSRR=9	FWDB=0.0140398	FXX=0	LEN=1	MLLD=68.7106	PB=0.5	PBP=1	QD=9.32231	RBI=0.0635963
chr1	41285087	41285087	T	C	0.397338	209	526	1	exonic	KCNQ4	.	synonymous SNV	KCNQ4:NM_004700:exon5:c.T777C:p.A259A,KCNQ4:NM_172163:exon5:c.T777C:p.A259A	rs4660468	CLINSIG=non-pathogenic;CLNDBN=not_specified;CLNREVSTAT=criteria_provided\x2c_single_submitter;CLNACC=RCV000038247.2;CLNDSDB=MedGen;CLNDSDBID=CN169374	.	0.7269	.	0.73	.	.	.	.	.	.	.	.	0	P	.	.	560.68	snp	FAO=166	FDP=399	FR=.	FRO=233	FSAF=100	FSAR=66	FSRF=133	FSRR=100	FWDB=0.00321824	FXX=0.00249994	LEN=1	MLLD=168.169	PB=0.5	PBP=1	QD=5.62082	RBI=0.00326514
chr1	41285171	41285171	C	A	0.568862	95	167	3	intronic	KCNQ4	.	.	.	rs33932028	.	.	0.1353	.	0.2	.	.	.	.	.	.	.	.	.	.	.	.	470.47	snp	FAO=95	FDP=167	FR=.	FRO=72	FSAF=51	FSAR=44	FSRF=51	FSRR=21	FWDB=-0.0118231	FXX=0	LEN=1	MLLD=285.825	PB=0.5	PBP=1	QD=11.2686	RBI=0.0518592
chr1	41285585	41285585	G	A	0.465649	122	262	1	exonic	KCNQ4	.	synonymous SNV	KCNQ4:NM_004700:exon6:c.G873A:p.P291P,KCNQ4:NM_172163:exon6:c.G873A:p.P291P	rs12117176	CLINSIG=non-pathogenic;CLNDBN=not_specified;CLNREVSTAT=criteria_provided\x2c_single_submitter;CLNACC=RCV000038249.2;CLNDSDB=MedGen;CLNDSDBID=CN169374	.	0.085	.	0.25	.	.	.	.	.	.	.	.	0	P	.	.	477.74	snp	FAO=122	FDP=262	FR=.	FRO=140	FSAF=69	FSAR=53	FSRF=67	FSRR=73	FWDB=-0.0585367	FXX=0	LEN=1	MLLD=69.0223	PB=0.5	PBP=1	QD=7.2938	RBI=0.0588893
chr1	41285591	41285591	A	G	0.471483	124	263	1	exonic	KCNQ4	.	synonymous SNV	KCNQ4:NM_004700:exon6:c.A879G:p.T293T,KCNQ4:NM_172163:exon6:c.A879G:p.T293T	rs12143503	CLINSIG=non-pathogenic;CLNDBN=not_specified;CLNREVSTAT=criteria_provided\x2c_single_submitter;CLNACC=RCV000038250.2;CLNDSDB=MedGen;CLNDSDBID=CN169374	.	0.0824	.	0.25	.	.	.	.	.	.	.	.	0	P	.	.	491.96	snp	FAO=124	FDP=263	FR=.	FRO=139	FSAF=69	FSAR=55	FSRF=67	FSRR=72	FWDB=0.0162843	FXX=0	LEN=1	MLLD=173.198	PB=0.5	PBP=1	QD=7.48227	RBI=0.0591385
chr1	41485916	41485916	C	T	0.565217	78	138	3	exonic	SLFNL1	.	synonymous SNV	SLFNL1:NM_144990:exon2:c.G417A:p.G139G,SLFNL1:NM_001168247:exon3:c.G417A:p.G139G,SLFNL1:NM_001300859:exon3:c.G417A:p.G139G	rs61734928	.	.	0.0005	.	0.12	.	.	.	.	.	.	.	.	.	.	.	.	378.2	snp	FAO=78	FDP=141	FR=.	FRO=63	FSAF=13	FSAR=65	FSRF=18	FSRR=45	FWDB=0.00616961	FXX=0	LEN=1	MLLD=121.505	PB=0.5	PBP=1	QD=10.729	RBI=0.0278736
chr1	41540853	41540853	A	T	0.977169	214	219	3	intronic	SCMH1	.	.	.	rs2011981	.	.	0.7837	.	0.99	.	.	.	.	.	.	.	.	.	.	.	.	1974.36	snp	FAO=212	FDP=212	FR=.	FRO=0	FSAF=202	FSAR=10	FSRF=0	FSRR=0	FWDB=0.0148069	FXX=0.031962	LEN=1	MLLD=392.796	PB=0.5	PBP=1	QD=37.2521	RBI=0.151848
chr1	41540861	41540861	T	C	0.99095	219	221	2	intronic	SCMH1	.	.	.	rs2011982	.	.	0.7833	.	0.99	.	.	.	.	.	.	.	.	.	.	.	.	2024.19	snp	FAO=215	FDP=215	FR=.	FRO=0	FSAF=204	FSAR=11	FSRF=0	FSRR=0	FWDB=-0.0780149	FXX=0.0271481	LEN=1	MLLD=61.9495	PB=0.5	PBP=1	QD=37.6594	RBI=0.0823303
chr1	41950312	41950312	T	C	0.993939	164	165	1	UTR5	EDN2	NM_001302269:c.-40A>G,NM_001956:c.-40A>G	.	.	rs2984691	.	.	0.9422	.	0.97	.	.	.	.	.	.	.	.	.	.	.	.	1568.7	snp	FAO=164	FDP=164	FR=.	FRO=0	FSAF=71	FSAR=93	FSRF=0	FSRR=0	FWDB=-0.0131419	FXX=0.00606024	LEN=1	MLLD=118.421	PB=0.5	PBP=1	QD=38.2609	RBI=0.0966384
chr1	41976328	41976328	T	C	1	46	46	1	exonic	HIVEP3	.	nonsynonymous SNV	HIVEP3:NM_001127714:exon8:c.A7012G:p.T2338A,HIVEP3:NM_024503:exon9:c.A7015G:p.T2339A	rs9439043	.	.	0.9972	.	1	.	.	1	T	0	B	0.392	N	1	P	3.45	T	435.33	snp	FAO=46	FDP=46	FR=.	FRO=0	FSAF=40	FSAR=6	FSRF=0	FSRR=0	FWDB=0.00622223	FXX=0	LEN=1	MLLD=63.5548	PB=0.5	PBP=1	QD=37.8545	RBI=0.07136
chr1	41978566	41978566	T	G	0.990566	105	106	1	exonic	HIVEP3	.	nonsynonymous SNV	HIVEP3:NM_001127714:exon7:c.A6326C:p.D2109A,HIVEP3:NM_024503:exon8:c.A6326C:p.D2109A	rs2991344	.	.	1	.	1	.	.	1	T	0	B	0.025	N	1	P	3.51	T	1053.16	snp	FAO=111	FDP=111	FR=.	FRO=0	FSAF=54	FSAR=57	FSRF=0	FSRR=0	FWDB=0.0599319	FXX=0.00892777	LEN=1	MLLD=43.6786	PB=0.5	PBP=1	QD=37.9516	RBI=0.16027
chr1	41978825	41978825	C	G	0.993865	324	326	1	exonic	HIVEP3	.	nonsynonymous SNV	HIVEP3:NM_001127714:exon7:c.G6067C:p.A2023P,HIVEP3:NM_024503:exon8:c.G6067C:p.A2023P	rs2483689	.	.	1	.	1	.	.	1	T	0	B	0.037	N	1	P	3.66	T	3149.63	snp	FAO=329	FDP=329	FR=.	FRO=0	FSAF=134	FSAR=195	FSRF=0	FSRR=0	FWDB=0.0565779	FXX=0.00303021	LEN=1	MLLD=268.494	PB=0.5	PBP=1	QD=38.2934	RBI=0.0597696
chr1	41979156	41979156	A	G	0.393939	13	33	1	exonic	HIVEP3	.	synonymous SNV	HIVEP3:NM_001127714:exon7:c.T5736C:p.A1912A,HIVEP3:NM_024503:exon8:c.T5736C:p.A1912A	rs615177	.	.	0.605	.	0.99	.	.	.	.	.	.	.	.	.	.	.	.	48.47	snp	FAO=13	FDP=34	FR=.	FRO=21	FSAF=5	FSAR=8	FSRF=7	FSRR=14	FWDB=-0.0479715	FXX=0	LEN=1	MLLD=226.674	PB=0.5	PBP=1	QD=5.7021	RBI=0.0620362
chr1	42619139	42619139	A	G	0.325879	102	313	1	exonic	GUCA2B	.	synonymous SNV	GUCA2B:NM_007102:exon1:c.A18G:p.A6A	rs1047047	.	.	0.1509	.	0.46	.	.	.	.	.	.	.	.	.	.	.	.	243.15	snp	FAO=101	FDP=312	FR=.	FRO=211	FSAF=70	FSAR=31	FSRF=122	FSRR=89	FWDB=-0.013423	FXX=0.00319479	LEN=1	MLLD=308.745	PB=0.5	PBP=1	QD=3.11736	RBI=0.0335447
chr1	42619152	42619152	C	A	0.670886	212	316	2	exonic	GUCA2B	.	nonsynonymous SNV	GUCA2B:NM_007102:exon1:c.C31A:p.P11T	rs2297567	.	.	0.1888	.	0.3	.	.	0.33	T	0	B	0	N	1	P	1.01	T	1257.89	snp	FAO=213	FDP=315	FR=.	FRO=102	FSAF=121	FSAR=92	FSRF=69	FSRR=33	FWDB=0.0258164	FXX=0.00316446	LEN=1	MLLD=159.055	PB=0.5	PBP=1	QD=15.9732	RBI=0.0421711
chr1	42629040	42629040	A	G	0.989305	185	187	2	intronic	GUCA2A	.	.	.	rs2232224	.	.	0.9987	.	1	.	.	.	.	.	.	.	.	.	.	.	.	1757.96	snp	FAO=185	FDP=185	FR=.	FRO=0	FSAF=63	FSAR=122	FSRF=0	FSRR=0	FWDB=-0.0239724	FXX=0.0106946	LEN=1	MLLD=284.283	PB=0.5	PBP=1	QD=38.0099	RBI=0.0239981
chr1	42629346	42629346	G	A	0.437811	88	201	1	intronic	GUCA2A	.	.	.	rs2071500	.	.	.	.	0.35	.	.	.	.	.	.	.	.	.	.	.	.	339.1	snp	FAO=90	FDP=201	FR=.	FRO=111	FSAF=32	FSAR=58	FSRF=49	FSRR=62	FWDB=-0.00617497	FXX=0.00985173	LEN=1	MLLD=336.623	PB=0.5	PBP=1	QD=6.74815	RBI=0.00763868
chr1	42693597	42693597	A	G	0.995984	248	249	1	exonic	FOXJ3	.	nonsynonymous SNV	FOXJ3:NM_001198850:exon5:c.T485C:p.V162A,FOXJ3:NM_001198852:exon5:c.T485C:p.V162A,FOXJ3:NM_014947:exon5:c.T485C:p.V162A,FOXJ3:NM_001198851:exon7:c.T485C:p.V162A	rs343376	.	.	0.7903	.	0.92	.	.	0.51	T	0	B	0.038	N	0	P	-3.71	D	2387.64	snp	FAO=248	FDP=248	FR=.	FRO=0	FSAF=144	FSAR=104	FSRF=0	FSRR=0	FWDB=-0.0093316	FXX=0.0040159	LEN=1	MLLD=136.786	PB=0.5	PBP=1	QD=38.5104	RBI=0.0188574
chr1	42880516	42880516	T	C	0.510638	168	329	1	exonic	RIMKLA	.	synonymous SNV	RIMKLA:NM_173642:exon5:c.T1047C:p.S349S	rs1055055	.	.	0.6365	.	0.66	.	.	.	.	.	.	.	.	.	.	.	.	730.72	snp	FAO=168	FDP=329	FR=.	FRO=161	FSAF=88	FSAR=80	FSRF=74	FSRR=87	FWDB=-0.0439601	FXX=0.00303021	LEN=1	MLLD=58.8479	PB=0.5	PBP=1	QD=8.88413	RBI=0.0518197
chr1	42898843	42898843	A	G	0.611336	151	247	4	exonic	ZMYND12	.	nonsynonymous SNV	ZMYND12:NM_001146192:exon6:c.T616C:p.F206L,ZMYND12:NM_032257:exon7:c.T946C:p.F316L	rs1034268	.	.	0.6727	.	0.74	.	.	1	T	0	B	0	N	1	P	2	T	803.23	snp	FAO=151	FDP=247	FR=.	FRO=96	FSAF=95	FSAR=56	FSRF=53	FSRR=43	FWDB=-0.00179587	FXX=0	LEN=1	MLLD=188.354	PB=0.5	PBP=1	QD=13.0077	RBI=0.0133785
chr1	42901082	42901082	A	C	0.643382	175	272	2	intronic	ZMYND12	.	.	.	rs3748845	.	.	0.1473	.	0.25	.	.	.	.	.	.	.	.	.	.	.	.	1004.11	snp	FAO=178	FDP=274	FR=.	FRO=96	FSAF=73	FSAR=105	FSRF=39	FSRR=57	FWDB=0.0327077	FXX=0	LEN=1	MLLD=54.4867	PB=0.5	PBP=1	QD=14.6586	RBI=0.0598706
chr1	42915753	42915753	T	C	0.630252	75	119	3	intronic	ZMYND12	.	.	.	rs11210647	.	.	0.3628	.	0.61	.	.	.	.	.	.	.	.	.	.	.	.	419.36	snp	FAO=75	FDP=119	FR=.	FRO=44	FSAF=23	FSAR=52	FSRF=23	FSRR=21	FWDB=0.00792908	FXX=0	LEN=1	MLLD=145.789	PB=0.5	PBP=1	QD=14.096	RBI=0.00962108
chr1	42915764	42915764	T	C	0.638655	76	119	1	intronic	ZMYND12	.	.	.	rs16829544	.	.	0.0006	.	0.18	.	.	.	.	.	.	.	.	.	.	.	.	430.85	snp	FAO=76	FDP=119	FR=.	FRO=43	FSAF=24	FSAR=52	FSRF=22	FSRR=21	FWDB=0.048617	FXX=0	LEN=1	MLLD=117.315	PB=0.5	PBP=1	QD=14.4823	RBI=0.0608621
chr1	42921624	42921624	G	A	0.644737	98	152	1	exonic	ZMYND12	.	synonymous SNV	ZMYND12:NM_032257:exon1:c.C45T:p.L15L	rs36121721	.	.	0.0006	.	0.18	.	.	.	.	.	.	.	.	.	.	.	.	606.77	snp	FAO=103	FDP=155	FR=.	FRO=52	FSAF=32	FSAR=71	FSRF=24	FSRR=28	FWDB=0.0482802	FXX=0.012738	LEN=1	MLLD=210.309	PB=0.5	PBP=1	QD=15.6586	RBI=0.0679051
chr1	43055140	43055140	A	C	0.613636	81	132	6	exonic	CCDC30	.	synonymous SNV	CCDC30:NM_001080850:exon9:c.A1369C:p.R457R	rs61729297	.	.	0.0007	.	0.16	.	.	.	.	.	.	.	.	.	.	.	.	436.54	snp	FAO=81	FDP=132	FR=.	FRO=51	FSAF=31	FSAR=50	FSRF=26	FSRR=25	FWDB=0.0095074	FXX=0	LEN=1	MLLD=136.612	PB=0.5	PBP=1	QD=13.2285	RBI=0.0728376
chr1	43076654	43076654	C	T	0.575758	76	132	1	exonic	CCDC30	.	synonymous SNV	CCDC30:NM_001080850:exon10:c.C1389T:p.V463V	rs16829795	.	.	0.0005	.	0.14	.	.	.	.	.	.	.	.	.	.	.	.	386.45	snp	FAO=76	FDP=131	FR=.	FRO=55	FSAF=30	FSAR=46	FSRF=27	FSRR=28	FWDB=0.0303336	FXX=0.00757518	LEN=1	MLLD=62.9455	PB=0.5	PBP=1	QD=11.8	RBI=0.0376458
chr1	43212291	43212291	G	A	0.72067	129	179	1	UTR3	P3H1	NM_001146289:c.*213C>T,NM_022356:c.*77C>T,NM_001243246:c.*292C>T	.	.	rs13871	.	.	.	.	0.11	.	.	.	.	.	.	.	.	.	.	.	.	870.48	snp	FAO=135	FDP=182	FR=.	FRO=47	FSAF=66	FSAR=69	FSRF=43	FSRR=4	FWDB=-0.00652851	FXX=0.00546418	LEN=1	MLLD=219.922	PB=0.5	PBP=1	QD=19.1314	RBI=0.0205345
chr1	43212431	43212431	A	G	0.767544	175	228	1	exonic	P3H1	.	synonymous SNV	P3H1:NM_022356:exon15:c.T2148C:p.G716G	rs4660662	.	.	.	.	1	.	.	.	.	.	.	.	.	.	.	.	.	2153.73	snp	FAO=227	FDP=227	FR=.,HEALED	FRO=0	FSAF=101	FSAR=126	FSRF=0	FSRR=0	FWDB=0.0376173	FXX=0.0173153	LEN=1	MLLD=46.9597	PB=0.5	PBP=1	QD=37.9512	RBI=0.0433569
chr1	43212926	43212926	G	A	0.622535	221	355	1	exonic	P3H1	.	nonsynonymous SNV	P3H1:NM_001146289:exon14:c.C2072T:p.A691V,P3H1:NM_001243246:exon14:c.C2072T:p.A691V	rs67014447	.	.	0.044	.	0.14	.	.	0.41	T	.	.	.	.	1	N	1.28	T	1196.42	snp	FAO=221	FDP=354	FR=.	FRO=133	FSAF=110	FSAR=111	FSRF=66	FSRR=67	FWDB=0.0106288	FXX=0.00281682	LEN=1	MLLD=163.76	PB=0.5	PBP=1	QD=13.5189	RBI=0.0189271
chr1	43223489	43223489	C	T	0.527132	136	258	2	exonic	P3H1	.	nonsynonymous SNV	P3H1:NM_001146289:exon5:c.G1045A:p.G349R,P3H1:NM_001243246:exon5:c.G1045A:p.G349R,P3H1:NM_022356:exon5:c.G1045A:p.G349R	rs6700677	.	.	0.0435	.	0.11	.	.	0	D	1	D	0	D	1	D	-1.66	D	614.7	snp	FAO=136	FDP=258	FR=.	FRO=122	FSAF=44	FSAR=92	FSRF=49	FSRR=73	FWDB=-0.091039	FXX=0	LEN=1	MLLD=232.217	PB=0.5	PBP=1	QD=9.53023	RBI=0.0910626
chr1	43232504	43232504	C	A	0.620853	131	211	1	exonic	P3H1	.	nonsynonymous SNV	P3H1:NM_001146289:exon1:c.G139T:p.A47S,P3H1:NM_001243246:exon1:c.G139T:p.A47S,P3H1:NM_022356:exon1:c.G139T:p.A47S	rs55716016	.	.	0.0297	.	0.084	.	.	0.4	T	0.047	B	0.023	N	0.983	N	1.22	T	707.64	snp	FAO=130	FDP=209	FR=.	FRO=79	FSAF=71	FSAR=59	FSRF=40	FSRR=39	FWDB=0.0532751	FXX=0.00947822	LEN=1	MLLD=208.421	PB=0.5	PBP=1	QD=13.5434	RBI=0.053736
chr1	43239395	43239395	G	A	0.528571	37	70	1	intronic	C1orf50	.	.	.	rs2760075	.	.	.	.	0.84	.	.	.	.	.	.	.	.	.	.	.	.	177.05	snp	FAO=37	FDP=70	FR=.	FRO=33	FSAF=12	FSAR=25	FSRF=16	FSRR=17	FWDB=-0.0110341	FXX=0	LEN=1	MLLD=220.187	PB=0.5	PBP=1	QD=10.1172	RBI=0.0124757
chr1	43300633	43300633	G	T	0.357542	64	179	1	intronic	ERMAP	.	.	.	.	.	.	.	.	.	.	.	.	.	.	.	.	.	.	.	.	.	184.64	snp	FAO=64	FDP=178	FR=.	FRO=114	FSAF=24	FSAR=40	FSRF=57	FSRR=57	FWDB=-0.00263199	FXX=0.00558628	LEN=1	MLLD=140.462	PB=0.5	PBP=1	QD=4.14931	RBI=0.0212928
chr1	43300663	43300663	T	C	0.99435	176	177	1	intronic	ERMAP	.	.	.	rs4660672	.	.	0.717	.	0.81	.	.	.	.	.	.	.	.	.	.	.	.	1709.97	snp	FAO=178	FDP=178	FR=.	FRO=0	FSAF=80	FSAR=98	FSRF=0	FSRR=0	FWDB=0.00571332	FXX=0.00558628	LEN=1	MLLD=340.14	PB=0.5	PBP=1	QD=38.4262	RBI=0.0244024
chr1	43649334	43649334	G	T	0.554054	164	296	1	exonic	CFAP57	.	nonsynonymous SNV	CFAP57:NM_001167965:exon4:c.G547T:p.A183S,CFAP57:NM_001195831:exon4:c.G547T:p.A183S,CFAP57:NM_152498:exon4:c.G547T:p.A183S	rs6663799	.	.	0.0051	.	0.088	.	.	0.87	T	0.002	B	0.108	N	1	N	1.74	T	826.81	snp	FAO=171	FDP=302	FR=.	FRO=131	FSAF=70	FSAR=101	FSRF=61	FSRR=70	FWDB=0.00155199	FXX=0.00330022	LEN=1	MLLD=218.333	PB=0.5	PBP=1	QD=10.9512	RBI=0.00781425
chr1	43649508	43649508	A	G	0.633803	45	71	2	exonic	CFAP57	.	nonsynonymous SNV	CFAP57:NM_001167965:exon4:c.A721G:p.N241D,CFAP57:NM_001195831:exon4:c.A721G:p.N241D,CFAP57:NM_152498:exon4:c.A721G:p.N241D	rs663824	.	.	0.395	.	0.84	.	.	0.64	T	0	B	0.268	N	1	P	3.31	T	252.88	snp	FAO=44	FDP=69	FR=.	FRO=25	FSAF=7	FSAR=37	FSRF=3	FSRR=22	FWDB=0.0138439	FXX=0.028165	LEN=1	MLLD=65.7133	PB=0.5	PBP=1	QD=14.6597	RBI=0.0504561
chr1	43663376	43663376	A	G	0.992366	390	393	3	intronic	CFAP57	.	.	.	rs513009	.	.	0.9212	.	0.93	.	.	.	.	.	.	.	.	.	.	.	.	3675.88	snp	FAO=389	FDP=389	FR=.	FRO=0	FSAF=192	FSAR=197	FSRF=0	FSRR=0	FWDB=0.00609	FXX=0.0101779	LEN=1	MLLD=56.34	PB=0.5	PBP=1	QD=37.7983	RBI=0.0599574
chr1	43664119	43664119	A	G	0.555556	25	45	2	intronic	CFAP57	.	.	.	rs603560	.	.	0.2849	.	0.32	.	.	.	.	.	.	.	.	.	.	.	.	125.92	snp	FAO=25	FDP=45	FR=.	FRO=20	FSAF=13	FSAR=12	FSRF=15	FSRR=5	FWDB=-0.0137351	FXX=0	LEN=1	MLLD=61.2247	PB=0.5	PBP=1	QD=11.1925	RBI=0.121029
chr1	43664218	43664218	C	T	0.531915	25	47	1	exonic	CFAP57	.	synonymous SNV	CFAP57:NM_001167965:exon8:c.C1329T:p.H443H,CFAP57:NM_001195831:exon8:c.C1329T:p.H443H,CFAP57:NM_152498:exon8:c.C1329T:p.H443H	rs603123	.	.	0.2856	.	0.32	.	.	.	.	.	.	.	.	.	.	.	.	121.35	snp	FAO=25	FDP=47	FR=.	FRO=22	FSAF=12	FSAR=13	FSRF=15	FSRR=7	FWDB=0.00655089	FXX=0	LEN=1	MLLD=59.9256	PB=0.5	PBP=1	QD=10.328	RBI=0.0779064
chr1	43672636	43672636	T	G	0.373057	72	193	1	intronic	CFAP57	.	.	.	rs11210812	.	.	0.5541	.	0.72	.	.	.	.	.	.	.	.	.	.	.	.	239.26	snp	FAO=77	FDP=198	FR=.	FRO=121	FSAF=34	FSAR=43	FSRF=40	FSRR=81	FWDB=-0.0273041	FXX=0	LEN=1	MLLD=367.313	PB=0.5	PBP=1	QD=4.83346	RBI=0.0289277
chr1	43675467	43675467	G	A	0.452381	304	672	1	exonic	CFAP57	.	synonymous SNV	CFAP57:NM_001167965:exon11:c.G1809A:p.S603S,CFAP57:NM_001195831:exon11:c.G1809A:p.S603S,CFAP57:NM_152498:exon11:c.G1809A:p.S603S	rs2453412	.	.	0.8758	.	0.89	.	.	.	.	.	.	.	.	.	.	.	.	723.84	snp	FAO=186	FDP=399	FR=.	FRO=213	FSAF=77	FSAR=109	FSRF=108	FSRR=105	FWDB=-0.00642832	FXX=0.00249994	LEN=1	MLLD=88.5824	PB=0.550785	PBP=0.027	QD=7.25658	RBI=0.0409925
chr1	43700140	43700140	A	G	0.411765	35	85	1	intronic	CFAP57	.	.	.	rs2483688	.	.	.	.	0.95	.	.	.	.	.	.	.	.	.	.	.	.	124.99	snp	FAO=35	FDP=85	FR=.	FRO=50	FSAF=11	FSAR=24	FSRF=24	FSRR=26	FWDB=-0.0203746	FXX=0	LEN=1	MLLD=56.6076	PB=0.5	PBP=1	QD=5.8817	RBI=0.0327023
chr1	43771017	43771017	A	-	0.59887	106	177	3	intronic	TIE1	.	.	.	rs3831248	.	.	0.6136	.	0.9	.	.	.	.	.	.	.	.	.	.	.	.	227.11	del	FAO=108	FDP=177	FR=.	FRO=69	FSAF=45	FSAR=63	FSRF=30	FSRR=39	FWDB=0.0192035	FXX=0	LEN=1	MLLD=28.9106	PB=0.5	PBP=1	QD=5.13248	RBI=0.0458133
chr1	43777674	43777674	G	A	0.420904	149	354	1	exonic	TIE1	.	nonsynonymous SNV	TIE1:NM_001253357:exon11:c.G1367A:p.S456N,TIE1:NM_005424:exon11:c.G1502A:p.S501N	rs55657706	.	.	0.001	.	0.0013	.	.	0.91	T	0.867	P	0	D	1	D	0.42	T	512.85	snp	FAO=149	FDP=353	FR=.	FRO=204	FSAF=66	FSAR=83	FSRF=114	FSRR=90	FWDB=0.0246893	FXX=0.00282478	LEN=1	MLLD=66.6467	PB=0.5	PBP=1	QD=5.81132	RBI=0.0248377
chr1	43777852	43777852	C	T	0.984925	196	199	3	intronic	TIE1	.	.	.	rs1999595	.	.	0.8648	.	0.86	.	.	.	.	.	.	.	.	.	.	.	.	1835.57	snp	FAO=196	FDP=196	FR=.	FRO=0	FSAF=92	FSAR=104	FSRF=0	FSRR=0	FWDB=0.013626	FXX=0.0150746	LEN=1	MLLD=323.082	PB=0.5	PBP=1	QD=37.4606	RBI=0.0145334
chr1	43778287	43778287	C	T	0.695906	119	171	1	intronic	TIE1	.	.	.	rs141217348	.	.	0.0002	.	0.02	.	.	.	.	.	.	.	.	.	.	.	.	730.89	snp	FAO=119	FDP=171	FR=.	FRO=52	FSAF=54	FSAR=65	FSRF=26	FSRR=26	FWDB=0.0114022	FXX=0	LEN=1	MLLD=97.5371	PB=0.5	PBP=1	QD=17.0969	RBI=0.0218952
chr1	43779564	43779564	T	C	0.51952	173	333	1	exonic	TIE1	.	synonymous SNV	TIE1:NM_001253357:exon14:c.T2199C:p.A733A,TIE1:NM_005424:exon14:c.T2334C:p.A778A	rs3120276	.	.	0.612	.	0.9	.	.	.	.	.	.	.	.	.	.	.	.	773.59	snp	FAO=174	FDP=333	FR=.	FRO=159	FSAF=87	FSAR=87	FSRF=93	FSRR=66	FWDB=-0.00682408	FXX=0.00299392	LEN=1	MLLD=232.418	PB=0.5	PBP=1	QD=9.29239	RBI=0.0105102
chr1	43782846	43782846	G	A	0.58194	174	299	1	intronic	TIE1	.	.	.	rs1198982	.	.	0.6093	.	0.89	.	.	.	.	.	.	.	.	.	.	.	.	885.81	snp	FAO=175	FDP=300	FR=.	FRO=125	FSAF=118	FSAR=57	FSRF=83	FSRR=42	FWDB=-0.0143882	FXX=0	LEN=1	MLLD=273.721	PB=0.5	PBP=1	QD=11.8108	RBI=0.0381519
chr1	43784956	43784956	A	G	0.394958	47	119	1	exonic	TIE1	.	synonymous SNV	TIE1:NM_001253357:exon18:c.A2838G:p.L946L,TIE1:NM_005424:exon18:c.A2973G:p.L991L	rs1199039	.	.	0.3907	.	0.39	.	.	.	.	.	.	.	.	.	.	.	.	156.9	snp	FAO=47	FDP=119	FR=.	FRO=72	FSAF=23	FSAR=24	FSRF=35	FSRR=37	FWDB=-0.0209163	FXX=0	LEN=1	MLLD=280.115	PB=0.5	PBP=1	QD=5.27389	RBI=0.0213847
chr1	43805240	43805240	A	G	0.56962	45	79	2	exonic	MPL	.	synonymous SNV	MPL:NM_005373:exon4:c.A690G:p.E230E	rs16830693	CLINSIG=untested;CLNDBN=not_specified;CLNREVSTAT=no_assertion_provided;CLNACC=RCV000121542.1;CLNDSDB=MedGen;CLNDSDBID=CN169374	.	0.0327	.	0.14	.	.	.	.	.	.	.	.	.	.	.	.	229.71	snp	FAO=45	FDP=79	FR=.	FRO=34	FSAF=15	FSAR=30	FSRF=10	FSRR=24	FWDB=-0.0125984	FXX=0	LEN=1	MLLD=57.3789	PB=0.5	PBP=1	QD=11.6308	RBI=0.0210337
chr1	43824865	43824865	C	T	0.558685	119	213	4	UTR5	CDC20	NM_001255:c.-22C>T	.	.	rs1051097	.	.	0.0329	.	0.14	.	.	.	.	.	.	.	.	.	.	.	.	574.15	snp	FAO=119	FDP=213	FR=.	FRO=94	FSAF=71	FSAR=48	FSRF=38	FSRR=56	FWDB=-0.00565631	FXX=0	LEN=1	MLLD=208.093	PB=0.5	PBP=1	QD=10.7822	RBI=0.0376166
chr1	43825644	43825644	T	C	0.330435	114	345	1	exonic	CDC20	.	synonymous SNV	CDC20:NM_001255:exon5:c.T432C:p.Y144Y	rs839763	.	.	0.3823	.	0.38	.	.	.	.	.	.	.	.	.	.	.	.	281.22	snp	FAO=114	FDP=345	FR=.	FRO=231	FSAF=64	FSAR=50	FSRF=148	FSRR=83	FWDB=-0.0284123	FXX=0	LEN=1	MLLD=160.317	PB=0.5	PBP=1	QD=3.26053	RBI=0.0326405
chr1	43826312	43826312	C	A	0.946809	267	282	4	intronic	CDC20	.	.	.	rs710251	.	.	0.6583	.	0.69	.	.	.	.	.	.	.	.	.	.	.	.	2334.55	snp	FAO=267	FDP=282	FR=.	FRO=15	FSAF=147	FSAR=120	FSRF=12	FSRR=3	FWDB=0.0300061	FXX=0	LEN=1	MLLD=54.3892	PB=0.5	PBP=1	QD=33.1142	RBI=0.0752069
chr1	43886406	43886406	C	T	0.550781	141	256	2	intronic	SZT2	.	.	.	rs150704592	.	.	.	.	0.015	.	.	.	.	.	.	.	.	.	.	.	.	667.99	snp	FAO=141	FDP=256	FR=.	FRO=115	FSAF=94	FSAR=47	FSRF=67	FSRR=48	FWDB=-0.000636724	FXX=0	LEN=1	MLLD=339.862	PB=0.5	PBP=1	QD=10.4374	RBI=0.0212963
chr1	43886494	43886494	C	T	0.431373	110	255	3	exonic	SZT2	.	nonsynonymous SNV	SZT2:NM_015284:exon10:c.C1336T:p.P446S	rs2782643	.	.	0.4237	.	0.42	.	.	.	.	.	.	.	.	.	.	.	.	387.25	snp	FAO=110	FDP=259	FR=.	FRO=149	FSAF=60	FSAR=50	FSRF=90	FSRR=59	FWDB=0.00939245	FXX=0.00384601	LEN=1	MLLD=207.933	PB=0.5	PBP=1	QD=5.98074	RBI=0.0306876
chr1	43888602	43888602	G	A	0.475676	88	185	2	intronic	SZT2	.	.	.	rs2782645	.	.	0.4087	.	0.44	.	.	.	.	.	.	.	.	.	.	.	.	355.74	snp	FAO=88	FDP=185	FR=.	FRO=97	FSAF=45	FSAR=43	FSRF=58	FSRR=39	FWDB=0.027827	FXX=0	LEN=1	MLLD=71.251	PB=0.5	PBP=1	QD=7.69171	RBI=0.0805006
chr1	43895300	43895300	C	T	0.358621	52	145	4	intronic	SZT2	.	.	.	rs41302042	.	.	.	.	0.024	.	.	.	.	.	.	.	.	.	.	.	.	150.11	snp	FAO=52	FDP=146	FR=.	FRO=94	FSAF=26	FSAR=26	FSRF=57	FSRR=37	FWDB=0.0512516	FXX=0	LEN=1	MLLD=52.9897	PB=0.5	PBP=1	QD=4.11263	RBI=0.0947613
chr1	43895618	43895618	G	A	0.567568	189	333	3	intronic	SZT2	.	.	.	rs57832681	.	.	.	.	0.22	.	.	.	.	.	.	.	.	.	.	.	.	935.11	snp	FAO=190	FDP=332	FR=.	FRO=142	FSAF=77	FSAR=113	FSRF=57	FSRR=85	FWDB=-0.0203694	FXX=0.00300291	LEN=1	MLLD=115.017	PB=0.5	PBP=1	QD=11.2663	RBI=0.0267073
chr1	43898053	43898053	T	G	0.486957	56	115	2	exonic	SZT2	.	synonymous SNV	SZT2:NM_015284:exon36:c.T5214G:p.S1738S	rs12129487	.	.	0.0334	.	0.055	.	.	.	.	.	.	.	.	.	.	.	.	235.9	snp	FAO=56	FDP=115	FR=.	FRO=59	FSAF=32	FSAR=24	FSRF=48	FSRR=11	FWDB=-0.0080782	FXX=0	LEN=1	MLLD=47.7185	PB=0.5	PBP=1	QD=8.20509	RBI=0.0365313
chr1	43901011	43901011	A	C	0.289189	107	370	1	intronic	SZT2	.	.	.	rs2039531	.	.	0.4034	.	0.42	.	.	.	.	.	.	.	.	.	.	.	.	271.92	snp	FAO=121	FDP=383	FR=.	FRO=262	FSAF=72	FSAR=49	FSRF=143	FSRR=119	FWDB=-0.0218492	FXX=0	LEN=1	MLLD=312.98	PB=0.5	PBP=1	QD=2.83992	RBI=0.0241927
chr1	43903589	43903589	G	T	0.41791	140	335	5	intronic	SZT2	.	.	.	rs2782648	.	.	0.414	.	0.42	.	.	.	.	.	.	.	.	.	.	.	.	464.63	snp	FAO=138	FDP=333	FR=.	FRO=195	FSAF=84	FSAR=54	FSRF=88	FSRR=107	FWDB=0.0123012	FXX=0.00596997	LEN=1	MLLD=115.867	PB=0.5	PBP=1	QD=5.58111	RBI=0.0123276
chr1	43906896	43906896	A	G	0.469194	99	211	2	exonic	SZT2	.	synonymous SNV	SZT2:NM_015284:exon52:c.A7185G:p.E2395E	rs2027130	.	.	0.4134	.	0.42	.	.	.	.	.	.	.	.	.	.	.	.	389.1	snp	FAO=99	FDP=211	FR=.	FRO=112	FSAF=70	FSAR=29	FSRF=71	FSRR=41	FWDB=-0.00158581	FXX=0	LEN=1	MLLD=270.593	PB=0.5	PBP=1	QD=7.37629	RBI=0.0116804
chr1	43909265	43909265	T	C	0.356913	111	311	1	intronic	SZT2	.	.	.	rs2255632	.	.	0.422	.	0.43	.	.	.	.	.	.	.	.	.	.	.	.	308.03	snp	FAO=111	FDP=311	FR=.	FRO=200	FSAF=54	FSAR=57	FSRF=106	FSRR=94	FWDB=-0.0260086	FXX=0	LEN=1	MLLD=199.367	PB=0.5	PBP=1	QD=3.96177	RBI=0.0454988
chr1	43912590	43912590	A	G	0.358289	67	187	1	intronic	SZT2	.	.	.	rs2782650	.	.	0.4137	.	0.42	.	.	.	.	.	.	.	.	.	.	.	.	191.34	snp	FAO=67	FDP=187	FR=.	FRO=120	FSAF=33	FSAR=34	FSRF=59	FSRR=61	FWDB=-0.00108493	FXX=0	LEN=1	MLLD=191.8	PB=0.5	PBP=1	QD=4.09275	RBI=0.0114131
chr1	44056630	44056630	A	T	0.281553	29	103	1	intronic	PTPRF	.	.	.	.	.	.	.	.	.	.	.	.	.	.	.	.	.	.	.	.	.	61.24	snp	FAO=28	FDP=100	FR=.	FRO=72	FSAF=23	FSAR=5	FSRF=40	FSRR=32	FWDB=0.0212024	FXX=0.0291234	LEN=1	MLLD=148.762	PB=0.5	PBP=1	QD=2.44964	RBI=0.0453087
chr1	44083015	44083015	G	A	0.575676	213	370	2	intronic	PTPRF	.	.	.	rs653953	.	.	.	.	0.69	.	.	.	.	.	.	.	.	.	.	.	.	1083.58	snp	FAO=218	FDP=375	FR=.	FRO=157	FSAF=120	FSAR=98	FSRF=84	FSRR=73	FWDB=0.000468085	FXX=0.0026595	LEN=1	MLLD=52.0289	PB=0.5	PBP=1	QD=11.5582	RBI=0.010461
chr1	44083110	44083110	C	T	0.583548	227	389	1	intronic	PTPRF	.	.	.	rs571862	.	.	0.7479	.	0.95	.	.	.	.	.	.	.	.	.	.	.	.	1151.53	snp	FAO=228	FDP=390	FR=.	FRO=162	FSAF=119	FSAR=109	FSRF=82	FSRR=80	FWDB=0.0360296	FXX=0	LEN=1	MLLD=230.21	PB=0.5	PBP=1	QD=11.8106	RBI=0.0457153
chr1	44083507	44083507	T	C	0.501901	132	263	1	exonic	PTPRF	.	synonymous SNV	PTPRF:NM_130440:exon24:c.T4269C:p.G1423G,PTPRF:NM_002840:exon25:c.T4296C:p.G1432G	rs641365	.	.	0.7479	.	0.95	.	.	.	.	.	.	.	.	0	P	.	.	553.63	snp	FAO=131	FDP=263	FR=.	FRO=132	FSAF=81	FSAR=50	FSRF=92	FSRR=40	FWDB=-0.108482	FXX=0.00754688	LEN=1	MLLD=100.187	PB=0.5	PBP=1	QD=8.42029	RBI=0.108482
chr1	44083519	44083519	G	A	0.498099	131	263	2	exonic	PTPRF	.	synonymous SNV	PTPRF:NM_130440:exon24:c.G4281A:p.R1427R,PTPRF:NM_002840:exon25:c.G4308A:p.R1436R	rs641351	.	.	0.7478	.	0.95	.	.	.	.	.	.	.	.	0	P	.	.	553.65	snp	FAO=131	FDP=263	FR=.	FRO=132	FSAF=81	FSAR=50	FSRF=90	FSRR=42	FWDB=0.00638593	FXX=0	LEN=1	MLLD=64.126	PB=0.5	PBP=1	QD=8.42052	RBI=0.00642804
chr1	44084739	44084739	C	T	0.547619	115	210	1	exonic	PTPRF	.	synonymous SNV	PTPRF:NM_130440:exon26:c.C4485T:p.R1495R,PTPRF:NM_002840:exon27:c.C4512T:p.R1504R	rs1143701	.	.	0.7478	.	0.95	.	.	1	T	.	.	0.005	N	0	P	.	.	542.49	snp	FAO=114	FDP=208	FR=.	FRO=94	FSAF=27	FSAR=87	FSRF=20	FSRR=74	FWDB=-0.0154791	FXX=0.00952336	LEN=1	MLLD=106.664	PB=0.5	PBP=1	QD=10.4325	RBI=0.0467322
chr1	44086831	44086831	C	T	0.567308	118	208	1	exonic	PTPRF	.	synonymous SNV	PTPRF:NM_130440:exon32:c.C5556T:p.Y1852Y,PTPRF:NM_002840:exon33:c.C5583T:p.Y1861Y	rs1143702	.	.	0.6659	.	0.71	.	.	.	.	.	.	.	.	0	P	.	.	581.03	snp	FAO=118	FDP=208	FR=.	FRO=90	FSAF=47	FSAR=71	FSRF=34	FSRR=56	FWDB=0.0184327	FXX=0	LEN=1	MLLD=185.728	PB=0.5	PBP=1	QD=11.1737	RBI=0.0707178
chr1	44118837	44118837	A	G	0.149038	31	208	5	UTR5	KDM4A	NM_014663:c.-10A>G	.	.	.	.	.	.	.	.	.	.	.	.	.	.	.	.	.	.	.	.	16.38	snp	FAO=33	FDP=210	FR=.	FRO=177	FSAF=1	FSAR=32	FSRF=118	FSRR=59	FWDB=-0.104284	FXX=0	LEN=1	MLLD=36.6062	PB=0.5	PBP=1	QD=0.31202	RBI=0.135001
chr1	44137257	44137257	C	A	0.601942	62	103	1	exonic	KDM4A	.	nonsynonymous SNV	KDM4A:NM_014663:exon11:c.C1445A:p.A482E	rs586339	.	.	0.7288	.	0.95	.	.	1	T	0	B	0.615	N	1	P	2.59	T	341.3	snp	FAO=63	FDP=102	FR=.	FRO=39	FSAF=29	FSAR=34	FSRF=16	FSRR=23	FWDB=-0.0242216	FXX=0.0097078	LEN=1	MLLD=225.253	PB=0.5	PBP=1	QD=13.3843	RBI=0.0259393
chr1	44401384	44401384	A	G	0.375	36	96	1	exonic	ARTN	.	nonsynonymous SNV	ARTN:NM_001136215:exon2:c.A56G:p.Q19R,ARTN:NM_057090:exon3:c.A56G:p.Q19R,ARTN:NM_057091:exon3:c.A56G:p.Q19R	rs2242637	.	.	0.9247	.	0.92	.	.	0.98	T	0	B	.	.	1	P	0.92	T	114.39	snp	FAO=36	FDP=96	FR=.	FRO=60	FSAF=15	FSAR=21	FSRF=12	FSRR=48	FWDB=0.0174907	FXX=0	LEN=1	MLLD=122.348	PB=0.5	PBP=1	QD=4.7661	RBI=0.0182501
chr1	44442930	44442930	A	G	0.189394	25	132	2	exonic	ATP6V0B	.	synonymous SNV	ATP6V0B:NM_001294333:exon7:c.A633G:p.Q211Q	rs2428954	.	.	0.1149	.	0.41	.	.	.	.	.	.	.	.	.	.	.	.	26.71	snp	FAO=25	FDP=132	FR=.	FRO=107	FSAF=5	FSAR=20	FSRF=51	FSRR=56	FWDB=-0.0489673	FXX=0	LEN=1	MLLD=59.5026	PB=0.5	PBP=1	QD=0.809544	RBI=0.0514253
chr1	44460857	44460857	C	T	0.663866	79	119	5	intronic	CCDC24	.	.	.	rs41270403	.	.	0.0567	.	0.19	.	.	.	.	.	.	.	.	.	.	.	.	478.25	snp	FAO=81	FDP=121	FR=.	FRO=40	FSAF=43	FSAR=38	FSRF=23	FSRR=17	FWDB=0.124214	FXX=0	LEN=1	MLLD=49.2154	PB=0.5	PBP=1	QD=15.81	RBI=0.139535
chr1	44463169	44463169	-	A	0.194915	46	236	0	UTR3	SLC6A9	NM_006934:c.*47_*48insT,NM_001024845:c.*47_*48insT,NM_201649:c.*47_*48insT,NM_001261380:c.*47_*48insT	.	.	.	.	.	.	.	.	.	.	.	.	.	.	.	.	.	.	.	.	377.22	ins	FAO=158	FDP=234	FR=.	FRO=76	FSAF=95	FSAR=63	FSRF=62	FSRR=14	FWDB=0.18639	FXX=0.00847422	LEN=1	MLLD=94.9747	PB=0.5	PBP=1	QD=6.44823	RBI=0.189628
chr1	44463170	44463170	G	A	0.455319	107	235	2	UTR3	SLC6A9	NM_006934:c.*47C>T,NM_001024845:c.*47C>T,NM_201649:c.*47C>T,NM_001261380:c.*47C>T	.	.	rs2248253	.	.	0.0628	.	0.28	.	.	.	.	.	.	.	.	.	.	.	.	408.57	snp	FAO=107	FDP=235	FR=.	FRO=128	FSAF=92	FSAR=15	FSRF=65	FSRR=63	FWDB=0.0984579	FXX=0.00423711	LEN=1	MLLD=76.5474	PB=0.5	PBP=1	QD=6.95432	RBI=0.0985242
chr1	44466606	44466606	G	A	0.490323	76	155	2	intronic	SLC6A9	.	.	.	rs2248632	.	.	0.0656	.	0.29	.	.	.	.	0	B	.	.	1	P	-0.82	T	326.22	snp	FAO=77	FDP=156	FR=.	FRO=79	FSAF=37	FSAR=40	FSRF=41	FSRR=38	FWDB=0.0462704	FXX=0	LEN=1	MLLD=59.436	PB=0.5	PBP=1	QD=8.36458	RBI=0.0511847
chr1	44467116	44467116	C	T	0.400982	245	611	1	exonic	SLC6A9	.	synonymous SNV	SLC6A9:NM_001261380:exon8:c.G1158A:p.P386P,SLC6A9:NM_006934:exon8:c.G1203A:p.P401P,SLC6A9:NM_001024845:exon9:c.G1146A:p.P382P,SLC6A9:NM_201649:exon9:c.G1365A:p.P455P	rs76354303	.	.	0.0149	.	0.015	.	.	.	.	.	.	.	.	.	.	.	.	489.68	snp	FAO=156	FDP=397	FR=.	FRO=241	FSAF=78	FSAR=78	FSRF=116	FSRR=125	FWDB=-0.00942506	FXX=0.00749981	LEN=1	MLLD=91.1084	PB=0.5	PBP=1	QD=4.9338	RBI=0.0364117
chr1	44468235	44468235	G	A	0.669065	93	139	1	exonic	SLC6A9	.	synonymous SNV	SLC6A9:NM_001261380:exon6:c.C819T:p.D273D,SLC6A9:NM_006934:exon6:c.C864T:p.D288D,SLC6A9:NM_001024845:exon7:c.C807T:p.D269D,SLC6A9:NM_201649:exon7:c.C1026T:p.D342D	rs2248829	.	.	0.066	.	0.32	.	.	.	.	.	.	.	.	.	.	.	.	543.84	snp	FAO=92	FDP=138	FR=.	FRO=46	FSAF=47	FSAR=45	FSRF=22	FSRR=24	FWDB=-0.0159612	FXX=0.00719373	LEN=1	MLLD=353.65	PB=0.5	PBP=1	QD=15.7635	RBI=0.019625
chr1	44595047	44595047	T	A	0.47619	90	189	1	exonic	KLF17	.	nonsynonymous SNV	KLF17:NM_173484:exon2:c.T104A:p.I35N	rs11210969	.	.	0.2917	.	0.32	.	.	0.06	T	0.868	P	0.965	N	1	P	2.59	T	368.13	snp	FAO=90	FDP=188	FR=.	FRO=98	FSAF=45	FSAR=45	FSRF=46	FSRR=52	FWDB=-0.022453	FXX=0.00529073	LEN=1	MLLD=253.972	PB=0.5	PBP=1	QD=7.83251	RBI=0.0225351
chr1	44595113	44595113	G	C	0.4	126	315	1	exonic	KLF17	.	nonsynonymous SNV	KLF17:NM_173484:exon2:c.G170C:p.S57T	rs2429051	.	.	0.664	.	0.69	.	.	0.4	T	0.183	B	0.653	N	1	P	2.95	T	396.93	snp	FAO=126	FDP=321	FR=.	FRO=195	FSAF=67	FSAR=59	FSRF=99	FSRR=96	FWDB=-0.0751228	FXX=0	LEN=1	MLLD=113.401	PB=0.5	PBP=1	QD=4.94617	RBI=0.0751666
chr1	44595183	44595183	G	T	0.724832	108	149	1	exonic	KLF17	.	nonsynonymous SNV	KLF17:NM_173484:exon2:c.G240T:p.Q80H	rs6656945	.	.	0.0008	.	0.22	.	.	0.04	D	0.767	P	0.914	N	1	P	2.8	T	696.47	snp	FAO=108	FDP=149	FR=.	FRO=41	FSAF=57	FSAR=51	FSRF=28	FSRR=13	FWDB=-0.0135591	FXX=0	LEN=1	MLLD=60.732	PB=0.5	PBP=1	QD=18.6972	RBI=0.0954499
chr1	44595708	44595708	C	T	0.631769	350	554	3	exonic	KLF17	.	synonymous SNV	KLF17:NM_173484:exon2:c.C765T:p.P255P	rs7524274	.	.	0.001	.	0.22	.	.	.	.	.	.	.	.	.	.	.	.	1393.49	snp	FAO=253	FDP=400	FR=.	FRO=147	FSAF=139	FSAR=114	FSRF=78	FSRR=69	FWDB=0.00660081	FXX=0	LEN=1	MLLD=161.5	PB=0.5	PBP=1	QD=13.9349	RBI=0.0151161
chr1	44685661	44685661	G	A	0.547826	63	115	1	intronic	DMAP1	.	.	.	rs74983620	.	.	0.0001	.	0.065	.	.	.	.	.	.	.	.	.	.	.	.	311.32	snp	FAO=64	FDP=115	FR=.	FRO=51	FSAF=28	FSAR=36	FSRF=24	FSRR=27	FWDB=-0.0108573	FXX=0.00861995	LEN=1	MLLD=172.344	PB=0.5	PBP=1	QD=10.8284	RBI=0.153564
chr1	44685695	44685695	G	A	0.42735	50	117	1	exonic	DMAP1	.	nonsynonymous SNV	DMAP1:NM_019100:exon9:c.G1058A:p.S353N,DMAP1:NM_001034023:exon10:c.G1058A:p.S353N,DMAP1:NM_001034024:exon10:c.G1058A:p.S353N	rs138593911	.	.	0.0013	.	0.002	.	.	0.56	T	0	B	0	D	1	D	.	.	182.53	snp	FAO=50	FDP=117	FR=.	FRO=67	FSAF=23	FSAR=27	FSRF=29	FSRR=38	FWDB=-0.0179201	FXX=0	LEN=1	MLLD=138.552	PB=0.5	PBP=1	QD=6.24035	RBI=0.0217224
chr1	45241857	45241857	C	T	0.483221	72	149	5	intronic	RPS8	.	.	.	rs116078889	.	.	0.0079	.	0.014	.	.	.	.	.	.	.	.	.	.	.	.	299.95	snp	FAO=72	FDP=149	FR=.	FRO=77	FSAF=30	FSAR=42	FSRF=39	FSRR=38	FWDB=0.0162396	FXX=0	LEN=1	MLLD=254.253	PB=0.5	PBP=1	QD=8.05231	RBI=0.0168698
chr1	45250007	45250007	C	G	0.591837	29	49	1	exonic	BEST4	.	nonsynonymous SNV	BEST4:NM_153274:exon9:c.G1297C:p.V433L	rs59895800	.	.	.	.	0.54	.	.	0.25	T	0.001	B	0.212	N	1	P	-4.53	D	157.56	snp	FAO=29	FDP=49	FR=.	FRO=20	FSAF=13	FSAR=16	FSRF=16	FSRR=4	FWDB=0.0135843	FXX=0	LEN=1	MLLD=212.124	PB=0.5	PBP=1	QD=12.8617	RBI=0.023658
chr1	45271828	45271828	T	C	0.709091	39	55	1	exonic	TCTEX1D4	.	synonymous SNV	TCTEX1D4:NM_001013632:exon2:c.A513G:p.V171V	rs17885815	.	.	0.1518	.	0.26	.	.	.	.	.	.	.	.	.	.	.	.	246.52	snp	FAO=39	FDP=55	FR=.	FRO=16	FSAF=8	FSAR=31	FSRF=8	FSRR=8	FWDB=-0.00620019	FXX=0	LEN=1	MLLD=114.21	PB=0.5	PBP=1	QD=17.9289	RBI=0.0263965
chr1	45276427	45276427	G	A	0.59322	175	295	1	intronic	BTBD19	.	.	.	rs3795718	.	.	.	.	0.22	.	.	.	.	.	.	.	.	.	.	.	.	907.79	snp	FAO=175	FDP=292	FR=.	FRO=117	FSAF=100	FSAR=75	FSRF=52	FSRR=65	FWDB=-0.0336497	FXX=0.0101691	LEN=1	MLLD=103.264	PB=0.5	PBP=1	QD=12.4354	RBI=0.0360405
chr1	45292866	45292866	G	A	0.639053	108	169	1	exonic	PTCH2	.	synonymous SNV	PTCH2:NM_001166292:exon16:c.C2487T:p.D829D,PTCH2:NM_003738:exon16:c.C2487T:p.D829D	rs2295996	.	.	0.167	.	0.23	.	.	.	.	.	.	.	.	.	.	.	.	621.23	snp	FAO=109	FDP=169	FR=.	FRO=60	FSAF=74	FSAR=35	FSRF=28	FSRR=32	FWDB=-0.012885	FXX=0.00588201	LEN=1	MLLD=302.298	PB=0.5	PBP=1	QD=14.7037	RBI=0.0221744
chr1	45293518	45293518	A	G	0.598253	137	229	1	exonic	PTCH2	.	synonymous SNV	PTCH2:NM_001166292:exon14:c.T2055C:p.A685A,PTCH2:NM_003738:exon14:c.T2055C:p.A685A	rs7525308	.	.	0.3423	.	0.6	.	.	.	.	.	.	.	.	.	.	.	.	714.45	snp	FAO=137	FDP=230	FR=.	FRO=93	FSAF=47	FSAR=90	FSRF=43	FSRR=50	FWDB=-0.00755295	FXX=0	LEN=1	MLLD=65.7757	PB=0.5	PBP=1	QD=12.4252	RBI=0.00828592
chr1	45294156	45294156	T	C	0.629893	177	281	1	intronic	PTCH2	.	.	.	rs2273940	.	.	0.3426	.	0.59	.	.	.	.	.	.	.	.	.	.	.	.	983.92	snp	FAO=177	FDP=278	FR=.	FRO=101	FSAF=78	FSAR=99	FSRF=29	FSRR=72	FWDB=-0.0166875	FXX=0.0106758	LEN=1	MLLD=262.396	PB=0.5	PBP=1	QD=14.1571	RBI=0.0180853
chr1	45307506	45307506	G	A	0.488722	65	133	1	intronic	PTCH2	.	.	.	rs3795720	.	.	0.3437	.	0.54	.	.	.	.	.	.	.	.	.	.	.	.	274.26	snp	FAO=65	FDP=133	FR=.	FRO=68	FSAF=42	FSAR=23	FSRF=38	FSRR=30	FWDB=-0.0112256	FXX=0	LEN=1	MLLD=69.3573	PB=0.5	PBP=1	QD=8.2483	RBI=0.0252884
chr1	45340282	45340282	C	T	0.647541	79	122	2	UTR3	EIF2B3	NM_001166588:c.*31G>A	.	.	rs9988451	.	.	0.3466	.	0.61	.	.	.	.	.	.	.	.	.	.	.	.	450.19	snp	FAO=79	FDP=122	FR=.	FRO=43	FSAF=43	FSAR=36	FSRF=16	FSRR=27	FWDB=-0.0828343	FXX=0	LEN=1	MLLD=52.8472	PB=0.5	PBP=1	QD=14.7602	RBI=0.0828365
chr1	45475566	45475566	A	G	1	99	99	1	intronic	HECTD3	.	.	.	rs6429552	.	.	.	.	1	.	.	.	.	.	.	.	.	.	.	.	.	953.28	snp	FAO=99	FDP=99	FR=.	FRO=0	FSAF=70	FSAR=29	FSRF=0	FSRR=0	FWDB=0.0182949	FXX=0	LEN=1	MLLD=185.072	PB=0.5	PBP=1	QD=38.5166	RBI=0.0191849
chr1	45476069	45476069	C	A	0.976261	329	337	3	intronic	HECTD3	.	.	.	rs7533668	.	.	.	.	1	.	.	.	.	.	.	.	.	.	.	.	.	3026.05	snp	FAO=329	FDP=337	FR=.	FRO=8	FSAF=156	FSAR=173	FSRF=2	FSRR=6	FWDB=0.0197415	FXX=0	LEN=1	MLLD=87.9333	PB=0.5	PBP=1	QD=35.9175	RBI=0.0206291
chr1	45486272	45486272	T	C	1	301	301	1	intronic	ZSWIM5	.	.	.	rs998418	.	.	0.7517	.	0.78	.	.	.	.	.	.	.	.	.	.	.	.	2885.61	snp	FAO=301	FDP=301	FR=.	FRO=0	FSAF=164	FSAR=137	FSRF=0	FSRR=0	FWDB=-0.00170925	FXX=0	LEN=1	MLLD=72.0611	PB=0.5	PBP=1	QD=38.347	RBI=0.0227439
chr1	45500083	45500083	C	T	0.482143	27	56	2	exonic	ZSWIM5	.	nonsynonymous SNV	ZSWIM5:NM_020883:exon11:c.G2350A:p.V784M	rs145298923	.	.	0.0091	.	0.014	.	.	0.11	T	0.825	P	0	D	1	D	0.93	T	119.83	snp	FAO=27	FDP=55	FR=.	FRO=28	FSAF=9	FSAR=18	FSRF=15	FSRR=13	FWDB=0.0419934	FXX=0.017854	LEN=1	MLLD=63.21	PB=0.5	PBP=1	QD=8.71499	RBI=0.0504201
chr1	45504720	45504720	G	C	0.986239	215	218	2	exonic	ZSWIM5	.	synonymous SNV	ZSWIM5:NM_020883:exon8:c.C1782G:p.T594T	rs7551698	.	.	0.5961	.	0.69	.	.	.	.	.	.	.	.	.	.	.	.	2040.99	snp	FAO=216	FDP=216	FR=.	FRO=0	FSAF=38	FSAR=178	FSRF=0	FSRR=0	FWDB=0.0445545	FXX=0.00917389	LEN=1	MLLD=97.1951	PB=0.5	PBP=1	QD=37.796	RBI=0.0447251
chr1	45796269	45796269	G	C	0.969072	94	97	1	intronic	MUTYH	.	.	.	rs3219493	.	.	0.9113	.	0.98	.	.	.	.	.	.	.	.	.	.	.	.	913.83	snp	FAO=94	FDP=94	FR=.	FRO=0	FSAF=33	FSAR=61	FSRF=0	FSRR=0	FWDB=0.0123236	FXX=0.059994	LEN=1	MLLD=336.839	PB=0.5	PBP=1	QD=38.8862	RBI=0.0174919
chr1	45798555	45798555	T	C	0.990724	534	539	2	intronic	MUTYH	.	.	.	rs3219487	.	.	0.912	.	0.98	.	.	.	.	.	.	.	.	.	.	.	.	3748.43	snp	FAO=395	FDP=395	FR=.	FRO=0	FSAF=172	FSAR=223	FSRF=0	FSRR=0	FWDB=0.00868078	FXX=0.0124997	LEN=1	MLLD=163.484	PB=0.5	PBP=1	QD=37.9588	RBI=0.0138707
chr1	45973928	45973928	G	A	0.99635	273	274	1	exonic	MMACHC	.	synonymous SNV	MMACHC:NM_015506:exon3:c.G321A:p.V107V	rs2275276	CLINSIG=non-pathogenic|non-pathogenic;CLNDBN=not_specified|not_provided;CLNREVSTAT=criteria_provided\x2c_single_submitter|criteria_provided\x2c_single_submitter;CLNACC=RCV000081738.3|RCV000126793.1;CLNDSDB=MedGen|MedGen;CLNDSDBID=CN169374|CN221809	.	0.437	.	0.6	.	.	.	.	.	.	.	.	.	.	.	.	2615.77	snp	FAO=273	FDP=273	FR=.	FRO=0	FSAF=138	FSAR=135	FSRF=0	FSRR=0	FWDB=-0.0107396	FXX=0.0036495	LEN=1	MLLD=201.76	PB=0.5	PBP=1	QD=38.3263	RBI=0.0415439
chr1	45981512	45981512	T	C	0.992248	128	129	3	intronic	PRDX1	.	.	.	rs2356559	.	.	.	.	0.93	.	.	.	.	.	.	.	.	.	.	.	.	1215.58	snp	FAO=128	FDP=128	FR=.	FRO=0	FSAF=46	FSAR=82	FSRF=0	FSRR=0	FWDB=-0.0108634	FXX=0.00775134	LEN=1	MLLD=55.3564	PB=0.5	PBP=1	QD=37.9868	RBI=0.0284284
chr1	46073489	46073489	G	A	1	199	199	1	exonic	NASP	.	synonymous SNV	NASP:NM_001195193:exon4:c.G714A:p.P238P,NASP:NM_002482:exon6:c.G906A:p.P302P	rs2230657	.	.	0.4765	.	0.68	.	.	.	.	.	.	.	.	.	.	.	.	1914.43	snp	FAO=199	FDP=199	FR=.	FRO=0	FSAF=86	FSAR=113	FSRF=0	FSRR=0	FWDB=0.0052941	FXX=0	LEN=1	MLLD=64.2274	PB=0.5	PBP=1	QD=38.4809	RBI=0.0608299
chr1	46078854	46078854	A	G	1	94	94	1	exonic	NASP	.	synonymous SNV	NASP:NM_001195193:exon5:c.A1248G:p.S416S,NASP:NM_152298:exon6:c.A423G:p.S141S,NASP:NM_002482:exon7:c.A1440G:p.S480S	rs2230658	.	.	0.7049	.	0.77	.	.	.	.	.	.	.	.	0	P	.	.	893.01	snp	FAO=94	FDP=94	FR=.	FRO=0	FSAF=51	FSAR=43	FSRF=0	FSRR=0	FWDB=0.0192224	FXX=0	LEN=1	MLLD=182.809	PB=0.5	PBP=1	QD=38.0004	RBI=0.0240939
chr1	46078884	46078884	C	T	1	90	90	2	exonic	NASP	.	synonymous SNV	NASP:NM_001195193:exon5:c.C1278T:p.T426T,NASP:NM_152298:exon6:c.C453T:p.T151T,NASP:NM_002482:exon7:c.C1470T:p.T490T	rs2230659	.	.	0.7049	.	0.77	.	.	.	.	.	.	.	.	0	P	.	.	869.66	snp	FAO=90	FDP=90	FR=.	FRO=0	FSAF=47	FSAR=43	FSRF=0	FSRR=0	FWDB=-0.0178746	FXX=0	LEN=1	MLLD=228.685	PB=0.5	PBP=1	QD=38.6516	RBI=0.0226464
chr1	46080947	46080947	A	C	0.992754	137	138	1	intronic	NASP	.	.	.	rs1972410	.	.	0.708	.	0.78	.	.	.	.	.	.	.	.	.	.	.	.	1290.06	snp	FAO=136	FDP=136	FR=.	FRO=0	FSAF=78	FSAR=58	FSRF=0	FSRR=0	FWDB=0.0510177	FXX=0.0144917	LEN=1	MLLD=205.231	PB=0.5	PBP=1	QD=37.9428	RBI=0.0816899
chr1	46081940	46081940	T	A	0.97619	41	42	2	intronic	NASP	.	.	.	rs2356581	.	.	0.9579	.	1	.	.	.	.	.	.	.	.	.	.	.	.	369.12	snp	FAO=41	FDP=42	FR=.	FRO=1	FSAF=20	FSAR=21	FSRF=0	FSRR=1	FWDB=0.0250344	FXX=0	LEN=1	MLLD=203.895	PB=0.5	PBP=1	QD=35.1546	RBI=0.0259556
chr1	46081960	46081960	C	T	0.952381	40	42	1	intronic	NASP	.	.	.	rs2253862	.	.	0.708	.	0.78	.	.	.	.	.	.	.	.	.	.	.	.	347.67	snp	FAO=40	FDP=42	FR=.	FRO=2	FSAF=20	FSAR=20	FSRF=0	FSRR=2	FWDB=-0.0129392	FXX=0	LEN=1	MLLD=189.549	PB=0.5	PBP=1	QD=33.1114	RBI=0.015374
chr1	46082431	46082431	C	A	0.994253	173	174	3	intronic	NASP	.	.	.	rs2991988	.	.	0.7049	.	0.75	.	.	.	.	.	.	.	.	.	.	.	.	1637.54	snp	FAO=173	FDP=173	FR=.	FRO=0	FSAF=74	FSAR=99	FSRF=0	FSRR=0	FWDB=-0.00854072	FXX=0.0114279	LEN=1	MLLD=250.587	PB=0.5	PBP=1	QD=37.8621	RBI=0.00910631
chr1	46086077	46086077	C	T	0.996491	284	285	1	exonic	CCDC17	.	nonsynonymous SNV	CCDC17:NM_001114938:exon13:c.G1739A:p.S580N,CCDC17:NM_001190182:exon13:c.G1712A:p.S571N	rs3014246	.	.	0.7073	.	0.78	.	.	0.79	T	0.001	B	.	.	1	P	2.25	T	2719.5	snp	FAO=285	FDP=285	FR=.	FRO=0	FSAF=125	FSAR=160	FSRF=0	FSRR=0	FWDB=0.00950149	FXX=0.00349638	LEN=1	MLLD=131.672	PB=0.5	PBP=1	QD=38.1684	RBI=0.0276398
chr1	46086913	46086913	C	T	1	99	99	1	intronic	CCDC17	.	.	.	rs3014245	.	.	0.71	.	0.81	.	.	.	.	.	.	.	.	.	.	.	.	953.28	snp	FAO=99	FDP=99	FR=.	FRO=0	FSAF=29	FSAR=70	FSRF=0	FSRR=0	FWDB=-0.0642809	FXX=0	LEN=1	MLLD=71.0981	PB=0.5	PBP=1	QD=38.5165	RBI=0.0642945
chr1	46087577	46087577	G	A	1	158	158	2	exonic	CCDC17	.	nonsynonymous SNV	CCDC17:NM_001114938:exon8:c.C1058T:p.P353L,CCDC17:NM_001190182:exon8:c.C1031T:p.P344L	rs3014242	.	.	0.7055	.	0.78	.	.	1	T	0.14	B	0.001	N	0	P	1.97	T	1518.32	snp	FAO=158	FDP=158	FR=.	FRO=0	FSAF=77	FSAR=81	FSRF=0	FSRR=0	FWDB=0.0240026	FXX=0	LEN=1	MLLD=314.442	PB=0.5	PBP=1	QD=38.4386	RBI=0.0470954
chr1	46089225	46089225	C	G	0.978836	185	189	1	intronic	CCDC17	.	.	.	rs3014240	.	.	.	.	0.83	.	.	.	.	.	.	.	.	.	.	.	.	1715.93	snp	FAO=185	FDP=189	FR=.	FRO=4	FSAF=94	FSAR=91	FSRF=4	FSRR=0	FWDB=0.0372303	FXX=0	LEN=1	MLLD=208.224	PB=0.5	PBP=1	QD=36.3159	RBI=0.0661407
chr1	46476587	46476587	T	G	0.992857	139	140	1	exonic	MAST2	.	nonsynonymous SNV	MAST2:NM_015112:exon10:c.T1164G:p.D388E	rs11211247	.	.	0.7389	.	0.98	.	.	1	T	0	B	0	N	0	P	1.87	T	1323.12	snp	FAO=139	FDP=139	FR=.	FRO=0	FSAF=3	FSAR=136	FSRF=0	FSRR=0	FWDB=0.0107565	FXX=0.0141834	LEN=1	MLLD=83.9033	PB=0.5	PBP=1	QD=38.0753	RBI=0.0159693
chr1	46493460	46493460	T	G	0.893258	159	178	2	exonic	MAST2	.	nonsynonymous SNV	MAST2:NM_015112:exon17:c.T1977G:p.I659M	rs1707336	.	.	0.436	.	0.66	.	.	1	T	1	D	0	D	0	P	-0.15	T	1282.37	snp	FAO=159	FDP=179	FR=.	FRO=20	FSAF=73	FSAR=86	FSRF=15	FSRR=5	FWDB=-0.0444549	FXX=0	LEN=1	MLLD=44.5858	PB=0.5	PBP=1	QD=28.6564	RBI=0.0679991
chr1	46496709	46496709	A	G	1	485	485	1	exonic	MAST2	.	synonymous SNV	MAST2:NM_015112:exon23:c.A2739G:p.S913S	rs925524	.	.	0.7187	.	0.75	.	.	.	.	.	.	.	.	.	.	.	.	3853.47	snp	FAO=400	FDP=400	FR=.	FRO=0	FSAF=206	FSAR=194	FSRF=0	FSRR=0	FWDB=-0.0109979	FXX=0	LEN=1	MLLD=97.4096	PB=0.5	PBP=1	QD=38.5347	RBI=0.0463113
chr1	46498375	46498375	A	G	1	239	239	1	exonic	MAST2	.	synonymous SNV	MAST2:NM_015112:exon26:c.A3522G:p.V1174V	rs1622208	.	.	0.71	.	0.76	.	.	.	.	.	.	.	.	.	.	.	.	2300.89	snp	FAO=239	FDP=239	FR=.	FRO=0	FSAF=129	FSAR=110	FSRF=0	FSRR=0	FWDB=0.0187171	FXX=0	LEN=1	MLLD=83.3676	PB=0.5	PBP=1	QD=38.5087	RBI=0.0188744
chr1	46499526	46499526	A	G	0.632143	177	280	3	exonic	MAST2	.	nonsynonymous SNV	MAST2:NM_015112:exon27:c.A3590G:p.K1197R	rs1052607	.	.	0.0753	.	0.08	.	.	0.33	T	0.33	B	0	D	1	D	-0.1	T	978.69	snp	FAO=177	FDP=280	FR=.	FRO=103	FSAF=88	FSAR=89	FSRF=54	FSRR=49	FWDB=0.00944042	FXX=0	LEN=1	MLLD=327.382	PB=0.5	PBP=1	QD=13.9812	RBI=0.0118169
chr1	46500251	46500251	G	A	0.454545	30	66	1	exonic	MAST2	.	nonsynonymous SNV	MAST2:NM_015112:exon29:c.G3910A:p.V1304M	rs33931638	.	.	0.0761	.	0.08	.	.	0.11	T	0.951	P	0.002	N	1	D	1.36	T	121.46	snp	FAO=30	FDP=66	FR=.	FRO=36	FSAF=10	FSAR=20	FSRF=12	FSRR=24	FWDB=-0.00606767	FXX=0	LEN=1	MLLD=67.2244	PB=0.5	PBP=1	QD=7.36117	RBI=0.0427706
chr1	46500993	46500993	A	G	0.325301	27	83	1	exonic	MAST2	.	nonsynonymous SNV	MAST2:NM_015112:exon29:c.A4652G:p.D1551G	rs1052610	.	.	0.1126	.	0.11	.	.	0.47	T	0.02	B	0.867	N	1	P	-0.26	T	73.86	snp	FAO=27	FDP=83	FR=.	FRO=56	FSAF=10	FSAR=17	FSRF=17	FSRR=39	FWDB=0.017532	FXX=0	LEN=1	MLLD=71.9294	PB=0.5	PBP=1	QD=3.55942	RBI=0.052673
chr1	46511487	46511487	G	C	1	91	91	1	intronic	PIK3R3	.	.	.	rs2297883	.	.	.	.	0.73	.	.	.	.	.	.	.	.	.	.	.	.	865.21	snp	FAO=91	FDP=91	FR=.	FRO=0	FSAF=46	FSAR=45	FSRF=0	FSRR=0	FWDB=-0.0132748	FXX=0	LEN=1	MLLD=69.3	PB=0.5	PBP=1	QD=38.031	RBI=0.0265188
chr1	46521517	46521517	G	A	0.995283	211	212	1	exonic	PIK3R3	.	synonymous SNV	PIK3R3:NM_001303427:exon7:c.C1029T:p.S343S,PIK3R3:NM_003629:exon7:c.C891T:p.S297S,PIK3R3:NM_001114172:exon8:c.C891T:p.S297S,PIK3R3:NM_001303428:exon8:c.C942T:p.S314S	rs785468	.	.	0.7077	.	0.75	.	.	.	.	.	.	.	.	.	.	.	.	1960.8	snp	FAO=205	FDP=205	FR=.	FRO=0	FSAF=129	FSAR=76	FSRF=0	FSRR=0	FWDB=0.00255211	FXX=0.0330173	LEN=1	MLLD=256.89	PB=0.5	PBP=1	QD=38.2594	RBI=0.0302007
chr1	46521559	46521559	A	T	0.99	198	200	1	exonic	PIK3R3	.	nonsynonymous SNV	PIK3R3:NM_001303427:exon7:c.T987A:p.N329K,PIK3R3:NM_003629:exon7:c.T849A:p.N283K,PIK3R3:NM_001114172:exon8:c.T849A:p.N283K,PIK3R3:NM_001303428:exon8:c.T900A:p.N300K	rs785467	.	.	0.7081	.	0.75	.	.	1	T	0	B	0	N	0	P	1.75	T	1808.81	snp	FAO=192	FDP=192	FR=.	FRO=0	FSAF=114	FSAR=78	FSRF=0	FSRR=0	FWDB=0.00431706	FXX=0.0679579	LEN=1	MLLD=200.268	PB=0.5	PBP=1	QD=37.6836	RBI=0.0178692
chr1	46655158	46655158	T	C	1	253	253	1	exonic	POMGNT1	.	nonsynonymous SNV	POMGNT1:NM_001290129:exon20:c.A1801G:p.M601V,POMGNT1:NM_001290130:exon20:c.A1438G:p.M480V,POMGNT1:NM_001243766:exon21:c.A1867G:p.M623V,POMGNT1:NM_017739:exon21:c.A1867G:p.M623V	rs6659553	CLINSIG=non-pathogenic;CLNDBN=not_specified;CLNREVSTAT=no_assertion_criteria_provided;CLNACC=RCV000153758.2;CLNDSDB=MedGen;CLNDSDBID=CN169374	.	0.9994	.	1	.	.	1	T	0	B	0	N	0	P	-1.76	D	2426.05	snp	FAO=253	FDP=253	FR=.	FRO=0	FSAF=112	FSAR=141	FSRF=0	FSRR=0	FWDB=0.00485539	FXX=0.00784283	LEN=1	MLLD=251.983	PB=0.5	PBP=1	QD=38.3566	RBI=0.00564851
chr1	46655645	46655645	C	T	0.6	96	160	2	exonic	POMGNT1	.	nonsynonymous SNV	POMGNT1:NM_001290129:exon19:c.G1600A:p.D534N,POMGNT1:NM_001290130:exon19:c.G1237A:p.D413N,POMGNT1:NM_001243766:exon20:c.G1666A:p.D556N,POMGNT1:NM_017739:exon20:c.G1666A:p.D556N	rs74374973	CLINSIG=pathogenic|unknown;CLNDBN=Limb-girdle_muscular_dystrophy-dystroglycanopathy\x2c_type_C3|Congenital_muscular_dystrophy;CLNREVSTAT=no_assertion_criteria_provided|criteria_provided\x2c_single_submitter;CLNACC=RCV000004204.1|RCV000150003.1;CLNDSDB=MedGen:OMIM|GeneReviews:MedGen:SNOMED_CT;CLNDSDBID=C3150417:613157|NBK1291:C0699743:240059009	.	0.0119	.	0.018	.	.	0.12	T	0.998	D	0	D	1	A	-1.59	D	522.16	snp	FAO=99	FDP=163	FR=.	FRO=64	FSAF=65	FSAR=34	FSRF=40	FSRR=24	FWDB=-0.000617753	FXX=0	LEN=1	MLLD=50.2769	PB=0.5	PBP=1	QD=12.8138	RBI=0.0938184
[truncated: 35,570 more rows]
[truncated: 18 more columns]

## Sheet: Cisplatin candidates
Chr	Start	End	Ref	Alt	Allele frequency	Allele count	Depth	Homopolymer length	Func.refGene	Gene.refGene	GeneDetail.refGene	ExonicFunc.refGene	AAChange.refGene	avsnp142	clinvar_20150629	Type
[truncated: 232 more rows]

[truncated: 1 more sheets: TCGA SMG]
