# Supplementary material for: Distinctive mutational spectrum and karyotype disruption in long-term cisplatin-treated urothelial carcinoma cell lines
Source: Sci Rep. 2019 Oct 9;9:14476. doi: 10.1038/s41598-019-50891-w (PMC6785536; doi:10.1038/s41598-019-50891-w)
Supplement: Supplementary file 5 — Suppl Table 4 [file 41598_2019_50891_MOESM5_ESM.xlsx]

## Sheet: J82-LTT_hg19_raw
Chr	Start	End	Ref	Alt	Allele frequency	Allele count	Depth	Homopolymer length	Func.refGene	Gene.refGene	GeneDetail.refGene	ExonicFunc.refGene	AAChange.refGene	avsnp142	clinvar_20150629	cosmic70	esp6500siv2_ea	EUR.sites.2015_08	PopFreqMax	targetScanS	gwasCatalog	SIFT_score	SIFT_pred	Polyphen2_HDIV_score	Polyphen2_HDIV_pred	LRT_score	LRT_pred	MutationTaster_score	MutationTaster_pred	FATHMM_score	FATHMM_pred	Quality	Type
chr1	871334	871334	G	T	0.987342	156	158	2	intronic	SAMD11	.	.	.	rs4072383	.	.	.	.	0.71	.	.	.	.	.	.	.	.	.	.	.	.	1498.71	snp	FAO=156	FDP=156	FR=.	FRO=0	FSAF=92	FSAR=64	FSRF=0	FSRR=0	FWDB=-0.052295	FXX=0.0126574	LEN=1	MLLD=59.0793	PB=0.5	PBP=1	QD=38.4284	RBI=0.0526355
chr1	880238	880238	A	G	1	74	74	1	intronic	NOC2L	.	.	.	rs3748592	.	.	.	.	0.95	.	.	.	.	.	.	.	.	.	.	.	.	712.13	snp	FAO=75	FDP=75	FR=.	FRO=0	FSAF=24	FSAR=51	FSRF=0	FSRR=0	FWDB=0.0332937	FXX=0	LEN=1	MLLD=66.6799	PB=0.5	PBP=1	QD=37.9803	RBI=0.0407942
chr1	881627	881627	G	A	0.984252	250	254	4	exonic	NOC2L	.	synonymous SNV	NOC2L:NM_015658:exon16:c.C1843T:p.L615L	rs2272757	.	.	0.6379	.	0.66	.	.	.	.	.	.	.	.	.	.	.	.	2345.56	snp	FAO=251	FDP=251	FR=.	FRO=0	FSAF=139	FSAR=112	FSRF=0	FSRR=0	FWDB=-0.0199514	FXX=0.0233454	LEN=1	MLLD=51.3554	PB=0.5	PBP=1	QD=37.3794	RBI=0.138112
chr1	881918	881918	G	A	0.406557	124	305	1	exonic	NOC2L	.	nonsynonymous SNV	NOC2L:NM_015658:exon15:c.C1667T:p.S556L	rs35471880	.	.	0.0616	.	0.069	.	.	0.03	D	0.81	P	0	D	0.999	D	0.92	T	408.4	snp	FAO=124	FDP=305	FR=.	FRO=181	FSAF=70	FSAR=54	FSRF=115	FSRR=66	FWDB=-0.0200645	FXX=0	LEN=1	MLLD=260.248	PB=0.5	PBP=1	QD=5.35605	RBI=0.0276695
chr1	883625	883625	A	G	1	72	72	1	intronic	NOC2L	.	.	.	rs4970378	.	.	1	.	1	.	.	.	.	.	.	.	.	.	.	.	.	689.88	snp	FAO=73	FDP=73	FR=.	FRO=0	FSAF=34	FSAR=39	FSRF=0	FSRR=0	FWDB=-0.00714931	FXX=0	LEN=1	MLLD=180.406	PB=0.5	PBP=1	QD=37.8014	RBI=0.0311243
chr1	887560	887560	A	C	0.983425	178	181	2	intronic	NOC2L	.	.	.	rs3748595	.	.	0.9327	.	0.95	.	.	.	.	.	.	.	.	.	.	.	.	1651.04	snp	FAO=178	FDP=181	FR=.	FRO=3	FSAF=57	FSAR=121	FSRF=0	FSRR=3	FWDB=-0.0126553	FXX=0	LEN=1	MLLD=66.7972	PB=0.5	PBP=1	QD=36.4871	RBI=0.0162715
chr1	887801	887801	A	G	1	43	43	1	exonic	NOC2L	.	synonymous SNV	NOC2L:NM_015658:exon10:c.T1182C:p.T394T	rs3828047	.	.	0.9384	.	0.96	.	.	.	.	.	.	.	.	.	.	.	.	401.9	snp	FAO=43	FDP=43	FR=.	FRO=0	FSAF=15	FSAR=28	FSRF=0	FSRR=0	FWDB=-0.00118244	FXX=0	LEN=1	MLLD=270.214	PB=0.5	PBP=1	QD=37.3859	RBI=0.0304439
chr1	888639	888639	T	C	0.964286	27	28	2	exonic	NOC2L	.	synonymous SNV	NOC2L:NM_015658:exon9:c.A918G:p.E306E	rs3748596	.	.	0.9383	.	0.96	.	.	.	.	.	.	.	.	.	.	.	.	244.28	snp	FAO=27	FDP=28	FR=.	FRO=1	FSAF=12	FSAR=15	FSRF=1	FSRR=0	FWDB=-0.0418938	FXX=0	LEN=1	MLLD=59.7146	PB=0.5	PBP=1	QD=34.8969	RBI=0.0718501
chr1	888659	888659	T	C	1	28	28	1	exonic	NOC2L	.	nonsynonymous SNV	NOC2L:NM_015658:exon9:c.A898G:p.I300V	rs3748597	.	.	0.9384	.	0.96	.	.	1	T	0	B	0.07	N	1	P	-0.39	T	267.06	snp	FAO=28	FDP=28	FR=.	FRO=0	FSAF=13	FSAR=15	FSRF=0	FSRR=0	FWDB=0.0111355	FXX=0	LEN=1	MLLD=92.3836	PB=0.5	PBP=1	QD=38.152	RBI=0.0147047
chr1	889158	889159	GA	CC	0.950617	77	81	1	intronic	NOC2L	.	.	.	rs369883627	.	.	.	.	0.85	.	.	.	.	.	.	.	.	.	.	.	.	750.98	mnp	FAO=79	FDP=79	FR=.	FRO=0	FSAF=37	FSAR=42	FSRF=0	FSRR=0	FWDB=-0.0117287	FXX=0.0365809	LEN=2	MLLD=127.663	PB=0.5	PBP=1	QD=38.0245	RBI=0.0747362
chr1	894573	894573	G	A	0.968127	243	251	2	intronic	NOC2L	.	.	.	rs13303010	.	.	0.8969	.	0.9	.	.	.	.	.	.	.	.	.	.	.	.	2242.37	snp	FAO=243	FDP=248	FR=.	FRO=5	FSAF=128	FSAR=115	FSRF=1	FSRR=4	FWDB=0.0234341	FXX=0.0119517	LEN=1	MLLD=349.245	PB=0.5	PBP=1	QD=36.1673	RBI=0.0357123
chr1	897325	897325	G	C	1	34	34	1	exonic	KLHL17	.	synonymous SNV	KLHL17:NM_198317:exon4:c.G609C:p.A203A	rs4970441	.	.	0.9262	.	0.94	.	.	.	.	.	.	.	.	.	.	.	.	316.55	snp	FAO=34	FDP=34	FR=.	FRO=0	FSAF=21	FSAR=13	FSRF=0	FSRR=0	FWDB=0.00248966	FXX=0	LEN=1	MLLD=259.446	PB=0.5	PBP=1	QD=37.2412	RBI=0.0466206
chr1	909221	909221	T	C	0.257576	17	66	1	exonic	PLEKHN1	.	synonymous SNV	PLEKHN1:NM_001160184:exon13:c.T1338C:p.S446S,PLEKHN1:NM_032129:exon14:c.T1443C:p.S481S	rs62639985	.	.	0.0434	.	0.043	.	.	.	.	.	.	.	.	.	.	.	.	36.07	snp	FAO=17	FDP=66	FR=.	FRO=49	FSAF=9	FSAR=8	FSRF=30	FSRR=19	FWDB=-0.0685033	FXX=0	LEN=1	MLLD=66.4567	PB=0.5	PBP=1	QD=2.18599	RBI=0.0688358
chr1	909419	909419	C	T	0.377358	40	106	1	exonic	PLEKHN1	.	synonymous SNV	PLEKHN1:NM_001160184:exon13:c.C1536T:p.D512D,PLEKHN1:NM_032129:exon14:c.C1641T:p.D547D	rs28548431	.	.	0.1855	.	0.33	.	.	.	.	.	.	.	.	.	.	.	.	126.95	snp	FAO=40	FDP=106	FR=.	FRO=66	FSAF=6	FSAR=34	FSRF=16	FSRR=50	FWDB=-0.0367315	FXX=0	LEN=1	MLLD=105.018	PB=0.5	PBP=1	QD=4.7906	RBI=0.0397155
chr1	909768	909768	A	G	1	120	120	1	intronic	PLEKHN1	.	.	.	rs2340593	.	.	1	.	1	.	.	.	.	.	.	.	.	.	.	.	.	1158.44	snp	FAO=120	FDP=120	FR=.	FRO=0	FSAF=63	FSAR=57	FSRF=0	FSRR=0	FWDB=0.00650645	FXX=0	LEN=1	MLLD=246.001	PB=0.5	PBP=1	QD=38.6148	RBI=0.0364703
chr1	948921	948921	T	C	0.986957	227	230	2	UTR5	ISG15	NM_005101:c.-33T>C	.	.	rs15842	.	.	0.9564	.	1	.	.	.	.	.	.	.	.	.	.	.	.	2158.25	snp	FAO=228	FDP=228	FR=.	FRO=0	FSAF=135	FSAR=93	FSRF=0	FSRR=0	FWDB=-0.0366133	FXX=0.00869527	LEN=1	MLLD=92.8256	PB=0.5	PBP=1	QD=37.864	RBI=0.0839439
chr1	949608	949608	G	A	0.273408	73	267	1	exonic	ISG15	.	nonsynonymous SNV	ISG15:NM_005101:exon2:c.G248A:p.S83N	rs1921	.	.	0.3949	.	0.48	.	.	0	D	0.01	B	0.001	N	1	P	1.59	T	135.72	snp	FAO=73	FDP=267	FR=.	FRO=194	FSAF=32	FSAR=41	FSRF=72	FSRR=122	FWDB=-0.00356121	FXX=0	LEN=1	MLLD=204.395	PB=0.5	PBP=1	QD=2.0333	RBI=0.00655961
chr1	949654	949654	A	G	1	174	174	1	exonic	ISG15	.	synonymous SNV	ISG15:NM_005101:exon2:c.A294G:p.V98V	rs8997	.	.	0.947	.	0.96	.	.	.	.	.	.	.	.	.	.	.	.	1662.89	snp	FAO=174	FDP=174	FR=.	FRO=0	FSAF=64	FSAR=110	FSRF=0	FSRR=0	FWDB=0.0116919	FXX=0	LEN=1	MLLD=103.155	PB=0.5	PBP=1	QD=38.2274	RBI=0.0499138
chr1	977203	977203	G	C	1	7	7	1	intronic	AGRN	.	.	.	rs3121552	.	.	.	.	1	.	.	.	.	.	.	.	.	.	.	.	.	61.34	snp	FAO=7	FDP=7	FR=.	FRO=0	FSAF=0	FSAR=7	FSRF=0	FSRR=0	FWDB=0	FXX=0	LEN=1	MLLD=37.4004	PB=0.5	PBP=1	QD=35.0519	RBI=0.058744
chr1	977330	977330	T	C	1	38	38	1	intronic	AGRN	.	.	.	rs2799066	CLINSIG=non-pathogenic;CLNDBN=not_specified;CLNREVSTAT=criteria_provided\x2c_single_submitter;CLNACC=RCV000116254.1;CLNDSDB=MedGen;CLNDSDBID=CN169374	.	0.9208	.	1	.	.	.	.	.	.	.	.	.	.	.	.	363.29	snp	FAO=38	FDP=38	FR=.	FRO=0	FSAF=29	FSAR=9	FSRF=0	FSRR=0	FWDB=0.0329684	FXX=0	LEN=1	MLLD=87.5209	PB=0.5	PBP=1	QD=38.2415	RBI=0.0331061
chr1	979748	979748	A	T	0.311111	28	90	1	exonic	AGRN	.	nonsynonymous SNV	AGRN:NM_198576:exon12:c.A2183T:p.E728V	rs113288277	CLINSIG=non-pathogenic;CLNDBN=not_specified;CLNREVSTAT=criteria_provided\x2c_single_submitter;CLNACC=RCV000116256.1;CLNDSDB=MedGen;CLNDSDBID=CN169374	.	0.0426	.	0.047	.	.	0.05	D	0.998	D	0	D	1	D	3.56	T	71.72	snp	FAO=28	FDP=90	FR=.	FRO=62	FSAF=9	FSAR=19	FSRF=24	FSRR=38	FWDB=-0.00689566	FXX=0	LEN=1	MLLD=64.8224	PB=0.5	PBP=1	QD=3.18747	RBI=0.0116665
chr1	981995	981995	A	C	#VALUE!	7;6	16	1;6	exonic	AGRN	.	nonsynonymous SNV	AGRN:NM_198576:exon18:c.A3130C:p.T1044P	.	.	.	.	.	.	.	.	0.2	T	0.004	B	0.263	N	1	N	-1.02	T	131.72	snp;snp	FAO=7,7	FDP=16	FR=.,HEALED	FRO=0	FSAF=0,0	FSAR=7,7	FSRF=0	FSRR=0	FWDB=0,0	FXX=0	LEN=1,1	MLLD=157.755,50.1389	PB=0.5,0.5	PBP=1,1	QD=32.9307	RBI=0.0111062,0.0436981
chr1	981994	981994	C	G	#VALUE!	7;6	16	1;6	exonic	AGRN	.	synonymous SNV	AGRN:NM_198576:exon18:c.C3129G:p.P1043P	.	.	.	.	.	.	.	.	.	.	.	.	.	.	.	.	.	.	131.72	snp;snp	FAO=7,7	FDP=16	FR=.,HEALED	FRO=0	FSAF=0,0	FSAR=7,7	FSRF=0	FSRR=0	FWDB=0,0	FXX=0	LEN=1,1	MLLD=157.755,50.1389	PB=0.5,0.5	PBP=1,1	QD=32.9307	RBI=0.0111062,0.0436981
chr1	981998	981998	G	C	#VALUE!	6;6	16	2;1	exonic	AGRN	.	nonsynonymous SNV	AGRN:NM_198576:exon18:c.G3133C:p.A1045P	.	.	.	.	.	.	.	.	0.37	T	0.003	B	0.617	N	1	N	-1.03	T	94.2	snp;ins	FAO=6,10	FDP=16	FR=.	FRO=0	FSAF=0,0	FSAR=6,10	FSRF=0	FSRR=0	FWDB=0,0	FXX=0	LEN=1,1	MLLD=14.4034,9.22307	PB=0.5,0.5	PBP=1,1	QD=23.5493	RBI=0.1474,0.203995
chr1	981998	981998	-	C	#VALUE!	6;6	16	2;1	exonic	AGRN	.	frameshift insertion	AGRN:NM_198576:exon18:c.3134dupC:p.A1045fs	.	.	.	.	.	.	.	.	.	.	.	.	.	.	.	.	.	.	94.2	snp;ins	FAO=6,10	FDP=16	FR=.	FRO=0	FSAF=0,0	FSAR=6,10	FSRF=0	FSRR=0	FWDB=0,0	FXX=0	LEN=1,1	MLLD=14.4034,9.22307	PB=0.5,0.5	PBP=1,1	QD=23.5493	RBI=0.1474,0.203995
chr1	982844	982844	G	C	0.58	29	50	5	intronic	AGRN	.	.	.	rs76264143	CLINSIG=probable-non-pathogenic|probable-pathogenic;CLNDBN=not_specified|not_provided;CLNREVSTAT=no_assertion_criteria_provided|criteria_provided\x2c_single_submitter;CLNACC=RCV000116263.2|RCV000171145.1;CLNDSDB=MedGen|MedGen;CLNDSDBID=CN169374|CN221809	.	0.075	.	0.083	.	.	.	.	.	.	.	.	.	.	.	.	155.5	snp	FAO=29	FDP=50	FR=.	FRO=21	FSAF=8	FSAR=21	FSRF=8	FSRR=13	FWDB=0.0161248	FXX=0	LEN=1	MLLD=247.09	PB=0.5	PBP=1	QD=12.4399	RBI=0.0171997
chr1	982941	982941	T	C	1	40	40	1	intronic	AGRN	.	.	.	rs3128102	.	.	0.9154	.	0.97	.	.	.	.	.	.	.	.	.	.	.	.	388.32	snp	FAO=40	FDP=40	FR=.	FRO=0	FSAF=2	FSAR=38	FSRF=0	FSRR=0	FWDB=-0.023685	FXX=0	LEN=1	MLLD=315.95	PB=0.5	PBP=1	QD=38.832	RBI=0.0396132
chr1	982994	982994	T	C	1	19	19	4	exonic	AGRN	.	synonymous SNV	AGRN:NM_198576:exon21:c.T3558C:p.F1186F	rs10267	CLINSIG=non-pathogenic;CLNDBN=not_specified;CLNREVSTAT=criteria_provided\x2c_single_submitter;CLNACC=RCV000116264.1;CLNDSDB=MedGen;CLNDSDBID=CN169374	.	0.9187	.	1	.	.	.	.	.	.	.	.	.	.	.	.	182.76	snp	FAO=19	FDP=19	FR=.	FRO=0	FSAF=3	FSAR=16	FSRF=0	FSRR=0	FWDB=-0.0798802	FXX=0	LEN=1	MLLD=58.4812	PB=0.5	PBP=1	QD=38.4754	RBI=0.103459
chr1	985266	985266	C	T	0.473684	9	19	3	intronic	AGRN	.	.	.	rs2275813	.	.	0.5278	.	0.82	.	.	.	.	.	.	.	.	.	.	.	.	44.46	snp	FAO=9	FDP=19	FR=.	FRO=10	FSAF=2	FSAR=7	FSRF=3	FSRR=7	FWDB=0.0536706	FXX=0	LEN=1	MLLD=76.649	PB=0.5	PBP=1	QD=9.36088	RBI=0.0838278
chr1	985797	985797	A	G	0.261905	88	336	1	intronic	AGRN	.	.	.	rs142286944	.	.	0.0275	.	0.028	.	.	.	.	.	.	.	.	.	.	.	.	148.75	snp	FAO=88	FDP=336	FR=.	FRO=248	FSAF=47	FSAR=41	FSRF=98	FSRR=150	FWDB=0.00161794	FXX=0.0117644	LEN=1	MLLD=68.0075	PB=0.5	PBP=1	QD=1.77088	RBI=0.0303855
chr1	987200	987200	C	T	1	111	111	1	intronic	AGRN	.	.	.	rs9803031	CLINSIG=non-pathogenic;CLNDBN=not_specified;CLNREVSTAT=criteria_provided\x2c_single_submitter;CLNACC=RCV000116279.1;CLNDSDB=MedGen;CLNDSDBID=CN169374	.	0.91	.	1	.	.	.	.	.	.	.	.	.	.	.	.	1057.27	snp	FAO=111	FDP=111	FR=.	FRO=0	FSAF=53	FSAR=58	FSRF=0	FSRR=0	FWDB=0.0055257	FXX=0	LEN=1	MLLD=182.178	PB=0.5	PBP=1	QD=38.0997	RBI=0.0684527
chr1	990280	990280	C	T	0.705882	24	34	1	exonic	AGRN	.	synonymous SNV	AGRN:NM_198576:exon36:c.C6057T:p.D2019D	rs4275402	CLINSIG=non-pathogenic;CLNDBN=not_specified;CLNREVSTAT=criteria_provided\x2c_single_submitter;CLNACC=RCV000116281.1;CLNDSDB=MedGen;CLNDSDBID=CN169374	.	0.7054	.	0.82	.	.	.	.	.	.	.	.	.	.	.	.	152.01	snp	FAO=24	FDP=34	FR=.	FRO=10	FSAF=7	FSAR=17	FSRF=2	FSRR=8	FWDB=0.0235275	FXX=0	LEN=1	MLLD=68.011	PB=0.5	PBP=1	QD=17.8833	RBI=0.0250523
chr1	990380	990380	C	T	0.257143	9	35	1	UTR3	AGRN	NM_198576:c.*19C>T,NM_001305275:c.*19C>T	.	.	rs3121561	.	.	0.2722	.	0.56	.	.	.	.	.	.	.	.	.	.	.	.	23.16	snp	FAO=9	FDP=35	FR=.	FRO=26	FSAF=1	FSAR=8	FSRF=8	FSRR=18	FWDB=-0.0325412	FXX=0	LEN=1	MLLD=243.177	PB=0.5	PBP=1	QD=2.64632	RBI=0.0442093
chr1	990417	990417	T	C	0.243243	9	37	2	UTR3	AGRN	NM_198576:c.*56T>C,NM_001305275:c.*56T>C	.	.	rs2465136	.	.	.	.	0.65	.	.	.	.	.	.	.	.	.	.	.	.	21.45	snp	FAO=9	FDP=37	FR=.	FRO=28	FSAF=1	FSAR=8	FSRF=8	FSRR=20	FWDB=0.0117063	FXX=0	LEN=1	MLLD=298.72	PB=0.5	PBP=1	QD=2.31902	RBI=0.0132576
chr1	1007203	1007203	A	G	0.666667	20	30	1	exonic	RNF223	.	synonymous SNV	RNF223:NM_001205252:exon2:c.T744C:p.D248D	rs4633229	.	.	.	.	0.92	.	.	.	.	.	.	.	.	.	.	.	.	127.3	snp	FAO=20	FDP=30	FR=.	FRO=10	FSAF=18	FSAR=2	FSRF=9	FSRR=1	FWDB=0.0531298	FXX=0	LEN=1	MLLD=56.9432	PB=0.5	PBP=1	QD=16.9729	RBI=0.0764915
chr1	1021415	1021415	A	G	0.550459	60	109	1	intronic	C1orf159	.	.	.	rs3737728	.	.	0.7217	.	0.92	.	.	.	.	.	.	.	.	.	.	.	.	291.81	snp	FAO=60	FDP=109	FR=.	FRO=49	FSAF=23	FSAR=37	FSRF=17	FSRR=32	FWDB=-0.00115956	FXX=0	LEN=1	MLLD=99.9076	PB=0.5	PBP=1	QD=10.7087	RBI=0.0190999
chr1	1118212	1118212	T	C	0.242424	8	33	1	intronic	TTLL10	.	.	.	rs10907171	.	.	0.257	.	0.83	.	.	.	.	.	.	.	.	.	.	.	.	20	snp	FAO=8	FDP=33	FR=.	FRO=25	FSAF=4	FSAR=4	FSRF=23	FSRR=2	FWDB=-0.0264866	FXX=0	LEN=1	MLLD=88.2172	PB=0.5	PBP=1	QD=2.42417	RBI=0.0310449
chr1	1158631	1158631	A	G	0.283582	19	67	1	exonic	SDF4	.	synonymous SNV	SDF4:NM_016176:exon4:c.T570C:p.D190D,SDF4:NM_016547:exon4:c.T570C:p.D190D	rs6603781	.	.	0.8898	.	1	.	.	.	.	.	.	.	.	0	P	.	.	45.33	snp	FAO=19	FDP=67	FR=.	FRO=48	FSAF=7	FSAR=12	FSRF=22	FSRR=26	FWDB=0.0376528	FXX=0	LEN=1	MLLD=228.839	PB=0.5	PBP=1	QD=2.70646	RBI=0.0392036
chr1	1190772	1190772	G	A	0.682353	174	255	1	exonic	UBE2J2	.	synonymous SNV	UBE2J2:NM_194457:exon6:c.C435T:p.L145L,UBE2J2:NM_058167:exon7:c.C591T:p.L197L,UBE2J2:NM_194458:exon7:c.C435T:p.L145L,UBE2J2:NM_194315:exon8:c.C639T:p.L213L	rs142877043	.	.	0.0071	.	0.011	.	.	.	.	.	.	.	.	.	.	.	.	1059.12	snp	FAO=176	FDP=257	FR=.	FRO=81	FSAF=71	FSAR=105	FSRF=41	FSRR=40	FWDB=0.0062851	FXX=0.00387582	LEN=1	MLLD=199.289	PB=0.5	PBP=1	QD=16.4844	RBI=0.035002
chr1	1246303	1246303	G	A	0.238095	5	21	2	exonic	PUSL1	.	synonymous SNV	PUSL1:NM_153339:exon7:c.G714A:p.T238T	rs41285824	.	.	0.029	.	0.042	.	.	.	.	.	.	.	.	.	.	.	.	15.09	snp	FAO=5	FDP=21	FR=.	FRO=16	FSAF=0	FSAR=5	FSRF=0	FSRR=16	FWDB=0	FXX=0	LEN=1	MLLD=46.9704	PB=0.5	PBP=1	QD=2.87414	RBI=0.0343077
chr1	1247494	1247494	T	C	1	47	47	1	exonic	CPSF3L	.	synonymous SNV	CPSF3L:NM_001256462:exon14:c.A1347G:p.P449P,CPSF3L:NM_001256463:exon14:c.A1338G:p.P446P,CPSF3L:NM_017871:exon16:c.A1641G:p.P547P,CPSF3L:NM_001256460:exon17:c.A1554G:p.P518P,CPSF3L:NM_001256456:exon18:c.A1659G:p.P553P	rs12103	.	.	0.8065	.	0.81	.	Name=Inflammatory bowel disease	.	.	.	.	.	.	.	.	.	.	447.31	snp	FAO=47	FDP=47	FR=.	FRO=0	FSAF=33	FSAR=14	FSRF=0	FSRR=0	FWDB=-0.00475111	FXX=0	LEN=1	MLLD=251.76	PB=0.5	PBP=1	QD=38.0688	RBI=0.0118807
chr1	1247589	1247589	C	G	0.2	5	25	1	intronic	CPSF3L	.	.	.	.	.	.	.	.	0.0086	.	.	.	.	.	.	.	.	.	.	.	.	17.79	snp	FAO=6	FDP=24	FR=.	FRO=18	FSAF=6	FSAR=0	FSRF=18	FSRR=0	FWDB=0.00330475	FXX=0.039984	LEN=1	MLLD=180.229	PB=0.5	PBP=1	QD=2.96465	RBI=0.00330475
chr1	1249187	1249187	G	A	1	132	132	1	exonic	CPSF3L	.	synonymous SNV	CPSF3L:NM_001256462:exon7:c.C588T:p.F196F,CPSF3L:NM_001256463:exon7:c.C579T:p.F193F,CPSF3L:NM_017871:exon9:c.C882T:p.F294F,CPSF3L:NM_001256460:exon10:c.C795T:p.F265F,CPSF3L:NM_001256456:exon11:c.C900T:p.F300F	rs12142199	.	.	0.7978	.	0.81	.	.	.	.	.	.	.	.	.	.	.	.	1272.55	snp	FAO=134	FDP=134	FR=.	FRO=0	FSAF=86	FSAR=48	FSRF=0	FSRR=0	FWDB=-0.00821524	FXX=0	LEN=1	MLLD=274.068	PB=0.5	PBP=1	QD=37.9865	RBI=0.0121435
chr1	1254841	1254841	C	G	0.989286	277	280	3	exonic	CPSF3L	.	synonymous SNV	CPSF3L:NM_017871:exon4:c.G264C:p.G88G,CPSF3L:NM_001256460:exon5:c.G177C:p.G59G,CPSF3L:NM_001256456:exon6:c.G282C:p.G94G	rs10907179	.	.	0.9322	.	0.93	.	.	.	.	.	.	.	.	.	.	.	.	2655.64	snp	FAO=280	FDP=280	FR=.	FRO=0	FSAF=152	FSAR=128	FSRF=0	FSRR=0	FWDB=-0.069446	FXX=0.0106003	LEN=1	MLLD=54.2791	PB=0.5	PBP=1	QD=37.9377	RBI=0.0890558
chr1	1258527	1258527	C	T	0.292683	24	82	2	UTR5	CPSF3L	NM_001256456:c.-1194G>A	.	.	rs140361978	.	.	.	.	0.11	.	.	0	D	.	.	.	.	1	N	-2.51	D	58.76	snp	FAO=24	FDP=81	FR=.	FRO=57	FSAF=17	FSAR=7	FSRF=41	FSRR=16	FWDB=0.00205819	FXX=0.0121936	LEN=1	MLLD=279.457	PB=0.5	PBP=1	QD=2.90195	RBI=0.0125541
chr1	1262966	1262966	C	T	1	105	105	1	exonic	CPTP	.	synonymous SNV	CPTP:NM_001029885:exon3:c.C468T:p.R156R	rs307349	.	.	0.9313	.	0.93	.	.	.	.	.	.	.	.	.	.	.	.	1000.75	snp	FAO=105	FDP=105	FR=.	FRO=0	FSAF=58	FSAR=47	FSRF=0	FSRR=0	FWDB=0.0637126	FXX=0	LEN=1	MLLD=157.519	PB=0.5	PBP=1	QD=38.1238	RBI=0.0759193
chr1	1263144	1263144	G	A	1	27	27	4	UTR3	CPTP	NM_001029885:c.*1G>A	.	.	rs307350	.	.	0.9358	.	0.94	.	.	.	.	.	.	.	.	.	.	.	.	254.96	snp	FAO=27	FDP=27	FR=.	FRO=0	FSAF=0	FSAR=27	FSRF=0	FSRR=0	FWDB=0	FXX=0	LEN=1	MLLD=255.811	PB=0.5	PBP=1	QD=37.7722	RBI=0.0634238
chr1	1268847	1268847	T	G	0.789474	30	38	1	intronic	TAS1R3	.	.	.	rs307378	.	.	0.9708	.	0.99	.	.	.	.	.	.	.	.	.	.	.	.	363.89	snp	FAO=38	FDP=38	FR=.,HEALED	FRO=0	FSAF=25	FSAR=13	FSRF=0	FSRR=0	FWDB=-0.00566667	FXX=0	LEN=1	MLLD=105.398	PB=0.5	PBP=1	QD=38.3042	RBI=0.203647
chr1	1269554	1269554	T	C	1	85	85	1	exonic	TAS1R3	.	nonsynonymous SNV	TAS1R3:NM_152228:exon6:c.T2269C:p.C757R	rs307377	.	.	0.971	.	0.99	.	.	0.33	T	0	B	0.048	N	1	P	-2.22	D	808.33	snp	FAO=85	FDP=85	FR=.	FRO=0	FSAF=47	FSAR=38	FSRF=0	FSRR=0	FWDB=0.0206962	FXX=0	LEN=1	MLLD=212.565	PB=0.5	PBP=1	QD=38.0391	RBI=0.0863797
chr1	1277533	1277533	T	C	0.972826	179	184	3	exonic	DVL1	.	synonymous SNV	DVL1:NM_004421:exon4:c.A366G:p.P122P	rs307362	.	.	0.9987	.	1	.	.	.	.	.	.	.	.	.	.	.	.	1660.25	snp	FAO=179	FDP=182	FR=.	FRO=3	FSAF=124	FSAR=55	FSRF=3	FSRR=0	FWDB=-0.0284403	FXX=0.010869	LEN=1	MLLD=55.1329	PB=0.5	PBP=1	QD=36.489	RBI=0.0716445
chr1	1289368	1289369	TG	-	0.978495	91	93	1	intronic	MXRA8	.	.	.	rs140777846	.	.	0.9351	.	0.94	.	.	.	.	.	.	.	.	.	.	.	.	540.36	del	FAO=92	FDP=92	FR=.	FRO=0	FSAF=38	FSAR=54	FSRF=0	FSRR=0	FWDB=0.00379232	FXX=0.0107515	LEN=2	MLLD=340.666	PB=0.5	PBP=1	QD=23.4937	RBI=0.0150033
chr1	1323078	1323078	A	G	0.991266	227	229	1	intronic	CCNL2	.	.	.	rs12729599	.	.	.	.	0.81	.	.	.	.	.	.	.	.	.	.	.	.	2167.42	snp	FAO=227	FDP=227	FR=.	FRO=0	FSAF=101	FSAR=126	FSRF=0	FSRR=0	FWDB=0.0576162	FXX=0.00873324	LEN=1	MLLD=66.093	PB=0.5	PBP=1	QD=38.1925	RBI=0.0702627
chr1	1323144	1323145	CT	-	0.9819	217	221	3	intronic	CCNL2	.	.	.	rs35654872	.	.	0.8166	.	0.82	.	.	.	.	.	.	.	.	.	.	.	.	1284.98	del	FAO=218	FDP=218	FR=.	FRO=0	FSAF=88	FSAR=130	FSRF=0	FSRR=0	FWDB=0.0388094	FXX=0.0180172	LEN=2	MLLD=309.314	PB=0.5	PBP=1	QD=23.5777	RBI=0.0394331
chr1	1342394	1342394	G	A	0.258741	37	143	2	exonic	MRPL20	.	synonymous SNV	MRPL20:NM_017971:exon2:c.C93T:p.F31F	rs11548045	.	.	0.0291	.	0.042	.	.	.	.	.	.	.	.	.	.	.	.	68.29	snp	FAO=37	FDP=143	FR=.	FRO=106	FSAF=15	FSAR=22	FSRF=50	FSRR=56	FWDB=0.0117964	FXX=0	LEN=1	MLLD=53.2407	PB=0.5	PBP=1	QD=1.91009	RBI=0.012864
chr1	1469546	1469546	G	A	0.294118	25	85	3	UTR3	ATAD3A	NM_001170535:c.*94G>A,NM_018188:c.*94G>A,NM_001170536:c.*94G>A	.	.	rs3128344	.	.	.	.	0.99	.	.	.	.	.	.	.	.	.	.	.	.	60.86	snp	FAO=25	FDP=84	FR=.	FRO=59	FSAF=11	FSAR=14	FSRF=25	FSRR=34	FWDB=0.0773584	FXX=0.0117633	LEN=1	MLLD=205.19	PB=0.5	PBP=1	QD=2.89801	RBI=0.0780013
chr1	1479333	1479333	A	G	0.369231	72	195	1	exonic	SSU72	.	synonymous SNV	SSU72:NM_014188:exon4:c.T399C:p.P133P	rs7533	.	.	0.295	.	0.91	.	.	.	.	.	.	.	.	.	.	.	.	223.05	snp	FAO=74	FDP=196	FR=.	FRO=122	FSAF=36	FSAR=38	FSRF=60	FSRR=62	FWDB=0.0104008	FXX=0.00507588	LEN=1	MLLD=135.123	PB=0.5	PBP=1	QD=4.55199	RBI=0.0298366
chr1	1534614	1534614	T	C	0.3125	10	32	2	UTR3	C1orf233	NM_001242659:c.*101A>G	.	.	rs11552172	.	.	.	.	0.39	.	.	.	.	.	.	.	.	.	.	.	.	31.96	snp	FAO=10	FDP=32	FR=.	FRO=22	FSAF=9	FSAR=1	FSRF=20	FSRR=2	FWDB=0.0195861	FXX=0	LEN=1	MLLD=284.475	PB=0.5	PBP=1	QD=3.99447	RBI=0.0260304
chr1	1551927	1551927	T	C	0.633333	57	90	3	exonic	MIB2	.	nonsynonymous SNV	MIB2:NM_001170686:exon2:c.T214C:p.F72L,MIB2:NM_001170687:exon2:c.T214C:p.F72L,MIB2:NM_001170688:exon2:c.T214C:p.F72L,MIB2:NM_080875:exon2:c.T214C:p.F72L	rs7418389	.	.	0.7219	.	0.74	.	.	1	T	0	B	.	.	0.999	P	1.45	T	324.2	snp	FAO=57	FDP=90	FR=.	FRO=33	FSAF=45	FSAR=12	FSRF=24	FSRR=9	FWDB=-0.00323488	FXX=0	LEN=1	MLLD=303.62	PB=0.5	PBP=1	QD=14.4088	RBI=0.00789383
chr1	1558792	1558792	T	C	1	41	41	1	exonic	MIB2	.	nonsynonymous SNV	MIB2:NM_001170686:exon3:c.T305C:p.M102T,MIB2:NM_001170688:exon3:c.T305C:p.M102T,MIB2:NM_080875:exon3:c.T305C:p.M102T	rs12755088	.	.	0.9401	.	0.94	.	.	0.31	T	0.013	B	0.135	U	1	P	1.44	T	385.02	snp	FAO=41	FDP=41	FR=.	FRO=0	FSAF=28	FSAR=13	FSRF=0	FSRR=0	FWDB=0.0370291	FXX=0	LEN=1	MLLD=295.372	PB=0.5	PBP=1	QD=37.5631	RBI=0.0527312
chr1	1562437	1562437	C	G	0.322275	68	211	2	intronic	MIB2	.	.	.	rs28510084	.	.	0.2135	.	0.68	.	.	.	.	.	.	.	.	.	.	.	.	166.95	snp	FAO=68	FDP=211	FR=.	FRO=143	FSAF=41	FSAR=27	FSRF=83	FSRR=60	FWDB=-0.00856702	FXX=0	LEN=1	MLLD=60.1068	PB=0.5	PBP=1	QD=3.16486	RBI=0.0274645
chr1	1562536	1562536	G	A	0.322368	49	152	1	exonic	MIB2	.	synonymous SNV	MIB2:NM_001170688:exon10:c.G1473A:p.A491A,MIB2:NM_001170689:exon10:c.G1128A:p.A376A,MIB2:NM_001170686:exon11:c.G1656A:p.A552A,MIB2:NM_001170687:exon11:c.G1626A:p.A542A,MIB2:NM_080875:exon11:c.G1668A:p.A556A	rs11544452	.	.	0.1215	.	0.42	.	.	0	D	.	.	0	D	0	P	0.61	T	127.75	snp	FAO=50	FDP=152	FR=.	FRO=102	FSAF=26	FSAR=24	FSRF=57	FSRR=45	FWDB=0.0875864	FXX=0	LEN=1	MLLD=77.4452	PB=0.5	PBP=1	QD=3.36181	RBI=0.112132
chr1	1564712	1564712	G	T	0.674157	60	89	4	intronic	MIB2	.	.	.	rs61774907	.	.	0.2914	.	0.51	.	.	.	.	.	.	.	.	.	.	.	.	362.39	snp	FAO=60	FDP=89	FR=.	FRO=29	FSAF=23	FSAR=37	FSRF=17	FSRR=12	FWDB=-0.0418118	FXX=0	LEN=1	MLLD=209.859	PB=0.5	PBP=1	QD=16.287	RBI=0.0428209
chr1	1635004	1635004	T	C	0.99422	172	173	5	exonic	CDK11A	.	synonymous SNV	CDK11A:NM_024011:exon18:c.A1971G:p.K657K,CDK11A:NM_033529:exon18:c.A1941G:p.K647K	rs874516	.	.	0.5637	.	0.92	.	.	.	.	.	.	.	.	.	.	.	.	1642.64	snp	FAO=172	FDP=172	FR=.	FRO=0	FSAF=73	FSAR=99	FSRF=0	FSRR=0	FWDB=0.032118	FXX=0.00578001	LEN=1	MLLD=283.34	PB=0.5	PBP=1	QD=38.201	RBI=0.0351587
chr1	1635619	1635619	T	C	0.923077	120	130	1	intronic	CDK11A,CDK11B	.	.	.	rs2076329	.	.	0.5912	.	0.94	.	.	.	.	.	.	.	.	.	.	.	.	1252.44	snp	FAO=132	FDP=132	FR=.	FRO=0	FSAF=98	FSAR=34	FSRF=0	FSRR=0	FWDB=0.0107641	FXX=0	LEN=1	MLLD=252.517	PB=0.5	PBP=1	QD=37.9526	RBI=0.0819682
chr1	1635749	1635749	C	A	0.918367	135	147	6	exonic	CDK11A	.	synonymous SNV	CDK11A:NM_024011:exon15:c.G1599T:p.R533R,CDK11A:NM_033529:exon15:c.G1569T:p.R523R	rs55880629	.	.	0.511	.	0.54	.	.	.	.	.	.	.	.	.	.	.	.	1150.39	snp	FAO=136	FDP=148	FR=.	FRO=12	FSAF=99	FSAR=37	FSRF=4	FSRR=8	FWDB=-0.00379704	FXX=0	LEN=1	MLLD=140.813	PB=0.5	PBP=1	QD=31.0916	RBI=0.0325236
chr1	1636044	1636044	G	A	1	25	25	1	exonic	CDK11A	.	synonymous SNV	CDK11A:NM_024011:exon14:c.C1509T:p.Y503Y,CDK11A:NM_033529:exon14:c.C1479T:p.Y493Y	rs1059822	.	.	0.5644	.	0.94	.	.	.	.	.	.	.	.	.	.	.	.	231.77	snp	FAO=25	FDP=25	FR=.	FRO=0	FSAF=24	FSAR=1	FSRF=0	FSRR=0	FWDB=-0.000623867	FXX=0	LEN=1	MLLD=338.592	PB=0.5	PBP=1	QD=37.0834	RBI=0.00250384
chr1	1639046	1639046	C	G	1	25	25	1	intronic	CDK11A,CDK11B	.	.	.	rs138369165	.	.	.	.	0.93	.	.	.	.	.	.	.	.	.	.	.	.	231.77	snp	FAO=25	FDP=25	FR=.	FRO=0	FSAF=6	FSAR=19	FSRF=0	FSRR=0	FWDB=-0.051514	FXX=0	LEN=1	MLLD=65.2678	PB=0.5	PBP=1	QD=37.0833	RBI=0.0972284
chr1	1650807	1650807	T	C	0.632	79	125	4	exonic	CDK11A,CDK11B	.	synonymous SNV	CDK11B:NM_001291345:exon4:c.A315G:p.R105R,CDK11B:NM_001787:exon4:c.A315G:p.R105R,CDK11A:NM_024011:exon4:c.A315G:p.R105R,CDK11B:NM_033486:exon4:c.A315G:p.R105R,CDK11A:NM_033529:exon4:c.A315G:p.R105R,CDK11B:NM_033489:exon5:c.A213G:p.R71R	rs1137005	.	.	.	.	0.92	.	.	.	.	.	.	.	.	.	.	.	.	1121.57	snp	FAO=122	FDP=126	FR=.,HEALED	FRO=3	FSAF=46	FSAR=76	FSRF=2	FSRR=1	FWDB=0.226487	FXX=0.0078734	LEN=1	MLLD=42.939	PB=0.5	PBP=1	QD=35.6052	RBI=0.233857
chr1	1650845	1650845	G	A	0.976744	126	129	1	exonic	CDK11A,CDK11B	.	nonsynonymous SNV	CDK11B:NM_001291345:exon4:c.C277T:p.R93W,CDK11B:NM_001787:exon4:c.C277T:p.R93W,CDK11A:NM_024011:exon4:c.C277T:p.R93W,CDK11B:NM_033486:exon4:c.C277T:p.R93W,CDK11A:NM_033529:exon4:c.C277T:p.R93W,CDK11B:NM_033489:exon5:c.C175T:p.R59W	rs1059831	.	.	0.488	.	0.92	.	.	0.08	T	1	D	0.082	U	0.99	D	3.65	T	1171.82	snp	FAO=128	FDP=131	FR=.	FRO=3	FSAF=45	FSAR=83	FSRF=2	FSRR=1	FWDB=0.0203859	FXX=0	LEN=1	MLLD=254.991	PB=0.5	PBP=1	QD=35.7807	RBI=0.0206535
chr1	1653004	1653004	T	C	1	121	121	2	intronic	CDK11A,CDK11B	.	.	.	rs36039898	.	.	0.9273	.	0.93	.	.	.	.	.	.	.	.	.	.	.	.	1148.24	snp	FAO=121	FDP=121	FR=.	FRO=0	FSAF=60	FSAR=61	FSRF=0	FSRR=0	FWDB=0.0295947	FXX=0.00819605	LEN=1	MLLD=95.9389	PB=0.5	PBP=1	QD=37.9584	RBI=0.0332126
chr1	1653028	1653028	C	T	0.991803	121	122	2	intronic	CDK11A,CDK11B	.	.	.	rs16825265	.	.	0.9298	.	0.93	.	.	.	.	.	.	.	.	.	.	.	.	1134.82	snp	FAO=121	FDP=121	FR=.	FRO=0	FSAF=60	FSAR=61	FSRF=0	FSRR=0	FWDB=0.0210293	FXX=0.00819605	LEN=1	MLLD=194.567	PB=0.5	PBP=1	QD=37.5146	RBI=0.0212697
chr1	1663831	1663831	C	T	1	128	128	2	UTR3	SLC35E2	NM_182838:c.*63G>A	.	.	rs3817856	.	.	0.5161	.	0.52	.	.	.	.	.	.	.	.	.	.	.	.	1229.52	snp	FAO=128	FDP=128	FR=.	FRO=0	FSAF=101	FSAR=27	FSRF=0	FSRR=0	FWDB=0.044819	FXX=0	LEN=1	MLLD=70.709	PB=0.5	PBP=1	QD=38.4224	RBI=0.0526254
chr1	1664019	1664019	T	C	1	186	186	1	intronic	SLC35E2	.	.	.	rs2294488	.	.	0.9267	.	0.93	.	.	.	.	.	.	.	.	.	.	.	.	1784.04	snp	FAO=186	FDP=186	FR=.	FRO=0	FSAF=82	FSAR=104	FSRF=0	FSRR=0	FWDB=0.0294607	FXX=0.00534731	LEN=1	MLLD=212.071	PB=0.5	PBP=1	QD=38.3665	RBI=0.0298693
chr1	1686040	1686040	G	T	0.994624	185	186	1	exonic	NADK	.	nonsynonymous SNV	NADK:NM_001198995:exon6:c.C690A:p.N230K,NADK:NM_001198993:exon8:c.C786A:p.N262K,NADK:NM_023018:exon8:c.C786A:p.N262K,NADK:NM_001198994:exon10:c.C1221A:p.N407K	rs4751	.	.	0.4226	.	0.43	.	.	0.45	T	0.562	P	0	D	0.867	P	0.94	T	1775.86	snp	FAO=186	FDP=186	FR=.	FRO=0	FSAF=114	FSAR=72	FSRF=0	FSRR=0	FWDB=-0.045328	FXX=0	LEN=1	MLLD=100.292	PB=0.5	PBP=1	QD=38.1906	RBI=0.0502678
chr1	1691176	1691176	T	G	0.318182	28	88	2	exonic	NADK	.	nonsynonymous SNV	NADK:NM_001198994:exon4:c.A429C:p.E143D	rs143521678	.	.	0.0092	.	0.083	.	.	0.57	T	0.014	B	0.004	U	1	N	0.89	T	73.69	snp	FAO=28	FDP=88	FR=.	FRO=60	FSAF=13	FSAR=15	FSRF=30	FSRR=30	FWDB=-0.0353305	FXX=0	LEN=1	MLLD=218.608	PB=0.5	PBP=1	QD=3.3496	RBI=0.0366
chr1	1848756	1848756	C	T	1	20	20	3	downstream	CALML6,TMEM52	.	.	.	.	.	.	.	.	.	.	.	.	.	.	.	.	.	.	.	.	.	195.71	snp	FAO=20	FDP=20	FR=.	FRO=0	FSAF=0	FSAR=20	FSRF=0	FSRR=0	FWDB=0	FXX=0	LEN=1	MLLD=387.685	PB=0.5	PBP=1	QD=39.1419	RBI=0.0536166
chr1	1887019	1887019	A	G	1	90	90	1	exonic	CFAP74	.	stoploss	CFAP74:NM_001080484:exon18:c.T2287C:p.X763Q	rs28548017	.	.	0.8218	.	0.86	.	.	.	.	.	.	.	.	1	P	.	.	869.66	snp	FAO=90	FDP=90	FR=.	FRO=0	FSAF=54	FSAR=36	FSRF=0	FSRR=0	FWDB=0.0150097	FXX=0	LEN=1	MLLD=216.298	PB=0.5	PBP=1	QD=38.6516	RBI=0.0440711
chr1	1887092	1887092	G	-	#VALUE!	14;63	77	2;1	exonic	CFAP74	.	frameshift deletion	CFAP74:NM_001080484:exon18:c.2214delC:p.G738fs	rs139735565	.	ID=COSM1192790;OCCURENCE=1(large_intestine)	0.2553	.	0.26	.	.	.	.	.	.	.	.	.	.	.	.	454.65	del;del	FAO=0,77	FDP=77	FR=.	FRO=0	FSAF=0,36	FSAR=0,41	FSRF=0	FSRR=0	FWDB=0.0579056,0.0594402	FXX=0	LEN=2,1	MLLD=267.578,284.054	PB=0.5,0.5	PBP=1,1	QD=23.6181	RBI=0.062199,0.068343
chr1	1887245	1887245	G	A	1	119	119	2	exonic	CFAP74	.	synonymous SNV	CFAP74:NM_001080484:exon18:c.C2061T:p.A687A,CFAP74:NM_001304360:exon18:c.C2061T:p.A687A	rs28575980	.	.	0.2466	.	0.25	.	.	.	.	.	.	.	.	1	P	.	.	1145.8	snp	FAO=119	FDP=119	FR=.	FRO=0	FSAF=55	FSAR=64	FSRF=0	FSRR=0	FWDB=0.00400201	FXX=0	LEN=1	MLLD=88.058	PB=0.5	PBP=1	QD=38.5143	RBI=0.10859
chr1	1888193	1888193	C	A	1	185	185	2	exonic	CFAP74	.	nonsynonymous SNV	CFAP74:NM_001080484:exon17:c.G1882T:p.G628C,CFAP74:NM_001304360:exon17:c.G1882T:p.G628C	rs3820011	.	.	0.2633	.	0.27	.	.	0	D	1	D	0	D	0	P	.	.	1770.65	snp	FAO=185	FDP=185	FR=.	FRO=0	FSAF=83	FSAR=102	FSRF=0	FSRR=0	FWDB=0.0250746	FXX=0	LEN=1	MLLD=70.3453	PB=0.5	PBP=1	QD=38.2843	RBI=0.0253966
chr1	1891477	1891477	A	G	0.441176	60	136	1	intronic	CFAP74	.	.	.	rs2748972	.	.	0.1066	.	0.33	.	.	0.25	T	.	.	.	.	1	P	.	.	225.17	snp	FAO=60	FDP=136	FR=.	FRO=76	FSAF=29	FSAR=31	FSRF=33	FSRR=43	FWDB=-0.0137941	FXX=0	LEN=1	MLLD=209.616	PB=0.5	PBP=1	QD=6.62256	RBI=0.0202805
chr1	1895177	1895177	C	T	1	36	36	2	intronic	CFAP74	.	.	.	rs7523728	.	.	0.2465	.	0.26	.	.	.	.	.	.	.	.	.	.	.	.	339.2	snp	FAO=36	FDP=36	FR=.	FRO=0	FSAF=28	FSAR=8	FSRF=0	FSRR=0	FWDB=0.00404073	FXX=0	LEN=1	MLLD=75.276	PB=0.5	PBP=1	QD=37.6893	RBI=0.00420782
chr1	1896440	1896440	G	A	1	99	99	2	exonic	CFAP74	.	synonymous SNV	CFAP74:NM_001080484:exon13:c.C1462T:p.L488L,CFAP74:NM_001304360:exon13:c.C1462T:p.L488L	rs16824585	.	.	0.2449	.	0.27	.	.	.	.	.	.	.	.	.	.	.	.	950.49	snp	FAO=100	FDP=100	FR=.	FRO=0	FSAF=59	FSAR=41	FSRF=0	FSRR=0	FWDB=0.00997368	FXX=0.00990001	LEN=1	MLLD=49.9089	PB=0.5	PBP=1	QD=38.0198	RBI=0.0659024
chr1	1896553	1896553	C	T	1	108	108	1	intronic	CFAP74	.	.	.	rs28625839	.	.	.	.	0.24	.	.	.	.	.	.	.	.	.	.	.	.	1036.6	snp	FAO=108	FDP=108	FR=.	FRO=0	FSAF=50	FSAR=58	FSRF=0	FSRR=0	FWDB=-0.00386709	FXX=0	LEN=1	MLLD=127.703	PB=0.5	PBP=1	QD=38.3925	RBI=0.00943306
chr1	1900106	1900106	-	CTC	0.816	102	125	0	exonic	CFAP74	.	nonframeshift insertion	CFAP74:NM_001080484:exon11:c.1212_1213insGAG:p.K405delinsEK,CFAP74:NM_001304360:exon11:c.1212_1213insGAG:p.K405delinsEK	rs145742571	.	.	0.2489	.	0.33	.	.	.	.	.	.	.	.	.	.	.	.	399	ins	FAO=103	FDP=125	FR=.	FRO=22	FSAF=56	FSAR=47	FSRF=7	FSRR=15	FWDB=-0.00607199	FXX=0	LEN=3	MLLD=303.929	PB=0.5	PBP=1	QD=12.7681	RBI=0.0306512
chr1	1900232	1900232	T	C	1	125	125	1	exonic	CFAP74	.	nonsynonymous SNV	CFAP74:NM_001080484:exon11:c.A1087G:p.I363V,CFAP74:NM_001304360:exon11:c.A1087G:p.I363V	rs16824588	.	.	0.4472	.	0.45	.	.	1	T	0.001	B	0.061	N	1	P	.	.	1193.19	snp	FAO=125	FDP=125	FR=.	FRO=0	FSAF=53	FSAR=72	FSRF=0	FSRR=0	FWDB=0.0146469	FXX=0	LEN=1	MLLD=71.9888	PB=0.5	PBP=1	QD=38.1821	RBI=0.0239527
chr1	1916890	1916890	C	T	0.987805	81	82	1	exonic	CFAP74	.	synonymous SNV	CFAP74:NM_001080484:exon6:c.G435A:p.L145L,CFAP74:NM_001304360:exon6:c.G435A:p.L145L	rs3795280	.	.	0.3275	.	0.66	.	.	.	.	.	.	.	.	.	.	.	.	768.71	snp	FAO=84	FDP=85	FR=.	FRO=1	FSAF=48	FSAR=36	FSRF=1	FSRR=0	FWDB=0.0438433	FXX=0	LEN=1	MLLD=164.473	PB=0.5	PBP=1	QD=36.1747	RBI=0.0537635
chr1	1918488	1918488	A	G	1	43	43	3	intronic	CFAP74	.	.	.	rs4350140	.	.	0.525	.	0.94	.	.	.	.	.	.	.	.	.	.	.	.	401.9	snp	FAO=43	FDP=43	FR=.	FRO=0	FSAF=32	FSAR=11	FSRF=0	FSRR=0	FWDB=-0.000812807	FXX=0	LEN=1	MLLD=301.516	PB=0.5	PBP=1	QD=37.3859	RBI=0.0127659
chr1	1919941	1919941	C	T	0.766234	59	77	4	intronic	CFAP74	.	.	.	rs201140827	.	.	0.0012	.	0.0022	.	.	.	.	.	.	.	.	.	.	.	.	404.81	snp	FAO=59	FDP=77	FR=.	FRO=18	FSAF=35	FSAR=24	FSRF=6	FSRR=12	FWDB=-0.00658468	FXX=0	LEN=1	MLLD=300.582	PB=0.5	PBP=1	QD=21.0289	RBI=0.0393667
chr1	1922303	1922303	C	T	1	189	189	2	intronic	CFAP74	.	.	.	rs13303195	.	.	0.5422	.	0.93	.	.	.	.	.	.	.	.	.	.	.	.	1819.59	snp	FAO=189	FDP=189	FR=.	FRO=0	FSAF=97	FSAR=92	FSRF=0	FSRR=0	FWDB=0.00134204	FXX=0	LEN=1	MLLD=162.49	PB=0.5	PBP=1	QD=38.5098	RBI=0.00230998
chr1	1956362	1956362	G	A	0.783784	29	37	2	intronic	GABRD	.	.	.	rs2376805	.	.	0.8329	.	0.86	.	.	.	.	.	.	.	.	.	.	.	.	205.93	snp	FAO=29	FDP=37	FR=.	FRO=8	FSAF=20	FSAR=9	FSRF=4	FSRR=4	FWDB=0.0183626	FXX=0	LEN=1	MLLD=58.7643	PB=0.5	PBP=1	QD=22.2624	RBI=0.067868
chr1	1957037	1957037	T	C	0.625	30	48	1	exonic	GABRD	.	synonymous SNV	GABRD:NM_000815:exon4:c.T330C:p.G110G	rs2229110	.	.	0.6605	.	0.75	.	.	.	.	.	.	.	.	.	.	.	.	170.77	snp	FAO=30	FDP=48	FR=.	FRO=18	FSAF=12	FSAR=18	FSRF=11	FSRR=7	FWDB=-0.022741	FXX=0	LEN=1	MLLD=259.359	PB=0.5	PBP=1	QD=14.2312	RBI=0.0274549
chr1	1960926	1960926	T	C	0.672956	107	159	1	intronic	GABRD	.	.	.	rs28581504	.	.	.	.	0.9	.	.	.	.	.	.	.	.	.	.	.	.	636.91	snp	FAO=107	FDP=159	FR=.	FRO=52	FSAF=56	FSAR=51	FSRF=34	FSRR=18	FWDB=-0.00872672	FXX=0	LEN=1	MLLD=281.284	PB=0.5	PBP=1	QD=16.0228	RBI=0.0436417
chr1	1987993	1987993	T	C	1	17	17	1	exonic	PRKCZ	.	synonymous SNV	PRKCZ:NM_002744:exon3:c.T264C:p.D88D	rs12184	.	.	0.3436	.	0.95	.	.	.	.	.	.	.	.	.	.	.	.	158.92	snp	FAO=17	FDP=17	FR=.	FRO=0	FSAF=14	FSAR=3	FSRF=0	FSRR=0	FWDB=0.068834	FXX=0	LEN=1	MLLD=93.5315	PB=0.5	PBP=1	QD=37.392	RBI=0.0696115
chr1	1991014	1991014	A	G	0.560241	93	166	1	exonic	PRKCZ	.	synonymous SNV	PRKCZ:NM_002744:exon4:c.A318G:p.P106P	rs1878745	.	.	0.1845	.	0.48	.	.	.	.	.	.	.	.	.	.	.	.	450.02	snp	FAO=93	FDP=167	FR=.	FRO=74	FSAF=46	FSAR=47	FSRF=43	FSRR=31	FWDB=0.00210039	FXX=0	LEN=1	MLLD=225.706	PB=0.5	PBP=1	QD=10.779	RBI=0.0306301
chr1	2075560	2075560	T	G	0.65	195	300	4	intronic	PRKCZ	.	.	.	rs427811	.	.	.	.	0.36	.	.	.	.	.	.	.	.	.	.	.	.	1109.93	snp	FAO=195	FDP=300	FR=.	FRO=105	FSAF=97	FSAR=98	FSRF=46	FSRR=59	FWDB=-0.00830746	FXX=0	LEN=1	MLLD=59.5539	PB=0.5	PBP=1	QD=14.7991	RBI=0.00837187
chr1	2075570	2075570	T	C	0.986667	296	300	1	intronic	PRKCZ	.	.	.	rs377283	.	.	.	.	0.42	.	.	.	.	.	.	.	.	.	.	.	.	2844.19	snp	FAO=297	FDP=297	FR=.	FRO=0	FSAF=141	FSAR=156	FSRF=0	FSRR=0	FWDB=0.0239795	FXX=0.00999967	LEN=1	MLLD=104.068	PB=0.5	PBP=1	QD=38.3056	RBI=0.0377161
chr1	2077409	2077409	A	G	0.502242	112	223	1	intronic	PRKCZ	.	.	.	rs385039	.	.	0.2722	.	0.36	.	.	.	.	.	.	.	.	.	.	.	.	479.72	snp	FAO=112	FDP=223	FR=.	FRO=111	FSAF=66	FSAR=46	FSRF=74	FSRR=37	FWDB=0.0169151	FXX=0	LEN=1	MLLD=76.1134	PB=0.5	PBP=1	QD=8.60484	RBI=0.0211499
chr1	2082458	2082458	C	T	0.751553	121	161	1	intronic	PRKCZ	.	.	.	rs262670	.	.	0.2733	.	0.42	.	.	.	.	.	.	.	.	.	.	.	.	819.8	snp	FAO=123	FDP=163	FR=.	FRO=40	FSAF=53	FSAR=70	FSRF=20	FSRR=20	FWDB=0.067532	FXX=0	LEN=1	MLLD=203.802	PB=0.5	PBP=1	QD=20.1178	RBI=0.0675407
chr1	2082489	2082489	G	A	0.993865	162	163	2	intronic	PRKCZ	.	.	.	rs262669	.	.	.	.	0.42	.	.	.	.	.	.	.	.	.	.	.	.	1528.57	snp	FAO=162	FDP=162	FR=.	FRO=0	FSAF=69	FSAR=93	FSRF=0	FSRR=0	FWDB=-0.0154266	FXX=0.00613459	LEN=1	MLLD=267.679	PB=0.5	PBP=1	QD=37.7425	RBI=0.0171021
chr1	2082505	2082505	C	T	0.233129	38	163	1	intronic	PRKCZ	.	.	.	rs9442619	.	.	.	.	0.11	.	.	.	.	.	.	.	.	.	.	.	.	57.17	snp	FAO=38	FDP=163	FR=.	FRO=125	FSAF=17	FSAR=21	FSRF=53	FSRR=72	FWDB=0.0210061	FXX=0	LEN=1	MLLD=225.534	PB=0.5	PBP=1	QD=1.403	RBI=0.0247221
chr1	2087557	2087557	T	C	0.281553	29	103	1	intronic	PRKCZ	.	.	.	rs3123592	.	.	0.1007	.	0.12	.	.	.	.	.	.	.	.	.	.	.	.	65.55	snp	FAO=29	FDP=101	FR=.	FRO=72	FSAF=8	FSAR=21	FSRF=12	FSRR=60	FWDB=0.0442312	FXX=0.0194156	LEN=1	MLLD=57.9499	PB=0.5	PBP=1	QD=2.59623	RBI=0.0645471
chr1	2121118	2121118	C	T	1	21	21	2	UTR3	C1orf86	NM_001256947:c.*98G>A,NM_182533:c.*30G>A,NM_001282670:c.*30G>A	.	.	rs2503701	.	.	0.6071	.	0.86	.	.	.	.	.	.	.	.	.	.	.	.	195.12	snp	FAO=21	FDP=21	FR=.	FRO=0	FSAF=0	FSAR=21	FSRF=0	FSRR=0	FWDB=0	FXX=0	LEN=1	MLLD=45.9201	PB=0.5	PBP=1	QD=37.166	RBI=0.036757
chr1	2125172	2125172	G	A	0.390438	98	251	3	exonic	C1orf86	.	nonsynonymous SNV	C1orf86:NM_001256946:exon3:c.C376T:p.P126S,C1orf86:NM_001282673:exon3:c.C376T:p.P126S,C1orf86:NM_182533:exon3:c.C376T:p.P126S,C1orf86:NM_001282670:exon7:c.C685T:p.P229S	rs1058411	.	.	0.0951	.	0.53	.	.	0.28	T	0.229	B	0.849	N	1	P	1.2	T	315.09	snp	FAO=99	FDP=252	FR=.	FRO=153	FSAF=39	FSAR=60	FSRF=60	FSRR=93	FWDB=0.0306756	FXX=0	LEN=1	MLLD=46.2127	PB=0.5	PBP=1	QD=5.00146	RBI=0.0700454
chr1	2328714	2328714	A	G	0.736626	179	243	1	intronic	RER1	.	.	.	rs2645081	.	.	.	.	0.9	.	.	.	.	.	.	.	.	.	.	.	.	1160.58	snp	FAO=179	FDP=243	FR=.	FRO=64	FSAF=87	FSAR=92	FSRF=27	FSRR=37	FWDB=-0.0795817	FXX=0	LEN=1	MLLD=94.5883	PB=0.5	PBP=1	QD=19.1042	RBI=0.0838586
chr1	2333944	2333944	-	C	0.621053	118	190	3	intronic	RER1	.	.	.	rs70954600	.	.	.	.	0.89	.	.	.	.	.	.	.	.	.	.	.	.	259.98	ins	FAO=119	FDP=190	FR=.	FRO=71	FSAF=64	FSAR=55	FSRF=43	FSRR=28	FWDB=-0.101745	FXX=0	LEN=1	MLLD=23.7379	PB=0.5	PBP=1	QD=5.47317	RBI=0.107121
chr1	2409892	2409892	A	G	1	46	46	1	intronic	PLCH2	.	.	.	rs12727342	.	.	0.6267	.	0.81	.	.	.	.	.	.	.	.	.	.	.	.	435.34	snp	FAO=46	FDP=46	FR=.	FRO=0	FSAF=28	FSAR=18	FSRF=0	FSRR=0	FWDB=0.0180184	FXX=0	LEN=1	MLLD=272.927	PB=0.5	PBP=1	QD=37.8553	RBI=0.0217755
chr1	2422614	2422614	G	A	0.993464	152	153	2	intronic	PLCH2	.	.	.	rs2477699	.	.	0.7248	.	0.91	.	.	.	.	.	.	.	.	.	.	.	.	1432.25	snp	FAO=152	FDP=152	FR=.	FRO=0	FSAF=96	FSAR=56	FSRF=0	FSRR=0	FWDB=-0.00774162	FXX=0.00653552	LEN=1	MLLD=64.2594	PB=0.5	PBP=1	QD=37.6907	RBI=0.0983228
chr1	2426390	2426390	C	G	0.31185	150	481	2	intronic	PLCH2	.	.	.	.	.	.	.	.	.	.	.	.	.	.	.	.	.	.	.	.	.	293.45	snp	FAO=127	FDP=400	FR=.	FRO=273	FSAF=81	FSAR=46	FSRF=153	FSRR=120	FWDB=-0.0112553	FXX=0	LEN=1	MLLD=260.591	PB=0.5	PBP=1	QD=2.93447	RBI=0.0210331
chr1	2428874	2428874	T	C	0.963415	79	82	1	intronic	PLCH2	.	.	.	rs2477706	.	.	.	.	0.96	.	.	.	.	.	.	.	.	.	.	.	.	758.4	snp	FAO=81	FDP=81	FR=.	FRO=0	FSAF=52	FSAR=29	FSRF=0	FSRR=0	FWDB=-0.0148583	FXX=0.0121936	LEN=1	MLLD=63.1535	PB=0.5	PBP=1	QD=37.4521	RBI=0.0520144
chr1	2430617	2430617	C	T	0.341772	54	158	1	exonic	PLCH2	.	synonymous SNV	PLCH2:NM_001303012:exon19:c.C2448T:p.I816I,PLCH2:NM_001303013:exon19:c.C2589T:p.I863I,PLCH2:NM_014638:exon19:c.C2529T:p.I843I	rs2296442	.	.	0.4737	.	0.52	.	.	.	.	.	.	.	.	0	P	.	.	146.64	snp	FAO=54	FDP=158	FR=.	FRO=104	FSAF=23	FSAR=31	FSRF=48	FSRR=56	FWDB=-0.0136461	FXX=0	LEN=1	MLLD=186.94	PB=0.5	PBP=1	QD=3.71245	RBI=0.0250121
chr1	2436256	2436256	G	A	0.483871	15	31	3	exonic	PLCH2	.	synonymous SNV	PLCH2:NM_014638:exon22:c.G3855A:p.G1285G	rs138038983	.	.	0.0284	.	0.035	.	.	0.14	T	.	.	0.048	N	1	N	.	.	70.76	snp	FAO=15	FDP=31	FR=.	FRO=16	FSAF=6	FSAR=9	FSRF=10	FSRR=6	FWDB=0.0585501	FXX=0	LEN=1	MLLD=35.863	PB=0.5	PBP=1	QD=9.13083	RBI=0.109161
chr1	2436778	2436778	A	G	0.847826	39	46	1	UTR3	PLCH2	NM_001303012:c.*1712A>G,NM_014638:c.*126A>G,NM_001303013:c.*1354A>G	.	.	rs12219	.	.	.	.	0.66	.	.	.	.	.	.	.	.	.	.	.	.	304.11	snp	FAO=39	FDP=46	FR=.	FRO=7	FSAF=12	FSAR=27	FSRF=5	FSRR=2	FWDB=-0.0274742	FXX=0.041658	LEN=1	MLLD=72.0076	PB=0.5	PBP=1	QD=26.444	RBI=0.0943418
chr1	2441358	2441358	T	C	0.68932	71	103	1	exonic	PANK4	.	nonsynonymous SNV	PANK4:NM_018216:exon18:c.A2075G:p.Q692R	rs2494620	.	.	0.223	.	0.71	.	.	0.67	T	0	B	0.1	N	1	P	3.31	T	431.78	snp	FAO=71	FDP=103	FR=.	FRO=32	FSAF=47	FSAR=24	FSRF=18	FSRR=14	FWDB=0.0120301	FXX=0	LEN=1	MLLD=210.817	PB=0.5	PBP=1	QD=16.7682	RBI=0.0170326
chr1	2441392	2441392	T	C	0.666667	66	99	1	intronic	PANK4	.	.	.	rs2494619	.	.	0.2221	.	0.71	.	.	.	.	.	.	.	.	.	.	.	.	393.04	snp	FAO=66	FDP=99	FR=.	FRO=33	FSAF=42	FSAR=24	FSRF=19	FSRR=14	FWDB=0.0124698	FXX=0	LEN=1	MLLD=62.1973	PB=0.5	PBP=1	QD=15.8804	RBI=0.0142981
chr1	2444226	2444226	C	T	0.717822	145	202	1	intronic	PANK4	.	.	.	rs744112	.	.	.	.	0.72	.	.	.	.	.	.	.	.	.	.	.	.	923.35	snp	FAO=146	FDP=203	FR=.	FRO=57	FSAF=99	FSAR=47	FSRF=25	FSRR=32	FWDB=0.0650718	FXX=0	LEN=1	MLLD=135.312	PB=0.5	PBP=1	QD=18.1941	RBI=0.0652705
chr1	2444414	2444414	G	A	0.296667	89	300	1	exonic	PANK4	.	nonsynonymous SNV	PANK4:NM_018216:exon13:c.C1664T:p.A555V	rs7535528	.	.	0.3748	.	0.39	.	.	0.02	D	0.769	P	0.364	N	1	P	3.19	T	187.86	snp	FAO=89	FDP=300	FR=.	FRO=211	FSAF=55	FSAR=34	FSRF=152	FSRR=59	FWDB=-0.0222228	FXX=0	LEN=1	MLLD=181.376	PB=0.5	PBP=1	QD=2.50475	RBI=0.0239707
chr1	2446960	2446960	T	C	0.655738	80	122	1	intronic	PANK4	.	.	.	rs2236394	.	.	0.2233	.	0.72	.	.	.	.	.	.	.	.	.	.	.	.	462.08	snp	FAO=80	FDP=122	FR=.	FRO=42	FSAF=33	FSAR=47	FSRF=17	FSRR=25	FWDB=-0.0297081	FXX=0	LEN=1	MLLD=63.599	PB=0.5	PBP=1	QD=15.1502	RBI=0.0398313
chr1	2452357	2452357	G	A	0.68	34	50	1	intronic	PANK4	.	.	.	rs2494636	.	.	0.2229	.	0.72	.	.	.	.	.	.	.	.	.	.	.	.	222.27	snp	FAO=36	FDP=52	FR=.	FRO=16	FSAF=22	FSAR=14	FSRF=9	FSRR=7	FWDB=0.0664712	FXX=0	LEN=1	MLLD=183.351	PB=0.5	PBP=1	QD=17.0974	RBI=0.0665155
chr1	2452569	2452569	T	C	1	139	139	3	exonic	PANK4	.	synonymous SNV	PANK4:NM_018216:exon3:c.A417G:p.K139K	rs2985862	.	.	0.7422	.	0.96	.	.	.	.	.	.	.	.	.	.	.	.	1347.37	snp	FAO=140	FDP=140	FR=.	FRO=0	FSAF=56	FSAR=84	FSRF=0	FSRR=0	FWDB=0.0147483	FXX=0	LEN=1	MLLD=67.4521	PB=0.5	PBP=1	QD=38.4963	RBI=0.0323255
chr1	2452626	2452626	G	A	0.260563	37	142	1	exonic	PANK4	.	synonymous SNV	PANK4:NM_018216:exon3:c.C360T:p.L120L	.	.	.	.	.	.	.	.	.	.	.	.	.	.	.	.	.	.	68.7	snp	FAO=37	FDP=142	FR=.	FRO=105	FSAF=21	FSAR=16	FSRF=32	FSRR=73	FWDB=0.00710269	FXX=0	LEN=1	MLLD=249.803	PB=0.5	PBP=1	QD=1.93527	RBI=0.0181788
chr1	2488153	2488153	A	G	0.652174	15	23	4	exonic	TNFRSF14	.	nonsynonymous SNV	TNFRSF14:NM_001297605:exon1:c.A50G:p.K17R,TNFRSF14:NM_003820:exon1:c.A50G:p.K17R	rs4870	CLINSIG=untested;CLNDBN=not_specified;CLNREVSTAT=no_assertion_provided;CLNACC=RCV000122164.1;CLNDSDB=MedGen;CLNDSDBID=CN169374	.	0.472	.	0.78	.	.	0.43	T	0.61	P	.	.	1	P	-2.17	D	90.35	snp	FAO=15	FDP=23	FR=.	FRO=8	FSAF=6	FSAR=9	FSRF=2	FSRR=6	FWDB=-0.0187647	FXX=0	LEN=1	MLLD=179.982	PB=0.5	PBP=1	QD=15.7135	RBI=0.0235728
chr1	2520500	2520500	G	A	0.690722	67	97	1	intronic	FAM213B	.	.	.	rs6701238	.	.	0.3387	.	0.8	.	.	.	.	.	.	.	.	.	.	.	.	411.21	snp	FAO=67	FDP=97	FR=.	FRO=30	FSAF=23	FSAR=44	FSRF=7	FSRR=23	FWDB=0.0564376	FXX=0	LEN=1	MLLD=118.963	PB=0.5	PBP=1	QD=16.957	RBI=0.0586306
chr1	2520527	2520527	T	C	0.677419	63	93	1	intronic	FAM213B	.	.	.	rs6670198	.	.	0.334	.	0.8	.	.	.	.	.	.	.	.	.	.	.	.	444.17	snp	FAO=70	FDP=99	FR=.	FRO=29	FSAF=23	FSAR=47	FSRF=7	FSRR=22	FWDB=0.0306625	FXX=0.009999	LEN=1	MLLD=226.245	PB=0.5	PBP=1	QD=17.9464	RBI=0.030693
chr1	2522392	2522392	G	A	0.351931	82	233	3	UTR3	FAM213B,MMEL1	NM_001195741:c.*1526G>A,NM_152371:c.*1526G>A,NM_001195738:c.*1539G>A,NM_001195737:c.*1526G>A,NM_001195736:c.*1526G>A,NM_001195740:c.*1526G>A;NM_033467:c.*37C>T	.	.	rs2296443	.	.	0.3315	.	0.43	.	.	.	.	.	.	.	.	.	.	.	.	231.36	snp	FAO=83	FDP=234	FR=.	FRO=151	FSAF=49	FSAR=34	FSRF=82	FSRR=69	FWDB=0.0218175	FXX=0	LEN=1	MLLD=58.6668	PB=0.5	PBP=1	QD=3.95487	RBI=0.0850751
chr1	2524205	2524205	C	T	0.686957	79	115	3	intronic	MMEL1	.	.	.	rs745368	.	.	0.3171	.	0.61	.	.	.	.	.	.	.	.	.	.	.	.	495.77	snp	FAO=80	FDP=114	FR=.	FRO=34	FSAF=39	FSAR=41	FSRF=12	FSRR=22	FWDB=0.0434747	FXX=0.0086949	LEN=1	MLLD=61.5338	PB=0.5	PBP=1	QD=17.3954	RBI=0.0592099
chr1	2526746	2526746	A	G	0.684783	189	276	1	exonic	MMEL1	.	nonsynonymous SNV	MMEL1:NM_033467:exon16:c.T1553C:p.M518T	rs3748816	.	.	0.3363	.	0.73	.	Name=Celiac disease	0.77	T	0	B	0.09	N	1	P	-1.51	D	1133.76	snp	FAO=189	FDP=276	FR=.	FRO=87	FSAF=90	FSAR=99	FSRF=41	FSRR=46	FWDB=0.0154409	FXX=0	LEN=1	MLLD=206.462	PB=0.5	PBP=1	QD=16.4313	RBI=0.0229867
chr1	2528133	2528133	T	C	0.351852	57	162	1	intronic	MMEL1	.	.	.	rs2843401	.	.	0.68	.	0.69	.	.	.	.	.	.	.	.	.	.	.	.	163.92	snp	FAO=57	FDP=160	FR=.	FRO=103	FSAF=50	FSAR=7	FSRF=69	FSRR=34	FWDB=-0.0432877	FXX=0.0123449	LEN=1	MLLD=60.2455	PB=0.5	PBP=1	QD=4.09798	RBI=0.0524069
chr1	2535613	2535613	C	A	0.683824	93	136	1	exonic	MMEL1	.	synonymous SNV	MMEL1:NM_033467:exon10:c.G924T:p.V308V	rs4648562	.	.	0.3176	.	0.61	.	.	.	.	.	.	.	.	0	P	.	.	560.75	snp	FAO=93	FDP=136	FR=.	FRO=43	FSAF=50	FSAR=43	FSRF=14	FSRR=29	FWDB=0.0076891	FXX=0	LEN=1	MLLD=277.001	PB=0.5	PBP=1	QD=16.4926	RBI=0.0160403
chr1	2535758	2535758	A	G	0.662921	59	89	1	intronic	MMEL1	.	.	.	rs4648652	.	.	0.3346	.	0.73	.	.	.	.	.	.	.	.	.	.	.	.	367.64	snp	FAO=62	FDP=92	FR=.	FRO=30	FSAF=38	FSAR=24	FSRF=14	FSRR=16	FWDB=0.0468365	FXX=0	LEN=1	MLLD=243.091	PB=0.5	PBP=1	QD=15.9845	RBI=0.0483712
chr1	2537095	2537095	G	A	0.546875	35	64	4	intronic	MMEL1	.	.	.	rs78506337	.	.	0.3188	.	0.65	.	.	.	.	.	.	.	.	.	.	.	.	170.73	snp	FAO=35	FDP=64	FR=.	FRO=29	FSAF=15	FSAR=20	FSRF=16	FSRR=13	FWDB=-0.00533872	FXX=0	LEN=1	MLLD=308.213	PB=0.5	PBP=1	QD=10.6704	RBI=0.0535737
chr1	2538349	2538349	G	A	0.674242	89	132	1	intronic	MMEL1	.	.	.	rs10797436	.	.	.	.	0.54	.	.	.	.	.	.	.	.	.	.	.	.	534.17	snp	FAO=90	FDP=133	FR=.	FRO=43	FSAF=41	FSAR=49	FSRF=23	FSRR=20	FWDB=0.00452444	FXX=0	LEN=1	MLLD=123.8	PB=0.5	PBP=1	QD=16.0653	RBI=0.0339685
chr1	2541269	2541269	A	G	0.662069	96	145	1	exonic	MMEL1	.	synonymous SNV	MMEL1:NM_033467:exon5:c.T294C:p.A98A	rs10797440	.	.	0.3316	.	0.7	.	.	.	.	.	.	.	.	.	.	.	.	558.2	snp	FAO=96	FDP=145	FR=.	FRO=49	FSAF=39	FSAR=57	FSRF=24	FSRR=25	FWDB=-0.050282	FXX=0	LEN=1	MLLD=102.071	PB=0.5	PBP=1	QD=15.3987	RBI=0.0502929
chr1	2560735	2560735	A	G	0.5	7	14	1	intronic	MMEL1	.	.	.	rs4648657	.	.	0.7236	.	0.72	.	.	.	.	.	.	.	.	.	.	.	.	37.17	snp	FAO=7	FDP=14	FR=.	FRO=7	FSAF=6	FSAR=1	FSRF=5	FSRR=2	FWDB=-0.0180391	FXX=0	LEN=1	MLLD=309.797	PB=0.5	PBP=1	QD=10.6201	RBI=0.019691
chr1	2560903	2560903	T	G	0.277778	20	72	1	exonic	MMEL1	.	synonymous SNV	MMEL1:NM_033467:exon2:c.A21C:p.P7P	rs4648659	.	.	0.7155	.	0.78	.	.	.	.	.	.	.	.	.	.	.	.	46.09	snp	FAO=20	FDP=72	FR=.	FRO=52	FSAF=20	FSAR=0	FSRF=49	FSRR=3	FWDB=0.0103707	FXX=0	LEN=1	MLLD=66.1907	PB=0.5	PBP=1	QD=2.5603	RBI=0.0181018
chr1	2573199	2573199	A	G	0.995238	209	210	2	exonic	TTC34	.	synonymous SNV	TTC34:NM_001242672:exon7:c.T1309C:p.L437L	rs4648662	.	.	.	.	1	.	.	.	.	.	.	.	.	.	.	.	.	1997.06	snp	FAO=209	FDP=209	FR=.	FRO=0	FSAF=122	FSAR=87	FSRF=0	FSRR=0	FWDB=0.0194614	FXX=0.00476168	LEN=1	MLLD=122.143	PB=0.5	PBP=1	QD=38.2213	RBI=0.0379449
chr1	3301721	3301721	C	T	0.727273	24	33	2	exonic	PRDM16	.	synonymous SNV	PRDM16:NM_022114:exon4:c.C444T:p.S148S,PRDM16:NM_199454:exon4:c.C444T:p.S148S	rs2282198	.	.	0.2668	.	0.62	.	.	.	.	.	.	.	.	.	.	.	.	161.76	snp	FAO=24	FDP=32	FR=.	FRO=8	FSAF=12	FSAR=12	FSRF=5	FSRR=3	FWDB=0.0180115	FXX=0.0302939	LEN=1	MLLD=229.846	PB=0.5	PBP=1	QD=20.2203	RBI=0.0520755
chr1	3328358	3328358	T	C	1	252	252	1	exonic	PRDM16	.	nonsynonymous SNV	PRDM16:NM_022114:exon9:c.T1597C:p.S533P,PRDM16:NM_199454:exon9:c.T1597C:p.S533P	rs870124	.	.	0.8356	.	1	.	.	0.53	T	0	B	0.005	N	0.821	P	3.42	T	2411.67	snp	FAO=252	FDP=252	FR=.	FRO=0	FSAF=128	FSAR=124	FSRF=0	FSRR=0	FWDB=0.050469	FXX=0	LEN=1	MLLD=127.663	PB=0.5	PBP=1	QD=38.2805	RBI=0.0677245
chr1	3383898	3383898	A	G	1	94	94	1	exonic	ARHGEF16	.	synonymous SNV	ARHGEF16:NM_014448:exon4:c.A801G:p.P267P	rs6424078	.	.	0.9084	.	0.92	.	.	.	.	.	.	.	.	.	.	.	.	893.1	snp	FAO=94	FDP=94	FR=.	FRO=0	FSAF=47	FSAR=47	FSRF=0	FSRR=0	FWDB=0.0308117	FXX=0	LEN=1	MLLD=126.032	PB=0.5	PBP=1	QD=38.0041	RBI=0.0337671
chr1	3385330	3385330	T	C	0.972414	141	145	1	intronic	ARHGEF16	.	.	.	rs2493249	.	.	.	.	1	.	.	.	.	.	.	.	.	.	.	.	.	1403.44	snp	FAO=146	FDP=146	FR=.	FRO=0	FSAF=81	FSAR=65	FSRF=0	FSRR=0	FWDB=0.013854	FXX=0.0201329	LEN=1	MLLD=161.168	PB=0.5	PBP=1	QD=38.4503	RBI=0.0512227
chr1	3389727	3389727	C	T	1	51	51	1	exonic	ARHGEF16	.	nonsynonymous SNV	ARHGEF16:NM_014448:exon7:c.C1108T:p.H370Y	rs2185639	.	.	0.8722	.	0.9	.	.	0.71	T	0.011	B	0	D	0	P	0.07	T	481.19	snp	FAO=51	FDP=51	FR=.	FRO=0	FSAF=30	FSAR=21	FSRF=0	FSRR=0	FWDB=-0.000868971	FXX=0	LEN=1	MLLD=71.655	PB=0.5	PBP=1	QD=37.7401	RBI=0.0296664
chr1	3394456	3394456	T	C	0.994253	173	174	1	exonic	ARHGEF16	.	synonymous SNV	ARHGEF16:NM_014448:exon11:c.T1491C:p.S497S	rs4638054	.	.	0.9991	.	1	.	.	.	.	.	.	.	.	.	.	.	.	1664.9	snp	FAO=174	FDP=174	FR=.	FRO=0	FSAF=87	FSAR=87	FSRF=0	FSRR=0	FWDB=0.0752193	FXX=0.00571396	LEN=1	MLLD=182.298	PB=0.5	PBP=1	QD=38.2735	RBI=0.0753803
chr1	3395039	3395039	G	A	0.327103	35	107	2	exonic	ARHGEF16	.	synonymous SNV	ARHGEF16:NM_014448:exon12:c.G1677A:p.V559V	rs10797395	.	.	0.8691	.	0.9	.	.	.	.	.	.	.	.	.	.	.	.	92.99	snp	FAO=35	FDP=107	FR=.	FRO=72	FSAF=20	FSAR=15	FSRF=43	FSRR=29	FWDB=0.00532547	FXX=0	LEN=1	MLLD=340.132	PB=0.5	PBP=1	QD=3.47642	RBI=0.00847716
chr1	3397188	3397188	T	C	0.994924	196	197	1	UTR3	ARHGEF16	NM_014448:c.*37T>C	.	.	rs2487677	.	.	0.9999	.	1	.	.	.	.	.	.	.	.	.	.	.	.	1875.07	snp	FAO=197	FDP=197	FR=.	FRO=0	FSAF=87	FSAR=110	FSRF=0	FSRR=0	FWDB=-0.00541457	FXX=0.00505025	LEN=1	MLLD=212.753	PB=0.5	PBP=1	QD=38.0725	RBI=0.0174333
chr1	3416449	3416449	C	A	0.247191	22	89	2	exonic	MEGF6	.	nonsynonymous SNV	MEGF6:NM_001409:exon22:c.G2747T:p.R916L	rs7553399	.	.	0.7481	.	0.79	.	.	0.61	T	0.045	B	0.683	N	1	P	-0.28	T	41.11	snp	FAO=22	FDP=89	FR=.	FRO=67	FSAF=10	FSAR=12	FSRF=49	FSRR=18	FWDB=-0.0407898	FXX=0	LEN=1	MLLD=126.516	PB=0.5	PBP=1	QD=1.84765	RBI=0.0419661
chr1	3417131	3417131	A	G	0.370558	73	197	1	intronic	MEGF6	.	.	.	rs2821031	.	.	.	.	0.86	.	.	.	.	.	.	.	.	.	.	.	.	222.92	snp	FAO=74	FDP=198	FR=.	FRO=124	FSAF=58	FSAR=16	FSRF=81	FSRR=43	FWDB=0.00813638	FXX=0	LEN=1	MLLD=91.5548	PB=0.5	PBP=1	QD=4.50334	RBI=0.00813699
chr1	3418391	3418391	C	T	0.264901	40	151	1	exonic	MEGF6	.	synonymous SNV	MEGF6:NM_001409:exon18:c.G2283A:p.P761P	rs4648508	.	.	0.3105	.	0.35	.	.	.	.	.	.	.	.	.	.	.	.	75.47	snp	FAO=40	FDP=151	FR=.	FRO=111	FSAF=26	FSAR=14	FSRF=58	FSRR=53	FWDB=0.0452041	FXX=0	LEN=1	MLLD=55.1967	PB=0.5	PBP=1	QD=1.99922	RBI=0.0920922
chr1	3421897	3421897	A	G	0.186275	19	102	1	exonic	MEGF6	.	nonsynonymous SNV	MEGF6:NM_001409:exon17:c.T2063C:p.L688P	rs2821008	.	.	0.1651	.	0.43	.	.	0.35	T	0	B	0.237	N	1	P	2.57	T	27	snp	FAO=21	FDP=104	FR=.	FRO=83	FSAF=11	FSAR=10	FSRF=38	FSRR=45	FWDB=0.0264969	FXX=0	LEN=1	MLLD=194.043	PB=0.5	PBP=1	QD=1.03851	RBI=0.0377017
chr1	3422642	3422642	A	G	0.451613	14	31	1	intronic	MEGF6	.	.	.	rs2247236	.	.	0.1401	.	0.35	.	.	.	.	.	.	.	.	.	.	.	.	62.5	snp	FAO=14	FDP=31	FR=.	FRO=17	FSAF=9	FSAR=5	FSRF=11	FSRR=6	FWDB=-0.0164552	FXX=0	LEN=1	MLLD=66.5369	PB=0.5	PBP=1	QD=8.06447	RBI=0.0681002
chr1	3424508	3424508	G	A	0.5	27	54	1	intronic	MEGF6	.	.	.	rs41315296	.	.	0.0594	.	0.12	.	.	.	.	.	.	.	.	.	.	.	.	128.15	snp	FAO=28	FDP=55	FR=.	FRO=27	FSAF=10	FSAR=18	FSRF=13	FSRR=14	FWDB=-0.0148172	FXX=0	LEN=1	MLLD=313.891	PB=0.5	PBP=1	QD=9.31985	RBI=0.0184298
chr1	3425183	3425183	G	A	0.304029	83	273	2	exonic	MEGF6	.	synonymous SNV	MEGF6:NM_001409:exon13:c.C1599T:p.C533C	rs61735125	.	.	0.0597	.	0.12	.	.	.	.	.	.	.	.	.	.	.	.	185.4	snp	FAO=84	FDP=274	FR=.	FRO=190	FSAF=52	FSAR=32	FSRF=97	FSRR=93	FWDB=-0.0564217	FXX=0	LEN=1	MLLD=61.0006	PB=0.5	PBP=1	QD=2.70652	RBI=0.0575657
chr1	3428160	3428160	T	G	1	108	108	1	exonic	MEGF6	.	synonymous SNV	MEGF6:NM_001409:exon9:c.A1068C:p.T356T	rs2820999	.	.	0.2961	.	0.75	.	.	.	.	.	.	.	.	.	.	.	.	1037.03	snp	FAO=108	FDP=108	FR=.	FRO=0	FSAF=106	FSAR=2	FSRF=0	FSRR=0	FWDB=-0.0108077	FXX=0	LEN=1	MLLD=60.4221	PB=0.5	PBP=1	QD=38.4085	RBI=0.0200921
chr1	3428608	3428608	G	A	0.679012	55	81	1	exonic	MEGF6	.	nonsynonymous SNV	MEGF6:NM_001409:exon8:c.C938T:p.A313V	rs11585362	.	.	0.1459	.	0.42	.	.	0.3	T	0.95	P	0	D	1	P	-3.01	D	333.94	snp	FAO=55	FDP=81	FR=.	FRO=26	FSAF=26	FSAR=29	FSRF=7	FSRR=19	FWDB=0.00568157	FXX=0	LEN=1	MLLD=160.884	PB=0.5	PBP=1	QD=16.491	RBI=0.0379912
chr1	3440647	3440647	T	C	1	60	60	1	intronic	MEGF6	.	.	.	rs2794322	.	.	0.9627	.	0.98	.	.	.	.	.	.	.	.	.	.	.	.	577.2	snp	FAO=61	FDP=61	FR=.	FRO=0	FSAF=34	FSAR=27	FSRF=0	FSRR=0	FWDB=0.0370725	FXX=0	LEN=1	MLLD=66.8155	PB=0.5	PBP=1	QD=37.8489	RBI=0.0646607
chr1	3496479	3496479	T	C	1	33	33	1	exonic	MEGF6	.	nonsynonymous SNV	MEGF6:NM_001409:exon4:c.A391G:p.S131G	rs2794340	.	.	0.916	.	0.92	.	.	0.7	T	0	B	0.014	N	0.954	P	-2.92	D	306.11	snp	FAO=33	FDP=33	FR=.	FRO=0	FSAF=12	FSAR=21	FSRF=0	FSRR=0	FWDB=0.0121658	FXX=0	LEN=1	MLLD=219.969	PB=0.5	PBP=1	QD=37.1047	RBI=0.012166
chr1	3511934	3511934	A	G	0.803738	86	107	1	exonic	MEGF6	.	nonsynonymous SNV	MEGF6:NM_001409:exon3:c.T344C:p.M115T	rs7513275	.	.	0.1398	.	0.37	.	.	0.92	T	0	B	0.702	N	0	P	-1.75	D	619.02	snp	FAO=86	FDP=107	FR=.	FRO=21	FSAF=59	FSAR=27	FSRF=14	FSRR=7	FWDB=0.0404554	FXX=0	LEN=1	MLLD=139.33	PB=0.5	PBP=1	QD=23.1408	RBI=0.040734
chr1	3545176	3545194	TTCTGGGAGCTCCTCCCCC	-	0.889706	121	136	2	UTR3	TPRG1L	NM_182752:c.*9_*27delTTCTGGGAGCTCCTCCCCC	.	.	rs147637374	.	.	0.812	.	0.96	.	.	.	.	.	.	.	.	.	.	.	.	632.57	del	FAO=121	FDP=127	FR=.	FRO=6	FSAF=34	FSAR=87	FSRF=5	FSRR=1	FWDB=0.0258244	FXX=0.0661716	LEN=19	MLLD=579.458	PB=0.5	PBP=1	QD=19.9234	RBI=0.0261505
chr1	3545250	3545250	T	G	0.653333	98	150	1	UTR3	TPRG1L	NM_182752:c.*83T>G	.	.	rs3795257	.	.	.	.	0.19	.	.	.	.	.	.	.	.	.	.	.	.	567.63	snp	FAO=98	FDP=150	FR=.	FRO=52	FSAF=26	FSAR=72	FSRF=13	FSRR=39	FWDB=0.00335113	FXX=0	LEN=1	MLLD=280.965	PB=0.5	PBP=1	QD=15.1368	RBI=0.0146067
chr1	3548136	3548136	T	C	1	89	89	1	exonic	WRAP73	.	synonymous SNV	WRAP73:NM_017818:exon11:c.A1134G:p.A378A	rs2760321	.	.	0.8373	.	1	.	.	.	.	.	.	.	.	.	.	.	.	857.02	snp	FAO=89	FDP=89	FR=.	FRO=0	FSAF=44	FSAR=45	FSRF=0	FSRR=0	FWDB=0.0612826	FXX=0	LEN=1	MLLD=149.373	PB=0.5	PBP=1	QD=38.5179	RBI=0.0617474
chr1	3551792	3551792	G	A	0.734694	36	49	3	exonic	WRAP73	.	synonymous SNV	WRAP73:NM_017818:exon7:c.C670T:p.L224L	rs2296034	.	.	0.0424	.	0.23	.	.	.	.	.	.	.	.	.	.	.	.	241.41	snp	FAO=36	FDP=49	FR=.	FRO=13	FSAF=16	FSAR=20	FSRF=7	FSRR=6	FWDB=0.00980346	FXX=0.019996	LEN=1	MLLD=52.0257	PB=0.5	PBP=1	QD=19.7066	RBI=0.00982083
chr1	3607520	3607520	G	A	0.25	16	64	1	intronic	TP73	.	.	.	rs3765730	.	.	0.3485	.	0.46	.	.	.	.	.	.	.	.	.	.	.	.	33.03	snp	FAO=16	FDP=64	FR=.	FRO=48	FSAF=13	FSAR=3	FSRF=23	FSRR=25	FWDB=-0.0175968	FXX=0	LEN=1	MLLD=184.751	PB=0.5	PBP=1	QD=2.06422	RBI=0.0182498
chr1	3638674	3638674	C	T	0.988372	85	86	2	exonic	TP73	.	synonymous SNV	TP73:NM_001126240:exon3:c.C372T:p.T124T,TP73:NM_001126241:exon3:c.C372T:p.T124T,TP73:NM_001126242:exon3:c.C372T:p.T124T,TP73:NM_001204189:exon3:c.C372T:p.T124T,TP73:NM_001204190:exon3:c.C372T:p.T124T,TP73:NM_001204191:exon3:c.C372T:p.T124T,TP73:NM_001204192:exon3:c.C306T:p.T102T,TP73:NM_001204184:exon5:c.C519T:p.T173T,TP73:NM_001204185:exon5:c.C519T:p.T173T,TP73:NM_001204186:exon5:c.C519T:p.T173T…	rs1801174	.	.	0.8888	.	0.91	.	.	.	.	.	.	.	.	.	.	.	.	810.12	snp	FAO=86	FDP=86	FR=.	FRO=0	FSAF=44	FSAR=42	FSRF=0	FSRR=0	FWDB=0.0604677	FXX=0	LEN=1	MLLD=73.6294	PB=0.5	PBP=1	QD=37.6799	RBI=0.0635799
chr1	3644349	3644349	A	G	0.993056	286	288	1	intronic	TP73	.	.	.	rs2181486	.	.	0.7935	.	0.85	.	.	.	.	.	.	.	.	.	.	.	.	2773.28	snp	FAO=292	FDP=292	FR=.	FRO=0	FSAF=120	FSAR=172	FSRF=0	FSRR=0	FWDB=0.0674837	FXX=0	LEN=1	MLLD=228.856	PB=0.5	PBP=1	QD=37.9901	RBI=0.069025
chr1	3644374	3644374	A	G	1	279	279	1	intronic	TP73	.	.	.	rs2146657	.	.	0.8001	.	0.84	.	.	.	.	.	.	.	.	.	.	.	.	2704.66	snp	FAO=283	FDP=283	FR=.	FRO=0	FSAF=112	FSAR=171	FSRF=0	FSRR=0	FWDB=-0.0113791	FXX=0.003521	LEN=1	MLLD=197.02	PB=0.5	PBP=1	QD=38.2284	RBI=0.0173236
chr1	3669356	3669356	G	A	0.327434	74	226	2	exonic	CCDC27	.	nonsynonymous SNV	CCDC27:NM_152492:exon1:c.G311A:p.R104K	rs76597070	.	.	0.0102	.	0.011	.	Name=Obesity-related traits	0.43	T	0.007	B	0.033	N	1	N	2.22	T	183.06	snp	FAO=74	FDP=227	FR=.	FRO=153	FSAF=30	FSAR=44	FSRF=77	FSRR=76	FWDB=0.000465984	FXX=0	LEN=1	MLLD=54.4855	PB=0.5	PBP=1	QD=3.22565	RBI=0.0927907
chr1	3686415	3686415	C	T	0.294118	20	68	1	exonic	CCDC27	.	synonymous SNV	CCDC27:NM_152492:exon11:c.C1812T:p.N604N	rs41315316	.	.	0.0536	.	0.066	.	.	.	.	.	.	.	.	.	.	.	.	49.8	snp	FAO=20	FDP=68	FR=.	FRO=48	FSAF=5	FSAR=15	FSRF=22	FSRR=26	FWDB=0.0499551	FXX=0	LEN=1	MLLD=276.683	PB=0.5	PBP=1	QD=2.92945	RBI=0.0536565
chr1	3688030	3688030	C	G	0.270833	13	48	7	exonic	CCDC27	.	synonymous SNV	CCDC27:NM_152492:exon12:c.C1914G:p.P638P	rs3737592	.	.	0.0829	.	0.29	.	.	.	.	.	.	.	.	.	.	.	.	37.46	snp	FAO=14	FDP=48	FR=.,HEALED	FRO=34	FSAF=3	FSAR=11	FSRF=12	FSRR=22	FWDB=-0.139779	FXX=0	LEN=1	MLLD=213.594	PB=0.5	PBP=1	QD=3.12154	RBI=0.140055
chr1	3698017	3698017	G	A	0.357143	80	224	2	intronic	LRRC47	.	.	.	rs12745312	.	.	.	.	0.16	.	.	.	.	.	.	.	.	.	.	.	.	225.06	snp	FAO=80	FDP=224	FR=.	FRO=144	FSAF=35	FSAR=45	FSRF=67	FSRR=77	FWDB=0.0483403	FXX=0	LEN=1	MLLD=49.7835	PB=0.5	PBP=1	QD=4.01891	RBI=0.0493104
chr1	3701663	3701663	T	C	0.542857	19	35	1	exonic	LRRC47	.	synonymous SNV	LRRC47:NM_020710:exon3:c.A1182G:p.P394P	rs2298227	.	.	0.1077	.	0.15	.	.	.	.	.	.	.	.	.	.	.	.	89.43	snp	FAO=18	FDP=34	FR=.	FRO=16	FSAF=6	FSAR=12	FSRF=4	FSRR=12	FWDB=-0.0216885	FXX=0.0555401	LEN=1	MLLD=213.021	PB=0.5	PBP=1	QD=10.5211	RBI=0.0245003
chr1	3703710	3703710	G	A	0.659574	124	188	1	exonic	LRRC47	.	synonymous SNV	LRRC47:NM_020710:exon2:c.C780T:p.V260V	rs2253143	.	.	0.0244	.	0.29	.	.	.	.	.	.	.	.	.	.	.	.	737.58	snp	FAO=126	FDP=190	FR=.	FRO=64	FSAF=66	FSAR=60	FSRF=30	FSRR=34	FWDB=0.0339661	FXX=0	LEN=1	MLLD=94.992	PB=0.5	PBP=1	QD=15.5281	RBI=0.0465287
chr1	3731959	3731959	C	T	0.373239	53	142	1	UTR3	CEP104	NM_014704:c.*7G>A	.	.	rs12729542	.	.	0.0907	.	0.15	.	.	.	.	.	.	.	.	.	.	.	.	162.96	snp	FAO=53	FDP=142	FR=.	FRO=89	FSAF=20	FSAR=33	FSRF=36	FSRR=53	FWDB=0.035716	FXX=0	LEN=1	MLLD=64.799	PB=0.5	PBP=1	QD=4.59044	RBI=0.070253
chr1	3731965	3731965	G	A	0.426667	64	150	1	UTR3	CEP104	NM_014704:c.*1C>T	.	.	rs12728401	.	.	0.1332	.	0.2	.	.	.	.	.	.	.	.	.	.	.	.	231.49	snp	FAO=64	FDP=150	FR=.	FRO=86	FSAF=25	FSAR=39	FSRF=34	FSRR=52	FWDB=-0.016584	FXX=0	LEN=1	MLLD=57.7244	PB=0.5	PBP=1	QD=6.17303	RBI=0.0420967
chr1	3732103	3732103	T	C	1	129	129	1	intronic	CEP104	.	.	.	rs4648409	.	.	0.5547	.	0.91	.	.	.	.	.	.	.	.	.	.	.	.	1258.08	snp	FAO=132	FDP=132	FR=.	FRO=0	FSAF=35	FSAR=97	FSRF=0	FSRR=0	FWDB=0.0809657	FXX=0	LEN=1	MLLD=68.416	PB=0.5	PBP=1	QD=38.1237	RBI=0.0817807
chr1	3742257	3742257	C	T	0.368254	116	315	1	intronic	CEP104	.	.	.	rs12759497	.	.	.	.	0.26	.	.	.	.	.	.	.	.	.	.	.	.	334.97	snp	FAO=116	FDP=315	FR=.	FRO=199	FSAF=50	FSAR=66	FSRF=100	FSRR=99	FWDB=0.0299857	FXX=0	LEN=1	MLLD=201.924	PB=0.5	PBP=1	QD=4.25364	RBI=0.0307803
chr1	3745787	3745787	T	C	0.99359	155	156	3	intronic	CEP104	.	.	.	rs2275832	.	.	0.5662	.	0.94	.	.	.	.	.	.	.	.	.	.	.	.	1484.25	snp	FAO=155	FDP=155	FR=.	FRO=0	FSAF=66	FSAR=89	FSRF=0	FSRR=0	FWDB=0.00608599	FXX=0.00640985	LEN=1	MLLD=159.065	PB=0.5	PBP=1	QD=38.3032	RBI=0.034132
chr1	3746585	3746585	T	G	0.72	144	200	2	intronic	CEP104	.	.	.	rs2275827	.	.	0.2644	.	0.34	.	.	.	.	.	.	.	.	.	.	.	.	920.15	snp	FAO=144	FDP=200	FR=.	FRO=56	FSAF=63	FSAR=81	FSRF=30	FSRR=26	FWDB=-0.0177825	FXX=0	LEN=1	MLLD=69.9896	PB=0.5	PBP=1	QD=18.4031	RBI=0.018532
chr1	3746589	3746589	C	G	0.994975	198	199	1	intronic	CEP104	.	.	.	rs2275826	.	.	0.9537	.	0.95	.	.	.	.	.	.	.	.	.	.	.	.	1899.62	snp	FAO=199	FDP=199	FR=.	FRO=0	FSAF=92	FSAR=107	FSRF=0	FSRR=0	FWDB=0.0386754	FXX=0.00499975	LEN=1	MLLD=69.795	PB=0.5	PBP=1	QD=38.1834	RBI=0.0397387
chr1	3746710	3746710	C	T	0.269737	41	152	1	intronic	CEP104	.	.	.	rs17403773	.	.	.	.	0.14	.	.	.	.	.	.	.	.	.	.	.	.	79.6	snp	FAO=41	FDP=152	FR=.	FRO=111	FSAF=15	FSAR=26	FSRF=30	FSRR=81	FWDB=0.0145247	FXX=0	LEN=1	MLLD=74.6006	PB=0.5	PBP=1	QD=2.09475	RBI=0.0145278
chr1	3747603	3747603	T	C	1	196	196	1	intronic	CEP104	.	.	.	rs6413779	.	.	0.9538	.	0.95	.	.	.	.	.	.	.	.	.	.	.	.	1878.8	snp	FAO=196	FDP=196	FR=.	FRO=0	FSAF=95	FSAR=101	FSRF=0	FSRR=0	FWDB=0.00702188	FXX=0	LEN=1	MLLD=180.842	PB=0.5	PBP=1	QD=38.3429	RBI=0.0204925
chr1	3755675	3755675	T	C	0.95	152	160	2	exonic	CEP104	.	synonymous SNV	CEP104:NM_014704:exon8:c.A744G:p.E248E	rs1891941	.	.	0.9538	.	0.95	.	.	.	.	.	.	.	.	.	.	.	.	1460.4	snp	FAO=156	FDP=156	FR=.	FRO=0	FSAF=71	FSAR=85	FSRF=0	FSRR=0	FWDB=0.0228011	FXX=0.0249984	LEN=1	MLLD=98.3332	PB=0.5	PBP=1	QD=37.446	RBI=0.052929
chr1	3774130	3774130	A	G	0.304813	57	187	1	UTR5	DFFB	NM_004402:c.-38A>G,NM_001282669:c.-38A>G	.	.	rs34891610	.	.	0.2479	.	0.51	.	.	.	.	.	.	.	.	.	.	.	.	129.83	snp	FAO=57	FDP=187	FR=.	FRO=130	FSAF=27	FSAR=30	FSRF=81	FSRR=49	FWDB=-0.100706	FXX=0	LEN=1	MLLD=172.341	PB=0.5	PBP=1	QD=2.7771	RBI=0.102149
chr1	3774138	3774138	T	C	0.290323	54	186	1	UTR5	DFFB	NM_004402:c.-30T>C,NM_001282669:c.-30T>C	.	.	rs12723005	.	.	0.2539	.	0.51	.	.	.	.	.	.	.	.	.	.	.	.	116.76	snp	FAO=54	FDP=184	FR=.	FRO=130	FSAF=24	FSAR=30	FSRF=81	FSRR=49	FWDB=0.0612886	FXX=0.0107521	LEN=1	MLLD=60.4131	PB=0.5	PBP=1	QD=2.53829	RBI=0.0613158
chr1	3774296	3774296	A	G	0.248227	35	141	1	intronic	DFFB	.	.	.	rs12722891	.	.	0.2317	.	0.52	.	.	.	.	.	.	.	.	.	.	.	.	61.5	snp	FAO=35	FDP=141	FR=.	FRO=106	FSAF=18	FSAR=17	FSRF=49	FSRR=57	FWDB=-0.0566422	FXX=0.00704176	LEN=1	MLLD=185.449	PB=0.5	PBP=1	QD=1.74467	RBI=0.0602363
chr1	3774312	3774312	T	C	0.251799	35	139	1	intronic	DFFB	.	.	.	rs12726906	.	.	0.2165	.	0.51	.	.	.	.	.	.	.	.	.	.	.	.	63.24	snp	FAO=35	FDP=139	FR=.	FRO=104	FSAF=18	FSAR=17	FSRF=47	FSRR=57	FWDB=-0.0230353	FXX=0.00714235	LEN=1	MLLD=107.168	PB=0.5	PBP=1	QD=1.8198	RBI=0.0394374
chr1	3782608	3782608	C	T	0.996094	255	256	2	intronic	DFFB	.	.	.	rs10909809	.	.	0.7037	.	0.7	.	.	.	.	.	.	.	.	.	.	.	.	2428.49	snp	FAO=255	FDP=255	FR=.	FRO=0	FSAF=123	FSAR=132	FSRF=0	FSRR=0	FWDB=0.00846223	FXX=0.0039061	LEN=1	MLLD=241.89	PB=0.5	PBP=1	QD=38.0939	RBI=0.0104668
chr1	3786189	3786189	G	A	0.985866	279	283	2	exonic	DFFB	.	synonymous SNV	DFFB:NM_001282669:exon5:c.G603A:p.T201T,DFFB:NM_004402:exon5:c.G531A:p.T177T	rs1141070	.	.	0.3707	.	0.37	.	.	.	.	.	.	.	.	.	.	.	.	2612.26	snp	FAO=280	FDP=280	FR=.	FRO=0	FSAF=128	FSAR=152	FSRF=0	FSRR=0	FWDB=-0.0053696	FXX=0.014084	LEN=1	MLLD=291.395	PB=0.5	PBP=1	QD=37.318	RBI=0.0243138
chr1	3800242	3800242	A	G	1	216	216	2	exonic	DFFB	.	synonymous SNV	DFFB:NM_001282669:exon7:c.A1026G:p.P342P,DFFB:NM_004402:exon7:c.A954G:p.P318P	rs3205087	.	.	0.451	.	0.45	.	.	.	.	.	.	.	.	.	.	.	.	2071.32	snp	FAO=216	FDP=216	FR=.	FRO=0	FSAF=106	FSAR=110	FSRF=0	FSRR=0	FWDB=0.0317494	FXX=0	LEN=1	MLLD=329.181	PB=0.5	PBP=1	QD=38.3577	RBI=0.0670018
chr1	3806643	3806643	T	A	0.345238	58	168	1	intronic	C1orf174	.	.	.	rs4520357	.	.	0.3112	.	0.57	.	.	.	.	.	.	.	.	.	.	.	.	158.91	snp	FAO=58	FDP=168	FR=.	FRO=110	FSAF=26	FSAR=32	FSRF=65	FSRR=45	FWDB=-0.0641908	FXX=0	LEN=1	MLLD=186.373	PB=0.5	PBP=1	QD=3.78359	RBI=0.0654489
chr1	3807593	3807593	G	C	0.996198	262	263	1	exonic	C1orf174	.	nonsynonymous SNV	C1orf174:NM_207356:exon3:c.C158G:p.T53R	rs4274008	.	.	0.9922	.	1	.	.	1	T	0	B	0	N	1	P	3.42	T	2508.56	snp	FAO=262	FDP=262	FR=.	FRO=0	FSAF=132	FSAR=130	FSRF=0	FSRR=0	FWDB=0.044848	FXX=0.00380214	LEN=1	MLLD=230.43	PB=0.5	PBP=1	QD=38.2986	RBI=0.044894
chr1	3809423	3809423	G	A	0.358025	116	324	1	intronic	C1orf174	.	.	.	rs11807227	.	.	0.1305	.	0.25	.	.	.	.	.	.	.	.	.	.	.	.	321.87	snp	FAO=116	FDP=324	FR=.	FRO=208	FSAF=81	FSAR=35	FSRF=111	FSRR=97	FWDB=-0.00842977	FXX=0.00307683	LEN=1	MLLD=260.578	PB=0.5	PBP=1	QD=3.97367	RBI=0.010436
chr1	3816854	3816854	G	A	0.309859	44	142	1	UTR5	C1orf174	NM_207356:c.-104C>T	.	.	rs61770363	.	.	.	.	0.23	.	.	.	.	.	.	.	.	.	.	.	.	105.77	snp	FAO=44	FDP=142	FR=.	FRO=98	FSAF=21	FSAR=23	FSRF=37	FSRR=61	FWDB=0.0369671	FXX=0	LEN=1	MLLD=62.019	PB=0.5	PBP=1	QD=2.97954	RBI=0.0384493
chr1	4772717	4772717	G	A	1	15	15	4	exonic	AJAP1	.	nonsynonymous SNV	AJAP1:NM_001042478:exon2:c.G787A:p.G263R,AJAP1:NM_018836:exon2:c.G787A:p.G263R	rs242056	.	.	0.665	.	0.67	.	.	0.32	T	0.999	D	0.004	N	0.829	P	0.9	T	136.31	snp	FAO=15	FDP=15	FR=.	FRO=0	FSAF=7	FSAR=8	FSRF=0	FSRR=0	FWDB=-0.00524893	FXX=0	LEN=1	MLLD=296.296	PB=0.5	PBP=1	QD=36.3484	RBI=0.017231
chr1	5926507	5926507	T	C	0.308642	75	243	2	exonic	NPHP4	.	synonymous SNV	NPHP4:NM_001291594:exon22:c.A2034G:p.E678E,NPHP4:NM_001291593:exon23:c.A2031G:p.E677E,NPHP4:NM_015102:exon26:c.A3570G:p.E1190E	rs555164	CLINSIG=non-pathogenic;CLNDBN=not_specified;CLNREVSTAT=criteria_provided\x2c_single_submitter;CLNACC=RCV000081716.3;CLNDSDB=MedGen;CLNDSDBID=CN169374	.	0.4197	.	0.5	.	.	.	.	.	.	.	.	.	.	.	.	198.22	snp	FAO=80	FDP=243	FR=.	FRO=163	FSAF=59	FSAR=21	FSRF=121	FSRR=42	FWDB=-0.000277604	FXX=0.00409819	LEN=1	MLLD=322.14	PB=0.5	PBP=1	QD=3.26286	RBI=0.0517121
chr1	5935162	5935162	A	T	0.797872	75	94	1	splicing	NPHP4	NM_001291593:exon18:c.1279-2T>A,NM_001291594:exon17:c.1282-2T>A,NM_015102:exon21:c.2818-2T>A	.	.	rs1287637	CLINSIG=non-pathogenic;CLNDBN=not_specified;CLNREVSTAT=no_assertion_criteria_provided;CLNACC=RCV000153587.2;CLNDSDB=MedGen;CLNDSDBID=CN169374	.	0.8172	.	0.92	.	.	.	.	.	.	.	.	0	P	.	.	532.22	snp	FAO=75	FDP=94	FR=.	FRO=19	FSAF=9	FSAR=66	FSRF=1	FSRR=18	FWDB=0.0582415	FXX=0	LEN=1	MLLD=157.027	PB=0.5	PBP=1	QD=22.6475	RBI=0.059748
chr1	5937168	5937168	G	A	0.666667	168	252	1	exonic	NPHP4	.	synonymous SNV	NPHP4:NM_001291594:exon16:c.C1266T:p.R422R,NPHP4:NM_001291593:exon17:c.C1263T:p.R421R,NPHP4:NM_015102:exon20:c.C2802T:p.R934R	rs3747992	CLINSIG=non-pathogenic;CLNDBN=not_specified;CLNREVSTAT=criteria_provided\x2c_single_submitter;CLNACC=RCV000081712.3;CLNDSDB=MedGen;CLNDSDBID=CN169374	.	0.3837	.	0.77	.	.	.	.	.	.	.	.	.	.	.	.	961.57	snp	FAO=163	FDP=242	FR=.	FRO=79	FSAF=82	FSAR=81	FSRF=36	FSRR=43	FWDB=-0.0330706	FXX=0.039681	LEN=1	MLLD=53.4103	PB=0.5	PBP=1	QD=15.8937	RBI=0.0331019
chr1	6038583	6038583	G	C	0.676856	155	229	1	intronic	NPHP4	.	.	.	rs4908639	.	.	.	.	0.97	.	.	.	.	.	.	.	.	.	.	.	.	923.56	snp	FAO=155	FDP=229	FR=.	FRO=74	FSAF=80	FSAR=75	FSRF=38	FSRR=36	FWDB=0.00451229	FXX=0	LEN=1	MLLD=315.35	PB=0.5	PBP=1	QD=16.132	RBI=0.00453505
chr1	6155332	6155332	T	C	0.7625	61	80	1	intronic	KCNAB2	.	.	.	rs1555144	.	.	0.7367	.	0.88	.	.	.	.	.	.	.	.	.	.	.	.	777.64	snp	FAO=80	FDP=80	FR=.,HEALED	FRO=0	FSAF=0	FSAR=80	FSRF=0	FSRR=0	FWDB=0	FXX=0	LEN=1	MLLD=230.329	PB=0.5	PBP=1	QD=38.8821	RBI=0.0516551
chr1	6157434	6157434	C	T	0.36036	40	111	3	intronic	KCNAB2	.	.	.	rs2311802	.	.	0.5096	.	0.71	.	.	.	.	.	.	.	.	.	.	.	.	120.5	snp	FAO=40	FDP=111	FR=.	FRO=71	FSAF=24	FSAR=16	FSRF=46	FSRR=25	FWDB=0.0389705	FXX=0	LEN=1	MLLD=57.4893	PB=0.5	PBP=1	QD=4.34235	RBI=0.0403497
chr1	6158562	6158562	A	G	0.325581	42	129	1	exonic	KCNAB2	.	synonymous SNV	KCNAB2:NM_001199863:exon14:c.A831G:p.S277S,KCNAB2:NM_172130:exon15:c.A990G:p.S330S,KCNAB2:NM_001199860:exon16:c.A1032G:p.S344S,KCNAB2:NM_001199861:exon16:c.A1032G:p.S344S,KCNAB2:NM_001199862:exon16:c.A1176G:p.S392S,KCNAB2:NM_003636:exon16:c.A1032G:p.S344S	rs2229002	.	.	0.6019	.	0.68	.	.	.	.	.	.	.	.	.	.	.	.	109.51	snp	FAO=42	FDP=129	FR=.	FRO=87	FSAF=21	FSAR=21	FSRF=41	FSRR=46	FWDB=0.00208236	FXX=0	LEN=1	MLLD=52.314	PB=0.5	PBP=1	QD=3.39574	RBI=0.0311495
chr1	6184092	6184092	A	G	0.685185	111	162	1	exonic	CHD5	.	nonsynonymous SNV	CHD5:NM_015557:exon31:c.T4615C:p.S1539P	rs2843493	.	.	0.5813	.	1	.	.	0.35	T	0	B	0.024	N	1	P	2.15	T	687.26	snp	FAO=113	FDP=162	FR=.	FRO=49	FSAF=60	FSAR=53	FSRF=25	FSRR=24	FWDB=0.0144109	FXX=0.00613459	LEN=1	MLLD=71.0173	PB=0.5	PBP=1	QD=16.9694	RBI=0.0156085
chr1	6194347	6194347	T	G	0.737805	242	328	2	intronic	CHD5	.	.	.	rs3765452	.	.	0.1758	.	0.64	.	.	.	.	.	.	.	.	.	.	.	.	1575.22	snp	FAO=242	FDP=328	FR=.	FRO=86	FSAF=106	FSAR=136	FSRF=30	FSRR=56	FWDB=-0.0197679	FXX=0	LEN=1	MLLD=55.5307	PB=0.5	PBP=1	QD=19.21	RBI=0.0306648
chr1	6195493	6195493	G	A	0.689189	255	370	2	intronic	CHD5	.	.	.	rs2250504	.	.	0.413	.	0.8	.	.	.	.	.	.	.	.	.	.	.	.	1552.47	snp	FAO=255	FDP=368	FR=.	FRO=113	FSAF=120	FSAR=135	FSRF=41	FSRR=72	FWDB=0.0442224	FXX=0.00540526	LEN=1	MLLD=58.6902	PB=0.5	PBP=1	QD=16.8746	RBI=0.0467858
chr1	6195598	6195598	A	C	0.700809	260	371	2	intronic	CHD5	.	.	.	rs9434673	.	.	.	.	0.8	.	.	.	.	.	.	.	.	.	.	.	.	1611.45	snp	FAO=262	FDP=373	FR=.	FRO=111	FSAF=115	FSAR=147	FSRF=36	FSRR=75	FWDB=0.0116203	FXX=0.00533319	LEN=1	MLLD=54.9919	PB=0.5	PBP=1	QD=17.2809	RBI=0.0375962
chr1	6196869	6196869	A	G	0.642424	106	165	2	exonic	CHD5	.	synonymous SNV	CHD5:NM_015557:exon16:c.T2493C:p.I831I	rs2250358	.	.	0.4143	.	0.8	.	.	.	.	.	.	.	.	.	.	.	.	596.92	snp	FAO=106	FDP=165	FR=.	FRO=59	FSAF=27	FSAR=79	FSRF=18	FSRR=41	FWDB=-0.129234	FXX=0.00602373	LEN=1	MLLD=62.9044	PB=0.5	PBP=1	QD=14.4708	RBI=0.157371
chr1	6196943	6196943	A	G	0.629412	107	170	1	intronic	CHD5	.	.	.	rs2746066	.	.	0.4145	.	0.8	.	.	.	.	.	.	.	.	.	.	.	.	593.83	snp	FAO=107	FDP=170	FR=.	FRO=63	FSAF=27	FSAR=80	FSRF=18	FSRR=45	FWDB=-0.0179818	FXX=0	LEN=1	MLLD=48.8718	PB=0.5	PBP=1	QD=13.9724	RBI=0.0212056
chr1	6196951	6196951	T	A	0.630058	109	173	1	intronic	CHD5	.	.	.	rs2785582	.	.	0.4143	.	0.8	.	.	.	.	.	.	.	.	.	.	.	.	607.72	snp	FAO=109	FDP=171	FR=.	FRO=62	FSAF=26	FSAR=83	FSRF=17	FSRR=45	FWDB=0.0804239	FXX=0.01156	LEN=1	MLLD=178.507	PB=0.5	PBP=1	QD=14.2156	RBI=0.082803
chr1	6202245	6202245	G	A	0.706612	171	242	1	exonic	CHD5	.	synonymous SNV	CHD5:NM_015557:exon15:c.C2379T:p.N793N	rs2273032	.	.	0.1143	.	0.35	.	.	.	.	.	.	.	.	.	.	.	.	1062.92	snp	FAO=171	FDP=242	FR=.	FRO=71	FSAF=74	FSAR=97	FSRF=37	FSRR=34	FWDB=-0.0445743	FXX=0	LEN=1	MLLD=235.855	PB=0.5	PBP=1	QD=17.569	RBI=0.045509
chr1	6209363	6209363	T	C	0.669528	156	233	1	exonic	CHD5	.	synonymous SNV	CHD5:NM_015557:exon8:c.A1104G:p.V368V	rs12565328	.	.	0.2867	.	0.72	.	.	.	.	.	.	.	.	.	.	.	.	913.1	snp	FAO=156	FDP=233	FR=.	FRO=77	FSAF=83	FSAR=73	FSRF=30	FSRR=47	FWDB=-0.00137393	FXX=0	LEN=1	MLLD=60.5676	PB=0.5	PBP=1	QD=15.6755	RBI=0.0438749
chr1	6211183	6211183	G	A	0.674342	205	304	1	exonic	CHD5	.	synonymous SNV	CHD5:NM_015557:exon7:c.C903T:p.F301F	rs9434711	.	.	0.2817	.	0.69	.	.	.	.	.	.	.	.	.	.	.	.	1231.12	snp	FAO=208	FDP=307	FR=.	FRO=99	FSAF=88	FSAR=120	FSRF=38	FSRR=61	FWDB=0.106397	FXX=0	LEN=1	MLLD=57.2821	PB=0.5	PBP=1	QD=16.0406	RBI=0.106406
chr1	6215047	6215048	AT	GC	0.693878	238	343	1	intronic	CHD5	.	.	.	.	.	.	.	.	0.14	.	.	.	.	.	.	.	.	.	.	.	.	1453.44	mnp	FAO=238	FDP=340	FR=.	FRO=102	FSAF=98	FSAR=140	FSRF=48	FSRR=54	FWDB=-0.0330469	FXX=0.0144923	LEN=2	MLLD=182.664	PB=0.5	PBP=1	QD=17.0993	RBI=0.0347425
chr1	6252966	6252967	CA	-	0.56	28	50	2	intronic	RPL22	.	.	.	rs112509219	.	.	0.098	.	0.76	.	.	.	.	.	.	.	.	.	.	.	.	50.41	del	FAO=27	FDP=50	FR=.	FRO=23	FSAF=15	FSAR=12	FSRF=16	FSRR=7	FWDB=-0.0117266	FXX=0	LEN=2	MLLD=217.301	PB=0.5	PBP=1	QD=4.03314	RBI=0.022056
chr1	6278414	6278414	A	G	0.724324	134	185	2	exonic	RNF207	.	nonsynonymous SNV	RNF207:NM_207396:exon17:c.A1718G:p.N573S	rs709209	.	.	0.336	.	0.74	.	.	0.88	T	0	B	0.168	N	1	P	2.36	T	855.26	snp	FAO=134	FDP=185	FR=.	FRO=51	FSAF=65	FSAR=69	FSRF=24	FSRR=27	FWDB=-0.0813651	FXX=0	LEN=1	MLLD=86.6611	PB=0.5	PBP=1	QD=18.4921	RBI=0.0821836
chr1	6279370	6279370	G	C	0.67619	142	210	2	exonic	RNF207	.	nonsynonymous SNV	RNF207:NM_207396:exon18:c.G1808C:p.G603A	rs846111	.	.	0.2635	.	0.29	.	Name=QT interval	0.59	T	0.003	B	0.096	U	1	P	2.38	T	847.52	snp	FAO=142	FDP=210	FR=.	FRO=68	FSAF=80	FSAR=62	FSRF=28	FSRR=40	FWDB=-0.0541065	FXX=0	LEN=1	MLLD=58.6667	PB=0.5	PBP=1	QD=16.1432	RBI=0.104185
chr1	6313938	6313938	C	T	0.963855	80	83	1	exonic	GPR153	.	nonsynonymous SNV	GPR153:NM_207370:exon3:c.G626A:p.R209H	rs12735670	.	.	.	.	0.82	.	.	0.44	T	0.012	B	0.002	N	0.411	P	0.97	T	742.89	snp	FAO=80	FDP=81	FR=.	FRO=1	FSAF=55	FSAR=25	FSRF=0	FSRR=1	FWDB=-0.026985	FXX=0.0240935	LEN=1	MLLD=335.714	PB=0.5	PBP=1	QD=36.6859	RBI=0.0274839
chr1	6314822	6314822	T	C	1	26	26	1	exonic	GPR153	.	synonymous SNV	GPR153:NM_207370:exon2:c.A144G:p.T48T	rs11590458	.	.	0.7015	.	0.82	.	.	.	.	.	.	.	.	.	.	.	.	254.96	snp	FAO=27	FDP=27	FR=.	FRO=0	FSAF=7	FSAR=20	FSRF=0	FSRR=0	FWDB=0.0234302	FXX=0	LEN=1	MLLD=232.239	PB=0.5	PBP=1	QD=37.7722	RBI=0.0540605
chr1	6508712	6508712	T	C	0.652174	60	92	1	exonic	ESPN	.	synonymous SNV	ESPN:NM_031475:exon8:c.T1476C:p.C492C	rs77656032	.	.	0.0499	.	0.69	.	.	.	.	.	.	.	.	.	.	.	.	346.38	snp	FAO=60	FDP=92	FR=.	FRO=32	FSAF=24	FSAR=36	FSRF=12	FSRR=20	FWDB=0.0155124	FXX=0	LEN=1	MLLD=140.156	PB=0.5	PBP=1	QD=15.0598	RBI=0.0185723
chr1	6508872	6508872	C	T	0.857143	6	7	3	exonic	ESPN	.	nonsynonymous SNV	ESPN:NM_031475:exon8:c.C1636T:p.R546C	rs138198721	.	.	.	.	0.8	.	.	0.07	T	0	B	0.106	N	0.007	P	-0.14	T	45.01	snp	FAO=6	FDP=7	FR=.	FRO=1	FSAF=2	FSAR=4	FSRF=0	FSRR=1	FWDB=-0.030901	FXX=0	LEN=1	MLLD=145.602	PB=0.5	PBP=1	QD=25.7205	RBI=0.0532654
chr1	6511582	6511582	A	G	0.569892	53	93	3	intronic	ESPN	.	.	.	rs9434774	.	.	.	.	0.35	.	.	.	.	.	.	.	.	.	.	.	.	269.35	snp	FAO=54	FDP=94	FR=.	FRO=40	FSAF=39	FSAR=15	FSRF=24	FSRR=16	FWDB=-0.0020291	FXX=0	LEN=1	MLLD=44.5435	PB=0.5	PBP=1	QD=11.4616	RBI=0.0864662
chr1	6526183	6526183	G	A	0.906977	39	43	1	UTR5;UTR3	TNFRSF25;PLEKHG5	NM_003790:c.-16C>T,NM_148967:c.-16C>T,NM_148970:c.-16C>T,NM_148966:c.-16C>T,NM_148965:c.-16C>T,NM_001039664:c.-16C>T;NM_001265592:c.*1440C>T,NM_020631:c.*1440C>T,NM_001265594:c.*1468C>T,NM_001042663:c.*1440C>T,NM_001042665:c.*1440C>T,NM_198681:c.*1440C>T,NM_001265593:c.*1440C>T,NM_001042664:c.*1440C>T	.	.	rs3007417	.	.	0.0577	.	0.59	.	.	.	.	.	.	.	.	.	.	.	.	318.54	snp	FAO=39	FDP=43	FR=.	FRO=4	FSAF=10	FSAR=29	FSRF=2	FSRR=2	FWDB=-0.0643572	FXX=0	LEN=1	MLLD=68.2445	PB=0.5	PBP=1	QD=29.6317	RBI=0.0984444
chr1	6526203	6526210	CGTGCTCT	-	0.809524	34	42	2	UTR5;UTR3	TNFRSF25;PLEKHG5	NM_003790:c.-36_-43delAGAGCACG,NM_148967:c.-36_-43delAGAGCACG,NM_148970:c.-36_-43delAGAGCACG,NM_148966:c.-36_-43delAGAGCACG,NM_148965:c.-36_-43delAGAGCACG,NM_001039664:c.-36_-43delAGAGCACG;NM_001265592:c.*1420_*1413delAGAGCACG,NM_020631:c.*1420_*1413delAGAGCACG,NM_001265594:c.*1448_*1441delAGAGCACG,NM_001042663:c.*1420_*1413delAGAGCACG,NM_001042665:c.*1420_*1413delAGAGCACG,NM_198681:c.*1420_*1413…	.	.	rs45616733	.	.	0.0512	.	0.59	.	.	.	.	.	.	.	.	.	.	.	.	168.55	del	FAO=34	FDP=37	FR=.	FRO=3	FSAF=7	FSAR=27	FSRF=2	FSRR=1	FWDB=-0.00680555	FXX=0.119019	LEN=8	MLLD=270.933	PB=0.5	PBP=1	QD=18.2218	RBI=0.0349373
chr1	6526241	6526244	CGCC	-	0.815789	31	38	1	UTR5;UTR3	TNFRSF25;PLEKHG5	NM_003790:c.-74_-77delGGCG,NM_148967:c.-74_-77delGGCG,NM_148970:c.-74_-77delGGCG,NM_148966:c.-74_-77delGGCG,NM_148965:c.-74_-77delGGCG,NM_001039664:c.-74_-77delGGCG;NM_001265592:c.*1382_*1379delGGCG,NM_020631:c.*1382_*1379delGGCG,NM_001265594:c.*1410_*1407delGGCG,NM_001042663:c.*1382_*1379delGGCG,NM_001042665:c.*1382_*1379delGGCG,NM_198681:c.*1382_*1379delGGCG,NM_001265593:c.*1382_*1379delGGCG,NM…	.	.	rs45542640	.	.	0.0517	.	0.59	.	.	.	.	.	.	.	.	.	.	.	.	188.26	del	FAO=36	FDP=38	FR=.	FRO=2	FSAF=7	FSAR=29	FSRF=1	FSRR=1	FWDB=0.076907	FXX=0.0256345	LEN=4	MLLD=150.377	PB=0.5	PBP=1	QD=19.817	RBI=0.0864578
chr1	6526319	6526319	C	T	0.971429	34	35	2	UTR3	PLEKHG5	NM_001265592:c.*1304G>A,NM_020631:c.*1304G>A,NM_001265594:c.*1332G>A,NM_001042663:c.*1304G>A,NM_001042665:c.*1304G>A,NM_198681:c.*1304G>A,NM_001265593:c.*1304G>A,NM_001042664:c.*1304G>A	.	.	rs45604837	.	.	.	.	0.19	.	.	.	.	.	.	.	.	.	.	.	.	304.45	snp	FAO=34	FDP=35	FR=.	FRO=1	FSAF=2	FSAR=32	FSRF=0	FSRR=1	FWDB=0.063323	FXX=0	LEN=1	MLLD=271.167	PB=0.5	PBP=1	QD=34.7948	RBI=0.0675602
chr1	6528589	6528589	C	T	0.375	3	8	1	exonic	PLEKHG5	.	synonymous SNV	PLEKHG5:NM_001042664:exon20:c.G2307A:p.T769T,PLEKHG5:NM_001042665:exon20:c.G2307A:p.T769T,PLEKHG5:NM_001265593:exon20:c.G2514A:p.T838T,PLEKHG5:NM_001265594:exon20:c.G2307A:p.T769T,PLEKHG5:NM_020631:exon20:c.G2307A:p.T769T,PLEKHG5:NM_001042663:exon21:c.G2475A:p.T825T,PLEKHG5:NM_001265592:exon21:c.G2544A:p.T848T,PLEKHG5:NM_198681:exon21:c.G2538A:p.T846T	rs3138150	.	.	0.0573	.	0.087	.	.	.	.	.	.	.	.	.	.	.	.	15.55	snp	FAO=3	FDP=8	FR=.	FRO=5	FSAF=0	FSAR=3	FSRF=2	FSRR=3	FWDB=-0.0212308	FXX=0	LEN=1	MLLD=265.595	PB=0.5	PBP=1	QD=7.77508	RBI=0.0230521
chr1	6529443	6529443	A	G	0.647059	132	204	1	exonic	PLEKHG5	.	synonymous SNV	PLEKHG5:NM_001042664:exon18:c.T2001C:p.S667S,PLEKHG5:NM_001042665:exon18:c.T2001C:p.S667S,PLEKHG5:NM_001265593:exon18:c.T2208C:p.S736S,PLEKHG5:NM_001265594:exon18:c.T2001C:p.S667S,PLEKHG5:NM_020631:exon18:c.T2001C:p.S667S,PLEKHG5:NM_001042663:exon19:c.T2169C:p.S723S,PLEKHG5:NM_001265592:exon19:c.T2238C:p.S746S,PLEKHG5:NM_198681:exon19:c.T2232C:p.S744S	rs730600	.	.	0.1403	.	0.68	.	.	.	.	.	.	.	.	.	.	.	.	745.89	snp	FAO=132	FDP=204	FR=.	FRO=72	FSAF=62	FSAR=70	FSRF=36	FSRR=36	FWDB=0.0334721	FXX=0	LEN=1	MLLD=187.864	PB=0.5	PBP=1	QD=14.6253	RBI=0.0387314
chr1	6530435	6530435	A	G	0.677966	40	59	2	intronic	PLEKHG5	.	.	.	rs2986753	.	.	0.1273	.	0.36	.	.	.	.	.	.	.	.	.	.	.	.	246.16	snp	FAO=40	FDP=59	FR=.	FRO=19	FSAF=16	FSAR=24	FSRF=14	FSRR=5	FWDB=-0.0150214	FXX=0	LEN=1	MLLD=198.33	PB=0.5	PBP=1	QD=16.6887	RBI=0.0150215
chr1	6531589	6531589	C	T	0.674312	147	218	1	exonic	PLEKHG5	.	nonsynonymous SNV	PLEKHG5:NM_001042664:exon12:c.G1240A:p.A414T,PLEKHG5:NM_001042665:exon12:c.G1240A:p.A414T,PLEKHG5:NM_001265593:exon12:c.G1447A:p.A483T,PLEKHG5:NM_001265594:exon12:c.G1240A:p.A414T,PLEKHG5:NM_020631:exon12:c.G1240A:p.A414T,PLEKHG5:NM_001042663:exon13:c.G1408A:p.A470T,PLEKHG5:NM_001265592:exon13:c.G1477A:p.A493T,PLEKHG5:NM_198681:exon13:c.G1471A:p.A491T	rs74809741	.	.	0.0574	.	0.11	.	.	0.57	T	0.004	B	0.038	N	0.952	D	-0.3	T	875.76	snp	FAO=147	FDP=217	FR=.	FRO=70	FSAF=80	FSAR=67	FSRF=21	FSRR=49	FWDB=-0.00586692	FXX=0.00458695	LEN=1	MLLD=166.776	PB=0.5	PBP=1	QD=16.143	RBI=0.0576528
chr1	6533393	6533393	G	C	0.737705	45	61	1	exonic	PLEKHG5	.	nonsynonymous SNV	PLEKHG5:NM_001042664:exon8:c.C713G:p.T238S,PLEKHG5:NM_001042665:exon8:c.C713G:p.T238S,PLEKHG5:NM_001265593:exon8:c.C920G:p.T307S,PLEKHG5:NM_001265594:exon8:c.C713G:p.T238S,PLEKHG5:NM_020631:exon8:c.C713G:p.T238S,PLEKHG5:NM_001042663:exon9:c.C881G:p.T294S,PLEKHG5:NM_001265592:exon9:c.C950G:p.T317S,PLEKHG5:NM_198681:exon9:c.C944G:p.T315S	rs61741379	.	.	0.128	.	0.74	.	.	0.69	T	0	B	0.006	N	1	P	-0.08	T	298.47	snp	FAO=45	FDP=61	FR=.	FRO=16	FSAF=23	FSAR=22	FSRF=8	FSRR=8	FWDB=-0.0435597	FXX=0	LEN=1	MLLD=181.348	PB=0.5	PBP=1	QD=19.5719	RBI=0.0519034
chr1	6579607	6579607	C	T	0.974684	154	158	2	UTR5	PLEKHG5	NM_198681:c.-36G>A	.	.	rs1556035	.	.	0.8862	.	0.93	.	.	.	.	.	.	.	.	.	.	.	.	1425.44	snp	FAO=156	FDP=158	FR=.	FRO=2	FSAF=30	FSAR=126	FSRF=2	FSRR=0	FWDB=0.123363	FXX=0	LEN=1	MLLD=62.1939	PB=0.5	PBP=1	QD=36.0872	RBI=0.125728
chr1	6586070	6586070	C	T	1	112	112	1	intronic	NOL9	.	.	.	rs7548042	.	.	0.9998	.	1	.	.	.	.	.	.	.	.	.	.	.	.	1064.82	snp	FAO=112	FDP=112	FR=.	FRO=0	FSAF=61	FSAR=51	FSRF=0	FSRR=0	FWDB=-0.0210379	FXX=0	LEN=1	MLLD=117.653	PB=0.5	PBP=1	QD=38.0292	RBI=0.0406918
chr1	6614391	6614391	A	C	1	114	114	1	exonic	NOL9	.	nonsynonymous SNV	NOL9:NM_024654:exon1:c.T172G:p.S58A	rs6693391	.	.	0.9949	.	1	.	.	1	T	0	B	0.1	N	1	P	2.4	T	1087.37	snp	FAO=114	FDP=114	FR=.	FRO=0	FSAF=52	FSAR=62	FSRF=0	FSRR=0	FWDB=0.0196404	FXX=0.0086949	LEN=1	MLLD=148.739	PB=0.5	PBP=1	QD=38.1533	RBI=0.101328
chr1	6614415	6614415	A	G	1	34	34	1	exonic	NOL9	.	nonsynonymous SNV	NOL9:NM_024654:exon1:c.T148C:p.W50R	rs6693400	.	.	0.999	.	1	.	.	1	T	0	B	0.031	N	1	P	2.5	T	316.55	snp	FAO=34	FDP=34	FR=.	FRO=0	FSAF=11	FSAR=23	FSRF=0	FSRR=0	FWDB=0.0485624	FXX=0	LEN=1	MLLD=149.801	PB=0.5	PBP=1	QD=37.2411	RBI=0.0849287
chr1	6614535	6614535	G	A	0.967742	30	31	1	exonic	NOL9	.	nonsynonymous SNV	NOL9:NM_024654:exon1:c.C28T:p.R10W	rs4908923	.	.	0.8867	.	0.93	.	.	0	D	1	D	0.092	N	1	P	1.96	T	282.36	snp	FAO=30	FDP=30	FR=.	FRO=0	FSAF=8	FSAR=22	FSRF=0	FSRR=0	FWDB=0.0442442	FXX=0.0322477	LEN=1	MLLD=72.5399	PB=0.5	PBP=1	QD=37.6475	RBI=0.0542941
chr1	6635231	6635231	A	G	0.991304	228	230	2	exonic	TAS1R1	.	nonsynonymous SNV	TAS1R1:NM_138697:exon3:c.A1039G:p.K347E	rs10864628	.	.	0.9993	.	1	.	.	1	T	0.056	B	0.834	N	1	P	-2.1	D	2162	snp	FAO=228	FDP=228	FR=.	FRO=0	FSAF=92	FSAR=136	FSRF=0	FSRR=0	FWDB=6.29517e-05	FXX=0.00869527	LEN=1	MLLD=56.8882	PB=0.5	PBP=1	QD=37.9299	RBI=0.063343
chr1	6635306	6635306	G	A	0.331933	79	238	2	exonic	TAS1R1	.	nonsynonymous SNV	TAS1R1:NM_138697:exon3:c.G1114A:p.A372T	rs34160967	.	.	0.1256	.	0.32	.	.	0.73	T	0.372	B	0.362	N	1	P	-2.43	D	196.52	snp	FAO=79	FDP=238	FR=.	FRO=159	FSAF=30	FSAR=49	FSRF=51	FSRR=108	FWDB=-0.012495	FXX=0	LEN=1	MLLD=238.509	PB=0.5	PBP=1	QD=3.3028	RBI=0.0167222
chr1	6636461	6636461	C	T	0.296117	61	206	1	intronic	TAS1R1	.	.	.	rs17492553	.	.	0.5162	.	0.59	.	.	.	.	.	.	.	.	.	.	.	.	134.22	snp	FAO=61	FDP=204	FR=.	FRO=143	FSAF=41	FSAR=20	FSRF=78	FSRR=65	FWDB=-0.0299996	FXX=0.00970827	LEN=1	MLLD=161.255	PB=0.5	PBP=1	QD=2.63172	RBI=0.0429893
chr1	6659505	6659505	G	A	0.658537	27	41	2	exonic	KLHL21	.	synonymous SNV	KLHL21:NM_014851:exon2:c.C1029T:p.S343S	rs2232460	.	.	0.3381	.	0.48	.	.	.	.	.	.	.	.	.	.	.	.	163.38	snp	FAO=27	FDP=41	FR=.	FRO=14	FSAF=18	FSAR=9	FSRF=6	FSRR=8	FWDB=-0.005582	FXX=0	LEN=1	MLLD=325.236	PB=0.5	PBP=1	QD=15.9397	RBI=0.00700195
chr1	6681744	6681744	C	T	0.716216	106	148	1	UTR3	PHF13	NM_153812:c.*47C>T	.	.	rs3747994	.	.	0.7116	.	0.81	.	.	.	.	.	.	.	.	.	.	.	.	675.81	snp	FAO=106	FDP=148	FR=.	FRO=42	FSAF=40	FSAR=66	FSRF=19	FSRR=23	FWDB=-0.00501051	FXX=0.00671096	LEN=1	MLLD=192.89	PB=0.5	PBP=1	QD=18.265	RBI=0.00909846
chr1	6693097	6693097	A	G	0.68	85	125	1	exonic	THAP3	.	nonsynonymous SNV	THAP3:NM_001195752:exon5:c.A677G:p.Q226R,THAP3:NM_001195753:exon6:c.A680G:p.Q227R	rs3174820	.	.	0.3446	.	0.49	.	.	0.83	T	0	B	0	N	1	P	-3.4	D	479.25	snp	FAO=79	FDP=116	FR=.	FRO=37	FSAF=38	FSAR=41	FSRF=13	FSRR=24	FWDB=0.00325884	FXX=0.0866074	LEN=1	MLLD=117.62	PB=0.5	PBP=1	QD=16.526	RBI=0.00338879
chr1	6694207	6694207	A	G	0.40625	13	32	2	UTR3	THAP3	NM_138350:c.*59A>G	.	.	rs12727844	.	.	0.3567	.	0.49	.	.	.	.	.	.	.	.	.	.	.	.	52.34	snp	FAO=13	FDP=32	FR=.	FRO=19	FSAF=8	FSAR=5	FSRF=8	FSRR=11	FWDB=-0.0591364	FXX=0	LEN=1	MLLD=74.5519	PB=0.5	PBP=1	QD=6.54228	RBI=0.0618273
chr1	6695802	6695802	A	G	0.609524	192	315	1	intronic	DNAJC11	.	.	.	rs6577583	.	.	0.6994	.	0.8	.	.	.	.	.	.	.	.	.	.	.	.	1025.49	snp	FAO=194	FDP=317	FR=.	FRO=123	FSAF=88	FSAR=106	FSRF=66	FSRR=57	FWDB=-0.0861964	FXX=0	LEN=1	MLLD=56.8742	PB=0.5	PBP=1	QD=12.94	RBI=0.0880484
chr1	6704635	6704635	A	G	0.993421	151	152	1	exonic	DNAJC11	.	synonymous SNV	DNAJC11:NM_018198:exon10:c.T1080C:p.G360G	rs200458	.	.	0.9117	.	0.97	.	.	.	.	.	.	.	.	.	.	.	.	1423.08	snp	FAO=151	FDP=151	FR=.	FRO=0	FSAF=71	FSAR=80	FSRF=0	FSRR=0	FWDB=0.0956237	FXX=0.013071	LEN=1	MLLD=62.8872	PB=0.5	PBP=1	QD=37.6976	RBI=0.0997297
chr1	6705874	6705874	G	C	0.395833	76	192	2	exonic	DNAJC11	.	nonsynonymous SNV	DNAJC11:NM_018198:exon8:c.C869G:p.T290S	rs200454	.	.	0.2059	.	0.53	.	.	0.74	T	0.005	B	0	D	0	P	2.56	T	247.2	snp	FAO=76	FDP=192	FR=.	FRO=116	FSAF=33	FSAR=43	FSRF=53	FSRR=63	FWDB=0.0559513	FXX=0	LEN=1	MLLD=176.074	PB=0.5	PBP=1	QD=5.14997	RBI=0.0578717
chr1	7151479	7151479	T	C	0.681818	105	154	2	intronic	CAMTA1	.	.	.	rs72640073	.	.	0.1767	.	0.2	.	.	.	.	.	.	.	.	.	.	.	.	629.04	snp	FAO=105	FDP=154	FR=.	FRO=49	FSAF=41	FSAR=64	FSRF=30	FSRR=19	FWDB=0.0307654	FXX=0	LEN=1	MLLD=135.615	PB=0.5	PBP=1	QD=16.3386	RBI=0.0431863
chr1	7527996	7527996	T	C	0.965812	113	117	1	intronic	CAMTA1	.	.	.	rs1201529	.	.	0.5722	.	0.67	.	.	.	.	.	.	.	.	.	.	.	.	1098.46	snp	FAO=114	FDP=114	FR=.	FRO=0	FSAF=51	FSAR=63	FSRF=0	FSRR=0	FWDB=0.00986499	FXX=0.0420133	LEN=1	MLLD=93.2446	PB=0.5	PBP=1	QD=38.5426	RBI=0.067488
chr1	7723588	7723588	C	T	0.65704	182	277	1	exonic	CAMTA1	.	synonymous SNV	CAMTA1:NM_015215:exon9:c.C981T:p.N327N	rs3737906	CLINSIG=probable-non-pathogenic;CLNDBN=not_specified;CLNREVSTAT=no_assertion_criteria_provided;CLNACC=RCV000116538.2;CLNDSDB=MedGen;CLNDSDBID=CN169374	.	0.1423	.	0.18	.	.	.	.	.	.	.	.	.	.	.	.	1050.63	snp	FAO=182	FDP=276	FR=.	FRO=94	FSAF=105	FSAR=77	FSRF=45	FSRR=49	FWDB=0.00164398	FXX=0.00719399	LEN=1	MLLD=210.36	PB=0.5	PBP=1	QD=15.2265	RBI=0.0277869
chr1	7723957	7723957	G	A	0.690323	214	310	2	exonic	CAMTA1	.	synonymous SNV	CAMTA1:NM_015215:exon9:c.G1350A:p.S450S	rs12128526	CLINSIG=probable-non-pathogenic;CLNDBN=not_specified;CLNREVSTAT=no_assertion_criteria_provided;CLNACC=RCV000116536.2;CLNDSDB=MedGen;CLNDSDBID=CN169374	.	0.4586	.	0.5	.	.	.	.	.	.	.	.	.	.	.	.	1309.11	snp	FAO=214	FDP=308	FR=.	FRO=94	FSAF=118	FSAR=96	FSRF=42	FSRR=52	FWDB=-0.00128229	FXX=0.0064514	LEN=1	MLLD=212.722	PB=0.5	PBP=1	QD=17.0015	RBI=0.0161266
chr1	7724205	7724205	A	G	0.363636	4	11	2	exonic	CAMTA1	.	nonsynonymous SNV	CAMTA1:NM_015215:exon9:c.A1598G:p.K533R	.	.	.	.	.	.	.	.	0.13	T	0.997	D	0	D	1	D	1.12	T	19.9	snp	FAO=4	FDP=11	FR=.	FRO=7	FSAF=4	FSAR=0	FSRF=5	FSRR=2	FWDB=0.00537616	FXX=0	LEN=1	MLLD=74.7895	PB=0.5	PBP=1	QD=7.23539	RBI=0.0506944
chr1	7725284	7725284	C	A	0.826531	81	98	2	intronic	CAMTA1	.	.	.	rs4908671	.	.	0.3577	.	0.44	.	.	.	.	.	.	.	.	.	.	.	.	603.7	snp	FAO=81	FDP=98	FR=.	FRO=17	FSAF=52	FSAR=29	FSRF=8	FSRR=9	FWDB=0.0504328	FXX=0	LEN=1	MLLD=181.535	PB=0.5	PBP=1	QD=24.641	RBI=0.0529578
chr1	7725414	7725414	C	T	0.782609	72	92	1	intronic	CAMTA1	.	.	.	rs4908672	.	.	.	.	0.37	.	.	.	.	.	.	.	.	.	.	.	.	500.58	snp	FAO=72	FDP=92	FR=.	FRO=20	FSAF=43	FSAR=29	FSRF=9	FSRR=11	FWDB=0.0406039	FXX=0.0107515	LEN=1	MLLD=60.6401	PB=0.5	PBP=1	QD=21.7643	RBI=0.0443538
chr1	7737799	7737799	A	G	0.2	13	65	2	intronic	CAMTA1	.	.	.	rs3011926	.	.	0.5414	.	0.66	.	.	.	.	.	.	.	.	.	.	.	.	19.71	snp	FAO=13	FDP=65	FR=.	FRO=52	FSAF=4	FSAR=9	FSRF=13	FSRR=39	FWDB=-0.0544165	FXX=0	LEN=1	MLLD=53.9228	PB=0.5	PBP=1	QD=1.21276	RBI=0.0852685
chr1	7797503	7797503	C	G	0.794118	54	68	4	exonic	CAMTA1	.	nonsynonymous SNV	CAMTA1:NM_015215:exon15:c.C3531G:p.N1177K	rs41278952	CLINSIG=probable-non-pathogenic;CLNDBN=not_specified;CLNREVSTAT=no_assertion_criteria_provided;CLNACC=RCV000116537.2;CLNDSDB=MedGen;CLNDSDBID=CN169374	.	0.1316	.	0.21	.	.	0.89	T	0.101	B	0	D	0	P	2.18	T	387.14	snp	FAO=54	FDP=68	FR=.	FRO=14	FSAF=22	FSAR=32	FSRF=3	FSRR=11	FWDB=0.00471054	FXX=0	LEN=1	MLLD=130.277	PB=0.5	PBP=1	QD=22.7732	RBI=0.0314031
chr1	7807897	7807897	A	G	1	81	81	2	intronic	CAMTA1	.	.	.	rs12133253	.	.	0.7222	.	0.78	.	.	.	.	.	.	.	.	.	.	.	.	769.11	snp	FAO=81	FDP=81	FR=.	FRO=0	FSAF=38	FSAR=43	FSRF=0	FSRR=0	FWDB=-0.0209011	FXX=0	LEN=1	MLLD=66.6552	PB=0.5	PBP=1	QD=37.9808	RBI=0.0209278
chr1	7833485	7833485	G	A	1	92	92	1	intronic	VAMP3	.	.	.	rs11576572	.	.	0.271	.	0.3	.	.	.	.	.	.	.	.	.	.	.	.	872.5	snp	FAO=92	FDP=92	FR=.	FRO=0	FSAF=41	FSAR=51	FSRF=0	FSRR=0	FWDB=-0.0194845	FXX=0	LEN=1	MLLD=104.444	PB=0.5	PBP=1	QD=37.9348	RBI=0.0309485
chr1	7861345	7861345	G	A	1	302	302	1	intronic	PER3	.	.	.	rs488728	.	.	.	.	0.7	.	.	.	.	.	.	.	.	.	.	.	.	2893.12	snp	FAO=302	FDP=302	FR=.	FRO=0	FSAF=157	FSAR=145	FSRF=0	FSRR=0	FWDB=-0.0787099	FXX=0	LEN=1	MLLD=70.3907	PB=0.5	PBP=1	QD=38.3194	RBI=0.078733
chr1	7869915	7869915	G	C	1	39	39	1	intronic	PER3	.	.	.	rs228668	.	.	0.9551	.	1	.	.	.	.	.	.	.	.	.	.	.	.	375.4	snp	FAO=39	FDP=39	FR=.	FRO=0	FSAF=18	FSAR=21	FSRF=0	FSRR=0	FWDB=0.0252983	FXX=0	LEN=1	MLLD=54.7733	PB=0.5	PBP=1	QD=38.5024	RBI=0.0258988
chr1	7870048	7870048	T	C	1	40	40	1	exonic	PER3	.	synonymous SNV	PER3:NM_001289861:exon12:c.T1338C:p.S446S,PER3:NM_001289862:exon12:c.T1338C:p.S446S,PER3:NM_001289863:exon12:c.T1338C:p.S446S,PER3:NM_001289864:exon12:c.T381C:p.S127S,PER3:NM_016831:exon12:c.T1335C:p.S445S	rs228669	.	.	0.9257	.	0.97	.	.	.	.	.	.	.	.	.	.	.	.	388.31	snp	FAO=40	FDP=40	FR=.	FRO=0	FSAF=17	FSAR=23	FSRF=0	FSRR=0	FWDB=-0.030451	FXX=0	LEN=1	MLLD=70.7129	PB=0.5	PBP=1	QD=38.8314	RBI=0.0418096
chr1	7880683	7880683	T	G	0.639303	257	402	1	exonic	PER3	.	nonsynonymous SNV	PER3:NM_001289861:exon16:c.T1940G:p.V647G,PER3:NM_001289862:exon16:c.T1940G:p.V647G,PER3:NM_001289863:exon16:c.T1919G:p.V640G,PER3:NM_001289864:exon16:c.T983G:p.V328G,PER3:NM_016831:exon16:c.T1916G:p.V639G	rs10462020	.	.	0.191	.	0.25	.	.	0	D	0.948	P	0.021	N	1	P	1.7	T	1413.47	snp	FAO=254	FDP=398	FR=.	FRO=144	FSAF=130	FSAR=124	FSRF=72	FSRR=72	FWDB=0.0306124	FXX=0.00499988	LEN=1	MLLD=105.363	PB=0.5	PBP=1	QD=14.2057	RBI=0.032216
chr1	7887493	7887493	T	C	1	295	295	1	exonic	PER3	.	nonsynonymous SNV	PER3:NM_001289861:exon18:c.T2504C:p.L835P,PER3:NM_001289862:exon18:c.T2504C:p.L835P,PER3:NM_001289863:exon18:c.T2483C:p.L828P,PER3:NM_001289864:exon18:c.T1547C:p.L516P,PER3:NM_016831:exon18:c.T2480C:p.L827P	rs228696	.	.	0.9548	.	1	.	.	1	T	0	B	0.738	N	1	P	2.89	T	3027.74	snp	FAO=315	FDP=315	FR=.	FRO=0	FSAF=122	FSAR=193	FSRF=0	FSRR=0	FWDB=0.0151063	FXX=0	LEN=1	MLLD=96.9932	PB=0.5	PBP=1	QD=38.4475	RBI=0.122916
chr1	7890053	7890053	G	A	0.855	171	200	1	exonic	PER3	.	nonsynonymous SNV	PER3:NM_001289862:exon19:c.G3046A:p.A1016T,PER3:NM_001289864:exon19:c.G2086A:p.A696T,PER3:NM_016831:exon19:c.G3019A:p.A1007T	rs1776342	.	.	.	.	.	.	.	0.47	T	0.117	B	0	N	1	N	2.51	T	1338.24	snp	FAO=171	FDP=198	FR=.	FRO=27	FSAF=55	FSAR=116	FSRF=1	FSRR=26	FWDB=0.0494867	FXX=0.0099995	LEN=1	MLLD=158.068	PB=0.5	PBP=1	QD=27.0351	RBI=0.0615243
chr1	7890055	7890055	T	A	0.850746	171	201	1	exonic	PER3	.	synonymous SNV	PER3:NM_001289862:exon19:c.T3048A:p.A1016A,PER3:NM_001289864:exon19:c.T2088A:p.A696A,PER3:NM_016831:exon19:c.T3021A:p.A1007A	rs11121034	.	.	.	.	.	.	.	.	.	.	.	.	.	.	.	.	.	1305.24	snp	FAO=171	FDP=201	FR=.	FRO=30	FSAF=55	FSAR=116	FSRF=1	FSRR=29	FWDB=0.0365807	FXX=0	LEN=1	MLLD=65.0474	PB=0.5	PBP=1	QD=25.9749	RBI=0.0435943
chr1	7890064	7890064	A	G	0.91623	175	191	1	exonic;splicing	PER3;PER3	NM_001289863:exon20:c.2981-2A>G,NM_001289861:exon20:c.3002-2A>G	synonymous SNV	PER3:NM_001289862:exon19:c.A3057G:p.T1019T,PER3:NM_001289864:exon19:c.A2097G:p.T699T,PER3:NM_016831:exon19:c.A3030G:p.T1010T	rs12023156	.	.	.	.	0.33	.	.	.	.	.	.	.	.	1	P	.	.	1544.5	snp	FAO=181	FDP=195	FR=.	FRO=14	FSAF=52	FSAR=129	FSRF=0	FSRR=14	FWDB=0.196899	FXX=0.0101518	LEN=1	MLLD=232.357	PB=0.5	PBP=1	QD=31.6821	RBI=0.19705
chr1	7890117	7890117	T	C	0.589744	161	273	1	exonic	PER3	.	nonsynonymous SNV	PER3:NM_001289862:exon19:c.T3110C:p.M1037T,PER3:NM_001289864:exon19:c.T2150C:p.M717T,PER3:NM_016831:exon19:c.T3083C:p.M1028T,PER3:NM_001289861:exon20:c.T3053C:p.M1018T,PER3:NM_001289863:exon20:c.T3032C:p.M1011T	rs2640909	.	.	0.2952	.	0.32	.	.	0.6	T	0.017	B	0.039	N	1	P	2.58	T	828.46	snp	FAO=162	FDP=274	FR=.	FRO=112	FSAF=94	FSAR=68	FSRF=47	FSRR=65	FWDB=0.0180446	FXX=0	LEN=1	MLLD=122.434	PB=0.5	PBP=1	QD=12.0943	RBI=0.0191571
chr1	7890264	7890264	A	G	0.688	172	250	1	intronic	PER3	.	.	.	rs1773135	.	.	0.6566	.	0.85	.	.	.	.	.	.	.	.	.	.	.	.	1043.52	snp	FAO=172	FDP=250	FR=.	FRO=78	FSAF=92	FSAR=80	FSRF=43	FSRR=35	FWDB=0.00284348	FXX=0	LEN=1	MLLD=199.338	PB=0.5	PBP=1	QD=16.6963	RBI=0.088392
chr1	7897133	7897133	A	G	0.670554	230	343	1	exonic	PER3	.	nonsynonymous SNV	PER3:NM_001289862:exon21:c.A3473G:p.H1158R,PER3:NM_001289864:exon21:c.A2513G:p.H838R,PER3:NM_016831:exon21:c.A3446G:p.H1149R,PER3:NM_001289861:exon22:c.A3416G:p.H1139R,PER3:NM_001289863:exon22:c.A3395G:p.H1132R	rs10462021	.	.	0.1912	.	0.25	.	.	0.44	T	0.002	B	0.119	N	1	P	2.57	T	1346.69	snp	FAO=230	FDP=341	FR=.	FRO=111	FSAF=107	FSAR=123	FSRF=50	FSRR=61	FWDB=-0.0103649	FXX=0.00583073	LEN=1	MLLD=165.734	PB=0.5	PBP=1	QD=15.7969	RBI=0.0474249
chr1	7913430	7913430	G	A	0.38806	26	67	1	exonic	UTS2	.	nonsynonymous SNV	UTS2:NM_021995:exon1:c.C62T:p.T21M	rs228648	.	.	0.5692	.	0.63	.	.	0.12	T	0.216	B	.	.	1	P	1.34	T	89.09	snp	FAO=26	FDP=67	FR=.	FRO=41	FSAF=17	FSAR=9	FSRF=20	FSRR=21	FWDB=-0.0285043	FXX=0	LEN=1	MLLD=75.6506	PB=0.5	PBP=1	QD=5.31883	RBI=0.0929448
chr1	8390246	8390246	T	C	0.33758	53	157	1	intronic	SLC45A1	.	.	.	rs12565834	.	.	0.286	.	0.55	.	.	.	.	.	.	.	.	.	.	.	.	141.5	snp	FAO=53	FDP=157	FR=.	FRO=104	FSAF=37	FSAR=16	FSRF=53	FSRR=51	FWDB=-0.00869277	FXX=0	LEN=1	MLLD=309.047	PB=0.5	PBP=1	QD=3.60499	RBI=0.0141714
chr1	8390384	8390384	G	C	0.630841	135	214	1	exonic	SLC45A1	.	synonymous SNV	SLC45A1:NM_001080397:exon5:c.G933C:p.L311L	rs56125713	.	.	0.1752	.	0.31	.	.	.	.	.	.	.	.	.	.	.	.	742.07	snp	FAO=135	FDP=214	FR=.	FRO=79	FSAF=65	FSAR=70	FSRF=46	FSRR=33	FWDB=-0.0399562	FXX=0	LEN=1	MLLD=65.3535	PB=0.5	PBP=1	QD=13.8705	RBI=0.0400298
chr1	8390495	8390495	A	G	0.966667	87	90	1	exonic	SLC45A1	.	synonymous SNV	SLC45A1:NM_001080397:exon5:c.A1044G:p.P348P	rs1058619	.	.	0.742	.	0.86	.	.	.	.	.	.	.	.	.	.	.	.	827	snp	FAO=87	FDP=87	FR=.	FRO=0	FSAF=31	FSAR=56	FSRF=0	FSRR=0	FWDB=0.0271709	FXX=0.0645092	LEN=1	MLLD=66.5824	PB=0.5	PBP=1	QD=38.0231	RBI=0.0436705
chr1	8390888	8390888	G	A	0.25	26	104	1	exonic	SLC45A1	.	synonymous SNV	SLC45A1:NM_001080397:exon5:c.G1437A:p.P479P	rs2289731	.	.	0.3233	.	0.54	.	Name=Breast cancer	.	.	.	.	.	.	.	.	.	.	47.79	snp	FAO=26	FDP=104	FR=.	FRO=78	FSAF=4	FSAR=22	FSRF=41	FSRR=37	FWDB=-0.0125318	FXX=0	LEN=1	MLLD=158.988	PB=0.5	PBP=1	QD=1.83804	RBI=0.0155524
chr1	8395560	8395560	G	T	0.683099	97	142	1	exonic	SLC45A1	.	nonsynonymous SNV	SLC45A1:NM_001080397:exon6:c.G1609T:p.A537S	rs7535752	.	.	0.1912	.	0.32	.	Name=Breast cancer	0.76	T	0	B	0.587	N	1	P	-1.16	T	587.49	snp	FAO=97	FDP=141	FR=.	FRO=44	FSAF=55	FSAR=42	FSRF=26	FSRR=18	FWDB=-0.0139919	FXX=0.013985	LEN=1	MLLD=191.584	PB=0.5	PBP=1	QD=16.6665	RBI=0.0523391
chr1	8404169	8404169	T	A	0.990196	101	102	1	UTR3	SLC45A1	NM_001080397:c.*96T>A	.	.	rs6685844	.	.	.	.	1	.	.	.	.	.	.	.	.	.	.	.	.	942.47	snp	FAO=101	FDP=101	FR=.	FRO=0	FSAF=37	FSAR=64	FSRF=0	FSRR=0	FWDB=-0.0299676	FXX=0.00980296	LEN=1	MLLD=69.3167	PB=0.5	PBP=1	QD=37.3254	RBI=0.0324217
chr1	8418644	8418644	C	A	0.227642	56	246	3	exonic	RERE	.	synonymous SNV	RERE:NM_001042682:exon10:c.G2289T:p.R763R,RERE:NM_001042681:exon20:c.G3951T:p.R1317R,RERE:NM_012102:exon21:c.G3951T:p.R1317R	rs11121172	.	.	0.6774	.	0.9	.	.	.	.	.	.	.	.	.	.	.	.	75.34	snp	FAO=56	FDP=246	FR=.	FRO=190	FSAF=28	FSAR=28	FSRF=98	FSRR=92	FWDB=-0.011087	FXX=0	LEN=1	MLLD=230.205	PB=0.5	PBP=1	QD=1.22499	RBI=0.0153547
chr1	8418650	8418650	T	C	0.222222	54	243	1	exonic	RERE	.	synonymous SNV	RERE:NM_001042682:exon10:c.A2283G:p.R761R,RERE:NM_001042681:exon20:c.A3945G:p.R1315R,RERE:NM_012102:exon21:c.A3945G:p.R1315R	rs1058766	.	.	0.679	.	0.9	.	.	.	.	.	.	.	.	.	.	.	.	70.36	snp	FAO=54	FDP=243	FR=.	FRO=189	FSAF=26	FSAR=28	FSRF=97	FSRR=92	FWDB=-0.0558711	FXX=0.00409819	LEN=1	MLLD=178.452	PB=0.5	PBP=1	QD=1.15812	RBI=0.0558712
chr1	8526142	8526142	G	A	0.641618	111	173	1	intronic	RERE	.	.	.	rs4908760	.	.	.	.	0.84	.	Name=Vitiligo	.	.	.	.	.	.	.	.	.	.	630.16	snp	FAO=112	FDP=174	FR=.	FRO=62	FSAF=42	FSAR=70	FSRF=26	FSRR=36	FWDB=-0.0652815	FXX=0	LEN=1	MLLD=67.3572	PB=0.5	PBP=1	QD=14.4865	RBI=0.0727784
chr1	9027899	9027899	G	T	0.275801	155	562	1	intronic	CA6	.	.	.	rs2274334	.	.	0.0536	.	0.14	.	.	.	.	.	.	.	.	.	.	.	.	224.73	snp	FAO=114	FDP=396	FR=.	FRO=282	FSAF=65	FSAR=49	FSRF=177	FSRR=105	FWDB=-0.0815057	FXX=0.00999975	LEN=1	MLLD=58.2542	PB=0.5	PBP=1	QD=2.26997	RBI=0.0842726
chr1	9034815	9034815	-	AGA	0.343284	69	201	1	UTR3;UTR3	CA6	NM_001270501:c.*52_*53insAGA,NM_001270502:c.*52_*53insAGA,NM_001215:c.*52_*53insAGA	.	.	rs35753212	.	.	0.491	.	0.95	.	.	.	.	.	.	.	.	.	.	.	.	30.35	ins	FAO=71	FDP=201	FR=.	FRO=130	FSAF=50	FSAR=21	FSRF=56	FSRR=74	FWDB=0.0100708	FXX=0	LEN=3	MLLD=271.969	PB=0.5	PBP=1	QD=0.604059	RBI=0.0217914
chr1	9034815	9034815	-	AGA	0.597015	120	201	1	UTR3;UTR3	CA6	NM_001270501:c.*52_*53insAGA,NM_001270502:c.*52_*53insAGA,NM_001215:c.*52_*53insAGA	.	.	rs35753212	.	.	0.491	.	0.95	.	.	.	.	.	.	.	.	.	.	.	.	1020.59	ins	FAO=193	FDP=200	FR=.	FRO=7	FSAF=99	FSAR=94	FSRF=6	FSRR=1	FWDB=0.0163145	FXX=0.00497488	LEN=3	MLLD=188.808	PB=0.5	PBP=1	QD=20.4119	RBI=0.0249893
chr1	9063602	9063602	G	C	0.965318	167	173	2	intronic	SLC2A7	.	.	.	rs4908804	.	.	0.4609	.	0.71	.	.	.	.	.	.	.	.	.	.	.	.	1527.89	snp	FAO=169	FDP=173	FR=.	FRO=4	FSAF=53	FSAR=116	FSRF=4	FSRR=0	FWDB=0.0266252	FXX=0	LEN=1	MLLD=290.341	PB=0.5	PBP=1	QD=35.327	RBI=0.03129
chr1	9070178	9070178	A	G	0.229008	30	131	1	intronic	SLC2A7	.	.	.	rs67090552	.	.	0.0515	.	0.27	.	.	.	.	.	.	.	.	.	.	.	.	120.87	snp	FAO=50	FDP=146	FR=.	FRO=96	FSAF=23	FSAR=27	FSRF=45	FSRR=51	FWDB=0.0171335	FXX=0	LEN=1	MLLD=54.1943	PB=0.5	PBP=1	QD=3.31147	RBI=0.0512144
chr1	9074932	9074932	G	A	1	197	197	2	intronic	SLC2A7	.	.	.	rs1556757	.	.	0.3558	.	0.66	.	.	.	.	.	.	.	.	.	.	.	.	1820.25	snp	FAO=197	FDP=197	FR=.	FRO=0	FSAF=135	FSAR=62	FSRF=0	FSRR=0	FWDB=-0.108105	FXX=0.00505025	LEN=1	MLLD=125.883	PB=0.5	PBP=1	QD=36.9594	RBI=0.108155
chr1	9165685	9165685	G	A	0.79562	109	137	1	exonic	GPR157	.	nonsynonymous SNV	GPR157:NM_024980:exon3:c.C652T:p.R218C	rs72637739	.	.	0.2197	.	0.36	.	.	0.16	T	0.068	B	0.92	N	1	P	0.97	T	780.77	snp	FAO=109	FDP=136	FR=.	FRO=27	FSAF=38	FSAR=71	FSRF=11	FSRR=16	FWDB=-0.00896433	FXX=0.00729874	LEN=1	MLLD=146.014	PB=0.5	PBP=1	QD=22.9639	RBI=0.0913533
chr1	9171238	9171238	G	T	0.709184	139	196	1	intronic	GPR157	.	.	.	rs12135666	.	.	.	.	0.46	.	.	.	.	.	.	.	.	.	.	.	.	867.99	snp	FAO=139	FDP=196	FR=.	FRO=57	FSAF=77	FSAR=62	FSRF=33	FSRR=24	FWDB=-0.0284644	FXX=0	LEN=1	MLLD=66.1984	PB=0.5	PBP=1	QD=17.7142	RBI=0.0723218
chr1	9416151	9416151	G	A	0.997596	415	416	1	exonic	SPSB1	.	synonymous SNV	SPSB1:NM_025106:exon2:c.G201A:p.V67V	rs9435243	.	.	0.2323	.	0.45	.	.	.	.	.	.	.	.	.	.	.	.	3834.5	snp	FAO=399	FDP=399	FR=.	FRO=0	FSAF=216	FSAR=183	FSRF=0	FSRR=0	FWDB=0.00234733	FXX=0.00249994	LEN=1	MLLD=194.489	PB=0.5	PBP=1	QD=38.4411	RBI=0.0350976
chr1	9670834	9670834	C	T	0.969231	63	65	2	exonic	TMEM201	.	nonsynonymous SNV	TMEM201:NM_001130924:exon9:c.C1736T:p.P579L	rs4926472	.	.	0.8058	.	0.81	.	.	0.15	T	0.007	B	0.492	N	1	P	.	.	567.62	snp	FAO=63	FDP=65	FR=.	FRO=2	FSAF=40	FSAR=23	FSRF=2	FSRR=0	FWDB=0.13233	FXX=0	LEN=1	MLLD=60.012	PB=0.5	PBP=1	QD=34.9303	RBI=0.13268
chr1	9777599	9777599	C	G	0.660377	175	265	2	exonic	PIK3CD	.	nonsynonymous SNV	PIK3CD:NM_005026:exon8:c.C935G:p.S312C	rs61755420	.	.	0.0299	.	0.032	.	.	0.04	D	0.915	P	0.174	N	1	D	-0.31	T	1008.97	snp	FAO=175	FDP=265	FR=.	FRO=90	FSAF=81	FSAR=94	FSRF=48	FSRR=42	FWDB=0.0329865	FXX=0	LEN=1	MLLD=142.764	PB=0.5	PBP=1	QD=15.2298	RBI=0.0423454
chr1	9782556	9782556	C	T	0.99359	155	156	1	intronic	PIK3CD	.	.	.	rs11589267	.	.	0.4613	.	0.49	.	.	.	.	.	.	.	.	.	.	.	.	1481.59	snp	FAO=156	FDP=156	FR=.	FRO=0	FSAF=79	FSAR=77	FSRF=0	FSRR=0	FWDB=0.00396575	FXX=0	LEN=1	MLLD=65.5412	PB=0.5	PBP=1	QD=37.9895	RBI=0.094245
chr1	9816620	9816620	T	C	1	93	93	1	intronic	CLSTN1	.	.	.	rs6680090	.	.	0.9532	.	1	.	.	.	.	.	.	.	.	.	.	.	.	882.28	snp	FAO=93	FDP=93	FR=.	FRO=0	FSAF=31	FSAR=62	FSRF=0	FSRR=0	FWDB=0.00428952	FXX=0	LEN=1	MLLD=291.185	PB=0.5	PBP=1	QD=37.9475	RBI=0.0239811
chr1	10511544	10511544	C	T	0.94	94	100	3	exonic	APITD1-CORT,CORT	.	synonymous SNV	CORT:NM_001302:exon2:c.C210T:p.A70A,APITD1-CORT:NM_001243768:exon4:c.C324T:p.A108A,APITD1-CORT:NM_198544:exon5:c.C387T:p.A129A	rs628462	.	.	0.3972	.	0.49	.	.	.	.	.	.	.	.	.	.	.	.	914.35	snp	FAO=99	FDP=99	FR=.	FRO=0	FSAF=59	FSAR=40	FSRF=0	FSRR=0	FWDB=0.057931	FXX=0.009999	LEN=1	MLLD=256.91	PB=0.5	PBP=1	QD=36.9435	RBI=0.0585398
chr1	10511589	10511589	T	C	0.962963	104	108	1	exonic	APITD1-CORT,CORT	.	synonymous SNV	CORT:NM_001302:exon2:c.T255C:p.S85S,APITD1-CORT:NM_001243768:exon4:c.T369C:p.S123S,APITD1-CORT:NM_198544:exon5:c.T432C:p.S144S	rs666103	.	.	0.9375	.	0.94	.	.	.	.	.	.	.	.	.	.	.	.	998.69	snp	FAO=107	FDP=107	FR=.	FRO=0	FSAF=61	FSAR=46	FSRF=0	FSRR=0	FWDB=-0.0194962	FXX=0.0446389	LEN=1	MLLD=184.298	PB=0.5	PBP=1	QD=37.3343	RBI=0.0207222
chr1	10689942	10689942	G	T	0.357143	5	14	5	exonic	PEX14	.	synonymous SNV	PEX14:NM_004565:exon9:c.G1032T:p.G344G	rs11539794	CLINSIG=non-pathogenic;CLNDBN=not_specified;CLNREVSTAT=criteria_provided\x2c_single_submitter;CLNACC=RCV000153681.2;CLNDSDB=MedGen;CLNDSDBID=CN169374	.	0.1897	.	0.2	.	.	.	.	.	.	.	.	.	.	.	.	22.51	snp	FAO=5	FDP=14	FR=.	FRO=9	FSAF=2	FSAR=3	FSRF=3	FSRR=6	FWDB=0.0120991	FXX=0	LEN=1	MLLD=224.062	PB=0.5	PBP=1	QD=6.4317	RBI=0.0128242
chr1	10713765	10713765	T	C	0.517241	45	87	2	exonic	CASZ1	.	synonymous SNV	CASZ1:NM_001079843:exon11:c.A2349G:p.S783S,CASZ1:NM_017766:exon11:c.A2349G:p.S783S	rs284294	.	.	0.5483	.	0.72	.	.	.	.	.	.	.	.	.	.	.	.	215.67	snp	FAO=46	FDP=88	FR=.	FRO=42	FSAF=31	FSAR=15	FSRF=12	FSRR=30	FWDB=-0.0502438	FXX=0.0222198	LEN=1	MLLD=53.2843	PB=0.5	PBP=1	QD=9.80321	RBI=0.0963144
chr1	10719645	10719645	A	G	0.618557	60	97	1	intronic	CASZ1	.	.	.	rs475980	.	.	.	.	0.73	.	.	.	.	.	.	.	.	.	.	.	.	332.13	snp	FAO=61	FDP=98	FR=.	FRO=37	FSAF=25	FSAR=36	FSRF=16	FSRR=21	FWDB=0.000153246	FXX=0	LEN=1	MLLD=182.039	PB=0.5	PBP=1	QD=13.5564	RBI=0.0144784
chr1	10725498	10725498	G	A	0.720588	49	68	1	exonic	CASZ1	.	synonymous SNV	CASZ1:NM_001079843:exon5:c.C147T:p.D49D,CASZ1:NM_017766:exon5:c.C147T:p.D49D	rs284322	.	.	0.1526	.	0.26	.	.	.	.	.	.	.	.	.	.	.	.	317.48	snp	FAO=49	FDP=68	FR=.	FRO=19	FSAF=24	FSAR=25	FSRF=6	FSRR=13	FWDB=0.0348305	FXX=0.0144907	LEN=1	MLLD=64.2348	PB=0.5	PBP=1	QD=18.6751	RBI=0.0700757
chr1	11008102	11008102	G	A	0.414414	46	111	1	exonic	C1orf127	.	nonsynonymous SNV	C1orf127:NM_001170754:exon12:c.C2090T:p.A697V	rs1281018	.	.	0.0402	.	0.25	.	.	0.48	T	0.795	P	0.305	N	1	P	1.39	T	163.88	snp	FAO=46	FDP=111	FR=.	FRO=65	FSAF=19	FSAR=27	FSRF=37	FSRR=28	FWDB=-0.00682814	FXX=0	LEN=1	MLLD=146.394	PB=0.5	PBP=1	QD=5.90544	RBI=0.0622942
chr1	11008497	11008497	G	C	0.993976	165	166	1	exonic	C1orf127	.	synonymous SNV	C1orf127:NM_001170754:exon12:c.C1695G:p.G565G	rs1281017	.	.	0.1766	.	0.48	.	.	.	.	.	.	.	.	1	P	.	.	1673.8	snp	FAO=177	FDP=177	FR=.	FRO=0	FSAF=68	FSAR=109	FSRF=0	FSRR=0	FWDB=0.112532	FXX=0.00561766	LEN=1	MLLD=65.7448	PB=0.5	PBP=1	QD=37.8259	RBI=0.113807
chr1	11008594	11008594	A	T	0.339506	110	324	1	exonic	C1orf127	.	nonsynonymous SNV	C1orf127:NM_001170754:exon12:c.T1598A:p.V533D	rs1281016	.	.	0.0399	.	0.2	.	.	0.53	T	0.879	P	0.926	N	1	P	1.73	T	283.71	snp	FAO=110	FDP=324	FR=.	FRO=214	FSAF=45	FSAR=65	FSRF=95	FSRR=119	FWDB=0.00127583	FXX=0	LEN=1	MLLD=273.612	PB=0.581138	PBP=0.003	QD=3.50261	RBI=0.00168204
chr1	11008695	11008695	T	C	0.716049	116	162	1	exonic	C1orf127	.	synonymous SNV	C1orf127:NM_001170754:exon12:c.A1497G:p.P499P	rs17036032	.	.	0.1353	.	0.45	.	.	.	.	.	.	.	.	1	P	.	.	766.21	snp	FAO=120	FDP=166	FR=.	FRO=46	FSAF=63	FSAR=57	FSRF=27	FSRR=19	FWDB=0.000591529	FXX=0	LEN=1	MLLD=284.389	PB=0.5	PBP=1	QD=18.4629	RBI=0.0184385
chr1	11009679	11009679	G	A	0.360947	61	169	1	splicing	C1orf127	NM_001170754:exon12:c.1290+2C>T	.	.	rs1281013	.	.	0.0385	.	0.22	.	.	.	.	.	.	.	.	1	P	.	.	183.4	snp	FAO=62	FDP=170	FR=.	FRO=108	FSAF=29	FSAR=33	FSRF=52	FSRR=56	FWDB=-0.00079135	FXX=0	LEN=1	MLLD=263.871	PB=0.5	PBP=1	QD=4.31541	RBI=0.0026308
chr1	11009703	11009703	C	T	0.368421	63	171	2	exonic	C1orf127	.	nonsynonymous SNV	C1orf127:NM_001170754:exon11:c.G1268A:p.R423Q	rs1281012	.	.	0.0387	.	0.22	.	.	0.37	T	0.002	B	0	N	1	P	1.58	T	188.53	snp	FAO=63	FDP=171	FR=.	FRO=108	FSAF=29	FSAR=34	FSRF=51	FSRR=57	FWDB=-0.00425824	FXX=0	LEN=1	MLLD=215.522	PB=0.5	PBP=1	QD=4.41016	RBI=0.0190193
chr1	11014118	11014118	C	T	0.598131	64	107	1	exonic	C1orf127	.	nonsynonymous SNV	C1orf127:NM_001170754:exon10:c.G1057A:p.A353T	rs45537241	.	.	0.1513	.	0.43	.	.	0.43	T	0.009	B	0.336	N	1	P	1.88	T	337.74	snp	FAO=64	FDP=107	FR=.	FRO=43	FSAF=35	FSAR=29	FSRF=18	FSRR=25	FWDB=0.0315328	FXX=0	LEN=1	MLLD=91.1414	PB=0.5	PBP=1	QD=12.6257	RBI=0.114084
chr1	11015165	11015165	A	G	0.652796	502	769	2	exonic	C1orf127	.	nonsynonymous SNV	C1orf127:NM_001170754:exon9:c.T857C:p.I286T	rs75130475	.	.	0.1517	.	0.43	.	.	0.59	T	0.397	B	0.034	N	1	P	1.89	T	1492.04	snp	FAO=260	FDP=396	FR=.	FRO=136	FSAF=123	FSAR=137	FSRF=69	FSRR=67	FWDB=0.00378864	FXX=0.00999975	LEN=1	MLLD=238.824	PB=0.5	PBP=1	QD=15.0711	RBI=0.00412373
chr1	11015325	11015325	C	T	0.590551	150	254	2	intronic	C1orf127	.	.	.	rs41274492	.	.	.	.	0.43	.	.	.	.	.	.	.	.	.	.	.	.	766.94	snp	FAO=150	FDP=254	FR=.	FRO=104	FSAF=76	FSAR=74	FSRF=61	FSRR=43	FWDB=0.00186224	FXX=0	LEN=1	MLLD=363.687	PB=0.5	PBP=1	QD=12.0777	RBI=0.00764969
chr1	11017022	11017022	-	AG	0.530612	26	49	1	intronic	C1orf127	.	.	.	rs149410406	.	.	0.1486	.	0.46	.	.	.	.	.	.	.	.	.	.	.	.	53.97	ins	FAO=26	FDP=46	FR=.	FRO=20	FSAF=14	FSAR=12	FSRF=3	FSRR=17	FWDB=-0.0323806	FXX=0.061212	LEN=2	MLLD=195.049	PB=0.5	PBP=1	QD=4.69343	RBI=0.032532
chr1	11017609	11017609	T	C	1	383	383	1	intronic	C1orf127	.	.	.	rs7511959	.	.	0.2002	.	0.7	.	.	.	.	.	.	.	.	.	.	.	.	3681.92	snp	FAO=384	FDP=384	FR=.	FRO=0	FSAF=176	FSAR=208	FSRF=0	FSRR=0	FWDB=0.0449445	FXX=0	LEN=1	MLLD=316.92	PB=0.5	PBP=1	QD=38.3534	RBI=0.0451041
chr1	11017617	11017617	G	C	0.992268	385	388	2	intronic	C1orf127	.	.	.	rs34691090	.	.	0.1992	.	0.48	.	.	.	.	.	.	.	.	.	.	.	.	3666.23	snp	FAO=385	FDP=385	FR=.	FRO=0	FSAF=176	FSAR=209	FSRF=0	FSRR=0	FWDB=-0.0181368	FXX=0.00773176	LEN=1	MLLD=91.4387	PB=0.5	PBP=1	QD=38.0907	RBI=0.0181369
chr1	11017634	11017634	C	T	0.958974	374	390	4	intronic	C1orf127	.	.	.	rs35950437	.	.	0.1998	.	0.48	.	.	.	.	.	.	.	.	.	.	.	.	3387.96	snp	FAO=375	FDP=387	FR=.	FRO=12	FSAF=167	FSAR=208	FSRF=7	FSRR=5	FWDB=0.0456103	FXX=0.00769211	LEN=1	MLLD=204.107	PB=0.5	PBP=1	QD=35.0177	RBI=0.0501688
chr1	11024353	11024353	A	G	0.676471	69	102	1	intronic	C1orf127	.	.	.	rs6659231	.	.	0.2489	.	0.54	.	.	.	.	.	.	.	.	.	.	.	.	412.57	snp	FAO=69	FDP=102	FR=.	FRO=33	FSAF=38	FSAR=31	FSRF=23	FSRR=10	FWDB=0.0248872	FXX=0	LEN=1	MLLD=170.036	PB=0.5	PBP=1	QD=16.1792	RBI=0.0387668
chr1	11024381	11024381	A	G	0.99	99	100	2	intronic	C1orf127	.	.	.	rs6659326	.	.	.	.	0.87	.	.	.	.	.	.	.	.	.	.	.	.	965.92	snp	FAO=100	FDP=100	FR=.	FRO=0	FSAF=59	FSAR=41	FSRF=0	FSRR=0	FWDB=0.0447054	FXX=0	LEN=1	MLLD=70.3571	PB=0.5	PBP=1	QD=38.6366	RBI=0.0449358
chr1	11024395	11024395	T	C	0.69	69	100	1	intronic	C1orf127	.	.	.	rs11121663	.	.	.	.	0.55	.	.	.	.	.	.	.	.	.	.	.	.	427.35	snp	FAO=69	FDP=100	FR=.	FRO=31	FSAF=37	FSAR=32	FSRF=22	FSRR=9	FWDB=-0.000669332	FXX=0	LEN=1	MLLD=72.9372	PB=0.5	PBP=1	QD=17.0941	RBI=0.0371783
chr1	11087524	11087524	G	A	0.635821	213	335	2	exonic	MASP2	.	synonymous SNV	MASP2:NM_006610:exon11:c.C1479T:p.S493S	rs1782455	.	.	0.833	.	0.87	.	.	.	.	.	.	.	.	.	.	.	.	1176.73	snp	FAO=213	FDP=335	FR=.	FRO=122	FSAF=97	FSAR=116	FSRF=76	FSRR=46	FWDB=0.0283224	FXX=0	LEN=1	MLLD=163.835	PB=0.5	PBP=1	QD=14.0505	RBI=0.0302533
chr1	11090916	11090916	C	A	0.617978	55	89	1	exonic	MASP2	.	nonsynonymous SNV	MASP2:NM_006610:exon9:c.G1111T:p.D371Y	rs12711521	.	.	0.8147	.	0.82	.	.	0.04	D	0.748	P	0.005	N	0	P	-0.28	T	303.89	snp	FAO=55	FDP=89	FR=.	FRO=34	FSAF=25	FSAR=30	FSRF=22	FSRR=12	FWDB=-0.0216123	FXX=0	LEN=1	MLLD=195.927	PB=0.5	PBP=1	QD=13.658	RBI=0.0233567
chr1	11095039	11095039	C	T	0.664773	117	176	1	intronic	MASP2	.	.	.	rs6695096	.	.	.	.	0.87	.	.	.	.	.	.	.	.	.	.	.	.	683.51	snp	FAO=117	FDP=176	FR=.	FRO=59	FSAF=42	FSAR=75	FSRF=22	FSRR=37	FWDB=-0.0341538	FXX=0	LEN=1	MLLD=159.107	PB=0.5	PBP=1	QD=15.5343	RBI=0.034936
chr1	11128001	11128001	A	G	0.666667	128	192	1	intronic	EXOSC10	.	.	.	rs2791657	.	.	.	.	0.79	.	.	.	.	.	.	.	.	.	.	.	.	754.27	snp	FAO=129	FDP=192	FR=.	FRO=63	FSAF=68	FSAR=61	FSRF=29	FSRR=34	FWDB=0.0128694	FXX=0	LEN=1	MLLD=175.597	PB=0.5	PBP=1	QD=15.714	RBI=0.0830585
chr1	11128654	11128654	G	A	0.700637	110	157	1	intronic	EXOSC10	.	.	.	rs2791655	.	.	0.7124	.	0.8	.	.	.	.	.	.	.	.	.	.	.	.	703.97	snp	FAO=112	FDP=157	FR=.	FRO=45	FSAF=53	FSAR=59	FSRF=23	FSRR=22	FWDB=0.0118129	FXX=0.00632871	LEN=1	MLLD=137.801	PB=0.5	PBP=1	QD=17.9356	RBI=0.0648699
chr1	11132217	11132217	G	A	0.725806	45	62	1	exonic	EXOSC10	.	synonymous SNV	EXOSC10:NM_002685:exon19:c.C2094T:p.R698R,EXOSC10:NM_001001998:exon20:c.C2169T:p.R723R	rs1130683	.	.	0.738	.	0.81	.	.	.	.	.	.	.	.	.	.	.	.	317.26	snp	FAO=47	FDP=62	FR=.	FRO=15	FSAF=24	FSAR=23	FSRF=2	FSRR=13	FWDB=-0.0207306	FXX=0	LEN=1	MLLD=218.995	PB=0.5	PBP=1	QD=20.4681	RBI=0.046001
chr1	11134351	11134351	T	C	0.702857	123	175	1	exonic	EXOSC10	.	synonymous SNV	EXOSC10:NM_001001998:exon18:c.A2019G:p.P673P,EXOSC10:NM_002685:exon18:c.A2019G:p.P673P	rs372674916	.	.	.	.	0.0005	.	.	.	.	.	.	.	.	.	.	.	.	760.41	snp	FAO=123	FDP=175	FR=.	FRO=52	FSAF=64	FSAR=59	FSRF=28	FSRR=24	FWDB=-0.00681817	FXX=0	LEN=1	MLLD=129.357	PB=0.5	PBP=1	QD=17.3807	RBI=0.0178757
chr1	11141187	11141187	C	G	0.666667	108	162	2	exonic	EXOSC10	.	synonymous SNV	EXOSC10:NM_001001998:exon11:c.G1389C:p.P463P,EXOSC10:NM_002685:exon11:c.G1389C:p.P463P	rs2258621	.	.	0.7614	.	0.94	.	.	.	.	.	.	.	.	.	.	.	.	632.3	snp	FAO=108	FDP=162	FR=.	FRO=54	FSAF=61	FSAR=47	FSRF=37	FSRR=17	FWDB=0.017912	FXX=0	LEN=1	MLLD=59.9571	PB=0.5	PBP=1	QD=15.6124	RBI=0.0190021
chr1	11181327	11181327	C	T	0.333333	42	126	1	exonic	MTOR	.	synonymous SNV	MTOR:NM_004958:exon49:c.G6909A:p.L2303L	rs11121691	.	.	0.2388	.	0.44	.	.	.	.	.	.	.	.	.	.	.	.	117.39	snp	FAO=43	FDP=127	FR=.	FRO=84	FSAF=18	FSAR=25	FSRF=43	FSRR=41	FWDB=0.018407	FXX=0	LEN=1	MLLD=71.0386	PB=0.5	PBP=1	QD=3.69727	RBI=0.0282787
chr1	11187893	11187893	T	C	1	160	160	1	intronic	MTOR	.	.	.	rs1770344	.	.	0.9997	.	1	.	.	.	.	.	.	.	.	.	.	.	.	1527.9	snp	FAO=160	FDP=160	FR=.	FRO=0	FSAF=74	FSAR=86	FSRF=0	FSRR=0	FWDB=-0.038983	FXX=0.00621079	LEN=1	MLLD=170.213	PB=0.5	PBP=1	QD=38.1975	RBI=0.0449553
chr1	11190646	11190646	G	A	0.588235	40	68	1	exonic	MTOR	.	synonymous SNV	MTOR:NM_004958:exon39:c.C5553T:p.S1851S	rs2275527	.	.	0.2386	.	0.45	.	.	.	.	.	.	.	.	.	.	.	.	211.29	snp	FAO=40	FDP=68	FR=.	FRO=28	FSAF=31	FSAR=9	FSRF=13	FSRR=15	FWDB=0.124751	FXX=0	LEN=1	MLLD=49.4458	PB=0.5	PBP=1	QD=12.4289	RBI=0.125133
chr1	11205058	11205058	C	T	0.710046	311	438	1	exonic	MTOR	.	synonymous SNV	MTOR:NM_004958:exon33:c.G4731A:p.A1577A	rs1057079	.	.	0.735	.	0.82	.	.	.	.	.	.	.	.	.	.	.	.	1785.34	snp	FAO=285	FDP=400	FR=.	FRO=115	FSAF=108	FSAR=177	FSRF=63	FSRR=52	FWDB=0.044388	FXX=0	LEN=1	MLLD=57.6822	PB=0.5	PBP=1	QD=17.8534	RBI=0.0636238
chr1	11272397	11272397	G	A	0.337209	29	86	1	exonic	MTOR	.	nonsynonymous SNV	MTOR:NM_004958:exon23:c.C3533T:p.S1178F	rs55975118	.	.	.	.	.	.	.	0.01	D	0.952	P	0	D	1	D	-0.15	T	82.12	snp	FAO=29	FDP=86	FR=.	FRO=57	FSAF=12	FSAR=17	FSRF=32	FSRR=25	FWDB=0.0164372	FXX=0	LEN=1	MLLD=203.417	PB=0.5	PBP=1	QD=3.81938	RBI=0.0191542
chr1	11288758	11288758	G	A	0.754717	80	106	1	exonic	MTOR	.	synonymous SNV	MTOR:NM_004958:exon19:c.C2997T:p.N999N	rs1064261	.	.	0.7287	.	0.92	.	.	.	.	.	.	.	.	.	.	.	.	547.46	snp	FAO=80	FDP=105	FR=.	FRO=25	FSAF=32	FSAR=48	FSRF=7	FSRR=18	FWDB=0.0506784	FXX=0.0277752	LEN=1	MLLD=89.272	PB=0.5	PBP=1	QD=20.8555	RBI=0.0530298
chr1	11301714	11301714	A	G	0.659574	93	141	1	exonic	MTOR	.	synonymous SNV	MTOR:NM_004958:exon10:c.T1437C:p.D479D	rs1135172	.	.	0.7285	.	0.88	.	.	.	.	.	.	.	.	.	.	.	.	553.72	snp	FAO=94	FDP=141	FR=.	FRO=47	FSAF=26	FSAR=68	FSRF=13	FSRR=34	FWDB=-0.0412819	FXX=0	LEN=1	MLLD=271.313	PB=0.5	PBP=1	QD=15.7082	RBI=0.0509349
chr1	11561593	11561593	G	A	0.707692	46	65	2	exonic	PTCHD2	.	nonsynonymous SNV	PTCHD2:NM_020780:exon2:c.G544A:p.G182S	rs2817580	.	.	0.6342	.	0.67	.	.	0.62	T	0.008	B	.	.	1	P	1.99	T	285.88	snp	FAO=46	FDP=66	FR=.	FRO=20	FSAF=21	FSAR=25	FSRF=13	FSRR=7	FWDB=0.0145569	FXX=0	LEN=1	MLLD=288.331	PB=0.5	PBP=1	QD=17.3258	RBI=0.0233592
chr1	11575375	11575375	T	A	0.70428	181	257	1	intronic	PTCHD2	.	.	.	rs2594318	.	.	0.6339	.	0.68	.	.	.	.	.	.	.	.	.	.	.	.	1136.79	snp	FAO=181	FDP=254	FR=.	FRO=73	FSAF=73	FSAR=108	FSRF=35	FSRR=38	FWDB=-0.0150333	FXX=0.0155033	LEN=1	MLLD=94.5526	PB=0.5	PBP=1	QD=17.9022	RBI=0.0615304
chr1	11579470	11579470	G	A	0.679287	305	449	1	exonic	PTCHD2	.	nonsynonymous SNV	PTCHD2:NM_020780:exon8:c.G1948A:p.A650T	rs2072994	.	.	0.6157	.	0.74	.	.	0.46	T	0.004	B	0.603	N	1	P	-2.47	D	1684.02	snp	FAO=277	FDP=400	FR=.	FRO=123	FSAF=153	FSAR=124	FSRF=65	FSRR=58	FWDB=0.0175518	FXX=0	LEN=1	MLLD=185.662	PB=0.5	PBP=1	QD=16.8402	RBI=0.0211345
chr1	11590175	11590175	C	T	0.307393	79	257	2	intronic	PTCHD2	.	.	.	rs67602684	.	.	.	.	0.22	.	.	.	.	.	.	.	.	.	.	.	.	178.88	snp	FAO=79	FDP=256	FR=.	FRO=177	FSAF=47	FSAR=32	FSRF=104	FSRR=73	FWDB=-0.00726741	FXX=0.0038909	LEN=1	MLLD=361.074	PB=0.5	PBP=1	QD=2.79496	RBI=0.0124886
chr1	11594400	11594400	T	C	0.390071	55	141	1	intronic	PTCHD2	.	.	.	rs2235663	.	.	0.3727	.	0.94	.	.	.	.	.	.	.	.	.	.	.	.	191.19	snp	FAO=58	FDP=144	FR=.	FRO=86	FSAF=42	FSAR=16	FSRF=59	FSRR=27	FWDB=-0.0112424	FXX=0	LEN=1	MLLD=120.048	PB=0.5	PBP=1	QD=5.31071	RBI=0.0333546
chr1	11594594	11594594	G	A	0.679654	157	231	1	exonic	PTCHD2	.	nonsynonymous SNV	PTCHD2:NM_020780:exon18:c.G3532A:p.V1178I	rs61750330	.	.	0.0008	.	0.0012	.	.	0.97	T	0	B	.	.	1	D	-2.44	D	949.72	snp	FAO=158	FDP=231	FR=.	FRO=73	FSAF=98	FSAR=60	FSRF=40	FSRR=33	FWDB=0.0249099	FXX=0	LEN=1	MLLD=63.9895	PB=0.5	PBP=1	QD=16.4455	RBI=0.034982
chr1	11708736	11708736	T	C	0.992665	406	409	1	UTR3	FBXO2	NM_012168:c.*15A>G	.	.	rs1055547	.	.	0.7477	.	0.8	.	.	.	.	.	.	.	.	.	.	.	.	3826.01	snp	FAO=397	FDP=397	FR=.	FRO=0	FSAF=187	FSAR=210	FSRF=0	FSRR=0	FWDB=-0.0286595	FXX=0.00749981	LEN=1	MLLD=65.9271	PB=0.5	PBP=1	QD=38.5492	RBI=0.0412977
chr1	11771988	11771988	A	G	0.648936	61	94	4	exonic	DRAXIN	.	synonymous SNV	DRAXIN:NM_198545:exon4:c.A723G:p.L241L	rs17037327	.	.	0.1319	.	0.16	.	.	.	.	.	.	.	.	.	.	.	.	347.05	snp	FAO=61	FDP=95	FR=.	FRO=34	FSAF=29	FSAR=32	FSRF=17	FSRR=17	FWDB=0.0202428	FXX=0.0104156	LEN=1	MLLD=71.7988	PB=0.5	PBP=1	QD=14.6125	RBI=0.0401768
chr1	11772340	11772340	G	A	0.664179	89	134	1	intronic	DRAXIN	.	.	.	rs2336034	.	.	.	.	0.13	.	.	.	.	.	.	.	.	.	.	.	.	519.23	snp	FAO=89	FDP=134	FR=.	FRO=45	FSAF=53	FSAR=36	FSRF=26	FSRR=19	FWDB=0.00067993	FXX=0	LEN=1	MLLD=63.3686	PB=0.5	PBP=1	QD=15.4995	RBI=0.0467448
chr1	11772526	11772526	A	G	0.279661	33	118	1	intronic	DRAXIN	.	.	.	rs1883573	.	.	0.4508	.	0.61	.	.	.	.	.	.	.	.	.	.	.	.	74.31	snp	FAO=34	FDP=119	FR=.	FRO=85	FSAF=9	FSAR=25	FSRF=28	FSRR=57	FWDB=-0.0723024	FXX=0	LEN=1	MLLD=217.947	PB=0.5	PBP=1	QD=2.49783	RBI=0.0729505
chr1	11796240	11796240	C	T	0.307692	4	13	1	UTR5	AGTRAP	NM_001040195:c.-26C>T,NM_001040194:c.-26C>T,NM_001040197:c.-26C>T,NM_020350:c.-26C>T,NM_001040196:c.-26C>T	.	.	rs6668392	.	.	0.0312	.	0.082	.	.	.	.	.	.	.	.	.	.	.	.	17.4	snp	FAO=4	FDP=13	FR=.	FRO=9	FSAF=2	FSAR=2	FSRF=5	FSRR=4	FWDB=-0.0377929	FXX=0	LEN=1	MLLD=69.8619	PB=0.5	PBP=1	QD=5.35325	RBI=0.0396743
chr1	11851003	11851003	G	C	0.244713	81	331	1	intronic	MTHFR	.	.	.	rs3818762	.	.	0.2685	.	0.46	.	.	.	.	.	.	.	.	.	.	.	.	120.92	snp	FAO=81	FDP=331	FR=.	FRO=250	FSAF=43	FSAR=38	FSRF=133	FSRR=117	FWDB=0.0293857	FXX=0	LEN=1	MLLD=63.533	PB=0.5	PBP=1	QD=1.4613	RBI=0.0379382
chr1	11852516	11852516	C	T	0.218487	26	119	1	intronic	MTHFR	.	.	.	rs17375901	.	.	.	.	0.069	.	Name=Atrial fibrillation	.	.	.	.	.	.	.	.	.	.	37.27	snp	FAO=26	FDP=119	FR=.	FRO=93	FSAF=15	FSAR=11	FSRF=28	FSRR=65	FWDB=0.0162743	FXX=0	LEN=1	MLLD=110.696	PB=0.5	PBP=1	QD=1.25268	RBI=0.0395639
chr1	11854457	11854457	G	A	1	10	10	1	exonic	MTHFR	.	synonymous SNV	MTHFR:NM_005957:exon8:c.C1305T:p.F435F	rs4846051	CLINSIG=non-pathogenic;CLNDBN=not_specified;CLNREVSTAT=criteria_provided\x2c_single_submitter;CLNACC=RCV000153514.2;CLNDSDB=MedGen;CLNDSDBID=CN169374	.	0.997	.	1	.	.	.	.	.	.	.	.	.	.	.	.	99.27	snp	FAO=10	FDP=10	FR=.	FRO=0	FSAF=5	FSAR=5	FSRF=0	FSRR=0	FWDB=-0.0954252	FXX=0	LEN=1	MLLD=72.1613	PB=0.5	PBP=1	QD=39.7066	RBI=0.198489
chr1	11854476	11854476	T	G	0.5	5	10	3	exonic	MTHFR	.	nonsynonymous SNV	MTHFR:NM_005957:exon8:c.A1286C:p.E429A	rs1801131	CLINSIG=non-pathogenic|other|unknown|untested;CLNDBN=MTHFR_deficiency\x2c_thermolabile_type|Schizophrenia\x2c_susceptibility_to|Gastrointestinal_Stromal_Tumors|not_provided;CLNREVSTAT=no_assertion_criteria_provided|no_assertion_criteria_provided|no_assertion_criteria_provided|no_assertion_provided;CLNACC=RCV000003698.2|RCV000003699.2|RCV000144922.1|RCV000153515.2;CLNDSDB=MedGen|.|MedGen:OMIM:Orph…	.	0.3131	.	0.42	.	.	0.18	T	0.462	P	0	D	0	P	-0.78	T	29.49	snp	FAO=5	FDP=10	FR=.	FRO=5	FSAF=3	FSAR=2	FSRF=2	FSRR=3	FWDB=-0.00125129	FXX=0	LEN=1	MLLD=321.35	PB=0.5	PBP=1	QD=11.7975	RBI=0.0410166
chr1	11854671	11854671	C	A	0.30303	70	231	2	intronic	MTHFR	.	.	.	rs12121543	.	.	.	.	0.16	.	.	.	.	.	.	.	.	.	.	.	.	151.17	snp	FAO=69	FDP=231	FR=.	FRO=162	FSAF=39	FSAR=30	FSRF=73	FSRR=89	FWDB=-0.0160128	FXX=0	LEN=1	MLLD=268.037	PB=0.5	PBP=1	QD=2.61768	RBI=0.0192596
chr1	11854755	11854755	G	A	0.688596	157	228	1	intronic	MTHFR	.	.	.	rs1994798	.	.	0.5876	.	0.78	.	.	.	.	.	.	.	.	.	.	.	.	952.24	snp	FAO=157	FDP=228	FR=.	FRO=71	FSAF=64	FSAR=93	FSRF=40	FSRR=31	FWDB=-0.051697	FXX=0	LEN=1	MLLD=66.599	PB=0.5	PBP=1	QD=16.7059	RBI=0.0597641
chr1	11854896	11854896	G	A	0.32967	90	273	1	exonic	MTHFR	.	synonymous SNV	MTHFR:NM_005957:exon7:c.C1056T:p.S352S	rs2066462	.	.	0.0971	.	0.16	.	.	.	.	.	.	.	.	.	.	.	.	221.55	snp	FAO=90	FDP=273	FR=.	FRO=183	FSAF=40	FSAR=50	FSRF=115	FSRR=68	FWDB=0.00547693	FXX=0	LEN=1	MLLD=53.5586	PB=0.5	PBP=1	QD=3.24608	RBI=0.126901
chr1	11856378	11856378	G	A	0.683761	160	234	2	exonic	MTHFR	.	nonsynonymous SNV	MTHFR:NM_005957:exon5:c.C665T:p.A222V	rs1801133	CLINSIG=non-pathogenic|unknown|untested;CLNDBN=MTHFR_deficiency\x2c_thermolabile_type|Gastrointestinal_Stromal_Tumors|not_provided;CLNREVSTAT=no_assertion_criteria_provided|no_assertion_criteria_provided|no_assertion_provided;CLNACC=RCV000003697.5|RCV000144921.1|RCV000153516.2;CLNDSDB=MedGen|MedGen:OMIM:Orphanet|MedGen;CLNDSDBID=C1856059|C0238198:606764:ORPHA44890|CN221809	.	0.3469	.	0.51	.	Name=Homocysteine levels	0.05	D	0.999	D	0	D	0	P	-4.03	D	957.93	snp	FAO=160	FDP=234	FR=.	FRO=74	FSAF=93	FSAR=67	FSRF=31	FSRR=43	FWDB=6.53506e-05	FXX=0	LEN=1	MLLD=204.69	PB=0.5	PBP=1	QD=16.3748	RBI=0.0586244
chr1	11863057	11863057	G	A	0.383562	56	146	4	exonic	MTHFR	.	synonymous SNV	MTHFR:NM_005957:exon2:c.C117T:p.P39P	rs2066470	.	.	0.0956	.	0.16	.	.	.	.	.	.	.	.	.	.	.	.	176.12	snp	FAO=56	FDP=147	FR=.	FRO=91	FSAF=44	FSAR=12	FSRF=59	FSRR=32	FWDB=-0.000786674	FXX=0	LEN=1	MLLD=254.482	PB=0.5	PBP=1	QD=4.79226	RBI=0.00978904
chr1	11876662	11876662	G	A	0.329897	64	194	1	intronic	CLCN6	.	.	.	rs17376328	.	.	0.0497	.	0.13	.	.	.	.	.	.	.	.	.	.	.	.	163	snp	FAO=64	FDP=194	FR=.	FRO=130	FSAF=31	FSAR=33	FSRF=54	FSRR=76	FWDB=-0.026955	FXX=0	LEN=1	MLLD=86.0123	PB=0.5	PBP=1	QD=3.36072	RBI=0.0602345
chr1	11884555	11884555	A	G	1	334	334	1	exonic	CLCN6	.	nonsynonymous SNV	CLCN6:NM_001256959:exon7:c.A527G:p.E176G,CLCN6:NM_001286:exon8:c.A593G:p.E198G	rs198400	.	.	0.999	.	1	.	.	1	T	0.001	B	0	N	0	P	0.63	T	3231.69	snp	FAO=336	FDP=336	FR=.	FRO=0	FSAF=182	FSAR=154	FSRF=0	FSRR=0	FWDB=-0.0129481	FXX=0.00591698	LEN=1	MLLD=347.03	PB=0.5	PBP=1	QD=38.4726	RBI=0.0333948
chr1	11887303	11887303	A	G	0.347826	80	230	1	intronic	CLCN6	.	.	.	rs7537765	.	.	0.1585	.	0.24	.	.	.	.	.	.	.	.	.	.	.	.	218.87	snp	FAO=80	FDP=229	FR=.	FRO=149	FSAF=42	FSAR=38	FSRF=84	FSRR=65	FWDB=-0.0182552	FXX=0.00434764	LEN=1	MLLD=64.641	PB=0.5	PBP=1	QD=3.82308	RBI=0.0183469
chr1	11887316	11887316	C	A	0.347222	75	216	6	intronic	CLCN6	.	.	.	rs41275478	.	.	0.0967	.	0.16	.	.	.	.	.	.	.	.	.	.	.	.	203.45	snp	FAO=75	FDP=216	FR=.	FRO=141	FSAF=38	FSAR=37	FSRF=74	FSRR=67	FWDB=-0.0098057	FXX=0	LEN=1	MLLD=244.143	PB=0.5	PBP=1	QD=3.76762	RBI=0.0131812
chr1	11897592	11897592	A	G	0.281553	58	206	1	intronic	CLCN6	.	.	.	rs198406	.	.	0.4063	.	0.54	.	.	.	.	.	.	.	.	.	.	.	.	115.93	snp	FAO=58	FDP=206	FR=.	FRO=148	FSAF=28	FSAR=30	FSRF=85	FSRR=63	FWDB=0.0198926	FXX=0	LEN=1	MLLD=223.052	PB=0.5	PBP=1	QD=2.25111	RBI=0.0248182
chr1	11898753	11898753	A	G	0.679012	55	81	1	intronic	CLCN6	.	.	.	.	.	.	.	.	.	.	.	.	.	.	.	.	.	.	.	.	.	345.45	snp	FAO=57	FDP=83	FR=.	FRO=26	FSAF=32	FSAR=25	FSRF=13	FSRR=13	FWDB=0.00785977	FXX=0	LEN=1	MLLD=316.788	PB=0.5	PBP=1	QD=16.6483	RBI=0.00789568
chr1	11905974	11905974	A	G	0.424	53	125	1	ncRNA_intronic	NPPA-AS1	.	.	.	rs5068	.	.	0.0522	.	0.066	.	.	.	.	.	.	.	.	.	.	.	.	188.72	snp	FAO=52	FDP=122	FR=.	FRO=70	FSAF=41	FSAR=11	FSRF=41	FSRR=29	FWDB=0.0206067	FXX=0.0239981	LEN=1	MLLD=197.816	PB=0.5	PBP=1	QD=6.18738	RBI=0.0268016
chr1	12023500	12023500	G	A	0.4	58	145	1	intronic	PLOD1	.	.	.	rs72641011	.	.	.	.	0.034	.	.	.	.	.	.	.	.	.	.	.	.	193.21	snp	FAO=58	FDP=145	FR=.	FRO=87	FSAF=37	FSAR=21	FSRF=33	FSRR=54	FWDB=-0.0249129	FXX=0	LEN=1	MLLD=87.3166	PB=0.5	PBP=1	QD=5.33005	RBI=0.0318387
chr1	12062205	12062205	A	G	0.464481	85	183	2	intronic	MFN2	.	.	.	rs2236057	.	.	0.6514	.	0.73	.	.	.	.	.	.	.	.	.	.	.	.	319.59	snp	FAO=84	FDP=186	FR=.	FRO=102	FSAF=51	FSAR=33	FSRF=53	FSRR=49	FWDB=-0.162106	FXX=0	LEN=1	MLLD=62.7766	PB=0.5	PBP=1	QD=6.8729	RBI=0.162365
chr1	12071680	12071680	A	G	0.358696	33	92	1	UTR3	MFN2	NM_014874:c.*58A>G,NM_001127660:c.*58A>G	.	.	rs1042842	.	.	0.6556	.	0.89	.	.	.	.	.	.	.	.	.	.	.	.	102.18	snp	FAO=33	FDP=91	FR=.	FRO=58	FSAF=15	FSAR=18	FSRF=33	FSRR=25	FWDB=-0.0205778	FXX=0.0108684	LEN=1	MLLD=58.6155	PB=0.5	PBP=1	QD=4.49132	RBI=0.0696382
chr1	12082926	12082926	A	G	0.28125	36	128	2	exonic	MIIP	.	nonsynonymous SNV	MIIP:NM_021933:exon4:c.A499G:p.K167E	rs2295283	.	.	0.7143	.	0.83	.	.	1	T	0	B	0.201	N	1	P	2.68	T	76.06	snp	FAO=36	FDP=128	FR=.	FRO=92	FSAF=12	FSAR=24	FSRF=49	FSRR=43	FWDB=0.000579152	FXX=0	LEN=1	MLLD=169.356	PB=0.5	PBP=1	QD=2.37677	RBI=0.0343525
chr1	12157288	12157288	T	C	0.42029	58	138	2	intronic	TNFRSF8	.	.	.	rs11569835	.	.	0.1491	.	0.15	.	.	.	.	.	.	.	.	.	.	.	.	207.81	snp	FAO=58	FDP=137	FR=.	FRO=79	FSAF=37	FSAR=21	FSRF=53	FSRR=26	FWDB=0.0231935	FXX=0.00724585	LEN=1	MLLD=54.9282	PB=0.5	PBP=1	QD=6.06731	RBI=0.0271186
chr1	12248942	12248942	A	G	0.329032	102	310	3	exonic	TNFRSF1B	.	synonymous SNV	TNFRSF1B:NM_001066:exon2:c.A168G:p.K56K	rs945439	.	.	0.2421	.	0.27	.	.	.	.	.	.	.	.	.	.	.	.	259.29	snp	FAO=103	FDP=309	FR=.	FRO=206	FSAF=44	FSAR=59	FSRF=95	FSRR=111	FWDB=0.0341652	FXX=0.0032257	LEN=1	MLLD=144.042	PB=0.5	PBP=1	QD=3.35649	RBI=0.046027
chr1	12251765	12251765	T	G	0.3125	25	80	1	intronic	TNFRSF1B	.	.	.	rs498906	.	.	.	.	0.34	.	.	.	.	.	.	.	.	.	.	.	.	69.76	snp	FAO=26	FDP=81	FR=.	FRO=55	FSAF=9	FSAR=17	FSRF=14	FSRR=41	FWDB=-0.04016	FXX=0	LEN=1	MLLD=168.777	PB=0.5	PBP=1	QD=3.44503	RBI=0.0864581
chr1	12251808	12251808	T	G	0.348837	30	86	3	ncRNA_exonic	MIR4632	.	.	.	rs653667	.	.	0.3672	.	0.4	.	.	.	.	.	.	.	.	.	.	.	.	89.89	snp	FAO=30	FDP=85	FR=.	FRO=55	FSAF=8	FSAR=22	FSRF=14	FSRR=41	FWDB=-0.000178398	FXX=0.0116266	LEN=1	MLLD=316.165	PB=0.5	PBP=1	QD=4.23027	RBI=0.00354663
chr1	12252955	12252955	T	G	0.350211	83	237	1	exonic	TNFRSF1B	.	nonsynonymous SNV	TNFRSF1B:NM_001066:exon6:c.T587G:p.M196R	rs1061622	.	.	0.2406	.	0.28	.	.	0.18	T	0	B	0.217	N	1	P	0.18	T	226.71	snp	FAO=83	FDP=237	FR=.	FRO=154	FSAF=40	FSAR=43	FSRF=68	FSRR=86	FWDB=-0.0177006	FXX=0	LEN=1	MLLD=127.528	PB=0.5	PBP=1	QD=3.82634	RBI=0.0178291
chr1	12321247	12321247	G	T	0.353909	86	243	1	intronic	VPS13D	.	.	.	rs74819464	.	.	0.0436	.	0.05	.	.	.	.	.	.	.	.	.	.	.	.	239.73	snp	FAO=86	FDP=242	FR=.	FRO=156	FSAF=40	FSAR=46	FSRF=82	FSRR=74	FWDB=-0.0512622	FXX=0.00411506	LEN=1	MLLD=64.2594	PB=0.5	PBP=1	QD=3.9624	RBI=0.0955967
chr1	12401868	12401868	A	C	0.625	105	168	1	exonic	VPS13D	.	synonymous SNV	VPS13D:NM_018156:exon40:c.A8583C:p.P2861P,VPS13D:NM_015378:exon41:c.A8658C:p.P2886P	rs28551666	.	.	0.8036	.	0.9	.	.	.	.	.	.	.	.	0	P	.	.	597.26	snp	FAO=108	FDP=171	FR=.	FRO=63	FSAF=60	FSAR=48	FSRF=42	FSRR=21	FWDB=0.0217564	FXX=0.01156	LEN=1	MLLD=328.238	PB=0.5	PBP=1	QD=13.971	RBI=0.0338045
chr1	12418700	12418700	T	C	1	248	248	1	intronic	VPS13D	.	.	.	rs10864552	.	.	0.904	.	1	.	.	.	.	.	.	.	.	.	.	.	.	2397.27	snp	FAO=249	FDP=249	FR=.	FRO=0	FSAF=122	FSAR=127	FSRF=0	FSRR=0	FWDB=0.00993836	FXX=0	LEN=1	MLLD=176.611	PB=0.5	PBP=1	QD=38.5104	RBI=0.01256
chr1	12638964	12638964	T	C	0.395522	53	134	1	exonic	DHRS3	.	synonymous SNV	DHRS3:NM_004753:exon4:c.A480G:p.P160P	rs2275875	.	.	0.8564	.	0.9	.	.	.	.	.	.	.	.	.	.	.	.	175.14	snp	FAO=53	FDP=134	FR=.	FRO=81	FSAF=20	FSAR=33	FSRF=40	FSRR=41	FWDB=-0.078779	FXX=0	LEN=1	MLLD=135.996	PB=0.5	PBP=1	QD=5.22799	RBI=0.0798428
chr1	12639018	12639018	C	T	0.369231	48	130	2	ncRNA_exonic	MIR6730	.	.	.	rs2275874	.	.	0.5429	.	0.61	.	.	.	.	.	.	.	.	.	.	.	.	146.92	snp	FAO=48	FDP=130	FR=.	FRO=82	FSAF=18	FSAR=30	FSRF=38	FSRR=44	FWDB=0.0292314	FXX=0	LEN=1	MLLD=238.622	PB=0.5	PBP=1	QD=4.52045	RBI=0.0359382
chr1	12776218	12776218	A	C	0.997899	475	476	1	exonic	AADACL3	.	unknown	UNKNOWN	rs3000860	.	.	.	.	0.92	.	.	.	.	.	.	.	.	.	.	.	.	3737.93	snp	FAO=388	FDP=388	FR=.	FRO=0	FSAF=202	FSAR=186	FSRF=0	FSRR=0	FWDB=-0.00286581	FXX=0.0299992	LEN=1	MLLD=69.6547	PB=0.5	PBP=1	QD=38.5354	RBI=0.0588277
chr1	12776344	12776344	A	T	1	485	485	1	exonic	AADACL3	.	unknown	UNKNOWN	rs3000859	.	.	0.8313	.	0.85	.	.	1	T	0	B	.	.	0	P	3.47	T	3748.57	snp	FAO=389	FDP=389	FR=.	FRO=0	FSAF=181	FSAR=208	FSRF=0	FSRR=0	FWDB=0.0400176	FXX=0.0274993	LEN=1	MLLD=197.241	PB=0.5	PBP=1	QD=38.5457	RBI=0.0788032
chr1	12779560	12779560	T	C	0.996933	325	326	1	exonic	AADACL3	.	unknown	UNKNOWN	rs3010876	.	.	0.8294	.	0.94	.	.	.	.	.	.	.	.	.	.	.	.	3299.37	snp	FAO=346	FDP=346	FR=.	FRO=0	FSAF=159	FSAR=187	FSRF=0	FSRR=0	FWDB=0.0173649	FXX=0.00574696	LEN=1	MLLD=138.027	PB=0.5	PBP=1	QD=38.143	RBI=0.0306287
chr1	12779618	12779618	T	C	1	112	112	1	exonic	AADACL3	.	unknown	UNKNOWN	rs3010877	.	.	0.8295	.	0.94	.	.	1	T	0	B	0	N	0	P	4.21	T	1064.76	snp	FAO=112	FDP=112	FR=.	FRO=0	FSAF=68	FSAR=44	FSRF=0	FSRR=0	FWDB=0.000379913	FXX=0	LEN=1	MLLD=309.771	PB=0.5	PBP=1	QD=38.027	RBI=0.00682753
chr1	12785494	12785494	G	-	#VALUE!	178;256	439	1;1	exonic	AADACL3	.	unknown	UNKNOWN	.	.	ID=COSM1333383,COSM1333384;OCCURENCE=1(central_nervous_system),1(skin),3(large_intestine)	.	.	0.0007	.	.	.	.	.	.	.	.	.	.	.	.	3714.2	del;snp	FAO=101,295	FDP=396	FR=.	FRO=0	FSAF=64,136	FSAR=37,159	FSRF=0	FSRR=0	FWDB=0.0127593,0.0123669	FXX=0.00999975	LEN=1,1	MLLD=139.371,141.399	PB=0.5,0.5	PBP=1,1	QD=37.5171	RBI=0.0322734,0.0395824
chr1	12785494	12785494	G	T	#VALUE!	178;256	439	1;1	exonic	AADACL3	.	unknown	UNKNOWN	rs7513079	.	.	0.732	.	0.83	.	.	1	T	0.132	B	0	N	1	P	3.52	T	3714.2	del;snp	FAO=101,295	FDP=396	FR=.	FRO=0	FSAF=64,136	FSAR=37,159	FSRF=0	FSRR=0	FWDB=0.0127593,0.0123669	FXX=0.00999975	LEN=1,1	MLLD=139.371,141.399	PB=0.5,0.5	PBP=1,1	QD=37.5171	RBI=0.0322734,0.0395824
chr1	12785532	12785532	G	A	0.619403	249	402	1	exonic	AADACL3	.	unknown	UNKNOWN	.	.	.	.	.	0.0001	.	.	0.6	T	0.171	B	0.709	N	1	N	3.41	T	1402.46	snp	FAO=255	FDP=398	FR=.	FRO=143	FSAF=112	FSAR=143	FSRF=67	FSRR=76	FWDB=0.0201785	FXX=0.00499988	LEN=1	MLLD=310.492	PB=0.5	PBP=1	QD=14.0951	RBI=0.0205004
chr1	12820870	12820870	T	C	0.96748	119	123	3	exonic	C1orf158	.	nonsynonymous SNV	C1orf158:NM_152290:exon4:c.T571C:p.F191L	rs1132185	.	.	0.7894	.	0.92	.	.	0.58	T	0	B	0.011	N	1	P	1.17	T	1094.07	snp	FAO=120	FDP=123	FR=.	FRO=3	FSAF=74	FSAR=46	FSRF=3	FSRR=0	FWDB=-0.00348673	FXX=0	LEN=1	MLLD=225.52	PB=0.5	PBP=1	QD=35.5796	RBI=0.0487251
chr1	12835868	12835868	T	C	0.996923	324	325	1	exonic	PRAMEF12	.	nonsynonymous SNV	PRAMEF12:NM_001080830:exon2:c.T470C:p.M157T	rs1812242	.	.	0.8035	.	0.85	.	.	0.56	T	0	B	0.017	N	1	P	5.51	T	3100.18	snp	FAO=324	FDP=324	FR=.	FRO=0	FSAF=152	FSAR=172	FSRF=0	FSRR=0	FWDB=0.034269	FXX=0.00307683	LEN=1	MLLD=209.544	PB=0.5	PBP=1	QD=38.2738	RBI=0.0388472
chr1	12837634	12837634	T	A	1	116	116	2	exonic	PRAMEF12	.	synonymous SNV	PRAMEF12:NM_001080830:exon3:c.T1344A:p.I448I	rs848578	.	.	0.8117	.	0.84	.	.	.	.	.	.	.	.	.	.	.	.	1108.83	snp	FAO=116	FDP=116	FR=.	FRO=0	FSAF=49	FSAR=67	FSRF=0	FSRR=0	FWDB=0.0631166	FXX=0	LEN=1	MLLD=64.2526	PB=0.5	PBP=1	QD=38.2355	RBI=0.0640464
chr1	12854428	12854428	C	T	0.9	9	10	2	exonic	PRAMEF1	.	nonsynonymous SNV	PRAMEF1:NM_023013:exon3:c.C652T:p.P218S	rs1769774	.	.	0.3157	.	0.38	.	.	0.44	T	0.014	B	0.05	N	1	P	2.49	T	79.86	snp	FAO=9	FDP=10	FR=.	FRO=1	FSAF=7	FSAR=2	FSRF=1	FSRR=0	FWDB=0.030552	FXX=0	LEN=1	MLLD=253.563	PB=0.5	PBP=1	QD=31.9433	RBI=0.0331394
chr1	12854530	12854530	C	G	0.866667	13	15	2	exonic	PRAMEF1	.	nonsynonymous SNV	PRAMEF1:NM_023013:exon3:c.C754G:p.Q252E	rs1063776	.	.	0.856	.	0.93	.	.	1	T	0	B	0.56	N	1	P	5.57	T	100.73	snp	FAO=13	FDP=15	FR=.	FRO=2	FSAF=10	FSAR=3	FSRF=1	FSRR=1	FWDB=0.00402494	FXX=0	LEN=1	MLLD=111.637	PB=0.5	PBP=1	QD=26.8626	RBI=0.00539883
chr1	12854544	12854544	T	C	0.928571	13	14	2	exonic	PRAMEF1	.	synonymous SNV	PRAMEF1:NM_023013:exon3:c.T768C:p.V256V	rs1063778	.	.	0.3601	.	0.52	.	.	.	.	.	.	.	.	.	.	.	.	106.8	snp	FAO=13	FDP=14	FR=.	FRO=1	FSAF=9	FSAR=4	FSRF=1	FSRR=0	FWDB=0.0550964	FXX=0	LEN=1	MLLD=134.734	PB=0.5	PBP=1	QD=30.513	RBI=0.0556554
chr1	12854716	12854716	A	G	1	22	22	1	intronic	PRAMEF1	.	.	.	rs1737150	.	.	.	.	0.49	.	.	.	.	.	.	.	.	.	.	.	.	201.65	snp	FAO=22	FDP=22	FR=.	FRO=0	FSAF=4	FSAR=18	FSRF=0	FSRR=0	FWDB=-0.067137	FXX=0	LEN=1	MLLD=72.2845	PB=0.5	PBP=1	QD=36.6629	RBI=0.0742626
chr1	12855835	12855835	C	G	0.97992	244	249	3	exonic	PRAMEF1	.	nonsynonymous SNV	PRAMEF1:NM_001294139:exon2:c.C380G:p.A127G,PRAMEF1:NM_023013:exon4:c.C1115G:p.A372G	rs1063795	.	.	.	.	1	.	.	0.09	T	0.005	B	0	N	1	P	2.59	T	2302.96	snp	FAO=248	FDP=248	FR=.	FRO=0	FSAF=194	FSAR=54	FSRF=0	FSRR=0	FWDB=0.0320119	FXX=0.00799968	LEN=1	MLLD=52.7962	PB=0.5	PBP=1	QD=37.1445	RBI=0.1066
chr1	12855845	12855845	G	C	0.996	249	250	2	exonic	PRAMEF1	.	synonymous SNV	PRAMEF1:NM_001294139:exon2:c.G390C:p.R130R,PRAMEF1:NM_023013:exon4:c.G1125C:p.R375R	rs1063797	.	.	.	.	1	.	.	.	.	.	.	.	.	.	.	.	.	2400.18	snp	FAO=249	FDP=249	FR=.	FRO=0	FSAF=194	FSAR=55	FSRF=0	FSRR=0	FWDB=-0.00149257	FXX=0.00399984	LEN=1	MLLD=130.769	PB=0.5	PBP=1	QD=38.5571	RBI=0.015615
chr1	12855878	12855878	A	C	0.959839	239	249	3	exonic	PRAMEF1	.	nonsynonymous SNV	PRAMEF1:NM_001294139:exon2:c.A423C:p.R141S,PRAMEF1:NM_023013:exon4:c.A1158C:p.R386S	rs1052908	.	.	.	.	0.44	.	.	0.27	T	0	B	0.182	N	1	P	3.13	T	2276.55	snp	FAO=240	FDP=240	FR=.	FRO=0	FSAF=186	FSAR=54	FSRF=0	FSRR=0	FWDB=-0.0137405	FXX=0.0399984	LEN=1	MLLD=162.985	PB=0.5	PBP=1	QD=37.9426	RBI=0.0191607
chr1	12856111	12856111	C	T	0.642857	9	14	2	exonic	PRAMEF1	.	nonsynonymous SNV	PRAMEF1:NM_001294139:exon2:c.C656T:p.P219L,PRAMEF1:NM_023013:exon4:c.C1391T:p.P464L	rs61775054	.	.	.	.	0.5	.	.	0.58	T	0.097	B	0	N	1	N	5.17	T	55.22	snp	FAO=9	FDP=14	FR=.	FRO=5	FSAF=6	FSAR=3	FSRF=1	FSRR=4	FWDB=-0.00930313	FXX=0	LEN=1	MLLD=234.157	PB=0.5	PBP=1	QD=15.7758	RBI=0.0143285
chr1	12856153	12856153	G	A	0.666667	4	6	1	UTR3	PRAMEF1	NM_023013:c.*8G>A,NM_001294139:c.*8G>A	.	.	rs61775055	.	.	.	.	0.49	.	.	.	.	.	.	.	.	.	.	.	.	24.08	snp	FAO=4	FDP=6	FR=.	FRO=2	FSAF=1	FSAR=3	FSRF=0	FSRR=2	FWDB=0.00403788	FXX=0	LEN=1	MLLD=156.184	PB=0.5	PBP=1	QD=16.0537	RBI=0.00456344
chr1	12907829	12907829	T	C	0.170753	195	1142	1	exonic	HNRNPCL1,HNRNPCL3,HNRNPCL4	.	nonsynonymous SNV	HNRNPCL3:NM_001146181:exon1:c.A314G:p.Y105C,HNRNPCL4:NM_001302551:exon1:c.A314G:p.Y105C,HNRNPCL1:NM_001013631:exon2:c.A314G:p.Y105C	rs74866336	.	.	0.0987	.	0.11	.	.	0.01	D	0.86	P	0	U	0.8	D	2.49	T	26.07	snp	FAO=61	FDP=399	FR=.	FRO=338	FSAF=42	FSAR=19	FSRF=208	FSRR=130	FWDB=0.00438955	FXX=0.00249994	LEN=1	MLLD=148.95	PB=0.5	PBP=1	QD=0.261363	RBI=0.0112874
chr1	12907837	12907837	C	T	0.493186	579	1174	2	exonic	HNRNPCL1,HNRNPCL3,HNRNPCL4	.	synonymous SNV	HNRNPCL3:NM_001146181:exon1:c.G306A:p.A102A,HNRNPCL4:NM_001302551:exon1:c.G306A:p.A102A,HNRNPCL1:NM_001013631:exon2:c.G306A:p.A102A	rs1736811	.	.	.	.	0.51	.	.	.	.	.	.	.	.	.	.	.	.	864.2	snp	FAO=202	FDP=400	FR=.	FRO=198	FSAF=121	FSAR=81	FSRF=122	FSRR=76	FWDB=-0.0141239	FXX=0	LEN=1	MLLD=125.517	PB=0.5	PBP=1	QD=8.64204	RBI=0.0214324
chr1	12907885	12907885	T	C	0.290503	312	1074	1	exonic	HNRNPCL1,HNRNPCL3,HNRNPCL4	.	synonymous SNV	HNRNPCL3:NM_001146181:exon1:c.A258G:p.A86A,HNRNPCL4:NM_001302551:exon1:c.A258G:p.A86A,HNRNPCL1:NM_001013631:exon2:c.A258G:p.A86A	rs848418	.	.	.	.	0.96	.	.	.	.	.	.	.	.	.	.	.	.	212.71	snp	FAO=114	FDP=400	FR=.	FRO=286	FSAF=86	FSAR=28	FSRF=119	FSRR=167	FWDB=0.0308207	FXX=0	LEN=1	MLLD=69.5987	PB=0.5	PBP=1	QD=2.12712	RBI=0.0328512
chr1	12919081	12919081	C	T	0.367164	123	335	1	exonic	PRAMEF2	.	nonsynonymous SNV	PRAMEF2:NM_023014:exon2:c.C217T:p.L73F	rs45443899	.	.	0.1091	.	0.28	.	.	0.09	T	0.991	D	0.78	N	1	P	2.33	T	352.76	snp	FAO=123	FDP=335	FR=.	FRO=212	FSAF=66	FSAR=57	FSRF=110	FSRR=102	FWDB=-0.00512257	FXX=0.00593454	LEN=1	MLLD=302.167	PB=0.5	PBP=1	QD=4.21206	RBI=0.00997599
chr1	12919983	12919983	G	A	0.299728	110	367	2	exonic	PRAMEF2	.	synonymous SNV	PRAMEF2:NM_023014:exon3:c.G723A:p.R241R	rs77138000	.	.	0.1079	.	0.28	.	.	.	.	.	.	.	.	.	.	.	.	232.75	snp	FAO=110	FDP=367	FR=.	FRO=257	FSAF=52	FSAR=58	FSRF=119	FSRR=138	FWDB=-0.0248251	FXX=0	LEN=1	MLLD=308.531	PB=0.5	PBP=1	QD=2.53673	RBI=0.0249261
chr1	12921127	12921127	A	G	0.314286	22	70	1	exonic	PRAMEF2	.	synonymous SNV	PRAMEF2:NM_023014:exon4:c.A918G:p.L306L	rs12139549	.	.	0.2555	.	0.43	.	.	.	.	.	.	.	.	.	.	.	.	64.39	snp	FAO=23	FDP=71	FR=.	FRO=48	FSAF=12	FSAR=11	FSRF=28	FSRR=20	FWDB=-0.000465644	FXX=0	LEN=1	MLLD=69.2753	PB=0.5	PBP=1	QD=3.62763	RBI=0.100457
chr1	12921332	12921332	T	C	#VALUE!	46;72	203	1;1	exonic	PRAMEF2	.	nonsynonymous SNV	PRAMEF2:NM_023014:exon4:c.T1123C:p.C375R	rs17039307	.	.	.	.	0.47	.	.	1	T	0	B	0.433	N	0.887	N	3.03	T	560.41	mnp;snp	FAO=46,72	FDP=202	FR=.	FRO=84	FSAF=18,4	FSAR=28,68	FSRF=44	FSRR=40	FWDB=-0.0445466,-0.0334176	FXX=0.0146334	LEN=2,1	MLLD=107.317,92.4409	PB=0.5,0.5	PBP=1,1	QD=11.0972	RBI=0.0445468,0.0565905
chr1	13183439	13183439	T	C	0.687697	218	317	1	exonic	HNRNPCL2	.	nonsynonymous SNV	HNRNPCL2:NM_001136561:exon2:c.A434G:p.H145R	rs28713604	.	.	.	.	0.82	.	.	.	.	.	.	.	.	.	.	.	.	1324.36	snp	FAO=218	FDP=315	FR=.	FRO=97	FSAF=119	FSAR=99	FSRF=52	FSRR=45	FWDB=0.021587	FXX=0.00943367	LEN=1	MLLD=74.3397	PB=0.5	PBP=1	QD=16.8173	RBI=0.0321891
chr1	13802325	13802325	T	C	0.582524	60	103	2	exonic	LRRC38	.	nonsynonymous SNV	LRRC38:NM_001010847:exon2:c.A874G:p.K292E	rs3013105	.	.	.	.	0.62	.	.	1	T	0	B	0.083	N	1	P	0.28	T	307.23	snp	FAO=60	FDP=103	FR=.	FRO=43	FSAF=31	FSAR=29	FSRF=13	FSRR=30	FWDB=0.0107389	FXX=0	LEN=1	MLLD=255.515	PB=0.5	PBP=1	QD=11.9311	RBI=0.0114842
chr1	13910417	13910417	C	T	0.75	33	44	7	exonic	PDPN	.	synonymous SNV	PDPN:NM_006474:exon1:c.C117T:p.P39P,PDPN:NM_198389:exon1:c.C117T:p.P39P	rs355025	.	.	0.328	.	0.7	.	.	.	.	.	.	.	.	.	.	.	.	220.56	snp	FAO=33	FDP=44	FR=.	FRO=11	FSAF=16	FSAR=17	FSRF=2	FSRR=9	FWDB=0.00908821	FXX=0	LEN=1	MLLD=247.914	PB=0.5	PBP=1	QD=20.0506	RBI=0.00966215
chr1	13940864	13940864	C	G	1	141	141	1	exonic	PDPN	.	nonsynonymous SNV	PDPN:NM_001006624:exon5:c.C314G:p.A105G,PDPN:NM_001006625:exon5:c.C314G:p.A105G,PDPN:NM_006474:exon5:c.C668G:p.A223G,PDPN:NM_198389:exon5:c.C668G:p.A223G	rs2486188	.	.	0.9548	.	1	.	.	1	T	0	B	0.018	N	1	P	2.71	T	1345.99	snp	FAO=141	FDP=141	FR=.	FRO=0	FSAF=76	FSAR=65	FSRF=0	FSRR=0	FWDB=0.024005	FXX=0	LEN=1	MLLD=72.9829	PB=0.5	PBP=1	QD=38.1842	RBI=0.0678779
chr1	14143003	14143003	A	G	1	117	117	1	exonic	PRDM2	.	nonsynonymous SNV	PRDM2:NM_001135610:exon7:c.A593G:p.Q198R	rs1046331	.	.	0.8436	.	0.93	.	.	0.49	T	0	B	.	.	1	P	0.56	T	1141.75	snp	FAO=120	FDP=120	FR=.	FRO=0	FSAF=35	FSAR=85	FSRF=0	FSRR=0	FWDB=0.0369858	FXX=0.00826378	LEN=1	MLLD=131.565	PB=0.5	PBP=1	QD=38.0584	RBI=0.0470623
chr1	15370458	15370458	G	C	0.24	6	25	2	intronic	KAZN	.	.	.	rs41310369	.	.	0.1021	.	0.15	.	.	.	.	.	.	.	.	.	.	.	.	16.74	snp	FAO=6	FDP=25	FR=.	FRO=19	FSAF=4	FSAR=2	FSRF=11	FSRR=8	FWDB=-0.00235295	FXX=0	LEN=1	MLLD=62.5751	PB=0.5	PBP=1	QD=2.67858	RBI=0.00772106
chr1	15541537	15541537	C	T	0.97	97	100	1	UTR5	TMEM51	NM_001136217:c.-47C>T,NM_001136216:c.-47C>T,NM_001136218:c.-47C>T,NM_018022:c.-47C>T	.	.	rs3753314	.	.	0.87	.	0.98	.	.	.	.	.	.	.	.	.	.	.	.	936.15	snp	FAO=97	FDP=97	FR=.	FRO=0	FSAF=43	FSAR=54	FSRF=0	FSRR=0	FWDB=-0.0491172	FXX=0.029997	LEN=1	MLLD=63.2731	PB=0.5	PBP=1	QD=38.604	RBI=0.0598856
chr1	15541607	15541607	T	C	0.718447	74	103	1	exonic	TMEM51	.	synonymous SNV	TMEM51:NM_001136217:exon2:c.T24C:p.N8N,TMEM51:NM_018022:exon2:c.T24C:p.N8N,TMEM51:NM_001136216:exon3:c.T24C:p.N8N,TMEM51:NM_001136218:exon3:c.T24C:p.N8N	rs3820065	.	.	0.1687	.	0.33	.	.	.	.	.	.	.	.	.	.	.	.	469.45	snp	FAO=74	FDP=103	FR=.	FRO=29	FSAF=30	FSAR=44	FSRF=7	FSRR=22	FWDB=-0.0546231	FXX=0	LEN=1	MLLD=57.7574	PB=0.5	PBP=1	QD=18.2311	RBI=0.0568561
chr1	15616139	15616139	G	A	1	196	196	1	exonic	FHAD1	.	nonsynonymous SNV	FHAD1:NM_052929:exon4:c.G545A:p.R182H	rs486557	.	.	.	.	0.37	.	.	0.2	T	0	B	0.344	N	1	P	0.88	T	1878.81	snp	FAO=196	FDP=196	FR=.	FRO=0	FSAF=113	FSAR=83	FSRF=0	FSRR=0	FWDB=-0.0187691	FXX=0	LEN=1	MLLD=80.2472	PB=0.5	PBP=1	QD=38.3431	RBI=0.0274705
chr1	15616183	15616183	T	C	1	195	195	2	intronic	FHAD1	.	.	.	rs487338	.	.	.	.	0.62	.	.	.	.	.	.	.	.	.	.	.	.	1866.9	snp	FAO=195	FDP=195	FR=.	FRO=0	FSAF=112	FSAR=83	FSRF=0	FSRR=0	FWDB=-0.0234342	FXX=0	LEN=1	MLLD=199.584	PB=0.5	PBP=1	QD=38.2954	RBI=0.0241524
chr1	15723843	15723843	G	A	0.35122	72	205	1	exonic	FHAD1	.	synonymous SNV	FHAD1:NM_052929:exon31:c.G4173A:p.L1391L	rs2294490	.	.	0.462	.	0.47	.	.	.	.	.	.	.	.	.	.	.	.	199.03	snp	FAO=72	FDP=205	FR=.	FRO=133	FSAF=22	FSAR=50	FSRF=56	FSRR=77	FWDB=-0.0200936	FXX=0	LEN=1	MLLD=204.462	PB=0.5	PBP=1	QD=3.88346	RBI=0.0643109
chr1	15755248	15755248	C	T	0.576923	60	104	2	UTR3	EFHD2	NM_024329:c.*28C>T	.	.	rs3765372	.	.	0.1305	.	0.3	.	.	.	.	.	.	.	.	.	.	.	.	307.08	snp	FAO=60	FDP=103	FR=.	FRO=43	FSAF=22	FSAR=38	FSRF=19	FSRR=24	FWDB=0.0230859	FXX=0.00961446	LEN=1	MLLD=82.5187	PB=0.5	PBP=1	QD=11.9254	RBI=0.0925554
chr1	15769876	15769876	-	C	0.887324	63	71	2	intronic	CTRC	.	.	.	rs35149641	.	.	1	.	1	.	.	.	.	.	.	.	.	.	.	.	.	382.72	ins	FAO=69	FDP=69	FR=.	FRO=0	FSAF=18	FSAR=51	FSRF=0	FSRR=0	FWDB=0.079849	FXX=0.028165	LEN=1	MLLD=19.3046	PB=0.5	PBP=1	QD=22.1865	RBI=0.160074
chr1	15770101	15770101	C	A	0.565789	43	76	1	intronic	CTRC	.	.	.	rs10803384	.	.	0.2326	.	0.23	.	.	.	.	.	.	.	.	.	.	.	.	215.96	snp	FAO=43	FDP=76	FR=.	FRO=33	FSAF=8	FSAR=35	FSRF=5	FSRR=28	FWDB=0.0824704	FXX=0	LEN=1	MLLD=57.2337	PB=0.5	PBP=1	QD=11.3666	RBI=0.0830836
chr1	15783222	15783222	C	T	0.322581	40	124	1	upstream	CELA2A	.	.	.	rs2303195	.	.	0.1133	.	0.14	.	.	.	.	.	.	.	.	.	.	.	.	107.52	snp	FAO=41	FDP=125	FR=.	FRO=84	FSAF=19	FSAR=22	FSRF=43	FSRR=41	FWDB=-0.0126274	FXX=0	LEN=1	MLLD=63.0928	PB=0.5	PBP=1	QD=3.44068	RBI=0.0135457
chr1	15793913	15793913	G	A	0.328431	67	204	1	exonic	CELA2A	.	synonymous SNV	CELA2A:NM_033440:exon7:c.G672A:p.A224A	rs1042010	.	.	0.187	.	0.3	.	.	.	.	.	.	.	.	.	.	.	.	168.37	snp	FAO=67	FDP=204	FR=.	FRO=137	FSAF=42	FSAR=25	FSRF=91	FSRR=46	FWDB=-0.00933062	FXX=0	LEN=1	MLLD=312.292	PB=0.5	PBP=1	QD=3.30135	RBI=0.0110619
chr1	15812432	15812432	A	G	0.993808	321	323	1	exonic	CELA2B	.	nonsynonymous SNV	CELA2B:NM_015849:exon6:c.A530G:p.Q177R	rs6429745	.	.	0.9998	.	1	.	.	0.37	T	0	B	0.305	N	1	P	-2.38	D	3084.82	snp	FAO=322	FDP=322	FR=.	FRO=0	FSAF=153	FSAR=169	FSRF=0	FSRR=0	FWDB=-0.005924	FXX=0.00617265	LEN=1	MLLD=159.043	PB=0.5	PBP=1	QD=38.3207	RBI=0.00592428
chr1	15813751	15813751	C	T	1	153	153	1	intronic	CELA2B	.	.	.	rs2011159	.	.	1	.	1	.	.	.	.	.	.	.	.	.	.	.	.	1461.34	snp	FAO=153	FDP=153	FR=.	FRO=0	FSAF=91	FSAR=62	FSRF=0	FSRR=0	FWDB=0.0349098	FXX=0.00649309	LEN=1	MLLD=69.1877	PB=0.5	PBP=1	QD=38.205	RBI=0.0427012
chr1	15813969	15813969	A	C	0.394231	41	104	1	intronic	CELA2B	.	.	.	rs3737704	.	.	0.554	.	0.9	.	.	.	.	.	.	.	.	.	.	.	.	137.38	snp	FAO=41	FDP=104	FR=.	FRO=63	FSAF=17	FSAR=24	FSRF=18	FSRR=45	FWDB=0.00115006	FXX=0	LEN=1	MLLD=279.222	PB=0.5	PBP=1	QD=5.28385	RBI=0.00127819
chr1	15832543	15832543	T	C	0.304348	7	23	1	exonic	CASP9	.	nonsynonymous SNV	CASP9:NM_001229:exon5:c.A662G:p.Q221R,CASP9:NM_032996:exon5:c.A413G:p.Q138R	rs1052576	.	.	0.5281	.	0.74	.	.	1	T	0	B	0.128	N	0.391	P	2.1	T	21.9	snp	FAO=7	FDP=25	FR=.	FRO=18	FSAF=4	FSAR=3	FSRF=2	FSRR=16	FWDB=-0.147016	FXX=0	LEN=1	MLLD=92.7797	PB=0.5	PBP=1	QD=3.50385	RBI=0.153876
chr1	15844615	15844615	A	G	0.314286	11	35	3	exonic	CASP9	.	synonymous SNV	CASP9:NM_001229:exon2:c.T408C:p.F136F,CASP9:NM_001278054:exon2:c.T408C:p.F136F,CASP9:NM_032996:exon2:c.T159C:p.F53F	rs1132312	.	.	0.5281	.	0.74	.	.	.	.	.	.	.	.	.	.	.	.	34.12	snp	FAO=11	FDP=35	FR=.	FRO=24	FSAF=6	FSAR=5	FSRF=14	FSRR=10	FWDB=-0.0135456	FXX=0	LEN=1	MLLD=220.712	PB=0.5	PBP=1	QD=3.89997	RBI=0.0182768
chr1	15844926	15844926	C	T	0.484848	80	165	1	intronic	CASP9	.	.	.	rs1820205	.	.	0.5277	.	0.74	.	.	.	.	.	.	.	.	.	.	.	.	331.64	snp	FAO=80	FDP=165	FR=.	FRO=85	FSAF=31	FSAR=49	FSRF=36	FSRR=49	FWDB=-0.027623	FXX=0	LEN=1	MLLD=97.3773	PB=0.5	PBP=1	QD=8.03986	RBI=0.0575478
chr1	15860803	15860803	C	T	0.293814	57	194	1	intronic	DNAJC16	.	.	.	rs11583306	.	.	0.2237	.	0.43	.	.	.	.	.	.	.	.	.	.	.	.	122.57	snp	FAO=57	FDP=194	FR=.	FRO=137	FSAF=32	FSAR=25	FSRF=84	FSRR=53	FWDB=0.0374109	FXX=0	LEN=1	MLLD=149.588	PB=0.5	PBP=1	QD=2.52727	RBI=0.0398123
chr1	15892415	15892415	A	C	0.371681	42	113	1	exonic	DNAJC16	.	synonymous SNV	DNAJC16:NM_001287811:exon11:c.A664C:p.R222R,DNAJC16:NM_015291:exon12:c.A1600C:p.R534R	rs2236215	.	.	0.2476	.	0.61	.	.	.	.	.	.	.	.	.	.	.	.	135.46	snp	FAO=42	FDP=110	FR=.	FRO=68	FSAF=21	FSAR=21	FSRF=38	FSRR=30	FWDB=-0.00687887	FXX=0.0265463	LEN=1	MLLD=146.13	PB=0.5	PBP=1	QD=4.92584	RBI=0.00931966
chr1	15892423	15892423	G	C	0.607143	68	112	1	exonic	DNAJC16	.	nonsynonymous SNV	DNAJC16:NM_001287811:exon11:c.G672C:p.M224I,DNAJC16:NM_015291:exon12:c.G1608C:p.M536I	.	.	ID=COSM23315;OCCURENCE=1(urinary_tract)	.	.	.	.	.	0.39	T	0.041	B	0	D	0.914	D	2.14	T	365.33	snp	FAO=68	FDP=112	FR=.	FRO=44	FSAF=40	FSAR=28	FSRF=22	FSRR=22	FWDB=-0.0445627	FXX=0.00884877	LEN=1	MLLD=57.0411	PB=0.5	PBP=1	QD=13.0475	RBI=0.115835
chr1	15904318	15904318	C	T	0.350649	54	154	1	exonic	AGMAT	.	synonymous SNV	AGMAT:NM_024758:exon5:c.G762A:p.S254S	rs11544523	.	.	0.2235	.	0.45	.	.	.	.	.	.	.	.	.	.	.	.	151.96	snp	FAO=54	FDP=154	FR=.	FRO=100	FSAF=26	FSAR=28	FSRF=47	FSRR=53	FWDB=0.010218	FXX=0	LEN=1	MLLD=63.4945	PB=0.5	PBP=1	QD=3.94701	RBI=0.0495938
chr1	15905501	15905501	G	A	0.389222	130	334	2	exonic	AGMAT	.	synonymous SNV	AGMAT:NM_024758:exon4:c.C573T:p.T191T	rs41270261	.	.	0.1409	.	0.16	.	.	.	.	.	.	.	.	.	.	.	.	402.43	snp	FAO=130	FDP=335	FR=.	FRO=205	FSAF=79	FSAR=51	FSRF=139	FSRR=66	FWDB=0.00666902	FXX=0	LEN=1	MLLD=170.605	PB=0.5	PBP=1	QD=4.80519	RBI=0.00907031
chr1	15909744	15909744	C	T	0.391304	36	92	1	exonic	AGMAT	.	nonsynonymous SNV	AGMAT:NM_024758:exon2:c.G419A:p.R140Q	rs11580170	.	.	0.2477	.	0.55	.	.	0.62	T	0.016	B	0.071	N	0.61	P	-1.79	D	121.44	snp	FAO=36	FDP=92	FR=.	FRO=56	FSAF=20	FSAR=16	FSRF=32	FSRR=24	FWDB=0.0235079	FXX=0	LEN=1	MLLD=60.6078	PB=0.5	PBP=1	QD=5.28008	RBI=0.0476842
chr1	15909850	15909850	C	G	0.340909	45	132	3	exonic	AGMAT	.	nonsynonymous SNV	AGMAT:NM_024758:exon2:c.G313C:p.G105R	rs6429757	.	.	0.5529	.	0.9	.	.	1	T	0	B	0	N	0.02	P	-1.9	D	124.08	snp	FAO=45	FDP=132	FR=.	FRO=87	FSAF=20	FSAR=25	FSRF=32	FSRR=55	FWDB=0.0381198	FXX=0	LEN=1	MLLD=67.8242	PB=0.5	PBP=1	QD=3.76	RBI=0.0383501
chr1	15909895	15909895	A	G	0.343511	45	131	1	intronic	AGMAT	.	.	.	rs6429758	.	.	0.5509	.	0.83	.	.	.	.	.	.	.	.	.	.	.	.	125.57	snp	FAO=45	FDP=131	FR=.	FRO=86	FSAF=20	FSAR=25	FSRF=31	FSRR=55	FWDB=-0.0662019	FXX=0	LEN=1	MLLD=238.251	PB=0.5	PBP=1	QD=3.83411	RBI=0.0675001
chr1	15944384	15944384	G	A	0.285714	26	91	2	intronic	DDI2	.	.	.	rs75354298	.	.	.	.	0.27	.	.	.	.	.	.	.	.	.	.	.	.	59.48	snp	FAO=26	FDP=91	FR=.	FRO=65	FSAF=15	FSAR=11	FSRF=28	FSRR=37	FWDB=-0.0508608	FXX=0	LEN=1	MLLD=118.491	PB=0.5	PBP=1	QD=2.61456	RBI=0.053159
chr1	15956769	15956769	G	T	0.372937	113	303	1	intronic	DDI2	.	.	.	rs72647120	.	.	0.2808	.	0.45	.	.	.	.	.	.	.	.	.	.	.	.	336.37	snp	FAO=113	FDP=301	FR=.	FRO=188	FSAF=60	FSAR=53	FSRF=111	FSRR=77	FWDB=-0.0204873	FXX=0.00660044	LEN=1	MLLD=119.15	PB=0.5	PBP=1	QD=4.46998	RBI=0.0824799
chr1	15959886	15959886	C	G	0.513699	75	146	1	intronic	DDI2	.	.	.	rs3795762	.	.	0.5897	.	0.91	.	.	.	.	.	.	.	.	.	.	.	.	362.34	snp	FAO=79	FDP=150	FR=.	FRO=71	FSAF=54	FSAR=25	FSRF=68	FSRR=3	FWDB=0.0024407	FXX=0	LEN=1	MLLD=60.0162	PB=0.5	PBP=1	QD=9.66243	RBI=0.0349151
chr1	15959977	15959977	C	T	0.429348	79	184	3	exonic	DDI2	.	synonymous SNV	DDI2:NM_032341:exon4:c.C549T:p.A183A	rs3795763	.	.	0.2823	.	0.45	.	.	.	.	.	.	.	.	.	.	.	.	287.31	snp	FAO=79	FDP=182	FR=.	FRO=103	FSAF=47	FSAR=32	FSRF=63	FSRR=40	FWDB=0.0114934	FXX=0.0162153	LEN=1	MLLD=241.14	PB=0.5	PBP=1	QD=6.31445	RBI=0.0419178
chr1	15986547	15986547	T	C	0.319838	79	247	2	exonic	RSC1A1	.	nonsynonymous SNV	RSC1A1:NM_006511:exon1:c.T184C:p.F62L	rs3766163	.	.	0.282	.	0.45	.	.	1	T	0.021	B	0.027	N	0	P	1.09	T	185.58	snp	FAO=79	FDP=249	FR=.	FRO=170	FSAF=43	FSAR=36	FSRF=102	FSRR=68	FWDB=-0.00528323	FXX=0	LEN=1	MLLD=53.8759	PB=0.5	PBP=1	QD=2.98126	RBI=0.0339979
chr1	16042766	16042766	T	C	0.408889	92	225	1	exonic	PLEKHM2	.	nonsynonymous SNV	PLEKHM2:NM_015164:exon2:c.T95C:p.I32T	rs12091750	.	.	0.2541	.	0.75	.	.	1	T	0	B	0	N	1	P	2.92	T	313.91	snp	FAO=93	FDP=226	FR=.	FRO=133	FSAF=51	FSAR=42	FSRF=77	FSRR=56	FWDB=0.0242143	FXX=0.00440509	LEN=1	MLLD=73.1811	PB=0.5	PBP=1	QD=5.55594	RBI=0.0282686
chr1	16044401	16044401	G	A	0.313725	48	153	1	exonic	PLEKHM2	.	synonymous SNV	PLEKHM2:NM_015164:exon4:c.G291A:p.L97L	rs16851970	.	.	0.1895	.	0.41	.	.	.	.	.	.	.	.	.	.	.	.	116.38	snp	FAO=48	FDP=153	FR=.	FRO=105	FSAF=14	FSAR=34	FSRF=39	FSRR=66	FWDB=-0.0302825	FXX=0	LEN=1	MLLD=62.3381	PB=0.5	PBP=1	QD=3.04253	RBI=0.0326011
chr1	16096893	16096893	C	T	0.782051	61	78	4	intronic	FBLIM1	.	.	.	rs12146078	.	.	0.2228	.	0.42	.	.	.	.	.	.	.	.	.	.	.	.	429.35	snp	FAO=61	FDP=78	FR=.	FRO=17	FSAF=34	FSAR=27	FSRF=3	FSRR=14	FWDB=0.00743292	FXX=0	LEN=1	MLLD=236.09	PB=0.5	PBP=1	QD=22.0182	RBI=0.0180123
chr1	16096934	16096934	C	T	0.959459	71	74	6	exonic	FBLIM1	.	nonsynonymous SNV	FBLIM1:NM_001024216:exon2:c.C281T:p.S94F,FBLIM1:NM_001024215:exon5:c.C572T:p.S191F,FBLIM1:NM_017556:exon6:c.C572T:p.S191F	rs10927851	.	.	0.7119	.	0.83	.	.	0.73	T	0.997	D	0.059	N	0.025	P	0.93	T	646.08	snp	FAO=72	FDP=75	FR=.	FRO=3	FSAF=34	FSAR=38	FSRF=2	FSRR=1	FWDB=0.101432	FXX=0.0259707	LEN=1	MLLD=42.6965	PB=0.5	PBP=1	QD=34.4576	RBI=0.11431
chr1	16101217	16101217	C	T	0.734463	130	177	1	exonic	FBLIM1	.	synonymous SNV	FBLIM1:NM_001024216:exon3:c.C525T:p.C175C,FBLIM1:NM_001024215:exon6:c.C816T:p.C272C,FBLIM1:NM_017556:exon7:c.C816T:p.C272C	rs41268337	.	.	0.092	.	0.12	.	.	.	.	.	.	.	.	.	.	.	.	836.98	snp	FAO=129	FDP=176	FR=.	FRO=47	FSAF=52	FSAR=77	FSRF=22	FSRR=25	FWDB=0.0723382	FXX=0.0056494	LEN=1	MLLD=207.691	PB=0.523998	PBP=0.258	QD=19.0223	RBI=0.0741661
chr1	16246018	16246018	C	T	0.693069	140	202	1	intronic	SPEN	.	.	.	rs114910457	.	.	0.021	.	0.024	.	.	.	.	.	.	.	.	.	.	.	.	861.3	snp	FAO=140	FDP=200	FR=.	FRO=60	FSAF=73	FSAR=67	FSRF=20	FSRR=40	FWDB=-0.00240653	FXX=0.0099005	LEN=1	MLLD=177.304	PB=0.5	PBP=1	QD=17.2259	RBI=0.0799264
chr1	16342237	16342237	A	G	1	76	76	1	exonic	HSPB7	.	synonymous SNV	HSPB7:NM_014424:exon3:c.T351C:p.T117T	rs1739840	.	.	0.5851	.	0.76	.	.	.	.	.	.	.	.	.	.	.	.	732.28	snp	FAO=77	FDP=77	FR=.	FRO=0	FSAF=10	FSAR=67	FSRF=0	FSRR=0	FWDB=-0.0120397	FXX=0	LEN=1	MLLD=282.135	PB=0.5	PBP=1	QD=38.0406	RBI=0.0235514
chr1	16344360	16344360	A	G	0.987342	78	79	1	exonic	HSPB7	.	synonymous SNV	HSPB7:NM_014424:exon1:c.T99C:p.A33A	rs732286	.	.	0.5851	.	0.76	.	.	.	.	.	.	.	.	.	.	.	.	760.76	snp	FAO=79	FDP=79	FR=.	FRO=0	FSAF=47	FSAR=32	FSRF=0	FSRR=0	FWDB=0.0136288	FXX=0	LEN=1	MLLD=294.061	PB=0.5	PBP=1	QD=38.5196	RBI=0.0651376
chr1	16344402	16344402	G	A	1	93	93	2	exonic	HSPB7	.	synonymous SNV	HSPB7:NM_014424:exon1:c.C57T:p.S19S	rs945416	.	.	0.5848	.	0.76	.	.	.	.	.	.	.	.	.	.	.	.	893.22	snp	FAO=94	FDP=94	FR=.	FRO=0	FSAF=47	FSAR=47	FSRF=0	FSRR=0	FWDB=0.106998	FXX=0	LEN=1	MLLD=62.3495	PB=0.5	PBP=1	QD=38.0094	RBI=0.107306
chr1	16344494	16344494	G	A	0.978261	90	92	3	UTR5	HSPB7	NM_014424:c.-36C>T	.	.	rs1572381	.	.	0.5848	.	0.76	.	.	0.25	T	0.072	B	0.51	N	0	P	.	.	821.92	snp	FAO=90	FDP=92	FR=.	FRO=2	FSAF=43	FSAR=47	FSRF=1	FSRR=1	FWDB=0.0325288	FXX=0	LEN=1	MLLD=53.8671	PB=0.5	PBP=1	QD=35.7358	RBI=0.0356512
chr1	16351275	16351275	A	G	1	21	21	1	exonic	CLCNKA	.	nonsynonymous SNV	CLCNKA:NM_001042704:exon4:c.A247G:p.R83G,CLCNKA:NM_004070:exon4:c.A247G:p.R83G	rs10927887	.	.	0.5521	.	0.77	.	.	0.3	T	0	B	0.728	N	0.99	P	-3.05	D	195.16	snp	FAO=21	FDP=21	FR=.	FRO=0	FSAF=15	FSAR=6	FSRF=0	FSRR=0	FWDB=0.0409631	FXX=0	LEN=1	MLLD=115.048	PB=0.5	PBP=1	QD=37.1731	RBI=0.0418032
chr1	16356501	16356501	G	A	1	174	174	1	exonic	CLCNKA	.	nonsynonymous SNV	CLCNKA:NM_001257139:exon13:c.G1210A:p.A404T,CLCNKA:NM_001042704:exon14:c.G1339A:p.A447T,CLCNKA:NM_004070:exon14:c.G1339A:p.A447T	rs1805152	.	.	0.5443	.	0.77	.	.	0.17	T	0.006	B	0.019	N	0.984	P	-3.11	D	1654.38	snp	FAO=172	FDP=172	FR=.	FRO=0	FSAF=65	FSAR=107	FSRF=0	FSRR=0	FWDB=0.0863199	FXX=0.033706	LEN=1	MLLD=58.5862	PB=0.5	PBP=1	QD=38.474	RBI=0.0868895
chr1	16356583	16356583	C	T	1	172	172	1	intronic	CLCNKA	.	.	.	rs3737218	.	.	0.3897	.	0.66	.	.	.	.	.	.	.	.	.	.	.	.	1624.12	snp	FAO=170	FDP=170	FR=.	FRO=0	FSAF=51	FSAR=119	FSRF=0	FSRR=0	FWDB=0.0646703	FXX=0.01734	LEN=1	MLLD=215.409	PB=0.5	PBP=1	QD=38.2147	RBI=0.0647869
chr1	16358685	16358685	C	G	0.947368	36	38	1	intronic	CLCNKA	.	.	.	rs6669935	.	.	0.5671	.	0.97	.	.	.	.	.	.	.	.	.	.	.	.	366.25	snp	FAO=38	FDP=38	FR=.	FRO=0	FSAF=38	FSAR=0	FSRF=0	FSRR=0	FWDB=0.0575848	FXX=0.0256345	LEN=1	MLLD=56.2134	PB=0.5	PBP=1	QD=38.5529	RBI=0.0575848
chr1	16370899	16370899	G	A	0.994048	167	168	4	intronic	CLCNKB	.	.	.	rs945394	.	.	.	.	0.69	.	.	.	.	.	.	.	.	.	.	.	.	1587.26	snp	FAO=167	FDP=167	FR=.	FRO=0	FSAF=79	FSAR=88	FSRF=0	FSRR=0	FWDB=0.0093035	FXX=0.00595203	LEN=1	MLLD=216.05	PB=0.5	PBP=1	QD=38.0182	RBI=0.0179286
chr1	16371067	16371067	G	T	0.98913	182	184	1	exonic	CLCNKB	.	nonsynonymous SNV	CLCNKB:NM_000085:exon2:c.G80T:p.R27L	rs2015352	.	.	0.6422	.	0.76	.	.	0.22	T	0.468	P	0.094	N	0	P	-1.92	D	1743.87	snp	FAO=183	FDP=183	FR=.	FRO=0	FSAF=68	FSAR=115	FSRF=0	FSRR=0	FWDB=0.0960727	FXX=0.00543449	LEN=1	MLLD=70.3653	PB=0.5	PBP=1	QD=38.1173	RBI=0.0961507
chr1	16372003	16372003	G	C	0.991573	353	356	1	intronic	CLCNKB	.	.	.	rs6604910	.	.	0.6429	.	0.75	.	.	.	.	.	.	.	.	.	.	.	.	3336.32	snp	FAO=353	FDP=353	FR=.	FRO=0	FSAF=196	FSAR=157	FSRF=0	FSRR=0	FWDB=-0.0484174	FXX=0.00842673	LEN=1	MLLD=64.8669	PB=0.5	PBP=1	QD=37.8053	RBI=0.0581782
chr1	16373124	16373124	A	G	1	195	195	1	exonic	CLCNKB	.	synonymous SNV	CLCNKB:NM_000085:exon4:c.A324G:p.S108S	rs5257	.	.	0.8117	.	0.99	.	.	.	.	.	.	.	.	.	.	.	.	2045.94	snp	FAO=214	FDP=214	FR=.	FRO=0	FSAF=118	FSAR=96	FSRF=0	FSRR=0	FWDB=0.057572	FXX=0	LEN=1	MLLD=202.692	PB=0.5	PBP=1	QD=38.2418	RBI=0.0640066
chr1	16374533	16374533	G	C	0.853503	134	157	3	exonic	CLCNKB	.	synonymous SNV	CLCNKB:NM_000085:exon5:c.G492C:p.G164G	rs2014562	.	.	0.9364	.	1	.	.	.	.	.	.	.	.	.	.	.	.	1029.87	snp	FAO=134	FDP=157	FR=.	FRO=23	FSAF=53	FSAR=81	FSRF=23	FSRR=0	FWDB=0.0122394	FXX=0	LEN=1	MLLD=307.262	PB=0.5	PBP=1	QD=26.2388	RBI=0.0174992
chr1	16374994	16374994	C	T	0.992063	125	126	5	intronic	CLCNKB	.	.	.	rs1889788	.	.	.	.	0.99	.	.	.	.	.	.	.	.	.	.	.	.	1178.33	snp	FAO=125	FDP=125	FR=.	FRO=0	FSAF=69	FSAR=56	FSRF=0	FSRR=0	FWDB=0.016242	FXX=0.00793588	LEN=1	MLLD=231.293	PB=0.5	PBP=1	QD=37.7065	RBI=0.0164556
chr1	16375063	16375064	CA	GC	0.976378	124	127	1	exonic	CLCNKB	.	nonframeshift substitution	CLCNKB:NM_000085:exon7:c.641_642GC	rs71493533	.	.	.	.	0.8	.	.	.	.	.	.	.	.	.	.	.	.	1188.36	mnp	FAO=124	FDP=124	FR=.	FRO=0	FSAF=69	FSAR=55	FSRF=0	FSRR=0	FWDB=-0.0129253	FXX=0.0236202	LEN=2	MLLD=189.863	PB=0.5	PBP=1	QD=38.3342	RBI=0.0556216
chr1	16375354	16375354	C	T	0.986842	225	228	2	UTR5	CLCNKB	NM_001165945:c.-113C>T	.	.	rs9442227	.	.	.	.	0.99	.	.	.	.	.	.	.	.	.	.	.	.	2135.44	snp	FAO=227	FDP=227	FR=.	FRO=0	FSAF=117	FSAR=110	FSRF=0	FSRR=0	FWDB=-0.0105189	FXX=0.0130429	LEN=1	MLLD=61.1343	PB=0.5	PBP=1	QD=37.6289	RBI=0.0406874
chr1	16376191	16376191	C	T	0.993289	148	149	1	exonic	CLCNKB	.	nonsynonymous SNV	CLCNKB:NM_001165945:exon2:c.C353T:p.A118V,CLCNKB:NM_000085:exon9:c.C860T:p.A287V	rs7367494	.	.	.	.	1	.	.	0.52	T	0.003	B	0.65	N	1	P	-3.17	D	1425.15	snp	FAO=148	FDP=148	FR=.	FRO=0	FSAF=83	FSAR=65	FSRF=0	FSRR=0	FWDB=-0.00336494	FXX=0.00671096	LEN=1	MLLD=184.063	PB=0.5	PBP=1	QD=38.5176	RBI=0.0210681
chr1	16376232	16376232	A	T	1	160	160	4	intronic	CLCNKB	.	.	.	rs59924562	.	.	.	.	0.99	.	.	.	.	.	.	.	.	.	.	.	.	1543.47	snp	FAO=160	FDP=160	FR=.	FRO=0	FSAF=82	FSAR=78	FSRF=0	FSRR=0	FWDB=-0.0285024	FXX=0	LEN=1	MLLD=85.4376	PB=0.5	PBP=1	QD=38.5868	RBI=0.0361666
chr1	16376239	16376239	C	-	0.93125	149	160	6	intronic	CLCNKB	.	.	.	rs34589727	.	.	.	.	1	.	.	.	.	.	.	.	.	.	.	.	.	825.69	del	FAO=160	FDP=160	FR=.	FRO=0	FSAF=82	FSAR=78	FSRF=0	FSRR=0	FWDB=-0.00287096	FXX=0	LEN=1	MLLD=16.5499	PB=0.5	PBP=1	QD=20.6423	RBI=0.146257
chr1	16376278	16376278	G	A	0.969136	157	162	3	intronic	CLCNKB	.	.	.	rs7365182	.	.	0.9355	.	1	.	.	.	.	.	.	.	.	.	.	.	.	1435.73	snp	FAO=158	FDP=162	FR=.	FRO=4	FSAF=78	FSAR=80	FSRF=4	FSRR=0	FWDB=0.0250303	FXX=0	LEN=1	MLLD=204.229	PB=0.5	PBP=1	QD=35.45	RBI=0.043272
chr1	16376319	16376319	T	C	0.992958	141	142	1	exonic	CLCNKB	.	synonymous SNV	CLCNKB:NM_001165945:exon3:c.T369C:p.C123C,CLCNKB:NM_000085:exon10:c.T876C:p.C292C	rs7368151	.	.	0.9353	.	1	.	.	.	.	.	.	.	.	.	.	.	.	1389.09	snp	FAO=146	FDP=146	FR=.	FRO=0	FSAF=66	FSAR=80	FSRF=0	FSRR=0	FWDB=0.036316	FXX=0.0201329	LEN=1	MLLD=66.8892	PB=0.5	PBP=1	QD=38.0574	RBI=0.0460338
chr1	16380196	16380196	T	C	0.99262	269	271	1	exonic	CLCNKB	.	nonsynonymous SNV	CLCNKB:NM_001165945:exon9:c.T1178C:p.M393T,CLCNKB:NM_000085:exon16:c.T1685C:p.M562T	rs5253	.	.	0.9844	.	0.98	.	.	0.44	T	0	B	0.986	N	1	P	-2.2	D	2549.32	snp	FAO=270	FDP=270	FR=.	FRO=0	FSAF=141	FSAR=129	FSRF=0	FSRR=0	FWDB=0.0205892	FXX=0.00735267	LEN=1	MLLD=87.2619	PB=0.5	PBP=1	QD=37.7677	RBI=0.0240849
chr1	16380243	16380243	A	G	0.996198	262	263	2	exonic	CLCNKB	.	nonsynonymous SNV	CLCNKB:NM_001165945:exon9:c.A1225G:p.K409E,CLCNKB:NM_000085:exon16:c.A1732G:p.K578E	rs2275166	.	.	0.6503	.	0.82	.	.	0.46	T	0	B	0.034	N	1	P	-2.28	D	2490.28	snp	FAO=262	FDP=262	FR=.	FRO=0	FSAF=129	FSAR=133	FSRF=0	FSRR=0	FWDB=-0.000306308	FXX=0.00380214	LEN=1	MLLD=181.462	PB=0.5	PBP=1	QD=38.0196	RBI=0.077577
chr1	16380252	16380252	C	T	0.935849	248	265	4	exonic	CLCNKB	.	synonymous SNV	CLCNKB:NM_001165945:exon9:c.C1234T:p.L412L,CLCNKB:NM_000085:exon16:c.C1741T:p.L581L	rs2275167	.	.	0.6278	.	0.8	.	.	.	.	.	.	.	.	.	.	.	.	2313.94	snp	FAO=258	FDP=265	FR=.	FRO=7	FSAF=123	FSAR=135	FSRF=7	FSRR=0	FWDB=0.0694925	FXX=0	LEN=1	MLLD=52.1759	PB=0.5	PBP=1	QD=34.9275	RBI=0.0843067
chr1	16382086	16382086	C	T	0.903846	47	52	3	intronic	CLCNKB	.	.	.	rs2297727	.	.	.	.	0.8	.	.	.	.	.	.	.	.	.	.	.	.	416.33	snp	FAO=47	FDP=49	FR=.	FRO=2	FSAF=36	FSAR=11	FSRF=1	FSRR=1	FWDB=0.0256919	FXX=0.0576812	LEN=1	MLLD=163.404	PB=0.5	PBP=1	QD=33.986	RBI=0.0656627
chr1	16383448	16383448	A	C	1	5	5	1	UTR3	CLCNKB	NM_000085:c.*37A>C,NM_001165945:c.*37A>C	.	.	rs10803415	.	.	.	.	0.97	.	.	.	.	.	.	.	.	.	.	.	.	38.35	snp	FAO=5	FDP=5	FR=.	FRO=0	FSAF=0	FSAR=5	FSRF=0	FSRR=0	FWDB=0	FXX=0	LEN=1	MLLD=74.7046	PB=0.5	PBP=1	QD=30.6765	RBI=0.0645659
chr1	16384868	16384868	G	A	0.607973	183	301	1	UTR3	FAM131C	NM_182623:c.*64C>T	.	.	rs12756288	.	.	.	.	0.011	.	.	.	.	.	.	.	.	.	.	.	.	984.32	snp	FAO=184	FDP=300	FR=.	FRO=116	FSAF=82	FSAR=102	FSRF=60	FSRR=56	FWDB=-0.0614486	FXX=0.0228006	LEN=1	MLLD=54.7048	PB=0.5	PBP=1	QD=13.1242	RBI=0.116327
chr1	16384986	16384986	G	T	0.609287	538	883	4	exonic	FAM131C	.	synonymous SNV	FAM131C:NM_182623:exon7:c.C789A:p.L263L	rs28496958	.	.	.	.	0.48	.	.	.	.	.	.	.	.	.	.	.	.	1269.71	snp	FAO=242	FDP=400	FR=.	FRO=158	FSAF=133	FSAR=109	FSRF=87	FSRR=71	FWDB=0.00827636	FXX=0	LEN=1	MLLD=109.529	PB=0.5	PBP=1	QD=12.6971	RBI=0.066711
chr1	16384998	16384999	GG	CA	0.631279	553	876	6	exonic	FAM131C	.	nonframeshift substitution	FAM131C:NM_182623:exon7:c.776_777TG	.	.	.	.	.	0.26	.	.	.	.	.	.	.	.	.	.	.	.	1405.6	mnp	FAO=253	FDP=397	FR=.	FRO=144	FSAF=134	FSAR=119	FSRF=78	FSRR=66	FWDB=-0.0078755	FXX=0.00749981	LEN=2	MLLD=330.158	PB=0.5	PBP=1	QD=14.1622	RBI=0.0127977
chr1	16385042	16385042	G	A	0.651109	558	857	1	exonic	FAM131C	.	nonsynonymous SNV	FAM131C:NM_182623:exon7:c.C733T:p.R245W	rs77667563	.	.	.	.	0.47	.	.	0.06	T	0.995	D	0.005	N	1	P	2.42	T	1533.73	snp	FAO=265	FDP=400	FR=.	FRO=135	FSAF=132	FSAR=133	FSRF=74	FSRR=61	FWDB=0.0188415	FXX=0	LEN=1	MLLD=151.667	PB=0.5	PBP=1	QD=15.3373	RBI=0.0603371
chr1	16385980	16385980	G	A	1	83	83	3	intronic	FAM131C	.	.	.	rs3884058	.	.	0.7496	.	0.86	.	.	.	.	.	.	.	.	.	.	.	.	787.94	snp	FAO=83	FDP=83	FR=.	FRO=0	FSAF=41	FSAR=42	FSRF=0	FSRR=0	FWDB=-0.0649485	FXX=0.0119033	LEN=1	MLLD=183.423	PB=0.5	PBP=1	QD=37.9728	RBI=0.0733432
chr1	16386008	16386008	T	C	0.926829	76	82	2	exonic	FAM131C	.	synonymous SNV	FAM131C:NM_182623:exon6:c.A543G:p.Q181Q	rs2863452	.	.	.	.	0.87	.	.	.	.	.	.	.	.	.	.	.	.	660.95	snp	FAO=78	FDP=84	FR=.	FRO=6	FSAF=39	FSAR=39	FSRF=2	FSRR=4	FWDB=0.00603134	FXX=0	LEN=1	MLLD=48.1065	PB=0.5	PBP=1	QD=31.4738	RBI=0.103613
chr1	16386044	16386044	C	T	0.204819	17	83	2	exonic	FAM131C	.	synonymous SNV	FAM131C:NM_182623:exon6:c.G507A:p.L169L	.	.	.	.	.	.	.	.	.	.	.	.	.	.	.	.	.	.	24.36	snp	FAO=17	FDP=83	FR=.	FRO=66	FSAF=8	FSAR=9	FSRF=32	FSRR=34	FWDB=-0.0254308	FXX=0	LEN=1	MLLD=167.881	PB=0.5	PBP=1	QD=1.17419	RBI=0.0269032
chr1	16386416	16386416	G	A	0.996226	264	265	1	exonic	FAM131C	.	synonymous SNV	FAM131C:NM_182623:exon5:c.C399T:p.D133D	rs9442230	.	.	0.7568	.	0.87	.	.	.	.	.	.	.	.	.	.	.	.	2530.25	snp	FAO=265	FDP=265	FR=.	FRO=0	FSAF=148	FSAR=117	FSRF=0	FSRR=0	FWDB=-0.013087	FXX=0.0111936	LEN=1	MLLD=161.3	PB=0.5	PBP=1	QD=38.1924	RBI=0.0187523
chr1	16386447	16386447	G	C	0.992218	255	257	2	exonic	FAM131C	.	nonsynonymous SNV	FAM131C:NM_182623:exon5:c.C368G:p.P123R	rs11576236	.	.	.	.	0.98	.	.	0.74	T	0	B	0.666	N	1	P	1.61	T	2499.28	snp	FAO=263	FDP=263	FR=.	FRO=0	FSAF=146	FSAR=117	FSRF=0	FSRR=0	FWDB=0.0269593	FXX=0.0112778	LEN=1	MLLD=46.6165	PB=0.5	PBP=1	QD=38.0118	RBI=0.0271107
chr1	16386495	16386495	C	T	1	246	246	1	exonic	FAM131C	.	nonsynonymous SNV	FAM131C:NM_182623:exon5:c.G320A:p.R107Q	rs71510977	.	.	.	.	0.8	.	.	1	T	1	D	0.001	N	0.06	P	2.77	T	2360.24	snp	FAO=247	FDP=247	FR=.	FRO=0	FSAF=128	FSAR=119	FSRF=0	FSRR=0	FWDB=0.0476378	FXX=0.027558	LEN=1	MLLD=315.269	PB=0.5	PBP=1	QD=38.2225	RBI=0.0490363
chr1	16388556	16388556	C	T	1	195	195	1	intronic	FAM131C	.	.	.	rs2863455	.	.	0.6526	.	0.83	.	.	.	.	.	.	.	.	.	.	.	.	1866.9	snp	FAO=195	FDP=195	FR=.	FRO=0	FSAF=91	FSAR=104	FSRF=0	FSRR=0	FWDB=-0.00535536	FXX=0	LEN=1	MLLD=208.402	PB=0.5	PBP=1	QD=38.2954	RBI=0.09965
chr1	16388565	16388565	C	G	0.994975	198	199	2	intronic	FAM131C	.	.	.	rs7524413	.	.	0.4137	.	0.78	.	.	.	.	.	.	.	.	.	.	.	.	1913.76	snp	FAO=199	FDP=199	FR=.	FRO=0	FSAF=95	FSAR=104	FSRF=0	FSRR=0	FWDB=0.0110912	FXX=0.00499975	LEN=1	MLLD=199.286	PB=0.5	PBP=1	QD=38.4676	RBI=0.0240344
chr1	16388646	16388646	T	C	0.995098	203	204	1	exonic	FAM131C	.	synonymous SNV	FAM131C:NM_182623:exon4:c.A216G:p.R72R	rs2863456	.	.	0.8712	.	0.91	.	.	.	.	.	.	.	.	.	.	.	.	1941.91	snp	FAO=203	FDP=203	FR=.	FRO=0	FSAF=90	FSAR=113	FSRF=0	FSRR=0	FWDB=-0.0026393	FXX=0.00490172	LEN=1	MLLD=173.43	PB=0.5	PBP=1	QD=38.2643	RBI=0.0674078
chr1	16528218	16528218	G	T	0.986111	142	144	4	intronic	ARHGEF19	.	.	.	rs6676143	.	.	0.4884	.	0.71	.	.	.	.	.	.	.	.	.	.	.	.	1321.38	snp	FAO=142	FDP=144	FR=.	FRO=2	FSAF=81	FSAR=61	FSRF=1	FSRR=1	FWDB=0.0120284	FXX=0	LEN=1	MLLD=345.024	PB=0.5	PBP=1	QD=36.705	RBI=0.0187579
chr1	16534378	16534378	G	C	0.397849	37	93	1	intronic	ARHGEF19	.	.	.	.	.	.	.	.	.	.	.	.	.	.	.	.	.	.	.	.	.	35.01	snp	FAO=17	FDP=74	FR=.	FRO=57	FSAF=1	FSAR=16	FSRF=32	FSRR=25	FWDB=-0.01694	FXX=0.204279	LEN=1	MLLD=141.756	PB=0.5	PBP=1	QD=1.89266	RBI=0.0691608
chr1	16559541	16559541	C	G	0.32	88	275	2	intronic	RSG1	.	.	.	rs3738631	.	.	0.3319	.	0.59	.	.	.	.	.	.	.	.	.	.	.	.	202.44	snp	FAO=88	FDP=281	FR=.	FRO=193	FSAF=44	FSAR=44	FSRF=81	FSRR=112	FWDB=0.0285122	FXX=0.00354597	LEN=1	MLLD=147.895	PB=0.5	PBP=1	QD=2.88163	RBI=0.0643788
chr1	16577794	16577794	C	T	0.323907	126	389	1	exonic	FBXO42	.	nonsynonymous SNV	FBXO42:NM_018994:exon10:c.G1525A:p.A509T	rs35196193	.	.	0.0679	.	0.071	.	.	0.66	T	0	B	0.136	N	1	N	3.71	T	300.34	snp	FAO=126	FDP=389	FR=.	FRO=263	FSAF=67	FSAR=59	FSRF=140	FSRR=123	FWDB=0.0127078	FXX=0	LEN=1	MLLD=73.3173	PB=0.5	PBP=1	QD=3.0883	RBI=0.0239444
chr1	16577908	16577908	G	C	0.304945	111	364	2	exonic	FBXO42	.	nonsynonymous SNV	FBXO42:NM_018994:exon10:c.C1411G:p.P471A	rs12069239	.	.	0.3586	.	0.44	.	.	0.61	T	0	B	0.323	N	1	P	3.68	T	247.27	snp	FAO=112	FDP=364	FR=.	FRO=252	FSAF=53	FSAR=59	FSRF=123	FSRR=129	FWDB=0.00888886	FXX=0	LEN=1	MLLD=75.2015	PB=0.5	PBP=1	QD=2.71727	RBI=0.0587617
chr1	16641899	16641899	C	T	0.705882	84	119	2	exonic	FBXO42	.	synonymous SNV	FBXO42:NM_018994:exon2:c.G15A:p.S5S	rs2273311	.	.	0.3973	.	0.68	.	.	.	.	.	.	.	.	.	.	.	.	533.61	snp	FAO=84	FDP=118	FR=.	FRO=34	FSAF=39	FSAR=45	FSRF=9	FSRR=25	FWDB=-0.0356339	FXX=0.00840265	LEN=1	MLLD=251.103	PB=0.5	PBP=1	QD=18.0884	RBI=0.0360072
chr1	16730308	16730308	G	T	0.715328	98	137	1	exonic	SPATA21	.	nonsynonymous SNV	SPATA21:NM_198546:exon10:c.C915A:p.H305Q	rs41269193	.	.	0.0678	.	0.096	.	.	0.28	T	0.257	B	0.98	N	0.983	N	1.03	T	658.81	snp	FAO=103	FDP=141	FR=.	FRO=38	FSAF=66	FSAR=37	FSRF=22	FSRR=16	FWDB=0.0399032	FXX=0	LEN=1	MLLD=309.824	PB=0.5	PBP=1	QD=18.6896	RBI=0.0413358
chr1	16730582	16730582	C	G	0.681319	124	182	2	intronic	SPATA21	.	.	.	rs17419150	.	.	0.3634	.	0.69	.	.	.	.	.	.	.	.	.	.	.	.	758.97	snp	FAO=126	FDP=183	FR=.	FRO=57	FSAF=93	FSAR=33	FSRF=40	FSRR=17	FWDB=-0.0313053	FXX=0.00543449	LEN=1	MLLD=254.48	PB=0.5	PBP=1	QD=16.5895	RBI=0.0333695
chr1	16736132	16736132	T	C	0.30137	44	146	1	exonic	SPATA21	.	nonsynonymous SNV	SPATA21:NM_198546:exon6:c.A551G:p.Q184R	rs4661746	.	.	0.3281	.	0.33	.	.	0.18	T	0.144	B	0.283	N	1	P	-0.15	T	101	snp	FAO=44	FDP=146	FR=.	FRO=102	FSAF=13	FSAR=31	FSRF=38	FSRR=64	FWDB=0.00506556	FXX=0	LEN=1	MLLD=106.563	PB=0.5	PBP=1	QD=2.76714	RBI=0.013306
chr1	16736546	16736546	C	T	0.992593	134	135	1	intronic	SPATA21	.	.	.	rs10907226	.	.	0.6541	.	0.92	.	.	.	.	.	.	.	.	.	.	.	.	1262.99	snp	FAO=134	FDP=134	FR=.	FRO=0	FSAF=74	FSAR=60	FSRF=0	FSRR=0	FWDB=-0.00844508	FXX=0.00740686	LEN=1	MLLD=311.177	PB=0.5	PBP=1	QD=37.7012	RBI=0.0267106
chr1	16785378	16785378	A	T	0.70073	192	274	1	exonic	NECAP2	.	nonsynonymous SNV	NECAP2:NM_001145277:exon7:c.A709T:p.S237C,NECAP2:NM_001145278:exon8:c.A707T:p.Q236L,NECAP2:NM_018090:exon8:c.A785T:p.Q262L	rs144337817	.	.	0.0016	.	0.015	.	.	0.04	D	0.997	D	0.205	N	1	D	0.84	T	1179.1	snp	FAO=192	FDP=274	FR=.	FRO=82	FSAF=103	FSAR=89	FSRF=50	FSRR=32	FWDB=-0.0524536	FXX=0	LEN=1	MLLD=261.017	PB=0.5	PBP=1	QD=17.2131	RBI=0.0573853
chr1	16890320	16890320	T	C	0.212516	163	767	1	UTR3	NBPF1	NM_017940:c.*118A>G	.	.	rs3900707	.	.	.	.	.	.	.	.	.	.	.	.	.	.	.	.	.	96.69	snp	FAO=86	FDP=400	FR=.	FRO=314	FSAF=42	FSAR=44	FSRF=165	FSRR=149	FWDB=-0.0162191	FXX=0	LEN=1	MLLD=59.6035	PB=0.5	PBP=1	QD=0.966872	RBI=0.0375822
chr1	16890421	16890421	G	A	0.230036	193	839	2	UTR3	NBPF1	NM_017940:c.*17C>T	.	.	rs2990549	.	.	.	.	0.48	.	.	.	.	.	.	.	.	.	.	.	.	135.8	snp	FAO=96	FDP=400	FR=.	FRO=304	FSAF=39	FSAR=57	FSRF=165	FSRR=139	FWDB=-0.00769944	FXX=0	LEN=1	MLLD=96.7228	PB=0.5	PBP=1	QD=1.35803	RBI=0.0333448
chr1	16890428	16890428	T	A	0.225	189	840	1	UTR3	NBPF1	NM_017940:c.*10A>T	.	.	rs3900708	.	.	0.1431	.	0.46	.	.	.	.	.	.	.	.	.	.	.	.	111.46	snp	FAO=90	FDP=400	FR=.	FRO=310	FSAF=44	FSAR=46	FSRF=160	FSRR=150	FWDB=-0.0106335	FXX=0	LEN=1	MLLD=319.938	PB=0.5	PBP=1	QD=1.11458	RBI=0.0234232
chr1	16890598	16890598	T	A	0.628607	1024	1629	1	exonic	NBPF1	.	unknown	UNKNOWN	rs2990550	.	.	.	.	0.52	.	.	.	.	.	.	.	.	.	.	.	.	1486.49	snp	FAO=261	FDP=400	FR=.	FRO=139	FSAF=133	FSAR=128	FSRF=61	FSRR=78	FWDB=-0.000191226	FXX=0	LEN=1	MLLD=176.654	PB=0.5	PBP=1	QD=14.8649	RBI=0.0108628
chr1	16890602	16890602	T	G	0.155077	252	1625	2	exonic	NBPF1	.	unknown	UNKNOWN	rs2990551	.	.	.	.	0.43	.	.	.	.	.	.	.	.	.	.	.	.	38.83	snp	FAO=67	FDP=400	FR=.	FRO=333	FSAF=39	FSAR=28	FSRF=155	FSRR=178	FWDB=-0.0131551	FXX=0	LEN=1	MLLD=215.832	PB=0.5	PBP=1	QD=0.388267	RBI=0.0158956
chr1	16890639	16890639	C	T	0.621605	1007	1620	1	exonic	NBPF1	.	unknown	UNKNOWN	rs1043750	.	.	.	.	0.48	.	.	.	.	.	.	.	.	.	.	.	.	1479.55	snp	FAO=260	FDP=399	FR=.	FRO=139	FSAF=124	FSAR=136	FSRF=74	FSRR=65	FWDB=-0.0121096	FXX=0.00249994	LEN=1	MLLD=200.36	PB=0.5	PBP=1	QD=14.8326	RBI=0.0477839
chr1	16890644	16890644	C	T	0.207559	335	1614	1	exonic	NBPF1	.	unknown	UNKNOWN	rs2992339	.	.	.	.	0.5	.	.	.	.	.	.	.	.	.	.	.	.	68.52	snp	FAO=78	FDP=400	FR=.	FRO=322	FSAF=43	FSAR=35	FSRF=152	FSRR=170	FWDB=-0.0139833	FXX=0	LEN=1	MLLD=187.413	PB=0.5	PBP=1	QD=0.685164	RBI=0.0165312
chr1	16890671	16890672	TG	CA	0.7743	940	1214	1	exonic	NBPF1	.	unknown	UNKNOWN	.	.	.	.	.	.	.	.	.	.	.	.	.	.	.	.	.	.	2075.57	mnp	FAO=306	FDP=399	FR=.	FRO=93	FSAF=146	FSAR=160	FSRF=40	FSRR=53	FWDB=-0.00315303	FXX=0.00249994	LEN=2	MLLD=294.067	PB=0.5	PBP=1	QD=20.8078	RBI=0.0192174
chr1	16902784	16902784	G	A	0.361111	13	36	2	exonic	NBPF1	.	unknown	UNKNOWN	.	.	.	.	.	0.0051	.	.	.	.	.	.	.	.	.	.	.	.	45.35	snp	FAO=13	FDP=36	FR=.	FRO=23	FSAF=2	FSAR=11	FSRF=13	FSRR=10	FWDB=0.00296002	FXX=0	LEN=1	MLLD=258.776	PB=0.5	PBP=1	QD=5.03942	RBI=0.00571718
chr1	16903882	16903882	T	C	0.184358	33	179	1	exonic	NBPF1	.	unknown	UNKNOWN	rs672812	.	.	0.0501	.	0.43	.	.	.	.	.	.	.	.	.	.	.	.	30.31	snp	FAO=33	FDP=179	FR=.	FRO=146	FSAF=6	FSAR=27	FSRF=40	FSRR=106	FWDB=-0.0152212	FXX=0	LEN=1	MLLD=125.228	PB=0.5	PBP=1	QD=0.677377	RBI=0.017295
chr1	16905718	16905718	A	C	0.769231	20	26	1	exonic	NBPF1	.	unknown	UNKNOWN	rs3738661	.	.	.	.	0.5	.	.	.	.	.	.	.	.	.	.	.	.	139.17	snp	FAO=20	FDP=26	FR=.	FRO=6	FSAF=12	FSAR=8	FSRF=4	FSRR=2	FWDB=-0.0121231	FXX=0	LEN=1	MLLD=149.12	PB=0.5	PBP=1	QD=21.4105	RBI=0.0197051
chr1	16907328	16907328	G	T	0.818182	765	935	2	exonic	NBPF1	.	unknown	UNKNOWN	rs78540200	.	.	.	.	0.51	.	.	.	.	.	.	.	.	.	.	.	.	2311.04	snp	FAO=322	FDP=400	FR=.	FRO=78	FSAF=136	FSAR=186	FSRF=37	FSRR=41	FWDB=-0.00575129	FXX=0	LEN=1	MLLD=345.112	PB=0.5	PBP=1	QD=23.1104	RBI=0.0104534
chr1	16907466	16907466	G	A	0.178495	83	465	3	intronic	NBPF1	.	.	.	rs371465077	.	.	.	.	0.31	.	.	.	.	.	.	.	.	.	.	.	.	51.84	snp	FAO=72	FDP=400	FR=.	FRO=328	FSAF=36	FSAR=36	FSRF=158	FSRR=170	FWDB=-0.0475172	FXX=0	LEN=1	MLLD=226.075	PB=0.5	PBP=1	QD=0.518434	RBI=0.0477393
chr1	16909052	16909052	C	T	0.789916	94	119	1	exonic	NBPF1	.	unknown	UNKNOWN	rs140548913	.	.	.	.	1	.	.	.	.	.	.	.	.	.	.	.	.	673.92	snp	FAO=96	FDP=121	FR=.	FRO=25	FSAF=48	FSAR=48	FSRF=11	FSRR=14	FWDB=0.00354096	FXX=0	LEN=1	MLLD=326.087	PB=0.5	PBP=1	QD=22.2784	RBI=0.0199448
chr1	16912014	16912015	AG	CA	#VALUE!	40;27	108	1;1	exonic	NBPF1	.	unknown	UNKNOWN	.	.	.	.	.	.	.	.	.	.	.	.	.	.	.	.	.	.	347.85	mnp;snp	FAO=40,27	FDP=108	FR=.	FRO=41	FSAF=31,24	FSAR=9,3	FSRF=36	FSRR=5	FWDB=0.0190078,-0.000210677	FXX=0	LEN=2,1	MLLD=54.1068,97.9451	PB=0.5,0.5	PBP=1,1	QD=12.8834	RBI=0.060052,0.036671
chr1	16913508	16913508	A	C	0.276151	66	239	1	intronic	NBPF1	.	.	.	.	.	.	.	.	.	.	.	.	.	.	.	.	.	.	.	.	.	126.18	snp	FAO=66	FDP=239	FR=.	FRO=173	FSAF=40	FSAR=26	FSRF=99	FSRR=74	FWDB=-0.00170479	FXX=0	LEN=1	MLLD=237.174	PB=0.5	PBP=1	QD=2.11176	RBI=0.0248001
chr1	16914252	16914252	C	T	0.143805	65	452	2	exonic	NBPF1	.	unknown	UNKNOWN	rs1020241	.	.	.	.	0.39	.	.	.	.	.	.	.	.	.	.	.	.	17.04	snp	FAO=56	FDP=400	FR=.	FRO=344	FSAF=22	FSAR=34	FSRF=153	FSRR=191	FWDB=-0.0261998	FXX=0	LEN=1	MLLD=59.8381	PB=0.5	PBP=1	QD=0.170438	RBI=0.0419404
chr1	16918424	16918424	G	C	0.418401	382	913	1	exonic	NBPF1	.	unknown	UNKNOWN	rs9730077	.	.	0.0371	.	0.13	.	.	.	.	.	.	.	.	.	.	.	.	682.16	snp	FAO=181	FDP=399	FR=.	FRO=218	FSAF=99	FSAR=82	FSRF=100	FSRR=118	FWDB=-0.0207791	FXX=0.00249994	LEN=1	MLLD=207.412	PB=0.5	PBP=1	QD=6.83865	RBI=0.0238274
chr1	16918502	16918502	A	G	0.346893	307	885	1	exonic	NBPF1	.	unknown	UNKNOWN	rs3925698	.	.	.	.	0.61	.	.	.	.	.	.	.	.	.	.	.	.	377.06	snp	FAO=141	FDP=400	FR=.	FRO=259	FSAF=61	FSAR=80	FSRF=129	FSRR=130	FWDB=0.0351092	FXX=0	LEN=1	MLLD=79.88	PB=0.5	PBP=1	QD=3.77064	RBI=0.0736865
chr1	17248500	17248500	A	G	0.545024	115	211	1	UTR5	CROCC	NM_014675:c.-14A>G	.	.	rs6683035	.	.	0.4793	.	0.54	.	.	.	.	.	.	.	.	.	.	.	.	548.61	snp	FAO=115	FDP=209	FR=.	FRO=94	FSAF=68	FSAR=47	FSRF=47	FSRR=47	FWDB=-0.000235614	FXX=0.00947822	LEN=1	MLLD=64.0143	PB=0.5	PBP=1	QD=10.4997	RBI=0.056037
chr1	17248532	17248532	A	G	1	183	183	1	exonic	CROCC	.	nonsynonymous SNV	CROCC:NM_014675:exon1:c.A19G:p.R7G	rs6586566	.	.	.	.	1	.	.	1	T	0	B	.	.	1	P	3.03	T	1976.52	snp	FAO=207	FDP=207	FR=.	FRO=0	FSAF=112	FSAR=95	FSRF=0	FSRR=0	FWDB=0.012505	FXX=0.00480746	LEN=1	MLLD=319.206	PB=0.5	PBP=1	QD=38.1937	RBI=0.0284013
chr1	17250836	17250836	A	G	0.221074	107	484	1	exonic	CROCC	.	synonymous SNV	CROCC:NM_014675:exon3:c.A213G:p.T71T	rs57174186	.	.	0.3223	.	0.44	.	.	.	.	.	.	.	.	.	.	.	.	96.39	snp	FAO=86	FDP=400	FR=.	FRO=314	FSAF=55	FSAR=31	FSRF=159	FSRR=155	FWDB=-0.0111314	FXX=0	LEN=1	MLLD=144.893	PB=0.5	PBP=1	QD=0.963888	RBI=0.0616294
chr1	17256313	17256313	G	A	0.257669	42	163	2	intronic	CROCC	.	.	.	rs9435710	.	.	.	.	0.49	.	.	.	.	.	.	.	.	.	.	.	.	74.97	snp	FAO=42	FDP=163	FR=.	FRO=121	FSAF=25	FSAR=17	FSRF=53	FSRR=68	FWDB=0.0176175	FXX=0	LEN=1	MLLD=65.0516	PB=0.5	PBP=1	QD=1.83986	RBI=0.0515881
chr1	17263290	17263290	G	A	0.266667	24	90	3	exonic	CROCC	.	nonsynonymous SNV	CROCC:NM_014675:exon9:c.G1115A:p.R372Q	rs57442576	.	.	0.0872	.	0.16	.	.	0.54	T	0.135	B	.	.	0.999	P	2.8	T	49.96	snp	FAO=24	FDP=90	FR=.	FRO=66	FSAF=3	FSAR=21	FSRF=38	FSRR=28	FWDB=-0.0269622	FXX=0	LEN=1	MLLD=193.533	PB=0.5	PBP=1	QD=2.22042	RBI=0.0289315
chr1	17264920	17264920	C	T	0.352941	12	34	1	exonic	CROCC	.	nonsynonymous SNV	CROCC:NM_014675:exon11:c.C1316T:p.A439V	rs4463721	.	.	.	.	0.48	.	.	0.63	T	0.655	P	.	.	0.992	N	2.68	T	41.73	snp	FAO=12	FDP=34	FR=.	FRO=22	FSAF=12	FSAR=0	FSRF=21	FSRR=1	FWDB=0.0657993	FXX=0	LEN=1	MLLD=65.1742	PB=0.5	PBP=1	QD=4.90958	RBI=0.107421
chr1	17264939	17264939	T	C	0.352941	12	34	1	exonic	CROCC	.	synonymous SNV	CROCC:NM_014675:exon11:c.T1335C:p.D445D	rs4558023	.	.	.	.	0.48	.	.	.	.	.	.	.	.	.	.	.	.	41.73	snp	FAO=12	FDP=34	FR=.	FRO=22	FSAF=12	FSAR=0	FSRF=21	FSRR=1	FWDB=-0.00907153	FXX=0	LEN=1	MLLD=340.804	PB=0.5	PBP=1	QD=4.90956	RBI=0.0437494
chr1	17265560	17265560	C	T	0.309322	73	236	4	exonic	CROCC	.	nonsynonymous SNV	CROCC:NM_014675:exon12:c.C1531T:p.P511S	rs9435793	.	.	.	.	0.46	.	.	0.81	T	0.634	P	.	.	0.888	N	3	T	166.8	snp	FAO=73	FDP=236	FR=.	FRO=163	FSAF=44	FSAR=29	FSRF=81	FSRR=82	FWDB=-0.0190491	FXX=0	LEN=1	MLLD=193.557	PB=0.5	PBP=1	QD=2.82714	RBI=0.0342724
chr1	17266536	17266536	G	C	0.340659	31	91	2	exonic	CROCC	.	nonsynonymous SNV	CROCC:NM_014675:exon13:c.G1756C:p.D586H	rs9435714	.	.	.	.	0.41	.	.	0.09	T	1	D	.	.	0.99	D	2.82	T	89.02	snp	FAO=31	FDP=91	FR=.	FRO=60	FSAF=14	FSAR=17	FSRF=23	FSRR=37	FWDB=-0.0243832	FXX=0	LEN=1	MLLD=186.419	PB=0.5	PBP=1	QD=3.91306	RBI=0.0285402
chr1	17273396	17273396	A	G	0.216667	13	60	1	exonic	CROCC	.	synonymous SNV	CROCC:NM_014675:exon17:c.A2424G:p.L808L	rs7537468	.	.	0.1571	.	0.46	.	.	.	.	.	.	.	.	.	.	.	.	22.69	snp	FAO=13	FDP=60	FR=.	FRO=47	FSAF=7	FSAR=6	FSRF=20	FSRR=27	FWDB=-0.0372328	FXX=0	LEN=1	MLLD=207.79	PB=0.5	PBP=1	QD=1.51235	RBI=0.0375979
chr1	17273444	17273444	G	A	0.238095	15	63	1	exonic	CROCC	.	synonymous SNV	CROCC:NM_014675:exon17:c.G2472A:p.T824T	rs7545185	.	.	0.1454	.	0.46	.	.	.	.	.	.	.	.	.	.	.	.	29.23	snp	FAO=15	FDP=63	FR=.	FRO=48	FSAF=7	FSAR=8	FSRF=19	FSRR=29	FWDB=-0.0403303	FXX=0	LEN=1	MLLD=103.372	PB=0.5	PBP=1	QD=1.85556	RBI=0.0447872
chr1	17295679	17295679	T	C	0.493333	37	75	1	exonic	CROCC	.	synonymous SNV	CROCC:NM_014675:exon32:c.T5145C:p.A1715A	rs4920574	.	.	0.8967	.	0.99	.	.	.	.	.	.	.	.	.	.	.	.	173.17	snp	FAO=38	FDP=74	FR=.	FRO=36	FSAF=20	FSAR=18	FSRF=13	FSRR=23	FWDB=-0.013187	FXX=0.0263123	LEN=1	MLLD=194.502	PB=0.5	PBP=1	QD=9.36032	RBI=0.0411461
chr1	17297289	17297289	C	T	0.593909	117	197	4	intronic	CROCC	.	.	.	rs9435656	.	.	0.7282	.	0.85	.	.	.	.	.	.	.	.	.	.	.	.	611.78	snp	FAO=117	FDP=195	FR=.	FRO=78	FSAF=46	FSAR=71	FSRF=28	FSRR=50	FWDB=0.0260739	FXX=0.0101518	LEN=1	MLLD=308.521	PB=0.5	PBP=1	QD=12.5493	RBI=0.0263265
chr1	17301780	17301780	A	G	0.607143	85	140	1	exonic	MFAP2	.	synonymous SNV	MFAP2:NM_001135247:exon8:c.T429C:p.H143H,MFAP2:NM_001135248:exon8:c.T429C:p.H143H,MFAP2:NM_002403:exon8:c.T432C:p.H144H,MFAP2:NM_017459:exon8:c.T432C:p.H144H	rs761422	.	.	0.474	.	0.49	.	.	.	.	.	.	.	.	.	.	.	.	456.4	snp	FAO=85	FDP=140	FR=.	FRO=55	FSAF=66	FSAR=19	FSRF=47	FSRR=8	FWDB=-0.00574741	FXX=0	LEN=1	MLLD=234.959	PB=0.5	PBP=1	QD=13.04	RBI=0.0295486
chr1	17312743	17312743	C	T	0.605263	69	114	1	exonic	ATP13A2	.	nonsynonymous SNV	ATP13A2:NM_001141974:exon27:c.G3214A:p.A1072T	rs3170740	CLINSIG=non-pathogenic;CLNDBN=not_specified;CLNREVSTAT=criteria_provided\x2c_single_submitter;CLNACC=RCV000116444.1;CLNDSDB=MedGen;CLNDSDBID=CN169374	.	0.5255	.	0.56	.	.	1	T	0.001	B	.	.	0.031	P	-3.3	D	382.92	snp	FAO=69	FDP=110	FR=.	FRO=41	FSAF=27	FSAR=42	FSRF=22	FSRR=19	FWDB=0.0720258	FXX=0.0350846	LEN=1	MLLD=51.4813	PB=0.5	PBP=1	QD=13.9244	RBI=0.0774871
chr1	17313343	17313343	G	A	0.733333	110	150	2	exonic	ATP13A2	.	synonymous SNV	ATP13A2:NM_001141974:exon26:c.C3060T:p.A1020A,ATP13A2:NM_001141973:exon27:c.C3177T:p.A1059A,ATP13A2:NM_022089:exon27:c.C3192T:p.A1064A	rs9435659	CLINSIG=non-pathogenic;CLNDBN=not_specified;CLNREVSTAT=criteria_provided\x2c_single_submitter;CLNACC=RCV000116442.1;CLNDSDB=MedGen;CLNDSDBID=CN169374	.	0.5234	.	0.52	.	.	.	.	.	.	.	.	.	.	.	.	720.03	snp	FAO=110	FDP=150	FR=.	FRO=40	FSAF=44	FSAR=66	FSRF=21	FSRR=19	FWDB=-0.0681919	FXX=0	LEN=1	MLLD=63.2164	PB=0.5	PBP=1	QD=19.2008	RBI=0.0773723
chr1	17313654	17313654	C	T	0.565891	73	129	1	exonic	ATP13A2	.	synonymous SNV	ATP13A2:NM_001141974:exon25:c.G2838A:p.V946V,ATP13A2:NM_001141973:exon26:c.G2955A:p.V985V,ATP13A2:NM_022089:exon26:c.G2970A:p.V990V	rs761421	CLINSIG=non-pathogenic;CLNDBN=not_specified;CLNREVSTAT=criteria_provided\x2c_single_submitter;CLNACC=RCV000116439.1;CLNDSDB=MedGen;CLNDSDBID=CN169374	.	0.522	.	0.52	.	.	.	.	.	.	.	.	.	.	.	.	396.32	snp	FAO=76	FDP=129	FR=.	FRO=53	FSAF=39	FSAR=37	FSRF=32	FSRR=21	FWDB=-0.00885389	FXX=0.00769172	LEN=1	MLLD=232.444	PB=0.5	PBP=1	QD=12.2891	RBI=0.0129228
chr1	17314942	17314942	G	A	0.774648	55	71	1	exonic	ATP13A2	.	synonymous SNV	ATP13A2:NM_001141974:exon23:c.C2505T:p.G835G,ATP13A2:NM_001141973:exon24:c.C2622T:p.G874G,ATP13A2:NM_022089:exon24:c.C2637T:p.G879G	rs9435662	CLINSIG=non-pathogenic;CLNDBN=not_specified;CLNREVSTAT=criteria_provided\x2c_single_submitter;CLNACC=RCV000116435.1;CLNDSDB=MedGen;CLNDSDBID=CN169374	.	0.5222	.	0.52	.	.	.	.	.	.	.	.	.	.	.	.	381.9	snp	FAO=55	FDP=71	FR=.	FRO=16	FSAF=25	FSAR=30	FSRF=9	FSRR=7	FWDB=0.0483528	FXX=0	LEN=1	MLLD=68.1828	PB=0.5	PBP=1	QD=21.5155	RBI=0.0604349
chr1	17319011	17319011	G	A	0.680556	98	144	5	exonic	ATP13A2	.	synonymous SNV	ATP13A2:NM_001141973:exon17:c.C1800T:p.P600P,ATP13A2:NM_001141974:exon17:c.C1800T:p.P600P,ATP13A2:NM_022089:exon17:c.C1815T:p.P605P	rs2076603	CLINSIG=non-pathogenic;CLNDBN=not_specified;CLNREVSTAT=criteria_provided\x2c_single_submitter;CLNACC=RCV000116434.1;CLNDSDB=MedGen;CLNDSDBID=CN169374	.	0.6323	.	0.63	.	.	.	.	.	.	.	.	.	.	.	.	586.08	snp	FAO=98	FDP=144	FR=.	FRO=46	FSAF=31	FSAR=67	FSRF=24	FSRR=22	FWDB=0.0107837	FXX=0	LEN=1	MLLD=344.116	PB=0.5	PBP=1	QD=16.2799	RBI=0.0117821
chr1	17359676	17359676	C	A	0.694118	59	85	1	intronic	SDHB	.	.	.	rs1022580	.	.	0.9728	.	1	.	.	.	.	.	.	.	.	.	.	.	.	362.68	snp	FAO=59	FDP=85	FR=.	FRO=26	FSAF=12	FSAR=47	FSRF=5	FSRR=21	FWDB=0.0737204	FXX=0	LEN=1	MLLD=52.4766	PB=0.5	PBP=1	QD=17.0673	RBI=0.074717
chr1	17380497	17380497	G	T	0.5625	54	96	3	exonic	SDHB	.	synonymous SNV	SDHB:NM_003000:exon1:c.C18A:p.A6A	rs2746462	CLINSIG=non-pathogenic|non-pathogenic;CLNDBN=not_specified|Hereditary_cancer-predisposing_syndrome;CLNREVSTAT=criteria_provided\x2c_multiple_submitters\x2c_no_conflicts|criteria_provided\x2c_single_submitter;CLNACC=RCV000037717.5|RCV000162442.1;CLNDSDB=MedGen|MedGen:SNOMED_CT;CLNDSDBID=CN169374|C0027672:699346009	.	0.973	.	1	.	.	.	.	.	.	.	.	.	.	.	.	260.53	snp	FAO=53	FDP=95	FR=.	FRO=42	FSAF=21	FSAR=32	FSRF=12	FSRR=30	FWDB=0.015896	FXX=0.0104156	LEN=1	MLLD=86.3932	PB=0.5	PBP=1	QD=10.9698	RBI=0.0170879
chr1	17395480	17395480	G	A	0.601093	110	183	1	UTR3	PADI2	NM_007365:c.*59C>T	.	.	rs2076599	.	.	.	.	0.59	.	.	.	.	.	.	.	.	.	.	.	.	575.54	snp	FAO=110	FDP=183	FR=.	FRO=73	FSAF=44	FSAR=66	FSRF=43	FSRR=30	FWDB=0.0116129	FXX=0	LEN=1	MLLD=145.303	PB=0.5	PBP=1	QD=12.58	RBI=0.018417
chr1	17395521	17395521	G	A	0.60221	109	181	1	UTR3	PADI2	NM_007365:c.*18C>T	.	.	rs2076598	.	.	0.5988	.	0.61	.	.	.	.	.	.	.	.	.	.	.	.	589.12	snp	FAO=110	FDP=180	FR=.	FRO=70	FSAF=45	FSAR=65	FSRF=40	FSRR=30	FWDB=-0.0150575	FXX=0.00552456	LEN=1	MLLD=169.035	PB=0.5	PBP=1	QD=13.0916	RBI=0.0233942
chr1	17396703	17396703	T	C	0.645833	155	240	1	exonic	PADI2	.	synonymous SNV	PADI2:NM_007365:exon15:c.A1644G:p.L548L	rs2076595	.	.	0.599	.	0.61	.	.	.	.	.	.	.	.	.	.	.	.	879.08	snp	FAO=155	FDP=240	FR=.	FRO=85	FSAF=89	FSAR=66	FSRF=48	FSRR=37	FWDB=-0.00517688	FXX=0	LEN=1	MLLD=168.801	PB=0.5	PBP=1	QD=14.6514	RBI=0.00555714
chr1	17402116	17402116	G	T	0.735537	89	121	3	intronic	PADI2	.	.	.	rs3818035	.	.	.	.	0.66	.	.	.	.	.	.	.	.	.	.	.	.	581.68	snp	FAO=89	FDP=121	FR=.	FRO=32	FSAF=42	FSAR=47	FSRF=15	FSRR=17	FWDB=0.0320868	FXX=0	LEN=1	MLLD=60.6733	PB=0.5	PBP=1	QD=19.2291	RBI=0.0329843
chr1	17402135	17402135	T	C	0.725	87	120	1	intronic	PADI2	.	.	.	rs3818034	.	.	0.6538	.	0.67	.	.	.	.	.	.	.	.	.	.	.	.	574.35	snp	FAO=89	FDP=122	FR=.	FRO=33	FSAF=42	FSAR=47	FSRF=15	FSRR=18	FWDB=0.0141585	FXX=0	LEN=1	MLLD=52.6452	PB=0.5	PBP=1	QD=18.8312	RBI=0.0359104
chr1	17402159	17402159	G	A	0.728	91	125	3	intronic	PADI2	.	.	.	rs3818033	.	.	0.6533	.	0.66	.	.	.	.	.	.	.	.	.	.	.	.	595.91	snp	FAO=91	FDP=123	FR=.	FRO=32	FSAF=41	FSAR=50	FSRF=15	FSRR=17	FWDB=0.0303946	FXX=0.0238076	LEN=1	MLLD=168.772	PB=0.5	PBP=1	QD=19.3791	RBI=0.0618164
chr1	17402255	17402255	C	T	0.722222	104	144	1	exonic	PADI2	.	synonymous SNV	PADI2:NM_007365:exon12:c.G1374A:p.A458A	rs3818032	.	.	0.653	.	0.66	.	.	.	.	.	.	.	.	.	.	.	.	675.38	snp	FAO=105	FDP=144	FR=.	FRO=39	FSAF=41	FSAR=64	FSRF=15	FSRR=24	FWDB=0.0547307	FXX=0	LEN=1	MLLD=212.331	PB=0.5	PBP=1	QD=18.7606	RBI=0.0547556
chr1	17405809	17405809	G	A	0.620253	147	237	1	exonic	PADI2	.	synonymous SNV	PADI2:NM_007365:exon11:c.C1260T:p.N420N	rs2057096	.	.	0.5781	.	0.59	.	.	.	.	.	.	.	.	.	.	.	.	795.73	snp	FAO=147	FDP=237	FR=.	FRO=90	FSAF=89	FSAR=58	FSRF=49	FSRR=41	FWDB=0.0153889	FXX=0.0042015	LEN=1	MLLD=346.57	PB=0.5	PBP=1	QD=13.4301	RBI=0.0156589
chr1	17405916	17405916	C	T	0.614407	145	236	1	intronic	PADI2	.	.	.	rs2057095	.	.	0.5778	.	0.59	.	.	.	.	.	.	.	.	.	.	.	.	778.66	snp	FAO=145	FDP=235	FR=.	FRO=90	FSAF=82	FSAR=63	FSRF=44	FSRR=46	FWDB=-0.0247842	FXX=0.00423711	LEN=1	MLLD=180.599	PB=0.5	PBP=1	QD=13.2538	RBI=0.034251
chr1	17410364	17410364	G	A	0.684615	178	260	2	intronic	PADI2	.	.	.	rs1883913	.	.	0.5779	.	0.59	.	.	.	.	.	.	.	.	.	.	.	.	1073.62	snp	FAO=178	FDP=260	FR=.	FRO=82	FSAF=76	FSAR=102	FSRF=24	FSRR=58	FWDB=-0.0301523	FXX=0	LEN=1	MLLD=58.9877	PB=0.5	PBP=1	QD=16.5173	RBI=0.0354021
chr1	17418883	17418883	A	G	0.626087	144	230	1	intronic	PADI2	.	.	.	rs2647184	.	.	0.9462	.	1	.	.	.	.	.	.	.	.	.	.	.	.	812.39	snp	FAO=148	FDP=233	FR=.	FRO=85	FSAF=103	FSAR=45	FSRF=41	FSRR=44	FWDB=-0.0384367	FXX=0.00427332	LEN=1	MLLD=85.539	PB=0.5	PBP=1	QD=13.9466	RBI=0.039018
chr1	17418894	17418894	A	G	0.641667	154	240	1	intronic	PADI2	.	.	.	rs2273111	.	.	0.6245	.	0.63	.	.	.	.	.	.	.	.	.	.	.	.	948.38	snp	FAO=165	FDP=249	FR=.	FRO=84	FSAF=104	FSAR=61	FSRF=40	FSRR=44	FWDB=-0.00710246	FXX=0.00796781	LEN=1	MLLD=220.016	PB=0.5	PBP=1	QD=15.2349	RBI=0.0114084
chr1	17550121	17550121	G	A	0.31962	101	316	3	exonic	PADI1	.	synonymous SNV	PADI1:NM_013358:exon3:c.G279A:p.R93R	rs2293912	.	.	0.1598	.	0.36	.	.	.	.	.	.	.	.	.	.	.	.	238.08	snp	FAO=101	FDP=316	FR=.	FRO=215	FSAF=62	FSAR=39	FSRF=102	FSRR=113	FWDB=8.48119e-05	FXX=0	LEN=1	MLLD=283.724	PB=0.5	PBP=1	QD=3.01363	RBI=0.0496412
chr1	17550225	17550225	T	C	0.987382	313	317	3	intronic	PADI1	.	.	.	rs3003481	.	.	0.9998	.	1	.	.	.	.	.	.	.	.	.	.	.	.	2936.44	snp	FAO=313	FDP=313	FR=.	FRO=0	FSAF=150	FSAR=163	FSRF=0	FSRR=0	FWDB=-0.00760396	FXX=0.0126179	LEN=1	MLLD=204.139	PB=0.5	PBP=1	QD=37.5264	RBI=0.0197798
chr1	17557039	17557039	T	C	0.604167	87	144	1	intronic	PADI1	.	.	.	rs10888010	.	.	0.4217	.	0.59	.	.	.	.	.	.	.	.	.	.	.	.	466.3	snp	FAO=87	FDP=142	FR=.	FRO=55	FSAF=33	FSAR=54	FSRF=31	FSRR=24	FWDB=-0.0461873	FXX=0.0138879	LEN=1	MLLD=63.2868	PB=0.5	PBP=1	QD=13.1352	RBI=0.0613417
chr1	17557133	17557133	A	C	0.605839	83	137	1	exonic	PADI1	.	synonymous SNV	PADI1:NM_013358:exon10:c.A1120C:p.R374R	rs3003406	.	.	0.416	.	0.5	.	.	.	.	.	.	.	.	.	.	.	.	480.15	snp	FAO=89	FDP=143	FR=.	FRO=54	FSAF=32	FSAR=57	FSRF=30	FSRR=24	FWDB=-0.0114134	FXX=0	LEN=1	MLLD=331.631	PB=0.5	PBP=1	QD=13.4309	RBI=0.0131751
chr1	17563967	17563967	T	C	0.632075	67	106	2	intronic	PADI1	.	.	.	rs2977306	.	.	0.4262	.	0.59	.	.	.	.	.	.	.	.	.	.	.	.	373.56	snp	FAO=67	FDP=106	FR=.	FRO=39	FSAF=29	FSAR=38	FSRF=21	FSRR=18	FWDB=-0.0254871	FXX=0	LEN=1	MLLD=68.6812	PB=0.5	PBP=1	QD=14.0964	RBI=0.0411768
chr1	17570466	17570466	T	C	0.649123	148	228	1	intronic	PADI1	.	.	.	rs2293921	.	.	0.4464	.	0.6	.	.	.	.	.	.	.	.	.	.	.	.	826.34	snp	FAO=146	FDP=226	FR=.	FRO=80	FSAF=76	FSAR=70	FSRF=35	FSRR=45	FWDB=-0.0111237	FXX=0.00877155	LEN=1	MLLD=64.1136	PB=0.5	PBP=1	QD=14.6256	RBI=0.0147603
chr1	17599841	17599841	A	G	0.833333	5	6	1	exonic	PADI3	.	nonsynonymous SNV	PADI3:NM_016233:exon10:c.A1054G:p.M352V	.	.	.	.	.	.	.	.	0.15	T	0.019	B	0	D	0.62	D	2.01	T	34.48	snp	FAO=5	FDP=6	FR=.	FRO=1	FSAF=5	FSAR=0	FSRF=1	FSRR=0	FWDB=0.0163528	FXX=0	LEN=1	MLLD=68.2227	PB=0.5	PBP=1	QD=22.9894	RBI=0.0163528
chr1	17609448	17609448	G	T	0.530864	86	162	1	exonic	PADI3	.	synonymous SNV	PADI3:NM_016233:exon16:c.G1869T:p.P623P	rs2293920	.	.	0.4426	.	0.64	.	.	.	.	.	.	.	.	.	.	.	.	395.59	snp	FAO=86	FDP=162	FR=.	FRO=76	FSAF=47	FSAR=39	FSRF=32	FSRR=44	FWDB=-0.00257212	FXX=0	LEN=1	MLLD=72.7251	PB=0.5	PBP=1	QD=9.76775	RBI=0.0318938
chr1	17657534	17657534	G	A	0.973856	149	153	2	exonic	PADI4	.	nonsynonymous SNV	PADI4:NM_012387:exon2:c.G163A:p.G55S	rs11203366	.	.	0.5765	.	0.6	.	.	1	T	0	B	0.9	N	1	P	3.29	T	1356.31	snp	FAO=149	FDP=153	FR=.	FRO=4	FSAF=64	FSAR=85	FSRF=4	FSRR=0	FWDB=-0.056092	FXX=0	LEN=1	MLLD=169.501	PB=0.5	PBP=1	QD=35.4591	RBI=0.0683957
chr1	17657616	17657616	T	C	1	404	404	1	exonic	PADI4	.	nonsynonymous SNV	PADI4:NM_012387:exon2:c.T245C:p.V82A	rs11203367	.	.	0.5764	.	0.6	.	.	1	T	0	B	0.173	N	1	P	3.24	T	3844.19	snp	FAO=399	FDP=399	FR=.	FRO=0	FSAF=164	FSAR=235	FSRF=0	FSRR=0	FWDB=0.0463479	FXX=0.00249994	LEN=1	MLLD=228.632	PB=0.5	PBP=1	QD=38.5383	RBI=0.0470095
chr1	17660499	17660499	G	C	0.979592	240	245	4	exonic	PADI4	.	nonsynonymous SNV	PADI4:NM_012387:exon3:c.G335C:p.G112A	rs874881	.	.	0.5509	.	0.58	.	.	0.66	T	0.639	P	0.001	D	0.29	P	3.16	T	2204.87	snp	FAO=239	FDP=244	FR=.	FRO=5	FSAF=112	FSAR=127	FSRF=3	FSRR=2	FWDB=-0.00138009	FXX=0.00408147	LEN=1	MLLD=241.487	PB=0.5	PBP=1	QD=36.1455	RBI=0.0131059
chr1	17662662	17662662	T	C	0.99	99	100	2	exonic	PADI4	.	synonymous SNV	PADI4:NM_012387:exon4:c.T349C:p.L117L	rs1748033	.	.	0.6644	.	0.69	.	.	.	.	.	.	.	.	.	.	.	.	939.44	snp	FAO=99	FDP=99	FR=.	FRO=0	FSAF=43	FSAR=56	FSRF=0	FSRR=0	FWDB=0.0528324	FXX=0.009999	LEN=1	MLLD=57.4707	PB=0.5	PBP=1	QD=37.9571	RBI=0.060982
chr1	17674402	17674402	C	T	1	118	118	1	intronic	PADI4	.	.	.	rs2240336	.	.	0.4172	.	0.64	.	.	.	.	.	.	.	.	.	.	.	.	1146.06	snp	FAO=119	FDP=119	FR=.	FRO=0	FSAF=112	FSAR=7	FSRF=0	FSRR=0	FWDB=0.066545	FXX=0	LEN=1	MLLD=94.2704	PB=0.5	PBP=1	QD=38.523	RBI=0.0665601
chr1	17674537	17674537	C	A	0.988372	170	172	1	exonic	PADI4	.	synonymous SNV	PADI4:NM_012387:exon10:c.C1149A:p.R383R	rs2240335	.	.	0.3519	.	0.59	.	Name=Rheumatoid arthritis	.	.	.	.	.	.	.	.	.	.	1632.61	snp	FAO=171	FDP=171	FR=.	FRO=0	FSAF=99	FSAR=72	FSRF=0	FSRR=0	FWDB=0.0135564	FXX=0.00581362	LEN=1	MLLD=126.526	PB=0.5	PBP=1	QD=38.1898	RBI=0.0166526
chr1	17708528	17708528	G	A	0.238095	10	42	2	exonic	PADI6	.	nonsynonymous SNV	PADI6:NM_207421:exon6:c.G620A:p.R207Q	rs61766772	.	.	0.0631	.	0.063	.	.	.	.	.	.	.	.	.	.	.	.	22.36	snp	FAO=10	FDP=42	FR=.	FRO=32	FSAF=4	FSAR=6	FSRF=23	FSRR=9	FWDB=-0.00764903	FXX=0	LEN=1	MLLD=119.55	PB=0.5	PBP=1	QD=2.12943	RBI=0.0204637
chr1	17718672	17718672	G	-	0.965116	83	86	3	splicing	PADI6	NM_207421:exon9:c.1025+1G>-,NM_207421:exon10:c.1026-1G>-	.	.	rs10709483	.	.	0.9995	.	1	.	.	.	.	.	.	.	.	.	.	.	.	495.75	del	FAO=86	FDP=86	FR=.	FRO=0	FSAF=41	FSAR=45	FSRF=0	FSRR=0	FWDB=0.08033	FXX=0	LEN=1	MLLD=28.9892	PB=0.5	PBP=1	QD=23.058	RBI=0.0908334
chr1	17961345	17961345	C	T	0.34375	22	64	1	exonic	ARHGEF10L	.	synonymous SNV	ARHGEF10L:NM_001011722:exon16:c.C1644T:p.I548I,ARHGEF10L:NM_018125:exon18:c.C1761T:p.I587I	rs34725104	.	.	0.191	.	0.28	.	.	.	.	.	.	.	.	.	.	.	.	66.48	snp	FAO=22	FDP=64	FR=.	FRO=42	FSAF=5	FSAR=17	FSRF=14	FSRR=28	FWDB=0.0287635	FXX=0	LEN=1	MLLD=67.8342	PB=0.5	PBP=1	QD=4.15498	RBI=0.0524327
chr1	17965194	17965194	G	A	0.5	20	40	5	intronic	ARHGEF10L	.	.	.	rs2297916	.	.	0.1101	.	0.2	.	.	.	.	.	.	.	.	.	.	.	.	101.66	snp	FAO=22	FDP=43	FR=.	FRO=21	FSAF=5	FSAR=17	FSRF=4	FSRR=17	FWDB=-0.00928137	FXX=0	LEN=1	MLLD=51.6716	PB=0.5	PBP=1	QD=9.45627	RBI=0.04647
chr1	17966846	17966846	G	A	0.322835	41	127	4	intronic	ARHGEF10L	.	.	.	rs61764910	.	.	0.0447	.	0.066	.	.	.	.	.	.	.	.	.	.	.	.	104.05	snp	FAO=41	FDP=128	FR=.	FRO=87	FSAF=17	FSAR=24	FSRF=30	FSRR=57	FWDB=0.0213301	FXX=0	LEN=1	MLLD=235.459	PB=0.5	PBP=1	QD=3.25162	RBI=0.0258243
chr1	17991052	17991052	T	C	0.982759	57	58	1	exonic	ARHGEF10L	.	nonsynonymous SNV	ARHGEF10L:NM_001011722:exon24:c.T2854C:p.W952R,ARHGEF10L:NM_018125:exon26:c.T2971C:p.W991R	rs6695710	.	.	1	.	1	.	.	0.89	T	0	B	0.011	N	0	P	1.69	T	570.88	snp	FAO=61	FDP=61	FR=.	FRO=0	FSAF=49	FSAR=12	FSRF=0	FSRR=0	FWDB=0.0190399	FXX=0.0161264	LEN=1	MLLD=220.207	PB=0.5	PBP=1	QD=37.435	RBI=0.1554
chr1	18021867	18021867	T	C	0.9875	79	80	2	intronic	ARHGEF10L	.	.	.	rs2279816	.	.	.	.	0.91	.	.	.	.	.	.	.	.	.	.	.	.	747.42	snp	FAO=79	FDP=80	FR=.	FRO=1	FSAF=27	FSAR=52	FSRF=0	FSRR=1	FWDB=0.0346072	FXX=0	LEN=1	MLLD=273.676	PB=0.5	PBP=1	QD=37.371	RBI=0.0363924
chr1	18023365	18023365	C	T	0.968085	182	188	1	exonic	ARHGEF10L	.	synonymous SNV	ARHGEF10L:NM_001011722:exon27:c.C3213T:p.N1071N,ARHGEF10L:NM_018125:exon29:c.C3330T:p.N1110N	rs2270978	.	.	0.8315	.	0.91	.	.	.	.	.	.	.	.	.	.	.	.	1699.6	snp	FAO=184	FDP=184	FR=.	FRO=0	FSAF=79	FSAR=105	FSRF=0	FSRR=0	FWDB=0.0516231	FXX=0.0212755	LEN=1	MLLD=253.708	PB=0.5	PBP=1	QD=36.9479	RBI=0.0617075
chr1	18023509	18023509	T	C	1	13	13	1	exonic	ARHGEF10L	.	synonymous SNV	ARHGEF10L:NM_001011722:exon27:c.T3357C:p.D1119D,ARHGEF10L:NM_018125:exon29:c.T3474C:p.D1158D	rs2270977	.	.	0.832	.	0.91	.	.	.	.	.	.	.	.	.	.	.	.	116.18	snp	FAO=13	FDP=13	FR=.	FRO=0	FSAF=5	FSAR=8	FSRF=0	FSRR=0	FWDB=0.0258936	FXX=0	LEN=1	MLLD=104.45	PB=0.5	PBP=1	QD=35.747	RBI=0.0555863
chr1	18023690	18023690	A	G	1	142	142	1	exonic	ARHGEF10L	.	nonsynonymous SNV	ARHGEF10L:NM_001011722:exon27:c.A3538G:p.I1180V,ARHGEF10L:NM_018125:exon29:c.A3655G:p.I1219V	rs2270976	.	.	0.8367	.	0.92	.	.	1	T	0	B	0.018	N	0	P	2.61	T	1353.4	snp	FAO=142	FDP=142	FR=.	FRO=0	FSAF=56	FSAR=86	FSRF=0	FSRR=0	FWDB=0.0275686	FXX=0	LEN=1	MLLD=289.927	PB=0.5	PBP=1	QD=38.124	RBI=0.0307889
chr1	18807897	18807897	C	G	0.991416	231	233	4	exonic	KLHDC7A	.	nonsynonymous SNV	KLHDC7A:NM_152375:exon1:c.C422G:p.P141R	rs2992755	.	.	0.6338	.	0.9	.	.	0.39	T	0	B	.	.	1	P	-0.68	T	2196.88	snp	FAO=232	FDP=232	FR=.	FRO=0	FSAF=138	FSAR=94	FSRF=0	FSRR=0	FWDB=0.0038902	FXX=0.00429166	LEN=1	MLLD=186.29	PB=0.5	PBP=1	QD=37.8772	RBI=0.00467807
chr1	18807938	18807938	C	A	0.36014	103	286	3	exonic	KLHDC7A	.	nonsynonymous SNV	KLHDC7A:NM_152375:exon1:c.C463A:p.P155T	rs2992754	.	.	0.1434	.	0.62	.	.	0.47	T	0.845	P	0.242	U	1	P	-0.84	T	289.63	snp	FAO=103	FDP=286	FR=.	FRO=183	FSAF=57	FSAR=46	FSRF=105	FSRR=78	FWDB=0.00307605	FXX=0	LEN=1	MLLD=329.419	PB=0.5	PBP=1	QD=4.05079	RBI=0.0254689
chr1	18807953	18807953	C	A	0.608108	180	296	5	exonic	KLHDC7A	.	nonsynonymous SNV	KLHDC7A:NM_152375:exon1:c.C478A:p.R160S	rs11261022	.	.	0.3515	.	0.38	.	.	0.62	T	0.026	B	0.55	U	1	P	-0.62	T	959.98	snp	FAO=181	FDP=296	FR=.	FRO=115	FSAF=100	FSAR=81	FSRF=61	FSRR=54	FWDB=0.0149707	FXX=0	LEN=1	MLLD=173.392	PB=0.5	PBP=1	QD=12.9727	RBI=0.015189
chr1	18808292	18808292	C	A	0.99723	360	361	1	exonic	KLHDC7A	.	nonsynonymous SNV	KLHDC7A:NM_152375:exon1:c.C817A:p.H273N	rs2992753	.	.	0.6287	.	0.9	.	.	1	T	0	B	0.182	N	1	P	-0.31	T	3487.12	snp	FAO=367	FDP=367	FR=.	FRO=0	FSAF=194	FSAR=173	FSRF=0	FSRR=0	FWDB=-0.0148452	FXX=0.00541991	LEN=1	MLLD=84.5704	PB=0.5	PBP=1	QD=38.0068	RBI=0.0154599
chr1	18808465	18808465	T	A	0.991803	121	122	1	exonic	KLHDC7A	.	synonymous SNV	KLHDC7A:NM_152375:exon1:c.T990A:p.A330A	rs3007718	.	.	0.6286	.	0.9	.	.	.	.	.	.	.	.	.	.	.	.	1160.99	snp	FAO=122	FDP=122	FR=.	FRO=0	FSAF=49	FSAR=73	FSRF=0	FSRR=0	FWDB=-0.0219403	FXX=0	LEN=1	MLLD=229.219	PB=0.5	PBP=1	QD=38.0652	RBI=0.0268899
chr1	18808526	18808526	A	C	0.99435	176	177	1	exonic	KLHDC7A	.	nonsynonymous SNV	KLHDC7A:NM_152375:exon1:c.A1051C:p.T351P	rs2992752	.	.	0.6296	.	0.9	.	.	1	T	0	B	0.496	N	1	P	-0.57	T	1671.1	snp	FAO=176	FDP=176	FR=.	FRO=0	FSAF=60	FSAR=116	FSRF=0	FSRR=0	FWDB=0.0200321	FXX=0.0056494	LEN=1	MLLD=313.372	PB=0.5	PBP=1	QD=37.9795	RBI=0.022893
chr1	18808711	18808711	G	C	0.299652	86	287	3	exonic	KLHDC7A	.	synonymous SNV	KLHDC7A:NM_152375:exon1:c.G1236C:p.G412G	rs2992751	.	.	0.1222	.	0.63	.	.	.	.	.	.	.	.	.	.	.	.	184.63	snp	FAO=86	FDP=287	FR=.	FRO=201	FSAF=28	FSAR=58	FSRF=67	FSRR=134	FWDB=-0.012851	FXX=0	LEN=1	MLLD=190.035	PB=0.5	PBP=1	QD=2.57328	RBI=0.0217112
chr1	18960722	18960722	G	C	0.664062	85	128	3	intronic	PAX7	.	.	.	rs4920523	.	.	.	.	0.43	.	.	.	.	.	.	.	.	.	.	.	.	499.57	snp	FAO=85	FDP=128	FR=.	FRO=43	FSAF=56	FSAR=29	FSRF=21	FSRR=22	FWDB=-0.00803189	FXX=0	LEN=1	MLLD=220.726	PB=0.5	PBP=1	QD=15.6117	RBI=0.0240554
chr1	19027239	19027239	A	G	0.442308	23	52	1	exonic	PAX7	.	synonymous SNV	PAX7:NM_001135254:exon6:c.A879G:p.P293P,PAX7:NM_002584:exon6:c.A879G:p.P293P,PAX7:NM_013945:exon6:c.A873G:p.P291P	rs2743201	.	.	0.2612	.	0.64	.	.	.	.	.	.	.	.	.	.	.	.	93.55	snp	FAO=23	FDP=52	FR=.	FRO=29	FSAF=14	FSAR=9	FSRF=15	FSRR=14	FWDB=0.0122741	FXX=0	LEN=1	MLLD=67.6201	PB=0.5	PBP=1	QD=7.19597	RBI=0.0135388
chr1	19166294	19166294	G	A	0.657431	261	397	2	exonic	TAS1R2	.	synonymous SNV	TAS1R2:NM_152232:exon6:c.C2319T:p.S773S	rs12033832	.	.	0.3358	.	0.46	.	.	.	.	.	.	.	.	.	.	.	.	1495.51	snp	FAO=261	FDP=397	FR=.	FRO=136	FSAF=124	FSAR=137	FSRF=53	FSRR=83	FWDB=-0.0105292	FXX=0	LEN=1	MLLD=118.808	PB=0.5	PBP=1	QD=15.0681	RBI=0.0245463
chr1	19186129	19186129	G	C	1	167	167	2	exonic	TAS1R2	.	nonsynonymous SNV	TAS1R2:NM_152232:exon1:c.C26G:p.S9C	rs9701796	.	.	0.7733	.	0.87	.	.	1	T	0	B	.	.	1	P	-2.47	D	1602.21	snp	FAO=167	FDP=167	FR=.	FRO=0	FSAF=43	FSAR=124	FSRF=0	FSRR=0	FWDB=0.0126027	FXX=0	LEN=1	MLLD=114.833	PB=0.5	PBP=1	QD=38.3763	RBI=0.0901247
chr1	19199221	19199221	C	T	0.994764	190	191	3	UTR3	ALDH4A1	NM_003748:c.*118G>A,NM_001161504:c.*118G>A	.	.	rs11740	.	.	.	.	0.66	.	.	.	.	.	.	.	.	.	.	.	.	1799.88	snp	FAO=190	FDP=190	FR=.	FRO=0	FSAF=108	FSAR=82	FSRF=0	FSRR=0	FWDB=0.00454609	FXX=0.00523533	LEN=1	MLLD=90.4453	PB=0.5	PBP=1	QD=37.8923	RBI=0.0426518
chr1	19199448	19199448	G	T	0.67382	157	233	2	exonic	ALDH4A1	.	nonsynonymous SNV	ALDH4A1:NM_001161504:exon15:c.C1403A:p.T468N,ALDH4A1:NM_003748:exon15:c.C1583A:p.T528N,ALDH4A1:NM_170726:exon15:c.C1583A:p.T528N	rs61757683	.	.	0.0243	.	0.038	.	.	0	D	0.997	D	0.001	D	1	D	1.51	T	922.34	snp	FAO=157	FDP=234	FR=.	FRO=77	FSAF=77	FSAR=80	FSRF=37	FSRR=40	FWDB=0.00772405	FXX=0	LEN=1	MLLD=58.6373	PB=0.5	PBP=1	QD=15.7665	RBI=0.0244871
chr1	19199473	19199473	T	A	0.944444	221	234	5	intronic	ALDH4A1	.	.	.	rs28700162	.	.	0.4273	.	0.68	.	.	.	.	.	.	.	.	.	.	.	.	1949.91	snp	FAO=222	FDP=232	FR=.	FRO=10	FSAF=104	FSAR=118	FSRF=7	FSRR=3	FWDB=0.0140511	FXX=0.00854664	LEN=1	MLLD=302.564	PB=0.5	PBP=1	QD=33.6192	RBI=0.0220878
chr1	19200908	19200908	G	C	0.991202	338	341	3	intronic	ALDH4A1	.	.	.	rs28529092	.	.	0.4428	.	0.68	.	.	.	.	.	.	.	.	.	.	.	.	3194.7	snp	FAO=339	FDP=339	FR=.	FRO=0	FSAF=166	FSAR=173	FSRF=0	FSRR=0	FWDB=0.00450561	FXX=0.00877167	LEN=1	MLLD=321.057	PB=0.5	PBP=1	QD=37.6956	RBI=0.015354
chr1	19201956	19201956	A	G	1	141	141	1	exonic	ALDH4A1	.	synonymous SNV	ALDH4A1:NM_001161504:exon13:c.T1200C:p.D400D,ALDH4A1:NM_003748:exon13:c.T1380C:p.D460D,ALDH4A1:NM_170726:exon13:c.T1380C:p.D460D	rs2230708	.	.	0.714	.	0.83	.	.	.	.	.	.	.	.	.	.	.	.	1345.95	snp	FAO=141	FDP=141	FR=.	FRO=0	FSAF=77	FSAR=64	FSRF=0	FSRR=0	FWDB=0.00419474	FXX=0	LEN=1	MLLD=65.5329	PB=0.5	PBP=1	QD=38.1829	RBI=0.0512527
chr1	19202917	19202917	T	C	0.993464	152	153	1	exonic	ALDH4A1	.	synonymous SNV	ALDH4A1:NM_001161504:exon12:c.A1050G:p.S350S,ALDH4A1:NM_003748:exon12:c.A1230G:p.S410S,ALDH4A1:NM_170726:exon12:c.A1230G:p.S410S	rs7550938	.	.	0.6938	.	0.81	.	.	.	.	.	.	.	.	.	.	.	.	1432.46	snp	FAO=152	FDP=152	FR=.	FRO=0	FSAF=27	FSAR=125	FSRF=0	FSRR=0	FWDB=-0.0772853	FXX=0.00653552	LEN=1	MLLD=295.542	PB=0.5	PBP=1	QD=37.6962	RBI=0.0776215
chr1	19202926	19202926	T	C	0.993421	151	152	1	exonic	ALDH4A1	.	synonymous SNV	ALDH4A1:NM_001161504:exon12:c.A1041G:p.A347A,ALDH4A1:NM_003748:exon12:c.A1221G:p.A407A,ALDH4A1:NM_170726:exon12:c.A1221G:p.A407A	rs2230706	.	.	0.6919	.	0.81	.	.	.	.	.	.	.	.	.	.	.	.	1421.41	snp	FAO=151	FDP=151	FR=.	FRO=0	FSAF=25	FSAR=126	FSRF=0	FSRR=0	FWDB=0.0242766	FXX=0.00657851	LEN=1	MLLD=97.3188	PB=0.5	PBP=1	QD=37.6532	RBI=0.0406202
chr1	19203997	19203997	C	G	0.647727	171	264	1	exonic	ALDH4A1	.	synonymous SNV	ALDH4A1:NM_001161504:exon10:c.G870C:p.A290A,ALDH4A1:NM_003748:exon10:c.G1050C:p.A350A,ALDH4A1:NM_170726:exon10:c.G1050C:p.A350A	rs2230705	.	.	0.7075	.	0.81	.	.	.	.	.	.	.	.	.	.	.	.	957.5	snp	FAO=170	FDP=263	FR=.	FRO=93	FSAF=76	FSAR=94	FSRF=39	FSRR=54	FWDB=0.00849286	FXX=0.00378774	LEN=1	MLLD=325.262	PB=0.5	PBP=1	QD=14.5627	RBI=0.010606
chr1	19209543	19209543	A	G	1	33	33	1	intronic	ALDH4A1	.	.	.	rs6426611	.	.	.	.	1	.	.	.	.	.	.	.	.	.	.	.	.	319.89	snp	FAO=35	FDP=35	FR=.	FRO=0	FSAF=15	FSAR=20	FSRF=0	FSRR=0	FWDB=0.0337211	FXX=0	LEN=1	MLLD=49.9836	PB=0.5	PBP=1	QD=36.5583	RBI=0.0533393
chr1	19243589	19243589	A	G	0.398104	84	211	2	intronic	IFFO2	.	.	.	rs3748586	.	.	.	.	0.6	.	.	.	.	.	.	.	.	.	.	.	.	274.07	snp	FAO=84	FDP=211	FR=.	FRO=127	FSAF=39	FSAR=45	FSRF=74	FSRR=53	FWDB=0.0505828	FXX=0	LEN=1	MLLD=55.3452	PB=0.5	PBP=1	QD=5.19561	RBI=0.0523718
chr1	19247509	19247509	G	A	0.402685	60	149	2	intronic	IFFO2	.	.	.	rs35477144	.	.	.	.	0.2	.	.	.	.	.	.	.	.	.	.	.	.	202.06	snp	FAO=60	FDP=149	FR=.	FRO=89	FSAF=32	FSAR=28	FSRF=60	FSRR=29	FWDB=-0.0226114	FXX=0	LEN=1	MLLD=123.203	PB=0.5	PBP=1	QD=5.42442	RBI=0.0241285
chr1	19401405	19401405	G	A	1	91	91	3	intronic	UBR4	.	.	.	rs2281748	.	.	0.3958	.	0.61	.	.	.	.	.	.	.	.	.	.	.	.	855.99	snp	FAO=90	FDP=90	FR=.	FRO=0	FSAF=47	FSAR=43	FSRF=0	FSRR=0	FWDB=-0.00815428	FXX=0.0109878	LEN=1	MLLD=245.061	PB=0.5	PBP=1	QD=38.044	RBI=0.0188874
chr1	19411129	19411129	A	G	1	190	190	1	exonic	UBR4	.	synonymous SNV	UBR4:NM_020765:exon102:c.T14877C:p.H4959H	rs1043905	.	.	0.6022	.	0.84	.	.	.	.	.	.	.	.	.	.	.	.	1832.26	snp	FAO=190	FDP=190	FR=.	FRO=0	FSAF=101	FSAR=89	FSRF=0	FSRR=0	FWDB=-0.0261636	FXX=0	LEN=1	MLLD=76.3156	PB=0.5	PBP=1	QD=38.5738	RBI=0.0303048
chr1	19413261	19413261	T	A	1	195	195	1	exonic	UBR4	.	nonsynonymous SNV	UBR4:NM_020765:exon100:c.A14599T:p.M4867L	rs12584	.	.	0.5658	.	0.77	.	.	0.41	T	0	B	0.001	N	0	P	1.64	T	1866.88	snp	FAO=195	FDP=195	FR=.	FRO=0	FSAF=85	FSAR=110	FSRF=0	FSRR=0	FWDB=0.00173816	FXX=0	LEN=1	MLLD=206.905	PB=0.5	PBP=1	QD=38.295	RBI=0.0284673
chr1	19415304	19415304	C	T	1	152	152	1	exonic	UBR4	.	synonymous SNV	UBR4:NM_020765:exon98:c.G14379A:p.K4793K	rs1043899	.	.	0.5657	.	0.77	.	.	.	.	.	.	.	.	.	.	.	.	1481.79	snp	FAO=155	FDP=155	FR=.	FRO=0	FSAF=79	FSAR=76	FSRF=0	FSRR=0	FWDB=0.052513	FXX=0	LEN=1	MLLD=83.7837	PB=0.5	PBP=1	QD=38.2398	RBI=0.0551442
chr1	19426199	19426199	G	A	1	40	40	1	intronic	UBR4	.	.	.	rs2236377	.	.	0.6013	.	0.82	.	.	.	.	.	.	.	.	.	.	.	.	388.32	snp	FAO=40	FDP=40	FR=.	FRO=0	FSAF=20	FSAR=20	FSRF=0	FSRR=0	FWDB=-0.0850333	FXX=0	LEN=1	MLLD=69.4583	PB=0.5	PBP=1	QD=38.832	RBI=0.0982599
chr1	19433449	19433449	A	G	0.996296	269	270	2	exonic	UBR4	.	synonymous SNV	UBR4:NM_020765:exon82:c.T12117C:p.V4039V	rs6426677	.	.	0.6026	.	0.84	.	.	.	.	.	.	.	.	.	.	.	.	2574.12	snp	FAO=269	FDP=269	FR=.	FRO=0	FSAF=147	FSAR=122	FSRF=0	FSRR=0	FWDB=-0.00707441	FXX=0.00370357	LEN=1	MLLD=60.9781	PB=0.5	PBP=1	QD=38.2769	RBI=0.0970131
chr1	19447819	19447819	T	C	0.304918	93	305	1	exonic	UBR4	.	synonymous SNV	UBR4:NM_020765:exon68:c.A10005G:p.A3335A	rs35802543	.	.	0.1127	.	0.11	.	.	.	.	.	.	.	.	.	.	.	.	199.89	snp	FAO=92	FDP=304	FR=.	FRO=212	FSAF=34	FSAR=58	FSRF=81	FSRR=131	FWDB=-0.0431843	FXX=0.00327858	LEN=1	MLLD=180.728	PB=0.5	PBP=1	QD=2.63014	RBI=0.0491473
chr1	19447843	19447843	C	G	0.996721	304	305	1	exonic	UBR4	.	synonymous SNV	UBR4:NM_020765:exon68:c.G9981C:p.L3327L	rs1044010	.	.	0.5658	.	0.77	.	.	.	.	.	.	.	.	.	.	.	.	2925.66	snp	FAO=305	FDP=305	FR=.	FRO=0	FSAF=116	FSAR=189	FSRF=0	FSRR=0	FWDB=-0.0418181	FXX=0	LEN=1	MLLD=70.7257	PB=0.5	PBP=1	QD=38.3693	RBI=0.0428837
chr1	19448326	19448326	C	T	0.982759	171	174	1	intronic	UBR4	.	.	.	rs6681662	.	.	.	.	0.8	.	.	.	.	.	.	.	.	.	.	.	.	1609.02	snp	FAO=172	FDP=172	FR=.	FRO=0	FSAF=91	FSAR=81	FSRF=0	FSRR=0	FWDB=0.0132668	FXX=0.0114936	LEN=1	MLLD=210.442	PB=0.5	PBP=1	QD=37.4191	RBI=0.0398939
chr1	19487656	19487656	T	C	1	319	319	1	intronic	UBR4	.	.	.	rs3748759	.	.	0.43	.	0.81	.	.	.	.	.	.	.	.	.	.	.	.	3062.09	snp	FAO=320	FDP=320	FR=.	FRO=0	FSAF=169	FSAR=151	FSRF=0	FSRR=0	FWDB=-0.0319906	FXX=0.00621099	LEN=1	MLLD=210.283	PB=0.5	PBP=1	QD=38.2761	RBI=0.0340569
chr1	19491514	19491514	G	C	0.36965	95	257	3	intronic	UBR4	.	.	.	rs12133185	.	.	0.1121	.	0.12	.	.	.	.	.	.	.	.	.	.	.	.	278.18	snp	FAO=95	FDP=257	FR=.	FRO=162	FSAF=55	FSAR=40	FSRF=92	FSRR=70	FWDB=-0.00121388	FXX=0	LEN=1	MLLD=225.988	PB=0.5	PBP=1	QD=4.32958	RBI=0.022737
chr1	19491857	19491857	T	C	1	165	165	1	intronic	UBR4	.	.	.	rs3748757	.	.	0.6028	.	0.84	.	.	.	.	.	.	.	.	.	.	.	.	1589.99	snp	FAO=166	FDP=166	FR=.	FRO=0	FSAF=60	FSAR=106	FSRF=0	FSRR=0	FWDB=0.00183285	FXX=0	LEN=1	MLLD=169.334	PB=0.5	PBP=1	QD=38.313	RBI=0.0638839
chr1	19499835	19499835	G	C	0.996109	256	257	1	intronic	UBR4	.	.	.	rs951908	.	.	0.6007	.	0.82	.	.	.	.	.	.	.	.	.	.	.	.	2441.15	snp	FAO=256	FDP=256	FR=.	FRO=0	FSAF=136	FSAR=120	FSRF=0	FSRR=0	FWDB=0.012281	FXX=0.0038909	LEN=1	MLLD=86.2068	PB=0.5	PBP=1	QD=38.143	RBI=0.0324348
chr1	19499873	19499873	G	T	0.270531	56	207	1	intronic	UBR4	.	.	.	rs952789	.	.	.	.	0.11	.	.	.	.	.	.	.	.	.	.	.	.	105.56	snp	FAO=56	FDP=206	FR=.	FRO=150	FSAF=17	FSAR=39	FSRF=69	FSRR=81	FWDB=0.0386363	FXX=0.00483068	LEN=1	MLLD=290.946	PB=0.5	PBP=1	QD=2.04969	RBI=0.042251
chr1	19499954	19499954	G	A	0.324397	121	373	1	exonic	UBR4	.	synonymous SNV	UBR4:NM_020765:exon23:c.C3144T:p.S1048S	rs952790	.	.	0.1109	.	0.11	.	.	.	.	.	.	.	.	.	.	.	.	307.45	snp	FAO=125	FDP=377	FR=.	FRO=252	FSAF=60	FSAR=65	FSRF=129	FSRR=123	FWDB=-7.65857e-05	FXX=0	LEN=1	MLLD=299.118	PB=0.5	PBP=1	QD=3.26207	RBI=0.00151235
chr1	19510394	19510394	A	G	0.994012	166	167	3	intronic	UBR4	.	.	.	rs3762396	.	.	0.6021	.	0.84	.	.	.	.	.	.	.	.	.	.	.	.	1581.12	snp	FAO=166	FDP=166	FR=.	FRO=0	FSAF=7	FSAR=159	FSRF=0	FSRR=0	FWDB=0.0784501	FXX=0.0177504	LEN=1	MLLD=69.2535	PB=0.5	PBP=1	QD=38.0992	RBI=0.0796386
chr1	19518659	19518659	G	A	0.994949	197	198	1	intronic	UBR4	.	.	.	rs11588032	.	.	0.3954	.	0.69	.	.	.	.	.	.	.	.	.	.	.	.	1906.63	snp	FAO=198	FDP=198	FR=.	FRO=0	FSAF=139	FSAR=59	FSRF=0	FSRR=0	FWDB=0.0076993	FXX=0.00502487	LEN=1	MLLD=187.561	PB=0.5	PBP=1	QD=38.5178	RBI=0.0482027
chr1	19519887	19519887	G	C	0.609524	64	105	1	intronic	UBR4	.	.	.	rs72651403	.	.	0.2895	.	0.63	.	.	.	.	.	.	.	.	.	.	.	.	343.14	snp	FAO=64	FDP=105	FR=.	FRO=41	FSAF=58	FSAR=6	FSRF=40	FSRR=1	FWDB=-0.0547987	FXX=0	LEN=1	MLLD=72.8831	PB=0.5	PBP=1	QD=13.0721	RBI=0.0985799
chr1	19549343	19549343	G	C	0.623288	91	146	2	intronic	EMC1	.	.	.	rs2073106	.	.	0.253	.	0.68	.	.	.	.	.	.	.	.	.	.	.	.	497.15	snp	FAO=91	FDP=146	FR=.	FRO=55	FSAF=54	FSAR=37	FSRF=43	FSRR=12	FWDB=0.0196084	FXX=0	LEN=1	MLLD=242.055	PB=0.5	PBP=1	QD=13.6206	RBI=0.0692341
chr1	19549864	19549864	T	C	0.667553	251	376	2	intronic	EMC1	.	.	.	rs2073105	.	.	0.2443	.	0.68	.	.	.	.	.	.	.	.	.	.	.	.	1460.62	snp	FAO=251	FDP=376	FR=.	FRO=125	FSAF=123	FSAR=128	FSRF=66	FSRR=59	FWDB=-0.0123356	FXX=0.00265245	LEN=1	MLLD=54.6838	PB=0.5	PBP=1	QD=15.5385	RBI=0.0472283
chr1	19565338	19565338	C	T	0.280255	44	157	1	exonic	EMC1	.	nonsynonymous SNV	EMC1:NM_001271429:exon9:c.G974A:p.S325N,EMC1:NM_001271427:exon10:c.G1037A:p.S346N,EMC1:NM_001271428:exon10:c.G1040A:p.S347N,EMC1:NM_015047:exon10:c.G1040A:p.S347N	rs709682	.	.	0.1386	.	0.32	.	.	0.49	T	0.001	B	0.664	N	1	P	1.9	T	89.05	snp	FAO=44	FDP=158	FR=.	FRO=114	FSAF=21	FSAR=23	FSRF=63	FSRR=51	FWDB=-0.0627163	FXX=0	LEN=1	MLLD=63.1449	PB=0.5	PBP=1	QD=2.25453	RBI=0.071963
chr1	19565344	19565344	C	G	0.279221	43	154	1	exonic	EMC1	.	nonsynonymous SNV	EMC1:NM_001271429:exon9:c.G968C:p.S323T,EMC1:NM_001271427:exon10:c.G1031C:p.S344T,EMC1:NM_001271428:exon10:c.G1034C:p.S345T,EMC1:NM_015047:exon10:c.G1034C:p.S345T	rs709683	.	.	0.3599	.	0.74	.	.	0.62	T	0	B	0.282	N	1	P	1.98	T	86.37	snp	FAO=43	FDP=156	FR=.	FRO=113	FSAF=20	FSAR=23	FSRF=63	FSRR=50	FWDB=-0.0172062	FXX=0.00636902	LEN=1	MLLD=57.0949	PB=0.5	PBP=1	QD=2.21466	RBI=0.0560145
chr1	19568972	19568972	A	G	0.315068	69	219	2	intronic	EMC1	.	.	.	rs710865	.	.	0.3643	.	0.76	.	Name=Brain structure	.	.	.	.	.	.	.	.	.	.	163.18	snp	FAO=69	FDP=219	FR=.	FRO=150	FSAF=25	FSAR=44	FSRF=64	FSRR=86	FWDB=-0.0189481	FXX=0	LEN=1	MLLD=302.277	PB=0.5	PBP=1	QD=2.98051	RBI=0.0261115
chr1	19570426	19570426	C	G	0.325581	42	129	1	intronic	EMC1	.	.	.	rs2294944	.	.	0.114	.	0.22	.	.	.	.	.	.	.	.	.	.	.	.	112.74	snp	FAO=43	FDP=131	FR=.	FRO=88	FSAF=22	FSAR=21	FSRF=59	FSRR=29	FWDB=0.00760166	FXX=0	LEN=1	MLLD=253.632	PB=0.5	PBP=1	QD=3.44237	RBI=0.0152797
chr1	19581226	19581226	G	A	0.343891	76	221	1	intronic	MRTO4	.	.	.	rs735026	.	.	0.2448	.	0.49	.	.	.	.	.	.	.	.	.	.	.	.	203.82	snp	FAO=76	FDP=221	FR=.	FRO=145	FSAF=43	FSAR=33	FSRF=71	FSRR=74	FWDB=-0.0106708	FXX=0.0045043	LEN=1	MLLD=124.445	PB=0.5	PBP=1	QD=3.68913	RBI=0.0406313
chr1	19583636	19583636	C	T	0.63388	116	183	2	exonic	MRTO4	.	synonymous SNV	MRTO4:NM_016183:exon4:c.C270T:p.H90H	rs1126682	.	.	0.1806	.	0.31	.	.	.	.	.	.	.	.	.	.	.	.	642.12	snp	FAO=116	FDP=183	FR=.	FRO=67	FSAF=49	FSAR=67	FSRF=37	FSRR=30	FWDB=-0.0226829	FXX=0	LEN=1	MLLD=341.457	PB=0.5	PBP=1	QD=14.0355	RBI=0.0327127
chr1	19584004	19584004	G	A	0.364583	175	480	2	exonic	MRTO4	.	synonymous SNV	MRTO4:NM_016183:exon5:c.G330A:p.E110E	rs1042380	.	.	0.2447	.	0.49	.	.	.	.	.	.	.	.	.	.	.	.	387.39	snp	FAO=142	FDP=400	FR=.	FRO=258	FSAF=62	FSAR=80	FSRF=95	FSRR=163	FWDB=0.00247307	FXX=0	LEN=1	MLLD=65.0785	PB=0.5	PBP=1	QD=3.87387	RBI=0.0311936
chr1	19584035	19584035	G	A	0.626033	303	484	2	intronic	MRTO4	.	.	.	rs11811927	.	.	0.1805	.	0.31	.	.	.	.	.	.	.	.	.	.	.	.	1337.06	snp	FAO=248	FDP=400	FR=.	FRO=152	FSAF=92	FSAR=156	FSRF=63	FSRR=89	FWDB=-0.031623	FXX=0	LEN=1	MLLD=177.235	PB=0.5	PBP=1	QD=13.3706	RBI=0.0356534
chr1	19585207	19585207	G	A	0.324675	100	308	2	exonic	MRTO4	.	synonymous SNV	MRTO4:NM_016183:exon8:c.G603A:p.K201K	rs2294939	.	.	0.1441	.	0.15	.	.	.	.	.	.	.	.	.	.	.	.	303.01	snp	FAO=115	FDP=324	FR=.	FRO=209	FSAF=49	FSAR=66	FSRF=89	FSRR=120	FWDB=-0.00247946	FXX=0.00917403	LEN=1	MLLD=48.6849	PB=0.5	PBP=1	QD=3.74083	RBI=0.031725
chr1	19609254	19609254	T	C	0.595745	56	94	1	exonic	AKR7A3	.	nonsynonymous SNV	AKR7A3:NM_012067:exon7:c.A967G:p.T323A	rs1738025	.	.	0.8232	.	0.89	.	.	1	T	0	B	0	N	1	P	3.73	T	294.3	snp	FAO=56	FDP=94	FR=.	FRO=38	FSAF=30	FSAR=26	FSRF=19	FSRR=19	FWDB=-0.00848239	FXX=0.0105252	LEN=1	MLLD=255.268	PB=0.5	PBP=1	QD=12.5236	RBI=0.0254222
chr1	19611241	19611241	T	C	0.676471	161	238	2	exonic	AKR7A3	.	nonsynonymous SNV	AKR7A3:NM_012067:exon5:c.A643G:p.N215D	rs1738023	.	.	0.8309	.	0.9	.	.	1	T	0	B	0	N	1	P	1.89	T	940.29	snp	FAO=159	FDP=236	FR=.	FRO=77	FSAF=88	FSAR=71	FSRF=29	FSRR=48	FWDB=-0.0164849	FXX=0.00840301	LEN=1	MLLD=51.6523	PB=0.5	PBP=1	QD=15.9371	RBI=0.0420921
chr1	19611487	19611487	A	T	0.34413	85	247	1	intronic	AKR7A3	.	.	.	rs59348345	.	.	0.0856	.	0.23	.	.	.	.	.	.	.	.	.	.	.	.	226.07	snp	FAO=85	FDP=247	FR=.	FRO=162	FSAF=85	FSAR=0	FSRF=155	FSRR=7	FWDB=0.031437	FXX=0	LEN=1	MLLD=58.6669	PB=0.5	PBP=1	QD=3.66113	RBI=0.105353
chr1	19612477	19612477	C	T	0.682692	71	104	1	exonic	AKR7A3	.	nonsynonymous SNV	AKR7A3:NM_012067:exon3:c.G412A:p.V138M	rs2231198	.	.	0.3616	.	0.69	.	.	0.15	T	0.375	B	0.001	N	0.988	P	1.91	T	427.46	snp	FAO=71	FDP=104	FR=.	FRO=33	FSAF=50	FSAR=21	FSRF=17	FSRR=16	FWDB=0.0618511	FXX=0	LEN=1	MLLD=62.8635	PB=0.5	PBP=1	QD=16.4407	RBI=0.102933
chr1	19638557	19638557	G	T	0.289855	20	69	2	exonic	AKR7A2	.	nonsynonymous SNV	AKR7A2:NM_003689:exon1:c.C62A:p.P21Q	rs148182255	.	.	0.0376	.	0.14	.	.	0.22	T	0.089	B	0.259	U	1	N	3.51	T	48.87	snp	FAO=20	FDP=69	FR=.	FRO=49	FSAF=12	FSAR=8	FSRF=26	FSRR=23	FWDB=0.0157552	FXX=0	LEN=1	MLLD=260.228	PB=0.5	PBP=1	QD=2.83311	RBI=0.0166839
chr1	19644218	19644218	G	A	0.417323	53	127	1	exonic	PQLC2	.	nonsynonymous SNV	PQLC2:NM_001040125:exon2:c.G47A:p.S16N,PQLC2:NM_017765:exon3:c.G47A:p.S16N	rs12140547	.	.	0.053	.	0.13	.	.	1	T	0	B	0	N	1	D	1.03	T	187.33	snp	FAO=53	FDP=127	FR=.	FRO=74	FSAF=28	FSAR=25	FSRF=27	FSRR=47	FWDB=-0.00645059	FXX=0	LEN=1	MLLD=141.72	PB=0.5	PBP=1	QD=5.90005	RBI=0.0157402
chr1	19651385	19651385	G	T	1	138	138	3	intronic	PQLC2	.	.	.	rs214314	.	.	.	.	0.65	.	.	.	.	.	.	.	.	.	.	.	.	1325.81	snp	FAO=138	FDP=138	FR=.	FRO=0	FSAF=70	FSAR=68	FSRF=0	FSRR=0	FWDB=0.0189309	FXX=0	LEN=1	MLLD=270.929	PB=0.5	PBP=1	QD=38.4293	RBI=0.0189471
chr1	19652872	19652872	G	A	0.37931	11	29	3	exonic	PQLC2	.	synonymous SNV	PQLC2:NM_001040125:exon5:c.G516A:p.S172S,PQLC2:NM_001040126:exon5:c.G321A:p.S107S,PQLC2:NM_001287531:exon5:c.G183A:p.S61S,PQLC2:NM_017765:exon6:c.G516A:p.S172S	rs77915465	.	.	0.0434	.	0.065	.	.	.	.	.	.	.	.	.	.	.	.	42.21	snp	FAO=11	FDP=29	FR=.	FRO=18	FSAF=3	FSAR=8	FSRF=6	FSRR=12	FWDB=0.0399035	FXX=0	LEN=1	MLLD=86.411	PB=0.5	PBP=1	QD=5.82195	RBI=0.0578659
chr1	19669235	19669235	A	G	0.65812	77	117	1	intronic	CAPZB	.	.	.	rs12124843	.	.	0.2157	.	0.3	.	.	.	.	.	.	.	.	.	.	.	.	456.03	snp	FAO=78	FDP=117	FR=.	FRO=39	FSAF=48	FSAR=30	FSRF=22	FSRR=17	FWDB=-0.0117276	FXX=0	LEN=1	MLLD=298.073	PB=0.5	PBP=1	QD=15.5906	RBI=0.0126528
chr1	19711939	19711939	T	C	1	120	120	1	intronic	CAPZB	.	.	.	rs10753561	.	.	.	.	0.37	.	.	.	.	.	.	.	.	.	.	.	.	1158.44	snp	FAO=120	FDP=120	FR=.	FRO=0	FSAF=41	FSAR=79	FSRF=0	FSRR=0	FWDB=-0.0443475	FXX=0	LEN=1	MLLD=127.228	PB=0.5	PBP=1	QD=38.6147	RBI=0.0518129
chr1	19981791	19981791	A	G	0.611765	52	85	1	intronic	MINOS1-NBL1,NBL1	.	.	.	rs2294630	.	.	0.4817	.	0.7	.	.	.	.	.	.	.	.	.	.	.	.	281.17	snp	FAO=52	FDP=85	FR=.	FRO=33	FSAF=34	FSAR=18	FSRF=24	FSRR=9	FWDB=0.0416564	FXX=0	LEN=1	MLLD=91.4385	PB=0.5	PBP=1	QD=13.2316	RBI=0.0418105
chr1	20020993	20020994	AC	GT	0.991597	118	119	1	exonic	TMCO4	.	nonframeshift substitution	TMCO4:NM_181719:exon15:c.1433_1434AC	rs386629247	.	.	.	.	0.41	.	.	.	.	.	.	.	.	.	.	.	.	1141.96	mnp	FAO=119	FDP=119	FR=.	FRO=0	FSAF=52	FSAR=67	FSRF=0	FSRR=0	FWDB=9.05262e-05	FXX=0	LEN=2	MLLD=185.31	PB=0.5	PBP=1	QD=38.3851	RBI=0.00994225
chr1	20066380	20066380	C	A	0.676471	92	136	1	exonic	TMCO4	.	synonymous SNV	TMCO4:NM_181719:exon12:c.G1116T:p.V372V	rs41303893	.	.	0.0174	.	0.067	.	.	.	.	.	.	.	.	.	.	.	.	557.69	snp	FAO=93	FDP=137	FR=.	FRO=44	FSAF=31	FSAR=62	FSRF=21	FSRR=23	FWDB=-0.00644243	FXX=0.00724585	LEN=1	MLLD=367.551	PB=0.5	PBP=1	QD=16.2829	RBI=0.0068566
chr1	20072082	20072082	C	T	0.656	246	375	3	exonic	TMCO4	.	nonsynonymous SNV	TMCO4:NM_181719:exon10:c.G820A:p.G274S	rs35760408	.	.	0.0177	.	0.071	.	.	0.15	T	0.966	D	0	D	1	D	1.05	T	1405.42	snp	FAO=246	FDP=375	FR=.	FRO=129	FSAF=117	FSAR=129	FSRF=68	FSRR=61	FWDB=0.0105704	FXX=0	LEN=1	MLLD=225.367	PB=0.5	PBP=1	QD=14.9912	RBI=0.0276446
chr1	20073019	20073019	C	T	0.714286	70	98	2	exonic	TMCO4	.	synonymous SNV	TMCO4:NM_181719:exon9:c.G687A:p.A229A	rs34281331	.	.	0.0174	.	0.087	.	.	.	.	.	.	.	.	.	.	.	.	451.21	snp	FAO=70	FDP=97	FR=.	FRO=27	FSAF=48	FSAR=22	FSRF=10	FSRR=17	FWDB=-0.0086888	FXX=0.010203	LEN=1	MLLD=64.1981	PB=0.5	PBP=1	QD=18.6066	RBI=0.01145
chr1	20097822	20097822	G	A	0.37037	20	54	1	exonic	TMCO4	.	synonymous SNV	TMCO4:NM_181719:exon5:c.C333T:p.D111D	rs11551819	.	.	0.1293	.	0.17	.	.	.	.	.	.	.	.	.	.	.	.	67.11	snp	FAO=20	FDP=54	FR=.	FRO=34	FSAF=11	FSAR=9	FSRF=17	FSRR=17	FWDB=-0.00715269	FXX=0	LEN=1	MLLD=311.272	PB=0.5	PBP=1	QD=4.97115	RBI=0.0305904
chr1	20097941	20097941	G	T	1	55	55	1	exonic	TMCO4	.	nonsynonymous SNV	TMCO4:NM_181719:exon5:c.C214A:p.Q72K	rs10917536	.	.	0.3448	.	0.43	.	.	1	T	0	B	0.012	N	0.999	P	1.76	T	519.8	snp	FAO=55	FDP=55	FR=.	FRO=0	FSAF=25	FSAR=30	FSRF=0	FSRR=0	FWDB=0.0298681	FXX=0	LEN=1	MLLD=285.678	PB=0.5	PBP=1	QD=37.8036	RBI=0.0298951
chr1	20216860	20216860	G	A	1	213	213	1	intronic	OTUD3	.	.	.	rs10799593	.	.	0.5169	.	0.62	.	.	.	.	.	.	.	.	.	.	.	.	2036.89	snp	FAO=213	FDP=213	FR=.	FRO=0	FSAF=91	FSAR=122	FSRF=0	FSRR=0	FWDB=-0.0198852	FXX=0	LEN=1	MLLD=193.497	PB=0.5	PBP=1	QD=38.2515	RBI=0.0234205
chr1	20233051	20233051	A	G	0.61194	41	67	2	exonic	OTUD3	.	nonsynonymous SNV	OTUD3:NM_015207:exon7:c.A962G:p.N321S	rs2298110	.	.	0.0165	.	0.21	.	.	1	T	0	B	0.163	N	1	N	2.08	T	224.51	snp	FAO=41	FDP=67	FR=.	FRO=26	FSAF=23	FSAR=18	FSRF=11	FSRR=15	FWDB=-0.0100234	FXX=0	LEN=1	MLLD=67.6423	PB=0.5	PBP=1	QD=13.4035	RBI=0.0322216
chr1	20233086	20233086	G	A	0.6	39	65	1	exonic	OTUD3	.	nonsynonymous SNV	OTUD3:NM_015207:exon7:c.G997A:p.A333T	rs10916668	.	.	0.0622	.	0.24	.	.	0.45	T	0.004	B	0	D	0.997	D	1.92	T	208.28	snp	FAO=39	FDP=65	FR=.	FRO=26	FSAF=21	FSAR=18	FSRF=11	FSRR=15	FWDB=0.00812232	FXX=0	LEN=1	MLLD=210.966	PB=0.5	PBP=1	QD=12.8172	RBI=0.04105
chr1	20304857	20304857	G	A	0.288991	63	218	3	intronic	PLA2G2A	.	.	.	rs2307246	.	.	0.2166	.	0.26	.	.	.	.	.	.	.	.	.	.	.	.	130.58	snp	FAO=63	FDP=218	FR=.	FRO=155	FSAF=44	FSAR=19	FSRF=92	FSRR=63	FWDB=0.000487909	FXX=0	LEN=1	MLLD=335.638	PB=0.5	PBP=1	QD=2.39598	RBI=0.010475
chr1	20304926	20304926	G	A	0.283784	63	222	1	exonic	PLA2G2A	.	synonymous SNV	PLA2G2A:NM_001161728:exon3:c.C132T:p.Y44Y,PLA2G2A:NM_001161729:exon3:c.C132T:p.Y44Y,PLA2G2A:NM_000300:exon4:c.C132T:p.Y44Y,PLA2G2A:NM_001161727:exon4:c.C132T:p.Y44Y	rs4744	.	.	0.2092	.	0.26	.	.	.	.	.	.	.	.	.	.	.	.	126.91	snp	FAO=63	FDP=222	FR=.	FRO=159	FSAF=42	FSAR=21	FSRF=87	FSRR=72	FWDB=-0.00716703	FXX=0	LEN=1	MLLD=163.942	PB=0.5	PBP=1	QD=2.28674	RBI=0.00789654
chr1	20411332	20411332	C	T	0.986842	300	304	2	exonic	PLA2G5	.	synonymous SNV	PLA2G5:NM_000929:exon2:c.C9T:p.G3G	rs2020887	.	.	0.3499	.	0.42	.	.	.	.	.	.	.	.	.	.	.	.	2804.24	snp	FAO=300	FDP=300	FR=.	FRO=0	FSAF=130	FSAR=170	FSRF=0	FSRR=0	FWDB=0.0215864	FXX=0.0131575	LEN=1	MLLD=271.528	PB=0.5	PBP=1	QD=37.3899	RBI=0.0234892
chr1	20442054	20442054	T	C	1	102	102	1	exonic	PLA2G2D	.	nonsynonymous SNV	PLA2G2D:NM_012400:exon3:c.A238G:p.S80G	rs584367	.	.	0.5822	.	0.97	.	.	0.83	T	0	B	0.017	N	1	P	1.68	T	972.48	snp	FAO=103	FDP=103	FR=.	FRO=0	FSAF=50	FSAR=53	FSRF=0	FSRR=0	FWDB=0.0120796	FXX=0	LEN=1	MLLD=230.269	PB=0.5	PBP=1	QD=37.766	RBI=0.0642687
chr1	20474907	20474907	T	C	1	54	54	3	UTR3	PLA2G2F	NM_022819:c.*13T>C	.	.	rs3738126	.	.	0.1095	.	0.26	.	.	.	.	.	.	.	.	.	.	.	.	508.51	snp	FAO=54	FDP=54	FR=.	FRO=0	FSAF=32	FSAR=22	FSRF=0	FSRR=0	FWDB=0.0146831	FXX=0	LEN=1	MLLD=200.527	PB=0.5	PBP=1	QD=37.6675	RBI=0.0232531
chr1	20490518	20490518	T	C	1	151	151	1	exonic	PLA2G2C	.	nonsynonymous SNV	PLA2G2C:NM_001105572:exon3:c.A419G:p.Q140R	rs6426616	.	.	0.5942	.	0.75	.	.	0.48	T	0	B	0.051	N	1	P	1.73	T	1449.92	snp	FAO=152	FDP=152	FR=.	FRO=0	FSAF=54	FSAR=98	FSRF=0	FSRR=0	FWDB=0.0421374	FXX=0	LEN=1	MLLD=129.511	PB=0.5	PBP=1	QD=38.1557	RBI=0.118391
chr1	20501582	20501582	G	A	1	91	91	1	exonic	PLA2G2C	.	stopgain	PLA2G2C:NM_001105572:exon1:c.C106T:p.R36X	rs12139100	.	.	0.176	.	0.39	.	.	0.38	T	.	.	0.051	N	0	P	.	.	867.91	snp	FAO=92	FDP=92	FR=.	FRO=0	FSAF=71	FSAR=21	FSRF=0	FSRR=0	FWDB=-0.0100613	FXX=0.0107515	LEN=1	MLLD=61.5864	PB=0.5	PBP=1	QD=37.7351	RBI=0.0560058
chr1	20657352	20657352	T	C	0.996226	264	265	3	intronic	VWA5B1	.	.	.	rs2072753	.	.	0.4387	.	0.91	.	.	.	.	.	.	.	.	.	.	.	.	2533.65	snp	FAO=269	FDP=269	FR=.	FRO=0	FSAF=129	FSAR=140	FSRF=0	FSRR=0	FWDB=-0.0676681	FXX=0.0073798	LEN=1	MLLD=48.8427	PB=0.5	PBP=1	QD=37.675	RBI=0.069902
chr1	20671961	20671961	G	A	1	87	87	1	exonic	VWA5B1	.	nonsynonymous SNV	VWA5B1:NM_001039500:exon17:c.G2639A:p.R880H	rs11582960	.	.	0.3319	.	0.36	.	.	0	D	1	D	0	D	0	P	3.01	T	832.2	snp	FAO=87	FDP=87	FR=.	FRO=0	FSAF=38	FSAR=49	FSRF=0	FSRR=0	FWDB=0.0122721	FXX=0	LEN=1	MLLD=160.412	PB=0.5	PBP=1	QD=38.2621	RBI=0.0543451
chr1	20676597	20676597	G	A	0.981061	259	264	3	intronic	VWA5B1	.	.	.	rs41264539	.	.	0.0654	.	0.07	.	.	.	.	.	.	.	.	.	.	.	.	2397.61	snp	FAO=260	FDP=264	FR=.	FRO=4	FSAF=140	FSAR=120	FSRF=2	FSRR=2	FWDB=0.103016	FXX=0	LEN=1	MLLD=47.811	PB=0.5	PBP=1	QD=36.3274	RBI=0.105515
chr1	20678394	20678394	G	A	1	186	186	1	intronic	VWA5B1	.	.	.	rs41265045	.	.	.	.	0.07	.	.	.	.	.	.	.	.	.	.	.	.	1794.25	snp	FAO=187	FDP=187	FR=.	FRO=0	FSAF=106	FSAR=81	FSRF=0	FSRR=0	FWDB=-0.00203929	FXX=0	LEN=1	MLLD=348.397	PB=0.5	PBP=1	QD=38.3797	RBI=0.00818994
chr1	20680718	20680718	G	A	1	69	69	1	exonic	VWA5B1	.	nonsynonymous SNV	VWA5B1:NM_001039500:exon22:c.G3610A:p.E1204K	rs2072751	.	.	.	.	0.29	.	.	0.39	T	0.995	D	0	N	0	P	1.41	T	664.46	snp	FAO=69	FDP=69	FR=.	FRO=0	FSAF=56	FSAR=13	FSRF=0	FSRR=0	FWDB=0.0261865	FXX=0	LEN=1	MLLD=61.3386	PB=0.5	PBP=1	QD=38.5194	RBI=0.0281028
chr1	20680760	20680760	A	G	0.985714	69	70	1	UTR3	VWA5B1	NM_001039500:c.*4A>G	.	.	rs230180	.	.	.	.	0.91	.	.	.	.	.	.	.	.	.	.	.	.	677.12	snp	FAO=70	FDP=70	FR=.	FRO=0	FSAF=56	FSAR=14	FSRF=0	FSRR=0	FWDB=0.0129912	FXX=0	LEN=1	MLLD=238.481	PB=0.5	PBP=1	QD=38.6926	RBI=0.0965962
chr1	20915590	20915590	C	-	#VALUE!	15;5	28	3;3	UTR5	CDA	NM_001785:c.-33del-	.	.	rs3215400	.	.	0.5611	.	0.65	.	.	.	.	.	.	.	.	.	.	.	.	162.8	del;snp	FAO=19,5	FDP=31	FR=.	FRO=7	FSAF=4,5	FSAR=15,0	FSRF=2	FSRR=5	FWDB=0.164949,0.065637	FXX=0	LEN=1,1	MLLD=29.3913,25.6861	PB=0.5,0.5	PBP=1,1	QD=21.0068	RBI=0.175726,0.102414
chr1	20940463	20940463	T	C	0.7	329	470	2	intronic	CDA	.	.	.	rs3738130	.	.	0.1967	.	0.32	.	.	.	.	.	.	.	.	.	.	.	.	1711.21	snp	FAO=278	FDP=397	FR=.	FRO=119	FSAF=126	FSAR=152	FSRF=55	FSRR=64	FWDB=-0.0664453	FXX=0.00749981	LEN=1	MLLD=223.486	PB=0.5	PBP=1	QD=17.2414	RBI=0.0664893
chr1	20945055	20945055	C	T	0.744	93	125	3	exonic	CDA	.	synonymous SNV	CDA:NM_001785:exon4:c.C435T:p.T145T	rs1048977	.	.	0.3149	.	0.43	.	.	.	.	.	.	.	.	.	.	.	.	617.47	snp	FAO=93	FDP=124	FR=.	FRO=31	FSAF=50	FSAR=43	FSRF=17	FSRR=14	FWDB=0.0142576	FXX=0.00799936	LEN=1	MLLD=257.298	PB=0.5	PBP=1	QD=19.9184	RBI=0.0195552
chr1	20964270	20964271	CT	-	0.583851	94	161	4	intronic	PINK1	.	.	.	rs35832516	.	.	.	.	0.15	.	.	.	.	.	.	.	.	.	.	.	.	239.15	del	FAO=101	FDP=156	FR=.	FRO=55	FSAF=54	FSAR=47	FSRF=36	FSRR=19	FWDB=0.0543838	FXX=0.031054	LEN=2	MLLD=130.327	PB=0.5	PBP=1	QD=6.132	RBI=0.0552662
chr1	20964328	20964328	A	G	0.979866	146	149	1	intronic	PINK1	.	.	.	rs2298298	.	.	0.8801	.	0.93	.	.	.	.	.	.	.	.	.	.	.	.	1423.13	snp	FAO=149	FDP=149	FR=.	FRO=0	FSAF=81	FSAR=68	FSRF=0	FSRR=0	FWDB=0.125846	FXX=0.0197355	LEN=1	MLLD=59.6544	PB=0.5	PBP=1	QD=38.2049	RBI=0.13414
chr1	20972048	20972048	G	A	1	83	83	1	ncRNA_intronic	PINK1-AS	.	.	.	rs3131713	.	.	0.8797	.	0.93	.	.	.	.	.	.	.	.	.	.	.	.	786.12	snp	FAO=83	FDP=83	FR=.	FRO=0	FSAF=60	FSAR=23	FSRF=0	FSRR=0	FWDB=-0.0514865	FXX=0	LEN=1	MLLD=64.8425	PB=0.5	PBP=1	QD=37.8852	RBI=0.0828303
chr1	20977000	20977000	A	C	0.707031	181	256	2	exonic	PINK1	.	nonsynonymous SNV	PINK1:NM_032409:exon8:c.A1562C:p.N521T	rs1043424	.	.	0.2713	.	0.4	.	.	0.24	T	0.022	B	0.169	N	1	P	-0.81	T	1124.46	snp	FAO=181	FDP=256	FR=.	FRO=75	FSAF=111	FSAR=70	FSRF=34	FSRR=41	FWDB=-0.0390714	FXX=0	LEN=1	MLLD=205.736	PB=0.5	PBP=1	QD=17.5697	RBI=0.0603927
chr1	20977221	20977221	A	T	1	205	205	1	ncRNA_exonic	PINK1-AS	.	.	.	rs686658	.	.	0.8793	.	0.91	.	.	.	.	.	.	.	.	.	.	.	.	1953.63	snp	FAO=204	FDP=204	FR=.	FRO=0	FSAF=85	FSAR=119	FSRF=0	FSRR=0	FWDB=-0.00293786	FXX=0.00487781	LEN=1	MLLD=320.877	PB=0.5	PBP=1	QD=38.3065	RBI=0.00496128
chr1	20978832	20978832	T	C	0.965517	140	145	2	UTR3	DDOST	NM_005216:c.*40A>G	.	.	rs6893	.	.	0.8813	.	0.91	.	.	.	.	.	.	.	.	.	.	.	.	1294.31	snp	FAO=142	FDP=146	FR=.	FRO=4	FSAF=104	FSAR=38	FSRF=3	FSRR=1	FWDB=0.0119647	FXX=0	LEN=1	MLLD=59.5397	PB=0.5	PBP=1	QD=35.4604	RBI=0.03139
chr1	20980086	20980086	C	-	0.521739	72	138	3	intronic	DDOST	.	.	.	rs35610874	.	.	0.1313	.	0.18	.	.	.	.	.	.	.	.	.	.	.	.	242.73	del	FAO=93	FDP=136	FR=.	FRO=43	FSAF=48	FSAR=45	FSRF=21	FSRR=22	FWDB=-0.02894	FXX=0.0144917	LEN=1	MLLD=23.3809	PB=0.5	PBP=1	QD=7.13912	RBI=0.0565227
chr1	20980880	20980880	G	A	0.250936	67	267	2	intronic	DDOST	.	.	.	rs607254	CLINSIG=non-pathogenic;CLNDBN=not_specified;CLNREVSTAT=criteria_provided\x2c_single_submitter;CLNACC=RCV000081274.3;CLNDSDB=MedGen;CLNDSDBID=CN169374	.	0.4018	.	0.52	.	.	.	.	.	.	.	.	.	.	.	.	107.25	snp	FAO=67	FDP=267	FR=.	FRO=200	FSAF=32	FSAR=35	FSRF=107	FSRR=93	FWDB=0.0427433	FXX=0	LEN=1	MLLD=61.2413	PB=0.5	PBP=1	QD=1.60676	RBI=0.0466429
chr1	20982151	20982151	G	A	0.681373	278	408	2	intronic	DDOST	.	.	.	rs3738140	.	.	0.1966	.	0.25	.	.	.	.	.	.	.	.	.	.	.	.	1662.73	snp	FAO=275	FDP=399	FR=.	FRO=124	FSAF=152	FSAR=123	FSRF=79	FSRR=45	FWDB=0.0345553	FXX=0.00249994	LEN=1	MLLD=52.9244	PB=0.5	PBP=1	QD=16.669	RBI=0.0346155
chr1	20982631	20982631	G	A	0.991713	359	362	1	exonic	DDOST	.	synonymous SNV	DDOST:NM_005216:exon3:c.C366T:p.G122G	rs4704	.	.	0.6103	.	0.76	.	.	.	.	.	.	.	.	.	.	.	.	3430.42	snp	FAO=360	FDP=360	FR=.	FRO=0	FSAF=161	FSAR=199	FSRF=0	FSRR=0	FWDB=-0.00884563	FXX=0.00552471	LEN=1	MLLD=66.1316	PB=0.5	PBP=1	QD=38.1158	RBI=0.0347471
chr1	20987873	20987873	G	C	1	36	36	1	exonic	DDOST	.	nonsynonymous SNV	DDOST:NM_005216:exon1:c.C22G:p.R8G	rs537816	.	.	0.9996	.	1	.	.	1	T	0	B	0	N	1	P	0.88	T	339.21	snp	FAO=36	FDP=36	FR=.	FRO=0	FSAF=13	FSAR=23	FSRF=0	FSRR=0	FWDB=-0.013465	FXX=0	LEN=1	MLLD=228.655	PB=0.5	PBP=1	QD=37.6899	RBI=0.0271208
chr1	20992606	20992606	G	T	0.282927	58	205	3	intronic	KIF17	.	.	.	rs630484	.	.	.	.	0.44	.	.	.	.	.	.	.	.	.	.	.	.	117.74	snp	FAO=58	FDP=204	FR=.	FRO=146	FSAF=24	FSAR=34	FSRF=73	FSRR=73	FWDB=0.0130069	FXX=0.00487781	LEN=1	MLLD=75.1378	PB=0.5	PBP=1	QD=2.30853	RBI=0.0291115
chr1	20992739	20992739	T	C	0.343284	69	201	1	exonic	KIF17	.	nonsynonymous SNV	KIF17:NM_001122819:exon14:c.A2876G:p.Q959R,KIF17:NM_001287212:exon14:c.A2579G:p.Q860R,KIF17:NM_020816:exon14:c.A2879G:p.Q960R	.	.	.	.	.	.	.	.	0.02	D	0.069	B	.	.	0.973	N	-0.55	T	185.88	snp	FAO=69	FDP=201	FR=.	FRO=132	FSAF=19	FSAR=50	FSRF=51	FSRR=81	FWDB=0.0123478	FXX=0	LEN=1	MLLD=147.209	PB=0.5	PBP=1	QD=3.69917	RBI=0.0124347
chr1	20992819	20992819	G	C	1	95	95	1	exonic	KIF17	.	nonsynonymous SNV	KIF17:NM_001122819:exon14:c.C2796G:p.D932E,KIF17:NM_001287212:exon14:c.C2499G:p.D833E,KIF17:NM_020816:exon14:c.C2799G:p.D933E	rs631357	.	.	0.8053	.	0.82	.	.	1	T	0	B	.	.	1	P	0.04	T	904.54	snp	FAO=95	FDP=95	FR=.	FRO=0	FSAF=38	FSAR=57	FSRF=0	FSRR=0	FWDB=-0.0322095	FXX=0	LEN=1	MLLD=70.7682	PB=0.5	PBP=1	QD=38.086	RBI=0.0425235
chr1	20992887	20992887	C	A	0.977011	85	87	1	intronic	KIF17	.	.	.	rs61778493	.	.	.	.	0.16	.	.	.	.	.	.	.	.	.	.	.	.	805.73	snp	FAO=87	FDP=89	FR=.	FRO=2	FSAF=31	FSAR=56	FSRF=1	FSRR=1	FWDB=0.079918	FXX=0	LEN=1	MLLD=321.813	PB=0.5	PBP=1	QD=36.2124	RBI=0.0904908
chr1	20992933	20992933	G	C	1	57	57	1	intronic	KIF17	.	.	.	rs573268	.	.	.	.	1	.	.	.	.	.	.	.	.	.	.	.	.	550.42	snp	FAO=58	FDP=58	FR=.	FRO=0	FSAF=1	FSAR=57	FSRF=0	FSRR=0	FWDB=0.0311775	FXX=0	LEN=1	MLLD=65.0891	PB=0.5	PBP=1	QD=37.96	RBI=0.0314403
chr1	21024901	21024901	C	T	0.98	49	50	1	exonic	KIF17	.	nonsynonymous SNV	KIF17:NM_001122819:exon6:c.G1204A:p.V402M,KIF17:NM_001287212:exon6:c.G904A:p.V302M,KIF17:NM_020816:exon6:c.G1204A:p.V402M	rs522496	.	.	0.6391	.	0.72	.	.	0.18	T	0.006	B	0.914	N	1	P	-0.51	T	459.8	snp	FAO=49	FDP=50	FR=.	FRO=1	FSAF=23	FSAR=26	FSRF=0	FSRR=1	FWDB=0.0222109	FXX=0	LEN=1	MLLD=196.499	PB=0.5	PBP=1	QD=36.784	RBI=0.0241772
chr1	21043913	21043913	T	C	0.47541	58	122	1	UTR5	KIF17	NM_001287212:c.-1850A>G	.	.	rs604659	.	.	.	.	0.86	.	.	.	.	.	.	.	.	.	.	.	.	239.01	snp	FAO=58	FDP=122	FR=.	FRO=64	FSAF=50	FSAR=8	FSRF=42	FSRR=22	FWDB=-0.00971637	FXX=0	LEN=1	MLLD=388.269	PB=0.5	PBP=1	QD=7.83635	RBI=0.0303433
chr1	21043926	21043926	T	C	0.472	59	125	1	UTR5	KIF17	NM_001287212:c.-1863A>G	.	.	rs604645	.	.	0.7008	.	0.9	.	.	.	.	.	.	.	.	.	.	.	.	257.97	snp	FAO=61	FDP=126	FR=.	FRO=65	FSAF=49	FSAR=12	FSRF=42	FSRR=23	FWDB=-0.0105813	FXX=0.023254	LEN=1	MLLD=319.501	PB=0.5	PBP=1	QD=8.18955	RBI=0.010805
chr1	21044161	21044161	A	G	0.600707	170	283	1	exonic	KIF17	.	synonymous SNV	KIF17:NM_001122819:exon1:c.T39C:p.R13R,KIF17:NM_020816:exon1:c.T39C:p.R13R	rs601329	.	.	0.6902	.	0.9	.	.	.	.	.	.	.	.	.	.	.	.	889.67	snp	FAO=172	FDP=285	FR=.	FRO=113	FSAF=85	FSAR=87	FSRF=65	FSRR=48	FWDB=0.00813133	FXX=0	LEN=1	MLLD=178.473	PB=0.5	PBP=1	QD=12.4866	RBI=0.0154907
chr1	21050958	21050958	C	T	0.679245	180	265	1	exonic	SH2D5	.	synonymous SNV	SH2D5:NM_001103160:exon5:c.G309A:p.Q103Q,SH2D5:NM_001103161:exon6:c.G561A:p.Q187Q	rs592060	.	.	0.756	.	0.99	.	.	.	.	.	.	.	.	.	.	.	.	1078.62	snp	FAO=181	FDP=266	FR=.	FRO=85	FSAF=126	FSAR=55	FSRF=55	FSRR=30	FWDB=0.00307462	FXX=0	LEN=1	MLLD=137.981	PB=0.5	PBP=1	QD=16.2198	RBI=0.0331449
chr1	21091861	21091861	G	T	0.285714	10	35	2	intronic	HP1BP3	.	.	.	rs1985278	.	.	0.3966	.	0.4	.	.	.	.	.	.	.	.	.	.	.	.	28.42	snp	FAO=10	FDP=35	FR=.	FRO=25	FSAF=5	FSAR=5	FSRF=18	FSRR=7	FWDB=0.0519444	FXX=0	LEN=1	MLLD=59.5609	PB=0.5	PBP=1	QD=3.24792	RBI=0.0987466
chr1	21167404	21167404	A	G	1	223	223	2	exonic	EIF4G3	.	synonymous SNV	EIF4G3:NM_003760:exon25:c.T3838C:p.L1280L,EIF4G3:NM_001198801:exon28:c.T3946C:p.L1316L,EIF4G3:NM_001198802:exon28:c.T3856C:p.L1286L	rs2230573	.	.	0.9994	.	1	.	.	.	.	.	.	.	.	.	.	.	.	2133.14	snp	FAO=223	FDP=223	FR=.	FRO=0	FSAF=140	FSAR=83	FSRF=0	FSRR=0	FWDB=0.00606381	FXX=0	LEN=1	MLLD=409.504	PB=0.5	PBP=1	QD=38.2625	RBI=0.0105964
chr1	21184043	21184043	T	C	0.69	276	400	2	intronic	EIF4G3	.	.	.	rs184594164	.	.	0.0028	.	0.005	.	.	.	.	.	.	.	.	.	.	.	.	1671.32	snp	FAO=276	FDP=400	FR=.	FRO=124	FSAF=105	FSAR=171	FSRF=58	FSRR=66	FWDB=-0.0129297	FXX=0	LEN=1	MLLD=190.203	PB=0.5	PBP=1	QD=16.7132	RBI=0.0324289
chr1	21307439	21307439	C	T	0.310924	74	238	2	intronic	EIF4G3	.	.	.	rs115655816	.	.	.	.	0.0089	.	.	.	.	.	.	.	.	.	.	.	.	170.4	snp	FAO=74	FDP=238	FR=.	FRO=164	FSAF=41	FSAR=33	FSRF=88	FSRR=76	FWDB=0.00676659	FXX=0	LEN=1	MLLD=167.013	PB=0.5	PBP=1	QD=2.86391	RBI=0.0268244
chr1	21804815	21804815	T	G	1	256	256	4	intronic	NBPF3	.	.	.	rs7535654	.	.	0.999	.	1	.	.	.	.	.	.	.	.	.	.	.	.	2456.33	snp	FAO=256	FDP=256	FR=.	FRO=0	FSAF=126	FSAR=130	FSRF=0	FSRR=0	FWDB=0.0098621	FXX=0	LEN=1	MLLD=313.659	PB=0.5	PBP=1	QD=38.3802	RBI=0.0147552
chr1	21887290	21887290	C	A	0.406061	134	330	4	intronic	ALPL	.	.	.	rs1767430	.	.	0.3948	.	0.42	.	.	.	.	.	.	.	.	.	.	.	.	427.94	snp	FAO=134	FDP=337	FR=.	FRO=203	FSAF=55	FSAR=79	FSRF=114	FSRR=89	FWDB=-0.0474544	FXX=0	LEN=1	MLLD=57.9449	PB=0.5	PBP=1	QD=5.07945	RBI=0.0544125
chr1	21889635	21889635	T	C	1	152	152	1	exonic	ALPL	.	synonymous SNV	ALPL:NM_001177520:exon3:c.T99C:p.S33S,ALPL:NM_001127501:exon4:c.T165C:p.S55S,ALPL:NM_000478:exon5:c.T330C:p.S110S	rs1780316	.	.	0.9493	.	0.99	.	.	.	.	.	.	.	.	.	.	.	.	1420.87	snp	FAO=149	FDP=149	FR=.	FRO=0	FSAF=66	FSAR=83	FSRF=0	FSRR=0	FWDB=-0.153207	FXX=0.0197355	LEN=1	MLLD=191.851	PB=0.5	PBP=1	QD=38.1443	RBI=0.153877
chr1	21904206	21904206	C	T	0.60241	50	83	8	UTR3	ALPL	NM_001177520:c.*65C>T,NM_001127501:c.*65C>T,NM_000478:c.*65C>T	.	.	rs1697405	.	.	.	.	0.42	.	.	.	.	.	.	.	.	.	.	.	.	269.92	snp	FAO=50	FDP=82	FR=.	FRO=32	FSAF=22	FSAR=28	FSRF=1	FSRR=31	FWDB=0.0120101	FXX=0.0120467	LEN=1	MLLD=258.254	PB=0.5	PBP=1	QD=13.1668	RBI=0.0177789
chr1	21935433	21935433	G	T	0.663158	63	95	2	intronic	RAP1GAP	.	.	.	rs861212	.	.	0.493	.	0.65	.	.	.	.	.	.	.	.	.	.	.	.	373.31	snp	FAO=63	FDP=94	FR=.	FRO=31	FSAF=27	FSAR=36	FSRF=18	FSRR=13	FWDB=0.00735051	FXX=0.0105252	LEN=1	MLLD=230.352	PB=0.5	PBP=1	QD=15.8853	RBI=0.00758628
chr1	21940555	21940555	C	T	0.857923	157	183	1	exonic	RAP1GAP	.	nonsynonymous SNV	RAP1GAP:NM_001145658:exon8:c.G511A:p.A171T,RAP1GAP:NM_002885:exon8:c.G319A:p.A107T,RAP1GAP:NM_001145657:exon9:c.G319A:p.A107T	rs2275363	.	.	0.4557	.	0.47	.	.	0.53	T	0.001	B	0.247	N	1	P	-3.27	D	1207.44	snp	FAO=157	FDP=183	FR=.	FRO=26	FSAF=72	FSAR=85	FSRF=12	FSRR=14	FWDB=-0.0185687	FXX=0	LEN=1	MLLD=69.315	PB=0.5	PBP=1	QD=26.3922	RBI=0.0288594
chr1	21943820	21943820	G	A	0.208955	28	134	2	exonic	RAP1GAP	.	synonymous SNV	RAP1GAP:NM_001145658:exon7:c.C462T:p.Y154Y,RAP1GAP:NM_002885:exon7:c.C270T:p.Y90Y,RAP1GAP:NM_001145657:exon8:c.C270T:p.Y90Y	rs2275360	.	.	0.2591	.	0.66	.	.	.	.	.	.	.	.	.	.	.	.	35.99	snp	FAO=28	FDP=134	FR=.	FRO=106	FSAF=11	FSAR=17	FSRF=54	FSRR=52	FWDB=-0.0323466	FXX=0	LEN=1	MLLD=149.32	PB=0.5	PBP=1	QD=1.07425	RBI=0.0483364
chr1	22013771	22013771	G	A	0.995885	242	243	1	intronic	USP48	.	.	.	rs10493008	.	.	0.4398	.	0.77	.	.	.	.	.	.	.	.	.	.	.	.	2323.26	snp	FAO=243	FDP=243	FR=.	FRO=0	FSAF=138	FSAR=105	FSRF=0	FSRR=0	FWDB=-0.00786715	FXX=0.00816293	LEN=1	MLLD=337.152	PB=0.5	PBP=1	QD=38.243	RBI=0.0313147
chr1	22109370	22109370	G	A	0.330073	135	409	1	exonic	USP48	.	synonymous SNV	USP48:NM_001032730:exon1:c.C81T:p.H27H,USP48:NM_032236:exon1:c.C81T:p.H27H	rs10917042	.	.	0.2186	.	0.72	.	.	.	.	.	.	.	.	.	.	.	.	323.48	snp	FAO=132	FDP=400	FR=.	FRO=268	FSAF=64	FSAR=68	FSRF=139	FSRR=129	FWDB=-0.00555277	FXX=0	LEN=1	MLLD=171.429	PB=0.5	PBP=1	QD=3.23483	RBI=0.0123021
chr1	22141206	22141206	A	C	1	79	79	2	exonic	LDLRAD2	.	nonsynonymous SNV	LDLRAD2:NM_001013693:exon2:c.A401C:p.N134T	rs10917051	.	.	0.693	.	0.85	.	.	1	T	0	B	0.104	N	0.999	P	0.8	T	760.76	snp	FAO=79	FDP=79	FR=.	FRO=0	FSAF=38	FSAR=41	FSRF=0	FSRR=0	FWDB=-0.127546	FXX=0	LEN=1	MLLD=68.0279	PB=0.5	PBP=1	QD=38.5197	RBI=0.139852
chr1	22149935	22149935	T	C	1	235	235	1	exonic	HSPG2	.	synonymous SNV	HSPG2:NM_001291860:exon97:c.A13053G:p.S4351S,HSPG2:NM_005529:exon97:c.A13050G:p.S4350S	rs897467	.	.	0.8281	.	0.85	.	.	.	.	.	.	.	.	.	.	.	.	2251.9	snp	FAO=235	FDP=235	FR=.	FRO=0	FSAF=131	FSAR=104	FSRF=0	FSRR=0	FWDB=0.00441769	FXX=0	LEN=1	MLLD=235.475	PB=0.5	PBP=1	QD=38.3303	RBI=0.0109338
chr1	22150118	22150118	C	T	0.626062	221	353	1	exonic	HSPG2	.	nonsynonymous SNV	HSPG2:NM_001291860:exon96:c.G12997A:p.V4333I,HSPG2:NM_005529:exon96:c.G12994A:p.V4332I	rs1138469	.	.	0.0615	.	0.1	.	.	1	T	0.003	B	0.174	N	1	N	-0.88	T	1219.19	snp	FAO=223	FDP=354	FR=.	FRO=131	FSAF=108	FSAR=115	FSRF=61	FSRR=70	FWDB=-0.0143676	FXX=0.00281682	LEN=1	MLLD=129.303	PB=0.5	PBP=1	QD=13.7762	RBI=0.0251701
chr1	22150257	22150257	C	T	0.402715	89	221	2	UTR3	LDLRAD2	NM_001013693:c.*1549C>T	.	.	rs3736357	.	.	0.4941	.	0.65	.	.	.	.	.	.	.	.	.	.	.	.	294.31	snp	FAO=89	FDP=221	FR=.	FRO=132	FSAF=49	FSAR=40	FSRF=78	FSRR=54	FWDB=0.00868903	FXX=0	LEN=1	MLLD=58.169	PB=0.5	PBP=1	QD=5.32678	RBI=0.0210208
chr1	22154845	22154845	A	G	0.656757	243	370	1	exonic	HSPG2	.	synonymous SNV	HSPG2:NM_001291860:exon89:c.T12315C:p.D4105D,HSPG2:NM_005529:exon89:c.T12312C:p.D4104D	rs2228347	.	.	0.3063	.	0.51	.	.	.	.	.	.	.	.	.	.	.	.	1395.69	snp	FAO=243	FDP=370	FR=.	FRO=127	FSAF=75	FSAR=168	FSRF=63	FSRR=64	FWDB=-0.016086	FXX=0	LEN=1	MLLD=224.958	PB=0.5	PBP=1	QD=15.0885	RBI=0.0217624
chr1	22157689	22157689	G	A	0.967914	362	374	1	intronic	HSPG2	.	.	.	rs3736355	.	.	0.8022	.	0.83	.	.	.	.	.	.	.	.	.	.	.	.	3311.32	snp	FAO=363	FDP=372	FR=.	FRO=9	FSAF=171	FSAR=192	FSRF=2	FSRR=7	FWDB=0.00768451	FXX=0.00534745	LEN=1	MLLD=325.515	PB=0.5	PBP=1	QD=35.6056	RBI=0.0408323
chr1	22158157	22158157	A	G	0.275	11	40	1	exonic	HSPG2	.	synonymous SNV	HSPG2:NM_001291860:exon82:c.T11343C:p.N3781N,HSPG2:NM_005529:exon82:c.T11340C:p.N3780N	rs2229488	.	.	0.0772	.	0.18	.	.	.	.	.	.	.	.	.	.	.	.	30.09	snp	FAO=11	FDP=39	FR=.	FRO=28	FSAF=5	FSAR=6	FSRF=19	FSRR=9	FWDB=-0.0122831	FXX=0.0249938	LEN=1	MLLD=176.021	PB=0.5	PBP=1	QD=3.08575	RBI=0.0137726
chr1	22160148	22160148	C	T	0.313725	48	153	1	intronic	HSPG2	.	.	.	rs7547731	.	.	0.4922	.	0.65	.	.	.	.	.	.	.	.	.	.	.	.	121.44	snp	FAO=49	FDP=154	FR=.	FRO=105	FSAF=14	FSAR=35	FSRF=29	FSRR=76	FWDB=0.0204572	FXX=0.0064512	LEN=1	MLLD=73.6341	PB=0.5	PBP=1	QD=3.15436	RBI=0.020682
chr1	22163402	22163402	G	A	0.676471	230	340	1	exonic	HSPG2	.	synonymous SNV	HSPG2:NM_001291860:exon75:c.C10251T:p.S3417S,HSPG2:NM_005529:exon75:c.C10248T:p.S3416S	rs41310390	.	.	0.0614	.	0.22	.	.	.	.	.	.	.	.	.	.	.	.	1365.3	snp	FAO=230	FDP=340	FR=.	FRO=110	FSAF=127	FSAR=103	FSRF=61	FSRR=49	FWDB=-0.0195323	FXX=0	LEN=1	MLLD=70.2139	PB=0.5	PBP=1	QD=16.0623	RBI=0.0282602
chr1	22165901	22165901	A	G	0.349206	66	189	1	exonic	HSPG2	.	synonymous SNV	HSPG2:NM_001291860:exon73:c.T9855C:p.A3285A,HSPG2:NM_005529:exon73:c.T9852C:p.A3284A	rs2291826	.	.	0.2571	.	0.55	.	.	.	.	.	.	.	.	.	.	.	.	182.38	snp	FAO=66	FDP=189	FR=.	FRO=123	FSAF=23	FSAR=43	FSRF=48	FSRR=75	FWDB=-0.0136315	FXX=0	LEN=1	MLLD=92.6606	PB=0.5	PBP=1	QD=3.85982	RBI=0.0204106
chr1	22168534	22168534	T	C	0.541985	71	131	1	exonic	HSPG2	.	nonsynonymous SNV	HSPG2:NM_001291860:exon69:c.A9157G:p.I3053V,HSPG2:NM_005529:exon69:c.A9154G:p.I3052V	.	.	.	.	.	0.0001	.	.	1	T	0.951	P	0.033	N	0.562	D	-0.22	T	418.14	snp	FAO=82	FDP=136	FR=.	FRO=54	FSAF=40	FSAR=42	FSRF=19	FSRR=35	FWDB=0.0360482	FXX=0.0555517	LEN=1	MLLD=177.527	PB=0.5	PBP=1	QD=12.2982	RBI=0.0360972
chr1	22174426	22174426	T	G	0.660131	202	306	1	intronic	HSPG2	.	.	.	rs2290501	.	.	0.3108	.	0.54	.	.	.	.	.	.	.	.	1	P	0.97	T	1197.19	snp	FAO=204	FDP=306	FR=.	FRO=102	FSAF=78	FSAR=126	FSRF=46	FSRR=56	FWDB=0.0972153	FXX=0.0129028	LEN=1	MLLD=133.863	PB=0.5	PBP=1	QD=15.6495	RBI=0.0980454
chr1	22183471	22183471	A	C	0.992754	137	138	1	intronic	HSPG2	.	.	.	rs12024579	.	.	0.8131	.	0.83	.	.	.	.	.	.	.	.	.	.	.	.	1363.08	snp	FAO=143	FDP=143	FR=.	FRO=0	FSAF=76	FSAR=67	FSRF=0	FSRR=0	FWDB=0.00709627	FXX=0	LEN=1	MLLD=238.884	PB=0.5	PBP=1	QD=38.128	RBI=0.155195
chr1	22183739	22183739	A	G	0.335443	53	158	2	intronic	HSPG2	.	.	.	rs2305562	.	.	0.5549	.	0.56	.	.	.	.	.	.	.	.	.	.	.	.	140.34	snp	FAO=53	FDP=158	FR=.	FRO=105	FSAF=25	FSAR=28	FSRF=54	FSRR=51	FWDB=-0.000745354	FXX=0	LEN=1	MLLD=63.0773	PB=0.5	PBP=1	QD=3.5529	RBI=0.0113226
chr1	22186234	22186234	A	G	0.98913	91	92	1	intronic	HSPG2	.	.	.	rs10917056	.	.	.	.	1	.	.	.	.	.	.	.	.	.	.	.	.	846.53	snp	FAO=91	FDP=92	FR=.	FRO=1	FSAF=45	FSAR=46	FSRF=0	FSRR=1	FWDB=0.0420307	FXX=0	LEN=1	MLLD=93.7558	PB=0.5	PBP=1	QD=36.8058	RBI=0.0746828
chr1	22191454	22191454	G	A	1	71	71	1	exonic	HSPG2	.	nonsynonymous SNV	HSPG2:NM_001291860:exon36:c.C4511T:p.A1504V,HSPG2:NM_005529:exon36:c.C4508T:p.A1503V	rs897471	.	.	0.7396	.	0.9	.	.	0.07	T	1	D	0.002	N	0.999	P	1.27	T	673.07	snp	FAO=71	FDP=71	FR=.	FRO=0	FSAF=19	FSAR=52	FSRF=0	FSRR=0	FWDB=0.0320332	FXX=0	LEN=1	MLLD=116.878	PB=0.5	PBP=1	QD=37.9194	RBI=0.0406669
chr1	22199245	22199245	C	T	1	165	165	2	exonic	HSPG2	.	synonymous SNV	HSPG2:NM_001291860:exon32:c.G3900A:p.V1300V,HSPG2:NM_005529:exon32:c.G3897A:p.V1299V	rs2229482	.	.	0.6429	.	0.71	.	.	.	.	.	.	.	.	.	.	.	.	1578.17	snp	FAO=165	FDP=165	FR=.	FRO=0	FSAF=77	FSAR=88	FSRF=0	FSRR=0	FWDB=-0.0249582	FXX=0	LEN=1	MLLD=70.4946	PB=0.5	PBP=1	QD=38.2586	RBI=0.0278341
chr1	22199821	22199821	G	A	0.993789	160	161	3	intronic	HSPG2	.	.	.	rs2454290	.	.	0.8559	.	0.98	.	.	.	.	.	.	.	.	.	.	.	.	1528.94	snp	FAO=160	FDP=160	FR=.	FRO=0	FSAF=97	FSAR=63	FSRF=0	FSRR=0	FWDB=0.0311282	FXX=0.00621079	LEN=1	MLLD=61.6722	PB=0.5	PBP=1	QD=38.2234	RBI=0.0797217
chr1	22206649	22206649	T	C	0.990148	201	203	2	exonic	HSPG2	.	nonsynonymous SNV	HSPG2:NM_001291860:exon17:c.A2297G:p.N766S,HSPG2:NM_005529:exon17:c.A2294G:p.N765S	rs989994	.	.	0.9991	.	1	.	.	0.24	T	0.003	B	0.016	N	0.002	P	0.11	T	1911.22	snp	FAO=202	FDP=202	FR=.	FRO=0	FSAF=97	FSAR=105	FSRF=0	FSRR=0	FWDB=-0.086574	FXX=0.00492587	LEN=1	MLLD=65.2099	PB=0.5	PBP=1	QD=37.8459	RBI=0.0941481
chr1	22206942	22206942	G	A	0.996047	252	253	2	exonic	HSPG2	.	synonymous SNV	HSPG2:NM_001291860:exon16:c.C2112T:p.A704A,HSPG2:NM_005529:exon16:c.C2109T:p.A703A	rs1874793	.	.	0.9991	.	1	.	.	.	.	.	.	.	.	.	.	.	.	2412.4	snp	FAO=252	FDP=252	FR=.	FRO=0	FSAF=112	FSAR=140	FSRF=0	FSRR=0	FWDB=0.0435079	FXX=0.00395241	LEN=1	MLLD=241.609	PB=0.5	PBP=1	QD=38.292	RBI=0.0438041
chr1	22207235	22207235	T	C	1	106	106	1	exonic	HSPG2	.	nonsynonymous SNV	HSPG2:NM_001291860:exon15:c.A1915G:p.M639V,HSPG2:NM_005529:exon15:c.A1912G:p.M638V	rs1874792	.	.	0.9994	.	1	.	.	1	T	0	B	0.062	N	1	P	1.34	T	1012.6	snp	FAO=106	FDP=106	FR=.	FRO=0	FSAF=66	FSAR=40	FSRF=0	FSRR=0	FWDB=-0.0259906	FXX=0	LEN=1	MLLD=112.349	PB=0.5	PBP=1	QD=38.2113	RBI=0.04899
chr1	22207805	22207817	CCCAGGGTGGCAG	-	0.966667	116	120	3	intronic	HSPG2	.	.	.	rs139046040	.	.	0.998	.	1	.	.	.	.	.	.	.	.	.	.	.	.	690.84	del	FAO=117	FDP=117	FR=.	FRO=0	FSAF=34	FSAR=83	FSRF=0	FSRR=0	FWDB=0.00323432	FXX=0.0330551	LEN=13	MLLD=438.53	PB=0.5	PBP=1	QD=23.6184	RBI=0.0196421
chr1	22211222	22211222	T	C	0.989691	96	97	1	intronic	HSPG2	.	.	.	rs4654994	.	.	0.9348	.	0.96	.	.	.	.	.	.	.	.	.	.	.	.	918.68	snp	FAO=96	FDP=96	FR=.	FRO=0	FSAF=42	FSAR=54	FSRF=0	FSRR=0	FWDB=0.0108039	FXX=0.0103082	LEN=1	MLLD=147.176	PB=0.5	PBP=1	QD=38.2784	RBI=0.0194222
chr1	22216574	22216574	C	A	0.98366	301	306	4	exonic	HSPG2	.	synonymous SNV	HSPG2:NM_001291860:exon6:c.G474T:p.G158G,HSPG2:NM_005529:exon6:c.G474T:p.G158G	rs2254358	.	.	0.677	.	0.68	.	.	0.24	T	0.617	P	0.043	N	0.998	P	0.39	T	2828.12	snp	FAO=302	FDP=302	FR=.	FRO=0	FSAF=150	FSAR=152	FSRF=0	FSRR=0	FWDB=0.0098174	FXX=0.0130715	LEN=1	MLLD=215.553	PB=0.5	PBP=1	QD=37.4585	RBI=0.0191762
chr1	22216604	22216604	C	G	0.993243	294	296	2	exonic	HSPG2	.	synonymous SNV	HSPG2:NM_001291860:exon6:c.G444C:p.L148L,HSPG2:NM_005529:exon6:c.G444C:p.L148L	rs2254357	.	.	0.6771	.	0.68	.	.	0.91	T	0.946	P	.	.	0	P	0.56	T	2786.99	snp	FAO=294	FDP=294	FR=.	FRO=0	FSAF=141	FSAR=153	FSRF=0	FSRR=0	FWDB=0.0728057	FXX=0.00675653	LEN=1	MLLD=59.2836	PB=0.5	PBP=1	QD=37.9182	RBI=0.114007
chr1	22217108	22217108	G	A	0.967742	90	93	2	exonic	HSPG2	.	synonymous SNV	HSPG2:NM_001291860:exon4:c.C324T:p.F108F,HSPG2:NM_005529:exon4:c.C324T:p.F108F	rs2501260	.	.	0.9991	.	1	.	.	.	.	.	.	.	.	.	.	.	.	811.74	snp	FAO=91	FDP=93	FR=.	FRO=2	FSAF=19	FSAR=72	FSRF=2	FSRR=0	FWDB=0.0411227	FXX=0	LEN=1	MLLD=51.902	PB=0.5	PBP=1	QD=34.9133	RBI=0.0480303
chr1	22304712	22304712	A	G	0.996885	320	321	1	intronic	CELA3B	.	.	.	rs10917088	.	.	.	.	0.74	.	.	.	.	.	.	.	.	.	.	.	.	3078.11	snp	FAO=321	FDP=321	FR=.	FRO=0	FSAF=165	FSAR=156	FSRF=0	FSRR=0	FWDB=0.0432635	FXX=0	LEN=1	MLLD=205.707	PB=0.5	PBP=1	QD=38.3566	RBI=0.0470612
chr1	22307340	22307340	C	T	0.978261	45	46	1	exonic	CELA3B	.	synonymous SNV	CELA3B:NM_007352:exon3:c.C153T:p.S51S	rs7528228	.	.	.	.	0.99	.	.	.	.	.	.	.	.	.	.	.	.	426.12	snp	FAO=45	FDP=45	FR=.	FRO=0	FSAF=26	FSAR=19	FSRF=0	FSRR=0	FWDB=-0.0350602	FXX=0.0217344	LEN=1	MLLD=55.9994	PB=0.5	PBP=1	QD=37.8777	RBI=0.0442345
chr1	22307358	22307358	C	G	0.978261	45	46	2	exonic	CELA3B	.	synonymous SNV	CELA3B:NM_007352:exon3:c.C171G:p.T57T	rs7528300	.	.	.	.	0.99	.	.	.	.	.	.	.	.	.	.	.	.	435.31	snp	FAO=46	FDP=46	FR=.	FRO=0	FSAF=26	FSAR=20	FSRF=0	FSRR=0	FWDB=0.0545197	FXX=0	LEN=1	MLLD=62.5211	PB=0.5	PBP=1	QD=37.8533	RBI=0.0938836
chr1	22307538	22307538	C	T	0.97	291	300	3	exonic	CELA3B	.	nonsynonymous SNV	CELA3B:NM_007352:exon4:c.C235T:p.R79W	rs7528405	.	.	0.9921	.	1	.	.	0.18	T	0.962	D	0.718	N	1	P	-2.49	D	2655.03	snp	FAO=291	FDP=300	FR=.	FRO=9	FSAF=178	FSAR=113	FSRF=8	FSRR=1	FWDB=0.0360378	FXX=0	LEN=1	MLLD=234.12	PB=0.5	PBP=1	QD=35.4004	RBI=0.0386628
chr1	22310139	22310139	T	G	0.993827	322	324	2	intronic	CELA3B	.	.	.	rs10733031	.	.	.	.	0.93	.	.	.	.	.	.	.	.	.	.	.	.	3091.54	snp	FAO=323	FDP=323	FR=.	FRO=0	FSAF=191	FSAR=132	FSRF=0	FSRR=0	FWDB=0.00848134	FXX=0.00308632	LEN=1	MLLD=133.482	PB=0.5	PBP=1	QD=38.2853	RBI=0.0200787
chr1	22310145	22310145	C	T	0.996914	323	324	2	intronic	CELA3B	.	.	.	rs10733032	.	.	.	.	0.97	.	.	.	.	.	.	.	.	.	.	.	.	3078.43	snp	FAO=323	FDP=323	FR=.	FRO=0	FSAF=190	FSAR=133	FSRF=0	FSRR=0	FWDB=-0.00937764	FXX=0.00308632	LEN=1	MLLD=65.2202	PB=0.5	PBP=1	QD=38.1229	RBI=0.0507132
chr1	22310262	22310262	G	C	0.987842	325	329	2	exonic	CELA3B	.	synonymous SNV	CELA3B:NM_007352:exon5:c.G438C:p.P146P	rs10733033	.	.	0.9905	.	1	.	.	.	.	.	.	.	.	.	.	.	.	3093.08	snp	FAO=327	FDP=327	FR=.	FRO=0	FSAF=174	FSAR=153	FSRF=0	FSRR=0	FWDB=-0.113084	FXX=0.00909063	LEN=1	MLLD=53.5655	PB=0.5	PBP=1	QD=37.8358	RBI=0.129901
chr1	22310725	22310725	G	C	0.986111	71	72	2	exonic	CELA3B	.	synonymous SNV	CELA3B:NM_007352:exon6:c.G543C:p.P181P	rs3820287	.	.	0.9428	.	0.95	.	.	.	.	.	.	.	.	.	.	.	.	692.19	snp	FAO=75	FDP=75	FR=.	FRO=0	FSAF=9	FSAR=66	FSRF=0	FSRR=0	FWDB=0.0438445	FXX=0.0259707	LEN=1	MLLD=43.4796	PB=0.5	PBP=1	QD=36.9167	RBI=0.122781
chr1	22310824	22310824	T	C	1	201	201	1	exonic	CELA3B	.	synonymous SNV	CELA3B:NM_007352:exon6:c.T642C:p.N214N	rs1803531	.	.	0.992	.	1	.	.	.	.	.	.	.	.	.	.	.	.	1913.83	snp	FAO=200	FDP=200	FR=.	FRO=0	FSAF=99	FSAR=101	FSRF=0	FSRR=0	FWDB=-0.0108262	FXX=0.00497488	LEN=1	MLLD=181.249	PB=0.5	PBP=1	QD=38.2765	RBI=0.0110152
chr1	22310933	22310933	C	G	0.989529	189	191	2	intronic	CELA3B	.	.	.	rs12130164	.	.	.	.	0.94	.	.	.	.	.	.	.	.	.	.	.	.	1844.02	snp	FAO=194	FDP=194	FR=.	FRO=0	FSAF=96	FSAR=98	FSRF=0	FSRR=0	FWDB=0.0997365	FXX=0.00512794	LEN=1	MLLD=51.2261	PB=0.5	PBP=1	QD=38.021	RBI=0.101842
chr1	22313161	22313161	T	C	0.99359	155	156	2	exonic	CELA3B	.	synonymous SNV	CELA3B:NM_007352:exon7:c.T780C:p.I260I	rs1803530	.	.	0.9907	.	1	.	.	.	.	.	.	.	.	.	.	.	.	1466.63	snp	FAO=155	FDP=155	FR=.	FRO=0	FSAF=55	FSAR=100	FSRF=0	FSRR=0	FWDB=-0.0662176	FXX=0.00640985	LEN=1	MLLD=242.794	PB=0.5	PBP=1	QD=37.8485	RBI=0.0692598
chr1	22313197	22313197	C	A	0.958904	140	146	3	intronic	CELA3B	.	.	.	rs34963341	.	.	0.7397	.	0.75	.	.	.	.	.	.	.	.	.	.	.	.	1325.1	snp	FAO=140	FDP=140	FR=.	FRO=0	FSAF=40	FSAR=100	FSRF=0	FSRR=0	FWDB=0.00208606	FXX=0.0410931	LEN=1	MLLD=295.801	PB=0.5	PBP=1	QD=37.8601	RBI=0.0214282
chr1	22336277	22336277	C	G	0.988024	165	167	2	exonic	CELA3A	.	nonsynonymous SNV	CELA3A:NM_005747:exon7:c.C722G:p.A241G	rs3820285	.	.	0.9757	.	0.98	.	.	0.59	T	0	B	.	.	1	P	2.27	T	1565.17	snp	FAO=165	FDP=165	FR=.	FRO=0	FSAF=72	FSAR=93	FSRF=0	FSRR=0	FWDB=-0.0488358	FXX=0.0119753	LEN=1	MLLD=57.7498	PB=0.5	PBP=1	QD=37.9435	RBI=0.0669663
chr1	22336371	22336371	C	A	0.95679	155	162	3	intronic	CELA3A	.	.	.	rs3806297	.	.	0.7041	.	0.72	.	.	.	.	.	.	.	.	.	.	.	.	1448.06	snp	FAO=155	FDP=155	FR=.	FRO=0	FSAF=59	FSAR=96	FSRF=0	FSRR=0	FWDB=0.00766689	FXX=0.0432072	LEN=1	MLLD=299.484	PB=0.5	PBP=1	QD=37.3693	RBI=0.0236474
chr1	22832743	22832743	A	T	0.725806	135	186	3	intronic	ZBTB40	.	.	.	rs209732	.	.	0.6164	.	0.94	.	.	.	.	.	.	.	.	.	.	.	.	856.2	snp	FAO=134	FDP=185	FR=.	FRO=51	FSAF=56	FSAR=78	FSRF=17	FSRR=34	FWDB=-0.00735925	FXX=0.00537606	LEN=1	MLLD=51.4982	PB=0.5	PBP=1	QD=18.5124	RBI=0.0346972
chr1	22835677	22835677	A	G	0.66087	76	115	1	exonic	ZBTB40	.	nonsynonymous SNV	ZBTB40:NM_014870:exon9:c.A1784G:p.Y595C,ZBTB40:NM_001083621:exon10:c.A1784G:p.Y595C	rs209729	.	.	0.7192	.	0.94	.	.	0.24	T	0	B	0.668	N	1	P	1.03	T	442.37	snp	FAO=76	FDP=115	FR=.	FRO=39	FSAF=29	FSAR=47	FSRF=18	FSRR=21	FWDB=0.0233468	FXX=0	LEN=1	MLLD=282.765	PB=0.5	PBP=1	QD=15.3868	RBI=0.0239601
chr1	22846709	22846709	G	A	1	47	47	1	exonic	ZBTB40	.	nonsynonymous SNV	ZBTB40:NM_014870:exon14:c.G2989A:p.V997M,ZBTB40:NM_001083621:exon15:c.G2989A:p.V997M	rs209720	.	.	0.9947	.	1	.	.	0.3	T	0.001	B	0	N	1	P	3.53	T	447.31	snp	FAO=47	FDP=47	FR=.	FRO=0	FSAF=30	FSAR=17	FSRF=0	FSRR=0	FWDB=-0.0391417	FXX=0	LEN=1	MLLD=173.193	PB=0.5	PBP=1	QD=38.0688	RBI=0.0418065
chr1	22852715	22852715	G	C	0.571429	40	70	2	exonic	ZBTB40	.	synonymous SNV	ZBTB40:NM_014870:exon18:c.G3546C:p.P1182P,ZBTB40:NM_001083621:exon19:c.G3546C:p.P1182P	rs881646	.	.	0.3688	.	0.47	.	.	.	.	.	.	.	.	.	.	.	.	214.97	snp	FAO=41	FDP=70	FR=.	FRO=29	FSAF=23	FSAR=18	FSRF=20	FSRR=9	FWDB=0.0325328	FXX=0	LEN=1	MLLD=41.7334	PB=0.5	PBP=1	QD=12.2839	RBI=0.0411087
chr1	22895871	22895871	C	T	0.5	48	96	1	intronic	EPHA8	.	.	.	.	.	.	.	.	0.0002	.	.	.	.	.	.	.	.	.	.	.	.	212.74	snp	FAO=48	FDP=95	FR=.	FRO=47	FSAF=24	FSAR=24	FSRF=18	FSRR=29	FWDB=-0.0481486	FXX=0.0104156	LEN=1	MLLD=266.224	PB=0.5	PBP=1	QD=8.9575	RBI=0.0488566
chr1	22902772	22902772	C	T	0.630705	152	241	1	exonic	EPHA8	.	synonymous SNV	EPHA8:NM_001006943:exon3:c.C222T:p.N74N,EPHA8:NM_020526:exon3:c.C222T:p.N74N	rs56218493	.	.	0.091	.	0.22	.	.	.	.	.	.	.	.	.	.	.	.	837.79	snp	FAO=152	FDP=241	FR=.	FRO=89	FSAF=80	FSAR=72	FSRF=45	FSRR=44	FWDB=0.0331407	FXX=0	LEN=1	MLLD=200.564	PB=0.5	PBP=1	QD=13.9053	RBI=0.0335739
chr1	22903102	22903102	C	T	0.452174	52	115	2	exonic	EPHA8	.	synonymous SNV	EPHA8:NM_001006943:exon3:c.C552T:p.A184A,EPHA8:NM_020526:exon3:c.C552T:p.A184A	rs55844027	.	.	0.0401	.	0.1	.	.	.	.	.	.	.	.	.	.	.	.	201.95	snp	FAO=52	FDP=115	FR=.	FRO=63	FSAF=31	FSAR=21	FSRF=41	FSRR=22	FWDB=0.0512818	FXX=0	LEN=1	MLLD=52.5832	PB=0.5	PBP=1	QD=7.02428	RBI=0.0680068
chr1	22912865	22912865	A	G	1	21	21	1	intronic	EPHA8	.	.	.	rs537426	.	.	.	.	0.69	.	.	.	.	.	.	.	.	.	.	.	.	210.68	snp	FAO=23	FDP=23	FR=.	FRO=0	FSAF=20	FSAR=3	FSRF=0	FSRR=0	FWDB=0.0119788	FXX=0	LEN=1	MLLD=115.859	PB=0.5	PBP=1	QD=36.6392	RBI=0.0276321
chr1	22915674	22915674	G	A	0.595238	25	42	2	exonic	EPHA8	.	synonymous SNV	EPHA8:NM_001006943:exon5:c.G1290A:p.V430V,EPHA8:NM_020526:exon5:c.G1290A:p.V430V	rs56044578	.	.	0.0708	.	0.2	.	.	.	.	.	.	.	.	.	.	.	.	144.18	snp	FAO=27	FDP=42	FR=.	FRO=15	FSAF=14	FSAR=13	FSRF=5	FSRR=10	FWDB=-0.00878115	FXX=0	LEN=1	MLLD=239.573	PB=0.5	PBP=1	QD=13.7316	RBI=0.015191
chr1	22915753	22915753	T	C	0.570681	109	191	1	exonic	EPHA8	.	nonsynonymous SNV	EPHA8:NM_001006943:exon5:c.T1369C:p.S457P	rs606002	.	.	0.3566	.	0.71	.	.	.	.	0	B	.	.	1	P	5	T	558.66	snp	FAO=112	FDP=194	FR=.	FRO=82	FSAF=83	FSAR=29	FSRF=41	FSRR=41	FWDB=-0.0132857	FXX=0	LEN=1	MLLD=242.776	PB=0.5	PBP=1	QD=11.5187	RBI=0.0276142
chr1	22915858	22915858	C	T	0.624434	138	221	1	exonic	EPHA8	.	nonsynonymous SNV	EPHA8:NM_001006943:exon5:c.C1474T:p.L492F	rs76452513	.	.	0.0696	.	0.21	.	.	.	.	0	B	.	.	1	N	4.93	T	768.05	snp	FAO=141	FDP=224	FR=.	FRO=83	FSAF=72	FSAR=69	FSRF=34	FSRR=49	FWDB=-0.0108758	FXX=0	LEN=1	MLLD=186.056	PB=0.5	PBP=1	QD=13.7152	RBI=0.014665
chr1	22915891	22915891	A	T	0.36	81	225	1	UTR3	EPHA8	NM_001006943:c.*19A>T	.	.	rs79330282	.	.	0.0505	.	0.097	.	.	.	.	.	.	.	.	.	.	.	.	230.29	snp	FAO=81	FDP=225	FR=.	FRO=144	FSAF=33	FSAR=48	FSRF=72	FSRR=72	FWDB=-0.00877853	FXX=0	LEN=1	MLLD=263.75	PB=0.5	PBP=1	QD=4.09401	RBI=0.0169172
chr1	22919904	22919904	C	T	0.695473	169	243	1	exonic	EPHA8	.	synonymous SNV	EPHA8:NM_020526:exon6:c.C1401T:p.N467N	rs209696	.	.	0.2449	.	0.5	.	.	.	.	.	.	.	.	.	.	.	.	1034.28	snp	FAO=170	FDP=245	FR=.	FRO=75	FSAF=56	FSAR=114	FSRF=29	FSRR=46	FWDB=0.019854	FXX=0	LEN=1	MLLD=182.377	PB=0.5	PBP=1	QD=16.8862	RBI=0.0198603
chr1	22922546	22922546	G	A	0.395652	91	230	2	intronic	EPHA8	.	.	.	rs209692	.	.	0.291	.	0.47	.	.	.	.	.	.	.	.	.	.	.	.	293.71	snp	FAO=91	FDP=230	FR=.	FRO=139	FSAF=65	FSAR=26	FSRF=69	FSRR=70	FWDB=-0.00142722	FXX=0	LEN=1	MLLD=272.501	PB=0.5	PBP=1	QD=5.10794	RBI=0.0445008
chr1	22922560	22922560	G	A	0.938017	227	242	4	intronic	EPHA8	.	.	.	rs209691	.	.	0.4052	.	0.8	.	.	.	.	.	.	.	.	.	.	.	.	1956.63	snp	FAO=227	FDP=242	FR=.	FRO=15	FSAF=132	FSAR=95	FSRF=2	FSRR=13	FWDB=0.0137036	FXX=0	LEN=1	MLLD=262.115	PB=0.5	PBP=1	QD=32.3411	RBI=0.0137201
chr1	22923873	22923873	G	C	0.284483	66	232	2	exonic	EPHA8	.	nonsynonymous SNV	EPHA8:NM_020526:exon10:c.G1834C:p.E612Q	rs999765	.	.	0.1047	.	0.13	.	.	0	D	0.181	B	0	D	0	P	2.79	T	132.99	snp	FAO=66	FDP=232	FR=.	FRO=166	FSAF=43	FSAR=23	FSRF=80	FSRR=86	FWDB=-0.01428	FXX=0	LEN=1	MLLD=256.883	PB=0.5	PBP=1	QD=2.29297	RBI=0.0143141
chr1	22927126	22927126	C	T	0.664	83	125	4	intronic	EPHA8	.	.	.	rs55821293	.	.	0.0709	.	0.13	.	.	.	.	.	.	.	.	.	.	.	.	469.42	snp	FAO=83	FDP=130	FR=.	FRO=47	FSAF=51	FSAR=32	FSRF=34	FSRR=13	FWDB=-0.0222176	FXX=0.00763301	LEN=1	MLLD=220.559	PB=0.5	PBP=1	QD=14.4437	RBI=0.0546347
chr1	22927314	22927314	A	G	0.989529	189	191	2	intronic	EPHA8	.	.	.	rs209702	.	.	0.4045	.	0.76	.	.	.	.	.	.	.	.	.	.	.	.	1779.72	snp	FAO=190	FDP=190	FR=.	FRO=0	FSAF=129	FSAR=61	FSRF=0	FSRR=0	FWDB=0.0855367	FXX=0.0104161	LEN=1	MLLD=60.7368	PB=0.5	PBP=1	QD=37.4678	RBI=0.0950053
chr1	22927326	22927326	T	G	0.271277	51	188	1	intronic	EPHA8	.	.	.	rs209701	.	.	0.3331	.	0.74	.	.	.	.	.	.	.	.	.	.	.	.	152.2	snp	FAO=67	FDP=204	FR=.	FRO=137	FSAF=35	FSAR=32	FSRF=94	FSRR=43	FWDB=-0.0154772	FXX=0	LEN=1	MLLD=115.138	PB=0.5	PBP=1	QD=2.9843	RBI=0.0173238
chr1	22927408	22927408	G	A	0.62963	136	216	2	exonic	EPHA8	.	synonymous SNV	EPHA8:NM_020526:exon15:c.G2556A:p.E852E	rs56055011	.	.	0.0711	.	0.14	.	.	.	.	.	.	.	.	.	.	.	.	763.22	snp	FAO=138	FDP=218	FR=.	FRO=80	FSAF=91	FSAR=47	FSRF=36	FSRR=44	FWDB=0.0840174	FXX=0	LEN=1	MLLD=57.404	PB=0.5	PBP=1	QD=14.004	RBI=0.144982
chr1	22965438	22965438	A	G	0.282511	63	223	1	exonic	C1QA	.	synonymous SNV	C1QA:NM_015991:exon3:c.A276G:p.G92G	rs172378	.	.	0.3746	.	0.79	.	.	1	T	.	.	0.921	N	0	P	.	.	206.29	snp	FAO=79	FDP=231	FR=.	FRO=152	FSAF=19	FSAR=60	FSRF=53	FSRR=99	FWDB=0.00435961	FXX=0	LEN=1	MLLD=185.616	PB=0.5	PBP=1	QD=3.57204	RBI=0.0171421
chr1	22974297	22974297	C	A	0.928144	155	167	4	UTR3	C1QC	NM_172369:c.*21C>A,NM_001114101:c.*21C>A	.	.	rs9434	.	.	0.3673	.	0.89	.	.	.	.	.	.	.	.	.	.	.	.	1336.36	snp	FAO=157	FDP=169	FR=.	FRO=12	FSAF=70	FSAR=87	FSRF=12	FSRR=0	FWDB=0.0686772	FXX=0	LEN=1	MLLD=55.5313	PB=0.5	PBP=1	QD=31.6297	RBI=0.0698514
chr1	23219493	23219493	T	C	0.993056	143	144	2	exonic	EPHB2	.	synonymous SNV	EPHB2:NM_004442:exon7:c.T1545C:p.G515G,EPHB2:NM_017449:exon7:c.T1545C:p.G515G	rs309472	.	.	0.9923	.	1	.	.	.	.	.	.	.	.	.	.	.	.	1355.28	snp	FAO=142	FDP=142	FR=.	FRO=0	FSAF=35	FSAR=107	FSRF=0	FSRR=0	FWDB=-0.107355	FXX=0.0138879	LEN=1	MLLD=196.138	PB=0.5	PBP=1	QD=38.1769	RBI=0.107767
chr1	23236826	23236826	C	T	0.697842	194	278	1	intronic	EPHB2	.	.	.	rs309497	.	.	0.5002	.	0.79	.	.	.	.	.	.	.	.	.	.	.	.	1190.35	snp	FAO=194	FDP=278	FR=.	FRO=84	FSAF=88	FSAR=106	FSRF=43	FSRR=41	FWDB=0.0177705	FXX=0	LEN=1	MLLD=286.466	PB=0.5	PBP=1	QD=17.1274	RBI=0.0211405
chr1	23380198	23380198	A	G	1	45	45	1	intronic	KDM1A	.	.	.	rs579785	.	.	0.83	.	0.85	.	.	.	.	.	.	.	.	.	.	.	.	423.69	snp	FAO=45	FDP=45	FR=.	FRO=0	FSAF=20	FSAR=25	FSRF=0	FSRR=0	FWDB=0.0123037	FXX=0	LEN=1	MLLD=276.668	PB=0.5	PBP=1	QD=37.6611	RBI=0.0245776
chr1	23399932	23399932	C	T	0.983333	118	120	2	intronic	KDM1A	.	.	.	rs967605	.	.	0.8291	.	0.88	.	.	.	.	.	.	.	.	.	.	.	.	1105.82	snp	FAO=118	FDP=120	FR=.	FRO=2	FSAF=44	FSAR=74	FSRF=1	FSRR=1	FWDB=-0.121697	FXX=0	LEN=1	MLLD=192.274	PB=0.5	PBP=1	QD=36.8607	RBI=0.122053
chr1	23688933	23688933	A	G	0.644928	89	138	3	exonic	ZNF436	.	synonymous SNV	ZNF436:NM_030634:exon3:c.T942C:p.N314N,ZNF436:NM_001077195:exon4:c.T942C:p.N314N	rs2849028	.	.	0.7314	.	0.73	.	.	.	.	.	.	.	.	.	.	.	.	513.73	snp	FAO=89	FDP=136	FR=.	FRO=47	FSAF=33	FSAR=56	FSRF=22	FSRR=25	FWDB=0.0136439	FXX=0.0144917	LEN=1	MLLD=51.1759	PB=0.5	PBP=1	QD=15.1097	RBI=0.0338136
chr1	23710805	23710805	A	G	0.580645	126	217	2	intronic	TCEA3	.	.	.	rs605468	.	.	0.9175	.	0.95	.	.	.	.	.	.	.	.	.	.	.	.	634.73	snp	FAO=126	FDP=217	FR=.	FRO=91	FSAF=58	FSAR=68	FSRF=51	FSRR=40	FWDB=-0.0299622	FXX=0	LEN=1	MLLD=65.8293	PB=0.5	PBP=1	QD=11.7	RBI=0.0335092
chr1	23735241	23735241	G	T	0.756906	137	181	2	intronic	TCEA3	.	.	.	rs1198423	.	.	0.8717	.	0.9	.	.	.	.	.	.	.	.	.	.	.	.	924.86	snp	FAO=137	FDP=180	FR=.	FRO=43	FSAF=62	FSAR=75	FSRF=16	FSRR=27	FWDB=-0.0151464	FXX=0.00552456	LEN=1	MLLD=340.216	PB=0.5	PBP=1	QD=20.5525	RBI=0.024666
chr1	23782297	23782297	C	T	0.988889	89	90	1	intronic	ASAP3	.	.	.	rs61778880	.	.	.	.	0.15	.	.	.	.	.	.	.	.	.	.	.	.	860.18	snp	FAO=89	FDP=89	FR=.	FRO=0	FSAF=65	FSAR=24	FSRF=0	FSRR=0	FWDB=-0.0142678	FXX=0.0111099	LEN=1	MLLD=139.575	PB=0.5	PBP=1	QD=38.6596	RBI=0.021828
chr1	23885498	23885498	T	C	1	196	196	1	exonic	ID3	.	nonsynonymous SNV	ID3:NM_002167:exon2:c.A313G:p.T105A	rs11574	.	.	0.7615	.	0.99	.	.	0.99	T	0	B	0.902	N	1	P	-0.56	T	1902.36	snp	FAO=198	FDP=198	FR=.	FRO=0	FSAF=117	FSAR=81	FSRF=0	FSRR=0	FWDB=0.0212333	FXX=0	LEN=1	MLLD=162.73	PB=0.5	PBP=1	QD=38.4315	RBI=0.0230052
chr1	23885599	23885599	T	C	0.984615	320	325	1	intronic	ID3	.	.	.	rs2067053	.	.	0.327	.	0.66	.	.	.	.	.	.	.	.	.	.	.	.	3213.2	snp	FAO=358	FDP=358	FR=.	FRO=0	FSAF=241	FSAR=117	FSRF=0	FSRR=0	FWDB=0.0724482	FXX=0.00831002	LEN=1	MLLD=118.36	PB=0.5	PBP=1	QD=35.9017	RBI=0.0732099
chr1	24022437	24022437	A	G	0.983122	233	237	1	intronic	RPL11	.	.	.	rs2280437	.	.	0.4031	.	0.58	.	.	.	.	.	.	.	.	.	.	.	.	2253.76	snp	FAO=234	FDP=234	FR=.	FRO=0	FSAF=92	FSAR=142	FSRF=0	FSRR=0	FWDB=0.00641627	FXX=0.016806	LEN=1	MLLD=125.561	PB=0.5	PBP=1	QD=38.5259	RBI=0.0135347
chr1	24083494	24083494	C	T	0.9875	79	80	1	exonic	TCEB3	.	synonymous SNV	TCEB3:NM_003198:exon10:c.C2214T:p.S738S	rs2076345	.	.	0.3087	.	0.38	.	.	.	.	.	.	.	.	.	.	.	.	741.88	snp	FAO=80	FDP=81	FR=.	FRO=1	FSAF=32	FSAR=48	FSRF=0	FSRR=1	FWDB=0.0330683	FXX=0.0121936	LEN=1	MLLD=67.4342	PB=0.5	PBP=1	QD=36.6359	RBI=0.0337301
chr1	24134721	24134721	T	C	0.988679	262	265	1	exonic	HMGCL	.	synonymous SNV	HMGCL:NM_001166059:exon5:c.A441G:p.L147L,HMGCL:NM_000191:exon7:c.A654G:p.L218L	rs719400	CLINSIG=non-pathogenic|non-pathogenic;CLNDBN=not_specified|not_provided;CLNREVSTAT=criteria_provided\x2c_single_submitter|criteria_provided\x2c_single_submitter;CLNACC=RCV000078343.3|RCV000125367.1;CLNDSDB=MedGen|MedGen;CLNDSDBID=CN169374|CN221809	.	0.9085	.	0.97	.	.	.	.	.	.	.	.	0	P	.	.	2493.67	snp	FAO=262	FDP=262	FR=.	FRO=0	FSAF=135	FSAR=127	FSRF=0	FSRR=0	FWDB=0.0171459	FXX=0.0113203	LEN=1	MLLD=64.145	PB=0.5	PBP=1	QD=38.0713	RBI=0.0631514
chr1	24180962	24180962	T	C	0.289773	51	176	1	exonic	FUCA1	.	nonsynonymous SNV	FUCA1:NM_000147:exon5:c.A857G:p.Q286R	rs13551	CLINSIG=non-pathogenic;CLNDBN=FU1/FU2_POLYMORPHISM;CLNREVSTAT=no_assertion_criteria_provided;CLNACC=RCV000000726.1;CLNDSDB=.;CLNDSDBID=.	.	0.3308	.	0.4	.	.	0	D	0.001	B	0.915	N	1	P	0.46	T	108.31	snp	FAO=51	FDP=176	FR=.	FRO=125	FSAF=30	FSAR=21	FSRF=56	FSRR=69	FWDB=0.00637264	FXX=0	LEN=1	MLLD=120.865	PB=0.5	PBP=1	QD=2.46162	RBI=0.0358904
chr1	24192072	24192072	A	G	0.592593	64	108	1	exonic	FUCA1	.	nonsynonymous SNV	FUCA1:NM_000147:exon2:c.T433C:p.W145R	rs150062050	.	.	0.0017	.	0.003	.	.	0	D	0.999	D	0	D	1	D	-0.42	T	340.7	snp	FAO=65	FDP=109	FR=.	FRO=44	FSAF=42	FSAR=23	FSRF=24	FSRR=20	FWDB=0.00575211	FXX=0	LEN=1	MLLD=264.933	PB=0.5	PBP=1	QD=12.5027	RBI=0.0122322
chr1	24194748	24194748	G	C	0.776119	52	67	2	exonic	FUCA1	.	nonsynonymous SNV	FUCA1:NM_000147:exon1:c.C29G:p.P10R	rs2070956	.	.	.	.	0.25	.	.	0.44	T	0.272	B	0.226	N	1	P	0.71	T	362.21	snp	FAO=52	FDP=67	FR=.	FRO=15	FSAF=27	FSAR=25	FSRF=12	FSRR=3	FWDB=0.00595174	FXX=0	LEN=1	MLLD=51.58	PB=0.5	PBP=1	QD=21.6246	RBI=0.107439
chr1	24194773	24194773	G	A	0.764706	52	68	1	exonic	FUCA1	.	nonsynonymous SNV	FUCA1:NM_000147:exon1:c.C4T:p.R2W	rs2070955	.	.	0.0817	.	0.26	.	.	0.01	D	0.004	B	0.248	N	1	P	0.61	T	358.28	snp	FAO=52	FDP=68	FR=.	FRO=16	FSAF=27	FSAR=25	FSRF=12	FSRR=4	FWDB=0.016161	FXX=0	LEN=1	MLLD=69.3112	PB=0.5	PBP=1	QD=21.0751	RBI=0.0172231
chr1	24194788	24194788	A	G	0.757576	50	66	1	UTR5	FUCA1	NM_000147:c.-12T>C	.	.	rs2070954	.	.	0.0773	.	0.25	.	.	.	.	.	.	.	.	.	.	.	.	358.66	snp	FAO=52	FDP=68	FR=.	FRO=16	FSAF=27	FSAR=25	FSRF=12	FSRR=4	FWDB=0.0640201	FXX=0	LEN=1	MLLD=186.493	PB=0.5	PBP=1	QD=21.0978	RBI=0.064313
chr1	24201162	24201162	G	A	0.649171	235	362	1	exonic	CNR2	.	nonsynonymous SNV	CNR2:NM_001841:exon2:c.C946T:p.H316Y	rs2229579	.	.	0.0999	.	0.21	.	.	0.62	T	0.298	B	0.092	N	1	P	1.23	T	1339.43	snp	FAO=236	FDP=362	FR=.	FRO=126	FSAF=122	FSAR=114	FSRF=50	FSRR=76	FWDB=0.0550963	FXX=0.00275475	LEN=1	MLLD=66.7576	PB=0.5	PBP=1	QD=14.8003	RBI=0.0759585
chr1	24294249	24294249	C	T	0.937143	164	175	2	UTR3	SRSF10	NM_001191005:c.*3383G>A,NM_001191006:c.*167G>A,NM_054016:c.*3383G>A,NM_001300936:c.*167G>A	.	.	rs4276860	.	.	.	.	1	.	.	.	.	.	.	.	.	.	.	.	.	1378.38	snp	FAO=160	FDP=171	FR=.	FRO=11	FSAF=88	FSAR=72	FSRF=8	FSRR=3	FWDB=-0.0664742	FXX=0.0284075	LEN=1	MLLD=60.5394	PB=0.5	PBP=1	QD=32.2427	RBI=0.0666113
chr1	24383819	24383819	T	C	0.44	11	25	1	UTR3	MYOM3	NM_152372:c.*35A>G	.	.	rs7540491	.	.	0.7176	.	0.95	.	.	.	.	.	.	.	.	.	.	.	.	48.24	snp	FAO=11	FDP=25	FR=.	FRO=14	FSAF=0	FSAR=11	FSRF=1	FSRR=13	FWDB=-0.0296704	FXX=0	LEN=1	MLLD=311.712	PB=0.5	PBP=1	QD=7.71877	RBI=0.0307507
chr1	24387822	24387822	T	A	0.321637	55	171	1	intronic	MYOM3	.	.	.	rs7553075	.	.	0.217	.	0.54	.	.	.	.	.	.	.	.	.	.	.	.	143.79	snp	FAO=57	FDP=173	FR=.	FRO=116	FSAF=24	FSAR=33	FSRF=47	FSRR=69	FWDB=0.00522677	FXX=0.0170445	LEN=1	MLLD=286.017	PB=0.5	PBP=1	QD=3.32452	RBI=0.00609959
chr1	24388417	24388417	A	G	0.443396	47	106	1	intronic	MYOM3	.	.	.	rs11811060	.	.	0.1839	.	0.42	.	.	.	.	.	.	.	.	.	.	.	.	179.67	snp	FAO=47	FDP=106	FR=.	FRO=59	FSAF=18	FSAR=29	FSRF=30	FSRR=29	FWDB=0.00799998	FXX=0	LEN=1	MLLD=182.813	PB=0.5	PBP=1	QD=6.77999	RBI=0.0557312
chr1	24393563	24393563	C	T	0.388158	59	152	2	exonic	MYOM3	.	nonsynonymous SNV	MYOM3:NM_152372:exon28:c.G3371A:p.R1124Q	rs16829071	.	.	0.1388	.	0.49	.	.	0.06	T	0	B	0	N	0	P	0.64	T	189.78	snp	FAO=59	FDP=152	FR=.	FRO=93	FSAF=37	FSAR=22	FSRF=47	FSRR=46	FWDB=0.0144258	FXX=0	LEN=1	MLLD=192.377	PB=0.5	PBP=1	QD=4.9943	RBI=0.0170109
chr1	24394424	24394424	G	A	0.402116	152	378	2	intronic	MYOM3	.	.	.	rs7542151	.	.	0.1382	.	0.48	.	.	.	.	.	.	.	.	.	.	.	.	494.62	snp	FAO=152	FDP=376	FR=.	FRO=224	FSAF=88	FSAR=64	FSRF=137	FSRR=87	FWDB=0.000438614	FXX=0.00529086	LEN=1	MLLD=299.418	PB=0.5	PBP=1	QD=5.26195	RBI=0.0532662
chr1	24394811	24394811	A	G	0.350282	62	177	1	exonic	MYOM3	.	nonsynonymous SNV	MYOM3:NM_152372:exon26:c.T3197C:p.I1066T	rs12145360	.	.	0.1343	.	0.25	.	.	0.45	T	0.016	B	0.003	N	0	P	3.65	T	178.64	snp	FAO=63	FDP=177	FR=.	FRO=114	FSAF=23	FSAR=40	FSRF=55	FSRR=59	FWDB=0.0357908	FXX=0.00561766	LEN=1	MLLD=226.88	PB=0.5	PBP=1	QD=4.03717	RBI=0.0385839
chr1	24400633	24400633	C	G	1	130	130	1	intronic	MYOM3	.	.	.	rs10903083	.	.	0.9993	.	1	.	.	.	.	.	.	.	.	.	.	.	.	1308.21	snp	FAO=137	FDP=137	FR=.	FRO=0	FSAF=86	FSAR=51	FSRF=0	FSRR=0	FWDB=0.0256786	FXX=0	LEN=1	MLLD=274.987	PB=0.5	PBP=1	QD=38.1959	RBI=0.0334389
chr1	24406535	24406535	G	A	0.699739	268	383	4	exonic	MYOM3	.	nonsynonymous SNV	MYOM3:NM_152372:exon20:c.C2557T:p.P853S	rs35446243	.	.	0.1992	.	0.29	.	.	0.45	T	0.023	B	0.094	N	1	P	0.66	T	1624.52	snp	FAO=266	FDP=381	FR=.	FRO=115	FSAF=93	FSAR=173	FSRF=48	FSRR=67	FWDB=-0.00371469	FXX=0.0052218	LEN=1	MLLD=300.828	PB=0.5	PBP=1	QD=17.0554	RBI=0.0081972
chr1	24409165	24409165	C	T	0.246154	16	65	1	exonic	MYOM3	.	synonymous SNV	MYOM3:NM_152372:exon17:c.G2010A:p.E670E	rs4320728	.	.	0.1292	.	0.25	.	.	.	.	.	.	.	.	.	.	.	.	36.29	snp	FAO=17	FDP=66	FR=.	FRO=49	FSAF=7	FSAR=10	FSRF=28	FSRR=21	FWDB=0.0855418	FXX=0	LEN=1	MLLD=159.871	PB=0.5	PBP=1	QD=2.19968	RBI=0.0855753
chr1	24416059	24416059	T	C	0.975207	118	121	1	exonic	MYOM3	.	nonsynonymous SNV	MYOM3:NM_152372:exon14:c.A1583G:p.D528G	rs4393101	.	.	0.9996	.	1	.	.	1	T	0	B	0	N	0	P	0.83	T	1235.35	snp	FAO=133	FDP=133	FR=.	FRO=0	FSAF=59	FSAR=74	FSRF=0	FSRR=0	FWDB=-0.00748121	FXX=0.029195	LEN=1	MLLD=34.027	PB=0.5	PBP=1	QD=37.1535	RBI=0.163994
chr1	24447214	24447214	G	A	0.971074	235	242	1	UTR3	IL22RA1	NM_021258:c.*81C>T	.	.	rs3795300	.	.	.	.	0.8	.	.	.	.	.	.	.	.	.	.	.	.	2145.17	snp	FAO=238	FDP=242	FR=.	FRO=4	FSAF=101	FSAR=137	FSRF=0	FSRR=4	FWDB=0.0206707	FXX=0	LEN=1	MLLD=63.5191	PB=0.5	PBP=1	QD=35.4574	RBI=0.0669508
chr1	24447943	24447943	G	A	0.361111	39	108	1	exonic	IL22RA1	.	synonymous SNV	IL22RA1:NM_021258:exon7:c.C1077T:p.V359V	rs34967816	.	.	0.0983	.	0.22	.	.	.	.	.	.	.	.	.	.	.	.	117.77	snp	FAO=39	FDP=108	FR=.	FRO=69	FSAF=16	FSAR=23	FSRF=31	FSRR=38	FWDB=-0.0233643	FXX=0.00917347	LEN=1	MLLD=173.447	PB=0.5	PBP=1	QD=4.36195	RBI=0.0512563
chr1	24454688	24454688	C	T	0.467949	73	156	1	exonic	IL22RA1	.	nonsynonymous SNV	IL22RA1:NM_021258:exon5:c.G613A:p.V205I	rs16829204	.	.	0.1766	.	0.24	.	.	0.39	T	0.002	B	0.653	N	1	P	3.05	T	293.53	snp	FAO=73	FDP=155	FR=.	FRO=82	FSAF=37	FSAR=36	FSRF=49	FSRR=33	FWDB=-0.0111588	FXX=0.00640985	LEN=1	MLLD=323.583	PB=0.5	PBP=1	QD=7.57507	RBI=0.0116564
chr1	24460797	24460797	T	G	1	149	149	2	exonic	IL22RA1	.	synonymous SNV	IL22RA1:NM_021258:exon4:c.A435C:p.P145P	rs17852649	.	.	0.6024	.	0.7	.	.	.	.	.	.	.	.	.	.	.	.	1424.51	snp	FAO=148	FDP=148	FR=.	FRO=0	FSAF=81	FSAR=67	FSRF=0	FSRR=0	FWDB=0.00296449	FXX=0.00671096	LEN=1	MLLD=64.3943	PB=0.5	PBP=1	QD=38.5001	RBI=0.0129374
chr1	24484108	24484108	G	A	0.396648	71	179	1	exonic	IFNLR1	.	nonsynonymous SNV	IFNLR1:NM_170743:exon7:c.C1075T:p.H359Y,IFNLR1:NM_173064:exon7:c.C988T:p.H330Y	rs72648587	.	.	0.0837	.	0.084	.	.	0.06	T	0.976	D	0.007	N	1	P	.	.	233.95	snp	FAO=71	FDP=178	FR=.	FRO=107	FSAF=45	FSAR=26	FSRF=71	FSRR=36	FWDB=-0.0189628	FXX=0.00558628	LEN=1	MLLD=148.126	PB=0.5	PBP=1	QD=5.25739	RBI=0.0212354
chr1	24668667	24668667	C	G	0.630952	53	84	5	exonic	GRHL3	.	synonymous SNV	GRHL3:NM_001195010:exon9:c.C972G:p.V324V,GRHL3:NM_021180:exon9:c.C1125G:p.V375V,GRHL3:NM_198173:exon9:c.C1110G:p.V370V,GRHL3:NM_198174:exon9:c.C1110G:p.V370V	rs11576645	.	.	0.2258	.	0.26	.	.	.	.	.	.	.	.	.	.	.	.	290.34	snp	FAO=55	FDP=90	FR=.	FRO=35	FSAF=18	FSAR=37	FSRF=10	FSRR=25	FWDB=0.030793	FXX=0.0109878	LEN=1	MLLD=294.219	PB=0.5	PBP=1	QD=12.904	RBI=0.0310328
chr1	24690764	24690764	T	A	0.351759	70	199	1	exonic	GRHL3	.	nonsynonymous SNV	GRHL3:NM_198174:exon16:c.T1784A:p.M595K	rs545809	.	.	.	.	0.44	.	.	0	D	.	.	0.28	N	1	P	2.94	T	194.7	snp	FAO=70	FDP=199	FR=.	FRO=129	FSAF=41	FSAR=29	FSRF=58	FSRR=71	FWDB=0.00546033	FXX=0	LEN=1	MLLD=320.896	PB=0.5	PBP=1	QD=3.91359	RBI=0.0216278
chr1	24718079	24718079	C	A	0.276923	36	130	1	exonic	STPG1	.	nonsynonymous SNV	STPG1:NM_001199012:exon3:c.G161T:p.S54I,STPG1:NM_001199013:exon3:c.G161T:p.S54I	rs560219	.	.	.	.	0.34	.	.	0.04	D	0.006	B	0.013	N	0	P	.	.	78.12	snp	FAO=37	FDP=131	FR=.	FRO=94	FSAF=19	FSAR=18	FSRF=41	FSRR=53	FWDB=-0.0399912	FXX=0	LEN=1	MLLD=54.5494	PB=0.5	PBP=1	QD=2.38536	RBI=0.0401061
chr1	24775967	24775967	G	A	0.298343	54	181	1	intronic	NIPAL3	.	.	.	rs4648989	.	.	0.2206	.	0.31	.	.	.	.	.	.	.	.	.	.	.	.	122	snp	FAO=54	FDP=179	FR=.	FRO=125	FSAF=40	FSAR=14	FSRF=88	FSRR=37	FWDB=-0.0564403	FXX=0.0164826	LEN=1	MLLD=61.2025	PB=0.5	PBP=1	QD=2.72614	RBI=0.084624
chr1	24859617	24859617	G	A	0.422111	84	199	1	exonic	RCAN3	.	synonymous SNV	RCAN3:NM_001251980:exon3:c.G384A:p.P128P,RCAN3:NM_001251981:exon3:c.G240A:p.P80P,RCAN3:NM_001251983:exon3:c.G39A:p.P13P,RCAN3:NM_001251984:exon3:c.G39A:p.P13P,RCAN3:NM_001251977:exon4:c.G414A:p.P138P,RCAN3:NM_001251978:exon4:c.G414A:p.P138P,RCAN3:NM_001251979:exon4:c.G414A:p.P138P,RCAN3:NM_013441:exon4:c.G414A:p.P138P	rs196429	.	.	0.3194	.	0.68	.	.	.	.	.	.	.	.	.	.	.	.	299.51	snp	FAO=84	FDP=197	FR=.	FRO=113	FSAF=41	FSAR=43	FSRF=67	FSRR=46	FWDB=0.00914487	FXX=0.0100497	LEN=1	MLLD=178.195	PB=0.5	PBP=1	QD=6.08139	RBI=0.032184
chr1	24859665	24859665	G	A	0.443243	82	185	2	exonic	RCAN3	.	synonymous SNV	RCAN3:NM_001251980:exon3:c.G432A:p.P144P,RCAN3:NM_001251981:exon3:c.G288A:p.P96P,RCAN3:NM_001251983:exon3:c.G87A:p.P29P,RCAN3:NM_001251984:exon3:c.G87A:p.P29P,RCAN3:NM_001251977:exon4:c.G462A:p.P154P,RCAN3:NM_001251978:exon4:c.G462A:p.P154P,RCAN3:NM_001251979:exon4:c.G462A:p.P154P,RCAN3:NM_013441:exon4:c.G462A:p.P154P	rs196430	.	.	0.3197	.	0.68	.	.	.	.	.	.	.	.	.	.	.	.	300.22	snp	FAO=82	FDP=188	FR=.	FRO=106	FSAF=38	FSAR=44	FSRF=57	FSRR=49	FWDB=0.00917161	FXX=0	LEN=1	MLLD=328.352	PB=0.5	PBP=1	QD=6.38762	RBI=0.00917256
chr1	24861704	24861704	G	A	0.34965	50	143	1	exonic	RCAN3	.	nonsynonymous SNV	RCAN3:NM_001251985:exon2:c.G317A:p.R106Q,RCAN3:NM_001251982:exon3:c.G491A:p.R164Q	rs196432	.	.	0.4612	.	0.73	.	.	0.87	T	0.014	B	.	.	0	P	.	.	149.22	snp	FAO=51	FDP=142	FR=.	FRO=91	FSAF=30	FSAR=21	FSRF=36	FSRR=55	FWDB=-0.00278512	FXX=0.00699252	LEN=1	MLLD=70.3469	PB=0.5	PBP=1	QD=4.20346	RBI=0.0285024
chr1	24927561	24927561	T	C	0.297414	69	232	1	intronic	NCMAP	.	.	.	rs4553122	.	.	0.5514	.	0.62	.	.	.	.	.	.	.	.	.	.	.	.	165.69	snp	FAO=66	FDP=200	FR=.	FRO=134	FSAF=32	FSAR=34	FSRF=61	FSRR=73	FWDB=-0.000760379	FXX=0.137925	LEN=1	MLLD=59.7541	PB=0.5	PBP=1	QD=3.31388	RBI=0.0536212
chr1	24979007	24979007	G	A	0.253333	38	150	2	exonic	SRRM1	.	nonsynonymous SNV	SRRM1:NM_001303448:exon7:c.G808A:p.E270K,SRRM1:NM_001303449:exon7:c.G691A:p.E231K,SRRM1:NM_005839:exon7:c.G808A:p.E270K	.	.	.	.	.	.	.	.	0.39	T	0.974	D	0	D	1	D	0.94	T	61.29	snp	FAO=38	FDP=150	FR=.	FRO=112	FSAF=2	FSAR=36	FSRF=84	FSRR=28	FWDB=-0.0400791	FXX=0	LEN=1	MLLD=35.9447	PB=0.5	PBP=1	QD=1.6343	RBI=0.0502304
chr1	24979487	24979487	C	T	0.55	11	20	2	exonic	SRRM1	.	nonsynonymous SNV	SRRM1:NM_001303448:exon8:c.C1004T:p.P335L,SRRM1:NM_001303449:exon8:c.C887T:p.P296L,SRRM1:NM_005839:exon8:c.C1004T:p.P335L	rs144082896	.	.	0.0038	.	0.0045	.	.	0.17	T	0.936	P	0	D	1	D	0.86	T	61.44	snp	FAO=11	FDP=20	FR=.	FRO=9	FSAF=5	FSAR=6	FSRF=5	FSRR=4	FWDB=0.0353288	FXX=0	LEN=1	MLLD=185.658	PB=0.5	PBP=1	QD=12.2874	RBI=0.0534557
chr1	25291010	25291010	A	T	0.291139	23	79	1	exonic	RUNX3	.	nonsynonymous SNV	RUNX3:NM_001031680:exon1:c.T53A:p.I18N	rs6672420	.	.	0.484	.	0.78	.	.	0.01	D	1	D	0.414	N	0	P	-4.2	D	55.09	snp	FAO=23	FDP=79	FR=.	FRO=56	FSAF=8	FSAR=15	FSRF=19	FSRR=37	FWDB=-0.00986328	FXX=0	LEN=1	MLLD=61.2578	PB=0.5	PBP=1	QD=2.78939	RBI=0.0118333
chr1	25678238	25678238	T	A	1	83	83	1	intronic	TMEM50A	.	.	.	rs3093616	.	.	0.9984	.	1	.	.	.	.	.	.	.	.	.	.	.	.	786.12	snp	FAO=83	FDP=83	FR=.	FRO=0	FSAF=44	FSAR=39	FSRF=0	FSRR=0	FWDB=0.025286	FXX=0	LEN=1	MLLD=275.816	PB=0.5	PBP=1	QD=37.8852	RBI=0.0331611
chr1	25812258	25812258	C	T	0.41	41	100	3	exonic	TMEM57	.	nonsynonymous SNV	TMEM57:NM_001282564:exon6:c.C787T:p.R263W,TMEM57:NM_018202:exon8:c.C1468T:p.R490W	rs142677711	.	.	.	.	0.0002	.	.	0	D	1	D	0	D	1	D	2.47	T	145.38	snp	FAO=41	FDP=100	FR=.	FRO=59	FSAF=10	FSAR=31	FSRF=26	FSRR=33	FWDB=-0.0139209	FXX=0	LEN=1	MLLD=205.178	PB=0.5	PBP=1	QD=5.81511	RBI=0.0177698
chr1	25889632	25889632	T	C	0.806452	400	496	1	exonic	LDLRAP1	.	nonsynonymous SNV	LDLRAP1:NM_015627:exon6:c.T604C:p.S202P	rs6687605	.	.	0.5332	.	0.55	.	.	0.3	T	0.079	B	0.252	N	1	P	0.36	T	3785.19	snp	FAO=400	FDP=400	FR=.,HEALED	FRO=0	FSAF=151	FSAR=249	FSRF=0	FSRR=0	FWDB=0.0367813	FXX=0	LEN=1	MLLD=290.464	PB=0.5	PBP=1	QD=37.8519	RBI=0.0376198
chr1	25889672	25889672	G	A	0.985915	210	213	2	intronic	LDLRAP1	.	.	.	rs6688931	.	.	0.5115	.	0.54	.	.	.	.	.	.	.	.	.	.	.	.	1977.75	snp	FAO=213	FDP=213	FR=.	FRO=0	FSAF=108	FSAR=105	FSRF=0	FSRR=0	FWDB=0.0470111	FXX=0.00930189	LEN=1	MLLD=56.9917	PB=0.5	PBP=1	QD=37.1409	RBI=0.0610973
chr1	25890189	25890189	A	G	0.994638	371	373	1	exonic	LDLRAP1	.	synonymous SNV	LDLRAP1:NM_015627:exon7:c.A654G:p.T218T	rs28969504	.	.	0.5551	.	0.83	.	.	.	.	.	.	.	.	.	.	.	.	3520.83	snp	FAO=371	FDP=371	FR=.	FRO=0	FSAF=184	FSAR=187	FSRF=0	FSRR=0	FWDB=0.0354736	FXX=0.00536179	LEN=1	MLLD=93.4966	PB=0.5	PBP=1	QD=37.9604	RBI=0.0634572
chr1	25944369	25944369	C	G	0.327869	60	183	1	exonic	MAN1C1	.	synonymous SNV	MAN1C1:NM_001289010:exon1:c.C81G:p.L27L,MAN1C1:NM_020379:exon1:c.C81G:p.L27L	.	.	.	.	.	.	.	.	.	.	.	.	.	.	.	.	.	.	152.68	snp	FAO=60	FDP=183	FR=.	FRO=123	FSAF=21	FSAR=39	FSRF=63	FSRR=60	FWDB=0.129118	FXX=0	LEN=1	MLLD=66.2312	PB=0.5	PBP=1	QD=3.33729	RBI=0.138172
chr1	26098333	26098333	G	A	0.980198	99	101	3	intronic	MAN1C1	.	.	.	rs807264	.	.	.	.	0.99	.	.	.	.	.	.	.	.	.	.	.	.	910.33	snp	FAO=99	FDP=101	FR=.	FRO=2	FSAF=43	FSAR=56	FSRF=0	FSRR=2	FWDB=0.0194921	FXX=0	LEN=1	MLLD=292.405	PB=0.5	PBP=1	QD=36.0525	RBI=0.0197961
chr1	26107321	26107321	A	C	0.985185	133	135	1	intronic	MAN1C1	.	.	.	rs807274	.	.	.	.	0.99	.	.	.	.	.	.	.	.	.	.	.	.	1270.19	snp	FAO=136	FDP=138	FR=.	FRO=2	FSAF=75	FSAR=61	FSRF=0	FSRR=2	FWDB=0.0551077	FXX=0	LEN=1	MLLD=251.989	PB=0.5	PBP=1	QD=36.8172	RBI=0.0551458
chr1	26110143	26110143	G	A	0.994083	168	169	1	intronic	MAN1C1	.	.	.	rs3767877	.	.	0.6316	.	0.74	.	.	.	.	.	.	.	.	.	.	.	.	1599.74	snp	FAO=168	FDP=168	FR=.	FRO=0	FSAF=63	FSAR=105	FSRF=0	FSRR=0	FWDB=0.00532339	FXX=0.00591681	LEN=1	MLLD=276.628	PB=0.5	PBP=1	QD=38.0891	RBI=0.029442
chr1	26131654	26131654	G	A	1	81	81	1	exonic	SEPN1	.	unknown	UNKNOWN	rs7349185	CLINSIG=non-pathogenic;CLNDBN=not_specified;CLNREVSTAT=criteria_provided\x2c_multiple_submitters\x2c_no_conflicts;CLNACC=RCV000082016.4;CLNDSDB=MedGen;CLNDSDBID=CN169374	.	.	.	0.94	.	.	1	T	0	B	0.076	N	1	P	3.02	T	769.09	snp	FAO=81	FDP=81	FR=.	FRO=0	FSAF=37	FSAR=44	FSRF=0	FSRR=0	FWDB=-0.0171439	FXX=0	LEN=1	MLLD=64.1609	PB=0.5	PBP=1	QD=37.9799	RBI=0.026087
chr1	26138262	26138262	T	C	0.988584	433	438	2	exonic	SEPN1	.	unknown	UNKNOWN	rs760597	CLINSIG=non-pathogenic;CLNDBN=not_specified;CLNREVSTAT=criteria_provided\x2c_multiple_submitters\x2c_no_conflicts;CLNACC=RCV000082009.4;CLNDSDB=MedGen;CLNDSDBID=CN169374	.	0.7881	.	0.97	.	.	.	.	.	.	.	.	.	.	.	.	3745.91	snp	FAO=396	FDP=396	FR=.	FRO=0	FSAF=143	FSAR=253	FSRF=0	FSRR=0	FWDB=0.0388611	FXX=0.00999975	LEN=1	MLLD=52.319	PB=0.5	PBP=1	QD=37.8375	RBI=0.0563778
chr1	26138451	26138451	A	G	1	148	148	1	intronic	SEPN1	.	.	.	rs11247744	.	.	.	.	0.97	.	.	.	.	.	.	.	.	.	.	.	.	1422	snp	FAO=148	FDP=148	FR=.	FRO=0	FSAF=52	FSAR=96	FSRF=0	FSRR=0	FWDB=0.00836666	FXX=0	LEN=1	MLLD=57.9073	PB=0.5	PBP=1	QD=38.4325	RBI=0.0366307
chr1	26139137	26139137	C	T	0.980392	100	102	2	intronic	SEPN1	.	.	.	rs10902685	.	.	0.7872	.	0.97	.	.	.	.	.	.	.	.	.	.	.	.	946.16	snp	FAO=102	FDP=102	FR=.	FRO=0	FSAF=35	FSAR=67	FSRF=0	FSRR=0	FWDB=0.00597298	FXX=0	LEN=1	MLLD=74.3209	PB=0.5	PBP=1	QD=37.1041	RBI=0.0177463
chr1	26140573	26140573	C	A	0.966667	87	90	2	exonic	SEPN1	.	unknown	UNKNOWN	rs2294228	CLINSIG=non-pathogenic;CLNDBN=not_specified;CLNREVSTAT=criteria_provided\x2c_multiple_submitters\x2c_no_conflicts;CLNACC=RCV000082012.4;CLNDSDB=MedGen;CLNDSDBID=CN169374	.	0.7872	.	0.97	.	.	0.11	T	0	B	0.054	N	0.1	P	-2.36	D	788.54	snp	FAO=88	FDP=91	FR=.	FRO=3	FSAF=36	FSAR=52	FSRF=0	FSRR=3	FWDB=-0.00902731	FXX=0	LEN=1	MLLD=53.7201	PB=0.5	PBP=1	QD=34.6611	RBI=0.0122328
chr1	26152758	26152758	A	G	1	56	56	1	intronic	MTFR1L	.	.	.	rs6598924	.	.	0.7937	.	0.98	.	.	.	.	.	.	.	.	.	.	.	.	543.42	snp	FAO=57	FDP=57	FR=.	FRO=0	FSAF=29	FSAR=28	FSRF=0	FSRR=0	FWDB=0.013337	FXX=0	LEN=1	MLLD=166.754	PB=0.5	PBP=1	QD=38.1344	RBI=0.01337
chr1	26158337	26158337	C	T	1	293	293	1	intronic	MTFR1L	.	.	.	rs1961580	.	.	.	.	0.98	.	.	.	.	.	.	.	.	.	.	.	.	2806.83	snp	FAO=293	FDP=293	FR=.	FRO=0	FSAF=150	FSAR=143	FSRF=0	FSRR=0	FWDB=-0.00772651	FXX=0	LEN=1	MLLD=67.8493	PB=0.5	PBP=1	QD=38.3185	RBI=0.0243611
chr1	26349245	26349245	C	T	0.259928	72	277	3	exonic	EXTL1	.	synonymous SNV	EXTL1:NM_004455:exon1:c.C108T:p.P36P	rs35744844	.	.	0.0878	.	0.11	.	.	.	.	.	.	.	.	.	.	.	.	118.46	snp	FAO=71	FDP=276	FR=.	FRO=205	FSAF=39	FSAR=32	FSRF=97	FSRR=108	FWDB=-0.0182741	FXX=0.00360998	LEN=1	MLLD=318.28	PB=0.5	PBP=1	QD=1.71679	RBI=0.0192393
chr1	26356156	26356156	G	A	0.487179	19	39	2	exonic	EXTL1	.	stopgain	EXTL1:NM_004455:exon3:c.G939A:p.W313X	rs141225406	.	.	0.0019	.	0.0019	.	.	1	T	.	.	0	D	1	A	.	.	87.35	snp	FAO=19	FDP=39	FR=.	FRO=20	FSAF=3	FSAR=16	FSRF=9	FSRR=11	FWDB=-0.0160358	FXX=0	LEN=1	MLLD=63.2219	PB=0.5	PBP=1	QD=8.95944	RBI=0.108163
chr1	26357656	26357656	C	A	0.996296	269	270	1	exonic	EXTL1	.	nonsynonymous SNV	EXTL1:NM_004455:exon5:c.C1135A:p.H379N	rs2736831	.	.	0.6783	.	0.82	.	.	0.27	T	0.029	B	0.019	N	0.557	P	-3.54	D	2599.12	snp	FAO=273	FDP=273	FR=.	FRO=0	FSAF=155	FSAR=118	FSRF=0	FSRR=0	FWDB=0.00217513	FXX=0.0108692	LEN=1	MLLD=168.026	PB=0.5	PBP=1	QD=38.0823	RBI=0.0144101
chr1	26370164	26370164	G	A	0.983333	177	180	3	intronic	SLC30A2	.	.	.	rs11585142	.	.	.	.	0.86	.	.	.	.	.	.	.	.	.	.	.	.	1644.2	snp	FAO=177	FDP=177	FR=.	FRO=0	FSAF=66	FSAR=111	FSRF=0	FSRR=0	FWDB=-0.0283636	FXX=0.0432409	LEN=1	MLLD=60.5776	PB=0.5	PBP=1	QD=37.157	RBI=0.0288813
chr1	26371788	26371788	G	A	1	152	152	2	intronic	SLC30A2	.	.	.	rs3121763	.	.	.	.	0.93	.	.	.	.	.	.	.	.	.	.	.	.	1449.18	snp	FAO=152	FDP=152	FR=.	FRO=0	FSAF=87	FSAR=65	FSRF=0	FSRR=0	FWDB=0.0288765	FXX=0	LEN=1	MLLD=51.677	PB=0.5	PBP=1	QD=38.1363	RBI=0.0314626
chr1	26384013	26384013	A	G	0.666667	140	210	1	intronic	TRIM63	.	.	.	rs12059101	.	.	.	.	0.22	.	.	.	.	.	.	.	.	.	.	.	.	823.25	snp	FAO=140	FDP=210	FR=.	FRO=70	FSAF=116	FSAR=24	FSRF=62	FSRR=8	FWDB=0.00346352	FXX=0	LEN=1	MLLD=279.771	PB=0.5	PBP=1	QD=15.6809	RBI=0.024975
chr1	26385003	26385003	T	C	0.669903	69	103	5	exonic	TRIM63	.	nonsynonymous SNV	TRIM63:NM_032588:exon5:c.A709G:p.K237E	rs2275950	.	.	0.2165	.	0.27	.	.	1	T	0	B	0	N	1	P	1.02	T	407.34	snp	FAO=69	FDP=103	FR=.	FRO=34	FSAF=24	FSAR=45	FSRF=17	FSRR=17	FWDB=0.0502242	FXX=0	LEN=1	MLLD=48.6232	PB=0.5	PBP=1	QD=15.8192	RBI=0.0585939
chr1	26385150	26385150	G	C	0.653226	81	124	3	intronic	TRIM63	.	.	.	rs2275949	.	.	0.216	.	0.22	.	.	.	.	.	.	.	.	.	.	.	.	464.88	snp	FAO=81	FDP=124	FR=.	FRO=43	FSAF=52	FSAR=29	FSRF=26	FSRR=17	FWDB=-0.0490175	FXX=0	LEN=1	MLLD=127.146	PB=0.5	PBP=1	QD=14.996	RBI=0.04974
chr1	26387625	26387625	A	C	0.71564	151	211	1	intronic	TRIM63	.	.	.	rs41311276	.	.	0.1777	.	0.19	.	.	.	.	.	.	.	.	.	.	.	.	958.26	snp	FAO=153	FDP=213	FR=.	FRO=60	FSAF=91	FSAR=62	FSRF=23	FSRR=37	FWDB=-0.0174358	FXX=0	LEN=1	MLLD=116.34	PB=0.5	PBP=1	QD=17.9955	RBI=0.0200633
chr1	26448447	26448447	A	G	0.713693	172	241	3	exonic	PDIK1L	.	synonymous SNV	PDIK1L:NM_001243532:exon3:c.A405G:p.K135K,PDIK1L:NM_152835:exon3:c.A405G:p.K135K,PDIK1L:NM_001243533:exon4:c.A405G:p.K135K	rs17257107	.	.	0.1785	.	0.2	.	.	.	.	.	.	.	.	.	.	.	.	1091.85	snp	FAO=173	FDP=241	FR=.	FRO=68	FSAF=88	FSAR=85	FSRF=39	FSRR=29	FWDB=-0.0229417	FXX=0.00413206	LEN=1	MLLD=202.242	PB=0.5	PBP=1	QD=18.122	RBI=0.0232334
chr1	26448849	26448849	T	C	0.631068	65	103	1	exonic	PDIK1L	.	synonymous SNV	PDIK1L:NM_001243532:exon3:c.T807C:p.Y269Y,PDIK1L:NM_152835:exon3:c.T807C:p.Y269Y,PDIK1L:NM_001243533:exon4:c.T807C:p.Y269Y	rs17356867	.	.	0.1785	.	0.2	.	.	.	.	.	.	.	.	.	.	.	.	361.18	snp	FAO=65	FDP=103	FR=.	FRO=38	FSAF=46	FSAR=19	FSRF=19	FSRR=19	FWDB=0.00747742	FXX=0	LEN=1	MLLD=169.372	PB=0.5	PBP=1	QD=14.0266	RBI=0.00751803
chr1	26487940	26487940	A	G	0.180556	13	72	1	exonic	FAM110D	.	nonsynonymous SNV	FAM110D:NM_024869:exon2:c.A158G:p.H53R	rs3748856	.	.	0.2972	.	0.48	.	.	0.41	T	0.677	P	0.07	U	0.894	P	1.08	T	16.33	snp	FAO=13	FDP=71	FR=.	FRO=58	FSAF=9	FSAR=4	FSRF=33	FSRR=25	FWDB=0.009052	FXX=0.013887	LEN=1	MLLD=199.893	PB=0.5	PBP=1	QD=0.919756	RBI=0.0203708
chr1	26496455	26496455	C	T	0.528302	84	159	2	UTR5	ZNF593	NM_015871:c.-20C>T	.	.	rs2232648	.	.	0.2452	.	0.59	.	.	.	.	.	.	.	.	.	.	.	.	392.31	snp	FAO=84	FDP=157	FR=.	FRO=73	FSAF=58	FSAR=26	FSRF=47	FSRR=26	FWDB=-0.0159234	FXX=0.0125778	LEN=1	MLLD=70.7609	PB=0.5	PBP=1	QD=9.99521	RBI=0.0250574
chr1	26496651	26496651	T	C	0.283333	17	60	1	exonic	ZNF593	.	synonymous SNV	ZNF593:NM_015871:exon1:c.T177C:p.G59G	rs7087	.	.	0.2729	.	0.69	.	.	.	.	.	.	.	.	.	.	.	.	41.74	snp	FAO=17	FDP=60	FR=.	FRO=43	FSAF=14	FSAR=3	FSRF=27	FSRR=16	FWDB=-0.0509454	FXX=0	LEN=1	MLLD=88.1325	PB=0.5	PBP=1	QD=2.78276	RBI=0.0666043
chr1	26504036	26504036	G	A	0.501976	127	253	3	UTR5	CNKSR1	NM_006314:c.-3G>A,NM_001297648:c.-6205G>A,NM_001297647:c.-3G>A	.	.	rs17356937	.	.	0.1964	.	0.2	.	.	.	.	.	.	.	.	.	.	.	.	542.14	snp	FAO=127	FDP=253	FR=.	FRO=126	FSAF=84	FSAR=43	FSRF=66	FSRR=60	FWDB=-0.00741936	FXX=0	LEN=1	MLLD=164.927	PB=0.5	PBP=1	QD=8.57134	RBI=0.0103069
chr1	26511700	26511700	A	G	0.515982	113	219	1	intronic	CNKSR1	.	.	.	rs2783680	.	.	0.6019	.	0.97	.	.	.	.	.	.	.	.	.	.	.	.	506.49	snp	FAO=113	FDP=217	FR=.	FRO=104	FSAF=54	FSAR=59	FSRF=43	FSRR=61	FWDB=0.0279694	FXX=0.009132	LEN=1	MLLD=211.204	PB=0.5	PBP=1	QD=9.33615	RBI=0.0285945
chr1	26517267	26517267	A	G	0.54023	94	174	1	exonic	CATSPER4	.	nonsynonymous SNV	CATSPER4:NM_198137:exon1:c.A149G:p.H50R	rs41284333	.	.	0.1894	.	0.24	.	.	0.09	T	0.003	B	0.347	N	1	P	-4.29	D	438.67	snp	FAO=94	FDP=174	FR=.	FRO=80	FSAF=36	FSAR=58	FSRF=36	FSRR=44	FWDB=-0.00128731	FXX=0.00571396	LEN=1	MLLD=62.7845	PB=0.5	PBP=1	QD=10.0842	RBI=0.00161269
chr1	26517773	26517773	T	C	0.428571	75	175	2	intronic	CATSPER4	.	.	.	rs11247865	.	.	0.1884	.	0.27	.	.	.	.	.	.	.	.	.	.	.	.	268.86	snp	FAO=75	FDP=175	FR=.	FRO=100	FSAF=43	FSAR=32	FSRF=41	FSRR=59	FWDB=0.0199912	FXX=0	LEN=1	MLLD=53.2602	PB=0.5	PBP=1	QD=6.14545	RBI=0.0783128
chr1	26517794	26517794	A	G	0.434066	79	182	1	exonic	CATSPER4	.	nonsynonymous SNV	CATSPER4:NM_198137:exon2:c.A230G:p.Q77R	rs11247866	.	.	0.1899	.	0.22	.	.	0.38	T	0.799	P	0.006	N	0.882	P	-4.35	D	288.25	snp	FAO=79	FDP=182	FR=.	FRO=103	FSAF=44	FSAR=35	FSRF=40	FSRR=63	FWDB=0.00111577	FXX=0	LEN=1	MLLD=263.809	PB=0.5	PBP=1	QD=6.33522	RBI=0.00591784
chr1	26517891	26517891	C	T	0.422857	74	175	1	exonic	CATSPER4	.	synonymous SNV	CATSPER4:NM_198137:exon2:c.C327T:p.I109I	rs11247867	.	.	0.1893	.	0.21	.	.	.	.	.	.	.	.	.	.	.	.	273.3	snp	FAO=76	FDP=177	FR=.	FRO=101	FSAF=39	FSAR=37	FSRF=35	FSRR=66	FWDB=0.0943751	FXX=0	LEN=1	MLLD=209.836	PB=0.5	PBP=1	QD=6.17636	RBI=0.0945812
chr1	26524520	26524520	G	A	0.494577	228	461	2	exonic	CATSPER4	.	synonymous SNV	CATSPER4:NM_198137:exon5:c.G630A:p.S210S	rs61776651	.	.	0.1281	.	0.13	.	.	.	.	.	.	.	.	.	.	.	.	845.77	snp	FAO=200	FDP=400	FR=.	FRO=200	FSAF=84	FSAR=116	FSRF=104	FSRR=96	FWDB=0.00148723	FXX=0	LEN=1	MLLD=246.406	PB=0.5	PBP=1	QD=8.4577	RBI=0.00899667
chr1	26524706	26524706	A	G	0.980892	154	157	1	intronic	CATSPER4	.	.	.	rs9970046	.	.	.	.	0.9	.	.	.	.	.	.	.	.	.	.	.	.	1497.76	snp	FAO=156	FDP=156	FR=.	FRO=0	FSAF=82	FSAR=74	FSRF=0	FSRR=0	FWDB=0.0200622	FXX=0.0249984	LEN=1	MLLD=152.108	PB=0.5	PBP=1	QD=38.404	RBI=0.0559069
chr1	26526348	26526348	G	C	0.442804	120	271	1	intronic	CATSPER4	.	.	.	rs17257148	.	.	0.1883	.	0.2	.	.	.	.	.	.	.	.	.	.	.	.	447	snp	FAO=121	FDP=271	FR=.	FRO=150	FSAF=93	FSAR=28	FSRF=80	FSRR=70	FWDB=0.0631946	FXX=0	LEN=1	MLLD=78.551	PB=0.5	PBP=1	QD=6.59779	RBI=0.0659064
chr1	26526439	26526439	A	G	0.424632	231	544	1	exonic	CATSPER4	.	nonsynonymous SNV	CATSPER4:NM_198137:exon7:c.A877G:p.I293V	rs17257155	.	.	0.1883	.	0.2	.	.	0.11	T	0.051	B	0.666	N	1	P	-5.05	D	652.45	snp	FAO=178	FDP=400	FR=.	FRO=222	FSAF=126	FSAR=52	FSRF=126	FSRR=96	FWDB=-0.00596127	FXX=0	LEN=1	MLLD=227.59	PB=0.5	PBP=1	QD=6.52447	RBI=0.0116903
chr1	26582091	26582091	G	A	0.506579	231	456	1	exonic	CEP85	.	nonsynonymous SNV	CEP85:NM_001281517:exon3:c.G485A:p.S162N,CEP85:NM_022778:exon4:c.G638A:p.S213N	rs3795686	.	.	0.3076	.	0.31	.	.	1	T	0	B	0	D	0.995	P	2.78	T	894.72	snp	FAO=205	FDP=399	FR=.	FRO=194	FSAF=100	FSAR=105	FSRF=84	FSRR=110	FWDB=-0.000751301	FXX=0.00249994	LEN=1	MLLD=242.599	PB=0.5	PBP=1	QD=8.96964	RBI=0.00131194
chr1	26597435	26597435	G	A	0.972222	210	216	1	intronic	CEP85	.	.	.	rs4659419	.	.	.	.	0.93	.	.	.	.	.	.	.	.	.	.	.	.	2069.87	snp	FAO=229	FDP=235	FR=.	FRO=6	FSAF=137	FSAR=92	FSRF=6	FSRR=0	FWDB=-0.0695753	FXX=0	LEN=1	MLLD=44.7573	PB=0.5	PBP=1	QD=35.2319	RBI=0.136982
chr1	26601385	26601385	G	A	0.995918	244	245	1	intronic	CEP85	.	.	.	rs3795685	.	.	.	.	0.63	.	.	.	.	.	.	.	.	.	.	.	.	2350.49	snp	FAO=245	FDP=245	FR=.	FRO=0	FSAF=195	FSAR=50	FSRF=0	FSRR=0	FWDB=-0.0375284	FXX=0.00406488	LEN=1	MLLD=97.7179	PB=0.5	PBP=1	QD=38.3753	RBI=0.0498407
chr1	26607123	26607123	C	T	0.996795	311	312	2	intronic	SH3BGRL3	.	.	.	rs12759434	.	.	.	.	0.63	.	.	.	.	.	.	.	.	.	.	.	.	2952.86	snp	FAO=310	FDP=310	FR=.	FRO=0	FSAF=170	FSAR=140	FSRF=0	FSRR=0	FWDB=0.000372503	FXX=0.00641005	LEN=1	MLLD=74.9428	PB=0.5	PBP=1	QD=38.1014	RBI=0.0067074
chr1	26609259	26609259	C	T	0.969072	94	97	1	exonic	UBXN11	.	synonymous SNV	UBXN11:NM_001077262:exon10:c.G813A:p.T271T,UBXN11:NM_145345:exon14:c.G1074A:p.T358T,UBXN11:NM_183008:exon15:c.G1173A:p.T391T	rs7522905	.	.	0.6612	.	0.66	.	.	.	.	.	.	.	.	.	.	.	.	912.28	snp	FAO=96	FDP=96	FR=.	FRO=0	FSAF=66	FSAR=30	FSRF=0	FSRR=0	FWDB=0.165918	FXX=0.0679546	LEN=1	MLLD=49.3445	PB=0.5	PBP=1	QD=38.0118	RBI=0.180743
chr1	26609307	26609307	G	T	1	87	87	1	intronic	UBXN11	.	.	.	rs6598952	.	.	0.9375	.	0.94	.	.	.	.	.	.	.	.	.	.	.	.	832.23	snp	FAO=87	FDP=87	FR=.	FRO=0	FSAF=33	FSAR=54	FSRF=0	FSRR=0	FWDB=-0.0194119	FXX=0	LEN=1	MLLD=207.725	PB=0.5	PBP=1	QD=38.2633	RBI=0.0229231
chr1	26610891	26610891	A	C	1	155	155	1	exonic	UBXN11	.	nonsynonymous SNV	UBXN11:NM_001077262:exon7:c.T575G:p.L192R,UBXN11:NM_145345:exon11:c.T836G:p.L279R,UBXN11:NM_183008:exon12:c.T935G:p.L312R	rs4332350	.	.	0.9373	.	0.94	.	.	0.55	T	0	B	0.372	N	1	P	2.63	T	1481.81	snp	FAO=155	FDP=155	FR=.	FRO=0	FSAF=80	FSAR=75	FSRF=0	FSRR=0	FWDB=0.00695405	FXX=0	LEN=1	MLLD=166.392	PB=0.5	PBP=1	QD=38.2403	RBI=0.0573069
chr1	26627478	26627478	T	C	1	210	210	1	exonic	UBXN11	.	synonymous SNV	UBXN11:NM_001077262:exon4:c.A138G:p.S46S,UBXN11:NM_183008:exon5:c.A138G:p.S46S	rs2276712	.	.	0.7666	.	0.77	.	.	.	.	.	.	.	.	.	.	.	.	2007.34	snp	FAO=210	FDP=210	FR=.	FRO=0	FSAF=73	FSAR=137	FSRF=0	FSRR=0	FWDB=0.0190275	FXX=0.00473911	LEN=1	MLLD=298.821	PB=0.5	PBP=1	QD=38.235	RBI=0.0245143
chr1	26646726	26646726	A	G	1	94	94	2	exonic	CD52	.	nonsynonymous SNV	CD52:NM_001803:exon2:c.A119G:p.N40S	rs1071849	.	.	0.7655	.	0.77	.	.	0.53	T	0.009	B	0.493	N	1	P	1.72	T	893.1	snp	FAO=94	FDP=94	FR=.	FRO=0	FSAF=72	FSAR=22	FSRF=0	FSRR=0	FWDB=0.0424814	FXX=0	LEN=1	MLLD=110.121	PB=0.5	PBP=1	QD=38.0043	RBI=0.047528
chr1	26646730	26646730	A	G	1	94	94	2	exonic	CD52	.	nonsynonymous SNV	CD52:NM_001803:exon2:c.A123G:p.I41M	rs17645	.	.	0.7655	.	0.77	.	.	0.54	T	0	B	0.258	N	1	P	1.53	T	893.11	snp	FAO=94	FDP=94	FR=.	FRO=0	FSAF=72	FSAR=22	FSRF=0	FSRR=0	FWDB=0.0184098	FXX=0	LEN=1	MLLD=339.633	PB=0.5	PBP=1	QD=38.0047	RBI=0.0325517
chr1	26648551	26648551	G	C	0.937888	151	161	5	intronic	AIM1L	.	.	.	rs11247913	.	.	0.7645	.	0.76	.	.	.	.	.	.	.	.	.	.	.	.	1306.57	snp	FAO=152	FDP=161	FR=.	FRO=9	FSAF=96	FSAR=56	FSRF=7	FSRR=2	FWDB=0.00696928	FXX=0	LEN=1	MLLD=285.729	PB=0.5	PBP=1	QD=32.4613	RBI=0.015861
chr1	26655208	26655208	C	T	0.664286	93	140	2	intronic	AIM1L	.	.	.	rs11247916	.	.	0.5234	.	0.67	.	.	.	.	.	.	.	.	.	.	.	.	561.16	snp	FAO=94	FDP=140	FR=.	FRO=46	FSAF=70	FSAR=24	FSRF=30	FSRR=16	FWDB=0.0985538	FXX=0	LEN=1	MLLD=56.7565	PB=0.5	PBP=1	QD=16.0333	RBI=0.105219
chr1	26662774	26662774	C	T	0.994012	166	167	2	intronic	AIM1L	.	.	.	rs7517559	.	.	0.8297	.	0.83	.	.	.	.	.	.	.	.	.	.	.	.	1592.66	snp	FAO=166	FDP=166	FR=.	FRO=0	FSAF=67	FSAR=99	FSRF=0	FSRR=0	FWDB=0.0255845	FXX=0.00598767	LEN=1	MLLD=305.474	PB=0.5	PBP=1	QD=38.3774	RBI=0.0347265
chr1	26663362	26663362	C	T	0.828571	29	35	1	exonic	AIM1L	.	nonsynonymous SNV	AIM1L:NM_001039775:exon11:c.G3881A:p.S1294N	rs10751735	.	.	0.5248	.	0.68	.	.	0.37	T	0.001	B	0.642	N	1	P	-0.97	T	219	snp	FAO=29	FDP=35	FR=.	FRO=6	FSAF=13	FSAR=16	FSRF=3	FSRR=3	FWDB=0.000934034	FXX=0.0277701	LEN=1	MLLD=109.631	PB=0.5	PBP=1	QD=25.0283	RBI=0.0271381
chr1	26664968	26664968	C	T	0.685185	148	216	2	exonic	AIM1L	.	synonymous SNV	AIM1L:NM_001039775:exon7:c.G3345A:p.L1115L	rs11247919	.	.	0.4149	.	0.44	.	.	.	.	.	.	.	.	0	P	.	.	886.83	snp	FAO=148	FDP=217	FR=.	FRO=69	FSAF=38	FSAR=110	FSRF=25	FSRR=44	FWDB=-0.0188858	FXX=0	LEN=1	MLLD=292.114	PB=0.5	PBP=1	QD=16.3472	RBI=0.0190995
chr1	26689659	26689659	G	A	0.340625	109	320	3	intronic	ZNF683	.	.	.	rs11247932	.	.	0.3585	.	0.42	.	.	.	.	.	.	.	.	.	.	.	.	281.37	snp	FAO=109	FDP=321	FR=.	FRO=212	FSAF=60	FSAR=49	FSRF=103	FSRR=109	FWDB=-0.000724855	FXX=0.00310549	LEN=1	MLLD=224.624	PB=0.5	PBP=1	QD=3.5061	RBI=0.0280999
chr1	26691174	26691174	C	A	0.296875	19	64	1	exonic	ZNF683	.	nonsynonymous SNV	ZNF683:NM_001114759:exon4:c.G863T:p.R288L,ZNF683:NM_173574:exon4:c.G863T:p.R288L	rs11247933	.	.	0.3592	.	0.42	.	.	0.69	T	0.006	B	0.061	N	1	P	3.01	T	48.51	snp	FAO=19	FDP=64	FR=.	FRO=45	FSAF=13	FSAR=6	FSRF=24	FSRR=21	FWDB=-0.0127259	FXX=0	LEN=1	MLLD=167.527	PB=0.5	PBP=1	QD=3.03198	RBI=0.0236707
chr1	26752992	26752992	T	C	0.645833	31	48	4	UTR3	LIN28A	NM_024674:c.*43T>C	.	.	rs4659441	.	.	0.8012	.	0.92	.	.	.	.	.	.	.	.	.	.	.	.	182.12	snp	FAO=31	FDP=48	FR=.	FRO=17	FSAF=14	FSAR=17	FSRF=6	FSRR=11	FWDB=0.015269	FXX=0	LEN=1	MLLD=65.3499	PB=0.5	PBP=1	QD=15.1766	RBI=0.0719277
chr1	26786627	26786627	G	A	0.656716	132	201	1	exonic	DHDDS	.	nonsynonymous SNV	DHDDS:NM_001243564:exon7:c.G655A:p.V219M,DHDDS:NM_001243565:exon7:c.G640A:p.V214M,DHDDS:NM_024887:exon8:c.G757A:p.V253M,DHDDS:NM_205861:exon8:c.G757A:p.V253M	rs3816539	.	.	0.2071	.	0.72	.	.	0.06	T	0.002	B	0.143	N	1	P	0.94	T	761.43	snp	FAO=132	FDP=201	FR=.	FRO=69	FSAF=94	FSAR=38	FSRF=44	FSRR=25	FWDB=-0.0379522	FXX=0	LEN=1	MLLD=113.915	PB=0.5	PBP=1	QD=15.1527	RBI=0.0391224
chr1	26879920	26879920	T	C	1	208	208	1	exonic	RPS6KA1	.	synonymous SNV	RPS6KA1:NM_001006665:exon6:c.T534C:p.A178A,RPS6KA1:NM_002953:exon7:c.T507C:p.A169A	rs4970490	.	.	0.9999	.	1	.	.	.	.	.	.	.	.	.	.	.	.	1999.61	snp	FAO=208	FDP=208	FR=.	FRO=0	FSAF=97	FSAR=111	FSRF=0	FSRR=0	FWDB=-0.0182502	FXX=0	LEN=1	MLLD=349.643	PB=0.5	PBP=1	QD=38.454	RBI=0.0224053
chr1	26887592	26887592	T	C	0.639175	186	291	1	exonic	RPS6KA1	.	synonymous SNV	RPS6KA1:NM_001006665:exon15:c.T1425C:p.Y475Y,RPS6KA1:NM_002953:exon16:c.T1398C:p.Y466Y	rs1064196	.	.	0.2631	.	0.76	.	.	.	.	.	.	.	.	.	.	.	.	1055.77	snp	FAO=189	FDP=294	FR=.	FRO=105	FSAF=118	FSAR=71	FSRF=74	FSRR=31	FWDB=0.00746548	FXX=0	LEN=1	MLLD=158.501	PB=0.5	PBP=1	QD=14.3642	RBI=0.0306626
chr1	26899687	26899687	C	A	0.981818	270	275	5	intronic	RPS6KA1	.	.	.	rs282178	.	.	0.2291	.	0.54	.	.	.	.	.	.	.	.	.	.	.	.	2504.74	snp	FAO=271	FDP=275	FR=.	FRO=4	FSAF=139	FSAR=132	FSRF=2	FSRR=2	FWDB=0.0086696	FXX=0	LEN=1	MLLD=375.426	PB=0.5	PBP=1	QD=36.4326	RBI=0.0190752
chr1	26900735	26900735	C	G	0.993103	144	145	1	UTR3	RPS6KA1	NM_002953:c.*43C>G,NM_001006665:c.*43C>G	.	.	rs282179	.	.	0.7601	.	0.85	.	.	.	.	.	.	.	.	.	.	.	.	1381.95	snp	FAO=146	FDP=146	FR=.	FRO=0	FSAF=53	FSAR=93	FSRF=0	FSRR=0	FWDB=-0.0963176	FXX=0.00680226	LEN=1	MLLD=62.0715	PB=0.5	PBP=1	QD=37.8615	RBI=0.096523
chr1	27210721	27210721	T	C	0.274436	73	266	1	exonic	GPN2	.	nonsynonymous SNV	GPN2:NM_018066:exon4:c.A790G:p.R264G	rs3170660	.	.	0.6265	.	1	.	.	1	T	0	B	0	N	0.917	P	2.37	T	148.18	snp	FAO=77	FDP=270	FR=.	FRO=193	FSAF=38	FSAR=39	FSRF=87	FSRR=106	FWDB=0.00150059	FXX=0	LEN=1	MLLD=310.04	PB=0.5	PBP=1	QD=2.19526	RBI=0.012195
chr1	27278521	27278521	G	A	0.706024	293	415	1	exonic	KDF1	.	synonymous SNV	KDF1:NM_152365:exon2:c.C351T:p.D117D	rs3010110	.	.	0.2621	.	0.29	.	.	0.11	T	.	.	.	.	0	P	.	.	1722.04	snp	FAO=280	FDP=400	FR=.	FRO=120	FSAF=137	FSAR=143	FSRF=56	FSRR=64	FWDB=-0.019456	FXX=0	LEN=1	MLLD=144.671	PB=0.5	PBP=1	QD=17.2204	RBI=0.0194562
chr1	27278553	27278553	G	A	0.716279	154	215	1	exonic	KDF1	.	nonsynonymous SNV	KDF1:NM_152365:exon2:c.C319T:p.R107W	rs3010109	.	.	0.1777	.	0.23	.	.	0.03	D	0.986	D	0.131	N	0.745	P	1.62	T	970.25	snp	FAO=154	FDP=215	FR=.	FRO=61	FSAF=80	FSAR=74	FSRF=26	FSRR=35	FWDB=0.0179995	FXX=0	LEN=1	MLLD=63.2653	PB=0.5	PBP=1	QD=18.0512	RBI=0.0183285
chr1	27332466	27332466	T	C	0.671233	147	219	1	exonic	FAM46B	.	nonsynonymous SNV	FAM46B:NM_052943:exon2:c.A1247G:p.H416R	rs61737590	.	.	0.0671	.	0.074	.	.	0.64	T	0.67	P	0.937	N	0.998	N	1.99	T	875.44	snp	FAO=148	FDP=219	FR=.	FRO=71	FSAF=52	FSAR=96	FSRF=28	FSRR=43	FWDB=-0.0795017	FXX=0	LEN=1	MLLD=56.0836	PB=0.5	PBP=1	QD=15.9897	RBI=0.0799774
chr1	27339103	27339103	G	T	0.272727	9	33	1	exonic	FAM46B	.	nonsynonymous SNV	FAM46B:NM_052943:exon1:c.C59A:p.T20K	rs4970471	.	.	.	.	0.74	.	.	0.04	D	0.001	B	0.118	N	1	P	2.02	T	25.11	snp	FAO=9	FDP=33	FR=.	FRO=24	FSAF=5	FSAR=4	FSRF=13	FSRR=11	FWDB=-0.0193687	FXX=0	LEN=1	MLLD=57.6501	PB=0.5	PBP=1	QD=3.04313	RBI=0.0195462
chr1	27339105	27339105	C	T	0.727273	24	33	4	exonic	FAM46B	.	synonymous SNV	FAM46B:NM_052943:exon1:c.G57A:p.G19G	rs35810604	.	.	0.0437	.	0.08	.	.	.	.	.	.	.	.	.	.	.	.	156.45	snp	FAO=24	FDP=33	FR=.	FRO=9	FSAF=13	FSAR=11	FSRF=5	FSRR=4	FWDB=0.0226064	FXX=0	LEN=1	MLLD=55.4317	PB=0.5	PBP=1	QD=18.9636	RBI=0.0691089
chr1	27426796	27426796	T	C	1	16	16	1	UTR3	SLC9A1	NM_003047:c.*2A>G	.	.	rs4266911	.	.	0.9596	.	1	.	.	.	.	.	.	.	.	.	.	.	.	147.38	snp	FAO=16	FDP=16	FR=.	FRO=0	FSAF=4	FSAR=12	FSRF=0	FSRR=0	FWDB=0.0244397	FXX=0	LEN=1	MLLD=80.0033	PB=0.5	PBP=1	QD=36.8441	RBI=0.0263776
chr1	27427041	27427041	T	C	0.97037	131	135	2	exonic	SLC9A1	.	synonymous SNV	SLC9A1:NM_003047:exon12:c.A2205G:p.E735E	rs4418629	.	.	0.9599	.	1	.	.	.	.	.	.	.	.	.	.	.	.	1214.54	snp	FAO=133	FDP=135	FR=.	FRO=2	FSAF=73	FSAR=60	FSRF=0	FSRR=2	FWDB=-0.0612122	FXX=0	LEN=1	MLLD=64.2477	PB=0.5	PBP=1	QD=35.9864	RBI=0.0636894
chr1	27428321	27428321	T	C	0.571429	44	77	1	intronic	SLC9A1	.	.	.	rs6598870	.	.	0.3703	.	0.37	.	.	.	.	.	.	.	.	.	.	.	.	225.49	snp	FAO=45	FDP=78	FR=.	FRO=33	FSAF=32	FSAR=13	FSRF=16	FSRR=17	FWDB=-0.0207393	FXX=0.0249969	LEN=1	MLLD=56.2289	PB=0.5	PBP=1	QD=11.5637	RBI=0.0309652
chr1	27435976	27435976	C	G	0.707865	63	89	5	intronic	SLC9A1	.	.	.	rs3738689	.	.	0.3705	.	0.37	.	.	.	.	.	.	.	.	.	.	.	.	400.29	snp	FAO=63	FDP=89	FR=.	FRO=26	FSAF=35	FSAR=28	FSRF=12	FSRR=14	FWDB=0.00168853	FXX=0	LEN=1	MLLD=303.587	PB=0.5	PBP=1	QD=17.9906	RBI=0.00188324
chr1	27480757	27480757	A	G	0.647841	195	301	2	exonic	SLC9A1	.	synonymous SNV	SLC9A1:NM_003047:exon1:c.T69C:p.V23V	rs34306208	.	.	0.3553	.	0.38	.	.	.	.	.	.	.	.	.	.	.	.	1119.77	snp	FAO=197	FDP=302	FR=.	FRO=105	FSAF=100	FSAR=97	FSRF=59	FSRR=46	FWDB=0.00228721	FXX=0.00330022	LEN=1	MLLD=74.1924	PB=0.5	PBP=1	QD=14.8313	RBI=0.00966977
chr1	27609980	27609980	T	G	1	93	93	1	intronic	WDTC1	.	.	.	rs6670124	.	.	0.9988	.	1	.	.	.	.	.	.	.	.	.	.	.	.	881.24	snp	FAO=93	FDP=93	FR=.	FRO=0	FSAF=51	FSAR=42	FSRF=0	FSRR=0	FWDB=-0.00452967	FXX=0	LEN=1	MLLD=126.649	PB=0.5	PBP=1	QD=37.9028	RBI=0.0059457
chr1	27660568	27660568	G	A	0.683871	106	155	2	intronic	TMEM222	.	.	.	rs35771571	.	.	0.4442	.	0.46	.	.	.	.	.	.	.	.	.	.	.	.	637.31	snp	FAO=106	FDP=155	FR=.	FRO=49	FSAF=55	FSAR=51	FSRF=24	FSRR=25	FWDB=0.0765832	FXX=0	LEN=1	MLLD=184.766	PB=0.5	PBP=1	QD=16.4468	RBI=0.0776423
chr1	27676925	27676925	G	A	0.724138	84	116	1	exonic	SYTL1	.	synonymous SNV	SYTL1:NM_001193308:exon10:c.G954A:p.K318K,SYTL1:NM_032872:exon10:c.G918A:p.K306K	rs6702341	.	.	0.3759	.	0.41	.	.	.	.	.	.	.	.	0	P	.	.	583.64	snp	FAO=90	FDP=122	FR=.	FRO=32	FSAF=49	FSAR=41	FSRF=12	FSRR=20	FWDB=0.053912	FXX=0	LEN=1	MLLD=206.233	PB=0.5	PBP=1	QD=19.1358	RBI=0.0549281
chr1	27679797	27679797	A	G	0.645161	20	31	1	exonic	SYTL1	.	nonsynonymous SNV	SYTL1:NM_001193308:exon14:c.A1367G:p.Q456R,SYTL1:NM_032872:exon14:c.A1331G:p.Q444R	rs3813795	.	.	0.6953	.	0.73	.	.	1	T	0	B	0.003	N	0	P	3.28	T	122.93	snp	FAO=20	FDP=30	FR=.	FRO=10	FSAF=20	FSAR=0	FSRF=10	FSRR=0	FWDB=0.065279	FXX=0.117612	LEN=1	MLLD=55.6156	PB=0.5	PBP=1	QD=16.3909	RBI=0.0686708
chr1	27679954	27679954	G	A	0.666667	128	192	6	exonic	SYTL1	.	synonymous SNV	SYTL1:NM_001193308:exon14:c.G1524A:p.G508G,SYTL1:NM_032872:exon14:c.G1488A:p.G496G	rs1128918	.	.	0.3631	.	0.45	.	.	.	.	.	.	.	.	.	.	.	.	747.95	snp	FAO=128	FDP=192	FR=.	FRO=64	FSAF=68	FSAR=60	FSRF=39	FSRR=25	FWDB=0.0337547	FXX=0	LEN=1	MLLD=212.258	PB=0.5	PBP=1	QD=15.5823	RBI=0.035089
chr1	27680292	27680292	A	G	1	70	70	2	exonic	SYTL1	.	synonymous SNV	SYTL1:NM_001193308:exon15:c.A1638G:p.E546E,SYTL1:NM_032872:exon15:c.A1602G:p.E534E	rs8533	.	.	0.7319	.	0.73	.	.	.	.	.	.	.	.	.	.	.	.	677.06	snp	FAO=70	FDP=70	FR=.	FRO=0	FSAF=42	FSAR=28	FSRF=0	FSRR=0	FWDB=-0.0218444	FXX=0	LEN=1	MLLD=65.3746	PB=0.5	PBP=1	QD=38.6892	RBI=0.0241079
chr1	27684396	27684396	G	A	0.407143	57	140	2	intronic	MAP3K6	.	.	.	rs4970520	.	.	0.1842	.	0.59	.	.	.	.	.	.	.	.	.	.	.	.	195.7	snp	FAO=57	FDP=140	FR=.	FRO=83	FSAF=17	FSAR=40	FSRF=40	FSRR=43	FWDB=-0.024068	FXX=0	LEN=1	MLLD=61.0214	PB=0.5	PBP=1	QD=5.59137	RBI=0.0350924
chr1	27684660	27684660	C	G	0.658385	106	161	2	intronic	MAP3K6	.	.	.	rs148843380	.	.	0.0124	.	0.012	.	.	.	.	.	.	.	.	.	.	.	.	622.25	snp	FAO=107	FDP=161	FR=.	FRO=54	FSAF=103	FSAR=4	FSRF=54	FSRR=0	FWDB=-0.0122413	FXX=0	LEN=1	MLLD=55.8188	PB=0.5	PBP=1	QD=15.4597	RBI=0.0925963
chr1	27686063	27686063	G	C	1	60	60	1	intronic	MAP3K6	.	.	.	rs7521552	.	.	0.996	.	1	.	.	.	.	.	.	.	.	.	.	.	.	580.86	snp	FAO=60	FDP=60	FR=.	FRO=0	FSAF=26	FSAR=34	FSRF=0	FSRR=0	FWDB=0.0462355	FXX=0	LEN=1	MLLD=65.919	PB=0.5	PBP=1	QD=38.7238	RBI=0.0525005
chr1	27687366	27687366	C	G	0.515337	84	163	3	intronic	MAP3K6	.	.	.	rs35733093	.	.	0.3326	.	0.55	.	.	.	.	.	.	.	.	.	.	.	.	403.52	snp	FAO=90	FDP=171	FR=.	FRO=81	FSAF=72	FSAR=18	FSRF=62	FSRR=19	FWDB=0.0140224	FXX=0	LEN=1	MLLD=44.0507	PB=0.5	PBP=1	QD=9.43902	RBI=0.110166
chr1	27688633	27688633	G	A	0.526316	40	76	3	exonic	MAP3K6	.	nonsynonymous SNV	MAP3K6:NM_001297609:exon8:c.C1340T:p.T447I,MAP3K6:NM_004672:exon9:c.C1364T:p.T455I	rs1138294	.	.	0.3507	.	0.54	.	.	0.17	T	0	B	.	.	1	P	2.96	T	186.67	snp	FAO=40	FDP=76	FR=.	FRO=36	FSAF=19	FSAR=21	FSRF=12	FSRR=24	FWDB=-0.00549291	FXX=0	LEN=1	MLLD=165.534	PB=0.5	PBP=1	QD=9.82449	RBI=0.00810363
chr1	27709138	27709138	A	G	0.454545	15	33	3	exonic	CD164L2	.	synonymous SNV	CD164L2:NM_207397:exon2:c.T108C:p.F36F	rs79961070	.	.	0.0205	.	0.025	.	.	.	.	.	.	.	.	.	.	.	.	55.57	snp	FAO=15	FDP=40	FR=.	FRO=25	FSAF=0	FSAR=15	FSRF=2	FSRR=23	FWDB=-0.0125655	FXX=0	LEN=1	MLLD=44.3096	PB=0.5	PBP=1	QD=5.55734	RBI=0.157236
chr1	27736363	27736363	-	G	#VALUE!	8;7	28	0;2	exonic	WASF2	.	frameshift insertion	WASF2:NM_006990:exon8:c.1161_1162insC:p.G388fs	.	.	.	.	.	.	.	.	.	.	.	.	.	.	.	.	.	.	176.93	ins;snp	FAO=21,6	FDP=27	FR=.	FRO=0	FSAF=13,0	FSAR=8,6	FSRF=0	FSRR=0	FWDB=0.328507,0.0600684	FXX=0	LEN=1,1	MLLD=12.4746,12.3743	PB=0.5,0.5	PBP=1,1	QD=26.2114	RBI=0.635398,0.233212
chr1	27736363	27736363	C	G	#VALUE!	8;7	28	0;2	exonic	WASF2	.	nonsynonymous SNV	WASF2:NM_006990:exon8:c.G1162C:p.G388R	.	.	.	.	.	.	.	.	0.53	T	0	B	0.476	N	1	D	0.84	T	176.93	ins;snp	FAO=21,6	FDP=27	FR=.	FRO=0	FSAF=13,0	FSAR=8,6	FSRF=0	FSRR=0	FWDB=0.328507,0.0600684	FXX=0	LEN=1,1	MLLD=12.4746,12.3743	PB=0.5,0.5	PBP=1,1	QD=26.2114	RBI=0.635398,0.233212
chr1	28203133	28203133	C	T	0.546875	35	64	2	exonic	THEMIS2	.	synonymous SNV	THEMIS2:NM_001039477:exon2:c.C129T:p.C43C,THEMIS2:NM_001105556:exon2:c.C129T:p.C43C,THEMIS2:NM_001286113:exon2:c.C129T:p.C43C,THEMIS2:NM_001286115:exon2:c.C129T:p.C43C,THEMIS2:NM_004848:exon2:c.C129T:p.C43C	.	.	.	.	.	.	.	.	.	.	.	.	.	.	.	.	.	.	170.72	snp	FAO=35	FDP=64	FR=.	FRO=29	FSAF=24	FSAR=11	FSRF=18	FSRR=11	FWDB=-0.0516682	FXX=0	LEN=1	MLLD=66.1838	PB=0.5	PBP=1	QD=10.6703	RBI=0.0519826
chr1	28209305	28209305	A	G	1	216	216	1	exonic	THEMIS2	.	synonymous SNV	THEMIS2:NM_001105556:exon4:c.A1470G:p.L490L,THEMIS2:NM_001286115:exon4:c.A882G:p.L294L,THEMIS2:NM_001286113:exon5:c.A1083G:p.L361L	rs3766398	.	.	0.6504	.	0.71	.	.	.	.	.	.	.	.	0.748	P	.	.	2071.32	snp	FAO=216	FDP=216	FR=.	FRO=0	FSAF=95	FSAR=121	FSRF=0	FSRR=0	FWDB=-0.00948274	FXX=0	LEN=1	MLLD=197.255	PB=0.5	PBP=1	QD=38.3577	RBI=0.00955346
chr1	28209362	28209362	T	C	0.995349	214	215	2	exonic	THEMIS2	.	synonymous SNV	THEMIS2:NM_001105556:exon4:c.T1527C:p.V509V,THEMIS2:NM_001286115:exon4:c.T939C:p.V313V,THEMIS2:NM_001286113:exon5:c.T1140C:p.V380V	rs3766399	.	.	0.6514	.	0.71	.	.	.	.	.	.	.	.	0	P	.	.	2031.84	snp	FAO=214	FDP=214	FR=.	FRO=0	FSAF=93	FSAR=121	FSRF=0	FSRR=0	FWDB=-0.0556743	FXX=0.00465095	LEN=1	MLLD=63.3574	PB=0.5	PBP=1	QD=37.9783	RBI=0.114715
chr1	28209366	28209366	A	G	0.995349	214	215	2	exonic	THEMIS2	.	nonsynonymous SNV	THEMIS2:NM_001105556:exon4:c.A1531G:p.K511E,THEMIS2:NM_001286115:exon4:c.A943G:p.K315E,THEMIS2:NM_001286113:exon5:c.A1144G:p.K382E	rs3766400	.	.	0.6414	.	0.71	.	.	0.29	T	0	B	0	N	0	P	2.66	T	2031.76	snp	FAO=214	FDP=214	FR=.	FRO=0	FSAF=94	FSAR=120	FSRF=0	FSRR=0	FWDB=-0.0820856	FXX=0.00465095	LEN=1	MLLD=64.2445	PB=0.5	PBP=1	QD=37.9768	RBI=0.120119
chr1	28261658	28261658	-	G	0.565217	65	115	1	UTR5	SMPDL3B	NM_001304579:c.-19308_-19307insG,NM_014474:c.-37_-36insG,NM_001009568:c.-37_-36insG	.	.	rs3831926	.	.	0.4474	.	0.56	.	.	.	.	.	.	.	.	.	.	.	.	134.06	ins	FAO=67	FDP=115	FR=.	FRO=48	FSAF=39	FSAR=28	FSRF=23	FSRR=25	FWDB=0.00186398	FXX=0.0944807	LEN=1	MLLD=30.443	PB=0.5	PBP=1	QD=4.66307	RBI=0.0386497
chr1	28282292	28282292	T	C	0.236025	76	322	1	exonic	SMPDL3B	.	nonsynonymous SNV	SMPDL3B:NM_001009568:exon6:c.T788C:p.V263A,SMPDL3B:NM_001304579:exon6:c.T170C:p.V57A,SMPDL3B:NM_014474:exon6:c.T788C:p.V263A	rs3813803	.	.	0.2964	.	0.34	.	.	0.06	T	0.992	D	0	D	0.42	P	-3.1	D	109.87	snp	FAO=77	FDP=323	FR=.	FRO=246	FSAF=37	FSAR=40	FSRF=119	FSRR=127	FWDB=0.00839331	FXX=0	LEN=1	MLLD=189.803	PB=0.5	PBP=1	QD=1.36059	RBI=0.00947338
chr1	28290231	28290231	C	G	0.985816	139	141	6	intronic	XKR8	.	.	.	rs4373781	.	.	0.9703	.	0.97	.	.	.	.	.	.	.	.	.	.	.	.	1294.48	snp	FAO=139	FDP=139	FR=.	FRO=0	FSAF=65	FSAR=74	FSRF=0	FSRR=0	FWDB=-0.0100143	FXX=0.0141834	LEN=1	MLLD=300.144	PB=0.5	PBP=1	QD=37.2511	RBI=0.0102599
chr1	28793149	28793149	C	G	0.747253	68	91	3	exonic	PHACTR4	.	synonymous SNV	PHACTR4:NM_023923:exon5:c.C723G:p.P241P,PHACTR4:NM_001048183:exon6:c.C693G:p.P231P	rs61748637	.	.	0.0713	.	0.09	.	.	.	.	.	.	.	.	.	.	.	.	434.68	snp	FAO=65	FDP=87	FR=.	FRO=22	FSAF=29	FSAR=36	FSRF=14	FSRR=8	FWDB=0.0142001	FXX=0.0439512	LEN=1	MLLD=262.575	PB=0.5	PBP=1	QD=19.9853	RBI=0.0294911
chr1	29063559	29063559	A	C	1	16	16	1	UTR5	YTHDF2	NM_001173128:c.-74A>C,NM_016258:c.-74A>C,NM_001172828:c.-5374A>C	.	.	rs6697540	.	.	.	.	1	.	.	.	.	.	.	.	.	.	.	.	.	147.37	snp	FAO=16	FDP=16	FR=.	FRO=0	FSAF=6	FSAR=10	FSRF=0	FSRR=0	FWDB=-0.0297833	FXX=0	LEN=1	MLLD=160.256	PB=0.5	PBP=1	QD=36.8412	RBI=0.0346037
chr1	29138975	29138975	G	T	1	120	120	1	exonic	OPRD1	.	nonsynonymous SNV	OPRD1:NM_000911:exon1:c.G80T:p.C27F	rs1042114	.	.	0.8888	.	1	.	.	0.73	T	0	B	0.074	N	1	P	-0.28	T	1158.44	snp	FAO=120	FDP=120	FR=.	FRO=0	FSAF=64	FSAR=56	FSRF=0	FSRR=0	FWDB=-0.00844327	FXX=0	LEN=1	MLLD=381.357	PB=0.5	PBP=1	QD=38.6148	RBI=0.0127864
chr1	29189597	29189597	C	T	0.604278	226	374	1	exonic	OPRD1	.	synonymous SNV	OPRD1:NM_000911:exon3:c.C921T:p.G307G	rs2234918	.	.	0.537	.	0.76	.	.	.	.	.	.	.	.	.	.	.	.	1202.07	snp	FAO=228	FDP=374	FR=.	FRO=146	FSAF=135	FSAR=93	FSRF=79	FSRR=67	FWDB=0.0356588	FXX=0.00531901	LEN=1	MLLD=58.8409	PB=0.5	PBP=1	QD=12.8564	RBI=0.0359459
chr1	29345009	29345009	-	TT	0.986111	355	360	0	intronic	EPB41	.	.	.	rs5773229	.	.	.	.	0.99	.	.	.	.	.	.	.	.	.	.	.	.	2117.64	ins	FAO=359	FDP=359	FR=.	FRO=0	FSAF=159	FSAR=200	FSRF=0	FSRR=0	FWDB=-0.0286413	FXX=0.0027777	LEN=2	MLLD=170.225	PB=0.5	PBP=1	QD=23.5949	RBI=0.0287996
chr1	29345027	29345027	T	G	0.991781	362	365	2	intronic	EPB41	.	.	.	rs2985334	.	.	.	.	0.93	.	Name=Amyotrophic lateral sclerosis (sporadic)	.	.	.	.	.	.	.	.	.	.	3419.44	snp	FAO=362	FDP=362	FR=.	FRO=0	FSAF=158	FSAR=204	FSRF=0	FSRR=0	FWDB=0.0725152	FXX=0.00821895	LEN=1	MLLD=213.459	PB=0.5	PBP=1	QD=37.7839	RBI=0.0725388
chr1	29391396	29391396	A	G	1	64	64	1	intronic	EPB41	.	.	.	rs12070152	.	.	.	.	0.64	.	.	.	.	.	.	.	.	.	.	.	.	604.61	snp	FAO=64	FDP=64	FR=.	FRO=0	FSAF=35	FSAR=29	FSRF=0	FSRR=0	FWDB=0.0368612	FXX=0	LEN=1	MLLD=72.2616	PB=0.5	PBP=1	QD=37.7879	RBI=0.095057
chr1	29475341	29475341	C	T	0.348485	23	66	3	exonic	SRSF4	.	nonsynonymous SNV	SRSF4:NM_005626:exon6:c.G1066A:p.G356S	rs2230678	.	.	0.7979	.	0.8	.	.	0.65	T	0.008	B	0.963	N	0	P	3.77	T	70.06	snp	FAO=23	FDP=66	FR=.	FRO=43	FSAF=0	FSAR=23	FSRF=0	FSRR=43	FWDB=0	FXX=0	LEN=1	MLLD=233.911	PB=0.5	PBP=1	QD=4.24633	RBI=0.0151229
chr1	29475394	29475394	C	G	0.296296	24	81	5	exonic	SRSF4	.	nonsynonymous SNV	SRSF4:NM_005626:exon6:c.G1013C:p.G338A	rs2230677	.	.	0.7979	.	0.8	.	.	1	T	0	B	0.674	N	1	P	2.64	T	59.95	snp	FAO=24	FDP=80	FR=.	FRO=56	FSAF=0	FSAR=24	FSRF=1	FSRR=55	FWDB=0.165586	FXX=0.0123442	LEN=1	MLLD=239.411	PB=0.5	PBP=1	QD=2.9976	RBI=0.166827
chr1	29475648	29475648	T	G	0.407583	86	211	4	exonic	SRSF4	.	nonsynonymous SNV	SRSF4:NM_005626:exon6:c.A759C:p.E253D	rs2230679	.	.	0.8916	.	0.9	.	.	0.87	T	0	B	0.005	N	1	P	2.58	T	289.34	snp	FAO=86	FDP=211	FR=.	FRO=125	FSAF=53	FSAR=33	FSRF=63	FSRR=62	FWDB=-0.00791474	FXX=0	LEN=1	MLLD=247.13	PB=0.5	PBP=1	QD=5.48511	RBI=0.0220533
chr1	29527145	29527145	C	T	0.373134	75	201	1	intronic	MECR	.	.	.	rs2503016	.	.	0.0724	.	0.23	.	.	.	.	.	.	.	.	.	.	.	.	225.97	snp	FAO=75	FDP=201	FR=.	FRO=126	FSAF=40	FSAR=35	FSRF=76	FSRR=50	FWDB=0.00392587	FXX=0	LEN=1	MLLD=171.821	PB=0.5	PBP=1	QD=4.49695	RBI=0.0595372
chr1	29528412	29528412	G	C	0.38	57	150	1	intronic	MECR	.	.	.	rs903045	.	.	0.0724	.	0.23	.	.	.	.	.	.	.	.	.	.	.	.	178.96	snp	FAO=57	FDP=150	FR=.	FRO=93	FSAF=38	FSAR=19	FSRF=59	FSRR=34	FWDB=0.0080756	FXX=0	LEN=1	MLLD=190.561	PB=0.5	PBP=1	QD=4.77221	RBI=0.0492121
chr1	29529699	29529699	T	C	0.360153	94	261	1	exonic	MECR	.	synonymous SNV	MECR:NM_001024732:exon5:c.A369G:p.A123A,MECR:NM_016011:exon5:c.A597G:p.A199A	rs1062924	.	.	0.8906	.	0.89	.	.	.	.	.	.	.	.	.	.	.	.	266.38	snp	FAO=94	FDP=261	FR=.	FRO=167	FSAF=53	FSAR=41	FSRF=89	FSRR=78	FWDB=-0.00387639	FXX=0	LEN=1	MLLD=118.727	PB=0.5	PBP=1	QD=4.08238	RBI=0.0522653
chr1	29542637	29542637	A	G	0.258741	37	143	2	exonic	MECR	.	nonsynonymous SNV	MECR:NM_001024732:exon3:c.T58C:p.F20L,MECR:NM_016011:exon3:c.T286C:p.F96L	rs1128400	.	.	0.8914	.	0.9	.	.	0.65	T	0	B	0	N	1	P	1.01	T	68.65	snp	FAO=37	FDP=142	FR=.	FRO=105	FSAF=15	FSAR=22	FSRF=50	FSRR=55	FWDB=0.0417295	FXX=0.00699252	LEN=1	MLLD=159.436	PB=0.5	PBP=1	QD=1.93386	RBI=0.0655413
chr1	29557224	29557224	C	T	0.263158	25	95	1	intronic	MECR	.	.	.	rs2640466	.	.	0.8752	.	0.91	.	.	.	.	.	.	.	.	.	.	.	.	58.86	snp	FAO=27	FDP=97	FR=.	FRO=70	FSAF=15	FSAR=12	FSRF=46	FSRR=24	FWDB=0.0154923	FXX=0	LEN=1	MLLD=234.986	PB=0.5	PBP=1	QD=2.42711	RBI=0.027279
chr1	29631236	29631236	-	TA	0.928571	78	84	1	intronic	PTPRU	.	.	.	rs10641752	.	.	0.4088	.	0.83	.	.	.	.	.	.	.	.	.	.	.	.	446.61	ins	FAO=78	FDP=79	FR=.	FRO=1	FSAF=56	FSAR=22	FSRF=0	FSRR=1	FWDB=-6.9926e-05	FXX=0.0705799	LEN=2	MLLD=358.035	PB=0.5	PBP=1	QD=22.6134	RBI=0.0229562
chr1	29631909	29631909	A	G	0.636364	14	22	2	exonic	PTPRU	.	nonsynonymous SNV	PTPRU:NM_001195001:exon18:c.A2789G:p.N930S,PTPRU:NM_133177:exon18:c.A2789G:p.N930S,PTPRU:NM_133178:exon18:c.A2789G:p.N930S,PTPRU:NM_005704:exon19:c.A2819G:p.N940S	rs2235937	.	.	0.2328	.	0.49	.	.	.	.	0	B	0.001	D	0.904	P	1.62	T	84.16	snp	FAO=14	FDP=22	FR=.	FRO=8	FSAF=10	FSAR=4	FSRF=0	FSRR=8	FWDB=0.0222639	FXX=0	LEN=1	MLLD=83.8007	PB=0.5	PBP=1	QD=15.3014	RBI=0.0648924
chr1	31188089	31188089	C	T	0.73617	173	235	1	exonic	MATN1	.	synonymous SNV	MATN1:NM_002379:exon6:c.G1275A:p.E425E	rs1065755	.	.	0.3398	.	0.41	.	.	.	.	.	.	.	.	.	.	.	.	1122.16	snp	FAO=173	FDP=235	FR=.	FRO=62	FSAF=75	FSAR=98	FSRF=28	FSRR=34	FWDB=-0.00389608	FXX=0	LEN=1	MLLD=181.548	PB=0.5	PBP=1	QD=19.1005	RBI=0.0115567
chr1	31188901	31188901	A	G	0.681319	62	91	1	exonic	MATN1	.	synonymous SNV	MATN1:NM_002379:exon5:c.T1062C:p.T354T	rs20566	.	.	0.4534	.	0.84	.	.	.	.	.	.	.	.	.	.	.	.	376.67	snp	FAO=62	FDP=91	FR=.	FRO=29	FSAF=27	FSAR=35	FSRF=15	FSRR=14	FWDB=0.0157244	FXX=0	LEN=1	MLLD=206.635	PB=0.5	PBP=1	QD=16.557	RBI=0.0157566
chr1	31189765	31189765	G	A	0.380952	32	84	1	intronic	MATN1	.	.	.	rs372556821	.	.	.	.	0.0002	.	.	.	.	.	.	.	.	.	.	.	.	104.98	snp	FAO=32	FDP=84	FR=.	FRO=52	FSAF=20	FSAR=12	FSRF=34	FSRR=18	FWDB=0.112818	FXX=0	LEN=1	MLLD=58.1187	PB=0.5	PBP=1	QD=4.99894	RBI=0.112972
chr1	31206637	31206637	C	T	0.632911	50	79	2	UTR3	LAPTM5	NM_006762:c.*38G>A	.	.	rs3795438	.	.	0.2473	.	0.32	.	.	.	.	.	.	.	.	.	.	.	.	293.34	snp	FAO=51	FDP=80	FR=.	FRO=29	FSAF=35	FSAR=16	FSRF=21	FSRR=8	FWDB=0.0329159	FXX=0	LEN=1	MLLD=63.3302	PB=0.5	PBP=1	QD=14.6669	RBI=0.0572196
chr1	31208042	31208042	C	T	0.697674	90	129	1	exonic	LAPTM5	.	nonsynonymous SNV	LAPTM5:NM_006762:exon7:c.G677A:p.R226K	rs35351292	.	.	0.2533	.	0.28	.	.	0.92	T	0.002	B	0.618	N	1	P	0.96	T	589.48	snp	FAO=95	FDP=134	FR=.	FRO=39	FSAF=61	FSAR=34	FSRF=31	FSRR=8	FWDB=0.00626847	FXX=0	LEN=1	MLLD=247.808	PB=0.5	PBP=1	QD=17.5963	RBI=0.0134763
chr1	31215364	31215364	T	C	0.30303	30	99	1	exonic	LAPTM5	.	synonymous SNV	LAPTM5:NM_006762:exon2:c.A120G:p.S40S	rs1050663	.	.	0.4877	.	0.75	.	.	.	.	.	.	.	.	.	.	.	.	76.2	snp	FAO=31	FDP=100	FR=.	FRO=69	FSAF=24	FSAR=7	FSRF=34	FSRR=35	FWDB=0.010254	FXX=0	LEN=1	MLLD=171.439	PB=0.5	PBP=1	QD=3.04785	RBI=0.0277308
chr1	31345892	31345892	G	A	0.584416	45	77	4	UTR3	SDC3	NM_014654:c.*166C>T	.	.	rs3766285	.	.	.	.	0.11	.	.	.	.	.	.	.	.	.	.	.	.	232.08	snp	FAO=45	FDP=78	FR=.	FRO=33	FSAF=22	FSAR=23	FSRF=18	FSRR=15	FWDB=-0.0130714	FXX=0	LEN=1	MLLD=260.076	PB=0.5	PBP=1	QD=11.9016	RBI=0.0135695
chr1	31346199	31346199	G	A	0.35249	92	261	1	exonic	SDC3	.	synonymous SNV	SDC3:NM_014654:exon5:c.C1188T:p.G396G	rs1539360	.	.	0.114	.	0.12	.	.	.	.	.	.	.	.	.	.	.	.	252.98	snp	FAO=92	FDP=261	FR=.	FRO=169	FSAF=40	FSAR=52	FSRF=71	FSRR=98	FWDB=-0.0712996	FXX=0	LEN=1	MLLD=59.7273	PB=0.5	PBP=1	QD=3.87711	RBI=0.100375
chr1	31351513	31351513	G	A	0.392405	31	79	3	exonic	SDC3	.	synonymous SNV	SDC3:NM_014654:exon2:c.C213T:p.P71P	rs1891419	.	.	0.2823	.	0.38	.	.	.	.	.	.	.	.	.	.	.	.	106.35	snp	FAO=31	FDP=79	FR=.	FRO=48	FSAF=21	FSAR=10	FSRF=22	FSRR=26	FWDB=-0.00954649	FXX=0	LEN=1	MLLD=225.444	PB=0.5	PBP=1	QD=5.38466	RBI=0.0275629
chr1	31426752	31426752	G	A	0.635802	103	162	1	exonic	PUM1	.	synonymous SNV	PUM1:NM_001020658:exon15:c.C2400T:p.S800S,PUM1:NM_014676:exon15:c.C2400T:p.S800S	.	.	.	.	.	0.0001	.	.	.	.	.	.	.	.	1	D	.	.	573.76	snp	FAO=103	FDP=162	FR=.	FRO=59	FSAF=56	FSAR=47	FSRF=31	FSRR=28	FWDB=0.019436	FXX=0	LEN=1	MLLD=182.046	PB=0.5	PBP=1	QD=14.167	RBI=0.0273691
chr1	31740706	31740706	A	G	0.29	58	200	1	intronic	SNRNP40	.	.	.	rs3753373	.	.	0.2114	.	0.48	.	.	.	.	.	.	.	.	.	.	.	.	122.09	snp	FAO=58	FDP=200	FR=.	FRO=142	FSAF=24	FSAR=34	FSRF=59	FSRR=83	FWDB=-0.00586213	FXX=0	LEN=1	MLLD=189.153	PB=0.5	PBP=1	QD=2.44186	RBI=0.0125791
chr1	31764693	31764693	G	A	0.627451	32	51	2	intronic	SNRNP40	.	.	.	rs12135540	.	.	.	.	0.62	.	.	.	.	.	.	.	.	.	.	.	.	183.21	snp	FAO=32	FDP=51	FR=.	FRO=19	FSAF=19	FSAR=13	FSRF=15	FSRR=4	FWDB=0.0490956	FXX=0	LEN=1	MLLD=61.8282	PB=0.5	PBP=1	QD=14.3691	RBI=0.0801778
chr1	31764713	31764713	-	AAG	0.54717	29	53	2	intronic	SNRNP40	.	.	.	rs142762586	.	.	0.6281	.	0.63	.	.	.	.	.	.	.	.	.	.	.	.	55.21	ins	FAO=29	FDP=53	FR=.	FRO=24	FSAF=18	FSAR=11	FSRF=16	FSRR=8	FWDB=-0.021015	FXX=0	LEN=3	MLLD=332.242	PB=0.5	PBP=1	QD=4.16644	RBI=0.0340227
chr1	31883295	31883295	T	C	0.969925	129	133	2	intronic	SERINC2	.	.	.	rs6701521	.	.	.	.	0.8	.	.	.	.	.	.	.	.	.	.	.	.	1237.81	snp	FAO=134	FDP=136	FR=.	FRO=2	FSAF=35	FSAR=99	FSRF=0	FSRR=2	FWDB=-0.043591	FXX=0	LEN=1	MLLD=48.1069	PB=0.5	PBP=1	QD=36.406	RBI=0.0442124
chr1	31886833	31886833	T	C	1	148	148	1	UTR5	SERINC2	NM_018565:c.-28T>C,NM_001199039:c.-9833T>C	.	.	rs10914377	.	.	.	.	0.8	.	.	.	.	.	.	.	.	.	.	.	.	1441.48	snp	FAO=152	FDP=152	FR=.	FRO=0	FSAF=73	FSAR=79	FSRF=0	FSRR=0	FWDB=0.066706	FXX=0	LEN=1	MLLD=48.2516	PB=0.5	PBP=1	QD=37.9337	RBI=0.0729506
chr1	31897643	31897643	G	A	0.634146	52	82	2	exonic	SERINC2	.	synonymous SNV	SERINC2:NM_001199037:exon3:c.G327A:p.A109A,SERINC2:NM_018565:exon3:c.G327A:p.A109A,SERINC2:NM_178865:exon3:c.G315A:p.A105A,SERINC2:NM_001199038:exon4:c.G342A:p.A114A,SERINC2:NM_001199039:exon4:c.G150A:p.A50A	rs2275437	.	.	0.0587	.	0.24	.	.	.	.	.	.	.	.	.	.	.	.	292.68	snp	FAO=52	FDP=82	FR=.	FRO=30	FSAF=29	FSAR=23	FSRF=21	FSRR=9	FWDB=-0.0383915	FXX=0	LEN=1	MLLD=173.916	PB=0.5	PBP=1	QD=14.2773	RBI=0.0510484
chr1	31902418	31902418	A	G	0.324324	60	185	1	intronic	SERINC2	.	.	.	rs10047085	.	.	0.3742	.	0.48	.	.	.	.	.	.	.	.	.	.	.	.	155.51	snp	FAO=61	FDP=185	FR=.	FRO=124	FSAF=35	FSAR=26	FSRF=83	FSRR=41	FWDB=-0.0182861	FXX=0.00537606	LEN=1	MLLD=82.5707	PB=0.5	PBP=1	QD=3.3624	RBI=0.0256229
chr1	31905889	31905889	-	CAG	0.438356	64	146	0	exonic	SERINC2	.	nonframeshift insertion	SERINC2:NM_001199037:exon9:c.1101_1102insCAG:p.T367delinsTQ,SERINC2:NM_018565:exon9:c.1101_1102insCAG:p.T367delinsTQ,SERINC2:NM_178865:exon9:c.1089_1090insCAG:p.T363delinsTQ,SERINC2:NM_001199038:exon10:c.1116_1117insCAG:p.T372delinsTQ,SERINC2:NM_001199039:exon10:c.924_925insCAG:p.T308delinsTQ	rs3050461	.	ID=COSM1317544;OCCURENCE=1(haematopoietic_and_lymphoid_tissue),1(ovary),4(large_intestine)	0.8396	.	0.86	.	.	.	.	.	.	.	.	.	.	.	.	119.95	ins	FAO=66	FDP=117	FR=.	FRO=51	FSAF=26	FSAR=40	FSRF=28	FSRR=23	FWDB=0.00868927	FXX=0.198617	LEN=3	MLLD=136.995	PB=0.5	PBP=1	QD=4.10096	RBI=0.0444743
chr1	31907102	31907102	A	G	1	158	158	1	UTR3	SERINC2	NM_001199038:c.*56A>G,NM_001199037:c.*56A>G,NM_178865:c.*56A>G,NM_018565:c.*56A>G,NM_001199039:c.*56A>G	.	.	rs7417775	.	.	.	.	0.97	.	.	.	.	.	.	.	.	.	.	.	.	1543.87	snp	FAO=160	FDP=160	FR=.	FRO=0	FSAF=92	FSAR=68	FSRF=0	FSRR=0	FWDB=0.0858929	FXX=0	LEN=1	MLLD=57.4514	PB=0.5	PBP=1	QD=38.5967	RBI=0.102803
chr1	32084904	32084904	C	T	1	118	118	1	exonic	HCRTR1	.	synonymous SNV	HCRTR1:NM_001525:exon3:c.C111T:p.R37R	rs1056526	.	.	0.5523	.	0.56	.	.	.	.	.	.	.	.	.	.	.	.	1133.3	snp	FAO=118	FDP=118	FR=.	FRO=0	FSAF=61	FSAR=57	FSRF=0	FSRR=0	FWDB=-0.0109368	FXX=0	LEN=1	MLLD=66.2125	PB=0.5	PBP=1	QD=38.4168	RBI=0.0416911
chr1	32092525	32092525	A	G	0.948148	128	135	1	exonic	HCRTR1	.	nonsynonymous SNV	HCRTR1:NM_001525:exon9:c.A1222G:p.I408V	rs2271933	.	.	0.6141	.	0.63	.	.	1	T	0	B	0.001	N	0	P	0.31	T	1131.95	snp	FAO=128	FDP=134	FR=.	FRO=6	FSAF=61	FSAR=67	FSRF=0	FSRR=6	FWDB=0.0598411	FXX=0.00740686	LEN=1	MLLD=174.871	PB=0.859375	PBP=0	QD=33.7895	RBI=0.0612943
chr1	32096265	32096265	A	G	0.993569	618	622	2	exonic	PEF1	.	synonymous SNV	PEF1:NM_012392:exon5:c.T804C:p.I268I	rs1061770	.	.	0.5594	.	0.57	.	.	.	.	.	.	.	.	.	.	.	.	3820.53	snp	FAO=399	FDP=399	FR=.	FRO=0	FSAF=214	FSAR=185	FSRF=0	FSRR=0	FWDB=-0.0084651	FXX=0.00249994	LEN=1	MLLD=56.9294	PB=0.5	PBP=1	QD=38.3011	RBI=0.0261975
chr1	32119348	32119351	ACAC	-	0.433735	36	83	0	intronic	COL16A1	.	.	.	rs3841648	.	.	.	.	0.57	.	.	.	.	.	.	.	.	.	.	.	.	50	del	.	.	.	.	.	.	.	.	.	.	LEN=4	.	.	.	.	.
chr1	32119431	32119431	T	C	0.946429	53	56	2	intronic	COL16A1	.	.	.	rs3817398	.	.	0.5621	.	0.57	.	.	.	.	.	.	.	.	.	.	.	.	462.57	snp	FAO=53	FDP=56	FR=.	FRO=3	FSAF=13	FSAR=40	FSRF=0	FSRR=3	FWDB=-0.0132185	FXX=0	LEN=1	MLLD=147.323	PB=0.5	PBP=1	QD=33.0404	RBI=0.0168218
chr1	32131163	32131163	C	G	0.993902	163	164	1	intronic	COL16A1	.	.	.	rs1356803	.	.	0.5412	.	0.56	.	.	.	.	.	.	.	.	.	.	.	.	1568.02	snp	FAO=164	FDP=164	FR=.	FRO=0	FSAF=96	FSAR=68	FSRF=0	FSRR=0	FWDB=0.00588806	FXX=0.00606024	LEN=1	MLLD=308.958	PB=0.5	PBP=1	QD=38.2444	RBI=0.010842
chr1	32136168	32136168	G	C	0.941606	129	137	7	intronic	COL16A1	.	.	.	rs2292990	.	.	.	.	0.63	.	.	.	.	.	.	.	.	.	.	.	.	1156.72	snp	FAO=130	FDP=136	FR=.	FRO=6	FSAF=61	FSAR=69	FSRF=5	FSRR=1	FWDB=-0.00602503	FXX=0.00729874	LEN=1	MLLD=196.339	PB=0.5	PBP=1	QD=34.0213	RBI=0.011297
chr1	32140733	32140733	C	T	0.97479	116	119	2	intronic	COL16A1	.	.	.	rs2292993	.	.	.	.	0.61	.	.	.	.	.	.	.	.	.	.	.	.	1071.17	snp	FAO=117	FDP=119	FR=.	FRO=2	FSAF=51	FSAR=66	FSRF=1	FSRR=1	FWDB=-0.0156422	FXX=0	LEN=1	MLLD=81.981	PB=0.5	PBP=1	QD=36.0056	RBI=0.0172971
chr1	32148571	32148571	A	G	1	116	116	1	exonic	COL16A1	.	synonymous SNV	COL16A1:NM_001856:exon37:c.T2502C:p.P834P	rs10737358	.	.	1	.	1	.	.	.	.	.	.	.	.	.	.	.	.	1128.72	snp	FAO=118	FDP=118	FR=.	FRO=0	FSAF=63	FSAR=55	FSRF=0	FSRR=0	FWDB=-0.0169534	FXX=0	LEN=1	MLLD=129.366	PB=0.5	PBP=1	QD=38.2616	RBI=0.0420534
chr1	32149982	32149982	A	T	1	173	173	1	intronic	COL16A1	.	.	.	rs10914466	.	.	.	.	0.36	.	.	.	.	.	.	.	.	.	.	.	.	1651.95	snp	FAO=173	FDP=173	FR=.	FRO=0	FSAF=81	FSAR=92	FSRF=0	FSRR=0	FWDB=0.0272255	FXX=0	LEN=1	MLLD=80.2168	PB=0.5	PBP=1	QD=38.1954	RBI=0.0397684
chr1	32155911	32155911	G	T	1	290	290	1	intronic	COL16A1	.	.	.	rs6425780	.	.	0.5459	.	0.69	.	.	.	.	.	.	.	.	.	.	.	.	2953.34	snp	FAO=307	FDP=307	FR=.	FRO=0	FSAF=177	FSAR=130	FSRF=0	FSRR=0	FWDB=-0.0014513	FXX=0	LEN=1	MLLD=268.565	PB=0.5	PBP=1	QD=38.48	RBI=0.120478
chr1	32155929	32155929	G	A	0.980519	302	308	1	intronic	COL16A1	.	.	.	rs2297681	.	.	0.4557	.	0.48	.	.	.	.	.	.	.	.	.	.	.	.	2890.57	snp	FAO=304	FDP=304	FR=.	FRO=0	FSAF=173	FSAR=131	FSRF=0	FSRR=0	FWDB=0.0191689	FXX=0.0161807	LEN=1	MLLD=171.931	PB=0.5	PBP=1	QD=38.0338	RBI=0.0813696
chr1	32158374	32158374	T	C	0.960227	169	176	1	exonic	COL16A1	.	synonymous SNV	COL16A1:NM_001856:exon14:c.A1107G:p.P369P	rs3818788	.	.	0.6417	.	0.77	.	.	.	.	.	.	.	.	.	.	.	.	1674.5	snp	FAO=176	FDP=176	FR=.	FRO=0	FSAF=84	FSAR=92	FSRF=0	FSRR=0	FWDB=-0.00334716	FXX=0.0056494	LEN=1	MLLD=231.429	PB=0.5	PBP=1	QD=38.0568	RBI=0.0300076
chr1	32160918	32160918	A	G	1	39	39	1	intronic	COL16A1	.	.	.	rs6656079	.	.	.	.	0.81	.	.	.	.	.	.	.	.	.	.	.	.	375.71	snp	FAO=39	FDP=39	FR=.	FRO=0	FSAF=9	FSAR=30	FSRF=0	FSRR=0	FWDB=0.135665	FXX=0	LEN=1	MLLD=224.46	PB=0.5	PBP=1	QD=38.5341	RBI=0.140224
chr1	32164206	32164206	T	G	0.970297	98	101	2	exonic	COL16A1	.	synonymous SNV	COL16A1:NM_001856:exon5:c.A268C:p.R90R	rs2228550	.	.	0.65	.	0.82	.	.	.	.	.	.	.	.	.	.	.	.	942.8	snp	FAO=99	FDP=99	FR=.	FRO=0	FSAF=53	FSAR=46	FSRF=0	FSRR=0	FWDB=0.00914477	FXX=0.0198	LEN=1	MLLD=60.6838	PB=0.5	PBP=1	QD=38.0929	RBI=0.0312812
chr1	32165495	32165495	G	T	1	182	182	1	exonic	COL16A1	.	nonsynonymous SNV	COL16A1:NM_001856:exon4:c.C185A:p.T62K	rs2228552	.	.	0.6345	.	0.65	.	.	0.18	T	0.969	D	0.689	N	1	P	1.85	T	1748.47	snp	FAO=183	FDP=183	FR=.	FRO=0	FSAF=56	FSAR=127	FSRF=0	FSRR=0	FWDB=0.0830771	FXX=0	LEN=1	MLLD=254.231	PB=0.5	PBP=1	QD=38.218	RBI=0.0854453
chr1	32193185	32193185	G	A	0.673797	126	187	1	exonic	ADGRB2	.	nonsynonymous SNV	ADGRB2:NM_001294336:exon32:c.C4492T:p.R1498C,ADGRB2:NM_001294335:exon33:c.C4591T:p.R1531C	rs41263977	.	.	0.009	.	0.035	.	.	0	D	0.999	D	0.152	N	0.97	D	3.33	T	746.11	snp	FAO=126	FDP=187	FR=.	FRO=61	FSAF=57	FSAR=69	FSRF=24	FSRR=37	FWDB=-0.049305	FXX=0	LEN=1	MLLD=55.4655	PB=0.5	PBP=1	QD=15.9596	RBI=0.1286
chr1	32193647	32193647	T	C	0.978723	92	94	1	exonic	ADGRB2	.	synonymous SNV	ADGRB2:NM_001294336:exon31:c.A4449G:p.A1483A,ADGRB2:NM_001294335:exon32:c.A4548G:p.A1516A	rs1127100	.	.	0.6454	.	0.83	.	.	.	.	.	.	.	.	.	.	.	.	865.09	snp	FAO=91	FDP=91	FR=.	FRO=0	FSAF=37	FSAR=54	FSRF=0	FSRR=0	FWDB=0.0594953	FXX=0.0319115	LEN=1	MLLD=229.655	PB=0.5	PBP=1	QD=38.0258	RBI=0.0601854
chr1	32266026	32266026	A	G	1	134	134	1	intronic	SPOCD1	.	.	.	rs552124	.	.	0.7359	.	0.84	.	.	.	.	.	.	.	.	.	.	.	.	1277.95	snp	FAO=134	FDP=134	FR=.	FRO=0	FSAF=72	FSAR=62	FSRF=0	FSRR=0	FWDB=0.0236425	FXX=0	LEN=1	MLLD=230.699	PB=0.5	PBP=1	QD=38.1478	RBI=0.0614397
chr1	32279629	32279629	G	A	0.782123	140	179	2	exonic	SPOCD1	.	nonsynonymous SNV	SPOCD1:NM_001281987:exon2:c.C1306T:p.R436W,SPOCD1:NM_144569:exon2:c.C1306T:p.R436W	rs6669563	.	.	0.4378	.	0.5	.	.	0	D	0.825	P	.	.	1	P	1.84	T	1658.68	snp	FAO=176	FDP=176	FR=.	FRO=0	FSAF=73	FSAR=103	FSRF=0	FSRR=0	FWDB=0.0930649	FXX=0.0167588	LEN=1	MLLD=234.632	PB=0.5	PBP=1	QD=37.6972	RBI=0.0932397
chr1	32280610	32280610	T	C	1	192	192	1	exonic	SPOCD1	.	nonsynonymous SNV	SPOCD1:NM_001281987:exon2:c.A325G:p.T109A,SPOCD1:NM_144569:exon2:c.A325G:p.T109A	rs6664445	.	.	0.6895	.	0.75	.	.	1	T	0	B	.	.	1	P	2.2	T	1834.49	snp	FAO=192	FDP=192	FR=.	FRO=0	FSAF=96	FSAR=96	FSRF=0	FSRR=0	FWDB=-0.0185207	FXX=0	LEN=1	MLLD=85.8695	PB=0.5	PBP=1	QD=38.2185	RBI=0.0187826
chr1	32658062	32658062	-	GT	0.872263	239	274	5	intronic	TXLNA	.	.	.	rs397808632	.	.	0.6204	.	0.96	.	.	.	.	.	.	.	.	.	.	.	.	1451.96	ins	FAO=263	FDP=268	FR=.	FRO=5	FSAF=129	FSAR=134	FSRF=0	FSRR=5	FWDB=0.0106853	FXX=0.00740713	LEN=2	MLLD=302.234	PB=0.5	PBP=1	QD=21.6711	RBI=0.0113311
chr1	32673381	32673381	C	T	0.630769	82	130	2	exonic	IQCC	.	stopgain	IQCC:NM_001160042:exon5:c.C1339T:p.R447X,IQCC:NM_018134:exon5:c.C1099T:p.R367X	rs147376903	.	.	0.0007	.	0.0018	.	.	1	T	.	.	0.035	N	1	D	.	.	459.57	snp	FAO=82	FDP=130	FR=.	FRO=48	FSAF=36	FSAR=46	FSRF=16	FSRR=32	FWDB=0.114909	FXX=0	LEN=1	MLLD=189.899	PB=0.5	PBP=1	QD=14.1405	RBI=0.116689
chr1	32674724	32674724	G	A	0.606452	188	310	3	exonic	DCDC2B	.	synonymous SNV	DCDC2B:NM_001099434:exon1:c.G30A:p.R10R	rs139959094	.	.	0.0095	.	0.012	.	.	.	.	.	.	.	.	.	.	.	.	992.22	snp	FAO=188	FDP=310	FR=.	FRO=122	FSAF=91	FSAR=97	FSRF=68	FSRR=54	FWDB=-0.0141731	FXX=0	LEN=1	MLLD=282.847	PB=0.5	PBP=1	QD=12.8028	RBI=0.0275834
chr1	32829650	32829650	G	A	0.75	30	40	1	exonic	TSSK3	.	synonymous SNV	TSSK3:NM_052841:exon2:c.G600A:p.L200L	rs56107573	.	.	0.0008	.	0.0008	.	.	.	.	.	.	.	.	.	.	.	.	208.73	snp	FAO=30	FDP=40	FR=.	FRO=10	FSAF=12	FSAR=18	FSRF=6	FSRR=4	FWDB=-0.00179993	FXX=0	LEN=1	MLLD=73.1533	PB=0.5	PBP=1	QD=20.8734	RBI=0.019442
chr1	33065947	33065947	G	C	1	311	311	2	exonic	ZBTB8A	.	nonsynonymous SNV	ZBTB8A:NM_001040441:exon5:c.G1253C:p.G418A	rs704886	.	.	0.9999	.	1	.	.	1	T	0	B	0	N	0	P	2.79	T	2981.87	snp	FAO=311	FDP=311	FR=.	FRO=0	FSAF=162	FSAR=149	FSRF=0	FSRR=0	FWDB=0.0333547	FXX=0	LEN=1	MLLD=202.604	PB=0.5	PBP=1	QD=38.3521	RBI=0.0528664
chr1	33133968	33133968	T	C	0.967871	241	249	5	exonic	RBBP4	.	synonymous SNV	RBBP4:NM_001135255:exon4:c.T450C:p.V150V,RBBP4:NM_001135256:exon4:c.T348C:p.V116V,RBBP4:NM_005610:exon4:c.T453C:p.V151V	rs2762904	.	.	0.9994	.	1	.	.	.	.	.	.	.	.	0	P	.	.	2204.02	snp	FAO=242	FDP=250	FR=.	FRO=8	FSAF=88	FSAR=154	FSRF=8	FSRR=0	FWDB=-0.00147747	FXX=0	LEN=1	MLLD=257.334	PB=0.5	PBP=1	QD=35.2643	RBI=0.024146
chr1	33134774	33134774	A	C	1	46	46	2	intronic	RBBP4	.	.	.	rs359955	.	.	0.7669	.	0.85	.	.	.	.	.	.	.	.	.	.	.	.	435.34	snp	FAO=46	FDP=46	FR=.	FRO=0	FSAF=23	FSAR=23	FSRF=0	FSRR=0	FWDB=0.0379854	FXX=0	LEN=1	MLLD=227.572	PB=0.5	PBP=1	QD=37.8553	RBI=0.0388197
chr1	33138516	33138516	A	C	0.982143	220	224	2	intronic	RBBP4	.	.	.	rs607202	.	.	0.9994	.	1	.	.	.	.	.	.	.	.	.	.	.	.	2070.27	snp	FAO=220	FDP=220	FR=.	FRO=0	FSAF=127	FSAR=93	FSRF=0	FSRR=0	FWDB=-0.00341078	FXX=0.0178563	LEN=1	MLLD=161.441	PB=0.5	PBP=1	QD=37.6413	RBI=0.00918239
chr1	33138605	33138605	T	C	0.973451	220	226	4	intronic	RBBP4	.	.	.	rs1320511	.	.	.	.	0.97	.	.	.	.	.	.	.	.	.	.	.	.	2011.08	snp	FAO=220	FDP=226	FR=.	FRO=6	FSAF=118	FSAR=102	FSRF=5	FSRR=1	FWDB=0.0375236	FXX=0	LEN=1	MLLD=184.596	PB=0.5	PBP=1	QD=35.5944	RBI=0.0396489
chr1	33160878	33160878	C	T	0.993808	321	323	3	exonic	SYNC	.	nonsynonymous SNV	SYNC:NM_001161708:exon2:c.G821A:p.R274Q,SYNC:NM_030786:exon2:c.G821A:p.R274Q	rs360042	.	.	0.9569	.	0.98	.	.	0.1	T	0.811	P	.	.	0.962	P	-2.83	D	3039.85	snp	FAO=321	FDP=321	FR=.	FRO=0	FSAF=198	FSAR=123	FSRF=0	FSRR=0	FWDB=0.0061418	FXX=0.00619176	LEN=1	MLLD=353.331	PB=0.5	PBP=1	QD=37.8797	RBI=0.0171019
chr1	33161212	33161212	T	C	1	161	161	1	exonic	SYNC	.	nonsynonymous SNV	SYNC:NM_001161708:exon2:c.A487G:p.M163V,SYNC:NM_030786:exon2:c.A487G:p.M163V	rs360041	.	.	0.9569	.	0.98	.	.	0.45	T	0	B	.	.	1	P	2.01	T	1508.09	snp	FAO=158	FDP=158	FR=.	FRO=0	FSAF=88	FSAR=70	FSRF=0	FSRR=0	FWDB=0.00522639	FXX=0.0246898	LEN=1	MLLD=63.7635	PB=0.5	PBP=1	QD=38.1794	RBI=0.00797944
chr1	33231380	33231380	T	G	0.416667	25	60	2	exonic	KIAA1522	.	nonsynonymous SNV	KIAA1522:NM_001198972:exon1:c.T10G:p.F4V,KIAA1522:NM_001198973:exon1:c.T10G:p.F4V	rs6694085	.	.	.	.	0.24	.	.	0	D	0.419	B	.	.	0	P	2.17	T	92.94	snp	FAO=25	FDP=61	FR=.	FRO=36	FSAF=25	FSAR=0	FSRF=34	FSRR=2	FWDB=-0.0191878	FXX=0	LEN=1	MLLD=57.5692	PB=0.5	PBP=1	QD=6.09448	RBI=0.0193955
chr1	33231403	33231403	G	T	0.439394	29	66	1	exonic	KIAA1522	.	synonymous SNV	KIAA1522:NM_001198972:exon1:c.G33T:p.A11A,KIAA1522:NM_001198973:exon1:c.G33T:p.A11A	rs6702519	.	.	.	.	0.24	.	.	.	.	.	.	.	.	.	.	.	.	113.16	snp	FAO=29	FDP=66	FR=.	FRO=37	FSAF=23	FSAR=6	FSRF=33	FSRR=4	FWDB=-0.017765	FXX=0	LEN=1	MLLD=231.067	PB=0.5	PBP=1	QD=6.85845	RBI=0.084695
chr1	33276424	33276424	G	A	0.994624	185	186	1	intronic	YARS	.	.	.	rs4951787	.	.	.	.	1	.	.	.	.	.	.	.	.	.	.	.	.	1753.98	snp	FAO=183	FDP=183	FR=.	FRO=0	FSAF=92	FSAR=91	FSRF=0	FSRR=0	FWDB=-0.0243732	FXX=0.0161282	LEN=1	MLLD=184.184	PB=0.5	PBP=1	QD=38.3383	RBI=0.0299847
chr1	33318634	33318634	G	A	1	33	33	1	intronic	S100PBP	.	.	.	rs785274	.	.	0.9992	.	1	.	.	.	.	.	.	.	.	.	.	.	.	306.11	snp	FAO=33	FDP=33	FR=.	FRO=0	FSAF=25	FSAR=8	FSRF=0	FSRR=0	FWDB=0.0115563	FXX=0	LEN=1	MLLD=289.353	PB=0.5	PBP=1	QD=37.1047	RBI=0.0860083
chr1	33330432	33330432	A	G	1	239	239	1	intronic	FNDC5	.	.	.	rs1284368	.	.	0.9992	.	1	.	.	.	.	.	.	.	.	.	.	.	.	2306.99	snp	FAO=241	FDP=241	FR=.	FRO=0	FSAF=142	FSAR=99	FSRF=0	FSRR=0	FWDB=0.0276683	FXX=0.00413206	LEN=1	MLLD=365.188	PB=0.5	PBP=1	QD=38.2903	RBI=0.02767
chr1	33409693	33409693	G	A	0.5	54	108	1	exonic	RNF19B	.	synonymous SNV	RNF19B:NM_001127361:exon6:c.C1329T:p.G443G,RNF19B:NM_001300826:exon6:c.C1329T:p.G443G,RNF19B:NM_153341:exon6:c.C1332T:p.G444G	rs194645	.	.	0.2219	.	0.33	.	.	.	.	.	.	.	.	.	.	.	.	227.95	snp	FAO=53	FDP=108	FR=.	FRO=55	FSAF=31	FSAR=22	FSRF=27	FSRR=28	FWDB=-0.0592883	FXX=0	LEN=1	MLLD=54.0871	PB=0.5	PBP=1	QD=8.44252	RBI=0.0856367
chr1	33560338	33560338	A	G	1	172	172	1	intronic	AZIN2	.	.	.	rs804428	.	.	0.9448	.	1	.	.	.	.	.	.	.	.	.	.	.	.	1662.83	snp	FAO=174	FDP=174	FR=.	FRO=0	FSAF=82	FSAR=92	FSRF=0	FSRR=0	FWDB=0.0445739	FXX=0	LEN=1	MLLD=214.859	PB=0.5	PBP=1	QD=38.226	RBI=0.0459997
chr1	33631069	33631069	C	A	0.303191	57	188	1	intronic	TRIM62	.	.	.	rs2306257	.	.	0.2356	.	0.42	.	.	.	.	.	.	.	.	.	.	.	.	145.43	snp	FAO=61	FDP=192	FR=.	FRO=131	FSAF=37	FSAR=24	FSRF=86	FSRR=45	FWDB=0.156962	FXX=0.00518108	LEN=1	MLLD=130.087	PB=0.5	PBP=1	QD=3.0297	RBI=0.157209
chr1	33646950	33646950	A	G	0.769841	97	126	2	exonic	TRIM62	.	synonymous SNV	TRIM62:NM_018207:exon1:c.T84C:p.H28H	rs622407	.	.	0.7871	.	0.83	.	.	.	.	.	.	.	.	.	.	.	.	663.69	snp	FAO=97	FDP=126	FR=.	FRO=29	FSAF=36	FSAR=61	FSRF=13	FSRR=16	FWDB=-0.0235159	FXX=0	LEN=1	MLLD=109.726	PB=0.5	PBP=1	QD=21.0696	RBI=0.0508252
chr1	33741787	33741787	G	A	0.267857	30	112	2	intronic	ZNF362	.	.	.	rs12743549	.	.	0.2313	.	0.27	.	.	.	.	.	.	.	.	.	.	.	.	64.69	snp	FAO=31	FDP=113	FR=.	FRO=82	FSAF=18	FSAR=13	FSRF=37	FSRR=45	FWDB=-0.00073057	FXX=0	LEN=1	MLLD=148.204	PB=0.5	PBP=1	QD=2.29001	RBI=0.0706924
chr1	33741895	33741895	G	A	0.31405	38	121	3	intronic	ZNF362	.	.	.	rs12743740	.	.	.	.	0.27	.	.	.	.	.	.	.	.	.	.	.	.	94.84	snp	FAO=38	FDP=121	FR=.	FRO=83	FSAF=15	FSAR=23	FSRF=34	FSRR=49	FWDB=0.04181	FXX=0	LEN=1	MLLD=221.638	PB=0.5	PBP=1	QD=3.13517	RBI=0.0527446
chr1	33742228	33742228	T	C	0.923077	12	13	1	intronic	ZNF362	.	.	.	rs4475712	.	.	.	.	1	.	.	.	.	.	.	.	.	.	.	.	.	97.72	snp	FAO=12	FDP=13	FR=.	FRO=1	FSAF=3	FSAR=9	FSRF=1	FSRR=0	FWDB=-0.105302	FXX=0	LEN=1	MLLD=42.3928	PB=0.5	PBP=1	QD=30.0662	RBI=0.142077
chr1	33760743	33760743	T	C	0.538462	63	117	1	intronic	ZNF362	.	.	.	rs4641276	.	.	0.7555	.	0.97	.	.	.	.	.	.	.	.	.	.	.	.	408.13	snp	FAO=79	FDP=127	FR=.	FRO=48	FSAF=48	FSAR=31	FSRF=33	FSRR=15	FWDB=-0.0140414	FXX=0.030532	LEN=1	MLLD=88.5309	PB=0.5	PBP=1	QD=12.8545	RBI=0.0841687
chr1	33790496	33790496	G	A	0.289474	22	76	1	exonic	PHC2	.	synonymous SNV	PHC2:NM_004427:exon7:c.C942T:p.Y314Y,PHC2:NM_198040:exon14:c.C2547T:p.Y849Y	rs11554674	.	.	0.2472	.	0.27	.	.	.	.	.	.	.	.	.	.	.	.	57.21	snp	FAO=23	FDP=77	FR=.	FRO=54	FSAF=7	FSAR=16	FSRF=36	FSRR=18	FWDB=0.0285148	FXX=0	LEN=1	MLLD=188.471	PB=0.5	PBP=1	QD=2.97172	RBI=0.031722
chr1	33799900	33799900	G	A	0.285714	30	105	1	intronic	PHC2	.	.	.	rs12734630	.	.	0.2417	.	0.27	.	.	.	.	.	.	.	.	.	.	.	.	66.71	snp	FAO=30	FDP=105	FR=.	FRO=75	FSAF=10	FSAR=20	FSRF=22	FSRR=53	FWDB=-0.0315637	FXX=0	LEN=1	MLLD=272.478	PB=0.5	PBP=1	QD=2.54142	RBI=0.0504124
chr1	33820134	33820134	C	T	0.214286	9	42	1	exonic	PHC2	.	nonsynonymous SNV	PHC2:NM_198040:exon8:c.G1423A:p.V475M	rs12026290	.	.	0.2417	.	0.28	.	.	0.03	D	0.412	B	0.848	N	0.003	P	1.8	T	17.91	snp	FAO=9	FDP=42	FR=.	FRO=33	FSAF=3	FSAR=6	FSRF=17	FSRR=16	FWDB=-0.0114178	FXX=0	LEN=1	MLLD=350.561	PB=0.5	PBP=1	QD=1.70539	RBI=0.0119412
chr1	33832865	33832865	A	G	0.200758	53	264	1	exonic	PHC2	.	synonymous SNV	PHC2:NM_198040:exon6:c.T828C:p.P276P	rs6425816	.	.	0.6671	.	0.88	.	.	.	.	.	.	.	.	.	.	.	.	72.61	snp	FAO=59	FDP=268	FR=.	FRO=209	FSAF=35	FSAR=24	FSRF=93	FSRR=116	FWDB=0.00756758	FXX=0.00371733	LEN=1	MLLD=229.226	PB=0.5	PBP=1	QD=1.08372	RBI=0.0296816
chr1	33836164	33836164	G	A	0.785714	22	28	1	exonic	PHC2	.	nonsynonymous SNV	PHC2:NM_198040:exon4:c.C434T:p.A145V	rs41265897	.	.	0.0371	.	0.064	.	.	0.13	T	0.151	B	0	D	1	D	1.92	T	159.01	snp	FAO=22	FDP=28	FR=.	FRO=6	FSAF=6	FSAR=16	FSRF=1	FSRR=5	FWDB=0.071056	FXX=0	LEN=1	MLLD=73.5385	PB=0.5	PBP=1	QD=22.7155	RBI=0.0732637
chr1	33957152	33957152	T	G	1	156	156	1	exonic	ZSCAN20	.	nonsynonymous SNV	ZSCAN20:NM_145238:exon6:c.T1294G:p.Y432D	rs4403594	.	.	0.997	.	1	.	.	1	T	0	B	0	N	1	P	4.7	T	1627.3	snp	FAO=172	FDP=172	FR=.	FRO=0	FSAF=71	FSAR=101	FSRF=0	FSRR=0	FWDB=-0.0065309	FXX=0	LEN=1	MLLD=140.488	PB=0.5	PBP=1	QD=37.8442	RBI=0.0852035
chr1	33960062	33960062	A	G	1	288	288	1	exonic	ZSCAN20	.	synonymous SNV	ZSCAN20:NM_145238:exon8:c.A2118G:p.A706A	rs9943259	.	.	0.7884	.	0.85	.	.	.	.	.	.	.	.	.	.	.	.	2790.21	snp	FAO=291	FDP=291	FR=.	FRO=0	FSAF=153	FSAR=138	FSRF=0	FSRR=0	FWDB=0.107379	FXX=0	LEN=1	MLLD=123.754	PB=0.5	PBP=1	QD=38.3533	RBI=0.116142
chr1	33961147	33961147	T	G	1	252	252	1	UTR3	ZSCAN20	NM_145238:c.*71T>G	.	.	rs3795420	.	.	.	.	0.85	.	.	.	.	.	.	.	.	.	.	.	.	2440.98	snp	FAO=254	FDP=254	FR=.	FRO=0	FSAF=115	FSAR=139	FSRF=0	FSRR=0	FWDB=0.120777	FXX=0.0193043	LEN=1	MLLD=70.4045	PB=0.5	PBP=1	QD=38.4407	RBI=0.121894
chr1	33985353	33985353	C	G	0.992593	402	405	3	intronic	CSMD2	.	.	.	rs2641959	.	.	.	.	0.73	.	.	.	.	.	.	.	.	.	.	.	.	3795.6	snp	FAO=398	FDP=398	FR=.	FRO=0	FSAF=189	FSAR=209	FSRF=0	FSRR=0	FWDB=-0.0210446	FXX=0.00499988	LEN=1	MLLD=139.151	PB=0.5	PBP=1	QD=38.1467	RBI=0.0304029
chr1	34038214	34038214	T	C	0.317881	96	302	1	exonic	CSMD2	.	nonsynonymous SNV	CSMD2:NM_001281956:exon50:c.A7654G:p.M2552V,CSMD2:NM_052896:exon51:c.A7660G:p.M2554V	rs2641962	.	.	0.4681	.	0.73	.	.	0.68	T	0	B	0.036	N	0.028	P	0	T	225.44	snp	FAO=96	FDP=302	FR=.	FRO=206	FSAF=51	FSAR=45	FSRF=117	FSRR=89	FWDB=-0.0154946	FXX=0	LEN=1	MLLD=61.6286	PB=0.5	PBP=1	QD=2.98599	RBI=0.0388298
chr1	34038413	34038413	A	C	0.272059	37	136	1	intronic	CSMD2	.	.	.	rs2794602	.	.	.	.	0.66	.	.	.	.	.	.	.	.	.	.	.	.	74.6	snp	FAO=37	FDP=135	FR=.	FRO=98	FSAF=21	FSAR=16	FSRF=48	FSRR=50	FWDB=0.0542894	FXX=0.0073524	LEN=1	MLLD=185.471	PB=0.5	PBP=1	QD=2.21051	RBI=0.0546164
chr1	34071434	34071434	C	T	0.64959	317	488	1	intronic	CSMD2	.	.	.	rs1874044	.	.	0.576	.	0.72	.	.	.	.	.	.	.	.	.	.	.	.	1502.62	snp	FAO=262	FDP=399	FR=.	FRO=137	FSAF=143	FSAR=119	FSRF=88	FSRR=49	FWDB=0.0100156	FXX=0.00249994	LEN=1	MLLD=144.957	PB=0.5	PBP=1	QD=15.0639	RBI=0.0142673
chr1	34071525	34071525	C	T	0.616105	329	534	1	exonic	CSMD2	.	nonsynonymous SNV	CSMD2:NM_052896:exon42:c.G6287A:p.R2096K	rs1874045	.	.	0.5759	.	0.7	.	.	.	.	.	.	.	.	.	.	.	.	1369.69	snp	FAO=253	FDP=400	FR=.	FRO=147	FSAF=111	FSAR=142	FSRF=69	FSRR=78	FWDB=-0.00613325	FXX=0	LEN=1	MLLD=309.312	PB=0.5	PBP=1	QD=13.6969	RBI=0.0174036
chr1	34090679	34090679	T	C	0.303226	47	155	2	exonic	CSMD2	.	synonymous SNV	CSMD2:NM_001281956:exon34:c.A5472G:p.Q1824Q,CSMD2:NM_052896:exon34:c.A5352G:p.Q1784Q	rs16835683	.	.	0.075	.	0.15	.	.	.	.	.	.	.	.	.	.	.	.	98.92	snp	FAO=47	FDP=163	FR=.	FRO=116	FSAF=30	FSAR=17	FSRF=74	FSRR=42	FWDB=-0.086369	FXX=0	LEN=1	MLLD=144.175	PB=0.5	PBP=1	QD=2.42746	RBI=0.0863796
chr1	34189917	34189917	C	T	1	111	111	1	intronic	CSMD2	.	.	.	rs519370	.	.	0.6497	.	1	.	.	.	.	.	.	.	.	.	.	.	.	1057.48	snp	FAO=111	FDP=111	FR=.	FRO=0	FSAF=57	FSAR=54	FSRF=0	FSRR=0	FWDB=-0.00531754	FXX=0	LEN=1	MLLD=172.257	PB=0.5	PBP=1	QD=38.1073	RBI=0.0207732
chr1	34189958	34189958	G	-	0.981481	106	108	4	intronic	CSMD2	.	.	.	rs11346874	.	.	.	.	1	.	.	.	.	.	.	.	.	.	.	.	.	629.27	del	FAO=108	FDP=108	FR=.	FRO=0	FSAF=54	FSAR=54	FSRF=0	FSRR=0	FWDB=-0.10438	FXX=0	LEN=1	MLLD=26.7336	PB=0.5	PBP=1	QD=23.3062	RBI=0.108441
chr1	34329897	34329897	T	C	0.990338	205	207	1	exonic	HMGB4	.	synonymous SNV	HMGB4:NM_145205:exon2:c.T105C:p.Y35Y	rs911218	.	.	0.9545	.	1	.	.	.	.	.	.	.	.	.	.	.	.	1998.01	snp	FAO=207	FDP=207	FR=.	FRO=0	FSAF=93	FSAR=114	FSRF=0	FSRR=0	FWDB=0.0164623	FXX=0.014285	LEN=1	MLLD=351.662	PB=0.5	PBP=1	QD=38.609	RBI=0.0170584
chr1	34330067	34330067	A	C	0.42449	104	245	2	exonic	HMGB4	.	nonsynonymous SNV	HMGB4:NM_145205:exon2:c.A275C:p.E92A	rs10379	.	.	0.7599	.	0.99	.	.	1	T	0	B	0	N	0	P	-3.15	D	369.97	snp	FAO=105	FDP=246	FR=.	FRO=141	FSAF=31	FSAR=74	FSRF=74	FSRR=67	FWDB=0.00289391	FXX=0	LEN=1	MLLD=352.985	PB=0.5	PBP=1	QD=6.01581	RBI=0.0157335
chr1	35227673	35227673	A	G	0.285714	64	224	1	UTR3	GJB4	NM_153212:c.*17A>G	.	.	rs755931	.	.	0.0396	.	0.3	.	.	.	.	.	.	.	.	.	.	.	.	130.03	snp	FAO=64	FDP=224	FR=.	FRO=160	FSAF=18	FSAR=46	FSRF=57	FSRR=103	FWDB=0.0784243	FXX=0	LEN=1	MLLD=214.06	PB=0.5	PBP=1	QD=2.32187	RBI=0.0787472
chr1	35251229	35251229	G	A	0.991379	115	116	2	UTR3	GJB3	NM_024009:c.*53G>A,NM_001005752:c.*53G>A	.	.	rs476220	.	.	.	.	0.66	.	.	.	.	.	.	.	.	.	.	.	.	1082.54	snp	FAO=115	FDP=115	FR=.	FRO=0	FSAF=47	FSAR=68	FSRF=0	FSRR=0	FWDB=0.0164067	FXX=0.00861995	LEN=1	MLLD=63.4934	PB=0.5	PBP=1	QD=37.6536	RBI=0.0569922
chr1	35259946	35259946	G	A	0.965217	333	345	1	exonic	GJA4	.	synonymous SNV	GJA4:NM_002060:exon2:c.G132A:p.V44V	rs1764389	.	.	0.2015	.	0.48	.	.	.	.	.	.	.	.	.	.	.	.	3061.6	snp	FAO=340	FDP=346	FR=.	FRO=6	FSAF=153	FSAR=187	FSRF=5	FSRR=1	FWDB=0.0193952	FXX=0.00288176	LEN=1	MLLD=223.807	PB=0.5	PBP=1	QD=35.3942	RBI=0.0199302
chr1	35259961	35259961	A	G	0.99403	333	335	2	exonic	GJA4	.	synonymous SNV	GJA4:NM_002060:exon2:c.A147G:p.Q49Q	rs1764390	.	.	0.647	.	0.85	.	.	.	.	.	.	.	.	.	.	.	.	3160.99	snp	FAO=333	FDP=333	FR=.	FRO=0	FSAF=146	FSAR=187	FSRF=0	FSRR=0	FWDB=0.0214188	FXX=0.00892831	LEN=1	MLLD=68.3045	PB=0.5	PBP=1	QD=37.9698	RBI=0.0237928
chr1	35260208	35260208	C	T	0.4	4	10	1	exonic	GJA4	.	nonsynonymous SNV	GJA4:NM_002060:exon2:c.C394T:p.R132C	rs61777220	.	.	0.0097	.	0.015	.	.	0.02	D	0.946	P	0.485	N	1	D	-4.47	D	21.11	snp	FAO=4	FDP=10	FR=.	FRO=6	FSAF=2	FSAR=2	FSRF=5	FSRR=1	FWDB=0.0545587	FXX=0	LEN=1	MLLD=160.97	PB=0.5	PBP=1	QD=8.44498	RBI=0.0545598
chr1	35260769	35260769	C	T	0.830508	98	118	5	exonic	GJA4	.	nonsynonymous SNV	GJA4:NM_002060:exon2:c.C955T:p.P319S	rs1764391	.	.	0.3027	.	0.58	.	.	0.2	T	0	B	0.088	N	1	P	-4.25	D	737.74	snp	FAO=99	FDP=119	FR=.	FRO=20	FSAF=44	FSAR=55	FSRF=3	FSRR=17	FWDB=0.0138039	FXX=0.0165276	LEN=1	MLLD=286.805	PB=0.5	PBP=1	QD=24.7978	RBI=0.0139049
chr1	35562965	35562965	G	A	1	62	62	1	exonic	ZMYM1	.	nonsynonymous SNV	ZMYM1:NM_001289089:exon4:c.G217A:p.V73M,ZMYM1:NM_024772:exon4:c.G217A:p.V73M,ZMYM1:NM_001289088:exon5:c.G217A:p.V73M,ZMYM1:NM_001289090:exon5:c.G217A:p.V73M	rs2971408	.	.	0.9256	.	0.93	.	.	0.29	T	0.001	B	0.023	N	0	P	2.54	T	584.24	snp	FAO=62	FDP=62	FR=.	FRO=0	FSAF=38	FSAR=24	FSRF=0	FSRR=0	FWDB=-0.056689	FXX=0	LEN=1	MLLD=174.485	PB=0.5	PBP=1	QD=37.6927	RBI=0.0569053
chr1	35563206	35563206	C	G	1	81	81	2	intronic	ZMYM1	.	.	.	rs6658571	.	.	0.8891	.	0.89	.	.	.	.	.	.	.	.	.	.	.	.	769.12	snp	FAO=81	FDP=81	FR=.	FRO=0	FSAF=53	FSAR=28	FSRF=0	FSRR=0	FWDB=0.0855629	FXX=0	LEN=1	MLLD=170.034	PB=0.5	PBP=1	QD=37.9812	RBI=0.0922834
chr1	35576145	35576145	C	T	1	126	126	2	intronic	ZMYM1	.	.	.	rs2935955	.	.	.	.	0.93	.	.	.	.	.	.	.	.	.	.	.	.	1205.08	snp	FAO=126	FDP=126	FR=.	FRO=0	FSAF=1	FSAR=125	FSRF=0	FSRR=0	FWDB=-0.049495	FXX=0	LEN=1	MLLD=135.192	PB=0.5	PBP=1	QD=38.2565	RBI=0.0526439
chr1	35925861	35925861	C	A	0.913043	21	23	1	intronic	KIAA0319L	.	.	.	rs2819002	.	.	0.9493	.	1	.	.	.	.	.	.	.	.	.	.	.	.	235.62	snp	FAO=25	FDP=25	FR=.	FRO=0	FSAF=15	FSAR=10	FSRF=0	FSRR=0	FWDB=-0.0152178	FXX=0.0740466	LEN=1	MLLD=121.421	PB=0.5	PBP=1	QD=37.6988	RBI=0.0363045
chr1	36205166	36205166	A	G	1	54	54	2	intronic	CLSPN	.	.	.	rs577483	.	.	0.8664	.	0.87	.	.	.	.	.	.	.	.	.	.	.	.	508.51	snp	FAO=54	FDP=54	FR=.	FRO=0	FSAF=38	FSAR=16	FSRF=0	FSRR=0	FWDB=0.12063	FXX=0	LEN=1	MLLD=75.1543	PB=0.5	PBP=1	QD=37.6674	RBI=0.121594
chr1	36216835	36216835	C	T	0.965517	28	29	1	intronic	CLSPN	.	.	.	rs535638	.	.	0.8663	.	0.87	.	.	.	.	.	.	.	.	.	.	.	.	270.63	snp	FAO=28	FDP=28	FR=.	FRO=0	FSAF=21	FSAR=7	FSRF=0	FSRR=0	FWDB=-0.00456139	FXX=0.0344709	LEN=1	MLLD=300.532	PB=0.5	PBP=1	QD=38.6617	RBI=0.0097492
chr1	36316571	36316571	A	C	0.995556	224	225	1	exonic	AGO4	.	synonymous SNV	AGO4:NM_017629:exon17:c.A2394C:p.S798S	rs4652895	.	.	0.8593	.	0.86	.	.	.	.	.	.	.	.	.	.	.	.	2146.13	snp	FAO=224	FDP=224	FR=.	FRO=0	FSAF=96	FSAR=128	FSRF=0	FSRR=0	FWDB=-0.028162	FXX=0.00444425	LEN=1	MLLD=242.701	PB=0.5	PBP=1	QD=38.3238	RBI=0.044765
chr1	36553673	36553673	A	G	1	173	173	1	exonic	TEKT2	.	synonymous SNV	TEKT2:NM_014466:exon10:c.A1179G:p.T393T	rs399393	.	.	0.9184	.	1	.	.	.	.	.	.	.	.	.	.	.	.	1651.94	snp	FAO=173	FDP=173	FR=.	FRO=0	FSAF=60	FSAR=113	FSRF=0	FSRR=0	FWDB=0.0588334	FXX=0	LEN=1	MLLD=83.033	PB=0.5	PBP=1	QD=38.195	RBI=0.0645444
chr1	36563158	36563158	C	A	0.642857	72	112	8	UTR3	COL8A2	NM_005202:c.*12G>T,NM_001294347:c.*12G>T	.	.	rs3738360	.	.	0.9083	.	0.91	.	.	.	.	.	.	.	.	.	.	.	.	423.82	snp	FAO=73	FDP=111	FR=.	FRO=38	FSAF=47	FSAR=26	FSRF=14	FSRR=24	FWDB=-0.00711377	FXX=0.00892777	LEN=1	MLLD=258.393	PB=0.5	PBP=1	QD=15.2729	RBI=0.016854
chr1	36563750	36563750	A	G	0.2	3	15	1	exonic	COL8A2	.	nonsynonymous SNV	COL8A2:NM_001294347:exon4:c.T1337C:p.V446A,COL8A2:NM_005202:exon4:c.T1532C:p.V511A	.	.	.	.	.	.	.	.	1	T	0.258	B	0.001	D	0.877	D	-3.31	D	21.01	snp	FAO=3	FDP=15	FR=.,HEALED	FRO=10	FSAF=3	FSAR=0	FSRF=8	FSRR=2	FWDB=-0.00172054	FXX=0	LEN=1	MLLD=327.001	PB=0.5	PBP=1	QD=5.60399	RBI=0.0772693
chr1	36564629	36564630	GC	-	#VALUE!	13;3	25	4;4	exonic	COL8A2	.	frameshift deletion	COL8A2:NM_001294347:exon4:c.457_458del:p.A153fs,COL8A2:NM_005202:exon4:c.652_653del:p.A218fs	.	.	.	.	.	.	.	.	.	.	.	.	.	.	.	.	.	.	165.03	del;snp	FAO=22,0	FDP=23	FR=.	FRO=1	FSAF=9,0	FSAR=13,0	FSRF=1	FSRR=0	FWDB=0.191793,-0.159945	FXX=0.079968	LEN=2,1	MLLD=25.3169,6.46257	PB=0.5,0.5	PBP=1,1	QD=28.7014	RBI=0.241046,0.325497
chr1	36602943	36602943	C	T	0.989691	96	97	1	intronic	TRAPPC3	.	.	.	rs2231318	.	.	0.7476	.	0.85	.	.	.	.	.	.	.	.	.	.	.	.	943.81	snp	FAO=98	FDP=98	FR=.	FRO=0	FSAF=29	FSAR=69	FSRF=0	FSRR=0	FWDB=0.00932557	FXX=0.0101	LEN=1	MLLD=153.777	PB=0.5	PBP=1	QD=38.523	RBI=0.0144357
chr1	36642420	36642420	T	C	1	39	39	1	exonic	MAP7D1	.	synonymous SNV	MAP7D1:NM_001286365:exon7:c.T1245C:p.S415S,MAP7D1:NM_018067:exon8:c.T1356C:p.S452S,MAP7D1:NM_001286366:exon9:c.T1260C:p.S420S	rs475591	.	.	0.5797	.	0.93	.	.	.	.	.	.	.	.	1	P	.	.	375.7	snp	FAO=39	FDP=39	FR=.	FRO=0	FSAF=19	FSAR=20	FSRF=0	FSRR=0	FWDB=-0.000729607	FXX=0	LEN=1	MLLD=75.5162	PB=0.5	PBP=1	QD=38.5336	RBI=0.00120098
chr1	36752433	36752433	C	T	0.986175	214	217	2	exonic	THRAP3	.	nonsynonymous SNV	THRAP3:NM_005119:exon4:c.C602T:p.A201V	rs6425977	.	.	0.8778	.	0.95	.	.	0.15	T	0.103	B	0.132	N	0.263	P	2.54	T	2021.36	snp	FAO=214	FDP=214	FR=.	FRO=0	FSAF=112	FSAR=102	FSRF=0	FSRR=0	FWDB=0.0213075	FXX=0.0138242	LEN=1	MLLD=297.776	PB=0.5	PBP=1	QD=37.7824	RBI=0.0686776
chr1	36762396	36762396	C	T	0.980296	199	203	2	intronic	THRAP3	.	.	.	rs1566589	.	.	0.9992	.	1	.	.	.	.	.	.	.	.	.	.	.	.	1861.95	snp	FAO=200	FDP=200	FR=.	FRO=0	FSAF=100	FSAR=100	FSRF=0	FSRR=0	FWDB=0.0490062	FXX=0.0196069	LEN=1	MLLD=53.0718	PB=0.5	PBP=1	QD=37.239	RBI=0.0599469
chr1	36773405	36773405	T	G	1	182	182	1	exonic	SH3D21	.	synonymous SNV	SH3D21:NM_024676:exon3:c.T138G:p.P46P,SH3D21:NM_001162530:exon6:c.T471G:p.P157P	rs35343437	.	.	0.4925	.	0.72	.	.	.	.	.	.	.	.	.	.	.	.	1771.34	snp	FAO=185	FDP=185	FR=.	FRO=0	FSAF=117	FSAR=68	FSRF=0	FSRR=0	FWDB=0.0383341	FXX=0	LEN=1	MLLD=275.649	PB=0.5	PBP=1	QD=38.2993	RBI=0.0513104
chr1	36785270	36785270	C	T	0.318841	66	207	1	intronic	SH3D21	.	.	.	rs2282431	.	.	0.2445	.	0.72	.	.	.	.	.	.	.	.	.	.	.	.	159.35	snp	FAO=66	FDP=207	FR=.	FRO=141	FSAF=48	FSAR=18	FSRF=76	FSRR=65	FWDB=0.0786145	FXX=0.00480746	LEN=1	MLLD=160.351	PB=0.5	PBP=1	QD=3.07924	RBI=0.0796038
chr1	36807481	36807481	C	T	0.413793	24	58	1	exonic	STK40	.	nonsynonymous SNV	STK40:NM_001282546:exon11:c.G1198A:p.A400T,STK40:NM_001282547:exon11:c.G1183A:p.A395T,STK40:NM_032017:exon12:c.G1183A:p.A395T	rs3795498	.	.	0.2531	.	0.25	.	.	0.25	T	0.04	B	0	D	0	P	-0.02	T	89.67	snp	FAO=24	FDP=58	FR=.	FRO=34	FSAF=11	FSAR=13	FSRF=12	FSRR=22	FWDB=-0.0534029	FXX=0	LEN=1	MLLD=74.9449	PB=0.5	PBP=1	QD=6.18448	RBI=0.0546283
chr1	36824305	36824305	C	T	0.534884	46	86	2	intronic	STK40	.	.	.	rs145929365	.	.	0.031	.	0.045	.	.	.	.	.	.	.	.	.	.	.	.	203.66	snp	FAO=44	FDP=84	FR=.	FRO=40	FSAF=41	FSAR=3	FSRF=20	FSRR=20	FWDB=0.018958	FXX=0.0232531	LEN=1	MLLD=58.9678	PB=0.5	PBP=1	QD=9.69828	RBI=0.0983219
chr1	36824321	36824321	C	T	0.523256	45	86	5	intronic	STK40	.	.	.	rs3795496	.	.	0.1753	.	0.19	.	.	.	.	.	.	.	.	.	.	.	.	194.36	snp	FAO=43	FDP=84	FR=.	FRO=41	FSAF=40	FSAR=3	FSRF=21	FSRR=20	FWDB=-0.00429411	FXX=0.0232531	LEN=1	MLLD=292.332	PB=0.5	PBP=1	QD=9.25503	RBI=0.00574216
chr1	36887813	36887813	C	A	0.322835	82	254	1	exonic	OSCP1	.	nonsynonymous SNV	OSCP1:NM_145047:exon7:c.G757T:p.V253L	rs17442970	.	.	0.0192	.	0.048	.	.	0.38	T	0.001	B	0.071	N	0.994	N	1.93	T	191.71	snp	FAO=80	FDP=250	FR=.	FRO=170	FSAF=53	FSAR=27	FSRF=85	FSRR=85	FWDB=0.018948	FXX=0.0157474	LEN=1	MLLD=347.946	PB=0.5	PBP=1	QD=3.06732	RBI=0.0189517
chr1	36887870	36887870	C	T	0.674699	168	249	1	intronic	OSCP1	.	.	.	rs16822940	.	.	0.0947	.	0.31	.	.	.	.	.	.	.	.	.	.	.	.	1011.03	snp	FAO=168	FDP=246	FR=.	FRO=78	FSAF=82	FSAR=86	FSRF=51	FSRR=27	FWDB=-0.00564494	FXX=0.0159994	LEN=1	MLLD=105.001	PB=0.5	PBP=1	QD=16.4396	RBI=0.0198403
chr1	36888462	36888462	A	G	0.565022	126	223	1	exonic	OSCP1	.	nonsynonymous SNV	OSCP1:NM_145047:exon6:c.T656C:p.I219T	rs1416840	.	.	0.0969	.	0.31	.	.	0.82	T	0	B	0.852	N	1	P	2.05	T	621.86	snp	FAO=126	FDP=221	FR=.	FRO=95	FSAF=70	FSAR=56	FSRF=51	FSRR=44	FWDB=0.0614959	FXX=0.00896821	LEN=1	MLLD=61.981	PB=0.5	PBP=1	QD=11.2553	RBI=0.0809657
chr1	36888520	36888520	A	G	0.56338	120	213	1	intronic	OSCP1	.	.	.	rs16822952	.	.	0.0927	.	0.11	.	.	.	.	.	.	.	.	.	.	.	.	591.45	snp	FAO=120	FDP=211	FR=.	FRO=91	FSAF=61	FSAR=59	FSRF=47	FSRR=44	FWDB=0.010319	FXX=0.00938923	LEN=1	MLLD=313.487	PB=0.5	PBP=1	QD=11.2124	RBI=0.0131372
chr1	36889005	36889005	G	A	0.575107	134	233	2	exonic	OSCP1	.	synonymous SNV	OSCP1:NM_145047:exon5:c.C579T:p.S193S	rs16822954	.	.	0.0948	.	0.31	.	.	.	.	.	.	.	.	.	.	.	.	666.06	snp	FAO=134	FDP=233	FR=.	FRO=99	FSAF=77	FSAR=57	FSRF=54	FSRR=45	FWDB=-0.0893043	FXX=0	LEN=1	MLLD=183.192	PB=0.5	PBP=1	QD=11.4345	RBI=0.0893413
chr1	36893968	36893968	A	G	0.664987	264	397	2	exonic	OSCP1	.	nonsynonymous SNV	OSCP1:NM_206837:exon5:c.T625C:p.Y209H	rs61308377	.	.	0.0948	.	0.31	.	.	0.01	D	0	B	.	.	1	P	1.28	T	1531.57	snp	FAO=264	FDP=397	FR=.	FRO=133	FSAF=136	FSAR=128	FSRF=62	FSRR=71	FWDB=-0.0017315	FXX=0	LEN=1	MLLD=167.731	PB=0.5	PBP=1	QD=15.4315	RBI=0.00235648
chr1	36921371	36921371	G	T	0.313725	80	255	1	UTR3	MRPS15	NM_031280:c.*18C>A	.	.	rs1538634	.	.	0.2992	.	0.49	.	.	.	.	.	.	.	.	.	.	.	.	185.74	snp	FAO=80	FDP=255	FR=.	FRO=175	FSAF=45	FSAR=35	FSRF=107	FSRR=68	FWDB=-0.0299843	FXX=0	LEN=1	MLLD=69.3531	PB=0.5	PBP=1	QD=2.9135	RBI=0.0521045
chr1	36921533	36921533	A	G	0.671296	145	216	1	intronic	MRPS15	.	.	.	rs2275480	.	.	0.0951	.	0.31	.	.	.	.	.	.	.	.	.	.	.	.	900.23	snp	FAO=150	FDP=220	FR=.	FRO=70	FSAF=69	FSAR=81	FSRF=29	FSRR=41	FWDB=0.00876007	FXX=0	LEN=1	MLLD=346.052	PB=0.5	PBP=1	QD=16.3678	RBI=0.00976827
chr1	36926409	36926409	G	C	0.654321	53	81	2	intronic	MRPS15	.	.	.	rs3738838	.	.	0.0955	.	0.31	.	.	.	.	.	.	.	.	.	.	.	.	310.25	snp	FAO=53	FDP=81	FR=.	FRO=28	FSAF=26	FSAR=27	FSRF=12	FSRR=16	FWDB=0.0127477	FXX=0	LEN=1	MLLD=103.068	PB=0.5	PBP=1	QD=15.3208	RBI=0.0127503
chr1	36926445	36926445	C	T	0.351351	26	74	6	intronic	MRPS15	.	.	.	rs3738839	.	.	.	.	0.46	.	.	.	.	.	.	.	.	.	.	.	.	78.93	snp	FAO=26	FDP=74	FR=.	FRO=48	FSAF=10	FSAR=16	FSRF=20	FSRR=28	FWDB=-0.0181789	FXX=0	LEN=1	MLLD=289.782	PB=0.5	PBP=1	QD=4.26652	RBI=0.0240595
chr1	36926461	36926461	C	T	0.591549	42	71	1	intronic	MRPS15	.	.	.	rs3738840	.	.	.	.	0.31	.	.	.	.	.	.	.	.	.	.	.	.	230.15	snp	FAO=42	FDP=69	FR=.	FRO=27	FSAF=16	FSAR=26	FSRF=11	FSRR=16	FWDB=-0.00436254	FXX=0.028165	LEN=1	MLLD=137.7	PB=0.5	PBP=1	QD=13.3422	RBI=0.0249778
chr1	36927733	36927733	G	A	0.986047	212	215	3	exonic	MRPS15	.	synonymous SNV	MRPS15:NM_031280:exon3:c.C207T:p.P69P	rs7065	.	.	0.929	.	1	.	.	.	.	.	.	.	.	.	.	.	.	1992.43	snp	FAO=210	FDP=210	FR=.	FRO=0	FSAF=129	FSAR=81	FSRF=0	FSRR=0	FWDB=-0.0275391	FXX=0.0232547	LEN=1	MLLD=53.4524	PB=0.5	PBP=1	QD=37.9511	RBI=0.0460404
chr1	36927846	36927846	C	T	0.683168	138	202	1	intronic	MRPS15	.	.	.	rs16823052	.	.	.	.	0.088	.	.	.	.	.	.	.	.	.	.	.	.	850.71	snp	FAO=140	FDP=202	FR=.	FRO=62	FSAF=77	FSAR=63	FSRF=36	FSRR=26	FWDB=0.0140713	FXX=0.00980344	LEN=1	MLLD=79.372	PB=0.5	PBP=1	QD=16.8457	RBI=0.020119
chr1	37325477	37325477	A	C	0.231959	45	194	1	exonic	GRIK3	.	nonsynonymous SNV	GRIK3:NM_000831:exon6:c.T928G:p.S310A	rs6691840	.	.	0.2669	.	0.62	.	.	1	T	0	B	0.013	N	1	P	2.01	T	65.1	snp	FAO=45	FDP=194	FR=.	FRO=149	FSAF=18	FSAR=27	FSRF=73	FSRR=76	FWDB=-0.0312001	FXX=0	LEN=1	MLLD=113.535	PB=0.5	PBP=1	QD=1.34217	RBI=0.0312623
chr1	37978999	37978999	A	C	1	109	109	2	intronic	MEAF6	.	.	.	rs72657778	.	.	0.0785	.	0.09	.	.	.	.	.	.	.	.	.	.	.	.	1049.54	snp	FAO=109	FDP=109	FR=.	FRO=0	FSAF=77	FSAR=32	FSRF=0	FSRR=0	FWDB=-0.0014424	FXX=0	LEN=1	MLLD=96.2866	PB=0.5	PBP=1	QD=38.5153	RBI=0.0397724
chr1	38006359	38006359	A	G	0.990868	217	219	4	intronic	SNIP1	.	.	.	rs2174769	.	.	0.8458	.	0.97	.	.	.	.	.	.	.	.	.	.	.	.	2063.37	snp	FAO=219	FDP=219	FR=.	FRO=0	FSAF=106	FSAR=113	FSRF=0	FSRR=0	FWDB=0.00112517	FXX=0.0223204	LEN=1	MLLD=55.9876	PB=0.5	PBP=1	QD=37.6872	RBI=0.0753171
chr1	38025103	38025103	T	C	0.996441	280	281	1	intronic	DNALI1	.	.	.	rs41267309	.	.	0.0779	.	0.096	.	.	.	.	.	.	.	.	.	.	.	.	2658.31	snp	FAO=280	FDP=280	FR=.	FRO=0	FSAF=123	FSAR=157	FSRF=0	FSRR=0	FWDB=0.0891401	FXX=0.014084	LEN=1	MLLD=59.5465	PB=0.5	PBP=1	QD=37.9759	RBI=0.106101
chr1	38033217	38033217	G	C	1	196	196	1	intronic	GNL2	.	.	.	rs41307894	.	.	.	.	0.055	.	.	.	.	.	.	.	.	.	.	.	.	1878.81	snp	FAO=196	FDP=196	FR=.	FRO=0	FSAF=116	FSAR=80	FSRF=0	FSRR=0	FWDB=-0.0116542	FXX=0	LEN=1	MLLD=73.3188	PB=0.5	PBP=1	QD=38.3431	RBI=0.036016
chr1	38049552	38049552	C	G	0.99187	122	123	4	intronic	GNL2	.	.	.	rs6426024	.	.	0.8445	.	0.97	.	.	.	.	.	.	.	.	.	.	.	.	1144.23	snp	FAO=122	FDP=122	FR=.	FRO=0	FSAF=49	FSAR=73	FSRF=0	FSRR=0	FWDB=0.0359013	FXX=0.00812942	LEN=1	MLLD=343.844	PB=0.5	PBP=1	QD=37.5156	RBI=0.0435185
chr1	38082381	38082381	G	C	0.996795	311	312	1	intronic	RSPO1	.	.	.	rs45577433	.	.	0.0608	.	0.073	.	.	.	.	.	.	.	.	.	.	.	.	2971.26	snp	FAO=312	FDP=312	FR=.	FRO=0	FSAF=125	FSAR=187	FSRF=0	FSRR=0	FWDB=0.0832744	FXX=0.00319479	LEN=1	MLLD=63.8548	PB=0.5	PBP=1	QD=38.0931	RBI=0.0854302
chr1	38148765	38148765	A	G	0.670588	114	170	1	UTR3	C1orf109	NM_017850:c.*30T>C,NM_001303030:c.*30T>C,NM_001303031:c.*30T>C	.	.	rs684260	.	.	0.745	.	0.97	.	.	.	.	.	.	.	.	.	.	.	.	677.03	snp	FAO=114	FDP=170	FR=.	FRO=56	FSAF=65	FSAR=49	FSRF=33	FSRR=23	FWDB=-0.0524684	FXX=0	LEN=1	MLLD=60.9363	PB=0.5	PBP=1	QD=15.9301	RBI=0.0561717
chr1	38149076	38149076	G	A	0.673684	128	190	2	exonic	C1orf109	.	synonymous SNV	C1orf109:NM_001303030:exon4:c.C675T:p.I225I,C1orf109:NM_001303031:exon4:c.C678T:p.I226I,C1orf109:NM_017850:exon4:c.C489T:p.I163I	rs34250208	.	.	0.1316	.	0.14	.	.	.	.	.	.	.	.	.	.	.	.	762.25	snp	FAO=128	FDP=190	FR=.	FRO=62	FSAF=50	FSAR=78	FSRF=26	FSRR=36	FWDB=0.0693342	FXX=0	LEN=1	MLLD=55.8435	PB=0.5	PBP=1	QD=16.0474	RBI=0.0817471
chr1	38155265	38155265	G	C	0.472222	34	72	3	intronic	C1orf109	.	.	.	rs586252	.	.	0.2731	.	0.4	.	.	.	.	.	.	.	.	.	.	.	.	143.41	snp	FAO=34	FDP=72	FR=.	FRO=38	FSAF=13	FSAR=21	FSRF=13	FSRR=25	FWDB=0.0689179	FXX=0	LEN=1	MLLD=58.7665	PB=0.5	PBP=1	QD=7.96723	RBI=0.0691491
chr1	38158258	38158258	C	T	0.695652	16	23	2	UTR5	CDCA8	NM_001256875:c.-105C>T	.	.	rs11558851	.	.	.	.	0.16	.	.	.	.	.	.	.	.	.	.	.	.	101.45	snp	FAO=16	FDP=23	FR=.	FRO=7	FSAF=9	FSAR=7	FSRF=6	FSRR=1	FWDB=-0.00113177	FXX=0	LEN=1	MLLD=59.2415	PB=0.5	PBP=1	QD=17.6436	RBI=0.0124087
chr1	38161694	38161694	A	G	0.69697	138	198	1	intronic	CDCA8	.	.	.	rs615530	.	.	0.4525	.	0.7	.	.	.	.	.	.	.	.	.	.	.	.	852.99	snp	FAO=139	FDP=199	FR=.	FRO=60	FSAF=51	FSAR=88	FSRF=22	FSRR=38	FWDB=0.0171887	FXX=0	LEN=1	MLLD=327.796	PB=0.5	PBP=1	QD=17.1456	RBI=0.0175369
chr1	38164724	38164724	C	G	0.794393	85	107	1	intronic	CDCA8	.	.	.	rs557290	.	.	.	.	0.7	.	.	.	.	.	.	.	.	.	.	.	.	604.04	snp	FAO=85	FDP=107	FR=.	FRO=22	FSAF=33	FSAR=52	FSRF=10	FSRR=12	FWDB=-0.0022826	FXX=0	LEN=1	MLLD=271.655	PB=0.5	PBP=1	QD=22.5811	RBI=0.0102587
chr1	38184470	38184470	C	G	0.580645	54	93	2	exonic	EPHA10	.	synonymous SNV	EPHA10:NM_001099439:exon16:c.G2775C:p.A925A	rs610213	.	.	0.1644	.	0.2	.	.	.	.	.	.	.	.	.	.	.	.	276.35	snp	FAO=54	FDP=93	FR=.	FRO=39	FSAF=26	FSAR=28	FSRF=20	FSRR=19	FWDB=-0.0455022	FXX=0	LEN=1	MLLD=60.5332	PB=0.5	PBP=1	QD=11.886	RBI=0.0513485
chr1	38186189	38186189	C	T	0.660194	68	103	4	exonic	EPHA10	.	nonsynonymous SNV	EPHA10:NM_001099439:exon13:c.G2246A:p.G749E	rs6671088	.	.	0.1629	.	0.2	.	.	0	D	0.875	P	0.002	N	0	P	-1.53	D	395.66	snp	FAO=68	FDP=103	FR=.	FRO=35	FSAF=41	FSAR=27	FSRF=15	FSRR=20	FWDB=0.0329259	FXX=0	LEN=1	MLLD=249.198	PB=0.5	PBP=1	QD=15.3653	RBI=0.0349425
chr1	38186294	38186294	C	T	0.656863	67	102	1	intronic	EPHA10	.	.	.	rs1008879	.	.	.	.	0.18	.	.	.	.	.	.	.	.	.	.	.	.	388.83	snp	FAO=67	FDP=102	FR=.	FRO=35	FSAF=39	FSAR=28	FSRF=14	FSRR=21	FWDB=0.0279022	FXX=0	LEN=1	MLLD=196.64	PB=0.5	PBP=1	QD=15.2482	RBI=0.0309876
chr1	38187447	38187447	A	G	0.657143	161	245	1	exonic	EPHA10	.	synonymous SNV	EPHA10:NM_001099439:exon11:c.T2031C:p.H677H	rs579908	.	.	0.2618	.	0.34	.	.	.	.	.	.	.	.	.	.	.	.	923	snp	FAO=161	FDP=245	FR=.	FRO=84	FSAF=88	FSAR=73	FSRF=40	FSRR=44	FWDB=0.0188739	FXX=0	LEN=1	MLLD=89.3895	PB=0.5	PBP=1	QD=15.0693	RBI=0.0196607
chr1	38188841	38188841	G	A	0.641221	336	524	3	intronic	EPHA10	.	.	.	rs12121777	.	.	0.2141	.	0.22	.	.	.	.	.	.	.	.	.	.	.	.	1364.55	snp	FAO=252	FDP=400	FR=.	FRO=148	FSAF=119	FSAR=133	FSRF=61	FSRR=87	FWDB=0.000253607	FXX=0	LEN=1	MLLD=228.452	PB=0.5	PBP=1	QD=13.6455	RBI=0.00578156
chr1	38227086	38227086	A	T	0.702703	104	148	2	exonic	EPHA10	.	nonsynonymous SNV	EPHA10:NM_001099439:exon3:c.T841A:p.F281I,EPHA10:NM_173641:exon3:c.T841A:p.F281I	rs4653328	.	.	0.2717	.	0.48	.	.	0.34	T	0.003	B	0.889	N	0	P	4.58	T	647.42	snp	FAO=104	FDP=148	FR=.	FRO=44	FSAF=67	FSAR=37	FSRF=29	FSRR=15	FWDB=0.0681705	FXX=0	LEN=1	MLLD=59.5267	PB=0.5	PBP=1	QD=17.4978	RBI=0.068846
chr1	38272660	38272660	G	A	1	97	97	4	intronic	YRDC	.	.	.	rs2291297	.	.	0.2871	.	0.38	.	.	.	.	.	.	.	.	.	.	.	.	939.61	snp	FAO=98	FDP=98	FR=.	FRO=0	FSAF=49	FSAR=49	FSRF=0	FSRR=0	FWDB=0.0734286	FXX=0	LEN=1	MLLD=47.5103	PB=0.5	PBP=1	QD=38.3514	RBI=0.0821934
chr1	38273844	38273844	C	G	0.303571	68	224	2	exonic	YRDC	.	synonymous SNV	YRDC:NM_024640:exon1:c.G9C:p.P3P	rs370868306	.	.	0.0017	.	0.013	.	.	.	.	.	.	.	.	.	.	.	.	151.08	snp	FAO=68	FDP=224	FR=.	FRO=156	FSAF=52	FSAR=16	FSRF=83	FSRR=73	FWDB=0.0508232	FXX=0	LEN=1	MLLD=56.9307	PB=0.5	PBP=1	QD=2.69792	RBI=0.0618628
chr1	38274043	38274043	A	G	0.333333	3	9	3	UTR5	C1orf122	NM_198446:c.-34A>G	.	.	.	.	.	.	.	.	.	.	.	.	.	.	.	.	.	.	.	.	15.19	snp	FAO=3	FDP=9	FR=.	FRO=6	FSAF=1	FSAR=2	FSRF=4	FSRR=2	FWDB=0.0675634	FXX=0	LEN=1	MLLD=25.8017	PB=0.5	PBP=1	QD=6.75154	RBI=0.0734802
chr1	38289383	38289383	T	C	1	177	177	1	exonic	MTF1	.	synonymous SNV	MTF1:NM_005955:exon8:c.A1170G:p.T390T	rs12751325	.	.	0.2898	.	0.39	.	.	.	.	.	.	.	.	.	.	.	.	1710.67	snp	FAO=178	FDP=178	FR=.	FRO=0	FSAF=78	FSAR=100	FSRF=0	FSRR=0	FWDB=0.0431662	FXX=0	LEN=1	MLLD=273.508	PB=0.5	PBP=1	QD=38.4419	RBI=0.0450387
chr1	38327982	38327982	G	T	0.994253	173	174	1	UTR3	INPP5B	NM_005540:c.*5C>A,NM_001297434:c.*5C>A	.	.	rs3843	.	.	0.7036	.	0.79	.	.	.	.	.	.	.	.	.	.	.	.	1653.42	snp	FAO=173	FDP=173	FR=.	FRO=0	FSAF=80	FSAR=93	FSRF=0	FSRR=0	FWDB=0.0699364	FXX=0.0057468	LEN=1	MLLD=69.469	PB=0.5	PBP=1	QD=38.2294	RBI=0.100846
chr1	38338795	38338795	A	G	1	71	71	1	exonic	INPP5B	.	nonsynonymous SNV	INPP5B:NM_001297434:exon13:c.T1502C:p.M501T,INPP5B:NM_005540:exon19:c.T1994C:p.M665T	rs11488569	.	.	0.7037	.	0.79	.	.	0.65	T	0	B	0.944	N	1	P	-2.92	D	673.07	snp	FAO=71	FDP=71	FR=.	FRO=0	FSAF=36	FSAR=35	FSRF=0	FSRR=0	FWDB=0.0546471	FXX=0	LEN=1	MLLD=190.344	PB=0.5	PBP=1	QD=37.9192	RBI=0.0565432
chr1	38339659	38339659	C	T	0.253165	20	79	2	intronic	INPP5B	.	.	.	rs148711435	.	.	0.0221	.	0.058	.	.	.	.	.	.	.	.	.	.	.	.	40.64	snp	FAO=20	FDP=78	FR=.	FRO=58	FSAF=17	FSAR=3	FSRF=34	FSRR=24	FWDB=-0.0338061	FXX=0.0126566	LEN=1	MLLD=115.792	PB=0.5	PBP=1	QD=2.08432	RBI=0.0549338
chr1	38409319	38409319	G	A	0.371025	105	283	1	exonic	INPP5B	.	synonymous SNV	INPP5B:NM_005540:exon5:c.C273T:p.Y91Y	.	.	ID=COSM13664;OCCURENCE=1(urinary_tract)	.	.	0	.	.	.	.	.	.	.	.	.	.	.	.	307.98	snp	FAO=105	FDP=283	FR=.	FRO=178	FSAF=60	FSAR=45	FSRF=99	FSRR=79	FWDB=-0.0861008	FXX=0	LEN=1	MLLD=65.0798	PB=0.5	PBP=1	QD=4.35313	RBI=0.0893727
chr1	38411445	38411445	G	A	0.975309	79	81	1	exonic	INPP5B	.	synonymous SNV	INPP5B:NM_005540:exon3:c.C135T:p.H45H	rs871524	.	.	0.3087	.	0.44	.	.	.	.	.	.	.	.	.	.	.	.	743.52	snp	FAO=80	FDP=81	FR=.	FRO=1	FSAF=47	FSAR=33	FSRF=0	FSRR=1	FWDB=0.106916	FXX=0	LEN=1	MLLD=53.8429	PB=0.5	PBP=1	QD=36.7173	RBI=0.120618
chr1	38423853	38423853	G	C	1	284	284	1	UTR3	SF3A3	NM_006802:c.*5C>G	.	.	rs9293	.	.	0.8624	.	1	.	.	.	.	.	.	.	.	.	.	.	.	2733.14	snp	FAO=285	FDP=285	FR=.	FRO=0	FSAF=134	FSAR=151	FSRF=0	FSRR=0	FWDB=0.025574	FXX=0	LEN=1	MLLD=202.11	PB=0.5	PBP=1	QD=38.3598	RBI=0.0492343
chr1	38425724	38425724	T	C	1	26	26	3	intronic	SF3A3	.	.	.	rs17531342	.	.	0.8639	.	1	.	.	.	.	.	.	.	.	.	.	.	.	243.06	snp	FAO=26	FDP=26	FR=.	FRO=0	FSAF=0	FSAR=26	FSRF=0	FSRR=0	FWDB=0	FXX=0	LEN=1	MLLD=48.2122	PB=0.5	PBP=1	QD=37.3938	RBI=0.00409375
chr1	38425895	38425895	T	C	0.96875	31	32	2	intronic	SF3A3	.	.	.	rs28675056	.	.	0.8623	.	1	.	.	.	.	.	.	.	.	.	.	.	.	274.28	snp	FAO=31	FDP=32	FR=.	FRO=1	FSAF=0	FSAR=31	FSRF=0	FSRR=1	FWDB=0	FXX=0	LEN=1	MLLD=318.72	PB=0.5	PBP=1	QD=34.2853	RBI=0.0205903
chr1	38450367	38450367	A	G	1	90	90	1	intronic	SF3A3	.	.	.	rs6680796	.	.	0.8627	.	1	.	.	.	.	.	.	.	.	.	.	.	.	854.95	snp	FAO=90	FDP=90	FR=.	FRO=0	FSAF=61	FSAR=29	FSRF=0	FSRR=0	FWDB=0.096253	FXX=0.0217368	LEN=1	MLLD=59.2712	PB=0.5	PBP=1	QD=37.9976	RBI=0.140653
chr1	38464639	38464639	C	G	0.944444	153	162	1	intronic	FHL3	.	.	.	rs4570384	.	.	1	.	1	.	.	.	.	.	.	.	.	.	.	.	.	1378.24	snp	FAO=161	FDP=162	FR=.	FRO=1	FSAF=100	FSAR=61	FSRF=0	FSRR=1	FWDB=-0.0150243	FXX=0	LEN=1	MLLD=78.6191	PB=0.5	PBP=1	QD=34.0307	RBI=0.0512122
chr1	39340282	39340282	C	T	0.283688	80	282	1	exonic	GJA9	.	nonsynonymous SNV	GJA9:NM_030772:exon2:c.G1489A:p.V497I	rs880303	.	.	0.4551	.	0.49	.	.	0.45	T	0	B	0.001	N	1	P	-4.36	D	156.68	snp	FAO=80	FDP=282	FR=.	FRO=202	FSAF=49	FSAR=31	FSRF=140	FSRR=62	FWDB=-0.0252952	FXX=0	LEN=1	MLLD=69.2845	PB=0.5	PBP=1	QD=2.22237	RBI=0.0284053
chr1	39340558	39340558	G	A	0.332215	99	298	4	exonic	GJA9	.	nonsynonymous SNV	GJA9:NM_030772:exon2:c.C1213T:p.P405S	rs75632250	.	.	0.0355	.	0.04	.	.	0.63	T	0.02	B	0	U	1	N	-4.3	D	249.38	snp	FAO=99	FDP=297	FR=.	FRO=198	FSAF=52	FSAR=47	FSRF=104	FSRR=94	FWDB=-0.0135093	FXX=0.00335559	LEN=1	MLLD=195.609	PB=0.5	PBP=1	QD=3.3586	RBI=0.0222196
chr1	39352271	39352271	G	T	0.404494	72	178	1	exonic	RHBDL2	.	nonsynonymous SNV	RHBDL2:NM_001304746:exon8:c.C1057A:p.L353M,RHBDL2:NM_017821:exon8:c.C817A:p.L273M	rs2147914	.	.	0.4552	.	0.49	.	.	0.24	T	0.994	D	0	D	0	P	1.41	T	241.85	snp	FAO=72	FDP=178	FR=.	FRO=106	FSAF=33	FSAR=39	FSRF=52	FSRR=54	FWDB=-0.0307646	FXX=0.00558628	LEN=1	MLLD=176.536	PB=0.5	PBP=1	QD=5.43484	RBI=0.0501203
chr1	39466626	39466626	A	G	0.415094	22	53	1	intronic	AKIRIN1	.	.	.	rs11205525	.	.	0.3883	.	0.45	.	.	.	.	.	.	.	.	.	.	.	.	83.35	snp	FAO=22	FDP=53	FR=.	FRO=31	FSAF=10	FSAR=12	FSRF=18	FSRR=13	FWDB=0.0306073	FXX=0	LEN=1	MLLD=64.1258	PB=0.5	PBP=1	QD=6.29071	RBI=0.0836403
chr1	39466786	39466786	C	G	0.404255	19	47	3	intronic	AKIRIN1	.	.	.	rs10888613	.	.	0.3881	.	0.45	.	.	.	.	.	.	.	.	.	.	.	.	70.81	snp	FAO=19	FDP=47	FR=.	FRO=28	FSAF=7	FSAR=12	FSRF=15	FSRR=13	FWDB=-0.0135232	FXX=0	LEN=1	MLLD=106.849	PB=0.5	PBP=1	QD=6.02632	RBI=0.0233466
chr1	39549983	39549983	G	A	0.272152	86	316	4	exonic	MACF1	.	synonymous SNV	MACF1:NM_012090:exon1:c.G93A:p.S31S	rs3736890	.	.	0.1871	.	0.24	.	.	.	.	.	.	.	.	.	.	.	.	155.61	snp	FAO=86	FDP=317	FR=.	FRO=231	FSAF=44	FSAR=42	FSRF=133	FSRR=98	FWDB=-0.00367544	FXX=0	LEN=1	MLLD=287.021	PB=0.5	PBP=1	QD=1.96359	RBI=0.0342359
chr1	39763365	39763365	G	T	0.295082	18	61	1	exonic	MACF1	.	nonsynonymous SNV	MACF1:NM_012090:exon20:c.G2444T:p.C815F	rs148207245	.	.	0.0077	.	0.0077	.	.	0	D	0.932	P	.	.	1	D	-4.76	D	50.95	snp	FAO=19	FDP=62	FR=.	FRO=43	FSAF=7	FSAR=12	FSRF=29	FSRR=14	FWDB=-0.00126108	FXX=0	LEN=1	MLLD=287.025	PB=0.5	PBP=1	QD=3.28694	RBI=0.010761
chr1	39766041	39766041	A	G	0.305085	72	236	1	intronic	MACF1	.	.	.	rs41270803	.	.	0.2208	.	0.22	.	.	.	.	.	.	.	.	.	.	.	.	177.74	snp	FAO=76	FDP=239	FR=.	FRO=163	FSAF=21	FSAR=55	FSRF=60	FSRR=103	FWDB=-0.0309848	FXX=0.00416649	LEN=1	MLLD=311.165	PB=0.5	PBP=1	QD=2.97474	RBI=0.0329983
chr1	39815143	39815143	T	A	0.290196	74	255	4	intronic	MACF1	.	.	.	rs16826093	.	.	0.2227	.	0.22	.	.	.	.	.	.	.	.	.	.	.	.	148.7	snp	FAO=74	FDP=255	FR=.	FRO=181	FSAF=36	FSAR=38	FSRF=91	FSRR=90	FWDB=-0.0520263	FXX=0	LEN=1	MLLD=45.9274	PB=0.5	PBP=1	QD=2.33257	RBI=0.0534277
chr1	39835817	39835817	A	G	0.265306	26	98	1	exonic	MACF1	.	nonsynonymous SNV	MACF1:NM_012090:exon45:c.A6868G:p.M2290V	rs2296172	.	.	0.2231	.	0.22	.	.	0.92	T	0	B	0.556	N	0	P	1.43	T	52.69	snp	FAO=26	FDP=98	FR=.	FRO=72	FSAF=18	FSAR=8	FSRF=41	FSRR=31	FWDB=0.0486418	FXX=0	LEN=1	MLLD=95.6831	PB=0.5	PBP=1	QD=2.15051	RBI=0.0487328
chr1	39889677	39889677	G	A	0.988506	86	87	1	intronic	MACF1	.	.	.	rs663892	.	.	0.3067	.	0.73	.	.	.	.	.	.	.	.	.	.	.	.	822.4	snp	FAO=86	FDP=86	FR=.	FRO=0	FSAF=57	FSAR=29	FSRF=0	FSRR=0	FWDB=-0.0460745	FXX=0.0114929	LEN=1	MLLD=72.0548	PB=0.5	PBP=1	QD=38.2513	RBI=0.0463177
chr1	39893093	39893093	C	T	1	71	71	1	intronic	MACF1	.	.	.	rs625384	.	.	0.3038	.	0.51	.	.	.	.	.	.	.	.	.	.	.	.	759.35	snp	FAO=81	FDP=81	FR=.	FRO=0	FSAF=52	FSAR=29	FSRF=0	FSRR=0	FWDB=0.0503424	FXX=0	LEN=1	MLLD=309.453	PB=0.5	PBP=1	QD=37.4989	RBI=0.0513635
chr1	39895460	39895460	G	A	1	67	67	2	intronic	MACF1	.	.	.	rs683135	.	.	0.3074	.	0.73	.	.	.	.	.	.	.	.	.	.	.	.	639.75	snp	FAO=67	FDP=67	FR=.	FRO=0	FSAF=32	FSAR=35	FSRF=0	FSRR=0	FWDB=0.0345153	FXX=0	LEN=1	MLLD=298.537	PB=0.5	PBP=1	QD=38.1941	RBI=0.0372379
chr1	39908506	39908506	G	A	0.988462	257	260	1	exonic	MACF1	.	nonsynonymous SNV	MACF1:NM_012090:exon73:c.G13048A:p.A4350T	rs587404	.	.	0.3066	.	0.51	.	.	1	T	0	B	0.003	N	0.98	P	1.3	T	2486.05	snp	FAO=260	FDP=260	FR=.	FRO=0	FSAF=123	FSAR=137	FSRF=0	FSRR=0	FWDB=0.0244932	FXX=0.0076333	LEN=1	MLLD=279.175	PB=0.5	PBP=1	QD=38.2469	RBI=0.0268426
chr1	39913351	39913351	A	G	0.252747	46	182	1	intronic	MACF1	.	.	.	rs2296173	.	.	0.223	.	0.22	.	.	.	.	.	.	.	.	.	.	.	.	79.02	snp	FAO=46	FDP=181	FR=.	FRO=135	FSAF=21	FSAR=25	FSRF=62	FSRR=73	FWDB=0.0410669	FXX=0.0054942	LEN=1	MLLD=67.1474	PB=0.5	PBP=1	QD=1.74638	RBI=0.0636949
chr1	39914363	39914363	G	C	1	96	96	1	exonic	MACF1	.	nonsynonymous SNV	MACF1:NM_012090:exon79:c.G14009C:p.S4670T	rs668556	.	.	0.5801	.	0.81	.	.	1	T	0	B	0.037	N	0.998	P	0.68	T	916.37	snp	FAO=96	FDP=96	FR=.	FRO=0	FSAF=47	FSAR=49	FSRF=0	FSRR=0	FWDB=-0.00638401	FXX=0	LEN=1	MLLD=76.683	PB=0.5	PBP=1	QD=38.1819	RBI=0.0405611
chr1	39929416	39929416	C	T	0.595238	100	168	3	intronic	MACF1	.	.	.	rs6687066	.	.	0.0132	.	0.21	.	.	.	.	.	.	.	.	.	.	.	.	520.94	snp	FAO=100	FDP=168	FR=.	FRO=68	FSAF=48	FSAR=52	FSRF=35	FSRR=33	FWDB=-0.0145207	FXX=0	LEN=1	MLLD=127.469	PB=0.5	PBP=1	QD=12.4032	RBI=0.019336
chr1	39991474	39991475	AG	CA	0.322404	59	183	1	ncRNA_intronic	PPIEL	.	.	.	rs35048605	.	.	.	.	0.076	.	.	.	.	.	.	.	.	.	.	.	.	167.48	mnp	FAO=61	FDP=174	FR=.	FRO=113	FSAF=44	FSAR=17	FSRF=52	FSRR=61	FWDB=-0.111092	FXX=0.0543449	LEN=2	MLLD=87.8352	PB=0.5	PBP=1	QD=3.8502	RBI=0.112801
chr1	40035686	40035686	C	T	0.270718	49	181	2	ncRNA_intronic	LOC101929516	.	.	.	rs17513135	.	.	0.2365	.	0.24	.	.	.	.	.	.	.	.	.	.	.	.	89.11	snp	FAO=49	FDP=181	FR=.	FRO=132	FSAF=21	FSAR=28	FSRF=63	FSRR=69	FWDB=-0.0404291	FXX=0	LEN=1	MLLD=219.485	PB=0.5	PBP=1	QD=1.96924	RBI=0.0411415
chr1	40036847	40036847	G	C	0.371585	68	183	1	ncRNA_intronic	LOC101929516	.	.	.	rs2293476	.	.	.	.	0.23	.	.	.	.	.	.	.	.	.	.	.	.	204.27	snp	FAO=68	FDP=183	FR=.	FRO=115	FSAF=38	FSAR=30	FSRF=56	FSRR=59	FWDB=0.0212298	FXX=0	LEN=1	MLLD=206.479	PB=0.5	PBP=1	QD=4.46483	RBI=0.0212362
chr1	40037902	40037902	A	G	0.388889	42	108	1	ncRNA_intronic	LOC101929516	.	.	.	rs2242500	.	.	.	.	0.42	.	.	.	.	.	.	.	.	.	.	.	.	138.31	snp	FAO=42	FDP=108	FR=.	FRO=66	FSAF=15	FSAR=27	FSRF=34	FSRR=32	FWDB=0.0234556	FXX=0	LEN=1	MLLD=61.4228	PB=0.5	PBP=1	QD=5.12266	RBI=0.0906862
chr1	40092089	40092089	T	C	1	43	43	1	UTR3	HEYL	NM_014571:c.*90A>G	.	.	rs2695320	.	.	.	.	1	.	.	.	.	.	.	.	.	.	.	.	.	401.88	snp	FAO=43	FDP=43	FR=.	FRO=0	FSAF=42	FSAR=1	FSRF=0	FSRR=0	FWDB=-0.0683856	FXX=0	LEN=1	MLLD=55.0598	PB=0.5	PBP=1	QD=37.3838	RBI=0.0776653
chr1	40096053	40096053	T	C	0.385321	84	218	1	intronic	HEYL	.	.	.	rs1148945	.	.	.	.	0.49	.	.	.	.	.	.	.	.	.	.	.	.	267.91	snp	FAO=85	FDP=219	FR=.	FRO=134	FSAF=54	FSAR=31	FSRF=84	FSRR=50	FWDB=0.0283269	FXX=0	LEN=1	MLLD=154.542	PB=0.5	PBP=1	QD=4.89327	RBI=0.0374979
chr1	40098328	40098328	T	C	1	18	18	1	exonic	HEYL	.	nonsynonymous SNV	HEYL:NM_014571:exon2:c.A140G:p.H47R	rs784625	.	.	0.9897	.	1	.	.	1	T	0	B	0	N	1	P	-4.55	D	161.85	snp	FAO=17	FDP=17	FR=.	FRO=0	FSAF=1	FSAR=16	FSRF=0	FSRR=0	FWDB=-0.0236483	FXX=0.0555247	LEN=1	MLLD=332.451	PB=0.5	PBP=1	QD=38.0823	RBI=0.0275456
chr1	40131938	40131938	C	T	0.672176	244	363	1	intronic	NT5C1A	.	.	.	rs752667	.	.	0.0009	.	0.087	.	.	.	.	.	.	.	.	.	.	.	.	1439.53	snp	FAO=245	FDP=364	FR=.	FRO=119	FSAF=127	FSAR=118	FSRF=58	FSRR=61	FWDB=0.0174158	FXX=0.00546433	LEN=1	MLLD=176.398	PB=0.5	PBP=1	QD=15.819	RBI=0.0174309
chr1	40149642	40149642	G	T	0.990099	100	101	1	exonic	HPCAL4	.	synonymous SNV	HPCAL4:NM_016257:exon3:c.C345A:p.R115R,HPCAL4:NM_001282396:exon4:c.C345A:p.R115R	rs784634	.	.	0.8065	.	0.92	.	.	.	.	.	.	.	.	.	.	.	.	953.11	snp	FAO=100	FDP=100	FR=.	FRO=0	FSAF=44	FSAR=56	FSRF=0	FSRR=0	FWDB=0.000566747	FXX=0.00990001	LEN=1	MLLD=328.117	PB=0.5	PBP=1	QD=38.1242	RBI=0.00599916
chr1	40149870	40149870	C	G	1	12	12	4	intronic	HPCAL4	.	.	.	rs113763288	.	.	0.8339	.	0.92	.	.	.	.	.	.	.	.	.	.	.	.	107.81	snp	FAO=12	FDP=12	FR=.	FRO=0	FSAF=6	FSAR=6	FSRF=0	FSRR=0	FWDB=0.0251781	FXX=0	LEN=1	MLLD=71.5381	PB=0.5	PBP=1	QD=35.9381	RBI=0.0451339
chr1	40150156	40150156	G	A	0.333333	69	207	1	exonic	HPCAL4	.	synonymous SNV	HPCAL4:NM_001282397:exon2:c.C120T:p.S40S,HPCAL4:NM_016257:exon2:c.C120T:p.S40S,HPCAL4:NM_001282396:exon3:c.C120T:p.S40S	rs9662128	.	.	0.332	.	0.48	.	.	.	.	.	.	.	.	.	.	.	.	177.28	snp	FAO=69	FDP=207	FR=.	FRO=138	FSAF=39	FSAR=30	FSRF=77	FSRR=61	FWDB=-0.0142967	FXX=0	LEN=1	MLLD=61.0124	PB=0.5	PBP=1	QD=3.42566	RBI=0.0691792
chr1	40236074	40236074	A	C	1	28	28	1	exonic	OXCT2	.	nonsynonymous SNV	OXCT2:NM_022120:exon1:c.T854G:p.L285R	rs230321	.	.	.	.	0.42	.	.	1	T	0	B	0.122	N	1	P	-1.2	T	267.06	snp	FAO=28	FDP=28	FR=.	FRO=0	FSAF=7	FSAR=21	FSRF=0	FSRR=0	FWDB=0.053829	FXX=0	LEN=1	MLLD=105.155	PB=0.5	PBP=1	QD=38.152	RBI=0.053991
chr1	40319587	40319587	A	C	0.632546	241	381	1	intronic	TRIT1	.	.	.	rs2294814	.	.	.	.	0.9	.	.	.	.	.	.	.	.	.	.	.	.	1334.36	snp	FAO=242	FDP=381	FR=.	FRO=139	FSAF=134	FSAR=108	FSRF=68	FSRR=71	FWDB=-0.00875068	FXX=0.00261773	LEN=1	MLLD=219.362	PB=0.5	PBP=1	QD=14.0091	RBI=0.100642
chr1	40349131	40349131	G	A	0.662551	161	243	3	exonic	TRIT1	.	synonymous SNV	TRIT1:NM_017646:exon1:c.C33T:p.P11P	rs3845570	.	.	0.393	.	0.62	.	.	.	.	.	.	.	.	.	.	.	.	927.8	snp	FAO=161	FDP=244	FR=.	FRO=83	FSAF=73	FSAR=88	FSRF=34	FSRR=49	FWDB=-0.0431082	FXX=0	LEN=1	MLLD=147.325	PB=0.5	PBP=1	QD=15.2099	RBI=0.0435377
chr1	40363029	40363029	A	G	0.700422	166	237	1	UTR3	MYCL	NM_001033081:c.*15T>C,NM_001033082:c.*15T>C	.	.	rs112053791	.	.	0.0006	.	0.083	.	.	.	.	.	.	.	.	.	.	.	.	1094.86	snp	FAO=175	FDP=246	FR=.	FRO=71	FSAF=52	FSAR=123	FSRF=25	FSRR=46	FWDB=0.0155062	FXX=0.00404842	LEN=1	MLLD=146.953	PB=0.5	PBP=1	QD=17.8025	RBI=0.065875
chr1	40363054	40363054	G	C	1	249	249	1	exonic	MYCL	.	nonsynonymous SNV	MYCL:NM_001033081:exon2:c.C1085G:p.T362S,MYCL:NM_001033082:exon3:c.C1175G:p.T392S	rs3134614	.	.	0.8672	.	1	.	.	0.71	T	0	B	0	N	0	P	-0.9	T	2405.01	snp	FAO=251	FDP=251	FR=.	FRO=0	FSAF=74	FSAR=177	FSRF=0	FSRR=0	FWDB=0.079293	FXX=0	LEN=1	MLLD=64.7266	PB=0.5	PBP=1	QD=38.3269	RBI=0.112466
chr1	40525111	40525111	T	C	0.693182	122	176	1	exonic	CAP1	.	synonymous SNV	CAP1:NM_001105530:exon2:c.T93C:p.Y31Y,CAP1:NM_006367:exon2:c.T93C:p.Y31Y	rs35336518	.	ID=COSM4143931;OCCURENCE=1(thyroid)	0.0016	.	0.039	.	.	.	.	.	.	.	.	.	.	.	.	744.22	snp	FAO=122	FDP=176	FR=.	FRO=54	FSAF=76	FSAR=46	FSRF=29	FSRR=25	FWDB=0.00560359	FXX=0	LEN=1	MLLD=263.138	PB=0.5	PBP=1	QD=16.9142	RBI=0.00624417
chr1	40533266	40533266	T	G	0.972222	175	180	1	exonic	CAP1	.	nonsynonymous SNV	CAP1:NM_001105530:exon8:c.T685G:p.C229G,CAP1:NM_006367:exon8:c.T685G:p.C229G	rs11207440	.	.	.	.	1	.	.	0.68	T	0	B	0.005	N	1	P	2.85	T	1695.37	snp	FAO=177	FDP=177	FR=.	FRO=0	FSAF=85	FSAR=92	FSRF=0	FSRR=0	FWDB=-0.0233416	FXX=0.0166657	LEN=1	MLLD=55.6679	PB=0.5	PBP=1	QD=38.3134	RBI=0.0554992
chr1	40533287	40533287	T	G	1	91	91	1	exonic	CAP1	.	nonsynonymous SNV	CAP1:NM_001105530:exon8:c.T706G:p.C236G,CAP1:NM_006367:exon8:c.T706G:p.C236G	rs6665926	.	.	.	.	1	.	.	0.29	T	0	B	0	N	1	P	1.62	T	882.58	snp	FAO=92	FDP=92	FR=.	FRO=0	FSAF=1	FSAR=91	FSRF=0	FSRR=0	FWDB=0.0345077	FXX=0.0515411	LEN=1	MLLD=71.6532	PB=0.5	PBP=1	QD=38.3732	RBI=0.036384
chr1	40533315	40533315	T	G	1	104	104	3	exonic	CAP1	.	nonsynonymous SNV	CAP1:NM_001105530:exon8:c.T734G:p.I245S,CAP1:NM_006367:exon8:c.T734G:p.I245S	rs6665933	.	.	.	.	1	.	.	0.85	T	0	B	0.007	N	0.998	P	2.61	T	989.31	snp	FAO=104	FDP=104	FR=.	FRO=0	FSAF=1	FSAR=103	FSRF=0	FSRR=0	FWDB=0.0534364	FXX=0	LEN=1	MLLD=203.823	PB=0.5	PBP=1	QD=38.0505	RBI=0.05712
chr1	40533320	40533320	T	G	1	105	105	1	exonic	CAP1	.	nonsynonymous SNV	CAP1:NM_001105530:exon8:c.T739G:p.C247G,CAP1:NM_006367:exon8:c.T739G:p.C247G	rs6665936	.	.	.	.	1	.	.	0.48	T	0	B	0.014	N	1	P	2.82	T	999.82	snp	FAO=105	FDP=105	FR=.	FRO=0	FSAF=1	FSAR=104	FSRF=0	FSRR=0	FWDB=-0.0223059	FXX=0	LEN=1	MLLD=50.6691	PB=0.5	PBP=1	QD=38.0884	RBI=0.0335063
chr1	40533326	40533326	T	G	1	106	106	1	exonic	CAP1	.	nonsynonymous SNV	CAP1:NM_001105530:exon8:c.T745G:p.Y249D,CAP1:NM_006367:exon8:c.T745G:p.Y249D	rs6665937	.	.	.	.	1	.	.	0.97	T	0	B	0	N	1	P	2.8	T	1012.6	snp	FAO=106	FDP=106	FR=.	FRO=0	FSAF=1	FSAR=105	FSRF=0	FSRR=0	FWDB=-0.0993443	FXX=0	LEN=1	MLLD=65.4312	PB=0.5	PBP=1	QD=38.2112	RBI=0.143033
chr1	40533347	40533347	T	G	1	108	108	1	exonic	CAP1	.	nonsynonymous SNV	CAP1:NM_001105530:exon8:c.T766G:p.S256A,CAP1:NM_006367:exon8:c.T766G:p.S256A	rs6665944	.	.	.	.	1	.	.	1	T	0	B	0.001	N	1	P	3.07	T	1037.05	snp	FAO=108	FDP=108	FR=.	FRO=0	FSAF=1	FSAR=107	FSRF=0	FSRR=0	FWDB=0.0835339	FXX=0	LEN=1	MLLD=262.309	PB=0.5	PBP=1	QD=38.4091	RBI=0.0999708
chr1	40539730	40539730	G	T	0.615819	109	177	3	UTR3	PPT1	NM_000310:c.*3C>A,NM_001142604:c.*3C>A	.	.	rs150454815	.	.	0.0015	.	0.032	.	.	.	.	.	.	.	.	.	.	.	.	587.09	snp	FAO=109	FDP=177	FR=.	FRO=68	FSAF=56	FSAR=53	FSRF=19	FSRR=49	FWDB=-0.0727372	FXX=0	LEN=1	MLLD=44.7016	PB=0.5	PBP=1	QD=13.2675	RBI=0.073072
chr1	40688132	40688132	C	T	0.713514	264	370	1	intronic	RLF	.	.	.	rs16827064	.	.	.	.	0.17	.	.	.	.	.	.	.	.	.	.	.	.	1659.19	snp	FAO=264	FDP=370	FR=.	FRO=106	FSAF=130	FSAR=134	FSRF=52	FSRR=54	FWDB=-0.0489811	FXX=0	LEN=1	MLLD=148.794	PB=0.5	PBP=1	QD=17.9372	RBI=0.0503125
chr1	40717299	40717299	C	T	0.618375	175	283	1	UTR3	TMCO2	NM_001008740:c.*33C>T	.	.	rs72939333	.	.	0.0001	.	0.046	.	.	.	.	.	.	.	.	.	.	.	.	939.14	snp	FAO=175	FDP=283	FR=.	FRO=108	FSAF=86	FSAR=89	FSRF=31	FSRR=77	FWDB=-0.0490276	FXX=0	LEN=1	MLLD=96.0988	PB=0.5	PBP=1	QD=13.274	RBI=0.0527734
chr1	40775759	40775759	G	A	0.590361	98	166	4	intronic	COL9A2	.	.	.	rs209916	.	.	0.0059	.	0.1	.	.	.	.	.	.	.	.	.	.	.	.	505.22	snp	FAO=98	FDP=166	FR=.	FRO=68	FSAF=37	FSAR=61	FSRF=43	FSRR=25	FWDB=0.00081934	FXX=0.00598767	LEN=1	MLLD=174.173	PB=0.5	PBP=1	QD=12.1741	RBI=0.000852745
chr1	40777842	40777842	A	G	0.625	60	96	3	intronic	COL9A2	.	.	.	rs209918	.	.	0.2288	.	0.7	.	.	.	.	.	.	.	.	.	.	.	.	331.35	snp	FAO=60	FDP=96	FR=.	FRO=36	FSAF=10	FSAR=50	FSRF=1	FSRR=35	FWDB=0.0339264	FXX=0	LEN=1	MLLD=79.6013	PB=0.5	PBP=1	QD=13.8062	RBI=0.0432225
chr1	40840353	40840353	A	G	0.988636	87	88	3	UTR5	SMAP2	NM_001198978:c.-15A>G	.	.	rs1003710	.	.	.	.	0.71	.	.	.	.	.	.	.	.	.	.	.	.	815.34	snp	FAO=87	FDP=88	FR=.	FRO=1	FSAF=1	FSAR=86	FSRF=0	FSRR=1	FWDB=-0.161704	FXX=0	LEN=1	MLLD=48.1294	PB=0.5	PBP=1	QD=37.0607	RBI=0.193796
chr1	40879808	40879808	G	T	0.982353	167	170	1	intronic	SMAP2	.	.	.	rs209605	.	.	0.9219	.	0.98	.	.	.	.	.	.	.	.	.	.	.	.	1615.49	snp	FAO=169	FDP=169	FR=.	FRO=0	FSAF=68	FSAR=101	FSRF=0	FSRR=0	FWDB=0.0189936	FXX=0.0116952	LEN=1	MLLD=163.642	PB=0.5	PBP=1	QD=38.2364	RBI=0.0206147
chr1	40881041	40881041	C	G	0.976589	292	299	2	exonic	SMAP2	.	synonymous SNV	SMAP2:NM_001198978:exon7:c.C579G:p.S193S,SMAP2:NM_001198979:exon7:c.C654G:p.S218S,SMAP2:NM_001198980:exon7:c.C429G:p.S143S,SMAP2:NM_022733:exon7:c.C669G:p.S223S	rs209606	.	.	0.8847	.	0.99	.	.	.	.	.	.	.	.	.	.	.	.	2729.31	snp	FAO=294	FDP=294	FR=.	FRO=0	FSAF=150	FSAR=144	FSRF=0	FSRR=0	FWDB=0.103977	FXX=0.0199993	LEN=1	MLLD=58.8813	PB=0.5	PBP=1	QD=37.1334	RBI=0.132426
chr1	40881840	40881840	G	A	0.630901	147	233	1	intronic	SMAP2	.	.	.	rs1007263	.	.	0.0933	.	0.18	.	.	.	.	.	.	.	.	.	.	.	.	814.66	snp	FAO=147	FDP=232	FR=.	FRO=85	FSAF=82	FSAR=65	FSRF=45	FSRR=40	FWDB=-0.0180308	FXX=0.0210962	LEN=1	MLLD=114.801	PB=0.5	PBP=1	QD=14.0458	RBI=0.0196497
chr1	40980731	40980731	G	T	0.396552	69	174	4	exonic	EXO5	.	nonsynonymous SNV	EXO5:NM_022774:exon3:c.G515T:p.G172V	rs11208299	.	.	0.3716	.	0.7	.	.	1	T	0	B	0.478	N	0.94	P	1.83	T	225.35	snp	FAO=69	FDP=174	FR=.	FRO=105	FSAF=45	FSAR=24	FSRF=54	FSRR=51	FWDB=0.0116871	FXX=0	LEN=1	MLLD=366.789	PB=0.5	PBP=1	QD=5.18054	RBI=0.0215531
chr1	41013015	41013015	C	T	0.444444	44	99	3	exonic	ZNF684	.	synonymous SNV	ZNF684:NM_152373:exon5:c.C1020T:p.S340S	rs2297755	.	.	0.1017	.	0.45	.	.	.	.	.	.	.	.	.	.	.	.	170.49	snp	FAO=44	FDP=99	FR=.	FRO=55	FSAF=21	FSAR=23	FSRF=27	FSRR=28	FWDB=-0.010296	FXX=0	LEN=1	MLLD=167.481	PB=0.5	PBP=1	QD=6.88861	RBI=0.0177433
chr1	41013260	41013260	C	T	0.33913	78	230	2	UTR3	ZNF684	NM_152373:c.*128C>T	.	.	rs2297756	.	.	.	.	0.71	.	.	.	.	.	.	.	.	.	.	.	.	203.92	snp	FAO=78	FDP=230	FR=.	FRO=152	FSAF=42	FSAR=36	FSRF=76	FSRR=76	FWDB=-0.019734	FXX=0	LEN=1	MLLD=232.242	PB=0.5	PBP=1	QD=3.54647	RBI=0.0204651
chr1	41101572	41101572	A	G	0.621622	92	148	1	intronic	RIMS3	.	.	.	rs2253835	.	.	0.7971	.	0.93	.	.	.	.	.	.	.	.	.	.	.	.	503.01	snp	FAO=92	FDP=148	FR=.	FRO=56	FSAF=40	FSAR=52	FSRF=20	FSRR=36	FWDB=0.00723834	FXX=0	LEN=1	MLLD=178.094	PB=0.5	PBP=1	QD=13.595	RBI=0.0144576
chr1	41107612	41107612	C	G	0.670455	59	88	1	UTR5	RIMS3	NM_014747:c.-15G>C	.	.	rs2076332	.	.	0.2672	.	0.28	.	.	.	.	.	.	.	.	.	.	.	.	353.08	snp	FAO=59	FDP=88	FR=.	FRO=29	FSAF=13	FSAR=46	FSRF=6	FSRR=23	FWDB=0.0209748	FXX=0	LEN=1	MLLD=347.603	PB=0.5	PBP=1	QD=16.0493	RBI=0.0219425
chr1	41204569	41204569	C	T	0.599078	130	217	2	exonic	NFYC	.	synonymous SNV	NFYC:NM_001142587:exon2:c.C54T:p.S18S,NFYC:NM_001142588:exon2:c.C54T:p.S18S,NFYC:NM_001142589:exon2:c.C54T:p.S18S,NFYC:NM_014223:exon2:c.C54T:p.S18S,NFYC:NM_001142590:exon7:c.C54T:p.S18S	rs1057925	.	.	0.5844	.	0.59	.	.	.	.	.	.	.	.	.	.	.	.	670.71	snp	FAO=131	FDP=223	FR=.	FRO=92	FSAF=79	FSAR=52	FSRF=51	FSRR=41	FWDB=-0.0320249	FXX=0.0132737	LEN=1	MLLD=164.518	PB=0.5	PBP=1	QD=12.0307	RBI=0.032162
chr1	41284119	41284119	C	G	0.5	4	8	2	intronic	KCNQ4	.	.	.	rs2296838	.	.	.	.	0.34	.	.	.	.	.	.	.	.	.	.	.	.	22.74	snp	FAO=4	FDP=8	FR=.	FRO=4	FSAF=2	FSAR=2	FSRF=0	FSRR=4	FWDB=0.0230276	FXX=0	LEN=1	MLLD=59.1054	PB=0.5	PBP=1	QD=11.3716	RBI=0.0834947
chr1	41285087	41285087	T	C	0.305461	179	586	1	exonic	KCNQ4	.	synonymous SNV	KCNQ4:NM_004700:exon5:c.T777C:p.A259A,KCNQ4:NM_172163:exon5:c.T777C:p.A259A	rs4660468	CLINSIG=non-pathogenic;CLNDBN=not_specified;CLNREVSTAT=criteria_provided\x2c_single_submitter;CLNACC=RCV000038247.2;CLNDSDB=MedGen;CLNDSDBID=CN169374	.	0.7269	.	0.73	.	.	.	.	.	.	.	.	0	P	.	.	260.12	snp	FAO=121	FDP=399	FR=.	FRO=278	FSAF=66	FSAR=55	FSRF=166	FSRR=112	FWDB=0.00192968	FXX=0.00249994	LEN=1	MLLD=150.137	PB=0.5	PBP=1	QD=2.60776	RBI=0.0030791
chr1	41285171	41285171	C	A	0.636986	93	146	3	intronic	KCNQ4	.	.	.	rs33932028	.	.	0.1353	.	0.2	.	.	.	.	.	.	.	.	.	.	.	.	519.91	snp	FAO=93	FDP=146	FR=.	FRO=53	FSAF=64	FSAR=29	FSRF=19	FSRR=34	FWDB=0.00307959	FXX=0	LEN=1	MLLD=273.535	PB=0.5	PBP=1	QD=14.2441	RBI=0.0545695
chr1	41285585	41285585	G	A	0.300699	43	143	1	exonic	KCNQ4	.	synonymous SNV	KCNQ4:NM_004700:exon6:c.G873A:p.P291P,KCNQ4:NM_172163:exon6:c.G873A:p.P291P	rs12117176	CLINSIG=non-pathogenic;CLNDBN=not_specified;CLNREVSTAT=criteria_provided\x2c_single_submitter;CLNACC=RCV000038249.2;CLNDSDB=MedGen;CLNDSDBID=CN169374	.	0.085	.	0.25	.	.	.	.	.	.	.	.	0	P	.	.	98.87	snp	FAO=43	FDP=143	FR=.	FRO=100	FSAF=39	FSAR=4	FSRF=87	FSRR=13	FWDB=-0.0569781	FXX=0	LEN=1	MLLD=78.4666	PB=0.5	PBP=1	QD=2.7656	RBI=0.0905599
chr1	41285591	41285591	A	G	0.300699	43	143	1	exonic	KCNQ4	.	synonymous SNV	KCNQ4:NM_004700:exon6:c.A879G:p.T293T,KCNQ4:NM_172163:exon6:c.A879G:p.T293T	rs12143503	CLINSIG=non-pathogenic;CLNDBN=not_specified;CLNREVSTAT=criteria_provided\x2c_single_submitter;CLNACC=RCV000038250.2;CLNDSDB=MedGen;CLNDSDBID=CN169374	.	0.0824	.	0.25	.	.	.	.	.	.	.	.	0	P	.	.	98.88	snp	FAO=43	FDP=143	FR=.	FRO=100	FSAF=39	FSAR=4	FSRF=87	FSRR=13	FWDB=0.00577847	FXX=0	LEN=1	MLLD=270.953	PB=0.5	PBP=1	QD=2.76583	RBI=0.0396468
chr1	41485916	41485916	C	T	0.714286	85	119	3	exonic	SLFNL1	.	synonymous SNV	SLFNL1:NM_144990:exon2:c.G417A:p.G139G,SLFNL1:NM_001168247:exon3:c.G417A:p.G139G,SLFNL1:NM_001300859:exon3:c.G417A:p.G139G	rs61734928	.	.	0.0005	.	0.12	.	.	.	.	.	.	.	.	.	.	.	.	538.97	snp	FAO=85	FDP=120	FR=.	FRO=35	FSAF=28	FSAR=57	FSRF=11	FSRR=24	FWDB=0.0238768	FXX=0	LEN=1	MLLD=156.295	PB=0.5	PBP=1	QD=17.9658	RBI=0.0594648
chr1	41540853	41540853	A	T	0.965347	195	202	3	intronic	SCMH1	.	.	.	rs2011981	.	.	0.7837	.	0.99	.	.	.	.	.	.	.	.	.	.	.	.	1755.32	snp	FAO=196	FDP=201	FR=.	FRO=5	FSAF=176	FSAR=20	FSRF=3	FSRR=2	FWDB=0.0095788	FXX=0.00495025	LEN=1	MLLD=370.14	PB=0.5	PBP=1	QD=34.9318	RBI=0.0778303
chr1	41540861	41540861	T	C	0.990196	202	204	2	intronic	SCMH1	.	.	.	rs2011982	.	.	0.7833	.	0.99	.	.	.	.	.	.	.	.	.	.	.	.	1892.1	snp	FAO=202	FDP=202	FR=.	FRO=0	FSAF=178	FSAR=24	FSRF=0	FSRR=0	FWDB=-0.0375861	FXX=0.00980344	LEN=1	MLLD=68.0612	PB=0.5	PBP=1	QD=37.4673	RBI=0.0377396
chr1	41950312	41950312	T	C	0.993827	161	162	1	UTR5	EDN2	NM_001302269:c.-40A>G,NM_001956:c.-40A>G	.	.	rs2984691	.	.	0.9422	.	0.97	.	.	.	.	.	.	.	.	.	.	.	.	1536.41	snp	FAO=161	FDP=161	FR=.	FRO=0	FSAF=66	FSAR=95	FSRF=0	FSRR=0	FWDB=0.00056235	FXX=0.00617246	LEN=1	MLLD=121.936	PB=0.5	PBP=1	QD=38.1716	RBI=0.0650555
chr1	41976328	41976328	T	C	1	24	24	1	exonic	HIVEP3	.	nonsynonymous SNV	HIVEP3:NM_001127714:exon8:c.A7012G:p.T2338A,HIVEP3:NM_024503:exon9:c.A7015G:p.T2339A	rs9439043	.	.	0.9972	.	1	.	.	1	T	0	B	0.392	N	1	P	3.45	T	220.87	snp	FAO=24	FDP=24	FR=.	FRO=0	FSAF=19	FSAR=5	FSRF=0	FSRR=0	FWDB=0.0310575	FXX=0	LEN=1	MLLD=69.5782	PB=0.5	PBP=1	QD=36.8114	RBI=0.0310647
chr1	41978566	41978566	T	G	1	61	61	1	exonic	HIVEP3	.	nonsynonymous SNV	HIVEP3:NM_001127714:exon7:c.A6326C:p.D2109A,HIVEP3:NM_024503:exon8:c.A6326C:p.D2109A	rs2991344	.	.	1	.	1	.	.	1	T	0	B	0.025	N	1	P	3.51	T	590.57	snp	FAO=63	FDP=63	FR=.	FRO=0	FSAF=21	FSAR=42	FSRF=0	FSRR=0	FWDB=0.0109486	FXX=0	LEN=1	MLLD=43.0347	PB=0.5	PBP=1	QD=37.4964	RBI=0.107687
chr1	41978825	41978825	C	G	0.991968	247	249	1	exonic	HIVEP3	.	nonsynonymous SNV	HIVEP3:NM_001127714:exon7:c.G6067C:p.A2023P,HIVEP3:NM_024503:exon8:c.G6067C:p.A2023P	rs2483689	.	.	1	.	1	.	.	1	T	0	B	0.037	N	1	P	3.66	T	2389.72	snp	FAO=252	FDP=252	FR=.	FRO=0	FSAF=116	FSAR=136	FSRF=0	FSRR=0	FWDB=0.0489691	FXX=0	LEN=1	MLLD=285.246	PB=0.5	PBP=1	QD=37.9321	RBI=0.0517237
chr1	41979156	41979156	A	G	0.619048	13	21	1	exonic	HIVEP3	.	synonymous SNV	HIVEP3:NM_001127714:exon7:c.T5736C:p.A1912A,HIVEP3:NM_024503:exon8:c.T5736C:p.A1912A	rs615177	.	.	0.605	.	0.99	.	.	.	.	.	.	.	.	.	.	.	.	75.95	snp	FAO=14	FDP=23	FR=.	FRO=9	FSAF=11	FSAR=3	FSRF=3	FSRR=6	FWDB=-0.0724121	FXX=0	LEN=1	MLLD=145.06	PB=0.5	PBP=1	QD=13.2091	RBI=0.078858
chr1	42619139	42619139	A	G	0.291667	77	264	1	exonic	GUCA2B	.	synonymous SNV	GUCA2B:NM_007102:exon1:c.A18G:p.A6A	rs1047047	.	.	0.1509	.	0.46	.	.	.	.	.	.	.	.	.	.	.	.	159.45	snp	FAO=77	FDP=264	FR=.	FRO=187	FSAF=35	FSAR=42	FSRF=99	FSRR=88	FWDB=-0.0167631	FXX=0	LEN=1	MLLD=300.863	PB=0.5	PBP=1	QD=2.41586	RBI=0.0317259
chr1	42619152	42619152	C	A	0.707224	186	263	2	exonic	GUCA2B	.	nonsynonymous SNV	GUCA2B:NM_007102:exon1:c.C31A:p.P11T	rs2297567	.	.	0.1888	.	0.3	.	.	0.33	T	0	B	0	N	1	P	1.01	T	1149.29	snp	FAO=186	FDP=264	FR=.	FRO=78	FSAF=99	FSAR=87	FSRF=35	FSRR=43	FWDB=0.0307661	FXX=0	LEN=1	MLLD=158.867	PB=0.5	PBP=1	QD=17.4135	RBI=0.0551748
chr1	42629040	42629040	A	G	0.993007	142	143	2	intronic	GUCA2A	.	.	.	rs2232224	.	.	0.9987	.	1	.	.	.	.	.	.	.	.	.	.	.	.	1336.33	snp	FAO=142	FDP=142	FR=.	FRO=0	FSAF=48	FSAR=94	FSRF=0	FSRR=0	FWDB=-0.0341152	FXX=0.00699252	LEN=1	MLLD=299.993	PB=0.5	PBP=1	QD=37.6431	RBI=0.0341226
chr1	42629346	42629346	G	A	0.345833	83	240	1	intronic	GUCA2A	.	.	.	rs2071500	.	.	.	.	0.35	.	.	.	.	.	.	.	.	.	.	.	.	223.89	snp	FAO=83	FDP=240	FR=.	FRO=157	FSAF=22	FSAR=61	FSRF=41	FSRR=116	FWDB=-0.00840689	FXX=0.0123452	LEN=1	MLLD=346.84	PB=0.5	PBP=1	QD=3.73143	RBI=0.0122815
chr1	42693597	42693597	A	G	0.996416	278	279	1	exonic	FOXJ3	.	nonsynonymous SNV	FOXJ3:NM_001198850:exon5:c.T485C:p.V162A,FOXJ3:NM_001198852:exon5:c.T485C:p.V162A,FOXJ3:NM_014947:exon5:c.T485C:p.V162A,FOXJ3:NM_001198851:exon7:c.T485C:p.V162A	rs343376	.	.	0.7903	.	0.92	.	.	0.51	T	0	B	0.038	N	0	P	-3.71	D	2676.42	snp	FAO=278	FDP=278	FR=.	FRO=0	FSAF=142	FSAR=136	FSRF=0	FSRR=0	FWDB=-0.00691605	FXX=0.0035841	LEN=1	MLLD=136.856	PB=0.5	PBP=1	QD=38.5096	RBI=0.0121107
chr1	42880516	42880516	T	C	0.593284	159	268	1	exonic	RIMKLA	.	synonymous SNV	RIMKLA:NM_173642:exon5:c.T1047C:p.S349S	rs1055055	.	.	0.6365	.	0.66	.	.	.	.	.	.	.	.	.	.	.	.	818.55	snp	FAO=159	FDP=268	FR=.	FRO=109	FSAF=71	FSAR=88	FSRF=55	FSRR=54	FWDB=-0.0395066	FXX=0	LEN=1	MLLD=61.2009	PB=0.5	PBP=1	QD=12.2171	RBI=0.043878
chr1	42898843	42898843	A	G	0.788927	228	289	4	exonic	ZMYND12	.	nonsynonymous SNV	ZMYND12:NM_001146192:exon6:c.T616C:p.F206L,ZMYND12:NM_032257:exon7:c.T946C:p.F316L	rs1034268	.	.	0.6727	.	0.74	.	.	1	T	0	B	0	N	1	P	2	T	1601.34	snp	FAO=228	FDP=289	FR=.	FRO=61	FSAF=132	FSAR=96	FSRF=37	FSRR=24	FWDB=-9.97076e-05	FXX=0	LEN=1	MLLD=199.119	PB=0.5	PBP=1	QD=22.1639	RBI=0.0174721
chr1	42901082	42901082	A	C	0.660714	185	280	2	intronic	ZMYND12	.	.	.	rs3748845	.	.	0.1473	.	0.25	.	.	.	.	.	.	.	.	.	.	.	.	1076.72	snp	FAO=187	FDP=283	FR=.	FRO=96	FSAF=53	FSAR=134	FSRF=44	FSRR=52	FWDB=0.0235085	FXX=0	LEN=1	MLLD=53.4303	PB=0.5	PBP=1	QD=15.2187	RBI=0.068693
chr1	42915753	42915753	T	C	0.731481	79	108	3	intronic	ZMYND12	.	.	.	rs11210647	.	.	0.3628	.	0.61	.	.	.	.	.	.	.	.	.	.	.	.	515.53	snp	FAO=79	FDP=108	FR=.	FRO=29	FSAF=41	FSAR=38	FSRF=7	FSRR=22	FWDB=0.0425241	FXX=0	LEN=1	MLLD=145.66	PB=0.5	PBP=1	QD=19.0937	RBI=0.0510372
chr1	42915764	42915764	T	C	0.740741	80	108	1	intronic	ZMYND12	.	.	.	rs16829544	.	.	0.0006	.	0.18	.	.	.	.	.	.	.	.	.	.	.	.	535.05	snp	FAO=80	FDP=107	FR=.	FRO=27	FSAF=42	FSAR=38	FSRF=6	FSRR=21	FWDB=0.0410953	FXX=0.0092584	LEN=1	MLLD=151.755	PB=0.5	PBP=1	QD=20.0018	RBI=0.0563043
chr1	42921624	42921624	G	A	0.693431	95	137	1	exonic	ZMYND12	.	synonymous SNV	ZMYND12:NM_032257:exon1:c.C45T:p.L15L	rs36121721	.	.	0.0006	.	0.18	.	.	.	.	.	.	.	.	.	.	.	.	615.92	snp	FAO=99	FDP=141	FR=.	FRO=42	FSAF=42	FSAR=57	FSRF=17	FSRR=25	FWDB=0.031218	FXX=0	LEN=1	MLLD=210.959	PB=0.5	PBP=1	QD=17.473	RBI=0.0506707
chr1	43055140	43055140	A	C	0.700599	117	167	6	exonic	CCDC30	.	synonymous SNV	CCDC30:NM_001080850:exon9:c.A1369C:p.R457R	rs61729297	.	.	0.0007	.	0.16	.	.	.	.	.	.	.	.	.	.	.	.	723.86	snp	FAO=117	FDP=167	FR=.	FRO=50	FSAF=40	FSAR=77	FSRF=15	FSRR=35	FWDB=0.00460344	FXX=0	LEN=1	MLLD=112.111	PB=0.5	PBP=1	QD=17.3379	RBI=0.0703882
chr1	43076654	43076654	C	T	0.661692	133	201	1	exonic	CCDC30	.	synonymous SNV	CCDC30:NM_001080850:exon10:c.C1389T:p.V463V	rs16829795	.	.	0.0005	.	0.14	.	.	.	.	.	.	.	.	.	.	.	.	770.83	snp	FAO=133	FDP=201	FR=.	FRO=68	FSAF=67	FSAR=66	FSRF=32	FSRR=36	FWDB=0.0569809	FXX=0.00985173	LEN=1	MLLD=67.1599	PB=0.5	PBP=1	QD=15.34	RBI=0.0599024
chr1	43212291	43212291	G	A	0.805031	128	159	1	UTR3	P3H1	NM_001146289:c.*213C>T,NM_022356:c.*77C>T,NM_001243246:c.*292C>T	.	.	rs13871	.	.	.	.	0.11	.	.	.	.	.	.	.	.	.	.	.	.	940.22	snp	FAO=130	FDP=160	FR=.	FRO=30	FSAF=56	FSAR=74	FSRF=26	FSRR=4	FWDB=0.000545142	FXX=0.0184038	LEN=1	MLLD=200.672	PB=0.5	PBP=1	QD=23.5055	RBI=0.0679632
chr1	43212431	43212431	A	G	0.78	156	200	1	exonic	P3H1	.	synonymous SNV	P3H1:NM_022356:exon15:c.T2148C:p.G716G	rs4660662	.	.	.	.	1	.	.	.	.	.	.	.	.	.	.	.	.	1903.98	snp	FAO=200	FDP=200	FR=.,HEALED	FRO=0	FSAF=80	FSAR=120	FSRF=0	FSRR=0	FWDB=0.0239503	FXX=0.00497488	LEN=1	MLLD=51.1145	PB=0.5	PBP=1	QD=38.0795	RBI=0.024738
chr1	43212926	43212926	G	A	0.642674	250	389	1	exonic	P3H1	.	nonsynonymous SNV	P3H1:NM_001146289:exon14:c.C2072T:p.A691V,P3H1:NM_001243246:exon14:c.C2072T:p.A691V	rs67014447	.	.	0.044	.	0.14	.	.	0.41	T	.	.	.	.	1	N	1.28	T	1400.26	snp	FAO=250	FDP=389	FR=.	FRO=139	FSAF=102	FSAR=148	FSRF=60	FSRR=79	FWDB=0.00814417	FXX=0	LEN=1	MLLD=148.699	PB=0.5	PBP=1	QD=14.3985	RBI=0.0162737
chr1	43223489	43223489	C	T	0.594059	120	202	2	exonic	P3H1	.	nonsynonymous SNV	P3H1:NM_001146289:exon5:c.G1045A:p.G349R,P3H1:NM_001243246:exon5:c.G1045A:p.G349R,P3H1:NM_022356:exon5:c.G1045A:p.G349R	rs6700677	.	.	0.0435	.	0.11	.	.	0	D	1	D	0	D	1	D	-1.66	D	633.61	snp	FAO=122	FDP=204	FR=.	FRO=82	FSAF=55	FSAR=67	FSRF=39	FSRR=43	FWDB=-0.046034	FXX=0	LEN=1	MLLD=217.026	PB=0.5	PBP=1	QD=12.4238	RBI=0.0462126
chr1	43232504	43232504	C	A	0.756477	146	193	1	exonic	P3H1	.	nonsynonymous SNV	P3H1:NM_001146289:exon1:c.G139T:p.A47S,P3H1:NM_001243246:exon1:c.G139T:p.A47S,P3H1:NM_022356:exon1:c.G139T:p.A47S	rs55716016	.	.	0.0297	.	0.084	.	.	0.4	T	0.047	B	0.023	N	0.983	N	1.22	T	975.58	snp	FAO=146	FDP=193	FR=.	FRO=47	FSAF=59	FSAR=87	FSRF=29	FSRR=18	FWDB=0.0407391	FXX=0.00515437	LEN=1	MLLD=212.446	PB=0.5	PBP=1	QD=20.2192	RBI=0.0409737
chr1	43239395	43239395	G	A	0.611111	33	54	1	intronic	C1orf50	.	.	.	rs2760075	.	.	.	.	0.84	.	.	.	.	.	.	.	.	.	.	.	.	177.21	snp	FAO=33	FDP=55	FR=.	FRO=22	FSAF=14	FSAR=19	FSRF=16	FSRR=6	FWDB=-0.0398474	FXX=0	LEN=1	MLLD=190.871	PB=0.5	PBP=1	QD=12.8876	RBI=0.0398562
chr1	43300633	43300633	G	T	0.306818	54	176	1	intronic	ERMAP	.	.	.	.	.	.	.	.	.	.	.	.	.	.	.	.	.	.	.	.	.	124.85	snp	FAO=54	FDP=176	FR=.	FRO=122	FSAF=36	FSAR=18	FSRF=64	FSRR=58	FWDB=0.00139883	FXX=0	LEN=1	MLLD=119.188	PB=0.5	PBP=1	QD=2.83754	RBI=0.00753439
chr1	43300663	43300663	T	C	0.988439	171	173	1	intronic	ERMAP	.	.	.	rs4660672	.	.	0.717	.	0.81	.	.	.	.	.	.	.	.	.	.	.	.	1633.78	snp	FAO=174	FDP=174	FR=.	FRO=0	FSAF=100	FSAR=74	FSRF=0	FSRR=0	FWDB=0.00753146	FXX=0.0169482	LEN=1	MLLD=336.207	PB=0.5	PBP=1	QD=37.5581	RBI=0.0275067
chr1	43302971	43302971	C	G	0.321429	9	28	1	intronic	ERMAP	.	.	.	rs1466548	.	.	.	.	0.56	.	.	.	.	.	.	.	.	.	.	.	.	30.17	snp	FAO=9	FDP=28	FR=.	FRO=19	FSAF=3	FSAR=6	FSRF=11	FSRR=8	FWDB=0.0822077	FXX=0	LEN=1	MLLD=66.3849	PB=0.5	PBP=1	QD=4.31022	RBI=0.08906
chr1	43649334	43649334	G	T	0.664987	264	397	1	exonic	CFAP57	.	nonsynonymous SNV	CFAP57:NM_001167965:exon4:c.G547T:p.A183S,CFAP57:NM_001195831:exon4:c.G547T:p.A183S,CFAP57:NM_152498:exon4:c.G547T:p.A183S	rs6663799	.	.	0.0051	.	0.088	.	.	0.87	T	0.002	B	0.108	N	1	N	1.74	T	1561.86	snp	FAO=267	FDP=398	FR=.	FRO=131	FSAF=122	FSAR=145	FSRF=48	FSRR=83	FWDB=-0.00118512	FXX=0.00499988	LEN=1	MLLD=220.826	PB=0.5	PBP=1	QD=15.6971	RBI=0.0115863
chr1	43649508	43649508	A	G	0.727273	56	77	2	exonic	CFAP57	.	nonsynonymous SNV	CFAP57:NM_001167965:exon4:c.A721G:p.N241D,CFAP57:NM_001195831:exon4:c.A721G:p.N241D,CFAP57:NM_152498:exon4:c.A721G:p.N241D	rs663824	.	.	0.395	.	0.84	.	.	0.64	T	0	B	0.268	N	1	P	3.31	T	363.88	snp	FAO=56	FDP=77	FR=.	FRO=21	FSAF=12	FSAR=44	FSRF=4	FSRR=17	FWDB=0.0717631	FXX=0	LEN=1	MLLD=59.9691	PB=0.5	PBP=1	QD=18.9028	RBI=0.0770355
chr1	43663376	43663376	A	G	0.989035	451	456	3	intronic	CFAP57	.	.	.	rs513009	.	.	0.9212	.	0.93	.	.	.	.	.	.	.	.	.	.	.	.	3741.65	snp	FAO=396	FDP=396	FR=.	FRO=0	FSAF=204	FSAR=192	FSRF=0	FSRR=0	FWDB=0.0316584	FXX=0.00999975	LEN=1	MLLD=56.0561	PB=0.5	PBP=1	QD=37.7945	RBI=0.0338129
chr1	43664119	43664119	A	G	0.672727	37	55	2	intronic	CFAP57	.	.	.	rs603560	.	.	0.2849	.	0.32	.	.	.	.	.	.	.	.	.	.	.	.	222.05	snp	FAO=37	FDP=55	FR=.	FRO=18	FSAF=23	FSAR=14	FSRF=11	FSRR=7	FWDB=0.0134974	FXX=0	LEN=1	MLLD=66.3202	PB=0.5	PBP=1	QD=16.1491	RBI=0.119378
chr1	43664218	43664218	C	T	0.625	40	64	1	exonic	CFAP57	.	synonymous SNV	CFAP57:NM_001167965:exon8:c.C1329T:p.H443H,CFAP57:NM_001195831:exon8:c.C1329T:p.H443H,CFAP57:NM_152498:exon8:c.C1329T:p.H443H	rs603123	.	.	0.2856	.	0.32	.	.	.	.	.	.	.	.	.	.	.	.	230.37	snp	FAO=41	FDP=65	FR=.	FRO=24	FSAF=23	FSAR=18	FSRF=14	FSRR=10	FWDB=0.00191829	FXX=0	LEN=1	MLLD=60.1765	PB=0.5	PBP=1	QD=14.1763	RBI=0.077004
chr1	43672636	43672636	T	G	0.316279	68	215	1	intronic	CFAP57	.	.	.	rs11210812	.	.	0.5541	.	0.72	.	.	.	.	.	.	.	.	.	.	.	.	184.9	snp	FAO=73	FDP=220	FR=.	FRO=147	FSAF=26	FSAR=47	FSRF=59	FSRR=88	FWDB=-0.0381339	FXX=0	LEN=1	MLLD=343.948	PB=0.5	PBP=1	QD=3.36175	RBI=0.038553
chr1	43675467	43675467	G	A	0.374408	237	633	1	exonic	CFAP57	.	synonymous SNV	CFAP57:NM_001167965:exon11:c.G1809A:p.S603S,CFAP57:NM_001195831:exon11:c.G1809A:p.S603S,CFAP57:NM_152498:exon11:c.G1809A:p.S603S	rs2453412	.	.	0.8758	.	0.89	.	.	.	.	.	.	.	.	.	.	.	.	455.79	snp	FAO=152	FDP=400	FR=.	FRO=248	FSAF=90	FSAR=62	FSRF=108	FSRR=140	FWDB=-0.00492474	FXX=0	LEN=1	MLLD=96.45	PB=0.5	PBP=1	QD=4.55788	RBI=0.0465204
chr1	43700140	43700140	A	G	0.389831	46	118	1	intronic	CFAP57	.	.	.	rs2483688	.	.	.	.	0.95	.	.	.	.	.	.	.	.	.	.	.	.	150.75	snp	FAO=46	FDP=118	FR=.	FRO=72	FSAF=21	FSAR=25	FSRF=36	FSRR=36	FWDB=0.00213444	FXX=0	LEN=1	MLLD=54.3632	PB=0.5	PBP=1	QD=5.11028	RBI=0.0268414
chr1	43771017	43771017	A	-	0.592593	80	135	3	intronic	TIE1	.	.	.	rs3831248	.	.	0.6136	.	0.9	.	.	.	.	.	.	.	.	.	.	.	.	153.27	del	FAO=80	FDP=136	FR=.	FRO=56	FSAF=27	FSAR=53	FSRF=23	FSRR=33	FWDB=0.0232936	FXX=0	LEN=1	MLLD=25.968	PB=0.5	PBP=1	QD=4.5078	RBI=0.0251498
chr1	43777674	43777674	G	A	0.364055	158	434	1	exonic	TIE1	.	nonsynonymous SNV	TIE1:NM_001253357:exon11:c.G1367A:p.S456N,TIE1:NM_005424:exon11:c.G1502A:p.S501N	rs55657706	.	.	0.001	.	0.0013	.	.	0.91	T	0.867	P	0	D	1	D	0.42	T	420.7	snp	FAO=147	FDP=400	FR=.	FRO=253	FSAF=61	FSAR=86	FSRF=120	FSRR=133	FWDB=0.0260099	FXX=0	LEN=1	MLLD=68.8252	PB=0.5	PBP=1	QD=4.20704	RBI=0.0277464
chr1	43777852	43777852	C	T	0.982857	172	175	3	intronic	TIE1	.	.	.	rs1999595	.	.	0.8648	.	0.86	.	.	.	.	.	.	.	.	.	.	.	.	1598.18	snp	FAO=173	FDP=173	FR=.	FRO=0	FSAF=94	FSAR=79	FSRF=0	FSRR=0	FWDB=0.0164223	FXX=0.0114279	LEN=1	MLLD=319.683	PB=0.5	PBP=1	QD=36.9521	RBI=0.0173536
chr1	43778287	43778287	C	T	0.668203	145	217	1	intronic	TIE1	.	.	.	rs141217348	.	.	0.0002	.	0.02	.	.	.	.	.	.	.	.	.	.	.	.	849.91	snp	FAO=145	FDP=217	FR=.	FRO=72	FSAF=71	FSAR=74	FSRF=41	FSRR=31	FWDB=0.00323604	FXX=0	LEN=1	MLLD=107.557	PB=0.5	PBP=1	QD=15.6666	RBI=0.0103226
chr1	43779564	43779564	T	C	0.641566	213	332	1	exonic	TIE1	.	synonymous SNV	TIE1:NM_001253357:exon14:c.T2199C:p.A733A,TIE1:NM_005424:exon14:c.T2334C:p.A778A	rs3120276	.	.	0.612	.	0.9	.	.	.	.	.	.	.	.	.	.	.	.	1195.81	snp	FAO=214	FDP=333	FR=.	FRO=119	FSAF=107	FSAR=107	FSRF=58	FSRR=61	FWDB=0.0029191	FXX=0	LEN=1	MLLD=229.711	PB=0.5	PBP=1	QD=14.3641	RBI=0.0118605
chr1	43782846	43782846	G	A	0.618812	125	202	1	intronic	TIE1	.	.	.	rs1198982	.	.	0.6093	.	0.89	.	.	.	.	.	.	.	.	.	.	.	.	674.65	snp	FAO=125	FDP=202	FR=.	FRO=77	FSAF=81	FSAR=44	FSRF=52	FSRR=25	FWDB=-0.0189054	FXX=0	LEN=1	MLLD=269.416	PB=0.5	PBP=1	QD=13.3593	RBI=0.028887
chr1	43784956	43784956	A	G	0.246914	20	81	1	exonic	TIE1	.	synonymous SNV	TIE1:NM_001253357:exon18:c.A2838G:p.L946L,TIE1:NM_005424:exon18:c.A2973G:p.L991L	rs1199039	.	.	0.3907	.	0.39	.	.	.	.	.	.	.	.	.	.	.	.	38.27	snp	FAO=20	FDP=81	FR=.	FRO=61	FSAF=5	FSAR=15	FSRF=22	FSRR=39	FWDB=-0.0294989	FXX=0	LEN=1	MLLD=318.721	PB=0.5	PBP=1	QD=1.88995	RBI=0.0298281
chr1	43805240	43805240	A	G	0.606557	37	61	2	exonic	MPL	.	synonymous SNV	MPL:NM_005373:exon4:c.A690G:p.E230E	rs16830693	CLINSIG=untested;CLNDBN=not_specified;CLNREVSTAT=no_assertion_provided;CLNACC=RCV000121542.1;CLNDSDB=MedGen;CLNDSDBID=CN169374	.	0.0327	.	0.14	.	.	.	.	.	.	.	.	.	.	.	.	203.38	snp	FAO=37	FDP=61	FR=.	FRO=24	FSAF=12	FSAR=25	FSRF=8	FSRR=16	FWDB=0.0228782	FXX=0	LEN=1	MLLD=61.9978	PB=0.5	PBP=1	QD=13.3363	RBI=0.039945
chr1	43824865	43824865	C	T	0.752747	137	182	4	UTR5	CDC20	NM_001255:c.-22C>T	.	.	rs1051097	.	.	0.0329	.	0.14	.	.	.	.	.	.	.	.	.	.	.	.	911.05	snp	FAO=137	FDP=182	FR=.	FRO=45	FSAF=66	FSAR=71	FSRF=23	FSRR=22	FWDB=-0.000821655	FXX=0	LEN=1	MLLD=204.078	PB=0.5	PBP=1	QD=20.023	RBI=0.0346424
chr1	43825644	43825644	T	C	0.334294	116	347	1	exonic	CDC20	.	synonymous SNV	CDC20:NM_001255:exon5:c.T432C:p.Y144Y	rs839763	.	.	0.3823	.	0.38	.	.	.	.	.	.	.	.	.	.	.	.	291.04	snp	FAO=116	FDP=347	FR=.	FRO=231	FSAF=76	FSAR=40	FSRF=154	FSRR=77	FWDB=-0.0164215	FXX=0	LEN=1	MLLD=148.44	PB=0.5	PBP=1	QD=3.35494	RBI=0.0199388
chr1	43826312	43826312	C	A	0.957547	203	212	4	intronic	CDC20	.	.	.	rs710251	.	.	0.6583	.	0.69	.	.	.	.	.	.	.	.	.	.	.	.	1803.38	snp	FAO=203	FDP=212	FR=.	FRO=9	FSAF=118	FSAR=85	FSRF=6	FSRR=3	FWDB=0.0279836	FXX=0	LEN=1	MLLD=61.9156	PB=0.5	PBP=1	QD=34.026	RBI=0.0560769
chr1	43886406	43886406	C	T	0.656051	103	157	2	intronic	SZT2	.	.	.	rs150704592	.	.	.	.	0.015	.	.	.	.	.	.	.	.	.	.	.	.	594.49	snp	FAO=103	FDP=157	FR=.	FRO=54	FSAF=56	FSAR=47	FSRF=37	FSRR=17	FWDB=-0.00464041	FXX=0	LEN=1	MLLD=346.388	PB=0.5	PBP=1	QD=15.1461	RBI=0.0308926
chr1	43886494	43886494	C	T	0.341463	56	164	3	exonic	SZT2	.	nonsynonymous SNV	SZT2:NM_015284:exon10:c.C1336T:p.P446S	rs2782643	.	.	0.4237	.	0.42	.	.	.	.	.	.	.	.	.	.	.	.	147.46	snp	FAO=56	FDP=167	FR=.	FRO=111	FSAF=37	FSAR=19	FSRF=56	FSRR=55	FWDB=0.00767061	FXX=0.00595203	LEN=1	MLLD=217.118	PB=0.5	PBP=1	QD=3.53186	RBI=0.0129923
chr1	43888602	43888602	G	A	0.338384	67	198	2	intronic	SZT2	.	.	.	rs2782645	.	.	0.4087	.	0.44	.	.	.	.	.	.	.	.	.	.	.	.	176.55	snp	FAO=67	FDP=198	FR=.	FRO=131	FSAF=34	FSAR=33	FSRF=80	FSRR=51	FWDB=0.0217537	FXX=0	LEN=1	MLLD=66.2492	PB=0.5	PBP=1	QD=3.56672	RBI=0.0802104
chr1	43895300	43895300	C	T	0.344828	40	116	4	intronic	SZT2	.	.	.	rs41302042	.	.	.	.	0.024	.	.	.	.	.	.	.	.	.	.	.	.	121.4	snp	FAO=42	FDP=118	FR=.	FRO=76	FSAF=21	FSAR=21	FSRF=53	FSRR=23	FWDB=0.0342241	FXX=0	LEN=1	MLLD=51.4651	PB=0.5	PBP=1	QD=4.11532	RBI=0.079229
chr1	43895618	43895618	G	A	0.680702	194	285	3	intronic	SZT2	.	.	.	rs57832681	.	.	.	.	0.22	.	.	.	.	.	.	.	.	.	.	.	.	1158.8	snp	FAO=195	FDP=285	FR=.	FRO=90	FSAF=83	FSAR=112	FSRF=41	FSRR=49	FWDB=0.0147693	FXX=0	LEN=1	MLLD=117.959	PB=0.5	PBP=1	QD=16.2638	RBI=0.0212315
chr1	43898053	43898053	T	G	0.386364	34	88	2	exonic	SZT2	.	synonymous SNV	SZT2:NM_015284:exon36:c.T5214G:p.S1738S	rs12129487	.	.	0.0334	.	0.055	.	.	.	.	.	.	.	.	.	.	.	.	112.13	snp	FAO=34	FDP=88	FR=.	FRO=54	FSAF=17	FSAR=17	FSRF=27	FSRR=27	FWDB=-0.0190651	FXX=0	LEN=1	MLLD=48.7901	PB=0.5	PBP=1	QD=5.09658	RBI=0.0362361
chr1	43901011	43901011	A	C	0.27665	109	394	1	intronic	SZT2	.	.	.	rs2039531	.	.	0.4034	.	0.42	.	.	.	.	.	.	.	.	.	.	.	.	253.58	snp	FAO=121	FDP=398	FR=.	FRO=277	FSAF=65	FSAR=56	FSRF=156	FSRR=121	FWDB=-0.0237084	FXX=0.00499988	LEN=1	MLLD=322.36	PB=0.5	PBP=1	QD=2.54853	RBI=0.0264118
chr1	43903589	43903589	G	T	0.372727	123	330	5	intronic	SZT2	.	.	.	rs2782648	.	.	0.414	.	0.42	.	.	.	.	.	.	.	.	.	.	.	.	361.43	snp	FAO=123	FDP=330	FR=.	FRO=207	FSAF=63	FSAR=60	FSRF=91	FSRR=116	FWDB=0.0163201	FXX=0.00302106	LEN=1	MLLD=113.139	PB=0.5	PBP=1	QD=4.38096	RBI=0.0175379
chr1	43906896	43906896	A	G	0.236842	45	190	2	exonic	SZT2	.	synonymous SNV	SZT2:NM_015284:exon52:c.A7185G:p.E2395E	rs2027130	.	.	0.4134	.	0.42	.	.	.	.	.	.	.	.	.	.	.	.	66.53	snp	FAO=45	FDP=190	FR=.	FRO=145	FSAF=35	FSAR=10	FSRF=123	FSRR=22	FWDB=-0.0129022	FXX=0	LEN=1	MLLD=314.355	PB=0.5	PBP=1	QD=1.40069	RBI=0.0174117
chr1	43909265	43909265	T	C	0.285714	98	343	1	intronic	SZT2	.	.	.	rs2255632	.	.	0.422	.	0.43	.	.	.	.	.	.	.	.	.	.	.	.	193.72	snp	FAO=98	FDP=342	FR=.	FRO=244	FSAF=47	FSAR=51	FSRF=127	FSRR=117	FWDB=-0.0279203	FXX=0.00581378	LEN=1	MLLD=187.81	PB=0.5	PBP=1	QD=2.26575	RBI=0.0660575
chr1	43912590	43912590	A	G	0.38764	69	178	1	intronic	SZT2	.	.	.	rs2782650	.	.	0.4137	.	0.42	.	.	.	.	.	.	.	.	.	.	.	.	217.75	snp	FAO=69	FDP=179	FR=.	FRO=110	FSAF=32	FSAR=37	FSRF=40	FSRR=70	FWDB=-0.00479527	FXX=0	LEN=1	MLLD=181.583	PB=0.5	PBP=1	QD=4.86582	RBI=0.011342
chr1	44056630	44056630	A	T	0.261261	29	111	1	intronic	PTPRF	.	.	.	.	.	.	.	.	.	.	.	.	.	.	.	.	.	.	.	.	.	53.26	snp	FAO=28	FDP=109	FR=.	FRO=81	FSAF=15	FSAR=13	FSRF=66	FSRR=15	FWDB=0.00287686	FXX=0.0180164	LEN=1	MLLD=128.078	PB=0.5	PBP=1	QD=1.95465	RBI=0.0243491
chr1	44083015	44083015	G	A	0.674627	226	335	2	intronic	PTPRF	.	.	.	rs653953	.	.	.	.	0.69	.	.	.	.	.	.	.	.	.	.	.	.	1422.71	snp	FAO=238	FDP=347	FR=.	FRO=109	FSAF=103	FSAR=135	FSRF=51	FSRR=58	FWDB=-0.0103284	FXX=0.00287348	LEN=1	MLLD=51.0664	PB=0.5	PBP=1	QD=16.4001	RBI=0.0631615
chr1	44083110	44083110	C	T	0.691643	240	347	1	intronic	PTPRF	.	.	.	rs571862	.	.	0.7479	.	0.95	.	.	.	.	.	.	.	.	.	.	.	.	1474.02	snp	FAO=242	FDP=349	FR=.	FRO=107	FSAF=102	FSAR=140	FSRF=47	FSRR=60	FWDB=0.0481475	FXX=0	LEN=1	MLLD=259.503	PB=0.5	PBP=1	QD=16.8942	RBI=0.0516819
chr1	44083507	44083507	T	C	0.656863	134	204	1	exonic	PTPRF	.	synonymous SNV	PTPRF:NM_130440:exon24:c.T4269C:p.G1423G,PTPRF:NM_002840:exon25:c.T4296C:p.G1432G	rs641365	.	.	0.7479	.	0.95	.	.	.	.	.	.	.	.	0	P	.	.	769.41	snp	FAO=134	FDP=204	FR=.	FRO=70	FSAF=57	FSAR=77	FSRF=35	FSRR=35	FWDB=-0.0936922	FXX=0	LEN=1	MLLD=114.36	PB=0.5	PBP=1	QD=15.0865	RBI=0.0936931
chr1	44083519	44083519	G	A	0.64878	133	205	2	exonic	PTPRF	.	synonymous SNV	PTPRF:NM_130440:exon24:c.G4281A:p.R1427R,PTPRF:NM_002840:exon25:c.G4308A:p.R1436R	rs641351	.	.	0.7478	.	0.95	.	.	.	.	.	.	.	.	0	P	.	.	754.04	snp	FAO=133	FDP=205	FR=.	FRO=72	FSAF=56	FSAR=77	FSRF=35	FSRR=37	FWDB=0.0050715	FXX=0	LEN=1	MLLD=62.4512	PB=0.5	PBP=1	QD=14.7129	RBI=0.0211164
chr1	44084739	44084739	C	T	0.710059	120	169	1	exonic	PTPRF	.	synonymous SNV	PTPRF:NM_130440:exon26:c.C4485T:p.R1495R,PTPRF:NM_002840:exon27:c.C4512T:p.R1504R	rs1143701	.	.	0.7478	.	0.95	.	.	1	T	.	.	0.005	N	0	P	.	.	761.1	snp	FAO=120	FDP=168	FR=.	FRO=48	FSAF=32	FSAR=88	FSRF=18	FSRR=30	FWDB=-0.0121802	FXX=0.00591681	LEN=1	MLLD=118.451	PB=0.5	PBP=1	QD=18.1214	RBI=0.0268172
chr1	44086831	44086831	C	T	0.641509	102	159	1	exonic	PTPRF	.	synonymous SNV	PTPRF:NM_130440:exon32:c.C5556T:p.Y1852Y,PTPRF:NM_002840:exon33:c.C5583T:p.Y1861Y	rs1143702	.	.	0.6659	.	0.71	.	.	.	.	.	.	.	.	0	P	.	.	577.31	snp	FAO=102	FDP=159	FR=.	FRO=57	FSAF=62	FSAR=40	FSRF=28	FSRR=29	FWDB=0.0176465	FXX=0	LEN=1	MLLD=234.033	PB=0.5	PBP=1	QD=14.5235	RBI=0.041163
chr1	44137257	44137257	C	A	0.675214	79	117	1	exonic	KDM4A	.	nonsynonymous SNV	KDM4A:NM_014663:exon11:c.C1445A:p.A482E	rs586339	.	.	0.7288	.	0.95	.	.	1	T	0	B	0.615	N	1	P	2.59	T	464.25	snp	FAO=78	FDP=116	FR=.	FRO=38	FSAF=32	FSAR=46	FSRF=17	FSRR=21	FWDB=-0.0336866	FXX=0.00854628	LEN=1	MLLD=225.485	PB=0.5	PBP=1	QD=16.0087	RBI=0.0339503
chr1	44401384	44401384	A	G	0.315068	23	73	1	exonic	ARTN	.	nonsynonymous SNV	ARTN:NM_001136215:exon2:c.A56G:p.Q19R,ARTN:NM_057090:exon3:c.A56G:p.Q19R,ARTN:NM_057091:exon3:c.A56G:p.Q19R	rs2242637	.	.	0.9247	.	0.92	.	.	0.98	T	0	B	.	.	1	P	0.92	T	61.72	snp	FAO=23	FDP=73	FR=.	FRO=50	FSAF=4	FSAR=19	FSRF=15	FSRR=35	FWDB=0.0200469	FXX=0	LEN=1	MLLD=121.087	PB=0.5	PBP=1	QD=3.38184	RBI=0.0265678
chr1	44442930	44442930	A	G	0.258065	16	62	2	exonic	ATP6V0B	.	synonymous SNV	ATP6V0B:NM_001294333:exon7:c.A633G:p.Q211Q	rs2428954	.	.	0.1149	.	0.41	.	.	.	.	.	.	.	.	.	.	.	.	34.79	snp	FAO=16	FDP=62	FR=.	FRO=46	FSAF=7	FSAR=9	FSRF=18	FSRR=28	FWDB=-0.0104816	FXX=0	LEN=1	MLLD=54.7294	PB=0.5	PBP=1	QD=2.24423	RBI=0.0294612
chr1	44460857	44460857	C	T	0.685185	37	54	5	intronic	CCDC24	.	.	.	rs41270403	.	.	0.0567	.	0.19	.	.	.	.	.	.	.	.	.	.	.	.	225.74	snp	FAO=37	FDP=54	FR=.	FRO=17	FSAF=15	FSAR=22	FSRF=7	FSRR=10	FWDB=0.060209	FXX=0	LEN=1	MLLD=55.2458	PB=0.5	PBP=1	QD=16.7213	RBI=0.079384
chr1	44463169	44463169	-	A	0.153846	30	195	0	UTR3	SLC6A9	NM_006934:c.*47_*48insT,NM_001024845:c.*47_*48insT,NM_201649:c.*47_*48insT,NM_001261380:c.*47_*48insT	.	.	.	.	.	.	.	.	.	.	.	.	.	.	.	.	.	.	.	.	278.95	ins	FAO=126	FDP=193	FR=.	FRO=67	FSAF=85	FSAR=41	FSRF=61	FSRR=6	FWDB=0.17382	FXX=0.0102559	LEN=1	MLLD=84.5745	PB=0.5	PBP=1	QD=5.78136	RBI=0.179088
chr1	44463170	44463170	G	A	0.471795	92	195	2	UTR3	SLC6A9	NM_006934:c.*47C>T,NM_001024845:c.*47C>T,NM_201649:c.*47C>T,NM_001261380:c.*47C>T	.	.	rs2248253	.	.	0.0628	.	0.28	.	.	.	.	.	.	.	.	.	.	.	.	376.63	snp	FAO=93	FDP=195	FR=.	FRO=102	FSAF=85	FSAR=8	FSRF=62	FSRR=40	FWDB=0.0909969	FXX=0	LEN=1	MLLD=81.7519	PB=0.5	PBP=1	QD=7.72572	RBI=0.0934522
chr1	44466606	44466606	G	A	0.522222	47	90	2	intronic	SLC6A9	.	.	.	rs2248632	.	.	0.0656	.	0.29	.	.	.	.	0	B	.	.	1	P	-0.82	T	219.04	snp	FAO=47	FDP=90	FR=.	FRO=43	FSAF=24	FSAR=23	FSRF=25	FSRR=18	FWDB=0.092144	FXX=0	LEN=1	MLLD=57.3137	PB=0.5	PBP=1	QD=9.73528	RBI=0.0942453
chr1	44467116	44467116	C	T	0.388258	205	528	1	exonic	SLC6A9	.	synonymous SNV	SLC6A9:NM_001261380:exon8:c.G1158A:p.P386P,SLC6A9:NM_006934:exon8:c.G1203A:p.P401P,SLC6A9:NM_001024845:exon9:c.G1146A:p.P382P,SLC6A9:NM_201649:exon9:c.G1365A:p.P455P	rs76354303	.	.	0.0149	.	0.015	.	.	.	.	.	.	.	.	.	.	.	.	443.04	snp	FAO=150	FDP=399	FR=.	FRO=249	FSAF=71	FSAR=79	FSRF=141	FSRR=108	FWDB=-0.0137498	FXX=0.00249994	LEN=1	MLLD=92.4043	PB=0.5	PBP=1	QD=4.44152	RBI=0.0323933
chr1	44468235	44468235	G	A	0.752809	67	89	1	exonic	SLC6A9	.	synonymous SNV	SLC6A9:NM_001261380:exon6:c.C819T:p.D273D,SLC6A9:NM_006934:exon6:c.C864T:p.D288D,SLC6A9:NM_001024845:exon7:c.C807T:p.D269D,SLC6A9:NM_201649:exon7:c.C1026T:p.D342D	rs2248829	.	.	0.066	.	0.32	.	.	.	.	.	.	.	.	.	.	.	.	459.41	snp	FAO=67	FDP=88	FR=.	FRO=21	FSAF=37	FSAR=30	FSRF=9	FSRR=12	FWDB=-0.0185375	FXX=0.0112347	LEN=1	MLLD=336.96	PB=0.5	PBP=1	QD=20.8825	RBI=0.0214089
chr1	44595047	44595047	T	A	0.296875	38	128	1	exonic	KLF17	.	nonsynonymous SNV	KLF17:NM_173484:exon2:c.T104A:p.I35N	rs11210969	.	.	0.2917	.	0.32	.	.	0.06	T	0.868	P	0.965	N	1	P	2.59	T	86.77	snp	FAO=38	FDP=128	FR=.	FRO=90	FSAF=11	FSAR=27	FSRF=40	FSRR=50	FWDB=-0.0266817	FXX=0	LEN=1	MLLD=287.689	PB=0.5	PBP=1	QD=2.71153	RBI=0.0266857
chr1	44595113	44595113	G	C	0.291228	83	285	1	exonic	KLF17	.	nonsynonymous SNV	KLF17:NM_173484:exon2:c.G170C:p.S57T	rs2429051	.	.	0.664	.	0.69	.	.	0.4	T	0.183	B	0.653	N	1	P	2.95	T	164.56	snp	FAO=83	FDP=291	FR=.	FRO=208	FSAF=40	FSAR=43	FSRF=117	FSRR=91	FWDB=-0.0547154	FXX=0.0102037	LEN=1	MLLD=108.919	PB=0.5	PBP=1	QD=2.26199	RBI=0.0547398
chr1	44595183	44595183	G	T	0.700599	117	167	1	exonic	KLF17	.	nonsynonymous SNV	KLF17:NM_173484:exon2:c.G240T:p.Q80H	rs6656945	.	.	0.0008	.	0.22	.	.	0.04	D	0.767	P	0.914	N	1	P	2.8	T	710.4	snp	FAO=115	FDP=165	FR=.	FRO=50	FSAF=74	FSAR=41	FSRF=29	FSRR=21	FWDB=-0.00490225	FXX=0.0178561	LEN=1	MLLD=56.8212	PB=0.5	PBP=1	QD=17.2217	RBI=0.0492511
chr1	44595708	44595708	C	T	0.670103	325	485	3	exonic	KLF17	.	synonymous SNV	KLF17:NM_173484:exon2:c.C765T:p.P255P	rs7524274	.	.	0.001	.	0.22	.	.	.	.	.	.	.	.	.	.	.	.	1523.66	snp	FAO=264	FDP=400	FR=.	FRO=136	FSAF=153	FSAR=111	FSRF=75	FSRR=61	FWDB=0.0103277	FXX=0	LEN=1	MLLD=154.785	PB=0.5	PBP=1	QD=15.2366	RBI=0.0204011
chr1	44685661	44685661	G	A	0.560345	65	116	1	intronic	DMAP1	.	.	.	rs74983620	.	.	0.0001	.	0.065	.	.	.	.	.	.	.	.	.	.	.	.	336.92	snp	FAO=67	FDP=117	FR=.	FRO=50	FSAF=32	FSAR=35	FSRF=22	FSRR=28	FWDB=-0.0105224	FXX=0	LEN=1	MLLD=183.803	PB=0.5	PBP=1	QD=11.5186	RBI=0.18215
chr1	44685695	44685695	G	A	0.401786	45	112	1	exonic	DMAP1	.	nonsynonymous SNV	DMAP1:NM_019100:exon9:c.G1058A:p.S353N,DMAP1:NM_001034023:exon10:c.G1058A:p.S353N,DMAP1:NM_001034024:exon10:c.G1058A:p.S353N	rs138593911	.	.	0.0013	.	0.002	.	.	0.56	T	0	B	0	D	1	D	.	.	172.28	snp	FAO=48	FDP=115	FR=.	FRO=67	FSAF=22	FSAR=26	FSRF=31	FSRR=36	FWDB=-0.00825761	FXX=0.0170926	LEN=1	MLLD=141.084	PB=0.5	PBP=1	QD=5.99242	RBI=0.0129014
chr1	45241857	45241857	C	T	0.666667	84	126	5	intronic	RPS8	.	.	.	rs116078889	.	.	0.0079	.	0.014	.	.	.	.	.	.	.	.	.	.	.	.	493.71	snp	FAO=84	FDP=126	FR=.	FRO=42	FSAF=41	FSAR=43	FSRF=18	FSRR=24	FWDB=0.0581889	FXX=0	LEN=1	MLLD=251.525	PB=0.5	PBP=1	QD=15.6735	RBI=0.0603562
chr1	45250007	45250007	C	G	0.457627	27	59	1	exonic	BEST4	.	nonsynonymous SNV	BEST4:NM_153274:exon9:c.G1297C:p.V433L	rs59895800	.	.	.	.	0.54	.	.	0.25	T	0.001	B	0.212	N	1	P	-4.53	D	112.27	snp	FAO=27	FDP=59	FR=.	FRO=32	FSAF=15	FSAR=12	FSRF=15	FSRR=17	FWDB=0.0171845	FXX=0	LEN=1	MLLD=190.394	PB=0.5	PBP=1	QD=7.61121	RBI=0.026701
chr1	45271828	45271828	T	C	0.641509	34	53	1	exonic	TCTEX1D4	.	synonymous SNV	TCTEX1D4:NM_001013632:exon2:c.A513G:p.V171V	rs17885815	.	.	0.1518	.	0.26	.	.	.	.	.	.	.	.	.	.	.	.	195	snp	FAO=34	FDP=53	FR=.	FRO=19	FSAF=16	FSAR=18	FSRF=9	FSRR=10	FWDB=-0.00352553	FXX=0	LEN=1	MLLD=157.884	PB=0.5	PBP=1	QD=14.7166	RBI=0.0276877
chr1	45276427	45276427	G	A	0.688596	157	228	1	intronic	BTBD19	.	.	.	rs3795718	.	.	.	.	0.22	.	.	.	.	.	.	.	.	.	.	.	.	959.57	snp	FAO=157	FDP=226	FR=.	FRO=69	FSAF=94	FSAR=63	FSRF=51	FSRR=18	FWDB=-0.0306105	FXX=0.00877155	LEN=1	MLLD=93.8649	PB=0.5	PBP=1	QD=16.9836	RBI=0.0330066
chr1	45292866	45292866	G	A	0.642276	79	123	1	exonic	PTCH2	.	synonymous SNV	PTCH2:NM_001166292:exon16:c.C2487T:p.D829D,PTCH2:NM_003738:exon16:c.C2487T:p.D829D	rs2295996	.	.	0.167	.	0.23	.	.	.	.	.	.	.	.	.	.	.	.	457.23	snp	FAO=80	FDP=123	FR=.	FRO=43	FSAF=40	FSAR=40	FSRF=20	FSRR=23	FWDB=-0.0160225	FXX=0	LEN=1	MLLD=311.652	PB=0.5	PBP=1	QD=14.8693	RBI=0.0306383
chr1	45293518	45293518	A	G	0.629344	163	259	1	exonic	PTCH2	.	synonymous SNV	PTCH2:NM_001166292:exon14:c.T2055C:p.A685A,PTCH2:NM_003738:exon14:c.T2055C:p.A685A	rs7525308	.	.	0.3423	.	0.6	.	.	.	.	.	.	.	.	.	.	.	.	905.67	snp	FAO=164	FDP=260	FR=.	FRO=96	FSAF=64	FSAR=100	FSRF=39	FSRR=57	FWDB=0.00565109	FXX=0	LEN=1	MLLD=72.1983	PB=0.5	PBP=1	QD=13.9333	RBI=0.00731224
chr1	45294156	45294156	T	C	0.713043	164	230	1	intronic	PTCH2	.	.	.	rs2273940	.	.	0.3426	.	0.59	.	.	.	.	.	.	.	.	.	.	.	.	1043.85	snp	FAO=165	FDP=230	FR=.	FRO=65	FSAF=66	FSAR=99	FSRF=32	FSRR=33	FWDB=-0.0146685	FXX=0.00432882	LEN=1	MLLD=235.954	PB=0.5	PBP=1	QD=18.1538	RBI=0.0210363
chr1	45307506	45307506	G	A	0.636364	84	132	1	intronic	PTCH2	.	.	.	rs3795720	.	.	0.3437	.	0.54	.	.	.	.	.	.	.	.	.	.	.	.	469.84	snp	FAO=84	FDP=132	FR=.	FRO=48	FSAF=50	FSAR=34	FSRF=23	FSRR=25	FWDB=-0.00694709	FXX=0	LEN=1	MLLD=73.6895	PB=0.5	PBP=1	QD=14.2375	RBI=0.028773
chr1	45340282	45340282	C	T	0.578947	55	95	2	UTR3	EIF2B3	NM_001166588:c.*31G>A	.	.	rs9988451	.	.	0.3466	.	0.61	.	.	.	.	.	.	.	.	.	.	.	.	278.4	snp	FAO=55	FDP=95	FR=.	FRO=40	FSAF=27	FSAR=28	FSRF=21	FSRR=19	FWDB=-0.0394092	FXX=0	LEN=1	MLLD=57.8471	PB=0.5	PBP=1	QD=11.7222	RBI=0.048974
chr1	45475566	45475566	A	G	1	90	90	1	intronic	HECTD3	.	.	.	rs6429552	.	.	.	.	1	.	.	.	.	.	.	.	.	.	.	.	.	869.66	snp	FAO=90	FDP=90	FR=.	FRO=0	FSAF=54	FSAR=36	FSRF=0	FSRR=0	FWDB=0.0224797	FXX=0	LEN=1	MLLD=193.699	PB=0.5	PBP=1	QD=38.6516	RBI=0.0235197
chr1	45476069	45476069	C	A	0.980328	299	305	3	intronic	HECTD3	.	.	.	rs7533668	.	.	.	.	1	.	.	.	.	.	.	.	.	.	.	.	.	2791.28	snp	FAO=300	FDP=300	FR=.	FRO=0	FSAF=155	FSAR=145	FSRF=0	FSRR=0	FWDB=0.042985	FXX=0.0163929	LEN=1	MLLD=82.5054	PB=0.5	PBP=1	QD=37.2171	RBI=0.0443589
chr1	45486272	45486272	T	C	1	213	213	1	intronic	ZSWIM5	.	.	.	rs998418	.	.	0.7517	.	0.78	.	.	.	.	.	.	.	.	.	.	.	.	2036.88	snp	FAO=213	FDP=213	FR=.	FRO=0	FSAF=101	FSAR=112	FSRF=0	FSRR=0	FWDB=-0.00610243	FXX=0	LEN=1	MLLD=70.6605	PB=0.5	PBP=1	QD=38.2512	RBI=0.0244091
chr1	45500083	45500083	C	T	0.676471	46	68	2	exonic	ZSWIM5	.	nonsynonymous SNV	ZSWIM5:NM_020883:exon11:c.G2350A:p.V784M	rs145298923	.	.	0.0091	.	0.014	.	.	0.11	T	0.825	P	0	D	1	D	0.93	T	279.63	snp	FAO=46	FDP=68	FR=.	FRO=22	FSAF=24	FSAR=22	FSRF=4	FSRR=18	FWDB=0.0585644	FXX=0	LEN=1	MLLD=75.536	PB=0.5	PBP=1	QD=16.449	RBI=0.0663936
chr1	45504720	45504720	G	C	0.976415	207	212	2	exonic	ZSWIM5	.	synonymous SNV	ZSWIM5:NM_020883:exon8:c.C1782G:p.T594T	rs7551698	.	.	0.5961	.	0.69	.	.	.	.	.	.	.	.	.	.	.	.	1896.14	snp	FAO=207	FDP=212	FR=.	FRO=5	FSAF=21	FSAR=186	FSRF=4	FSRR=1	FWDB=0.0397727	FXX=0	LEN=1	MLLD=91.6094	PB=0.5	PBP=1	QD=35.7763	RBI=0.0407666
chr1	45796269	45796269	G	C	1	83	83	1	intronic	MUTYH	.	.	.	rs3219493	.	.	0.9113	.	0.98	.	.	.	.	.	.	.	.	.	.	.	.	787.9	snp	FAO=83	FDP=83	FR=.	FRO=0	FSAF=31	FSAR=52	FSRF=0	FSRR=0	FWDB=0.00993385	FXX=0.0119033	LEN=1	MLLD=332.221	PB=0.5	PBP=1	QD=37.9711	RBI=0.0174908
chr1	45798555	45798555	T	C	0.995789	473	475	2	intronic	MUTYH	.	.	.	rs3219487	.	.	0.912	.	0.98	.	.	.	.	.	.	.	.	.	.	.	.	3786.62	snp	FAO=395	FDP=395	FR=.	FRO=0	FSAF=190	FSAR=205	FSRF=0	FSRR=0	FWDB=0.0207261	FXX=0.0124997	LEN=1	MLLD=137.333	PB=0.5	PBP=1	QD=38.3455	RBI=0.0231614
chr1	45973928	45973928	G	A	0.993994	331	333	1	exonic	MMACHC	.	synonymous SNV	MMACHC:NM_015506:exon3:c.G321A:p.V107V	rs2275276	CLINSIG=non-pathogenic|non-pathogenic;CLNDBN=not_specified|not_provided;CLNREVSTAT=criteria_provided\x2c_single_submitter|criteria_provided\x2c_single_submitter;CLNACC=RCV000081738.3|RCV000126793.1;CLNDSDB=MedGen|MedGen;CLNDSDBID=CN169374|CN221809	.	0.437	.	0.6	.	.	.	.	.	.	.	.	.	.	.	.	3175.72	snp	FAO=332	FDP=332	FR=.	FRO=0	FSAF=150	FSAR=182	FSRF=0	FSRR=0	FWDB=-0.0227859	FXX=0.00300291	LEN=1	MLLD=214.69	PB=0.5	PBP=1	QD=38.2617	RBI=0.0366366
chr1	45981512	45981512	T	C	0.989011	180	182	3	intronic	PRDX1	.	.	.	rs2356559	.	.	.	.	0.93	.	.	.	.	.	.	.	.	.	.	.	.	1685.41	snp	FAO=180	FDP=180	FR=.	FRO=0	FSAF=47	FSAR=133	FSRF=0	FSRR=0	FWDB=-0.00359302	FXX=0.0163925	LEN=1	MLLD=54.7713	PB=0.5	PBP=1	QD=37.4535	RBI=0.0604273
chr1	46073489	46073489	G	A	1	202	202	1	exonic	NASP	.	synonymous SNV	NASP:NM_001195193:exon4:c.G714A:p.P238P,NASP:NM_002482:exon6:c.G906A:p.P302P	rs2230657	.	.	0.4765	.	0.68	.	.	.	.	.	.	.	.	.	.	.	.	1930.68	snp	FAO=202	FDP=202	FR=.	FRO=0	FSAF=97	FSAR=105	FSRF=0	FSRR=0	FWDB=-0.0268387	FXX=0	LEN=1	MLLD=64.2297	PB=0.5	PBP=1	QD=38.2313	RBI=0.0447324
chr1	46078854	46078854	A	G	1	110	110	1	exonic	NASP	.	synonymous SNV	NASP:NM_001195193:exon5:c.A1248G:p.S416S,NASP:NM_152298:exon6:c.A423G:p.S141S,NASP:NM_002482:exon7:c.A1440G:p.S480S	rs2230658	.	.	0.7049	.	0.77	.	.	.	.	.	.	.	.	0	P	.	.	1061.95	snp	FAO=110	FDP=110	FR=.	FRO=0	FSAF=70	FSAR=40	FSRF=0	FSRR=0	FWDB=0.026047	FXX=0	LEN=1	MLLD=205.583	PB=0.5	PBP=1	QD=38.6164	RBI=0.0343421
chr1	46078884	46078884	C	T	0.990385	103	104	2	exonic	NASP	.	synonymous SNV	NASP:NM_001195193:exon5:c.C1278T:p.T426T,NASP:NM_152298:exon6:c.C453T:p.T151T,NASP:NM_002482:exon7:c.C1470T:p.T490T	rs2230659	.	.	0.7049	.	0.77	.	.	.	.	.	.	.	.	0	P	.	.	965.01	snp	FAO=103	FDP=103	FR=.	FRO=0	FSAF=63	FSAR=40	FSRF=0	FSRR=0	FWDB=-0.0127055	FXX=0.0190458	LEN=1	MLLD=245.954	PB=0.5	PBP=1	QD=37.4762	RBI=0.01364
chr1	46080947	46080947	A	C	0.977064	213	218	1	intronic	NASP	.	.	.	rs1972410	.	.	0.708	.	0.78	.	.	.	.	.	.	.	.	.	.	.	.	1992.38	snp	FAO=215	FDP=215	FR=.	FRO=0	FSAF=87	FSAR=128	FSRF=0	FSRR=0	FWDB=0.0365778	FXX=0.0137608	LEN=1	MLLD=166.494	PB=0.5	PBP=1	QD=37.0675	RBI=0.119076
chr1	46081940	46081940	T	A	1	35	35	2	intronic	NASP	.	.	.	rs2356581	.	.	0.9579	.	1	.	.	.	.	.	.	.	.	.	.	.	.	318.66	snp	FAO=34	FDP=34	FR=.	FRO=0	FSAF=26	FSAR=8	FSRF=0	FSRR=0	FWDB=0.0167698	FXX=0.0285633	LEN=1	MLLD=276.949	PB=0.5	PBP=1	QD=37.4892	RBI=0.0528003
chr1	46081960	46081960	C	T	1	35	35	1	intronic	NASP	.	.	.	rs2253862	.	.	0.708	.	0.78	.	.	.	.	.	.	.	.	.	.	.	.	318.66	snp	FAO=34	FDP=34	FR=.	FRO=0	FSAF=25	FSAR=9	FSRF=0	FSRR=0	FWDB=-0.0464131	FXX=0.0285633	LEN=1	MLLD=148.149	PB=0.5	PBP=1	QD=37.4892	RBI=0.0476967
chr1	46082431	46082431	C	A	0.987097	153	155	3	intronic	NASP	.	.	.	rs2991988	.	.	0.7049	.	0.75	.	.	.	.	.	.	.	.	.	.	.	.	1445.29	snp	FAO=153	FDP=153	FR=.	FRO=0	FSAF=71	FSAR=82	FSRF=0	FSRR=0	FWDB=-0.0134683	FXX=0.0129024	LEN=1	MLLD=232.837	PB=0.5	PBP=1	QD=37.7853	RBI=0.0159727
chr1	46086077	46086077	C	T	1	305	305	1	exonic	CCDC17	.	nonsynonymous SNV	CCDC17:NM_001114938:exon13:c.G1739A:p.S580N,CCDC17:NM_001190182:exon13:c.G1712A:p.S571N	rs3014246	.	.	0.7073	.	0.78	.	.	0.79	T	0.001	B	.	.	1	P	2.25	T	2925.66	snp	FAO=305	FDP=305	FR=.	FRO=0	FSAF=146	FSAR=159	FSRF=0	FSRR=0	FWDB=0.00724362	FXX=0	LEN=1	MLLD=140.862	PB=0.5	PBP=1	QD=38.3694	RBI=0.0102101
chr1	46086913	46086913	C	T	1	77	77	1	intronic	CCDC17	.	.	.	rs3014245	.	.	0.71	.	0.81	.	.	.	.	.	.	.	.	.	.	.	.	735.96	snp	FAO=77	FDP=77	FR=.	FRO=0	FSAF=20	FSAR=57	FSRF=0	FSRR=0	FWDB=-0.0568803	FXX=0	LEN=1	MLLD=63.6158	PB=0.5	PBP=1	QD=38.2318	RBI=0.0647287
chr1	46087577	46087577	G	A	0.981481	159	162	2	exonic	CCDC17	.	nonsynonymous SNV	CCDC17:NM_001114938:exon8:c.C1058T:p.P353L,CCDC17:NM_001190182:exon8:c.C1031T:p.P344L	rs3014242	.	.	0.7055	.	0.78	.	.	1	T	0.14	B	0.001	N	0	P	1.97	T	1470.93	snp	FAO=159	FDP=162	FR=.	FRO=3	FSAF=83	FSAR=76	FSRF=3	FSRR=0	FWDB=0.0159914	FXX=0.0121944	LEN=1	MLLD=304.215	PB=0.5	PBP=1	QD=36.3193	RBI=0.058438
chr1	46089225	46089225	C	G	1	106	106	1	intronic	CCDC17	.	.	.	rs3014240	.	.	.	.	0.83	.	.	.	.	.	.	.	.	.	.	.	.	1012.6	snp	FAO=106	FDP=106	FR=.	FRO=0	FSAF=38	FSAR=68	FSRF=0	FSRR=0	FWDB=0.0420402	FXX=0	LEN=1	MLLD=196.172	PB=0.5	PBP=1	QD=38.2113	RBI=0.0765116
chr1	46476587	46476587	T	G	1	171	171	1	exonic	MAST2	.	nonsynonymous SNV	MAST2:NM_015112:exon10:c.T1164G:p.D388E	rs11211247	.	.	0.7389	.	0.98	.	.	1	T	0	B	0	N	0	P	1.87	T	1623.22	snp	FAO=170	FDP=170	FR=.	FRO=0	FSAF=8	FSAR=162	FSRF=0	FSRR=0	FWDB=0.0258992	FXX=0.0116272	LEN=1	MLLD=72.4297	PB=0.5	PBP=1	QD=38.1933	RBI=0.0260713
chr1	46493460	46493460	T	G	0.920833	221	240	2	exonic	MAST2	.	nonsynonymous SNV	MAST2:NM_015112:exon17:c.T1977G:p.I659M	rs1707336	.	.	0.436	.	0.66	.	.	1	T	1	D	0	D	0	P	-0.15	T	1892.49	snp	FAO=226	FDP=244	FR=.	FRO=18	FSAF=115	FSAR=111	FSRF=11	FSRR=7	FWDB=-0.00655643	FXX=0	LEN=1	MLLD=42.0057	PB=0.5	PBP=1	QD=31.0244	RBI=0.0434589
chr1	46496709	46496709	A	G	0.998095	524	525	1	exonic	MAST2	.	synonymous SNV	MAST2:NM_015112:exon23:c.A2739G:p.S913S	rs925524	.	.	0.7187	.	0.75	.	.	.	.	.	.	.	.	.	.	.	.	3816.5	snp	FAO=398	FDP=398	FR=.	FRO=0	FSAF=186	FSAR=212	FSRF=0	FSRR=0	FWDB=-0.00226072	FXX=0.00499988	LEN=1	MLLD=101.721	PB=0.5	PBP=1	QD=38.3568	RBI=0.0398129
chr1	46498375	46498375	A	G	1	177	177	1	exonic	MAST2	.	synonymous SNV	MAST2:NM_015112:exon26:c.A3522G:p.V1174V	rs1622208	.	.	0.71	.	0.76	.	.	.	.	.	.	.	.	.	.	.	.	1698.47	snp	FAO=177	FDP=177	FR=.	FRO=0	FSAF=89	FSAR=88	FSRF=0	FSRR=0	FWDB=0.0222563	FXX=0	LEN=1	MLLD=87.7408	PB=0.5	PBP=1	QD=38.3836	RBI=0.0224437
chr1	46499526	46499526	A	G	0.607143	187	308	3	exonic	MAST2	.	nonsynonymous SNV	MAST2:NM_015112:exon27:c.A3590G:p.K1197R	rs1052607	.	.	0.0753	.	0.08	.	.	0.33	T	0.33	B	0	D	1	D	-0.1	T	994.45	snp	FAO=188	FDP=309	FR=.	FRO=121	FSAF=82	FSAR=106	FSRF=54	FSRR=67	FWDB=0.0083314	FXX=0	LEN=1	MLLD=303.744	PB=0.5	PBP=1	QD=12.8732	RBI=0.00841776
chr1	46500251	46500251	G	A	0.733333	44	60	1	exonic	MAST2	.	nonsynonymous SNV	MAST2:NM_015112:exon29:c.G3910A:p.V1304M	rs33931638	.	.	0.0761	.	0.08	.	.	0.11	T	0.951	P	0.002	N	1	D	1.36	T	294.64	snp	FAO=44	FDP=60	FR=.	FRO=16	FSAF=17	FSAR=27	FSRF=6	FSRR=10	FWDB=-0.0313736	FXX=0	LEN=1	MLLD=67.7858	PB=0.5	PBP=1	QD=19.6425	RBI=0.036016
chr1	46500993	46500993	A	G	0.35	21	60	1	exonic	MAST2	.	nonsynonymous SNV	MAST2:NM_015112:exon29:c.A4652G:p.D1551G	rs1052610	.	.	0.1126	.	0.11	.	.	0.47	T	0.02	B	0.867	N	1	P	-0.26	T	65.85	snp	FAO=21	FDP=60	FR=.	FRO=39	FSAF=7	FSAR=14	FSRF=12	FSRR=27	FWDB=0.0430476	FXX=0	LEN=1	MLLD=72.5033	PB=0.5	PBP=1	QD=4.38995	RBI=0.0666326
chr1	46511487	46511487	G	C	1	120	120	1	intronic	PIK3R3	.	.	.	rs2297883	.	.	.	.	0.73	.	.	.	.	.	.	.	.	.	.	.	.	1158.42	snp	FAO=120	FDP=120	FR=.	FRO=0	FSAF=57	FSAR=63	FSRF=0	FSRR=0	FWDB=-0.0135568	FXX=0	LEN=1	MLLD=67.4065	PB=0.5	PBP=1	QD=38.614	RBI=0.0311892
chr1	46521517	46521517	G	A	1	243	243	1	exonic	PIK3R3	.	synonymous SNV	PIK3R3:NM_001303427:exon7:c.C1029T:p.S343S,PIK3R3:NM_003629:exon7:c.C891T:p.S297S,PIK3R3:NM_001114172:exon8:c.C891T:p.S297S,PIK3R3:NM_001303428:exon8:c.C942T:p.S314S	rs785468	.	.	0.7077	.	0.75	.	.	.	.	.	.	.	.	.	.	.	.	2192.64	snp	FAO=229	FDP=229	FR=.	FRO=0	FSAF=149	FSAR=80	FSRF=0	FSRR=0	FWDB=0.00754189	FXX=0.0576108	LEN=1	MLLD=268.452	PB=0.5	PBP=1	QD=38.2994	RBI=0.0329686
chr1	46521559	46521559	A	T	1	232	232	1	exonic	PIK3R3	.	nonsynonymous SNV	PIK3R3:NM_001303427:exon7:c.T987A:p.N329K,PIK3R3:NM_003629:exon7:c.T849A:p.N283K,PIK3R3:NM_001114172:exon8:c.T849A:p.N283K,PIK3R3:NM_001303428:exon8:c.T900A:p.N300K	rs785467	.	.	0.7081	.	0.75	.	.	1	T	0	B	0	N	0	P	1.75	T	2096.24	snp	FAO=219	FDP=219	FR=.	FRO=0	FSAF=138	FSAR=81	FSRF=0	FSRR=0	FWDB=0.00583478	FXX=0.0600833	LEN=1	MLLD=208.545	PB=0.5	PBP=1	QD=38.2875	RBI=0.0193625
chr1	46655158	46655158	T	C	1	297	297	1	exonic	POMGNT1	.	nonsynonymous SNV	POMGNT1:NM_001290129:exon20:c.A1801G:p.M601V,POMGNT1:NM_001290130:exon20:c.A1438G:p.M480V,POMGNT1:NM_001243766:exon21:c.A1867G:p.M623V,POMGNT1:NM_017739:exon21:c.A1867G:p.M623V	rs6659553	CLINSIG=non-pathogenic;CLNDBN=not_specified;CLNREVSTAT=no_assertion_criteria_provided;CLNACC=RCV000153758.2;CLNDSDB=MedGen;CLNDSDBID=CN169374	.	0.9994	.	1	.	.	1	T	0	B	0	N	0	P	-1.76	D	2866.02	snp	FAO=298	FDP=298	FR=.	FRO=0	FSAF=146	FSAR=152	FSRF=0	FSRR=0	FWDB=0.0147847	FXX=0	LEN=1	MLLD=232.795	PB=0.5	PBP=1	QD=38.4701	RBI=0.0155803
chr1	46655645	46655645	C	T	0.669643	75	112	2	exonic	POMGNT1	.	nonsynonymous SNV	POMGNT1:NM_001290129:exon19:c.G1600A:p.D534N,POMGNT1:NM_001290130:exon19:c.G1237A:p.D413N,POMGNT1:NM_001243766:exon20:c.G1666A:p.D556N,POMGNT1:NM_017739:exon20:c.G1666A:p.D556N	rs74374973	CLINSIG=pathogenic|unknown;CLNDBN=Limb-girdle_muscular_dystrophy-dystroglycanopathy\x2c_type_C3|Congenital_muscular_dystrophy;CLNREVSTAT=no_assertion_criteria_provided|criteria_provided\x2c_single_submitter;CLNACC=RCV000004204.1|RCV000150003.1;CLNDSDB=MedGen:OMIM|GeneReviews:MedGen:SNOMED_CT;CLNDSDBID=C3150417:613157|NBK1291:C0699743:240059009	.	0.0119	.	0.018	.	.	0.12	T	0.998	D	0	D	1	A	-1.59	D	465.01	snp	FAO=78	FDP=115	FR=.	FRO=37	FSAF=47	FSAR=31	FSRF=23	FSRR=14	FWDB=0.0230734	FXX=0	LEN=1	MLLD=52.3465	PB=0.5	PBP=1	QD=16.1742	RBI=0.0627921
chr1	46669276	46669276	A	G	0.5	4	8	1	exonic	LURAP1	.	nonsynonymous SNV	LURAP1:NM_001013615:exon1:c.A178G:p.M60V	.	.	.	.	.	0	.	.	0.57	T	0	B	0.098	N	1	N	.	.	22.75	snp	FAO=4	FDP=8	FR=.	FRO=4	FSAF=4	FSAR=0	FSRF=2	FSRR=2	FWDB=-0.010717	FXX=0	LEN=1	MLLD=176.915	PB=0.5	PBP=1	QD=11.3734	RBI=0.0187679
chr1	46806480	46806480	C	T	0.636364	7	11	4	UTR5	NSUN4	NM_199044:c.-19C>T	.	.	rs17361749	.	.	0.2884	.	0.38	.	.	.	.	.	.	.	.	.	.	.	.	47.14	snp	FAO=7	FDP=11	FR=.	FRO=4	FSAF=3	FSAR=4	FSRF=2	FSRR=2	FWDB=-0.0182865	FXX=0	LEN=1	MLLD=58.2802	PB=0.5	PBP=1	QD=17.1434	RBI=0.0303682
chr1	46806550	46806550	C	T	0.583333	7	12	2	exonic	NSUN4	.	nonsynonymous SNV	NSUN4:NM_199044:exon1:c.C52T:p.L18F	rs41293277	.	.	0.2919	.	0.35	.	.	0.78	T	0	B	0.415	N	0.999	P	2.46	T	43.04	snp	FAO=7	FDP=12	FR=.	FRO=5	FSAF=3	FSAR=4	FSRF=2	FSRR=3	FWDB=0.10074	FXX=0	LEN=1	MLLD=52.1346	PB=0.5	PBP=1	QD=14.3472	RBI=0.108002
[truncated: 35,568 more rows]
[truncated: 18 more columns]

## Sheet: Cisplatin candidates
Chr	Start	End	Ref	Alt	Allele frequency	Allele count	Depth	Homopolymer length	Func.refGene	Gene.refGene	GeneDetail.refGene	ExonicFunc.refGene	AAChange.refGene	avsnp142	clinvar_20150629	Type
[truncated: 238 more rows]

[truncated: 1 more sheets: TCGA SMG]
