# Supplementary material for: Distinctive mutational spectrum and karyotype disruption in long-term cisplatin-treated urothelial carcinoma cell lines
Source: Sci Rep. 2019 Oct 9;9:14476. doi: 10.1038/s41598-019-50891-w (PMC6785536; doi:10.1038/s41598-019-50891-w)
Supplement: Supplementary file 6 — Suppl Table 5 [file 41598_2019_50891_MOESM6_ESM.xlsx]

## Sheet: 253J_untr ctrl_hg19_raw
Chr	Start	End	Ref	Alt	Allele frequency	Allele count	Depth	Homopolymer length	Func.refGene	Gene.refGene	GeneDetail.refGene	ExonicFunc.refGene	AAChange.refGene	avsnp142	clinvar_20150629	cosmic70	esp6500siv2_ea	EUR.sites.2015_08	PopFreqMax	targetScanS	gwasCatalog	SIFT_score	SIFT_pred	Polyphen2_HDIV_score	Polyphen2_HDIV_pred	LRT_score	LRT_pred	MutationTaster_score	MutationTaster_pred	FATHMM_score	FATHMM_pred	Quality	Type
chr1	874779	874826	CCTCCCCAGCCACGGTGAGGACCCACCCTGGCATGATCCCCCTCATCA	-	0.86631	162	187	2	exonic	SAMD11	.	nonframeshift deletion	SAMD11:NM_152486:exon7:c.645_692del:p.215_231del	rs568340123	.	ID=COSM1344642;OCCURENCE=2(large_intestine)	.	.	.	.	.	.	.	.	.	.	.	.	.	.	.	960.283	del	FAO=163	FDP=163	FR=.	FRO=0	FSAF=71	FSAR=92	FSRF=0	FSRR=0	FWDB=0.00164285	FXX=0.197035	LEN=48	MLLD=1014.02	OALT=-	OID=.	OMAPALT=G	OPOS=874779
chr1	877715	877715	C	G	1	6	6	2	intronic	SAMD11	.	.	.	rs6605066	.	.	.	.	0.94	.	.	.	.	.	.	.	.	.	.	.	.	49.5324	snp	FAO=6	FDP=6	FR=.	FRO=0	FSAF=3	FSAR=3	FSRF=0	FSRR=0	FWDB=0.0810915	FXX=0	LEN=1	MLLD=56.3078	OALT=G	OID=.	OMAPALT=G	OPOS=877715
chr1	880238	880238	A	G	1	88	88	1	intronic	NOC2L	.	.	.	rs3748592	.	.	.	.	0.95	.	.	.	.	.	.	.	.	.	.	.	.	844.534	snp	FAO=88	FDP=88	FR=.	FRO=0	FSAF=38	FSAR=50	FSRF=0	FSRR=0	FWDB=0.0386556	FXX=0	LEN=1	MLLD=67.3592	OALT=G	OID=.	OMAPALT=G	OPOS=880238
chr1	883625	883625	A	G	1	45	45	1	intronic	NOC2L	.	.	.	rs4970378	.	.	1	.	1	.	.	.	.	.	.	.	.	.	.	.	.	460.168	snp	FAO=48	FDP=48	FR=.	FRO=0	FSAF=4	FSAR=44	FSRF=0	FSRR=0	FWDB=0.0178563	FXX=0	LEN=1	MLLD=127.107	OALT=G	OID=.	OMAPALT=G	OPOS=883625
chr1	887560	887560	A	C	1	169	169	2	intronic	NOC2L	.	.	.	rs3748595	.	.	0.9327	.	0.95	.	.	.	.	.	.	.	.	.	.	.	.	1627.07	snp	FAO=169	FDP=169	FR=.	FRO=0	FSAF=68	FSAR=101	FSRF=0	FSRR=0	FWDB=-0.0043331	FXX=0	LEN=1	MLLD=63.1406	OALT=C	OID=.	OMAPALT=C	OPOS=887560
chr1	887801	887801	A	G	1	93	93	1	exonic	NOC2L	.	synonymous SNV	NOC2L:NM_015658:exon10:c.T1182C:p.T394T	rs3828047	.	.	0.9384	.	0.96	.	.	.	.	.	.	.	.	.	.	.	.	885.632	snp	FAO=93	FDP=93	FR=.	FRO=0	FSAF=52	FSAR=41	FSRF=0	FSRR=0	FWDB=0.00995457	FXX=0.0106372	LEN=1	MLLD=287.626	OALT=G	OID=.	OMAPALT=G	OPOS=887801
chr1	888639	888639	T	C	1	52	52	2	exonic	NOC2L	.	synonymous SNV	NOC2L:NM_015658:exon9:c.A918G:p.E306E	rs3748596	.	.	0.9383	.	0.96	.	.	.	.	.	.	.	.	.	.	.	.	488.224	snp	FAO=52	FDP=52	FR=.	FRO=0	FSAF=25	FSAR=27	FSRF=0	FSRR=0	FWDB=-0.00687547	FXX=0	LEN=1	MLLD=62.3916	OALT=C	OID=.	OMAPALT=C	OPOS=888639
chr1	888659	888659	T	C	1	52	52	1	exonic	NOC2L	.	nonsynonymous SNV	NOC2L:NM_015658:exon9:c.A898G:p.I300V	rs3748597	.	.	0.9384	.	0.96	.	.	1	T	0	B	0.07	N	1	P	-0.39	T	488.267	snp	FAO=52	FDP=52	FR=.	FRO=0	FSAF=24	FSAR=28	FSRF=0	FSRR=0	FWDB=0.0176826	FXX=0	LEN=1	MLLD=104.755	OALT=C	OID=.	OMAPALT=C	OPOS=888659
chr1	889158	889159	GA	CC	0.923664	121	131	1	intronic	NOC2L	.	.	.	rs369883627	.	.	.	.	0.85	.	.	.	.	.	.	.	.	.	.	.	.	1192.35	mnp	FAO=129	FDP=131	FR=.	FRO=2	FSAF=73	FSAR=56	FSRF=0	FSRR=2	FWDB=0.0037216	FXX=0.0150365	LEN=2	MLLD=126.922	OALT=CC	OID=.	OMAPALT=CC	OPOS=889158
chr1	894529	894529	A	T	0.491429	86	175	2	intronic	NOC2L	.	.	.	.	.	.	.	.	.	.	.	.	.	.	.	.	.	.	.	.	.	361.335	snp	FAO=86	FDP=175	FR=.	FRO=89	FSAF=48	FSAR=38	FSRF=56	FSRR=33	FWDB=-0.00544712	FXX=0	LEN=1	MLLD=101.651	OALT=T	OID=.	OMAPALT=T	OPOS=894529
chr1	894573	894573	G	A	0.984733	258	262	2	intronic	NOC2L	.	.	.	rs13303010	.	.	0.8969	.	0.9	.	.	.	.	.	.	.	.	.	.	.	.	2435.51	snp	FAO=258	FDP=258	FR=.	FRO=0	FSAF=158	FSAR=100	FSRF=0	FSRR=0	FWDB=0.0126719	FXX=0.0152666	LEN=1	MLLD=370.348	OALT=A	OID=.	OMAPALT=A	OPOS=894573
chr1	897325	897325	G	C	1	30	30	1	exonic	KLHL17	.	synonymous SNV	KLHL17:NM_198317:exon4:c.G609C:p.A203A	rs4970441	.	.	0.9262	.	0.94	.	.	.	.	.	.	.	.	.	.	.	.	292.03	snp	FAO=30	FDP=30	FR=.	FRO=0	FSAF=15	FSAR=15	FSRF=0	FSRR=0	FWDB=0.0102674	FXX=0	LEN=1	MLLD=303.872	OALT=C	OID=.	OMAPALT=C	OPOS=897325
chr1	900505	900505	G	C	0.991071	111	112	1	exonic	KLHL17	.	synonymous SNV	KLHL17:NM_198317:exon12:c.G1863C:p.V621V	rs28705211	.	.	.	.	0.3	.	.	.	.	.	.	.	.	.	.	.	.	1056.68	snp	FAO=111	FDP=111	FR=.	FRO=0	FSAF=66	FSAR=45	FSRF=0	FSRR=0	FWDB=0.0105152	FXX=0.00892777	LEN=1	MLLD=171.967	OALT=C	OID=.	OMAPALT=C	OPOS=900505
chr1	906122	906122	C	T	1	98	98	1	exonic	PLEKHN1	.	synonymous SNV	PLEKHN1:NM_001160184:exon5:c.C468T:p.H156H,PLEKHN1:NM_032129:exon5:c.C468T:p.H156H	rs41285812	.	.	0.0079	.	0.0089	.	.	.	.	.	.	.	.	.	.	.	.	940.783	snp	FAO=98	FDP=98	FR=.	FRO=0	FSAF=40	FSAR=58	FSRF=0	FSRR=0	FWDB=0.0208167	FXX=0	LEN=1	MLLD=113.331	OALT=T	OID=.	OMAPALT=T	OPOS=906122
chr1	909238	909238	G	C	0.948052	73	77	1	exonic	PLEKHN1	.	nonsynonymous SNV	PLEKHN1:NM_001160184:exon13:c.G1355C:p.R452P,PLEKHN1:NM_032129:exon14:c.G1460C:p.R487P	rs3829740	.	.	0.5833	.	0.89	.	.	0.28	T	0	B	0.414	N	1	P	1	T	641.694	snp	FAO=73	FDP=77	FR=.	FRO=4	FSAF=49	FSAR=24	FSRF=4	FSRR=0	FWDB=0.00272795	FXX=0	LEN=1	MLLD=295.119	OALT=C	OID=.	OMAPALT=C	OPOS=909238
chr1	909309	909309	T	C	0.983122	233	237	1	exonic	PLEKHN1	.	nonsynonymous SNV	PLEKHN1:NM_001160184:exon13:c.T1426C:p.S476P,PLEKHN1:NM_032129:exon14:c.T1531C:p.S511P	rs3829738	.	.	0.1704	.	0.35	.	.	0.3	T	0.001	B	0.668	N	1	P	0.6	T	2203.67	snp	FAO=238	FDP=242	FR=.	FRO=4	FSAF=109	FSAR=129	FSRF=4	FSRR=0	FWDB=0.00844749	FXX=0.00411506	LEN=1	MLLD=348.942	OALT=C	OID=.	OMAPALT=C	OPOS=909309
chr1	909768	909768	A	G	0.991379	115	116	1	intronic	PLEKHN1	.	.	.	rs2340593	.	.	1	.	1	.	.	.	.	.	.	.	.	.	.	.	.	1108.84	snp	FAO=116	FDP=116	FR=.	FRO=0	FSAF=56	FSAR=60	FSRF=0	FSRR=0	FWDB=-0.0139098	FXX=0	LEN=1	MLLD=244.335	OALT=G	OID=.	OMAPALT=G	OPOS=909768
chr1	948921	948921	T	C	0.992188	254	256	2	UTR5	ISG15	NM_005101:c.-33T>C	.	.	rs15842	.	.	0.9564	.	1	.	.	.	.	.	.	.	.	.	.	.	.	2428.48	snp	FAO=255	FDP=255	FR=.	FRO=0	FSAF=138	FSAR=117	FSRF=0	FSRR=0	FWDB=0.000733961	FXX=0.0039061	LEN=1	MLLD=137.195	OALT=C	OID=.	OMAPALT=C	OPOS=948921
chr1	949608	949608	G	A	0.997416	386	387	1	exonic	ISG15	.	nonsynonymous SNV	ISG15:NM_005101:exon2:c.G248A:p.S83N	rs1921	.	.	0.3949	.	0.48	.	.	0	D	0.01	B	0.001	N	1	P	1.59	T	3719.68	snp	FAO=387	FDP=387	FR=.	FRO=0	FSAF=184	FSAR=203	FSRF=0	FSRR=0	FWDB=0.0175009	FXX=0.00257725	LEN=1	MLLD=248.684	OALT=A	OID=.	OMAPALT=A	OPOS=949608
chr1	949654	949654	A	G	0.988281	253	256	1	exonic	ISG15	.	synonymous SNV	ISG15:NM_005101:exon2:c.A294G:p.V98V	rs8997	.	.	0.947	.	0.96	.	.	.	.	.	.	.	.	.	.	.	.	2428.48	snp	FAO=255	FDP=255	FR=.	FRO=0	FSAF=128	FSAR=127	FSRF=0	FSRR=0	FWDB=0.0118508	FXX=0.0039061	LEN=1	MLLD=209.06	OALT=G	OID=.	OMAPALT=G	OPOS=949654
chr1	977203	977203	G	C	1	7	7	1	intronic	AGRN	.	.	.	rs3121552	.	.	.	.	1	.	.	.	.	.	.	.	.	.	.	.	.	61.247	snp	FAO=7	FDP=7	FR=.	FRO=0	FSAF=0	FSAR=7	FSRF=0	FSRR=0	FWDB=0	FXX=0	LEN=1	MLLD=35.2768	OALT=C	OID=.	OMAPALT=C	OPOS=977203
chr1	977330	977330	T	C	1	26	26	1	intronic	AGRN	.	.	.	rs2799066	CLINSIG=non-pathogenic;CLNDBN=not_specified;CLNREVSTAT=criteria_provided\x2c_single_submitter;CLNACC=RCV000116254.1;CLNDSDB=MedGen;CLNDSDBID=CN169374	.	0.9208	.	1	.	.	.	.	.	.	.	.	.	.	.	.	243.173	snp	FAO=26	FDP=26	FR=.	FRO=0	FSAF=15	FSAR=11	FSRF=0	FSRR=0	FWDB=0.00731079	FXX=0	LEN=1	MLLD=103.614	OALT=C	OID=.	OMAPALT=C	OPOS=977330
chr1	981931	981931	A	G	1	8	8	1	exonic	AGRN	.	synonymous SNV	AGRN:NM_198576:exon18:c.A3066G:p.S1022S	rs2465128	CLINSIG=non-pathogenic;CLNDBN=not_specified;CLNREVSTAT=criteria_provided\x2c_single_submitter;CLNACC=RCV000116259.1;CLNDSDB=MedGen;CLNDSDBID=CN169374	.	0.9098	.	0.96	.	.	.	.	.	.	.	.	.	.	.	.	73.8397	snp	FAO=8	FDP=8	FR=.	FRO=0	FSAF=1	FSAR=7	FSRF=0	FSRR=0	FWDB=-0.0793009	FXX=0	LEN=1	MLLD=64.8374	OALT=G	OID=.	OMAPALT=G	OPOS=981931
chr1	981994	981994	C	G	0.136364	3	22	6	exonic	AGRN	.	synonymous SNV	AGRN:NM_198576:exon18:c.C3129G:p.P1043P	.	.	.	.	.	.	.	.	.	.	.	.	.	.	.	.	.	.	46.6336	snp	FAO=6	FDP=18	FR=.,HEALED	FRO=7	FSAF=0	FSAR=6	FSRF=0	FSRR=7	FWDB=0	FXX=0.181736	LEN=1	MLLD=19.2642	OALT=G	OID=.	OMAPALT=G	OPOS=981994
chr1	982941	982941	T	C	1	108	108	1	intronic	AGRN	.	.	.	rs3128102	.	.	0.9154	.	0.97	.	.	.	.	.	.	.	.	.	.	.	.	1057.89	snp	FAO=110	FDP=110	FR=.	FRO=0	FSAF=0	FSAR=110	FSRF=0	FSRR=0	FWDB=0	FXX=0	LEN=1	MLLD=346.171	OALT=C	OID=.	OMAPALT=C	OPOS=982941
chr1	982994	982994	T	C	1	27	27	4	exonic	AGRN	.	synonymous SNV	AGRN:NM_198576:exon21:c.T3558C:p.F1186F	rs10267	CLINSIG=non-pathogenic;CLNDBN=not_specified;CLNREVSTAT=criteria_provided\x2c_single_submitter;CLNACC=RCV000116264.1;CLNDSDB=MedGen;CLNDSDBID=CN169374	.	0.9187	.	1	.	.	.	.	.	.	.	.	.	.	.	.	254.613	snp	FAO=27	FDP=27	FR=.	FRO=0	FSAF=7	FSAR=20	FSRF=0	FSRR=0	FWDB=-0.05445	FXX=0	LEN=1	MLLD=55.6311	OALT=C	OID=.	OMAPALT=C	OPOS=982994
chr1	987200	987200	C	T	1	100	100	1	intronic	AGRN	.	.	.	rs9803031	CLINSIG=non-pathogenic;CLNDBN=not_specified;CLNREVSTAT=criteria_provided\x2c_single_submitter;CLNACC=RCV000116279.1;CLNDSDB=MedGen;CLNDSDBID=CN169374	.	0.91	.	1	.	.	.	.	.	.	.	.	.	.	.	.	965.917	snp	FAO=100	FDP=100	FR=.	FRO=0	FSAF=57	FSAR=43	FSRF=0	FSRR=0	FWDB=-0.00540011	FXX=0	LEN=1	MLLD=196.719	OALT=T	OID=.	OMAPALT=T	OPOS=987200
chr1	990380	990380	C	T	0.944444	34	36	1	UTR3	AGRN	NM_198576:c.*19C>T,NM_001305275:c.*19C>T	.	.	rs3121561	.	.	0.2722	.	0.56	.	.	.	.	.	.	.	.	.	.	.	.	295.031	snp	FAO=34	FDP=36	FR=.	FRO=2	FSAF=22	FSAR=12	FSRF=0	FSRR=2	FWDB=0.036773	FXX=0	LEN=1	MLLD=62.9261	OALT=T	OID=.	OMAPALT=T	OPOS=990380
chr1	990417	990417	T	C	1	36	36	2	UTR3	AGRN	NM_198576:c.*56T>C,NM_001305275:c.*56T>C	.	.	rs2465136	.	.	.	.	0.65	.	.	.	.	.	.	.	.	.	.	.	.	339.209	snp	FAO=36	FDP=36	FR=.	FRO=0	FSAF=21	FSAR=15	FSRF=0	FSRR=0	FWDB=0.0150331	FXX=0	LEN=1	MLLD=199.151	OALT=C	OID=.	OMAPALT=C	OPOS=990417
chr1	1007203	1007203	A	G	1	70	70	1	exonic	RNF223	.	synonymous SNV	RNF223:NM_001205252:exon2:c.T744C:p.D248D	rs4633229	.	.	.	.	0.92	.	.	.	.	.	.	.	.	.	.	.	.	677.075	snp	FAO=70	FDP=70	FR=.	FRO=0	FSAF=54	FSAR=16	FSRF=0	FSRR=0	FWDB=0.0799345	FXX=0	LEN=1	MLLD=86.0951	OALT=G	OID=.	OMAPALT=G	OPOS=1007203
chr1	1007222	1007222	G	T	0.971429	68	70	6	exonic	RNF223	.	nonsynonymous SNV	RNF223:NM_001205252:exon2:c.C725A:p.P242H	rs71628928	.	.	.	.	0.5	.	.	0.01	D	.	.	.	.	1	P	-1.61	D	638.684	snp	FAO=68	FDP=69	FR=.	FRO=1	FSAF=50	FSAR=18	FSRF=0	FSRR=1	FWDB=0.0261656	FXX=0.0142837	LEN=1	MLLD=178.221	OALT=T	OID=.	OMAPALT=T	OPOS=1007222
chr1	1021346	1021346	A	G	0.971963	104	107	2	exonic	C1orf159	.	synonymous SNV	C1orf159:NM_017891:exon7:c.T357C:p.I119I	rs10907177	.	.	0.1584	.	0.25	.	.	.	.	.	.	.	.	.	.	.	.	949.826	snp	FAO=104	FDP=107	FR=.	FRO=3	FSAF=51	FSAR=53	FSRF=0	FSRR=3	FWDB=-0.00264736	FXX=0	LEN=1	MLLD=182.928	OALT=G	OID=.	OMAPALT=G	OPOS=1021346
chr1	1021415	1021415	A	G	1	114	114	1	intronic	C1orf159	.	.	.	rs3737728	.	.	0.7217	.	0.92	.	.	.	.	.	.	.	.	.	.	.	.	1085.52	snp	FAO=114	FDP=114	FR=.	FRO=0	FSAF=50	FSAR=64	FSRF=0	FSRR=0	FWDB=-0.0357923	FXX=0	LEN=1	MLLD=104.281	OALT=G	OID=.	OMAPALT=G	OPOS=1021415
chr1	1247494	1247494	T	C	1	35	35	1	exonic	CPSF3L	.	synonymous SNV	CPSF3L:NM_001256462:exon14:c.A1347G:p.P449P,CPSF3L:NM_001256463:exon14:c.A1338G:p.P446P,CPSF3L:NM_017871:exon16:c.A1641G:p.P547P,CPSF3L:NM_001256460:exon17:c.A1554G:p.P518P,CPSF3L:NM_001256456:exon18:c.A1659G:p.P553P	rs12103	.	.	0.8065	.	0.81	.	Name=Inflammatory bowel disease	.	.	.	.	.	.	.	.	.	.	327.651	snp	FAO=35	FDP=35	FR=.	FRO=0	FSAF=23	FSAR=12	FSRF=0	FSRR=0	FWDB=-0.0276081	FXX=0	LEN=1	MLLD=219.136	OALT=C	OID=.	OMAPALT=C	OPOS=1247494
chr1	1249187	1249187	G	A	1	156	156	1	exonic	CPSF3L	.	synonymous SNV	CPSF3L:NM_001256462:exon7:c.C588T:p.F196F,CPSF3L:NM_001256463:exon7:c.C579T:p.F193F,CPSF3L:NM_017871:exon9:c.C882T:p.F294F,CPSF3L:NM_001256460:exon10:c.C795T:p.F265F,CPSF3L:NM_001256456:exon11:c.C900T:p.F300F	rs12142199	.	.	0.7978	.	0.81	.	.	.	.	.	.	.	.	.	.	.	.	1504.35	snp	FAO=157	FDP=157	FR=.	FRO=0	FSAF=93	FSAR=64	FSRF=0	FSRR=0	FWDB=-0.014385	FXX=0	LEN=1	MLLD=241.155	OALT=A	OID=.	OMAPALT=A	OPOS=1249187
chr1	1254841	1254841	C	G	0.996032	251	252	3	exonic	CPSF3L	.	synonymous SNV	CPSF3L:NM_017871:exon4:c.G264C:p.G88G,CPSF3L:NM_001256460:exon5:c.G177C:p.G59G,CPSF3L:NM_001256456:exon6:c.G282C:p.G94G	rs10907179	.	.	0.9322	.	0.93	.	.	.	.	.	.	.	.	.	.	.	.	2383.21	snp	FAO=251	FDP=251	FR=.	FRO=0	FSAF=120	FSAR=131	FSRF=0	FSRR=0	FWDB=-0.0758697	FXX=0.0039681	LEN=1	MLLD=55.7093	OALT=G	OID=.	OMAPALT=G	OPOS=1254841
chr1	1262966	1262966	C	T	1	153	153	1	exonic	CPTP	.	synonymous SNV	CPTP:NM_001029885:exon3:c.C468T:p.R156R	rs307349	.	.	0.9313	.	0.93	.	.	.	.	.	.	.	.	.	.	.	.	1470.4	snp	FAO=154	FDP=154	FR=.	FRO=0	FSAF=92	FSAR=62	FSRF=0	FSRR=0	FWDB=0.0636632	FXX=0	LEN=1	MLLD=142.804	OALT=T	OID=.	OMAPALT=T	OPOS=1262966
chr1	1263144	1263144	G	A	1	78	78	4	UTR3	CPTP	NM_001029885:c.*1G>A	.	.	rs307350	.	.	0.9358	.	0.94	.	.	.	.	.	.	.	.	.	.	.	.	748.284	snp	FAO=78	FDP=78	FR=.	FRO=0	FSAF=33	FSAR=45	FSRF=0	FSRR=0	FWDB=0.0122957	FXX=0	LEN=1	MLLD=325.448	OALT=A	OID=.	OMAPALT=A	OPOS=1263144
chr1	1268847	1268847	T	G	0.979592	48	49	1	intronic	TAS1R3	.	.	.	rs307378	.	.	0.9708	.	0.99	.	.	.	.	.	.	.	.	.	.	.	.	497.725	snp	FAO=53	FDP=53	FR=.	FRO=0	FSAF=24	FSAR=29	FSRF=0	FSRR=0	FWDB=-0.0103483	FXX=0.0185151	LEN=1	MLLD=80.543	OALT=G	OID=.	OMAPALT=G	OPOS=1268847
chr1	1269554	1269554	T	C	0.99115	112	113	1	exonic	TAS1R3	.	nonsynonymous SNV	TAS1R3:NM_152228:exon6:c.T2269C:p.C757R	rs307377	.	.	0.971	.	0.99	.	.	0.33	T	0	B	0.048	N	1	P	-2.22	D	1075.61	snp	FAO=113	FDP=113	FR=.	FRO=0	FSAF=55	FSAR=58	FSRF=0	FSRR=0	FWDB=0.012657	FXX=0.00877116	LEN=1	MLLD=212.424	OALT=C	OID=.	OMAPALT=C	OPOS=1269554
chr1	1277533	1277533	T	C	0.993671	157	158	3	exonic	DVL1	.	synonymous SNV	DVL1:NM_004421:exon4:c.A366G:p.P122P	rs307362	.	.	0.9987	.	1	.	.	.	.	.	.	.	.	.	.	.	.	1490.27	snp	FAO=157	FDP=157	FR=.	FRO=0	FSAF=93	FSAR=64	FSRF=0	FSRR=0	FWDB=-0.00747286	FXX=0.00632871	LEN=1	MLLD=55.5665	OALT=C	OID=.	OMAPALT=C	OPOS=1277533
chr1	1289368	1289369	TG	-	0.988439	171	173	1	intronic	MXRA8	.	.	.	rs140777846	.	.	0.9351	.	0.94	.	.	.	.	.	.	.	.	.	.	.	.	1036.2	del	FAO=176	FDP=176	FR=.	FRO=0	FSAF=85	FSAR=91	FSRF=0	FSRR=0	FWDB=-0.000881358	FXX=0	LEN=2	MLLD=340.532	OALT=-	OID=.	OMAPALT=C	OPOS=1289368
chr1	1323078	1323078	A	G	0.98913	273	276	1	intronic	CCNL2	.	.	.	rs12729599	.	.	.	.	0.81	.	.	.	.	.	.	.	.	.	.	.	.	2620.94	snp	FAO=275	FDP=275	FR=.	FRO=0	FSAF=97	FSAR=178	FSRF=0	FSRR=0	FWDB=0.0165467	FXX=0.00362306	LEN=1	MLLD=70.4865	OALT=G	OID=.	OMAPALT=G	OPOS=1323078
chr1	1323144	1323145	CT	-	0.985185	266	270	3	intronic	CCNL2	.	.	.	rs35654872	.	.	0.8166	.	0.82	.	.	.	.	.	.	.	.	.	.	.	.	1589.43	del	FAO=270	FDP=270	FR=.	FRO=0	FSAF=88	FSAR=182	FSRF=0	FSRR=0	FWDB=0.0298418	FXX=0.00735267	LEN=2	MLLD=338.845	OALT=-	OID=.	OMAPALT=C	OPOS=1323144
chr1	1551927	1551927	T	C	1	95	95	3	exonic	MIB2	.	nonsynonymous SNV	MIB2:NM_001170686:exon2:c.T214C:p.F72L,MIB2:NM_001170687:exon2:c.T214C:p.F72L,MIB2:NM_001170688:exon2:c.T214C:p.F72L,MIB2:NM_080875:exon2:c.T214C:p.F72L	rs7418389	.	.	0.7219	.	0.74	.	.	1	T	0	B	.	.	0.999	P	1.45	T	904.352	snp	FAO=95	FDP=95	FR=.	FRO=0	FSAF=81	FSAR=14	FSRF=0	FSRR=0	FWDB=0.00101453	FXX=0	LEN=1	MLLD=332.596	OALT=C	OID=.	OMAPALT=C	OPOS=1551927
chr1	1558792	1558792	T	C	1	50	50	1	exonic	MIB2	.	nonsynonymous SNV	MIB2:NM_001170686:exon3:c.T305C:p.M102T,MIB2:NM_001170688:exon3:c.T305C:p.M102T,MIB2:NM_080875:exon3:c.T305C:p.M102T	rs12755088	.	.	0.9401	.	0.94	.	.	0.31	T	0.013	B	0.135	U	1	P	1.44	T	484.284	snp	FAO=50	FDP=50	FR=.	FRO=0	FSAF=22	FSAR=28	FSRF=0	FSRR=0	FWDB=0.0402739	FXX=0	LEN=1	MLLD=181.27	OALT=C	OID=.	OMAPALT=C	OPOS=1558792
chr1	1563789	1563789	C	A	0.992248	128	129	1	intronic	MIB2	.	.	.	rs74892851	.	.	0.3785	.	0.38	.	.	.	.	.	.	.	.	.	.	.	.	1242.05	snp	FAO=129	FDP=129	FR=.	FRO=0	FSAF=72	FSAR=57	FSRF=0	FSRR=0	FWDB=0.0478291	FXX=0	LEN=1	MLLD=71.7081	OALT=A	OID=.	OMAPALT=A	OPOS=1563789
chr1	1647928	1647928	A	G	0.992126	126	127	3	intronic	CDK11A,CDK11B	.	.	.	rs1883424	.	.	.	.	0.54	.	.	.	.	.	.	.	.	.	.	.	.	1190.39	snp	FAO=126	FDP=126	FR=.	FRO=0	FSAF=60	FSAR=66	FSRF=0	FSRR=0	FWDB=2.39564e-05	FXX=0.0078734	LEN=1	MLLD=190.742	OALT=G	OID=.	OMAPALT=G	OPOS=1647928
chr1	1650807	1650807	T	C	0.798165	87	109	4	exonic	CDK11A,CDK11B	.	synonymous SNV	CDK11B:NM_001291345:exon4:c.A315G:p.R105R,CDK11B:NM_001787:exon4:c.A315G:p.R105R,CDK11A:NM_024011:exon4:c.A315G:p.R105R,CDK11B:NM_033486:exon4:c.A315G:p.R105R,CDK11A:NM_033529:exon4:c.A315G:p.R105R,CDK11B:NM_033489:exon5:c.A213G:p.R71R	rs1137005	.	.	.	.	0.92	.	.	.	.	.	.	.	.	.	.	.	.	646.253	snp	FAO=90	FDP=109	FR=.	FRO=19	FSAF=33	FSAR=57	FSRF=12	FSRR=7	FWDB=-0.000114014	FXX=0	LEN=1	MLLD=41.4432	OALT=C	OID=.	OMAPALT=C	OPOS=1650807
chr1	1650845	1650845	G	A	0.957265	112	117	1	exonic	CDK11A,CDK11B	.	nonsynonymous SNV	CDK11B:NM_001291345:exon4:c.C277T:p.R93W,CDK11B:NM_001787:exon4:c.C277T:p.R93W,CDK11A:NM_024011:exon4:c.C277T:p.R93W,CDK11B:NM_033486:exon4:c.C277T:p.R93W,CDK11A:NM_033529:exon4:c.C277T:p.R93W,CDK11B:NM_033489:exon5:c.C175T:p.R59W	rs1059831	.	.	0.488	.	0.92	.	.	0.08	T	1	D	0.082	U	0.99	D	3.65	T	1010.27	snp	FAO=113	FDP=118	FR=.	FRO=5	FSAF=42	FSAR=71	FSRF=3	FSRR=2	FWDB=0.00990379	FXX=0	LEN=1	MLLD=255.58	OALT=A	OID=.	OMAPALT=A	OPOS=1650845
chr1	1653004	1653004	T	C	1	96	96	2	intronic	CDK11A,CDK11B	.	.	.	rs36039898	.	.	0.9273	.	0.93	.	.	.	.	.	.	.	.	.	.	.	.	915.63	snp	FAO=96	FDP=96	FR=.	FRO=0	FSAF=33	FSAR=63	FSRF=0	FSRR=0	FWDB=0.0111184	FXX=0	LEN=1	MLLD=90.6832	OALT=C	OID=.	OMAPALT=C	OPOS=1653004
chr1	1653028	1653028	C	T	1	96	96	2	intronic	CDK11A,CDK11B	.	.	.	rs16825265	.	.	0.9298	.	0.93	.	.	.	.	.	.	.	.	.	.	.	.	916.357	snp	FAO=96	FDP=96	FR=.	FRO=0	FSAF=33	FSAR=63	FSRF=0	FSRR=0	FWDB=-0.00916776	FXX=0	LEN=1	MLLD=191.894	OALT=T	OID=.	OMAPALT=T	OPOS=1653028
chr1	1670546	1670546	G	A	0.901961	46	51	1	intronic	SLC35E2	.	.	.	rs201173912	.	.	0.0041	.	0.068	.	.	.	.	.	.	.	.	.	.	.	.	377.019	snp	FAO=46	FDP=51	FR=.	FRO=5	FSAF=29	FSAR=17	FSRF=2	FSRR=3	FWDB=0.0281722	FXX=0	LEN=1	MLLD=230.804	OALT=A	OID=.	OMAPALT=A	OPOS=1670546
chr1	1847979	1847979	T	C	1	47	47	1	exonic	CALML6	.	nonsynonymous SNV	CALML6:NM_138705:exon3:c.T178C:p.W60R	rs28581776	.	.	0.0394	.	0.41	.	.	0.07	T	0	B	.	.	1	P	-0.8	T	447.307	snp	FAO=47	FDP=47	FR=.	FRO=0	FSAF=12	FSAR=35	FSRF=0	FSRR=0	FWDB=0.00511707	FXX=0	LEN=1	MLLD=84.5614	OALT=C	OID=.	OMAPALT=C	OPOS=1847979
chr1	1848109	1848109	G	C	0.992754	137	138	1	intronic	CALML6	.	.	.	rs2803296	.	.	.	.	0.66	.	.	.	.	.	.	.	.	.	.	.	.	1325.59	snp	FAO=138	FDP=138	FR=.	FRO=0	FSAF=62	FSAR=76	FSRF=0	FSRR=0	FWDB=-0.0426184	FXX=0	LEN=1	MLLD=120.866	OALT=C	OID=.	OMAPALT=C	OPOS=1848109
chr1	1848121	1848121	G	C	0.969697	128	132	6	intronic	CALML6	.	.	.	rs28472657	.	.	.	.	0.24	.	.	.	.	.	.	.	.	.	.	.	.	1192	snp	FAO=130	FDP=134	FR=.	FRO=4	FSAF=55	FSAR=75	FSRF=4	FSRR=0	FWDB=0.0658069	FXX=0.0359686	LEN=1	MLLD=54.7417	OALT=C	OID=.	OMAPALT=C	OPOS=1848121
chr1	1848160	1848160	A	G	1	135	135	1	intronic	CALML6	.	.	.	rs28634421	.	.	0.039	.	0.42	.	.	.	.	.	.	.	.	.	.	.	.	1289.24	snp	FAO=135	FDP=135	FR=.	FRO=0	FSAF=54	FSAR=81	FSRF=0	FSRR=0	FWDB=0.00765729	FXX=0	LEN=1	MLLD=79.2502	OALT=G	OID=.	OMAPALT=G	OPOS=1848160
chr1	1849530	1849530	T	C	1	163	163	1	exonic	TMEM52	.	nonsynonymous SNV	TMEM52:NM_178545:exon5:c.A421G:p.M141V	rs4459050	.	.	0.039	.	0.41	.	.	0.72	T	0.01	B	0.012	N	1	P	1.5	T	1555.72	snp	FAO=163	FDP=163	FR=.	FRO=0	FSAF=90	FSAR=73	FSRF=0	FSRR=0	FWDB=0.007015	FXX=0	LEN=1	MLLD=188.523	OALT=C	OID=.	OMAPALT=C	OPOS=1849530
chr1	1849744	1849744	G	A	1	97	97	1	exonic	TMEM52	.	synonymous SNV	TMEM52:NM_178545:exon4:c.C297T:p.D99D	rs1884455	.	.	0.039	.	0.41	.	.	.	.	.	.	.	.	.	.	.	.	928.469	snp	FAO=97	FDP=97	FR=.	FRO=0	FSAF=44	FSAR=53	FSRF=0	FSRR=0	FWDB=0.0167428	FXX=0	LEN=1	MLLD=91.189	OALT=A	OID=.	OMAPALT=A	OPOS=1849744
chr1	1850428	1850428	A	G	1	44	44	1	intronic	TMEM52	.	.	.	rs2295363	.	.	.	.	0.64	.	.	.	.	.	.	.	.	.	.	.	.	412.472	snp	FAO=44	FDP=44	FR=.	FRO=0	FSAF=19	FSAR=25	FSRF=0	FSRR=0	FWDB=-0.0094971	FXX=0	LEN=1	MLLD=136.007	OALT=G	OID=.	OMAPALT=G	OPOS=1850428
chr1	1887019	1887019	A	G	0.972222	70	72	1	exonic	CFAP74	.	stoploss	CFAP74:NM_001080484:exon18:c.T2287C:p.X763Q	rs28548017	.	.	0.8218	.	0.86	.	.	.	.	.	.	.	.	1	P	.	.	665.939	snp	FAO=71	FDP=71	FR=.	FRO=0	FSAF=30	FSAR=41	FSRF=0	FSRR=0	FWDB=0.000923494	FXX=0.0273935	LEN=1	MLLD=224.393	OALT=G	OID=.	OMAPALT=G	OPOS=1887019
chr1	1895177	1895177	C	T	1	60	60	2	intronic	CFAP74	.	.	.	rs7523728	.	.	0.2465	.	0.26	.	.	.	.	.	.	.	.	.	.	.	.	580.865	snp	FAO=60	FDP=60	FR=.	FRO=0	FSAF=40	FSAR=20	FSRF=0	FSRR=0	FWDB=-0.034359	FXX=0	LEN=1	MLLD=80.4786	OALT=T	OID=.	OMAPALT=T	OPOS=1895177
chr1	1896440	1896440	G	A	1	76	76	2	exonic	CFAP74	.	synonymous SNV	CFAP74:NM_001080484:exon13:c.C1462T:p.L488L,CFAP74:NM_001304360:exon13:c.C1462T:p.L488L	rs16824585	.	.	0.2449	.	0.27	.	.	.	.	.	.	.	.	.	.	.	.	723.875	snp	FAO=76	FDP=76	FR=.	FRO=0	FSAF=39	FSAR=37	FSRF=0	FSRR=0	FWDB=0.0453594	FXX=0	LEN=1	MLLD=64.8259	OALT=A	OID=.	OMAPALT=A	OPOS=1896440
chr1	1896553	1896553	C	T	0.810127	64	79	1	intronic	CFAP74	.	.	.	rs28625839	.	.	.	.	0.24	.	.	.	.	.	.	.	.	.	.	.	.	760.764	snp	FAO=79	FDP=79	FR=.	FRO=0	FSAF=33	FSAR=46	FSRF=0	FSRR=0	FWDB=-0.0207855	FXX=0	LEN=1	MLLD=131.653	OALT=T	OID=.	OMAPALT=T	OPOS=1896553
chr1	1900106	1900106	-	CTC	0.926316	88	95	0	exonic	CFAP74	.	nonframeshift insertion	CFAP74:NM_001080484:exon11:c.1212_1213insGAG:p.K405delinsEK,CFAP74:NM_001304360:exon11:c.1212_1213insGAG:p.K405delinsEK	rs145742571	.	.	0.2489	.	0.33	.	.	.	.	.	.	.	.	.	.	.	.	509.859	ins	FAO=92	FDP=94	FR=.	FRO=2	FSAF=52	FSAR=40	FSRF=2	FSRR=0	FWDB=-0.00745603	FXX=0.0105252	LEN=3	MLLD=310.359	OALT=CTC	OID=.	OMAPALT=TCTC	OPOS=1900107
chr1	1900232	1900232	T	C	1	99	99	1	exonic	CFAP74	.	nonsynonymous SNV	CFAP74:NM_001080484:exon11:c.A1087G:p.I363V,CFAP74:NM_001304360:exon11:c.A1087G:p.I363V	rs16824588	.	.	0.4472	.	0.45	.	.	1	T	0.001	B	0.061	N	1	P	.	.	953.268	snp	FAO=99	FDP=99	FR=.	FRO=0	FSAF=49	FSAR=50	FSRF=0	FSRR=0	FWDB=0.0210418	FXX=0	LEN=1	MLLD=82.8368	OALT=C	OID=.	OMAPALT=C	OPOS=1900232
chr1	1916890	1916890	C	T	1	63	63	1	exonic	CFAP74	.	synonymous SNV	CFAP74:NM_001080484:exon6:c.G435A:p.L145L,CFAP74:NM_001304360:exon6:c.G435A:p.L145L	rs3795280	.	.	0.3275	.	0.66	.	.	.	.	.	.	.	.	.	.	.	.	593.889	snp	FAO=63	FDP=63	FR=.	FRO=0	FSAF=30	FSAR=33	FSRF=0	FSRR=0	FWDB=0.0350644	FXX=0	LEN=1	MLLD=163.395	OALT=T	OID=.	OMAPALT=T	OPOS=1916890
chr1	1918488	1918488	A	G	1	34	34	3	intronic	CFAP74	.	.	.	rs4350140	.	.	0.525	.	0.94	.	.	.	.	.	.	.	.	.	.	.	.	316.55	snp	FAO=34	FDP=34	FR=.	FRO=0	FSAF=18	FSAR=16	FSRF=0	FSRR=0	FWDB=-0.00963748	FXX=0	LEN=1	MLLD=284.804	OALT=G	OID=.	OMAPALT=G	OPOS=1918488
chr1	1922303	1922303	C	T	1	150	150	2	intronic	CFAP74	.	.	.	rs13303195	.	.	0.5422	.	0.93	.	.	.	.	.	.	.	.	.	.	.	.	1447.22	snp	FAO=150	FDP=150	FR=.	FRO=0	FSAF=81	FSAR=69	FSRF=0	FSRR=0	FWDB=0.00740934	FXX=0	LEN=1	MLLD=167.246	OALT=T	OID=.	OMAPALT=T	OPOS=1922303
chr1	2121118	2121118	C	T	1	16	16	2	UTR3	C1orf86	NM_001256947:c.*98G>A,NM_182533:c.*30G>A,NM_001282670:c.*30G>A	.	.	rs2503701	.	.	0.6071	.	0.86	.	.	.	.	.	.	.	.	.	.	.	.	147.376	snp	FAO=16	FDP=16	FR=.	FRO=0	FSAF=0	FSAR=16	FSRF=0	FSRR=0	FWDB=0	FXX=0	LEN=1	MLLD=68.2496	OALT=T	OID=.	OMAPALT=T	OPOS=2121118
chr1	2328714	2328714	A	G	1	216	216	1	intronic	RER1	.	.	.	rs2645081	.	.	.	.	0.9	.	.	.	.	.	.	.	.	.	.	.	.	2083.49	snp	FAO=217	FDP=217	FR=.	FRO=0	FSAF=103	FSAR=114	FSRF=0	FSRR=0	FWDB=-0.0396201	FXX=0	LEN=1	MLLD=88.5311	OALT=G	OID=.	OMAPALT=G	OPOS=2328714
chr1	2333944	2333944	-	C	0.978495	91	93	3	intronic	RER1	.	.	.	rs70954600	.	.	.	.	0.89	.	.	.	.	.	.	.	.	.	.	.	.	507.001	ins	FAO=93	FDP=93	FR=.	FRO=0	FSAF=44	FSAR=49	FSRF=0	FSRR=0	FWDB=0.00590912	FXX=0	LEN=1	MLLD=19.9847	OALT=C	OID=.	OMAPALT=TC	OPOS=2333945
chr1	2338126	2338126	C	A	1	111	111	5	intronic	PEX10	.	.	.	rs3795269	.	.	0.4278	.	0.55	.	.	.	.	.	.	.	.	.	.	.	.	1088.75	snp	FAO=114	FDP=114	FR=.	FRO=0	FSAF=61	FSAR=53	FSRF=0	FSRR=0	FWDB=0.000172433	FXX=0.0172399	LEN=1	MLLD=48.454	OALT=A	OID=.	OMAPALT=A	OPOS=2338126
chr1	2340200	2340200	T	C	1	12	12	1	exonic	PEX10	.	synonymous SNV	PEX10:NM_002617:exon3:c.A291G:p.T97T,PEX10:NM_153818:exon3:c.A291G:p.T97T	rs2494598	CLINSIG=probable-non-pathogenic;CLNDBN=not_specified;CLNREVSTAT=no_assertion_criteria_provided;CLNACC=RCV000117902.2;CLNDSDB=MedGen;CLNDSDBID=CN169374	.	0.817	.	0.82	.	.	.	.	.	.	.	.	.	.	.	.	107.815	snp	FAO=12	FDP=12	FR=.	FRO=0	FSAF=7	FSAR=5	FSRF=0	FSRR=0	FWDB=0.0488715	FXX=0	LEN=1	MLLD=76.6237	OALT=C	OID=.	OMAPALT=C	OPOS=2340200
chr1	2409892	2409892	A	G	1	42	42	1	intronic	PLCH2	.	.	.	rs12727342	.	.	0.6267	.	0.81	.	.	.	.	.	.	.	.	.	.	.	.	401.899	snp	FAO=43	FDP=43	FR=.	FRO=0	FSAF=35	FSAR=8	FSRF=0	FSRR=0	FWDB=0.0122909	FXX=0	LEN=1	MLLD=270.41	OALT=G	OID=.	OMAPALT=G	OPOS=2409892
chr1	2422614	2422614	G	A	1	224	224	2	intronic	PLCH2	.	.	.	rs2477699	.	.	0.7248	.	0.91	.	.	.	.	.	.	.	.	.	.	.	.	2144.08	snp	FAO=224	FDP=224	FR=.	FRO=0	FSAF=126	FSAR=98	FSRF=0	FSRR=0	FWDB=-0.0102739	FXX=0	LEN=1	MLLD=71.3297	OALT=A	OID=.	OMAPALT=A	OPOS=2422614
chr1	2426313	2426313	G	A	0.964286	243	252	1	exonic	PLCH2	.	nonsynonymous SNV	PLCH2:NM_001303012:exon12:c.G1597A:p.V533M,PLCH2:NM_001303013:exon12:c.G1738A:p.V580M,PLCH2:NM_014638:exon12:c.G1678A:p.V560M	rs79885852	.	.	0.0221	.	0.1	.	.	0.17	T	0.454	P	0.853	U	1	N	1.91	T	2229.14	snp	FAO=246	FDP=253	FR=.	FRO=7	FSAF=148	FSAR=98	FSRF=2	FSRR=5	FWDB=-0.0146765	FXX=0	LEN=1	MLLD=75.4882	OALT=A	OID=.	OMAPALT=A	OPOS=2426313
chr1	2428874	2428874	T	C	1	75	75	1	intronic	PLCH2	.	.	.	rs2477706	.	.	.	.	0.96	.	.	.	.	.	.	.	.	.	.	.	.	712.057	snp	FAO=75	FDP=75	FR=.	FRO=0	FSAF=42	FSAR=33	FSRF=0	FSRR=0	FWDB=-0.00950017	FXX=0	LEN=1	MLLD=76.7545	OALT=C	OID=.	OMAPALT=C	OPOS=2428874
chr1	2430617	2430617	C	T	0.994709	188	189	1	exonic	PLCH2	.	synonymous SNV	PLCH2:NM_001303012:exon19:c.C2448T:p.I816I,PLCH2:NM_001303013:exon19:c.C2589T:p.I863I,PLCH2:NM_014638:exon19:c.C2529T:p.I843I	rs2296442	.	.	0.4737	.	0.52	.	.	.	.	.	.	.	.	0	P	.	.	1792.09	snp	FAO=188	FDP=188	FR=.	FRO=0	FSAF=88	FSAR=100	FSRF=0	FSRR=0	FWDB=-0.000403721	FXX=0.00529073	LEN=1	MLLD=216.568	OALT=T	OID=.	OMAPALT=T	OPOS=2430617
chr1	2444414	2444414	G	A	0.993266	295	297	1	exonic	PANK4	.	nonsynonymous SNV	PANK4:NM_018216:exon13:c.C1664T:p.A555V	rs7535528	.	.	0.3748	.	0.39	.	.	0.02	D	0.769	P	0.364	N	1	P	3.19	T	2797.74	snp	FAO=295	FDP=295	FR=.	FRO=0	FSAF=169	FSAR=126	FSRF=0	FSRR=0	FWDB=0.0271257	FXX=0.00673378	LEN=1	MLLD=207.555	OALT=A	OID=.	OMAPALT=A	OPOS=2444414
chr1	2452569	2452569	T	C	1	109	109	3	exonic	PANK4	.	synonymous SNV	PANK4:NM_018216:exon3:c.A417G:p.K139K	rs2985862	.	.	0.7422	.	0.96	.	.	.	.	.	.	.	.	.	.	.	.	1049.52	snp	FAO=109	FDP=109	FR=.	FRO=0	FSAF=65	FSAR=44	FSRF=0	FSRR=0	FWDB=0.04431	FXX=0	LEN=1	MLLD=60.9729	OALT=C	OID=.	OMAPALT=C	OPOS=2452569
chr1	2488153	2488153	A	G	0.97619	41	42	4	exonic	TNFRSF14	.	nonsynonymous SNV	TNFRSF14:NM_001297605:exon1:c.A50G:p.K17R,TNFRSF14:NM_003820:exon1:c.A50G:p.K17R	rs4870	CLINSIG=untested;CLNDBN=not_specified;CLNREVSTAT=no_assertion_provided;CLNACC=RCV000122164.1;CLNDSDB=MedGen;CLNDSDBID=CN169374	.	0.472	.	0.78	.	.	0.43	T	0.61	P	.	.	1	P	-2.17	D	369.225	snp	FAO=41	FDP=42	FR=.	FRO=1	FSAF=26	FSAR=15	FSRF=0	FSRR=1	FWDB=-0.0263757	FXX=0	LEN=1	MLLD=158.073	OALT=G	OID=.	OMAPALT=G	OPOS=2488153
chr1	2520500	2520500	G	A	0.977778	44	45	1	intronic	FAM213B	.	.	.	rs6701238	.	.	0.3387	.	0.8	.	.	.	.	.	.	.	.	.	.	.	.	399.729	snp	FAO=44	FDP=45	FR=.	FRO=1	FSAF=19	FSAR=25	FSRF=0	FSRR=1	FWDB=0.0128738	FXX=0	LEN=1	MLLD=125.666	OALT=A	OID=.	OMAPALT=A	OPOS=2520500
chr1	2520527	2520527	T	C	0.977273	43	44	1	intronic	FAM213B	.	.	.	rs6670198	.	.	0.334	.	0.8	.	.	.	.	.	.	.	.	.	.	.	.	424.805	snp	FAO=45	FDP=45	FR=.	FRO=0	FSAF=18	FSAR=27	FSRF=0	FSRR=0	FWDB=0.0125178	FXX=0.0217344	LEN=1	MLLD=231.576	OALT=C	OID=.	OMAPALT=C	OPOS=2520527
chr1	2524205	2524205	C	T	0.984615	128	130	3	intronic	MMEL1	.	.	.	rs745368	.	.	0.3171	.	0.61	.	.	.	.	.	.	.	.	.	.	.	.	1204.45	snp	FAO=129	FDP=129	FR=.	FRO=0	FSAF=65	FSAR=64	FSRF=0	FSRR=0	FWDB=0.0769699	FXX=0.00769172	LEN=1	MLLD=65.8696	OALT=T	OID=.	OMAPALT=T	OPOS=2524205
chr1	2526746	2526746	A	G	1	189	189	1	exonic	MMEL1	.	nonsynonymous SNV	MMEL1:NM_033467:exon16:c.T1553C:p.M518T	rs3748816	.	.	0.3363	.	0.73	.	Name=Celiac disease	0.77	T	0	B	0.09	N	1	P	-1.51	D	1819.61	snp	FAO=189	FDP=189	FR=.	FRO=0	FSAF=91	FSAR=98	FSRF=0	FSRR=0	FWDB=-0.0121616	FXX=0	LEN=1	MLLD=199.683	OALT=G	OID=.	OMAPALT=G	OPOS=2526746
chr1	2535613	2535613	C	A	0.985075	132	134	1	exonic	MMEL1	.	synonymous SNV	MMEL1:NM_033467:exon10:c.G924T:p.V308V	rs4648562	.	.	0.3176	.	0.61	.	.	.	.	.	.	.	.	0	P	.	.	1259.11	snp	FAO=132	FDP=132	FR=.	FRO=0	FSAF=73	FSAR=59	FSRF=0	FSRR=0	FWDB=0.0141828	FXX=0.0149243	LEN=1	MLLD=269.147	OALT=A	OID=.	OMAPALT=A	OPOS=2535613
chr1	2535758	2535758	A	G	1	83	83	1	intronic	MMEL1	.	.	.	rs4648652	.	.	0.3346	.	0.73	.	.	.	.	.	.	.	.	.	.	.	.	825.915	snp	FAO=86	FDP=86	FR=.	FRO=0	FSAF=53	FSAR=33	FSRF=0	FSRR=0	FWDB=0.0824868	FXX=0.0114929	LEN=1	MLLD=240.843	OALT=G	OID=.	OMAPALT=G	OPOS=2535758
chr1	2537095	2537095	G	A	1	22	22	4	intronic	MMEL1	.	.	.	rs78506337	.	.	0.3188	.	0.65	.	.	.	.	.	.	.	.	.	.	.	.	201.649	snp	FAO=22	FDP=22	FR=.	FRO=0	FSAF=14	FSAR=8	FSRF=0	FSRR=0	FWDB=-0.00473548	FXX=0	LEN=1	MLLD=371.935	OALT=A	OID=.	OMAPALT=A	OPOS=2537095
chr1	2538349	2538349	G	A	0.990385	103	104	1	intronic	MMEL1	.	.	.	rs10797436	.	.	.	.	0.54	.	.	.	.	.	.	.	.	.	.	.	.	1002.78	snp	FAO=105	FDP=105	FR=.	FRO=0	FSAF=52	FSAR=53	FSRF=0	FSRR=0	FWDB=-0.00757811	FXX=0.00943307	LEN=1	MLLD=128.151	OALT=A	OID=.	OMAPALT=A	OPOS=2538349
chr1	2541269	2541269	A	G	0.991803	121	122	1	exonic	MMEL1	.	synonymous SNV	MMEL1:NM_033467:exon5:c.T294C:p.A98A	rs10797440	.	.	0.3316	.	0.7	.	.	.	.	.	.	.	.	.	.	.	.	1161.59	snp	FAO=122	FDP=122	FR=.	FRO=0	FSAF=61	FSAR=61	FSRF=0	FSRR=0	FWDB=0.0250668	FXX=0.00812942	LEN=1	MLLD=108.127	OALT=G	OID=.	OMAPALT=G	OPOS=2541269
chr1	2560778	2560778	T	C	0.571429	4	7	1	exonic	MMEL1	.	nonsynonymous SNV	MMEL1:NM_033467:exon2:c.A146G:p.D49G	.	.	.	.	.	.	.	.	0.52	T	0.012	B	0	U	1	N	-1.64	D	23.3198	snp	FAO=4	FDP=7	FR=.	FRO=3	FSAF=0	FSAR=4	FSRF=2	FSRR=1	FWDB=0.0601611	FXX=0	LEN=1	MLLD=68.3457	OALT=C	OID=.	OMAPALT=C	OPOS=2560778
chr1	3383898	3383898	A	G	1	104	104	1	exonic	ARHGEF16	.	synonymous SNV	ARHGEF16:NM_014448:exon4:c.A801G:p.P267P	rs6424078	.	.	0.9084	.	0.92	.	.	.	.	.	.	.	.	.	.	.	.	989.119	snp	FAO=104	FDP=104	FR=.	FRO=0	FSAF=57	FSAR=47	FSRF=0	FSRR=0	FWDB=-0.00682883	FXX=0	LEN=1	MLLD=120.498	OALT=G	OID=.	OMAPALT=G	OPOS=3383898
chr1	3385330	3385330	T	C	0.97931	142	145	1	intronic	ARHGEF16	.	.	.	rs2493249	.	.	.	.	1	.	.	.	.	.	.	.	.	.	.	.	.	1377.39	snp	FAO=147	FDP=147	FR=.	FRO=0	FSAF=76	FSAR=71	FSRF=0	FSRR=0	FWDB=0.0444448	FXX=0.0199987	LEN=1	MLLD=152.121	OALT=C	OID=.	OMAPALT=C	OPOS=3385330
chr1	3389727	3389727	C	T	0.981481	53	54	1	exonic	ARHGEF16	.	nonsynonymous SNV	ARHGEF16:NM_014448:exon7:c.C1108T:p.H370Y	rs2185639	.	.	0.8722	.	0.9	.	.	0.71	T	0.011	B	0	D	0	P	0.07	T	484.106	snp	FAO=53	FDP=54	FR=.	FRO=1	FSAF=30	FSAR=23	FSRF=0	FSRR=1	FWDB=-0.0197806	FXX=0	LEN=1	MLLD=102.569	OALT=T	OID=.	OMAPALT=T	OPOS=3389727
chr1	3394456	3394456	T	C	0.991453	116	117	1	exonic	ARHGEF16	.	synonymous SNV	ARHGEF16:NM_014448:exon11:c.T1491C:p.S497S	rs4638054	.	.	0.9991	.	1	.	.	.	.	.	.	.	.	.	.	.	.	1120.96	snp	FAO=117	FDP=117	FR=.	FRO=0	FSAF=59	FSAR=58	FSRF=0	FSRR=0	FWDB=0.0546132	FXX=0	LEN=1	MLLD=172.242	OALT=C	OID=.	OMAPALT=C	OPOS=3394456
chr1	3395039	3395039	G	A	1	137	137	2	exonic	ARHGEF16	.	synonymous SNV	ARHGEF16:NM_014448:exon12:c.G1677A:p.V559V	rs10797395	.	.	0.8691	.	0.9	.	.	.	.	.	.	.	.	.	.	.	.	1313.46	snp	FAO=137	FDP=137	FR=.	FRO=0	FSAF=89	FSAR=48	FSRF=0	FSRR=0	FWDB=-0.00790753	FXX=0	LEN=1	MLLD=330.249	OALT=A	OID=.	OMAPALT=A	OPOS=3395039
chr1	3397188	3397188	T	C	0.993103	144	145	1	UTR3	ARHGEF16	NM_014448:c.*37T>C	.	.	rs2487677	.	.	0.9999	.	1	.	.	.	.	.	.	.	.	.	.	.	.	1415.64	snp	FAO=148	FDP=148	FR=.	FRO=0	FSAF=63	FSAR=85	FSRF=0	FSRR=0	FWDB=0.000164322	FXX=0	LEN=1	MLLD=217.572	OALT=C	OID=.	OMAPALT=C	OPOS=3397188
chr1	3407007	3407007	G	A	1	21	21	1	UTR3	MEGF6	NM_001409:c.*85C>T	.	.	rs2821039	.	.	.	.	0.62	.	.	.	.	.	.	.	.	.	.	.	.	195.16	snp	FAO=21	FDP=21	FR=.	FRO=0	FSAF=13	FSAR=8	FSRF=0	FSRR=0	FWDB=-0.00130806	FXX=0	LEN=1	MLLD=286.8	OALT=A	OID=.	OMAPALT=A	OPOS=3407007
chr1	3410410	3410410	C	T	0.966667	87	90	7	exonic	MEGF6	.	nonsynonymous SNV	MEGF6:NM_001409:exon34:c.G4312A:p.G1438R	rs61910697	.	.	0.0228	.	0.12	.	.	.	.	0.967	D	0.819	N	1	N	1.41	T	794.931	snp	FAO=87	FDP=90	FR=.	FRO=3	FSAF=47	FSAR=40	FSRF=2	FSRR=1	FWDB=0.00696742	FXX=0	LEN=1	MLLD=83.2179	OALT=T	OID=.	OMAPALT=T	OPOS=3410410
chr1	3410973	3410973	C	T	1	32	32	1	exonic	MEGF6	.	nonsynonymous SNV	MEGF6:NM_001409:exon32:c.G4091A:p.R1364H	rs12075570	.	.	0.0223	.	0.21	.	.	0.57	T	0.011	B	0.297	U	1	P	2.81	T	296.798	snp	FAO=32	FDP=32	FR=.	FRO=0	FSAF=12	FSAR=20	FSRF=0	FSRR=0	FWDB=0.0566839	FXX=0	LEN=1	MLLD=70.31	OALT=T	OID=.	OMAPALT=T	OPOS=3410973
chr1	3412418	3412418	G	A	0.956989	89	93	3	intronic	MEGF6	.	.	.	rs41315290	.	.	0.024	.	0.25	.	.	.	.	.	.	.	.	.	.	.	.	791.729	snp	FAO=93	FDP=93	FR=.	FRO=0	FSAF=56	FSAR=37	FSRF=0	FSRR=0	FWDB=0.0439344	FXX=0	LEN=1	MLLD=38.1311	OALT=A	OID=.	OMAPALT=A	OPOS=3412418
chr1	3412644	3412644	G	A	1	95	95	2	intronic	MEGF6	.	.	.	rs41315292	.	.	.	.	0.19	.	.	.	.	.	.	.	.	.	.	.	.	904.544	snp	FAO=95	FDP=95	FR=.	FRO=0	FSAF=43	FSAR=52	FSRF=0	FSRR=0	FWDB=0.00659412	FXX=0	LEN=1	MLLD=188.782	OALT=A	OID=.	OMAPALT=A	OPOS=3412644
chr1	3417211	3417211	G	A	0.989305	185	187	3	exonic	MEGF6	.	nonsynonymous SNV	MEGF6:NM_001409:exon21:c.C2693T:p.P898L	rs61742846	.	.	0.0296	.	0.11	.	.	0.47	T	0.006	B	0.851	N	1	N	0.94	T	1749.3	snp	FAO=186	FDP=186	FR=.	FRO=0	FSAF=116	FSAR=70	FSRF=0	FSRR=0	FWDB=0.00470792	FXX=0.0106377	LEN=1	MLLD=193.301	OALT=A	OID=.	OMAPALT=A	OPOS=3417211
chr1	3424388	3424388	G	A	0.952941	81	85	6	exonic	MEGF6	.	nonsynonymous SNV	MEGF6:NM_001409:exon14:c.C1760T:p.P587L	rs947345	.	.	0.0505	.	0.11	.	.	0.04	D	1	D	0	D	0	P	0.58	T	733.427	snp	FAO=81	FDP=84	FR=.	FRO=3	FSAF=43	FSAR=38	FSRF=1	FSRR=2	FWDB=0.0272261	FXX=0.0454494	LEN=1	MLLD=156.489	OALT=A	OID=.	OMAPALT=A	OPOS=3424388
chr1	3428160	3428160	T	G	1	91	91	1	exonic	MEGF6	.	synonymous SNV	MEGF6:NM_001409:exon9:c.A1068C:p.T356T	rs2820999	.	.	0.2961	.	0.75	.	.	.	.	.	.	.	.	.	.	.	.	865.206	snp	FAO=91	FDP=91	FR=.	FRO=0	FSAF=88	FSAR=3	FSRF=0	FSRR=0	FWDB=-0.0321846	FXX=0	LEN=1	MLLD=71.9998	OALT=G	OID=.	OMAPALT=G	OPOS=3428160
chr1	3428608	3428608	G	A	1	71	71	1	exonic	MEGF6	.	nonsynonymous SNV	MEGF6:NM_001409:exon8:c.C938T:p.A313V	rs11585362	.	.	0.1459	.	0.42	.	.	0.3	T	0.95	P	0	D	1	P	-3.01	D	673.066	snp	FAO=71	FDP=71	FR=.	FRO=0	FSAF=28	FSAR=43	FSRF=0	FSRR=0	FWDB=-0.00394875	FXX=0	LEN=1	MLLD=139.647	OALT=A	OID=.	OMAPALT=A	OPOS=3428608
chr1	3440647	3440647	T	C	1	65	65	1	intronic	MEGF6	.	.	.	rs2794322	.	.	0.9627	.	0.98	.	.	.	.	.	.	.	.	.	.	.	.	598.4	snp	FAO=62	FDP=62	FR=.	FRO=0	FSAF=28	FSAR=34	FSRF=0	FSRR=0	FWDB=0.0489774	FXX=0.0882223	LEN=1	MLLD=70.1235	OALT=C	OID=.	OMAPALT=C	OPOS=3440647
chr1	3496479	3496479	T	C	1	49	49	1	exonic	MEGF6	.	nonsynonymous SNV	MEGF6:NM_001409:exon4:c.A391G:p.S131G	rs2794340	.	.	0.916	.	0.92	.	.	0.7	T	0	B	0.014	N	0.954	P	-2.92	D	471.976	snp	FAO=49	FDP=49	FR=.	FRO=0	FSAF=23	FSAR=26	FSRF=0	FSRR=0	FWDB=0.00576228	FXX=0	LEN=1	MLLD=219.551	OALT=C	OID=.	OMAPALT=C	OPOS=3496479
chr1	3566706	3566706	G	A	0.978947	93	95	2	upstream	WRAP73	.	.	.	rs2251098	.	.	.	.	0.9	.	.	.	.	.	.	.	.	.	.	.	.	869.987	snp	FAO=93	FDP=93	FR=.	FRO=0	FSAF=31	FSAR=62	FSRF=0	FSRR=0	FWDB=0.0191583	FXX=0.0210504	LEN=1	MLLD=110.087	OALT=A	OID=.	OMAPALT=A	OPOS=3566706
chr1	3638674	3638674	C	T	0.981132	104	106	2	exonic	TP73	.	synonymous SNV	TP73:NM_001126240:exon3:c.C372T:p.T124T,TP73:NM_001126241:exon3:c.C372T:p.T124T,TP73:NM_001126242:exon3:c.C372T:p.T124T,TP73:NM_001204189:exon3:c.C372T:p.T124T,TP73:NM_001204190:exon3:c.C372T:p.T124T,TP73:NM_001204191:exon3:c.C372T:p.T124T,TP73:NM_001204192:exon3:c.C306T:p.T102T,TP73:NM_001204184:exon5:c.C519T:p.T173T,TP73:NM_001204185:exon5:c.C519T:p.T173T,TP73:NM_001204186:exon5:c.C519T:p.T173T…	rs1801174	.	.	0.8888	.	0.91	.	.	.	.	.	.	.	.	.	.	.	.	960.953	snp	FAO=104	FDP=106	FR=.	FRO=2	FSAF=56	FSAR=48	FSRF=1	FSRR=1	FWDB=-0.00448759	FXX=0	LEN=1	MLLD=90.4717	OALT=T	OID=.	OMAPALT=T	OPOS=3638674
chr1	3644349	3644349	A	G	0.989189	183	185	1	intronic	TP73	.	.	.	rs2181486	.	.	0.7935	.	0.85	.	.	.	.	.	.	.	.	.	.	.	.	1800.5	snp	FAO=188	FDP=188	FR=.	FRO=0	FSAF=88	FSAR=100	FSRF=0	FSRR=0	FWDB=0.0733703	FXX=0.00529073	LEN=1	MLLD=211.168	OALT=G	OID=.	OMAPALT=G	OPOS=3644349
chr1	3644374	3644374	A	G	1	174	174	1	intronic	TP73	.	.	.	rs2146657	.	.	0.8001	.	0.84	.	.	.	.	.	.	.	.	.	.	.	.	1728.27	snp	FAO=181	FDP=181	FR=.	FRO=0	FSAF=82	FSAR=99	FSRF=0	FSRR=0	FWDB=-0.00111061	FXX=0	LEN=1	MLLD=193.541	OALT=G	OID=.	OMAPALT=G	OPOS=3644374
chr1	3686415	3686415	C	T	0.986667	74	75	1	exonic	CCDC27	.	synonymous SNV	CCDC27:NM_152492:exon11:c.C1812T:p.N604N	rs41315316	.	.	0.0536	.	0.066	.	.	.	.	.	.	.	.	.	.	.	.	725.197	snp	FAO=78	FDP=78	FR=.	FRO=0	FSAF=35	FSAR=43	FSRF=0	FSRR=0	FWDB=0.0254152	FXX=0	LEN=1	MLLD=248.577	OALT=T	OID=.	OMAPALT=T	OPOS=3686415
chr1	3688030	3688030	C	G	0.896552	52	58	7	exonic	CCDC27	.	synonymous SNV	CCDC27:NM_152492:exon12:c.C1914G:p.P638P	rs3737592	.	.	0.0829	.	0.29	.	.	.	.	.	.	.	.	.	.	.	.	429.57	snp	FAO=52	FDP=58	FR=.	FRO=6	FSAF=21	FSAR=31	FSRF=3	FSRR=3	FWDB=0.042009	FXX=0	LEN=1	MLLD=198.462	OALT=G	OID=.	OMAPALT=G	OPOS=3688030
chr1	3698017	3698017	G	A	1	124	124	2	intronic	LRRC47	.	.	.	rs12745312	.	.	.	.	0.16	.	.	.	.	.	.	.	.	.	.	.	.	1181.51	snp	FAO=124	FDP=124	FR=.	FRO=0	FSAF=38	FSAR=86	FSRF=0	FSRR=0	FWDB=-0.00287266	FXX=0	LEN=1	MLLD=55.0298	OALT=A	OID=.	OMAPALT=A	OPOS=3698017
chr1	3701663	3701663	T	C	1	67	67	1	exonic	LRRC47	.	synonymous SNV	LRRC47:NM_020710:exon3:c.A1182G:p.P394P	rs2298227	.	.	0.1077	.	0.15	.	.	.	.	.	.	.	.	.	.	.	.	639.751	snp	FAO=67	FDP=67	FR=.	FRO=0	FSAF=46	FSAR=21	FSRF=0	FSRR=0	FWDB=0.0283797	FXX=0	LEN=1	MLLD=148.986	OALT=C	OID=.	OMAPALT=C	OPOS=3701663
chr1	3731965	3731965	G	A	0.992188	127	128	1	UTR3	CEP104	NM_014704:c.*1C>T	.	.	rs12728401	.	.	0.1332	.	0.2	.	.	.	.	.	.	.	.	.	.	.	.	1219.98	snp	FAO=127	FDP=127	FR=.	FRO=0	FSAF=49	FSAR=78	FSRF=0	FSRR=0	FWDB=-0.0269154	FXX=0.00781189	LEN=1	MLLD=70.2696	OALT=A	OID=.	OMAPALT=A	OPOS=3731965
chr1	3732103	3732103	T	C	0.991228	113	114	1	intronic	CEP104	.	.	.	rs4648409	.	.	0.5547	.	0.91	.	.	.	.	.	.	.	.	.	.	.	.	1117.33	snp	FAO=117	FDP=117	FR=.	FRO=0	FSAF=35	FSAR=82	FSRF=0	FSRR=0	FWDB=0.093647	FXX=0.00847386	LEN=1	MLLD=64.1523	OALT=C	OID=.	OMAPALT=C	OPOS=3732103
chr1	3742257	3742257	C	T	1	173	173	1	intronic	CEP104	.	.	.	rs12759497	.	.	.	.	0.26	.	.	.	.	.	.	.	.	.	.	.	.	1651.95	snp	FAO=173	FDP=173	FR=.	FRO=0	FSAF=83	FSAR=90	FSRF=0	FSRR=0	FWDB=0.0224111	FXX=0	LEN=1	MLLD=215.321	OALT=T	OID=.	OMAPALT=T	OPOS=3742257
chr1	3745787	3745787	T	C	0.993976	165	166	3	intronic	CEP104	.	.	.	rs2275832	.	.	0.5662	.	0.94	.	.	.	.	.	.	.	.	.	.	.	.	1564.91	snp	FAO=165	FDP=165	FR=.	FRO=0	FSAF=80	FSAR=85	FSRF=0	FSRR=0	FWDB=0.0140117	FXX=0.00602373	LEN=1	MLLD=187.246	OALT=C	OID=.	OMAPALT=C	OPOS=3745787
chr1	3746589	3746589	C	G	1	132	132	1	intronic	CEP104	.	.	.	rs2275826	.	.	0.9537	.	0.95	.	.	.	.	.	.	.	.	.	.	.	.	1247.81	snp	FAO=131	FDP=131	FR=.	FRO=0	FSAF=76	FSAR=55	FSRF=0	FSRR=0	FWDB=-0.0156325	FXX=0.00757518	LEN=1	MLLD=67.2722	OALT=G	OID=.	OMAPALT=G	OPOS=3746589
chr1	3746710	3746710	C	T	1	96	96	1	intronic	CEP104	.	.	.	rs17403773	.	.	.	.	0.14	.	.	.	.	.	.	.	.	.	.	.	.	906.939	snp	FAO=95	FDP=95	FR=.	FRO=0	FSAF=40	FSAR=55	FSRF=0	FSRR=0	FWDB=-0.0323702	FXX=0.0104156	LEN=1	MLLD=70.422	OALT=T	OID=.	OMAPALT=T	OPOS=3746710
chr1	3747603	3747603	T	C	1	77	77	1	intronic	CEP104	.	.	.	rs6413779	.	.	0.9538	.	0.95	.	.	.	.	.	.	.	.	.	.	.	.	735.948	snp	FAO=77	FDP=77	FR=.	FRO=0	FSAF=42	FSAR=35	FSRF=0	FSRR=0	FWDB=0.00832309	FXX=0	LEN=1	MLLD=186.368	OALT=C	OID=.	OMAPALT=C	OPOS=3747603
chr1	3755675	3755675	T	C	1	111	111	2	exonic	CEP104	.	synonymous SNV	CEP104:NM_014704:exon8:c.A744G:p.E248E	rs1891941	.	.	0.9538	.	0.95	.	.	.	.	.	.	.	.	.	.	.	.	1057.35	snp	FAO=111	FDP=111	FR=.	FRO=0	FSAF=59	FSAR=52	FSRF=0	FSRR=0	FWDB=0.0751948	FXX=0	LEN=1	MLLD=107.922	OALT=C	OID=.	OMAPALT=C	OPOS=3755675
chr1	3774130	3774130	A	G	0.989899	98	99	1	UTR5	DFFB	NM_004402:c.-38A>G,NM_001282669:c.-38A>G	.	.	rs34891610	.	.	0.2479	.	0.51	.	.	.	.	.	.	.	.	.	.	.	.	939.408	snp	FAO=99	FDP=99	FR=.	FRO=0	FSAF=55	FSAR=44	FSRF=0	FSRR=0	FWDB=0.000797199	FXX=0.009999	LEN=1	MLLD=174.928	OALT=G	OID=.	OMAPALT=G	OPOS=3774130
chr1	3774138	3774138	T	C	0.990099	100	101	1	UTR5	DFFB	NM_004402:c.-30T>C,NM_001282669:c.-30T>C	.	.	rs12723005	.	.	0.2539	.	0.51	.	.	.	.	.	.	.	.	.	.	.	.	935.035	snp	FAO=100	FDP=100	FR=.	FRO=0	FSAF=55	FSAR=45	FSRF=0	FSRR=0	FWDB=0.0679619	FXX=0.00990001	LEN=1	MLLD=61.2015	OALT=C	OID=.	OMAPALT=C	OPOS=3774138
chr1	3774296	3774296	A	G	1	83	83	1	intronic	DFFB	.	.	.	rs12722891	.	.	0.2317	.	0.52	.	.	.	.	.	.	.	.	.	.	.	.	837.629	snp	FAO=87	FDP=87	FR=.	FRO=0	FSAF=41	FSAR=46	FSRF=0	FSRR=0	FWDB=0.110627	FXX=0.0113623	LEN=1	MLLD=221.588	OALT=G	OID=.	OMAPALT=G	OPOS=3774296
chr1	3774312	3774312	T	C	1	88	88	1	intronic	DFFB	.	.	.	rs12726906	.	.	0.2165	.	0.51	.	.	.	.	.	.	.	.	.	.	.	.	844.537	snp	FAO=88	FDP=88	FR=.	FRO=0	FSAF=41	FSAR=47	FSRF=0	FSRR=0	FWDB=0.0145827	FXX=0	LEN=1	MLLD=110.448	OALT=C	OID=.	OMAPALT=C	OPOS=3774312
chr1	3782608	3782608	C	T	1	192	192	2	intronic	DFFB	.	.	.	rs10909809	.	.	0.7037	.	0.7	.	.	.	.	.	.	.	.	.	.	.	.	1834.5	snp	FAO=192	FDP=192	FR=.	FRO=0	FSAF=106	FSAR=86	FSRF=0	FSRR=0	FWDB=0.0323287	FXX=0	LEN=1	MLLD=228.637	OALT=T	OID=.	OMAPALT=T	OPOS=3782608
chr1	3786189	3786189	G	A	0.983607	180	183	2	exonic	DFFB	.	synonymous SNV	DFFB:NM_001282669:exon5:c.G603A:p.T201T,DFFB:NM_004402:exon5:c.G531A:p.T177T	rs1141070	.	.	0.3707	.	0.37	.	.	.	.	.	.	.	.	.	.	.	.	1668.2	snp	FAO=180	FDP=183	FR=.	FRO=3	FSAF=81	FSAR=99	FSRF=3	FSRR=0	FWDB=-0.0198209	FXX=0	LEN=1	MLLD=301.667	OALT=A	OID=.	OMAPALT=A	OPOS=3786189
chr1	3800242	3800242	A	G	1	152	152	2	exonic	DFFB	.	synonymous SNV	DFFB:NM_001282669:exon7:c.A1026G:p.P342P,DFFB:NM_004402:exon7:c.A954G:p.P318P	rs3205087	.	.	0.451	.	0.45	.	.	.	.	.	.	.	.	.	.	.	.	1449.61	snp	FAO=152	FDP=152	FR=.	FRO=0	FSAF=78	FSAR=74	FSRF=0	FSRR=0	FWDB=0.0100529	FXX=0	LEN=1	MLLD=354.358	OALT=G	OID=.	OMAPALT=G	OPOS=3800242
chr1	3807593	3807593	G	C	0.989474	188	190	1	exonic	C1orf174	.	nonsynonymous SNV	C1orf174:NM_207356:exon3:c.C158G:p.T53R	rs4274008	.	.	0.9922	.	1	.	.	1	T	0	B	0	N	1	P	3.42	T	1778.24	snp	FAO=188	FDP=188	FR=.	FRO=0	FSAF=107	FSAR=81	FSRF=0	FSRR=0	FWDB=0.0362898	FXX=0.0105258	LEN=1	MLLD=219.683	OALT=C	OID=.	OMAPALT=C	OPOS=3807593
chr1	4772053	4772053	T	C	0.981366	158	161	1	exonic	AJAP1	.	synonymous SNV	AJAP1:NM_001042478:exon2:c.T123C:p.C41C,AJAP1:NM_018836:exon2:c.T123C:p.C41C	rs1061968	.	.	0.3631	.	0.67	.	.	.	.	.	.	.	.	.	.	.	.	1501.77	snp	FAO=159	FDP=159	FR=.	FRO=0	FSAF=67	FSAR=92	FSRF=0	FSRR=0	FWDB=-0.00554731	FXX=0.0124216	LEN=1	MLLD=54.9744	OALT=C	OID=.	OMAPALT=C	OPOS=4772053
chr1	4772717	4772717	G	A	0.970588	33	34	4	exonic	AJAP1	.	nonsynonymous SNV	AJAP1:NM_001042478:exon2:c.G787A:p.G263R,AJAP1:NM_018836:exon2:c.G787A:p.G263R	rs242056	.	.	0.665	.	0.67	.	.	0.32	T	0.999	D	0.004	N	0.829	P	0.9	T	293.608	snp	FAO=33	FDP=34	FR=.	FRO=1	FSAF=14	FSAR=19	FSRF=1	FSRR=0	FWDB=-0.0277367	FXX=0	LEN=1	MLLD=294.643	OALT=A	OID=.	OMAPALT=A	OPOS=4772717
chr1	5934837	5934837	C	T	0.986395	145	147	4	intronic	NPHP4	.	.	.	rs1287638	.	.	.	.	0.6	.	.	.	.	.	.	.	.	.	.	.	.	1357.06	snp	FAO=145	FDP=145	FR=.	FRO=0	FSAF=62	FSAR=83	FSRF=0	FSRR=0	FWDB=-0.00898245	FXX=0.0136045	LEN=1	MLLD=157.105	OALT=T	OID=.	OMAPALT=T	OPOS=5934837
chr1	5935162	5935162	A	T	0.988372	85	86	1	splicing	NPHP4	NM_001291593:exon18:c.1279-2T>A,NM_001291594:exon17:c.1282-2T>A,NM_015102:exon21:c.2818-2T>A	.	.	rs1287637	CLINSIG=non-pathogenic;CLNDBN=not_specified;CLNREVSTAT=no_assertion_criteria_provided;CLNACC=RCV000153587.2;CLNDSDB=MedGen;CLNDSDBID=CN169374	.	0.8172	.	0.92	.	.	.	.	.	.	.	.	0	P	.	.	820.137	snp	FAO=86	FDP=86	FR=.	FRO=0	FSAF=30	FSAR=56	FSRF=0	FSRR=0	FWDB=0.00088877	FXX=0	LEN=1	MLLD=141.929	OALT=T	OID=.	OMAPALT=T	OPOS=5935162
chr1	6038583	6038583	G	C	0.994152	170	171	1	intronic	NPHP4	.	.	.	rs4908639	.	.	.	.	0.97	.	.	.	.	.	.	.	.	.	.	.	.	1623.61	snp	FAO=170	FDP=170	FR=.	FRO=0	FSAF=76	FSAR=94	FSRF=0	FSRR=0	FWDB=0.0151166	FXX=0.01734	LEN=1	MLLD=343.769	OALT=C	OID=.	OMAPALT=C	OPOS=6038583
chr1	6155332	6155332	T	C	0.842975	102	121	1	intronic	KCNAB2	.	.	.	rs1555144	.	.	0.7367	.	0.88	.	.	.	.	.	.	.	.	.	.	.	.	1145.9	snp	FAO=121	FDP=121	FR=.,HEALED	FRO=0	FSAF=56	FSAR=65	FSRF=0	FSRR=0	FWDB=0.0684514	FXX=0	LEN=1	MLLD=246.363	OALT=C	OID=.	OMAPALT=C	OPOS=6155332
chr1	6184092	6184092	A	G	1	73	73	1	exonic	CHD5	.	nonsynonymous SNV	CHD5:NM_015557:exon31:c.T4615C:p.S1539P	rs2843493	.	.	0.5813	.	1	.	.	0.35	T	0	B	0.024	N	1	P	2.15	T	689.949	snp	FAO=73	FDP=73	FR=.	FRO=0	FSAF=28	FSAR=45	FSRF=0	FSRR=0	FWDB=0.0432649	FXX=0	LEN=1	MLLD=73.5379	OALT=G	OID=.	OMAPALT=G	OPOS=6184092
chr1	6190315	6190315	C	T	1	80	80	2	exonic	CHD5	.	synonymous SNV	CHD5:NM_015557:exon22:c.G3336A:p.A1112A	rs17029184	.	.	0.0812	.	0.34	.	.	.	.	.	.	.	.	.	.	.	.	773.398	snp	FAO=80	FDP=80	FR=.	FRO=0	FSAF=28	FSAR=52	FSRF=0	FSRR=0	FWDB=0.00423765	FXX=0	LEN=1	MLLD=307.847	OALT=T	OID=.	OMAPALT=T	OPOS=6190315
chr1	6194347	6194347	T	G	0.98374	242	246	2	intronic	CHD5	.	.	.	rs3765452	.	.	0.1758	.	0.64	.	.	.	.	.	.	.	.	.	.	.	.	2251.21	snp	FAO=242	FDP=242	FR=.	FRO=0	FSAF=133	FSAR=109	FSRF=0	FSRR=0	FWDB=-0.0294646	FXX=0.0162595	LEN=1	MLLD=56.41	OALT=G	OID=.	OMAPALT=G	OPOS=6194347
chr1	6195493	6195493	G	A	0.995349	214	215	2	intronic	CHD5	.	.	.	rs2250504	.	.	0.413	.	0.8	.	.	.	.	.	.	.	.	.	.	.	.	2031.74	snp	FAO=214	FDP=214	FR=.	FRO=0	FSAF=89	FSAR=125	FSRF=0	FSRR=0	FWDB=0.0718172	FXX=0.00465095	LEN=1	MLLD=64.0273	OALT=A	OID=.	OMAPALT=A	OPOS=6195493
chr1	6195598	6195598	A	C	0.986301	216	219	2	intronic	CHD5	.	.	.	rs9434673	.	.	.	.	0.8	.	.	.	.	.	.	.	.	.	.	.	.	2026.85	snp	FAO=216	FDP=216	FR=.	FRO=0	FSAF=88	FSAR=128	FSRF=0	FSRR=0	FWDB=-0.0184943	FXX=0.013698	LEN=1	MLLD=65.3685	OALT=C	OID=.	OMAPALT=C	OPOS=6195598
chr1	6196869	6196869	A	G	0.989418	187	189	2	exonic	CHD5	.	synonymous SNV	CHD5:NM_015557:exon16:c.T2493C:p.I831I	rs2250358	.	.	0.4143	.	0.8	.	.	.	.	.	.	.	.	.	.	.	.	1788.58	snp	FAO=190	FDP=190	FR=.	FRO=0	FSAF=77	FSAR=113	FSRF=0	FSRR=0	FWDB=-0.15237	FXX=0.0104161	LEN=1	MLLD=72.0175	OALT=G	OID=.	OMAPALT=G	OPOS=6196869
chr1	6196943	6196943	A	G	0.984127	186	189	1	intronic	CHD5	.	.	.	rs2746066	.	.	0.4145	.	0.8	.	.	.	.	.	.	.	.	.	.	.	.	1815.28	snp	FAO=189	FDP=189	FR=.	FRO=0	FSAF=72	FSAR=117	FSRF=0	FSRR=0	FWDB=-0.00341104	FXX=0	LEN=1	MLLD=68.8943	OALT=G	OID=.	OMAPALT=G	OPOS=6196943
chr1	6196951	6196951	T	A	0.989418	187	189	1	intronic	CHD5	.	.	.	rs2785582	.	.	0.4143	.	0.8	.	.	.	.	.	.	.	.	.	.	.	.	1782.51	snp	FAO=187	FDP=187	FR=.	FRO=0	FSAF=70	FSAR=117	FSRF=0	FSRR=0	FWDB=0.0128508	FXX=0.0105815	LEN=1	MLLD=180.712	OALT=A	OID=.	OMAPALT=A	OPOS=6196951
chr1	6202245	6202245	G	A	1	196	196	1	exonic	CHD5	.	synonymous SNV	CHD5:NM_015557:exon15:c.C2379T:p.N793N	rs2273032	.	.	0.1143	.	0.35	.	.	.	.	.	.	.	.	.	.	.	.	1891.24	snp	FAO=197	FDP=197	FR=.	FRO=0	FSAF=95	FSAR=102	FSRF=0	FSRR=0	FWDB=-0.00759495	FXX=0	LEN=1	MLLD=229.925	OALT=A	OID=.	OMAPALT=A	OPOS=6202245
chr1	6209363	6209363	T	C	0.992806	138	139	1	exonic	CHD5	.	synonymous SNV	CHD5:NM_015557:exon8:c.A1104G:p.V368V	rs12565328	.	.	0.2867	.	0.72	.	.	.	.	.	.	.	.	.	.	.	.	1328.83	snp	FAO=138	FDP=138	FR=.	FRO=0	FSAF=61	FSAR=77	FSRF=0	FSRR=0	FWDB=-0.0397632	FXX=0.00719373	LEN=1	MLLD=68.9392	OALT=C	OID=.	OMAPALT=C	OPOS=6209363
chr1	6211183	6211183	G	A	1	296	296	1	exonic	CHD5	.	synonymous SNV	CHD5:NM_015557:exon7:c.C903T:p.F301F	rs9434711	.	.	0.2817	.	0.69	.	.	.	.	.	.	.	.	.	.	.	.	2865.96	snp	FAO=298	FDP=298	FR=.	FRO=0	FSAF=148	FSAR=150	FSRF=0	FSRR=0	FWDB=0.0850214	FXX=0	LEN=1	MLLD=58.3077	OALT=A	OID=.	OMAPALT=A	OPOS=6211183
chr1	6313938	6313938	C	T	1	58	58	1	exonic	GPR153	.	nonsynonymous SNV	GPR153:NM_207370:exon3:c.G626A:p.R209H	rs12735670	.	.	.	.	0.82	.	.	0.44	T	0.012	B	0.002	N	0.411	P	0.97	T	555.783	snp	FAO=58	FDP=58	FR=.	FRO=0	FSAF=36	FSAR=22	FSRF=0	FSRR=0	FWDB=-0.0159863	FXX=0	LEN=1	MLLD=326.202	OALT=T	OID=.	OMAPALT=T	OPOS=6313938
chr1	6314822	6314822	T	C	1	29	29	1	exonic	GPR153	.	synonymous SNV	GPR153:NM_207370:exon2:c.A144G:p.T48T	rs11590458	.	.	0.7015	.	0.82	.	.	.	.	.	.	.	.	.	.	.	.	279.431	snp	FAO=29	FDP=29	FR=.	FRO=0	FSAF=18	FSAR=11	FSRF=0	FSRR=0	FWDB=-0.0246223	FXX=0	LEN=1	MLLD=132.543	OALT=C	OID=.	OMAPALT=C	OPOS=6314822
chr1	6525592	6525592	C	G	0.4	4	10	3	exonic	TNFRSF25	.	nonsynonymous SNV	TNFRSF25:NM_001039664:exon2:c.G68C:p.R23P,TNFRSF25:NM_003790:exon2:c.G68C:p.R23P,TNFRSF25:NM_148965:exon2:c.G68C:p.R23P,TNFRSF25:NM_148966:exon2:c.G68C:p.R23P,TNFRSF25:NM_148967:exon2:c.G68C:p.R23P,TNFRSF25:NM_148970:exon2:c.G68C:p.R23P	.	.	.	.	.	.	.	.	0.37	T	0.475	P	0.958	U	1	N	2.38	T	19.943	snp	FAO=4	FDP=11	FR=.	FRO=7	FSAF=4	FSAR=0	FSRF=4	FSRR=3	FWDB=0.165843	FXX=0	LEN=1	MLLD=25.6422	OALT=G	OID=.	OMAPALT=G	OPOS=6525592
chr1	6579607	6579607	C	T	0.980892	154	157	2	UTR5	PLEKHG5	NM_198681:c.-36G>A	.	.	rs1556035	.	.	0.8862	.	0.93	.	.	.	.	.	.	.	.	.	.	.	.	1426.95	snp	FAO=154	FDP=157	FR=.	FRO=3	FSAF=49	FSAR=105	FSRF=3	FSRR=0	FWDB=0.0621709	FXX=0	LEN=1	MLLD=64.7344	OALT=T	OID=.	OMAPALT=T	OPOS=6579607
chr1	6586070	6586070	C	T	1	137	137	1	intronic	NOL9	.	.	.	rs7548042	.	.	0.9998	.	1	.	.	.	.	.	.	.	.	.	.	.	.	1316.26	snp	FAO=137	FDP=137	FR=.	FRO=0	FSAF=54	FSAR=83	FSRF=0	FSRR=0	FWDB=0.00262727	FXX=0.00724585	LEN=1	MLLD=109.896	OALT=T	OID=.	OMAPALT=T	OPOS=6586070
chr1	6614391	6614391	A	C	1	61	61	1	exonic	NOL9	.	nonsynonymous SNV	NOL9:NM_024654:exon1:c.T172G:p.S58A	rs6693391	.	.	0.9949	.	1	.	.	1	T	0	B	0.1	N	1	P	2.4	T	575.092	snp	FAO=61	FDP=61	FR=.	FRO=0	FSAF=27	FSAR=34	FSRF=0	FSRR=0	FWDB=0.0122155	FXX=0.0161264	LEN=1	MLLD=146.007	OALT=C	OID=.	OMAPALT=C	OPOS=6614391
chr1	6614415	6614415	A	G	1	21	21	1	exonic	NOL9	.	nonsynonymous SNV	NOL9:NM_024654:exon1:c.T148C:p.W50R	rs6693400	.	.	0.999	.	1	.	.	1	T	0	B	0.031	N	1	P	2.5	T	193.41	snp	FAO=21	FDP=21	FR=.	FRO=0	FSAF=9	FSAR=12	FSRF=0	FSRR=0	FWDB=0.0254287	FXX=0.0454339	LEN=1	MLLD=148.534	OALT=G	OID=.	OMAPALT=G	OPOS=6614415
chr1	6614535	6614535	G	A	1	21	21	1	exonic	NOL9	.	nonsynonymous SNV	NOL9:NM_024654:exon1:c.C28T:p.R10W	rs4908923	.	.	0.8867	.	0.93	.	.	0	D	1	D	0.092	N	1	P	1.96	T	195.147	snp	FAO=21	FDP=21	FR=.	FRO=0	FSAF=8	FSAR=13	FSRF=0	FSRR=0	FWDB=-0.0207077	FXX=0	LEN=1	MLLD=70.8077	OALT=A	OID=.	OMAPALT=A	OPOS=6614535
chr1	6635231	6635231	A	G	0.995	199	200	2	exonic	TAS1R1	.	nonsynonymous SNV	TAS1R1:NM_138697:exon3:c.A1039G:p.K347E	rs10864628	.	.	0.9993	.	1	.	.	1	T	0.056	B	0.834	N	1	P	-2.1	D	1894.95	snp	FAO=198	FDP=198	FR=.	FRO=0	FSAF=96	FSAR=102	FSRF=0	FSRR=0	FWDB=-0.00944487	FXX=0.0149246	LEN=1	MLLD=68.7453	OALT=G	OID=.	OMAPALT=G	OPOS=6635231
chr1	6659505	6659505	G	A	1	30	30	2	exonic	KLHL21	.	synonymous SNV	KLHL21:NM_014851:exon2:c.C1029T:p.S343S	rs2232460	.	.	0.3381	.	0.48	.	.	.	.	.	.	.	.	.	.	.	.	292.03	snp	FAO=30	FDP=30	FR=.	FRO=0	FSAF=19	FSAR=11	FSRF=0	FSRR=0	FWDB=0.00255836	FXX=0	LEN=1	MLLD=287.875	OALT=A	OID=.	OMAPALT=A	OPOS=6659505
chr1	6681744	6681744	C	T	1	139	139	1	UTR3	PHF13	NM_153812:c.*47C>T	.	.	rs3747994	.	.	0.7116	.	0.81	.	.	.	.	.	.	.	.	.	.	.	.	1338.32	snp	FAO=139	FDP=139	FR=.	FRO=0	FSAF=66	FSAR=73	FSRF=0	FSRR=0	FWDB=-0.0209324	FXX=0	LEN=1	MLLD=190.356	OALT=T	OID=.	OMAPALT=T	OPOS=6681744
chr1	6693097	6693097	A	G	1	97	97	1	exonic	THAP3	.	nonsynonymous SNV	THAP3:NM_001195752:exon5:c.A677G:p.Q226R,THAP3:NM_001195753:exon6:c.A680G:p.Q227R	rs3174820	.	.	0.3446	.	0.49	.	.	0.83	T	0	B	0	N	1	P	-3.4	D	855.715	snp	FAO=89	FDP=89	FR=.	FRO=0	FSAF=49	FSAR=40	FSRF=0	FSRR=0	FWDB=0.0290944	FXX=0.101	LEN=1	MLLD=120.974	OALT=G	OID=.	OMAPALT=G	OPOS=6693097
chr1	6694207	6694207	A	G	0.984375	63	64	2	UTR3	THAP3	NM_138350:c.*59A>G	.	.	rs12727844	.	.	0.3567	.	0.49	.	.	.	.	.	.	.	.	.	.	.	.	595.389	snp	FAO=63	FDP=63	FR=.	FRO=0	FSAF=25	FSAR=38	FSRF=0	FSRR=0	FWDB=-0.10036	FXX=0.0156226	LEN=1	MLLD=75.7866	OALT=G	OID=.	OMAPALT=G	OPOS=6694207
chr1	6695802	6695802	A	G	1	191	191	1	intronic	DNAJC11	.	.	.	rs6577583	.	.	0.6994	.	0.8	.	.	.	.	.	.	.	.	.	.	.	.	1826.98	snp	FAO=191	FDP=191	FR=.	FRO=0	FSAF=79	FSAR=112	FSRF=0	FSRR=0	FWDB=-0.0304384	FXX=0	LEN=1	MLLD=63.9144	OALT=G	OID=.	OMAPALT=G	OPOS=6695802
chr1	6704635	6704635	A	G	1	135	135	1	exonic	DNAJC11	.	synonymous SNV	DNAJC11:NM_018198:exon10:c.T1080C:p.G360G	rs200458	.	.	0.9117	.	0.97	.	.	.	.	.	.	.	.	.	.	.	.	1289.43	snp	FAO=135	FDP=135	FR=.	FRO=0	FSAF=70	FSAR=65	FSRF=0	FSRR=0	FWDB=0.00433357	FXX=0	LEN=1	MLLD=64.0234	OALT=G	OID=.	OMAPALT=G	OPOS=6704635
chr1	7737799	7737799	A	G	0.989362	93	94	2	intronic	CAMTA1	.	.	.	rs3011926	.	.	0.5414	.	0.66	.	.	.	.	.	.	.	.	.	.	.	.	866.917	snp	FAO=93	FDP=94	FR=.	FRO=1	FSAF=26	FSAR=67	FSRF=1	FSRR=0	FWDB=-0.0547299	FXX=0	LEN=1	MLLD=66.2343	OALT=G	OID=.	OMAPALT=G	OPOS=7737799
chr1	7861304	7861304	T	C	0.985577	205	208	1	intronic	PER3	.	.	.	rs707465	.	.	0.3364	.	0.58	.	.	.	.	.	.	.	.	.	.	.	.	1953.14	snp	FAO=205	FDP=205	FR=.	FRO=0	FSAF=93	FSAR=112	FSRF=0	FSRR=0	FWDB=-0.030341	FXX=0.0144224	LEN=1	MLLD=187.987	OALT=C	OID=.	OMAPALT=C	OPOS=7861304
chr1	7869915	7869915	G	C	1	23	23	1	intronic	PER3	.	.	.	rs228668	.	.	0.9551	.	1	.	.	.	.	.	.	.	.	.	.	.	.	210.674	snp	FAO=23	FDP=23	FR=.	FRO=0	FSAF=11	FSAR=12	FSRF=0	FSRR=0	FWDB=0.0334248	FXX=0	LEN=1	MLLD=65.0236	OALT=C	OID=.	OMAPALT=C	OPOS=7869915
chr1	7870048	7870048	T	C	1	21	21	1	exonic	PER3	.	synonymous SNV	PER3:NM_001289861:exon12:c.T1338C:p.S446S,PER3:NM_001289862:exon12:c.T1338C:p.S446S,PER3:NM_001289863:exon12:c.T1338C:p.S446S,PER3:NM_001289864:exon12:c.T381C:p.S127S,PER3:NM_016831:exon12:c.T1335C:p.S445S	rs228669	.	.	0.9257	.	0.97	.	.	.	.	.	.	.	.	.	.	.	.	195.16	snp	FAO=21	FDP=21	FR=.	FRO=0	FSAF=8	FSAR=13	FSRF=0	FSRR=0	FWDB=0.0171029	FXX=0	LEN=1	MLLD=72.7011	OALT=C	OID=.	OMAPALT=C	OPOS=7870048
chr1	7886424	7886424	G	A	1	126	126	1	intronic	PER3	.	.	.	rs697693	.	.	.	.	0.49	.	.	.	.	.	.	.	.	.	.	.	.	1220.02	snp	FAO=127	FDP=127	FR=.	FRO=0	FSAF=77	FSAR=50	FSRF=0	FSRR=0	FWDB=0.00780096	FXX=0.00781189	LEN=1	MLLD=328.46	OALT=A	OID=.	OMAPALT=A	OPOS=7886424
chr1	7887248	7887248	G	A	1	70	70	2	exonic	PER3	.	synonymous SNV	PER3:NM_001289861:exon18:c.G2259A:p.P753P,PER3:NM_001289862:exon18:c.G2259A:p.P753P,PER3:NM_001289863:exon18:c.G2238A:p.P746P,PER3:NM_001289864:exon18:c.G1302A:p.P434P,PER3:NM_016831:exon18:c.G2235A:p.P745P	rs2859387	.	.	0.3556	.	0.8	.	.	.	.	.	.	.	.	.	.	.	.	677.134	snp	FAO=70	FDP=70	FR=.	FRO=0	FSAF=32	FSAR=38	FSRF=0	FSRR=0	FWDB=0.00673718	FXX=0	LEN=1	MLLD=304.122	OALT=A	OID=.	OMAPALT=A	OPOS=7887248
chr1	7887493	7887493	T	C	1	197	197	1	exonic	PER3	.	nonsynonymous SNV	PER3:NM_001289861:exon18:c.T2504C:p.L835P,PER3:NM_001289862:exon18:c.T2504C:p.L835P,PER3:NM_001289863:exon18:c.T2483C:p.L828P,PER3:NM_001289864:exon18:c.T1547C:p.L516P,PER3:NM_016831:exon18:c.T2480C:p.L827P	rs228696	.	.	0.9548	.	1	.	.	1	T	0	B	0.738	N	1	P	2.89	T	1941.64	snp	FAO=203	FDP=203	FR=.	FRO=0	FSAF=101	FSAR=102	FSRF=0	FSRR=0	FWDB=-0.00123874	FXX=0	LEN=1	MLLD=102.104	OALT=C	OID=.	OMAPALT=C	OPOS=7887493
chr1	7889941	7889941	C	T	0.987406	392	397	2	exonic	PER3	.	synonymous SNV	PER3:NM_001289861:exon19:c.C2931T:p.T977T,PER3:NM_001289862:exon19:c.C2934T:p.T978T,PER3:NM_001289863:exon19:c.C2910T:p.T970T,PER3:NM_001289864:exon19:c.C1974T:p.T658T,PER3:NM_016831:exon19:c.C2907T:p.T969T	rs2640908	.	.	0.1881	.	0.5	.	.	.	.	.	.	.	.	.	.	.	.	3681.68	snp	FAO=393	FDP=393	FR=.	FRO=0	FSAF=227	FSAR=166	FSRF=0	FSRR=0	FWDB=0.0171486	FXX=0.0100753	LEN=1	MLLD=223.629	OALT=T	OID=.	OMAPALT=T	OPOS=7889941
chr1	7890053	7890053	G	A	0.957198	246	257	1	exonic	PER3	.	nonsynonymous SNV	PER3:NM_001289862:exon19:c.G3046A:p.A1016T,PER3:NM_001289864:exon19:c.G2086A:p.A696T,PER3:NM_016831:exon19:c.G3019A:p.A1007T	rs1776342	.	.	.	.	.	.	.	0.47	T	0.117	B	0	N	1	N	2.51	T	2196.4	snp	FAO=247	FDP=257	FR=.	FRO=10	FSAF=130	FSAR=117	FSRF=0	FSRR=10	FWDB=0.0605269	FXX=0	LEN=1	MLLD=184.357	OALT=A	OID=.	OMAPALT=A	OPOS=7890053
chr1	7890055	7890055	T	A	0.961089	247	257	1	exonic	PER3	.	synonymous SNV	PER3:NM_001289862:exon19:c.T3048A:p.A1016A,PER3:NM_001289864:exon19:c.T2088A:p.A696A,PER3:NM_016831:exon19:c.T3021A:p.A1007A	rs11121034	.	.	.	.	.	.	.	.	.	.	.	.	.	.	.	.	.	2213.46	snp	FAO=247	FDP=257	FR=.	FRO=10	FSAF=130	FSAR=117	FSRF=0	FSRR=10	FWDB=0.011721	FXX=0	LEN=1	MLLD=69.953	OALT=A	OID=.	OMAPALT=A	OPOS=7890055
chr1	7890063	7890064	CA	TG	0.945833	227	240	1	exonic;splicing	PER3;PER3	.	nonframeshift substitution	PER3:NM_001289862:exon19:c.3056_3057TG,PER3:NM_001289864:exon19:c.2096_2097TG,PER3:NM_016831:exon19:c.3029_3030TG	.	.	.	.	.	.	.	.	.	.	.	.	.	.	.	.	.	.	2032.68	mnp	FAO=227	FDP=237	FR=.	FRO=10	FSAF=118	FSAR=109	FSRF=0	FSRR=10	FWDB=0.0533154	FXX=0.0124995	LEN=2	MLLD=136.533	OALT=TG	OID=.	OMAPALT=TG	OPOS=7890063
chr1	7890069	7890069	C	T	0.95	228	240	1	exonic	PER3	.	nonsynonymous SNV	PER3:NM_001289862:exon19:c.C3062T:p.S1021L,PER3:NM_001289864:exon19:c.C2102T:p.S701L,PER3:NM_016831:exon19:c.C3035T:p.S1012L,PER3:NM_001289861:exon20:c.C3005T:p.S1002L,PER3:NM_001289863:exon20:c.C2984T:p.S995L	rs12750400	.	.	.	.	.	.	.	0.33	T	0.992	D	0.121	N	1	N	2.63	T	2014.07	snp	FAO=229	FDP=241	FR=.	FRO=12	FSAF=118	FSAR=111	FSRF=1	FSRR=11	FWDB=0.0880174	FXX=0	LEN=1	MLLD=181.755	OALT=T	OID=.	OMAPALT=T	OPOS=7890069
chr1	7890264	7890264	A	G	0.995025	200	201	1	intronic	PER3	.	.	.	rs1773135	.	.	0.6566	.	0.85	.	.	.	.	.	.	.	.	.	.	.	.	1921.57	snp	FAO=201	FDP=201	FR=.	FRO=0	FSAF=103	FSAR=98	FSRF=0	FSRR=0	FWDB=0.00859539	FXX=0.00495025	LEN=1	MLLD=195.644	OALT=G	OID=.	OMAPALT=G	OPOS=7890264
chr1	7913430	7913430	G	A	0.988636	87	88	1	exonic	UTS2	.	nonsynonymous SNV	UTS2:NM_021995:exon1:c.C62T:p.T21M	rs228648	.	.	0.5692	.	0.63	.	.	0.12	T	0.216	B	.	.	1	P	1.34	T	818.422	snp	FAO=87	FDP=88	FR=.	FRO=1	FSAF=39	FSAR=48	FSRF=0	FSRR=1	FWDB=0.00107265	FXX=0	LEN=1	MLLD=70.0882	OALT=A	OID=.	OMAPALT=A	OPOS=7913430
chr1	7998242	7998242	C	T	0.990099	100	101	1	intronic	TNFRSF9	.	.	.	rs371929562	.	.	0.0002	.	0.0004	.	.	.	.	.	.	.	.	.	.	.	.	951.988	snp	FAO=100	FDP=100	FR=.	FRO=0	FSAF=46	FSAR=54	FSRF=0	FSRR=0	FWDB=-0.00417216	FXX=0.00990001	LEN=1	MLLD=146.591	OALT=T	OID=.	OMAPALT=T	OPOS=7998242
chr1	8390246	8390246	T	C	1	175	175	1	intronic	SLC45A1	.	.	.	rs12565834	.	.	0.286	.	0.55	.	.	.	.	.	.	.	.	.	.	.	.	1674.42	snp	FAO=175	FDP=175	FR=.	FRO=0	FSAF=84	FSAR=91	FSRF=0	FSRR=0	FWDB=-0.00972541	FXX=0	LEN=1	MLLD=261.029	OALT=C	OID=.	OMAPALT=C	OPOS=8390246
chr1	8390888	8390888	G	A	1	79	79	1	exonic	SLC45A1	.	synonymous SNV	SLC45A1:NM_001080397:exon5:c.G1437A:p.P479P	rs2289731	.	.	0.3233	.	0.54	.	Name=Breast cancer	.	.	.	.	.	.	.	.	.	.	760.764	snp	FAO=79	FDP=79	FR=.	FRO=0	FSAF=43	FSAR=36	FSRF=0	FSRR=0	FWDB=0.0127764	FXX=0	LEN=1	MLLD=153.451	OALT=A	OID=.	OMAPALT=A	OPOS=8390888
chr1	8404169	8404169	T	A	1	62	62	1	UTR3	SLC45A1	NM_001080397:c.*96T>A	.	.	rs6685844	.	.	.	.	1	.	.	.	.	.	.	.	.	.	.	.	.	584.233	snp	FAO=62	FDP=62	FR=.	FRO=0	FSAF=24	FSAR=38	FSRF=0	FSRR=0	FWDB=-0.00492416	FXX=0	LEN=1	MLLD=74.3295	OALT=A	OID=.	OMAPALT=A	OPOS=8404169
chr1	8418644	8418644	C	A	0.990431	207	209	3	exonic	RERE	.	synonymous SNV	RERE:NM_001042682:exon10:c.G2289T:p.R763R,RERE:NM_001042681:exon20:c.G3951T:p.R1317R,RERE:NM_012102:exon21:c.G3951T:p.R1317R	rs11121172	.	.	0.6774	.	0.9	.	.	.	.	.	.	.	.	.	.	.	.	1957.41	snp	FAO=207	FDP=207	FR=.	FRO=0	FSAF=97	FSAR=110	FSRF=0	FSRR=0	FWDB=0.0411155	FXX=0.00956892	LEN=1	MLLD=183.486	OALT=A	OID=.	OMAPALT=A	OPOS=8418644
chr1	8418650	8418650	T	C	1	202	202	1	exonic	RERE	.	synonymous SNV	RERE:NM_001042682:exon10:c.A2283G:p.R761R,RERE:NM_001042681:exon20:c.A3945G:p.R1315R,RERE:NM_012102:exon21:c.A3945G:p.R1315R	rs1058766	.	.	0.679	.	0.9	.	.	.	.	.	.	.	.	.	.	.	.	1999.28	snp	FAO=208	FDP=208	FR=.	FRO=0	FSAF=96	FSAR=112	FSRF=0	FSRR=0	FWDB=0.0257312	FXX=0	LEN=1	MLLD=245.773	OALT=C	OID=.	OMAPALT=C	OPOS=8418650
chr1	8425900	8425900	T	C	0.995327	426	428	1	exonic	RERE	.	synonymous SNV	RERE:NM_001042681:exon13:c.A1419G:p.T473T,RERE:NM_012102:exon14:c.A1419G:p.T473T	rs3753275	.	.	0.1912	.	0.41	.	Name=Educational attainment	.	.	.	.	.	.	.	.	.	.	3815.41	snp	FAO=398	FDP=398	FR=.	FRO=0	FSAF=214	FSAR=184	FSRF=0	FSRR=0	FWDB=-0.00462467	FXX=0.00499988	LEN=1	MLLD=147.889	OALT=C	OID=.	OMAPALT=C	OPOS=8425900
chr1	9063602	9063602	G	C	0.977011	170	174	2	intronic	SLC2A7	.	.	.	rs4908804	.	.	0.4609	.	0.71	.	.	.	.	.	.	.	.	.	.	.	.	1572.87	snp	FAO=172	FDP=172	FR=.	FRO=0	FSAF=62	FSAR=110	FSRF=0	FSRR=0	FWDB=0.0249172	FXX=0.0171419	LEN=1	MLLD=283.201	OALT=C	OID=.	OMAPALT=C	OPOS=9063602
chr1	9307033	9307033	G	A	0.985816	139	141	1	exonic	H6PD	.	synonymous SNV	H6PD:NM_001282587:exon3:c.G669A:p.A223A,H6PD:NM_004285:exon3:c.G636A:p.A212A	rs7524046	.	.	0.2388	.	0.42	.	.	.	.	.	.	.	.	.	.	.	.	1293.22	snp	FAO=139	FDP=141	FR=.	FRO=2	FSAF=59	FSAR=80	FSRF=2	FSRR=0	FWDB=0.0163001	FXX=0	LEN=1	MLLD=136.198	OALT=A	OID=.	OMAPALT=A	OPOS=9307033
chr1	9307138	9307138	T	C	1	85	85	1	exonic	H6PD	.	synonymous SNV	H6PD:NM_001282587:exon3:c.T774C:p.A258A,H6PD:NM_004285:exon3:c.T741C:p.A247A	rs11121350	.	.	0.2395	.	0.44	.	.	.	.	.	.	.	.	.	.	.	.	808.31	snp	FAO=85	FDP=85	FR=.	FRO=0	FSAF=26	FSAR=59	FSRF=0	FSRR=0	FWDB=0.00423719	FXX=0	LEN=1	MLLD=140.254	OALT=C	OID=.	OMAPALT=C	OPOS=9307138
chr1	9323910	9323910	G	A	1	119	119	3	exonic	H6PD	.	nonsynonymous SNV	H6PD:NM_001282587:exon5:c.G1391A:p.R464Q,H6PD:NM_004285:exon5:c.G1358A:p.R453Q	rs6688832	CLINSIG=unknown;CLNDBN=Cortisone_reductase_deficiency_1;CLNREVSTAT=no_assertion_criteria_provided;CLNACC=RCV000017511.1;CLNDSDB=MedGen:OMIM:Orphanet;CLNDSDBID=C3551716:604931:ORPHA168588	.	0.2292	.	0.49	.	.	0.49	T	0.001	B	0.301	N	1	P	-4.83	D	1145.8	snp	FAO=119	FDP=119	FR=.	FRO=0	FSAF=56	FSAR=63	FSRF=0	FSRR=0	FWDB=0.012018	FXX=0	LEN=1	MLLD=271.483	OALT=A	OID=.	OMAPALT=A	OPOS=9323910
chr1	9416346	9416346	C	T	0.994737	378	380	1	exonic	SPSB1	.	synonymous SNV	SPSB1:NM_025106:exon2:c.C396T:p.L132L	rs3795309	.	.	0.299	.	0.32	.	.	.	.	.	.	.	.	.	.	.	.	3623.13	snp	FAO=378	FDP=378	FR=.	FRO=0	FSAF=174	FSAR=204	FSRF=0	FSRR=0	FWDB=-0.0220445	FXX=0.00526302	LEN=1	MLLD=195.128	OALT=T	OID=.	OMAPALT=T	OPOS=9416346
chr1	9670834	9670834	C	T	1	78	78	2	exonic	TMEM201	.	nonsynonymous SNV	TMEM201:NM_001130924:exon9:c.C1736T:p.P579L	rs4926472	.	.	0.8058	.	0.81	.	.	0.15	T	0.007	B	0.492	N	1	P	.	.	748.278	snp	FAO=78	FDP=78	FR=.	FRO=0	FSAF=48	FSAR=30	FSRF=0	FSRR=0	FWDB=0.123239	FXX=0	LEN=1	MLLD=77.287	OALT=T	OID=.	OMAPALT=T	OPOS=9670834
chr1	9782556	9782556	C	T	0.989362	186	188	1	intronic	PIK3CD	.	.	.	rs11589267	.	.	0.4613	.	0.49	.	.	.	.	.	.	.	.	.	.	.	.	1766.51	snp	FAO=187	FDP=187	FR=.	FRO=0	FSAF=109	FSAR=78	FSRF=0	FSRR=0	FWDB=-0.0125995	FXX=0.00531887	LEN=1	MLLD=61.3853	OALT=T	OID=.	OMAPALT=T	OPOS=9782556
chr1	9816620	9816620	T	C	1	68	68	1	intronic	CLSTN1	.	.	.	rs6680090	.	.	0.9532	.	1	.	.	.	.	.	.	.	.	.	.	.	.	652.033	snp	FAO=68	FDP=68	FR=.	FRO=0	FSAF=38	FSAR=30	FSRF=0	FSRR=0	FWDB=0.0094033	FXX=0	LEN=1	MLLD=335.763	OALT=C	OID=.	OMAPALT=C	OPOS=9816620
chr1	10386078	10386078	G	A	1	63	63	2	intronic	KIF1B	.	.	.	rs189896694	.	.	.	.	0.002	.	.	.	.	.	.	.	.	.	.	.	.	593.884	snp	FAO=63	FDP=63	FR=.	FRO=0	FSAF=27	FSAR=36	FSRF=0	FSRR=0	FWDB=0.0751773	FXX=0	LEN=1	MLLD=64.0743	OALT=A	OID=.	OMAPALT=A	OPOS=10386078
chr1	10460485	10460485	T	C	1	31	31	1	exonic	PGD	.	synonymous SNV	PGD:NM_001304451:exon3:c.T120C:p.D40D,PGD:NM_001304452:exon3:c.T81C:p.D27D,PGD:NM_002631:exon3:c.T120C:p.D40D	rs1049887	.	.	0.3027	.	0.36	.	.	0	D	.	.	.	.	0	P	.	.	290.009	snp	FAO=31	FDP=31	FR=.	FRO=0	FSAF=12	FSAR=19	FSRF=0	FSRR=0	FWDB=0.00541018	FXX=0	LEN=1	MLLD=194.697	OALT=C	OID=.	OMAPALT=C	OPOS=10460485
chr1	10473196	10473196	C	T	1	165	165	1	exonic	PGD	.	synonymous SNV	PGD:NM_001304451:exon7:c.C666T:p.D222D,PGD:NM_001304452:exon8:c.C693T:p.D231D,PGD:NM_002631:exon8:c.C732T:p.D244D	rs2229687	.	.	0.3276	.	0.39	.	.	.	.	.	.	.	.	.	.	.	.	1578.14	snp	FAO=165	FDP=165	FR=.	FRO=0	FSAF=73	FSAR=92	FSRF=0	FSRR=0	FWDB=-0.00212826	FXX=0	LEN=1	MLLD=164.231	OALT=T	OID=.	OMAPALT=T	OPOS=10473196
chr1	10479635	10479635	C	G	1	111	111	1	intronic	PGD	.	.	.	rs2298570	.	.	0.4797	.	0.73	.	.	.	.	.	.	.	.	.	.	.	.	1154.98	snp	FAO=121	FDP=121	FR=.	FRO=0	FSAF=60	FSAR=61	FSRF=0	FSRR=0	FWDB=0.00356313	FXX=0.0319974	LEN=1	MLLD=157.753	OALT=G	OID=.	OMAPALT=G	OPOS=10479635
chr1	10479678	10479678	G	A	1	141	141	1	intronic	PGD	.	.	.	rs1889309	.	.	0.3013	.	0.35	.	.	.	.	.	.	.	.	.	.	.	.	1346.01	snp	FAO=141	FDP=141	FR=.	FRO=0	FSAF=60	FSAR=81	FSRF=0	FSRR=0	FWDB=-0.00496782	FXX=0	LEN=1	MLLD=322.072	OALT=A	OID=.	OMAPALT=A	OPOS=10479678
chr1	10511589	10511589	T	C	1	52	52	1	exonic	APITD1-CORT,CORT	.	synonymous SNV	CORT:NM_001302:exon2:c.T255C:p.S85S,APITD1-CORT:NM_001243768:exon4:c.T369C:p.S123S,APITD1-CORT:NM_198544:exon5:c.T432C:p.S144S	rs666103	.	.	0.9375	.	0.94	.	.	.	.	.	.	.	.	.	.	.	.	488.268	snp	FAO=52	FDP=52	FR=.	FRO=0	FSAF=22	FSAR=30	FSRF=0	FSRR=0	FWDB=-0.0144406	FXX=0	LEN=1	MLLD=180.144	OALT=C	OID=.	OMAPALT=C	OPOS=10511589
chr1	10596341	10596341	C	T	0.982759	57	58	2	exonic	PEX14	.	synonymous SNV	PEX14:NM_004565:exon3:c.C156T:p.F52F	rs12375	.	.	0.3221	.	0.43	.	.	.	.	.	.	.	.	.	.	.	.	530.654	snp	FAO=57	FDP=58	FR=.	FRO=1	FSAF=32	FSAR=25	FSRF=0	FSRR=1	FWDB=-0.0504022	FXX=0	LEN=1	MLLD=56.8089	OALT=T	OID=.	OMAPALT=T	OPOS=10596341
chr1	11087524	11087524	G	A	0.991667	238	240	2	exonic	MASP2	.	synonymous SNV	MASP2:NM_006610:exon11:c.C1479T:p.S493S	rs1782455	.	.	0.833	.	0.87	.	.	.	.	.	.	.	.	.	.	.	.	2254.15	snp	FAO=239	FDP=239	FR=.	FRO=0	FSAF=126	FSAR=113	FSRF=0	FSRR=0	FWDB=0.0297382	FXX=0.00829841	LEN=1	MLLD=150.624	OALT=A	OID=.	OMAPALT=A	OPOS=11087524
chr1	11090916	11090916	C	A	1	76	76	1	exonic	MASP2	.	nonsynonymous SNV	MASP2:NM_006610:exon9:c.G1111T:p.D371Y	rs12711521	.	.	0.8147	.	0.82	.	.	0.04	D	0.748	P	0.005	N	0	P	-0.28	T	737.855	snp	FAO=77	FDP=77	FR=.	FRO=0	FSAF=35	FSAR=42	FSRF=0	FSRR=0	FWDB=0.00353732	FXX=0.0128189	LEN=1	MLLD=193.101	OALT=A	OID=.	OMAPALT=A	OPOS=11090916
chr1	11095039	11095039	C	T	1	183	183	1	intronic	MASP2	.	.	.	rs6695096	.	.	.	.	0.87	.	.	.	.	.	.	.	.	.	.	.	.	1749.82	snp	FAO=183	FDP=183	FR=.	FRO=0	FSAF=79	FSAR=104	FSRF=0	FSRR=0	FWDB=0.00683032	FXX=0.00543449	LEN=1	MLLD=174.416	OALT=T	OID=.	OMAPALT=T	OPOS=11095039
chr1	11128001	11128001	A	G	0.993289	148	149	1	intronic	EXOSC10	.	.	.	rs2791657	.	.	.	.	0.79	.	.	.	.	.	.	.	.	.	.	.	.	1425.03	snp	FAO=148	FDP=148	FR=.	FRO=0	FSAF=70	FSAR=78	FSRF=0	FSRR=0	FWDB=0.0129245	FXX=0.00671096	LEN=1	MLLD=177.121	OALT=G	OID=.	OMAPALT=G	OPOS=11128001
chr1	11128654	11128654	G	A	0.985612	137	139	1	intronic	EXOSC10	.	.	.	rs2791655	.	.	0.7124	.	0.8	.	.	.	.	.	.	.	.	.	.	.	.	1392.74	snp	FAO=146	FDP=146	FR=.	FRO=0	FSAF=90	FSAR=56	FSRF=0	FSRR=0	FWDB=0.020259	FXX=0	LEN=1	MLLD=150.218	OALT=A	OID=.	OMAPALT=A	OPOS=11128654
chr1	11132217	11132217	G	A	0.979167	94	96	1	exonic	EXOSC10	.	synonymous SNV	EXOSC10:NM_002685:exon19:c.C2094T:p.R698R,EXOSC10:NM_001001998:exon20:c.C2169T:p.R723R	rs1130683	.	.	0.738	.	0.81	.	.	.	.	.	.	.	.	.	.	.	.	910.956	snp	FAO=96	FDP=96	FR=.	FRO=0	FSAF=62	FSAR=34	FSRF=0	FSRR=0	FWDB=-0.0129771	FXX=0	LEN=1	MLLD=171.59	OALT=A	OID=.	OMAPALT=A	OPOS=11132217
chr1	11141187	11141187	C	G	0.992806	138	139	2	exonic	EXOSC10	.	synonymous SNV	EXOSC10:NM_001001998:exon11:c.G1389C:p.P463P,EXOSC10:NM_002685:exon11:c.G1389C:p.P463P	rs2258621	.	.	0.7614	.	0.94	.	.	.	.	.	.	.	.	.	.	.	.	1311.25	snp	FAO=138	FDP=138	FR=.	FRO=0	FSAF=81	FSAR=57	FSRF=0	FSRR=0	FWDB=-0.0172307	FXX=0.00719373	LEN=1	MLLD=57.6619	OALT=G	OID=.	OMAPALT=G	OPOS=11141187
chr1	11187893	11187893	T	C	1	148	148	1	intronic	MTOR	.	.	.	rs1770344	.	.	0.9997	.	1	.	.	.	.	.	.	.	.	.	.	.	.	1422.06	snp	FAO=148	FDP=148	FR=.	FRO=0	FSAF=64	FSAR=84	FSRF=0	FSRR=0	FWDB=-0.0358793	FXX=0	LEN=1	MLLD=152.105	OALT=C	OID=.	OMAPALT=C	OPOS=11187893
chr1	11205058	11205058	C	T	1	214	214	1	exonic	MTOR	.	synonymous SNV	MTOR:NM_004958:exon33:c.G4731A:p.A1577A	rs1057079	.	.	0.735	.	0.82	.	.	.	.	.	.	.	.	.	.	.	.	2059.56	snp	FAO=215	FDP=215	FR=.	FRO=0	FSAF=97	FSAR=118	FSRF=0	FSRR=0	FWDB=0.0460814	FXX=0	LEN=1	MLLD=71.62	OALT=T	OID=.	OMAPALT=T	OPOS=11205058
chr1	11288758	11288758	G	A	0.989247	92	93	1	exonic	MTOR	.	synonymous SNV	MTOR:NM_004958:exon19:c.C2997T:p.N999N	rs1064261	.	.	0.7287	.	0.92	.	.	.	.	.	.	.	.	.	.	.	.	856.273	snp	FAO=92	FDP=93	FR=.	FRO=1	FSAF=33	FSAR=59	FSRF=0	FSRR=1	FWDB=0.0217185	FXX=0	LEN=1	MLLD=108.587	OALT=A	OID=.	OMAPALT=A	OPOS=11288758
chr1	11301714	11301714	A	G	1	103	103	1	exonic	MTOR	.	synonymous SNV	MTOR:NM_004958:exon10:c.T1437C:p.D479D	rs1135172	.	.	0.7285	.	0.88	.	.	.	.	.	.	.	.	.	.	.	.	989.308	snp	FAO=104	FDP=104	FR=.	FRO=0	FSAF=60	FSAR=44	FSRF=0	FSRR=0	FWDB=0.0193277	FXX=0	LEN=1	MLLD=185.017	OALT=G	OID=.	OMAPALT=G	OPOS=11301714
chr1	11575260	11575260	G	T	0.985401	135	137	3	intronic	PTCHD2	.	.	.	rs17036947	.	.	.	.	0.44	.	.	.	.	.	.	.	.	.	.	.	.	1260.66	snp	FAO=135	FDP=137	FR=.	FRO=2	FSAF=72	FSAR=63	FSRF=0	FSRR=2	FWDB=-0.00402159	FXX=0	LEN=1	MLLD=57.799	OALT=T	OID=.	OMAPALT=T	OPOS=11575260
chr1	11575331	11575331	A	G	0.992806	138	139	2	intronic	PTCHD2	.	.	.	rs41274530	.	.	.	.	0.44	.	.	.	.	.	.	.	.	.	.	.	.	1311.26	snp	FAO=138	FDP=138	FR=.	FRO=0	FSAF=70	FSAR=68	FSRF=0	FSRR=0	FWDB=-0.0301184	FXX=0.00719373	LEN=1	MLLD=71.0176	OALT=G	OID=.	OMAPALT=G	OPOS=11575331
chr1	11579504	11579504	G	C	0.954545	231	242	3	exonic	PTCHD2	.	nonsynonymous SNV	PTCHD2:NM_020780:exon8:c.G1982C:p.G661A	rs2072993	.	.	0.1443	.	0.47	.	.	0.36	T	0.515	P	0.004	N	0	P	-2.53	D	2076.2	snp	FAO=232	FDP=241	FR=.	FRO=9	FSAF=114	FSAR=118	FSRF=3	FSRR=6	FWDB=-0.006095	FXX=0.00413206	LEN=1	MLLD=61.1362	OALT=C	OID=.	OMAPALT=C	OPOS=11579504
chr1	11589911	11589911	G	A	1	38	38	2	exonic	PTCHD2	.	synonymous SNV	PTCHD2:NM_020780:exon15:c.G2997A:p.P999P	rs2076468	.	.	0.1407	.	0.45	.	.	.	.	.	.	.	.	.	.	.	.	363.295	snp	FAO=38	FDP=38	FR=.	FRO=0	FSAF=8	FSAR=30	FSRF=0	FSRR=0	FWDB=0.0933687	FXX=0	LEN=1	MLLD=183.818	OALT=A	OID=.	OMAPALT=A	OPOS=11589911
chr1	11594400	11594400	T	C	1	112	112	1	intronic	PTCHD2	.	.	.	rs2235663	.	.	0.3727	.	0.94	.	.	.	.	.	.	.	.	.	.	.	.	1090.83	snp	FAO=116	FDP=116	FR=.	FRO=0	FSAF=74	FSAR=42	FSRF=0	FSRR=0	FWDB=-0.0195647	FXX=0	LEN=1	MLLD=166.223	OALT=C	OID=.	OMAPALT=C	OPOS=11594400
chr1	11595802	11595802	C	T	0.996063	253	254	2	intronic	PTCHD2	.	.	.	rs2243838	.	.	.	.	0.43	.	.	.	.	.	.	.	.	.	.	.	.	2405.04	snp	FAO=253	FDP=253	FR=.	FRO=0	FSAF=141	FSAR=112	FSRF=0	FSRR=0	FWDB=-0.0105647	FXX=0.00393685	LEN=1	MLLD=77.6309	OALT=T	OID=.	OMAPALT=T	OPOS=11595802
chr1	11596762	11596762	C	T	1	108	108	1	UTR3	PTCHD2	NM_020780:c.*19C>T	.	.	rs2235666	.	.	0.1903	.	0.89	.	.	.	.	.	.	.	.	.	.	.	.	1036.34	snp	FAO=108	FDP=108	FR=.	FRO=0	FSAF=54	FSAR=54	FSRF=0	FSRR=0	FWDB=-0.0502038	FXX=0	LEN=1	MLLD=57.8456	OALT=T	OID=.	OMAPALT=T	OPOS=11596762
chr1	11708736	11708736	T	C	0.995833	239	240	1	UTR3	FBXO2	NM_012168:c.*15A>G	.	.	rs1055547	.	.	0.7477	.	0.8	.	.	.	.	.	.	.	.	.	.	.	.	2303.78	snp	FAO=239	FDP=239	FR=.	FRO=0	FSAF=128	FSAR=111	FSRF=0	FSRR=0	FWDB=0.00785601	FXX=0.00416649	LEN=1	MLLD=73.2477	OALT=C	OID=.	OMAPALT=C	OPOS=11708736
chr1	11710779	11710779	-	GCG	0.766667	69	90	1	exonic	FBXO2	.	nonframeshift insertion	FBXO2:NM_012168:exon2:c.134_135insCGC:p.A45delinsAA	rs148874459	.	ID=COSM1180447;OCCURENCE=1(prostate)	0.119	.	0.46	.	.	.	.	.	.	.	.	.	.	.	.	322.907	ins	FAO=76	FDP=87	FR=.	FRO=11	FSAF=55	FSAR=21	FSRF=8	FSRR=3	FWDB=-0.0130468	FXX=0.0333296	LEN=3	MLLD=139.166	OALT=GCG	OID=.	OMAPALT=CGCG	OPOS=11710780
chr1	11766424	11766424	C	T	0.987179	154	156	2	exonic	DRAXIN	.	nonsynonymous SNV	DRAXIN:NM_198545:exon2:c.C109T:p.L37F	rs11121804	.	.	0.1587	.	0.29	.	.	0.6	T	0.571	P	0.17	N	1	P	0.89	T	1441.7	snp	FAO=154	FDP=154	FR=.	FRO=0	FSAF=52	FSAR=102	FSRF=0	FSRR=0	FWDB=-0.0247578	FXX=0.0128197	LEN=1	MLLD=55.6308	OALT=T	OID=.	OMAPALT=T	OPOS=11766424
chr1	11779762	11779762	C	T	0.994652	186	187	1	UTR3	DRAXIN	NM_198545:c.*9C>T	.	.	rs12117076	.	.	0.3334	.	0.38	.	.	.	.	.	.	.	.	.	.	.	.	1769.21	snp	FAO=186	FDP=186	FR=.	FRO=0	FSAF=69	FSAR=117	FSRF=0	FSRR=0	FWDB=-0.000997668	FXX=0.0106377	LEN=1	MLLD=190.267	OALT=T	OID=.	OMAPALT=T	OPOS=11779762
chr1	11854755	11854755	G	A	1	186	186	1	intronic	MTHFR	.	.	.	rs1994798	.	.	0.5876	.	0.78	.	.	.	.	.	.	.	.	.	.	.	.	1794.72	snp	FAO=187	FDP=187	FR=.	FRO=0	FSAF=84	FSAR=103	FSRF=0	FSRR=0	FWDB=-0.000951346	FXX=0	LEN=1	MLLD=67.8074	OALT=A	OID=.	OMAPALT=A	OPOS=11854755
chr1	11884555	11884555	A	G	1	195	195	1	exonic	CLCN6	.	nonsynonymous SNV	CLCN6:NM_001256959:exon7:c.A527G:p.E176G,CLCN6:NM_001286:exon8:c.A593G:p.E198G	rs198400	.	.	0.999	.	1	.	.	1	T	0.001	B	0	N	0	P	0.63	T	1893.56	snp	FAO=198	FDP=198	FR=.	FRO=0	FSAF=109	FSAR=89	FSRF=0	FSRR=0	FWDB=-0.00960264	FXX=0	LEN=1	MLLD=338.255	OALT=G	OID=.	OMAPALT=G	OPOS=11884555
chr1	12157288	12157288	T	C	1	103	103	2	intronic	TNFRSF8	.	.	.	rs11569835	.	.	0.1491	.	0.15	.	.	.	.	.	.	.	.	.	.	.	.	989.3	snp	FAO=104	FDP=104	FR=.	FRO=0	FSAF=60	FSAR=44	FSRF=0	FSRR=0	FWDB=0.0057998	FXX=0	LEN=1	MLLD=62.559	OALT=C	OID=.	OMAPALT=C	OPOS=12157288
chr1	12175729	12175729	C	T	1	5	5	3	exonic	TNFRSF8	.	nonsynonymous SNV	TNFRSF8:NM_001281430:exon7:c.C556T:p.R186C,TNFRSF8:NM_001243:exon8:c.C889T:p.R297C	rs1763642	.	.	.	.	1	.	.	1	T	0	B	.	.	0	P	-0.37	T	38.3456	snp	FAO=5	FDP=5	FR=.	FRO=0	FSAF=2	FSAR=3	FSRF=0	FSRR=0	FWDB=0.0190633	FXX=0	LEN=1	MLLD=215.013	OALT=T	OID=.	OMAPALT=T	OPOS=12175729
chr1	12316637	12316637	C	T	1	159	159	2	intronic	VPS13D	.	.	.	rs77876775	.	.	.	.	0.0089	.	.	.	.	.	.	.	.	.	.	.	.	1530.82	snp	FAO=159	FDP=159	FR=.	FRO=0	FSAF=72	FSAR=87	FSRF=0	FSRR=0	FWDB=-0.00813425	FXX=0	LEN=1	MLLD=64.8027	OALT=T	OID=.	OMAPALT=T	OPOS=12316637
chr1	12401868	12401868	A	C	0.988024	165	167	1	exonic	VPS13D	.	synonymous SNV	VPS13D:NM_018156:exon40:c.A8583C:p.P2861P,VPS13D:NM_015378:exon41:c.A8658C:p.P2886P	rs28551666	.	.	0.8036	.	0.9	.	.	.	.	.	.	.	.	0	P	.	.	1627.6	snp	FAO=172	FDP=172	FR=.	FRO=0	FSAF=89	FSAR=83	FSRF=0	FSRR=0	FWDB=0.0266482	FXX=0	LEN=1	MLLD=329.504	OALT=C	OID=.	OMAPALT=C	OPOS=12401868
chr1	12418700	12418700	T	C	1	162	162	1	intronic	VPS13D	.	.	.	rs10864552	.	.	0.904	.	1	.	.	.	.	.	.	.	.	.	.	.	.	1545.83	snp	FAO=162	FDP=162	FR=.	FRO=0	FSAF=83	FSAR=79	FSRF=0	FSRR=0	FWDB=0.032306	FXX=0	LEN=1	MLLD=164.978	OALT=C	OID=.	OMAPALT=C	OPOS=12418700
chr1	12628471	12628471	A	C	0.98645	364	369	4	intronic	DHRS3	.	.	.	rs4072868	.	.	0.244	.	0.25	.	.	.	.	.	.	.	.	.	.	.	.	3425.72	snp	FAO=365	FDP=365	FR=.	FRO=0	FSAF=152	FSAR=213	FSRF=0	FSRR=0	FWDB=0.0259747	FXX=0.0135131	LEN=1	MLLD=322.253	OALT=C	OID=.	OMAPALT=C	OPOS=12628471
chr1	12632992	12632992	A	G	1	262	262	1	intronic	DHRS3	.	.	.	rs4846122	.	.	.	.	0.2	.	.	.	.	.	.	.	.	.	.	.	.	2507.91	snp	FAO=262	FDP=262	FR=.	FRO=0	FSAF=140	FSAR=122	FSRF=0	FSRR=0	FWDB=0.00265998	FXX=0	LEN=1	MLLD=225.693	OALT=G	OID=.	OMAPALT=G	OPOS=12632992
chr1	12638964	12638964	T	C	1	169	169	1	exonic	DHRS3	.	synonymous SNV	DHRS3:NM_004753:exon4:c.A480G:p.P160P	rs2275875	.	.	0.8564	.	0.9	.	.	.	.	.	.	.	.	.	.	.	.	1627.09	snp	FAO=169	FDP=169	FR=.	FRO=0	FSAF=60	FSAR=109	FSRF=0	FSRR=0	FWDB=-0.0238012	FXX=0	LEN=1	MLLD=224.937	OALT=C	OID=.	OMAPALT=C	OPOS=12638964
chr1	12640650	12640650	C	T	0.988701	175	177	2	exonic	DHRS3	.	synonymous SNV	DHRS3:NM_004753:exon2:c.G240A:p.T80T	rs11540058	.	.	0.2071	.	0.21	.	.	.	.	.	.	.	.	.	.	.	.	1644.45	snp	FAO=175	FDP=175	FR=.	FRO=0	FSAF=99	FSAR=76	FSRF=0	FSRR=0	FWDB=-0.0293989	FXX=0.0112988	LEN=1	MLLD=186.384	OALT=T	OID=.	OMAPALT=T	OPOS=12640650
chr1	12776218	12776218	A	C	1	281	281	1	exonic	AADACL3	.	unknown	UNKNOWN	rs3000860	.	.	.	.	0.92	.	.	.	.	.	.	.	.	.	.	.	.	2662.32	snp	FAO=278	FDP=278	FR=.	FRO=0	FSAF=139	FSAR=139	FSRF=0	FSRR=0	FWDB=0.0318662	FXX=0.0141839	LEN=1	MLLD=65.533	OALT=C	OID=.	OMAPALT=C	OPOS=12776218
chr1	12776344	12776344	A	T	1	273	273	1	exonic	AADACL3	.	unknown	UNKNOWN	rs3000859	.	.	0.8313	.	0.85	.	.	1	T	0	B	.	.	0	P	3.47	T	2597	snp	FAO=271	FDP=271	FR=.	FRO=0	FSAF=123	FSAR=148	FSRF=0	FSRR=0	FWDB=0.0227443	FXX=0.0109485	LEN=1	MLLD=218.285	OALT=T	OID=.	OMAPALT=T	OPOS=12776344
chr1	12835868	12835868	T	C	0.995868	241	242	1	exonic	PRAMEF12	.	nonsynonymous SNV	PRAMEF12:NM_001080830:exon2:c.T470C:p.M157T	rs1812242	.	.	0.8035	.	0.85	.	.	0.56	T	0	B	0.017	N	1	P	5.51	T	2332.31	snp	FAO=244	FDP=244	FR=.	FRO=0	FSAF=123	FSAR=121	FSRF=0	FSRR=0	FWDB=0.0259351	FXX=0	LEN=1	MLLD=193.239	OALT=C	OID=.	OMAPALT=C	OPOS=12835868
chr1	12837634	12837634	T	A	1	158	158	2	exonic	PRAMEF12	.	synonymous SNV	PRAMEF12:NM_001080830:exon3:c.T1344A:p.I448I	rs848578	.	.	0.8117	.	0.84	.	.	.	.	.	.	.	.	.	.	.	.	1518.27	snp	FAO=158	FDP=158	FR=.	FRO=0	FSAF=77	FSAR=81	FSRF=0	FSRR=0	FWDB=0.0475628	FXX=0	LEN=1	MLLD=59.5612	OALT=A	OID=.	OMAPALT=A	OPOS=12837634
chr1	12854716	12854716	A	G	1	15	15	1	intronic	PRAMEF1	.	.	.	rs1737150	.	.	.	.	0.49	.	.	.	.	.	.	.	.	.	.	.	.	136.293	snp	FAO=15	FDP=15	FR=.	FRO=0	FSAF=2	FSAR=13	FSRF=0	FSRR=0	FWDB=0.0340987	FXX=0	LEN=1	MLLD=57.8489	OALT=G	OID=.	OMAPALT=G	OPOS=12854716
chr1	12855835	12855835	C	G	0.989071	181	183	3	exonic	PRAMEF1	.	nonsynonymous SNV	PRAMEF1:NM_001294139:exon2:c.C380G:p.A127G,PRAMEF1:NM_023013:exon4:c.C1115G:p.A372G	rs1063795	.	.	.	.	1	.	.	0.09	T	0.005	B	0	N	1	P	2.59	T	1722.87	snp	FAO=183	FDP=183	FR=.	FRO=0	FSAF=115	FSAR=68	FSRF=0	FSRR=0	FWDB=0.0244816	FXX=0	LEN=1	MLLD=60.4922	OALT=G	OID=.	OMAPALT=G	OPOS=12855835
chr1	12855845	12855845	G	C	0.989071	181	183	2	exonic	PRAMEF1	.	synonymous SNV	PRAMEF1:NM_001294139:exon2:c.G390C:p.R130R,PRAMEF1:NM_023013:exon4:c.G1125C:p.R375R	rs1063797	.	.	.	.	1	.	.	.	.	.	.	.	.	.	.	.	.	1748.18	snp	FAO=183	FDP=183	FR=.	FRO=0	FSAF=115	FSAR=68	FSRF=0	FSRR=0	FWDB=0.00424724	FXX=0	LEN=1	MLLD=138.368	OALT=C	OID=.	OMAPALT=C	OPOS=12855845
chr1	12855878	12855878	A	C	0.983607	180	183	3	exonic	PRAMEF1	.	nonsynonymous SNV	PRAMEF1:NM_001294139:exon2:c.A423C:p.R141S,PRAMEF1:NM_023013:exon4:c.A1158C:p.R386S	rs1052908	.	.	.	.	0.44	.	.	0.27	T	0	B	0.182	N	1	P	3.13	T	1685.09	snp	FAO=180	FDP=180	FR=.	FRO=0	FSAF=114	FSAR=66	FSRF=0	FSRR=0	FWDB=-0.00876938	FXX=0.0163925	LEN=1	MLLD=206.97	OALT=C	OID=.	OMAPALT=C	OPOS=12855878
chr1	12856111	12856111	C	T	0.5	6	12	2	exonic	PRAMEF1	.	nonsynonymous SNV	PRAMEF1:NM_001294139:exon2:c.C656T:p.P219L,PRAMEF1:NM_023013:exon4:c.C1391T:p.P464L	rs61775054	.	.	.	.	0.5	.	.	0.58	T	0.097	B	0	N	1	N	5.17	T	33.9653	snp	FAO=6	FDP=12	FR=.	FRO=6	FSAF=5	FSAR=1	FSRF=3	FSRR=3	FWDB=-0.0396891	FXX=0	LEN=1	MLLD=150.376	OALT=T	OID=.	OMAPALT=T	OPOS=12856111
chr1	12856146	12856146	G	A	0.6	3	5	3	UTR3	PRAMEF1	NM_023013:c.*1G>A,NM_001294139:c.*1G>A	.	.	rs1974302	.	.	.	.	0.31	.	.	.	.	.	.	.	.	.	.	.	.	16.4561	snp	FAO=3	FDP=5	FR=.	FRO=2	FSAF=0	FSAR=3	FSRF=1	FSRR=1	FWDB=-0.0482889	FXX=0	LEN=1	MLLD=239.643	OALT=A	OID=.	OMAPALT=A	OPOS=12856146
chr1	12887549	12887549	T	C	0.875	7	8	2	exonic	PRAMEF11	.	unknown	UNKNOWN	rs2994114	.	.	.	.	1	.	.	0.4	T	0	B	0.003	N	1	P	3.57	T	56.2986	snp	FAO=7	FDP=8	FR=.	FRO=1	FSAF=2	FSAR=5	FSRF=0	FSRR=1	FWDB=0.101522	FXX=0	LEN=1	MLLD=92.2344	OALT=C	OID=.	OMAPALT=C	OPOS=12887549
chr1	12907837	12907837	C	T	0.56736	518	913	2	exonic	HNRNPCL1,HNRNPCL3,HNRNPCL4	.	synonymous SNV	HNRNPCL3:NM_001146181:exon1:c.G306A:p.A102A,HNRNPCL4:NM_001302551:exon1:c.G306A:p.A102A,HNRNPCL1:NM_001013631:exon2:c.G306A:p.A102A	rs1736811	.	.	.	.	0.51	.	.	.	.	.	.	.	.	.	.	.	.	1037.97	snp	FAO=220	FDP=400	FR=.	FRO=180	FSAF=121	FSAR=99	FSRF=95	FSRR=85	FWDB=-0.0108405	FXX=0	LEN=1	MLLD=153.816	OALT=T	OID=.	OMAPALT=T	OPOS=12907837
chr1	12907885	12907885	T	C	0.341608	289	846	1	exonic	HNRNPCL1,HNRNPCL3,HNRNPCL4	.	synonymous SNV	HNRNPCL3:NM_001146181:exon1:c.A258G:p.A86A,HNRNPCL4:NM_001302551:exon1:c.A258G:p.A86A,HNRNPCL1:NM_001013631:exon2:c.A258G:p.A86A	rs848418	.	.	.	.	0.96	.	.	.	.	.	.	.	.	.	.	.	.	361.412	snp	FAO=138	FDP=400	FR=.	FRO=262	FSAF=67	FSAR=71	FSRF=130	FSRR=132	FWDB=0.0208592	FXX=0	LEN=1	MLLD=61.2246	OALT=C	OID=.	OMAPALT=C	OPOS=12907885
chr1	13183439	13183439	T	C	0.99115	224	226	1	exonic	HNRNPCL2	.	nonsynonymous SNV	HNRNPCL2:NM_001136561:exon2:c.A434G:p.H145R	rs28713604	.	.	.	.	0.82	.	.	.	.	.	.	.	.	.	.	.	.	2167.55	snp	FAO=226	FDP=226	FR=.	FRO=0	FSAF=116	FSAR=110	FSRF=0	FSRR=0	FWDB=0.00429224	FXX=0	LEN=1	MLLD=98.3189	OALT=C	OID=.	OMAPALT=C	OPOS=13183439
chr1	13802325	13802325	T	C	1	119	119	2	exonic	LRRC38	.	nonsynonymous SNV	LRRC38:NM_001010847:exon2:c.A874G:p.K292E	rs3013105	.	.	.	.	0.62	.	.	1	T	0	B	0.083	N	1	P	0.28	T	1145.8	snp	FAO=119	FDP=119	FR=.	FRO=0	FSAF=49	FSAR=70	FSRF=0	FSRR=0	FWDB=-0.0126563	FXX=0	LEN=1	MLLD=287.935	OALT=C	OID=.	OMAPALT=C	OPOS=13802325
chr1	13802437	13802437	G	A	1	131	131	2	exonic	LRRC38	.	synonymous SNV	LRRC38:NM_001010847:exon2:c.C762T:p.S254S	rs3013106	.	.	.	.	0.43	.	.	.	.	.	.	.	.	.	.	.	.	1249.8	snp	FAO=131	FDP=131	FR=.	FRO=0	FSAF=45	FSAR=86	FSRF=0	FSRR=0	FWDB=0.00382072	FXX=0	LEN=1	MLLD=263.476	OALT=A	OID=.	OMAPALT=A	OPOS=13802437
chr1	13940864	13940864	C	G	1	125	125	1	exonic	PDPN	.	nonsynonymous SNV	PDPN:NM_001006624:exon5:c.C314G:p.A105G,PDPN:NM_001006625:exon5:c.C314G:p.A105G,PDPN:NM_006474:exon5:c.C668G:p.A223G,PDPN:NM_198389:exon5:c.C668G:p.A223G	rs2486188	.	.	0.9548	.	1	.	.	1	T	0	B	0.018	N	1	P	2.71	T	1193.21	snp	FAO=125	FDP=125	FR=.	FRO=0	FSAF=61	FSAR=64	FSRF=0	FSRR=0	FWDB=-0.0463407	FXX=0	LEN=1	MLLD=75.8558	OALT=G	OID=.	OMAPALT=G	OPOS=13940864
chr1	14059395	14059395	T	C	0.923077	72	78	2	intronic	PRDM2	.	.	.	rs33969518	.	.	0.2259	.	0.35	.	.	.	.	.	.	.	.	.	.	.	.	632.711	snp	FAO=73	FDP=78	FR=.	FRO=5	FSAF=36	FSAR=37	FSRF=1	FSRR=4	FWDB=0.0171823	FXX=0	LEN=1	MLLD=168.427	OALT=C	OID=.	OMAPALT=C	OPOS=14059395
chr1	14143003	14143003	A	G	1	97	97	1	exonic	PRDM2	.	nonsynonymous SNV	PRDM2:NM_001135610:exon7:c.A593G:p.Q198R	rs1046331	.	.	0.8436	.	0.93	.	.	0.49	T	0	B	.	.	1	P	0.56	T	970.184	snp	FAO=103	FDP=103	FR=.	FRO=0	FSAF=44	FSAR=59	FSRF=0	FSRR=0	FWDB=0.0182028	FXX=0	LEN=1	MLLD=163.668	OALT=G	OID=.	OMAPALT=G	OPOS=14143003
chr1	15541537	15541537	C	T	1	63	63	1	UTR5	TMEM51	NM_001136217:c.-47C>T,NM_001136216:c.-47C>T,NM_001136218:c.-47C>T,NM_018022:c.-47C>T	.	.	rs3753314	.	.	0.87	.	0.98	.	.	.	.	.	.	.	.	.	.	.	.	593.887	snp	FAO=63	FDP=63	FR=.	FRO=0	FSAF=35	FSAR=28	FSRF=0	FSRR=0	FWDB=0.023842	FXX=0	LEN=1	MLLD=77.806	OALT=T	OID=.	OMAPALT=T	OPOS=15541537
chr1	15541607	15541607	T	C	1	59	59	1	exonic	TMEM51	.	synonymous SNV	TMEM51:NM_001136217:exon2:c.T24C:p.N8N,TMEM51:NM_018022:exon2:c.T24C:p.N8N,TMEM51:NM_001136216:exon3:c.T24C:p.N8N,TMEM51:NM_001136218:exon3:c.T24C:p.N8N	rs3820065	.	.	0.1687	.	0.33	.	.	.	.	.	.	.	.	.	.	.	.	568.154	snp	FAO=59	FDP=59	FR=.	FRO=0	FSAF=30	FSAR=29	FSRF=0	FSRR=0	FWDB=0.0417677	FXX=0	LEN=1	MLLD=73.505	OALT=C	OID=.	OMAPALT=C	OPOS=15541607
chr1	15599025	15599025	G	A	1	206	206	2	exonic	FHAD1	.	synonymous SNV	FHAD1:NM_052929:exon3:c.G300A:p.P100P	rs75432354	.	.	0.1612	.	0.26	.	.	.	.	.	.	.	.	.	.	.	.	1977.55	snp	FAO=206	FDP=206	FR=.	FRO=0	FSAF=97	FSAR=109	FSRF=0	FSRR=0	FWDB=-0.00237436	FXX=0.00483068	LEN=1	MLLD=175.352	OALT=A	OID=.	OMAPALT=A	OPOS=15599025
chr1	15599069	15599069	G	A	0.994898	195	196	1	intronic	FHAD1	.	.	.	rs56987602	.	.	.	.	0.23	.	.	.	.	.	.	.	.	.	.	.	.	1851.31	snp	FAO=195	FDP=195	FR=.	FRO=0	FSAF=84	FSAR=111	FSRF=0	FSRR=0	FWDB=-0.0191026	FXX=0.00510178	LEN=1	MLLD=309.12	OALT=A	OID=.	OMAPALT=A	OPOS=15599069
chr1	15653503	15653503	A	G	0.982955	173	176	1	intronic	FHAD1	.	.	.	rs7532559	.	.	0.3124	.	0.45	.	.	.	.	.	.	.	.	.	.	.	.	1657.79	snp	FAO=173	FDP=173	FR=.	FRO=0	FSAF=112	FSAR=61	FSRF=0	FSRR=0	FWDB=0.00956968	FXX=0.0170445	LEN=1	MLLD=279.788	OALT=G	OID=.	OMAPALT=G	OPOS=15653503
chr1	15653563	15653563	C	T	0.988764	176	178	1	exonic	FHAD1	.	synonymous SNV	FHAD1:NM_052929:exon12:c.C1482T:p.H494H	rs3765357	.	.	0.2967	.	0.44	.	.	.	.	.	.	.	.	0	P	.	.	1675.28	snp	FAO=176	FDP=176	FR=.	FRO=0	FSAF=108	FSAR=68	FSRF=0	FSRR=0	FWDB=0.0473136	FXX=0.0112353	LEN=1	MLLD=57.9118	OALT=T	OID=.	OMAPALT=T	OPOS=15653563
chr1	15668276	15668276	G	A	1	218	218	2	exonic	FHAD1	.	nonsynonymous SNV	FHAD1:NM_052929:exon15:c.G1951A:p.G651R	rs763821	.	.	0.3994	.	0.51	.	.	0.53	T	0	B	0.554	N	0	P	-1.68	D	2104.73	snp	FAO=219	FDP=219	FR=.	FRO=0	FSAF=94	FSAR=125	FSRF=0	FSRR=0	FWDB=0.0797318	FXX=0	LEN=1	MLLD=58.3038	OALT=A	OID=.	OMAPALT=A	OPOS=15668276
chr1	15708557	15708557	G	A	0.983498	298	303	1	exonic	FHAD1	.	synonymous SNV	FHAD1:NM_052929:exon30:c.G3990A:p.S1330S	rs35816204	.	.	0.0321	.	0.044	.	.	.	.	.	.	.	.	1	D	.	.	2828.32	snp	FAO=301	FDP=301	FR=.	FRO=0	FSAF=136	FSAR=165	FSRF=0	FSRR=0	FWDB=-0.019658	FXX=0.00660044	LEN=1	MLLD=197.52	OALT=A	OID=.	OMAPALT=A	OPOS=15708557
chr1	15723843	15723843	G	A	1	201	201	1	exonic	FHAD1	.	synonymous SNV	FHAD1:NM_052929:exon31:c.G4173A:p.L1391L	rs2294490	.	.	0.462	.	0.47	.	.	.	.	.	.	.	.	.	.	.	.	1939.24	snp	FAO=203	FDP=203	FR=.	FRO=0	FSAF=106	FSAR=97	FSRF=0	FSRR=0	FWDB=0.0236233	FXX=0	LEN=1	MLLD=182.316	OALT=A	OID=.	OMAPALT=A	OPOS=15723843
chr1	15755248	15755248	C	T	0.991525	117	118	2	UTR3	EFHD2	NM_024329:c.*28C>T	.	.	rs3765372	.	.	0.1305	.	0.3	.	.	.	.	.	.	.	.	.	.	.	.	1106.55	snp	FAO=117	FDP=117	FR=.	FRO=0	FSAF=53	FSAR=64	FSRF=0	FSRR=0	FWDB=-0.00668841	FXX=0.00847386	LEN=1	MLLD=114.316	OALT=T	OID=.	OMAPALT=T	OPOS=15755248
chr1	15769876	15769876	-	C	0.967033	88	91	2	intronic	CTRC	.	.	.	rs35149641	.	.	1	.	1	.	.	.	.	.	.	.	.	.	.	.	.	512.21	ins	FAO=89	FDP=89	FR=.	FRO=0	FSAF=35	FSAR=54	FSRF=0	FSRR=0	FWDB=0.0986398	FXX=0.0219756	LEN=1	MLLD=23.2218	OALT=C	OID=.	OMAPALT=GC	OPOS=15769877
chr1	15812432	15812432	A	G	0.99661	294	295	1	exonic	CELA2B	.	nonsynonymous SNV	CELA2B:NM_015849:exon6:c.A530G:p.Q177R	rs6429745	.	.	0.9998	.	1	.	.	0.37	T	0	B	0.305	N	1	P	-2.38	D	2831.67	snp	FAO=295	FDP=295	FR=.	FRO=0	FSAF=154	FSAR=141	FSRF=0	FSRR=0	FWDB=-0.0111364	FXX=0.00337826	LEN=1	MLLD=169.457	OALT=G	OID=.	OMAPALT=G	OPOS=15812432
chr1	15813751	15813751	C	T	0.991304	114	115	1	intronic	CELA2B	.	.	.	rs2011159	.	.	1	.	1	.	.	.	.	.	.	.	.	.	.	.	.	1081.42	snp	FAO=115	FDP=115	FR=.	FRO=0	FSAF=63	FSAR=52	FSRF=0	FSRR=0	FWDB=0.00208349	FXX=0.00861995	LEN=1	MLLD=61.3824	OALT=T	OID=.	OMAPALT=T	OPOS=15813751
chr1	15831156	15831156	G	C	0.455814	98	215	4	exonic	CASP9	.	nonsynonymous SNV	CASP9:NM_001229:exon6:c.C818G:p.P273R,CASP9:NM_032996:exon6:c.C569G:p.P190R	.	.	.	.	.	.	.	.	0.12	T	1	D	0	D	1	D	3.88	T	381.721	snp	FAO=99	FDP=216	FR=.	FRO=117	FSAF=43	FSAR=56	FSRF=61	FSRR=56	FWDB=0.00201826	FXX=0	LEN=1	MLLD=258.731	OALT=C	OID=.	OMAPALT=C	OPOS=15831156
chr1	16096893	16096893	C	T	1	61	61	4	intronic	FBLIM1	.	.	.	rs12146078	.	.	0.2228	.	0.42	.	.	.	.	.	.	.	.	.	.	.	.	577.084	snp	FAO=61	FDP=61	FR=.	FRO=0	FSAF=26	FSAR=35	FSRF=0	FSRR=0	FWDB=0.00256423	FXX=0	LEN=1	MLLD=235.373	OALT=T	OID=.	OMAPALT=T	OPOS=16096893
chr1	16096934	16096934	C	T	0.875	56	64	6	exonic	FBLIM1	.	nonsynonymous SNV	FBLIM1:NM_001024216:exon2:c.C281T:p.S94F,FBLIM1:NM_001024215:exon5:c.C572T:p.S191F,FBLIM1:NM_017556:exon6:c.C572T:p.S191F	rs10927851	.	.	0.7119	.	0.83	.	.	0.73	T	0.997	D	0.059	N	0.025	P	0.93	T	442.108	snp	FAO=56	FDP=64	FR=.	FRO=8	FSAF=25	FSAR=31	FSRF=3	FSRR=5	FWDB=0.0167305	FXX=0.0153822	LEN=1	MLLD=40.9746	OALT=T	OID=.	OMAPALT=T	OPOS=16096934
chr1	16111014	16111014	C	T	1	83	83	1	intronic	FBLIM1	.	.	.	rs144567113	.	.	0.0205	.	0.021	.	.	.	.	.	.	.	.	.	.	.	.	797.27	snp	FAO=84	FDP=84	FR=.	FRO=0	FSAF=36	FSAR=48	FSRF=0	FSRR=0	FWDB=-0.00316554	FXX=0	LEN=1	MLLD=160.034	OALT=T	OID=.	OMAPALT=T	OPOS=16111014
chr1	16271260	16271260	G	A	1	76	76	1	exonic	ZBTB17	.	synonymous SNV	ZBTB17:NM_001242884:exon7:c.C756T:p.F252F,ZBTB17:NM_001287603:exon8:c.C1002T:p.F334F,ZBTB17:NM_001287604:exon8:c.C774T:p.F258F,ZBTB17:NM_003443:exon8:c.C1002T:p.F334F	rs9661939	.	.	0.3026	.	0.44	.	.	.	.	.	.	.	.	.	.	.	.	723.916	snp	FAO=76	FDP=76	FR=.	FRO=0	FSAF=42	FSAR=34	FSRF=0	FSRR=0	FWDB=-0.00265159	FXX=0	LEN=1	MLLD=209.806	OALT=A	OID=.	OMAPALT=A	OPOS=16271260
chr1	16272250	16272250	A	G	1	92	92	1	exonic	ZBTB17	.	synonymous SNV	ZBTB17:NM_001242884:exon5:c.T375C:p.A125A,ZBTB17:NM_001287603:exon6:c.T621C:p.A207A,ZBTB17:NM_001287604:exon6:c.T393C:p.A131A,ZBTB17:NM_003443:exon6:c.T621C:p.A207A	rs848217	.	.	0.4872	.	0.72	.	.	.	.	.	.	.	.	.	.	.	.	872.498	snp	FAO=92	FDP=92	FR=.	FRO=0	FSAF=46	FSAR=46	FSRF=0	FSRR=0	FWDB=-0.00689479	FXX=0	LEN=1	MLLD=93.3137	OALT=G	OID=.	OMAPALT=G	OPOS=16272250
chr1	16370899	16370899	G	A	0.990196	101	102	4	intronic	CLCNKB	.	.	.	rs945394	.	.	.	.	0.69	.	.	.	.	.	.	.	.	.	.	.	.	942.474	snp	FAO=101	FDP=101	FR=.	FRO=0	FSAF=47	FSAR=54	FSRF=0	FSRR=0	FWDB=0.00352037	FXX=0.00980296	LEN=1	MLLD=239.72	OALT=A	OID=.	OMAPALT=A	OPOS=16370899
chr1	16371067	16371067	G	T	0.984375	126	128	1	exonic	CLCNKB	.	nonsynonymous SNV	CLCNKB:NM_000085:exon2:c.G80T:p.R27L	rs2015352	.	.	0.6422	.	0.76	.	.	0.22	T	0.468	P	0.094	N	0	P	-1.92	D	1158.31	snp	FAO=124	FDP=126	FR=.	FRO=2	FSAF=49	FSAR=75	FSRF=2	FSRR=0	FWDB=0.0961505	FXX=0.0156238	LEN=1	MLLD=81.3884	OALT=T	OID=.	OMAPALT=T	OPOS=16371067
chr1	16372003	16372003	G	C	0.996	249	250	1	intronic	CLCNKB	.	.	.	rs6604910	.	.	0.6429	.	0.75	.	.	.	.	.	.	.	.	.	.	.	.	2409.81	snp	FAO=250	FDP=250	FR=.	FRO=0	FSAF=140	FSAR=110	FSRF=0	FSRR=0	FWDB=0.0111132	FXX=0	LEN=1	MLLD=75.2321	OALT=C	OID=.	OMAPALT=C	OPOS=16372003
chr1	16373124	16373124	A	G	0.992248	128	129	1	exonic	CLCNKB	.	synonymous SNV	CLCNKB:NM_000085:exon4:c.A324G:p.S108S	rs5257	.	.	0.8117	.	0.99	.	.	.	.	.	.	.	.	.	.	.	.	1236.91	snp	FAO=130	FDP=130	FR=.	FRO=0	FSAF=65	FSAR=65	FSRF=0	FSRR=0	FWDB=0.0272709	FXX=0.00763301	LEN=1	MLLD=200.312	OALT=G	OID=.	OMAPALT=G	OPOS=16373124
chr1	16374533	16374533	G	C	0.699301	100	143	3	exonic	CLCNKB	.	synonymous SNV	CLCNKB:NM_000085:exon5:c.G492C:p.G164G	rs2014562	.	.	0.9364	.	1	.	.	.	.	.	.	.	.	.	.	.	.	628.13	snp	FAO=101	FDP=143	FR=.	FRO=42	FSAF=23	FSAR=78	FSRF=41	FSRR=1	FWDB=0.0194952	FXX=0	LEN=1	MLLD=258.659	OALT=C	OID=.	OMAPALT=C	OPOS=16374533
chr1	16374994	16374994	C	T	0.9875	79	80	5	intronic	CLCNKB	.	.	.	rs1889788	.	.	.	.	0.99	.	.	.	.	.	.	.	.	.	.	.	.	747.396	snp	FAO=79	FDP=80	FR=.	FRO=1	FSAF=41	FSAR=38	FSRF=1	FSRR=0	FWDB=0.00929057	FXX=0	LEN=1	MLLD=243.32	OALT=T	OID=.	OMAPALT=T	OPOS=16374994
chr1	16375063	16375064	CA	GC	1	82	82	1	exonic	CLCNKB	.	nonframeshift substitution	CLCNKB:NM_000085:exon7:c.641_642GC	rs71493533	.	.	.	.	0.8	.	.	.	.	.	.	.	.	.	.	.	.	776.368	mnp	FAO=82	FDP=82	FR=.	FRO=0	FSAF=42	FSAR=40	FSRF=0	FSRR=0	FWDB=-0.00683774	FXX=0	LEN=2	MLLD=169.928	OALT=GC	OID=.	OMAPALT=GC	OPOS=16375063
chr1	16375354	16375354	C	T	0.979167	141	144	2	UTR5	CLCNKB	NM_001165945:c.-113C>T	.	.	rs9442227	.	.	.	.	0.99	.	.	.	.	.	.	.	.	.	.	.	.	1311.72	snp	FAO=141	FDP=143	FR=.	FRO=2	FSAF=87	FSAR=54	FSRF=1	FSRR=1	FWDB=0.00246414	FXX=0.00694396	LEN=1	MLLD=67.7529	OALT=T	OID=.	OMAPALT=T	OPOS=16375354
chr1	16376191	16376191	C	T	1	112	112	1	exonic	CLCNKB	.	nonsynonymous SNV	CLCNKB:NM_001165945:exon2:c.C353T:p.A118V,CLCNKB:NM_000085:exon9:c.C860T:p.A287V	rs7367494	.	.	.	.	1	.	.	0.52	T	0.003	B	0.65	N	1	P	-3.17	D	1064.82	snp	FAO=112	FDP=112	FR=.	FRO=0	FSAF=72	FSAR=40	FSRF=0	FSRR=0	FWDB=0.0103958	FXX=0	LEN=1	MLLD=142.776	OALT=T	OID=.	OMAPALT=T	OPOS=16376191
chr1	16376232	16376232	A	T	0.991736	120	121	4	intronic	CLCNKB	.	.	.	rs59924562	.	.	.	.	0.99	.	.	.	.	.	.	.	.	.	.	.	.	1123.38	snp	FAO=120	FDP=120	FR=.	FRO=0	FSAF=73	FSAR=47	FSRF=0	FSRR=0	FWDB=-0.0195155	FXX=0.00826378	LEN=1	MLLD=103.864	OALT=T	OID=.	OMAPALT=T	OPOS=16376232
chr1	16376239	16376239	C	-	0.933333	112	120	6	intronic	CLCNKB	.	.	.	rs34589727	.	.	.	.	1	.	.	.	.	.	.	.	.	.	.	.	.	619.362	del	FAO=120	FDP=120	FR=.	FRO=0	FSAF=74	FSAR=46	FSRF=0	FSRR=0	FWDB=0.139956	FXX=0.00826378	LEN=1	MLLD=18.0741	OALT=-	OID=.	OMAPALT=T	OPOS=16376239
chr1	16376278	16376278	G	A	0.976	122	125	3	intronic	CLCNKB	.	.	.	rs7365182	.	.	0.9355	.	1	.	.	.	.	.	.	.	.	.	.	.	.	1116.56	snp	FAO=122	FDP=125	FR=.	FRO=3	FSAF=72	FSAR=50	FSRF=2	FSRR=1	FWDB=-0.0115033	FXX=0	LEN=1	MLLD=224.201	OALT=A	OID=.	OMAPALT=A	OPOS=16376278
chr1	16376319	16376319	T	C	1	124	124	1	exonic	CLCNKB	.	synonymous SNV	CLCNKB:NM_001165945:exon3:c.T369C:p.C123C,CLCNKB:NM_000085:exon10:c.T876C:p.C292C	rs7368151	.	.	0.9353	.	1	.	.	.	.	.	.	.	.	.	.	.	.	1181.73	snp	FAO=124	FDP=124	FR=.	FRO=0	FSAF=72	FSAR=52	FSRF=0	FSRR=0	FWDB=0.00154507	FXX=0	LEN=1	MLLD=81.3352	OALT=C	OID=.	OMAPALT=C	OPOS=16376319
chr1	16380196	16380196	T	C	1	306	306	1	exonic	CLCNKB	.	nonsynonymous SNV	CLCNKB:NM_001165945:exon9:c.T1178C:p.M393T,CLCNKB:NM_000085:exon16:c.T1685C:p.M562T	rs5253	.	.	0.9844	.	0.98	.	.	0.44	T	0	B	0.986	N	1	P	-2.2	D	2949.79	snp	FAO=307	FDP=307	FR=.	FRO=0	FSAF=159	FSAR=148	FSRF=0	FSRR=0	FWDB=0.0384694	FXX=0	LEN=1	MLLD=88.0138	OALT=C	OID=.	OMAPALT=C	OPOS=16380196
chr1	16383448	16383448	A	C	1	8	8	1	UTR3	CLCNKB	NM_000085:c.*37A>C,NM_001165945:c.*37A>C	.	.	rs10803415	.	.	.	.	0.97	.	.	.	.	.	.	.	.	.	.	.	.	73.8365	snp	FAO=8	FDP=8	FR=.	FRO=0	FSAF=4	FSAR=4	FSRF=0	FSRR=0	FWDB=0.0797861	FXX=0	LEN=1	MLLD=55.9646	OALT=C	OID=.	OMAPALT=C	OPOS=16383448
chr1	16385980	16385980	G	A	1	82	82	3	intronic	FAM131C	.	.	.	rs3884058	.	.	0.7496	.	0.86	.	.	.	.	.	.	.	.	.	.	.	.	776.373	snp	FAO=82	FDP=82	FR=.	FRO=0	FSAF=31	FSAR=51	FSRF=0	FSRR=0	FWDB=-0.00612616	FXX=0	LEN=1	MLLD=248.64	OALT=A	OID=.	OMAPALT=A	OPOS=16385980
chr1	16386008	16386008	T	C	0.987654	80	81	2	exonic	FAM131C	.	synonymous SNV	FAM131C:NM_182623:exon6:c.A543G:p.Q181Q	rs2863452	.	.	.	.	0.87	.	.	.	.	.	.	.	.	.	.	.	.	748.427	snp	FAO=81	FDP=82	FR=.	FRO=1	FSAF=30	FSAR=51	FSRF=1	FSRR=0	FWDB=-0.00974819	FXX=0	LEN=1	MLLD=54.0745	OALT=C	OID=.	OMAPALT=C	OPOS=16386008
chr1	16386416	16386416	G	A	1	169	169	1	exonic	FAM131C	.	synonymous SNV	FAM131C:NM_182623:exon5:c.C399T:p.D133D	rs9442230	.	.	0.7568	.	0.87	.	.	.	.	.	.	.	.	.	.	.	.	1627.07	snp	FAO=169	FDP=169	FR=.	FRO=0	FSAF=94	FSAR=75	FSRF=0	FSRR=0	FWDB=-0.0132704	FXX=0	LEN=1	MLLD=72.1368	OALT=A	OID=.	OMAPALT=A	OPOS=16386416
chr1	16386447	16386447	G	C	0.993789	160	161	2	exonic	FAM131C	.	nonsynonymous SNV	FAM131C:NM_182623:exon5:c.C368G:p.P123R	rs11576236	.	.	.	.	0.98	.	.	0.74	T	0	B	0.666	N	1	P	1.61	T	1555.57	snp	FAO=165	FDP=165	FR=.	FRO=0	FSAF=90	FSAR=75	FSRF=0	FSRR=0	FWDB=0.0545055	FXX=0.00602373	LEN=1	MLLD=47.9223	OALT=C	OID=.	OMAPALT=C	OPOS=16386447
chr1	16388556	16388556	C	T	0.99435	176	177	1	intronic	FAM131C	.	.	.	rs2863455	.	.	0.6526	.	0.83	.	.	.	.	.	.	.	.	.	.	.	.	1671.14	snp	FAO=176	FDP=176	FR=.	FRO=0	FSAF=73	FSAR=103	FSRF=0	FSRR=0	FWDB=0.0317819	FXX=0.0056494	LEN=1	MLLD=188.892	OALT=T	OID=.	OMAPALT=T	OPOS=16388556
chr1	16388580	16388580	C	T	1	186	186	1	intronic	FAM131C	.	.	.	rs3978467	.	.	.	.	0.41	.	.	.	.	.	.	.	.	.	.	.	.	1782.56	snp	FAO=186	FDP=186	FR=.	FRO=0	FSAF=74	FSAR=112	FSRF=0	FSRR=0	FWDB=0.00302429	FXX=0	LEN=1	MLLD=183.814	OALT=T	OID=.	OMAPALT=T	OPOS=16388580
chr1	16388646	16388646	T	C	1	187	187	1	exonic	FAM131C	.	synonymous SNV	FAM131C:NM_182623:exon4:c.A216G:p.R72R	rs2863456	.	.	0.8712	.	0.91	.	.	.	.	.	.	.	.	.	.	.	.	1832.25	snp	FAO=190	FDP=190	FR=.	FRO=0	FSAF=74	FSAR=116	FSRF=0	FSRR=0	FWDB=-0.0124697	FXX=0	LEN=1	MLLD=193.147	OALT=C	OID=.	OMAPALT=C	OPOS=16388646
chr1	16389026	16389026	T	C	0.97619	41	42	3	exonic	FAM131C	.	nonsynonymous SNV	FAM131C:NM_182623:exon3:c.A142G:p.K48E	rs2863458	.	.	0.284	.	0.53	.	.	0.1	T	0.925	P	0	D	0.564	P	2.37	T	368.862	snp	FAO=41	FDP=42	FR=.	FRO=1	FSAF=31	FSAR=10	FSRF=0	FSRR=1	FWDB=-0.0516824	FXX=0	LEN=1	MLLD=115.481	OALT=C	OID=.	OMAPALT=C	OPOS=16389026
chr1	16451767	16451767	G	A	1	128	128	1	exonic	EPHA2	.	synonymous SNV	EPHA2:NM_004431:exon17:c.C2874T:p.I958I	rs3754334	.	.	0.2813	.	0.36	.	.	.	.	.	.	.	.	.	.	.	.	1239.71	snp	FAO=129	FDP=129	FR=.	FRO=0	FSAF=58	FSAR=71	FSRF=0	FSRR=0	FWDB=0.0267145	FXX=0	LEN=1	MLLD=155.989	OALT=A	OID=.	OMAPALT=A	OPOS=16451767
chr1	16464673	16464673	G	A	0.968992	125	129	6	exonic	EPHA2	.	synonymous SNV	EPHA2:NM_004431:exon5:c.C987T:p.P329P	rs2230597	.	.	0.4032	.	0.46	.	.	.	.	.	.	.	.	.	.	.	.	1205.77	snp	FAO=134	FDP=135	FR=.	FRO=1	FSAF=59	FSAR=75	FSRF=0	FSRR=1	FWDB=0.077344	FXX=0.0145975	LEN=1	MLLD=44.9126	OALT=A	OID=.	OMAPALT=A	OPOS=16464673
chr1	16474840	16474840	C	-	0.9375	105	112	5	intronic	EPHA2	.	.	.	rs35127370	.	.	0.3934	.	0.48	.	.	.	.	.	.	.	.	.	.	.	.	618.205	del	FAO=111	FDP=111	FR=.	FRO=0	FSAF=59	FSAR=52	FSRF=0	FSRR=0	FWDB=-0.0335885	FXX=0.00892777	LEN=1	MLLD=19.9348	OALT=-	OID=.	OMAPALT=A	OPOS=16474840
chr1	16475123	16475123	C	T	1	180	180	1	exonic	EPHA2	.	synonymous SNV	EPHA2:NM_004431:exon3:c.G573A:p.L191L	rs6678616	.	.	0.3457	.	0.37	.	.	.	.	.	.	.	.	.	.	.	.	1736	snp	FAO=180	FDP=180	FR=.	FRO=0	FSAF=89	FSAR=91	FSRF=0	FSRR=0	FWDB=0.00919177	FXX=0	LEN=1	MLLD=220.584	OALT=T	OID=.	OMAPALT=T	OPOS=16475123
chr1	16475126	16475126	C	T	0.994444	179	180	1	exonic	EPHA2	.	synonymous SNV	EPHA2:NM_004431:exon3:c.G570A:p.A190A	rs6678618	.	.	0.3455	.	0.37	.	.	.	.	.	.	.	.	.	.	.	.	1726.37	snp	FAO=179	FDP=179	FR=.	FRO=0	FSAF=88	FSAR=91	FSRF=0	FSRR=0	FWDB=0.0170937	FXX=0.00555525	LEN=1	MLLD=73.5591	OALT=T	OID=.	OMAPALT=T	OPOS=16475126
chr1	16525056	16525056	G	T	1	59	59	2	UTR3	ARHGEF19	NM_153213:c.*26C>A	.	.	rs451260	.	.	0.2564	.	0.46	.	.	.	.	.	.	.	.	.	.	.	.	568.238	snp	FAO=59	FDP=59	FR=.	FRO=0	FSAF=34	FSAR=25	FSRF=0	FSRR=0	FWDB=0.00540892	FXX=0	LEN=1	MLLD=63.7924	OALT=T	OID=.	OMAPALT=T	OPOS=16525056
chr1	16528233	16528233	G	A	1	45	45	1	intronic	ARHGEF19	.	.	.	rs221037	.	.	0.2558	.	0.48	.	.	.	.	.	.	.	.	.	.	.	.	423.684	snp	FAO=45	FDP=45	FR=.	FRO=0	FSAF=26	FSAR=19	FSRF=0	FSRR=0	FWDB=-0.00193775	FXX=0	LEN=1	MLLD=237.043	OALT=A	OID=.	OMAPALT=A	OPOS=16528233
chr1	16529117	16529117	T	C	0.956522	44	46	1	intronic	ARHGEF19	.	.	.	rs221039	.	.	0.2573	.	0.47	.	.	.	.	.	.	.	.	.	.	.	.	418.134	snp	FAO=44	FDP=44	FR=.	FRO=0	FSAF=22	FSAR=22	FSRF=0	FSRR=0	FWDB=0.0263534	FXX=0.0434688	LEN=1	MLLD=127.269	OALT=C	OID=.	OMAPALT=C	OPOS=16529117
chr1	16532803	16532803	G	A	1	122	122	2	exonic	ARHGEF19	.	synonymous SNV	ARHGEF19:NM_153213:exon7:c.C1170T:p.S390S	rs221050	.	.	0.2545	.	0.54	.	.	.	.	.	.	.	.	0	P	.	.	1160.95	snp	FAO=122	FDP=122	FR=.	FRO=0	FSAF=51	FSAR=71	FSRF=0	FSRR=0	FWDB=0.0126345	FXX=0	LEN=1	MLLD=59.4867	OALT=A	OID=.	OMAPALT=A	OPOS=16532803
chr1	16532848	16532848	A	G	1	121	121	1	intronic	ARHGEF19	.	.	.	rs221051	.	.	0.2513	.	0.47	.	.	.	.	.	.	.	.	1	P	.	.	1151.8	snp	FAO=121	FDP=121	FR=.	FRO=0	FSAF=48	FSAR=73	FSRF=0	FSRR=0	FWDB=0.00792212	FXX=0.00819605	LEN=1	MLLD=72.3466	OALT=G	OID=.	OMAPALT=G	OPOS=16532848
chr1	16534255	16534255	C	G	0.989247	92	93	2	exonic	ARHGEF19	.	nonsynonymous SNV	ARHGEF19:NM_153213:exon4:c.G712C:p.E238Q	rs221057	.	.	0.2606	.	0.47	.	.	0.5	T	0.041	B	0.001	N	0.975	P	1.81	T	856.272	snp	FAO=92	FDP=93	FR=.	FRO=1	FSAF=56	FSAR=36	FSRF=0	FSRR=1	FWDB=0.00934011	FXX=0	LEN=1	MLLD=188.41	OALT=G	OID=.	OMAPALT=G	OPOS=16534255
chr1	16534646	16534646	C	G	1	124	124	2	exonic	ARHGEF19	.	nonsynonymous SNV	ARHGEF19:NM_153213:exon3:c.G487C:p.G163R	rs221058	.	.	0.2597	.	0.46	.	.	0.28	T	0.014	B	0.615	N	0.998	P	0.76	T	1181.72	snp	FAO=124	FDP=124	FR=.	FRO=0	FSAF=63	FSAR=61	FSRF=0	FSRR=0	FWDB=-0.038969	FXX=0	LEN=1	MLLD=68.6709	OALT=G	OID=.	OMAPALT=G	OPOS=16534646
chr1	16731510	16731510	C	G	1	111	111	1	exonic	SPATA21	.	nonsynonymous SNV	SPATA21:NM_198546:exon8:c.G763C:p.V255L	rs525409	.	.	0.2415	.	0.47	.	.	1	T	0.001	B	0.226	N	0	P	-0.78	T	1029.61	snp	FAO=108	FDP=108	FR=.	FRO=0	FSAF=25	FSAR=83	FSRF=0	FSRR=0	FWDB=0.123002	FXX=0.0270246	LEN=1	MLLD=242.227	OALT=G	OID=.	OMAPALT=G	OPOS=16731510
chr1	16775582	16775582	C	T	0.990196	101	102	4	intronic	NECAP2	.	.	.	rs61769455	.	.	0.0248	.	0.035	.	.	.	.	.	.	.	.	.	.	.	.	952.129	snp	FAO=102	FDP=102	FR=.	FRO=0	FSAF=47	FSAR=55	FSRF=0	FSRR=0	FWDB=0.000433807	FXX=0.0097078	LEN=1	MLLD=56.4039	OALT=T	OID=.	OMAPALT=T	OPOS=16775582
chr1	16890421	16890421	G	A	0.492347	193	392	2	UTR3	NBPF1	NM_017940:c.*17C>T	.	.	rs2990549	.	.	.	.	0.48	.	.	.	.	.	.	.	.	.	.	.	.	800.108	snp	FAO=193	FDP=392	FR=.	FRO=199	FSAF=88	FSAR=105	FSRF=101	FSRR=98	FWDB=-0.0233091	FXX=0	LEN=1	MLLD=85.8105	OALT=A	OID=.	OMAPALT=A	OPOS=16890421
chr1	16890598	16890598	T	A	0.483333	232	480	1	exonic	NBPF1	.	unknown	UNKNOWN	rs2990550	.	.	.	.	0.52	.	.	.	.	.	.	.	.	.	.	.	.	860.985	snp	FAO=201	FDP=398	FR=.	FRO=197	FSAF=102	FSAR=99	FSRF=100	FSRR=97	FWDB=0.0035809	FXX=0.00499988	LEN=1	MLLD=143.435	OALT=A	OID=.	OMAPALT=A	OPOS=16890598
chr1	16890602	16890602	T	G	0.476091	229	481	2	exonic	NBPF1	.	unknown	UNKNOWN	rs2990551	.	.	.	.	0.43	.	.	.	.	.	.	.	.	.	.	.	.	848.323	snp	FAO=200	FDP=399	FR=.	FRO=199	FSAF=103	FSAR=97	FSRF=100	FSRR=99	FWDB=0.000761896	FXX=0.00249994	LEN=1	MLLD=226.588	OALT=G	OID=.	OMAPALT=G	OPOS=16890602
chr1	16890607	16890607	G	A	0.476091	229	481	2	exonic	NBPF1	.	unknown	UNKNOWN	rs200783506	.	.	0.0427	.	0.29	.	.	.	.	.	.	.	.	.	.	.	.	848.317	snp	FAO=200	FDP=399	FR=.	FRO=199	FSAF=103	FSAR=97	FSRF=101	FSRR=98	FWDB=0.00319321	FXX=0.00249994	LEN=1	MLLD=250.118	OALT=A	OID=.	OMAPALT=A	OPOS=16890607
chr1	16890644	16890644	C	T	0.466102	220	472	1	exonic	NBPF1	.	unknown	UNKNOWN	rs2992339	.	.	.	.	0.5	.	.	.	.	.	.	.	.	.	.	.	.	737.355	snp	FAO=188	FDP=399	FR=.	FRO=211	FSAF=85	FSAR=103	FSRF=110	FSRR=101	FWDB=0.0106664	FXX=0.00249994	LEN=1	MLLD=174.578	OALT=T	OID=.	OMAPALT=T	OPOS=16890644
chr1	16890671	16890672	TG	CA	0.470213	221	470	1	exonic	NBPF1	.	unknown	UNKNOWN	.	.	.	.	.	.	.	.	.	.	.	.	.	.	.	.	.	.	715.229	mnp	FAO=185	FDP=399	FR=.	FRO=214	FSAF=86	FSAR=99	FSRF=107	FSRR=107	FWDB=-0.00112853	FXX=0.00249994	LEN=2	MLLD=311.853	OALT=CA	OID=.	OMAPALT=CA	OPOS=16890671
chr1	16907328	16907328	G	T	0.497227	269	541	2	exonic	NBPF1	.	unknown	UNKNOWN	rs78540200	.	.	.	.	0.51	.	.	.	.	.	.	.	.	.	.	.	.	873.513	snp	FAO=203	FDP=400	FR=.	FRO=197	FSAF=95	FSAR=108	FSRF=97	FSRR=100	FWDB=-0.00356273	FXX=0	LEN=1	MLLD=357.322	OALT=T	OID=.	OMAPALT=T	OPOS=16907328
chr1	16907466	16907466	G	A	0.541063	112	207	3	intronic	NBPF1	.	.	.	rs371465077	.	.	.	.	0.31	.	.	.	.	.	.	.	.	.	.	.	.	522.768	snp	FAO=112	FDP=207	FR=.	FRO=95	FSAF=57	FSAR=55	FSRF=44	FSRR=51	FWDB=0.00122249	FXX=0	LEN=1	MLLD=233.137	OALT=A	OID=.	OMAPALT=A	OPOS=16907466
chr1	16909052	16909052	C	T	1	50	50	1	exonic	NBPF1	.	unknown	UNKNOWN	rs140548913	.	.	.	.	1	.	.	.	.	.	.	.	.	.	.	.	.	484.597	snp	FAO=50	FDP=50	FR=.	FRO=0	FSAF=25	FSAR=25	FSRF=0	FSRR=0	FWDB=0.00318914	FXX=0	LEN=1	MLLD=345.622	OALT=T	OID=.	OMAPALT=T	OPOS=16909052
chr1	16914252	16914252	C	T	0.293948	102	347	2	exonic	NBPF1	.	unknown	UNKNOWN	rs1020241	.	.	.	.	0.39	.	.	.	.	.	.	.	.	.	.	.	.	209.758	snp	FAO=102	FDP=347	FR=.	FRO=245	FSAF=38	FSAR=64	FSRF=122	FSRR=123	FWDB=-0.0506695	FXX=0	LEN=1	MLLD=63.1844	OALT=T	OID=.	OMAPALT=T	OPOS=16914252
chr1	16914306	16914306	A	G	0.210744	102	484	4	intronic	NBPF1	.	.	.	rs1967910	.	.	.	.	0.43	.	.	.	.	.	.	.	.	.	.	.	.	96.3925	snp	FAO=86	FDP=400	FR=.	FRO=314	FSAF=30	FSAR=56	FSRF=157	FSRR=157	FWDB=0.0121389	FXX=0	LEN=1	MLLD=112.762	OALT=G	OID=.	OMAPALT=G	OPOS=16914306
chr1	16918502	16918502	A	G	0.350087	202	577	1	exonic	NBPF1	.	unknown	UNKNOWN	rs3925698	.	.	.	.	0.61	.	.	.	.	.	.	.	.	.	.	.	.	409.23	snp	FAO=145	FDP=399	FR=.	FRO=254	FSAF=77	FSAR=68	FSRF=109	FSRR=145	FWDB=0.0149144	FXX=0.00249994	LEN=1	MLLD=85.9181	OALT=G	OID=.	OMAPALT=G	OPOS=16918502
chr1	17248532	17248532	A	G	1	72	72	1	exonic	CROCC	.	nonsynonymous SNV	CROCC:NM_014675:exon1:c.A19G:p.R7G	rs6586566	.	.	.	.	1	.	.	1	T	0	B	.	.	1	P	3.03	T	745.382	snp	FAO=79	FDP=79	FR=.	FRO=0	FSAF=38	FSAR=41	FSRF=0	FSRR=0	FWDB=0.002043	FXX=0	LEN=1	MLLD=318.57	OALT=G	OID=.	OMAPALT=G	OPOS=17248532
chr1	17282573	17282573	G	A	0.993333	149	150	4	exonic	CROCC	.	synonymous SNV	CROCC:NM_014675:exon25:c.G3786A:p.G1262G	rs2273114	.	.	0.1108	.	0.3	.	.	.	.	.	.	.	.	.	.	.	.	1420.02	snp	FAO=149	FDP=149	FR=.	FRO=0	FSAF=77	FSAR=72	FSRF=0	FSRR=0	FWDB=0.00405753	FXX=0.00666622	LEN=1	MLLD=300.886	OALT=A	OID=.	OMAPALT=A	OPOS=17282573
chr1	17295679	17295679	T	C	0.978723	92	94	1	exonic	CROCC	.	synonymous SNV	CROCC:NM_014675:exon32:c.T5145C:p.A1715A	rs4920574	.	.	0.8967	.	0.99	.	.	.	.	.	.	.	.	.	.	.	.	874.813	snp	FAO=92	FDP=92	FR=.	FRO=0	FSAF=47	FSAR=45	FSRF=0	FSRR=0	FWDB=-0.00382284	FXX=0.0212743	LEN=1	MLLD=221.165	OALT=C	OID=.	OMAPALT=C	OPOS=17295679
chr1	17359676	17359676	C	A	1	62	62	1	intronic	SDHB	.	.	.	rs1022580	.	.	0.9728	.	1	.	.	.	.	.	.	.	.	.	.	.	.	592.909	snp	FAO=63	FDP=63	FR=.	FRO=0	FSAF=24	FSAR=39	FSRF=0	FSRR=0	FWDB=0.0267139	FXX=0	LEN=1	MLLD=85.2883	OALT=A	OID=.	OMAPALT=A	OPOS=17359676
chr1	17380497	17380497	G	T	0.97619	82	84	3	exonic	SDHB	.	synonymous SNV	SDHB:NM_003000:exon1:c.C18A:p.A6A	rs2746462	CLINSIG=non-pathogenic|non-pathogenic;CLNDBN=not_specified|Hereditary_cancer-predisposing_syndrome;CLNREVSTAT=criteria_provided\x2c_multiple_submitters\x2c_no_conflicts|criteria_provided\x2c_single_submitter;CLNACC=RCV000037717.5|RCV000162442.1;CLNDSDB=MedGen|MedGen:SNOMED_CT;CLNDSDBID=CN169374|C0027672:699346009	.	0.973	.	1	.	.	.	.	.	.	.	.	.	.	.	.	747.151	snp	FAO=82	FDP=84	FR=.	FRO=2	FSAF=35	FSAR=47	FSRF=1	FSRR=1	FWDB=0.0290425	FXX=0	LEN=1	MLLD=120.376	OALT=T	OID=.	OMAPALT=T	OPOS=17380497
chr1	17409017	17409017	G	A	0.989899	196	198	1	intronic	PADI2	.	.	.	rs2076617	.	.	0.3224	.	0.59	.	.	.	.	.	.	.	.	.	.	.	.	1842.6	snp	FAO=196	FDP=196	FR=.	FRO=0	FSAF=99	FSAR=97	FSRF=0	FSRR=0	FWDB=0.0168506	FXX=0.0101005	LEN=1	MLLD=84.1862	OALT=A	OID=.	OMAPALT=A	OPOS=17409017
chr1	17413121	17413121	A	C	0.840336	100	119	1	exonic	PADI2	.	synonymous SNV	PADI2:NM_007365:exon7:c.T729G:p.G243G	rs2076615	.	.	0.2526	.	0.57	.	.	.	.	0.008	B	.	.	0	P	3.35	T	1128.75	snp	FAO=118	FDP=118	FR=.,HEALED	FRO=0	FSAF=26	FSAR=92	FSRF=0	FSRR=0	FWDB=0.0648268	FXX=0.00840265	LEN=1	MLLD=284.293	OALT=C	OID=.	OMAPALT=C	OPOS=17413121
chr1	17418883	17418883	A	G	0.987179	154	156	1	intronic	PADI2	.	.	.	rs2647184	.	.	0.9462	.	1	.	.	.	.	.	.	.	.	.	.	.	.	1601.29	snp	FAO=167	FDP=167	FR=.	FRO=0	FSAF=117	FSAR=50	FSRF=0	FSRR=0	FWDB=-0.0297712	FXX=0	LEN=1	MLLD=108.698	OALT=G	OID=.	OMAPALT=G	OPOS=17418883
chr1	17550225	17550225	T	C	0.984456	190	193	3	intronic	PADI1	.	.	.	rs3003481	.	.	0.9998	.	1	.	.	.	.	.	.	.	.	.	.	.	.	1764.08	snp	FAO=190	FDP=193	FR=.	FRO=3	FSAF=72	FSAR=118	FSRF=2	FSRR=1	FWDB=-0.0163521	FXX=0	LEN=1	MLLD=219.918	OALT=C	OID=.	OMAPALT=C	OPOS=17550225
chr1	17563967	17563967	T	C	0.989362	93	94	2	intronic	PADI1	.	.	.	rs2977306	.	.	0.4262	.	0.59	.	.	.	.	.	.	.	.	.	.	.	.	866.984	snp	FAO=93	FDP=94	FR=.	FRO=1	FSAF=33	FSAR=60	FSRF=0	FSRR=1	FWDB=0.00647265	FXX=0	LEN=1	MLLD=55.9102	OALT=C	OID=.	OMAPALT=C	OPOS=17563967
chr1	17570466	17570466	T	C	0.988571	173	175	1	intronic	PADI1	.	.	.	rs2293921	.	.	0.4464	.	0.6	.	.	.	.	.	.	.	.	.	.	.	.	1637.62	snp	FAO=173	FDP=173	FR=.	FRO=0	FSAF=92	FSAR=81	FSRF=0	FSRR=0	FWDB=-0.00246132	FXX=0.0114279	LEN=1	MLLD=65.2152	OALT=C	OID=.	OMAPALT=C	OPOS=17570466
chr1	17575645	17575645	A	C	1	103	103	1	exonic	PADI3	.	synonymous SNV	PADI3:NM_016233:exon1:c.A13C:p.R5R	rs3763589	.	.	0.0777	.	0.23	.	.	.	.	.	.	.	.	.	.	.	.	978.296	snp	FAO=103	FDP=103	FR=.	FRO=0	FSAF=15	FSAR=88	FSRF=0	FSRR=0	FWDB=-0.186206	FXX=0	LEN=1	MLLD=48.5601	OALT=C	OID=.	OMAPALT=C	OPOS=17575645
chr1	17586010	17586010	G	A	0.993827	161	162	1	intronic	PADI3	.	.	.	rs45438395	.	.	.	.	0.23	.	.	.	.	.	.	.	.	.	.	.	.	1596.07	snp	FAO=168	FDP=168	FR=.	FRO=0	FSAF=70	FSAR=98	FSRF=0	FSRR=0	FWDB=-0.0266501	FXX=0	LEN=1	MLLD=230.025	OALT=A	OID=.	OMAPALT=A	OPOS=17586010
chr1	17586134	17586134	A	G	0.991781	362	365	1	exonic	PADI3	.	nonsynonymous SNV	PADI3:NM_016233:exon2:c.A154G:p.I52V	rs3750300	.	.	0.0919	.	0.23	.	.	1	T	0	B	0	N	1	P	3.08	T	3450.09	snp	FAO=363	FDP=363	FR=.	FRO=0	FSAF=175	FSAR=188	FSRF=0	FSRR=0	FWDB=-0.00569395	FXX=0.0081965	LEN=1	MLLD=112.921	OALT=G	OID=.	OMAPALT=G	OPOS=17586134
chr1	17593316	17593316	G	A	1	88	88	1	exonic	PADI3	.	nonsynonymous SNV	PADI3:NM_016233:exon5:c.G511A:p.V171M	rs2272629	.	.	0.08	.	0.24	.	.	0.11	T	0.999	D	0.008	N	0.481	P	2.01	T	844.48	snp	FAO=88	FDP=88	FR=.	FRO=0	FSAF=40	FSAR=48	FSRF=0	FSRR=0	FWDB=-0.00099342	FXX=0	LEN=1	MLLD=204.058	OALT=A	OID=.	OMAPALT=A	OPOS=17593316
chr1	17603453	17603453	G	A	0.994048	167	168	3	intronic	PADI3	.	.	.	rs139378764	.	.	.	.	0.017	.	.	.	.	.	.	.	.	.	.	.	.	1592.57	snp	FAO=169	FDP=169	FR=.	FRO=0	FSAF=77	FSAR=92	FSRF=0	FSRR=0	FWDB=-0.0295141	FXX=0.0116952	LEN=1	MLLD=63.6269	OALT=A	OID=.	OMAPALT=A	OPOS=17603453
chr1	17718672	17718672	G	-	0.988636	87	88	3	splicing	PADI6	NM_207421:exon9:c.1025+1G>-,NM_207421:exon10:c.1026-1G>-	.	.	rs10709483	.	.	0.9995	.	1	.	.	.	.	.	.	.	.	.	.	.	.	507.554	del	FAO=87	FDP=87	FR=.	FRO=0	FSAF=30	FSAR=57	FSRF=0	FSRR=0	FWDB=0.102751	FXX=0.0113623	LEN=1	MLLD=29.9701	OALT=-	OID=.	OMAPALT=A	OPOS=17718672
chr1	17720439	17720439	T	C	0.982759	57	58	1	intronic	PADI6	.	.	.	rs6695849	.	.	0.6474	.	0.67	.	.	.	.	.	.	.	.	.	.	.	.	530.699	snp	FAO=57	FDP=58	FR=.	FRO=1	FSAF=16	FSAR=41	FSRF=0	FSRR=1	FWDB=-0.00134122	FXX=0	LEN=1	MLLD=161.963	OALT=C	OID=.	OMAPALT=C	OPOS=17720439
chr1	17720615	17720615	A	C	0.983051	58	59	2	intronic	PADI6	.	.	.	rs10458537	.	.	0.6508	.	0.67	.	.	.	.	.	.	.	.	.	.	.	.	567.675	snp	FAO=59	FDP=59	FR=.	FRO=0	FSAF=14	FSAR=45	FSRF=0	FSRR=0	FWDB=0.023175	FXX=0	LEN=1	MLLD=64.3641	OALT=C	OID=.	OMAPALT=C	OPOS=17720615
chr1	17723476	17723476	-	CA	0.988889	178	180	3	intronic	PADI6	.	.	.	rs397791237	.	.	.	.	0.4	.	.	.	.	.	.	.	.	.	.	.	.	1062.72	ins	FAO=180	FDP=180	FR=.	FRO=0	FSAF=103	FSAR=77	FSRF=0	FSRR=0	FWDB=-0.0240141	FXX=0	LEN=2	MLLD=241.25	OALT=CA	OID=.	OMAPALT=CCA	OPOS=17723477
chr1	17723739	17723739	G	A	0.95098	97	102	2	intronic	PADI6	.	.	.	rs12129196	.	.	.	.	0.4	.	.	.	.	.	.	.	.	.	.	.	.	873.168	snp	FAO=100	FDP=101	FR=.	FRO=1	FSAF=54	FSAR=46	FSRF=1	FSRR=0	FWDB=0.054701	FXX=0.00980296	LEN=1	MLLD=97.5593	OALT=A	OID=.	OMAPALT=A	OPOS=17723739
chr1	17739586	17739586	G	A	0.994012	166	167	2	exonic	RCC2	.	synonymous SNV	RCC2:NM_001136204:exon9:c.C1296T:p.I432I,RCC2:NM_018715:exon10:c.C1296T:p.I432I	rs942457	.	.	0.3514	.	0.41	.	.	.	.	.	.	.	.	.	.	.	.	1574.87	snp	FAO=166	FDP=166	FR=.	FRO=0	FSAF=76	FSAR=90	FSRF=0	FSRR=0	FWDB=0.0443725	FXX=0.00598767	LEN=1	MLLD=66.3954	OALT=A	OID=.	OMAPALT=A	OPOS=17739586
chr1	17991052	17991052	T	C	0.978261	45	46	1	exonic	ARHGEF10L	.	nonsynonymous SNV	ARHGEF10L:NM_001011722:exon24:c.T2854C:p.W952R,ARHGEF10L:NM_018125:exon26:c.T2971C:p.W991R	rs6695710	.	.	1	.	1	.	.	0.89	T	0	B	0.011	N	0	P	1.69	T	437.372	snp	FAO=46	FDP=46	FR=.	FRO=0	FSAF=40	FSAR=6	FSRF=0	FSRR=0	FWDB=0.0214842	FXX=0.0212721	LEN=1	MLLD=224.877	OALT=C	OID=.	OMAPALT=C	OPOS=17991052
chr1	18021867	18021867	T	C	1	86	86	2	intronic	ARHGEF10L	.	.	.	rs2279816	.	.	.	.	0.91	.	.	.	.	.	.	.	.	.	.	.	.	820.042	snp	FAO=86	FDP=86	FR=.	FRO=0	FSAF=33	FSAR=53	FSRF=0	FSRR=0	FWDB=0.0521337	FXX=0	LEN=1	MLLD=269.238	OALT=C	OID=.	OMAPALT=C	OPOS=18021867
chr1	18023365	18023365	C	T	0.990826	108	109	1	exonic	ARHGEF10L	.	synonymous SNV	ARHGEF10L:NM_001011722:exon27:c.C3213T:p.N1071N,ARHGEF10L:NM_018125:exon29:c.C3330T:p.N1110N	rs2270978	.	.	0.8315	.	0.91	.	.	.	.	.	.	.	.	.	.	.	.	1039.92	snp	FAO=108	FDP=108	FR=.	FRO=0	FSAF=54	FSAR=54	FSRF=0	FSRR=0	FWDB=0.0308897	FXX=0.00917347	LEN=1	MLLD=297.032	OALT=T	OID=.	OMAPALT=T	OPOS=18023365
chr1	18023509	18023509	T	C	1	20	20	1	exonic	ARHGEF10L	.	synonymous SNV	ARHGEF10L:NM_001011722:exon27:c.T3357C:p.D1119D,ARHGEF10L:NM_018125:exon29:c.T3474C:p.D1158D	rs2270977	.	.	0.832	.	0.91	.	.	.	.	.	.	.	.	.	.	.	.	195.709	snp	FAO=20	FDP=20	FR=.	FRO=0	FSAF=13	FSAR=7	FSRF=0	FSRR=0	FWDB=0.0517475	FXX=0	LEN=1	MLLD=137.964	OALT=C	OID=.	OMAPALT=C	OPOS=18023509
chr1	18023690	18023690	A	G	1	94	94	1	exonic	ARHGEF10L	.	nonsynonymous SNV	ARHGEF10L:NM_001011722:exon27:c.A3538G:p.I1180V,ARHGEF10L:NM_018125:exon29:c.A3655G:p.I1219V	rs2270976	.	.	0.8367	.	0.92	.	.	1	T	0	B	0.018	N	0	P	2.61	T	898.028	snp	FAO=95	FDP=95	FR=.	FRO=0	FSAF=43	FSAR=52	FSRF=0	FSRR=0	FWDB=0.0357661	FXX=0	LEN=1	MLLD=300.242	OALT=G	OID=.	OMAPALT=G	OPOS=18023690
chr1	19186129	19186129	G	C	1	141	141	2	exonic	TAS1R2	.	nonsynonymous SNV	TAS1R2:NM_152232:exon1:c.C26G:p.S9C	rs9701796	.	.	0.7733	.	0.87	.	.	1	T	0	B	.	.	1	P	-2.47	D	1346	snp	FAO=141	FDP=141	FR=.	FRO=0	FSAF=55	FSAR=86	FSRF=0	FSRR=0	FWDB=-0.00939283	FXX=0	LEN=1	MLLD=136.674	OALT=C	OID=.	OMAPALT=C	OPOS=19186129
chr1	19199221	19199221	C	T	0.995169	206	207	3	UTR3	ALDH4A1	NM_003748:c.*118G>A,NM_001161504:c.*118G>A	.	.	rs11740	.	.	.	.	0.66	.	.	.	.	.	.	.	.	.	.	.	.	1962.72	snp	FAO=206	FDP=206	FR=.	FRO=0	FSAF=96	FSAR=110	FSRF=0	FSRR=0	FWDB=-0.00354966	FXX=0.00961492	LEN=1	MLLD=113.937	OALT=T	OID=.	OMAPALT=T	OPOS=19199221
chr1	19199473	19199473	T	A	0.955556	129	135	5	intronic	ALDH4A1	.	.	.	rs28700162	.	.	0.4273	.	0.68	.	.	.	.	.	.	.	.	.	.	.	.	1153.69	snp	FAO=130	FDP=136	FR=.	FRO=6	FSAF=77	FSAR=53	FSRF=4	FSRR=2	FWDB=0.00589743	FXX=0	LEN=1	MLLD=295.369	OALT=A	OID=.	OMAPALT=A	OPOS=19199473
chr1	19200908	19200908	G	C	0.995798	237	238	3	intronic	ALDH4A1	.	.	.	rs28529092	.	.	0.4428	.	0.68	.	.	.	.	.	.	.	.	.	.	.	.	2260.59	snp	FAO=237	FDP=237	FR=.	FRO=0	FSAF=125	FSAR=112	FSRF=0	FSRR=0	FWDB=0.00301472	FXX=0.0042015	LEN=1	MLLD=336.381	OALT=C	OID=.	OMAPALT=C	OPOS=19200908
chr1	19201094	19201095	GT	AC	0.995434	218	219	2	intronic	ALDH4A1	.	.	.	.	.	.	.	.	.	.	.	.	.	.	.	.	.	.	.	.	.	2098.79	mnp	FAO=218	FDP=218	FR=.	FRO=0	FSAF=94	FSAR=124	FSRF=0	FSRR=0	FWDB=0.0295758	FXX=0.004566	LEN=2	MLLD=339.693	OALT=AC	OID=.	OMAPALT=AC	OPOS=19201094
chr1	19201956	19201956	A	G	1	106	106	1	exonic	ALDH4A1	.	synonymous SNV	ALDH4A1:NM_001161504:exon13:c.T1200C:p.D400D,ALDH4A1:NM_003748:exon13:c.T1380C:p.D460D,ALDH4A1:NM_170726:exon13:c.T1380C:p.D460D	rs2230708	.	.	0.714	.	0.83	.	.	.	.	.	.	.	.	.	.	.	.	1012.59	snp	FAO=106	FDP=106	FR=.	FRO=0	FSAF=71	FSAR=35	FSRF=0	FSRR=0	FWDB=-0.0261711	FXX=0	LEN=1	MLLD=63.3151	OALT=G	OID=.	OMAPALT=G	OPOS=19201956
chr1	19202917	19202917	T	C	1	134	134	1	exonic	ALDH4A1	.	synonymous SNV	ALDH4A1:NM_001161504:exon12:c.A1050G:p.S350S,ALDH4A1:NM_003748:exon12:c.A1230G:p.S410S,ALDH4A1:NM_170726:exon12:c.A1230G:p.S410S	rs7550938	.	.	0.6938	.	0.81	.	.	.	.	.	.	.	.	.	.	.	.	1277.96	snp	FAO=134	FDP=134	FR=.	FRO=0	FSAF=20	FSAR=114	FSRF=0	FSRR=0	FWDB=-0.0619998	FXX=0	LEN=1	MLLD=301.348	OALT=C	OID=.	OMAPALT=C	OPOS=19202917
chr1	19202926	19202926	T	C	1	136	136	1	exonic	ALDH4A1	.	synonymous SNV	ALDH4A1:NM_001161504:exon12:c.A1041G:p.A347A,ALDH4A1:NM_003748:exon12:c.A1221G:p.A407A,ALDH4A1:NM_170726:exon12:c.A1221G:p.A407A	rs2230706	.	.	0.6919	.	0.81	.	.	.	.	.	.	.	.	.	.	.	.	1301.32	snp	FAO=136	FDP=136	FR=.	FRO=0	FSAF=20	FSAR=116	FSRF=0	FSRR=0	FWDB=0.0289908	FXX=0	LEN=1	MLLD=97.1417	OALT=C	OID=.	OMAPALT=C	OPOS=19202926
chr1	19209543	19209543	A	G	1	32	32	1	intronic	ALDH4A1	.	.	.	rs6426611	.	.	.	.	1	.	.	.	.	.	.	.	.	.	.	.	.	282.901	snp	FAO=31	FDP=31	FR=.	FRO=0	FSAF=16	FSAR=15	FSRF=0	FSRR=0	FWDB=-0.00480414	FXX=0.0605877	LEN=1	MLLD=75.4444	OALT=G	OID=.	OMAPALT=G	OPOS=19209543
chr1	19212881	19212881	G	A	1	105	105	1	intronic	ALDH4A1	.	.	.	rs72936443	.	.	0.0308	.	0.19	.	.	.	.	.	.	.	.	.	.	.	.	1008.23	snp	FAO=105	FDP=105	FR=.	FRO=0	FSAF=62	FSAR=43	FSRF=0	FSRR=0	FWDB=0.0300395	FXX=0.0186898	LEN=1	MLLD=121.75	OALT=A	OID=.	OMAPALT=A	OPOS=19212881
chr1	19524405	19524405	A	T	0.990431	207	209	1	intronic	UBR4	.	.	.	.	.	.	.	.	.	.	.	.	.	.	.	.	.	.	.	.	.	1958.39	snp	FAO=207	FDP=207	FR=.	FRO=0	FSAF=126	FSAR=81	FSRF=0	FSRR=0	FWDB=0.0503124	FXX=0.00956892	LEN=1	MLLD=77.3788	OALT=T	OID=.	OMAPALT=T	OPOS=19524405
chr1	19609254	19609254	T	C	1	87	87	1	exonic	AKR7A3	.	nonsynonymous SNV	AKR7A3:NM_012067:exon7:c.A967G:p.T323A	rs1738025	.	.	0.8232	.	0.89	.	.	1	T	0	B	0	N	1	P	3.73	T	832.227	snp	FAO=87	FDP=87	FR=.	FRO=0	FSAF=45	FSAR=42	FSRF=0	FSRR=0	FWDB=-0.00598078	FXX=0	LEN=1	MLLD=268.82	OALT=C	OID=.	OMAPALT=C	OPOS=19609254
chr1	19611241	19611241	T	C	1	102	102	2	exonic	AKR7A3	.	nonsynonymous SNV	AKR7A3:NM_012067:exon5:c.A643G:p.N215D	rs1738023	.	.	0.8309	.	0.9	.	.	1	T	0	B	0	N	1	P	1.89	T	968.522	snp	FAO=102	FDP=102	FR=.	FRO=0	FSAF=43	FSAR=59	FSRF=0	FSRR=0	FWDB=0.0358905	FXX=0	LEN=1	MLLD=50.5695	OALT=C	OID=.	OMAPALT=C	OPOS=19611241
chr1	19670931	19670931	G	A	0.495798	59	119	2	intronic	CAPZB	.	.	.	rs574426482	.	.	.	.	0.001	.	.	.	.	.	.	.	.	.	.	.	.	255.477	snp	FAO=59	FDP=119	FR=.	FRO=60	FSAF=33	FSAR=26	FSRF=38	FSRR=22	FWDB=0.00968427	FXX=0	LEN=1	MLLD=72.9931	OALT=A	OID=.	OMAPALT=A	OPOS=19670931
chr1	20020993	20020994	AC	GT	0.99	99	100	1	exonic	TMCO4	.	nonframeshift substitution	TMCO4:NM_181719:exon15:c.1433_1434AC	rs386629247	.	.	.	.	0.41	.	.	.	.	.	.	.	.	.	.	.	.	965.924	mnp	FAO=100	FDP=100	FR=.	FRO=0	FSAF=43	FSAR=57	FSRF=0	FSRR=0	FWDB=0.00943636	FXX=0	LEN=2	MLLD=206.727	OALT=GT	OID=.	OMAPALT=GT	OPOS=20020993
chr1	20141528	20141528	C	T	1	129	129	1	exonic	RNF186	.	nonsynonymous SNV	RNF186:NM_019062:exon1:c.G67A:p.A23T	rs1541185	.	.	0.2415	.	0.48	.	.	0.05	D	0.341	B	0.747	N	1	P	1.52	T	1254.67	snp	FAO=130	FDP=130	FR=.	FRO=0	FSAF=59	FSAR=71	FSRF=0	FSRR=0	FWDB=-0.0372175	FXX=0	LEN=1	MLLD=85.0138	OALT=T	OID=.	OMAPALT=T	OPOS=20141528
chr1	20216860	20216860	G	A	1	160	160	1	intronic	OTUD3	.	.	.	rs10799593	.	.	0.5169	.	0.62	.	.	.	.	.	.	.	.	.	.	.	.	1543.48	snp	FAO=160	FDP=160	FR=.	FRO=0	FSAF=64	FSAR=96	FSRF=0	FSRR=0	FWDB=0.00698388	FXX=0	LEN=1	MLLD=197.428	OALT=A	OID=.	OMAPALT=A	OPOS=20216860
chr1	20233086	20233086	G	A	1	64	64	1	exonic	OTUD3	.	nonsynonymous SNV	OTUD3:NM_015207:exon7:c.G997A:p.A333T	rs10916668	.	.	0.0622	.	0.24	.	.	0.45	T	0.004	B	0	D	0.997	D	1.92	T	615.05	snp	FAO=65	FDP=65	FR=.	FRO=0	FSAF=32	FSAR=33	FSRF=0	FSRR=0	FWDB=0.0124214	FXX=0	LEN=1	MLLD=236.124	OALT=A	OID=.	OMAPALT=A	OPOS=20233086
chr1	20304962	20304962	C	G	1	186	186	1	exonic	PLA2G2A	.	synonymous SNV	PLA2G2A:NM_001161728:exon3:c.G96C:p.T32T,PLA2G2A:NM_001161729:exon3:c.G96C:p.T32T,PLA2G2A:NM_000300:exon4:c.G96C:p.T32T,PLA2G2A:NM_001161727:exon4:c.G96C:p.T32T	rs2236771	.	.	0.0923	.	0.23	.	.	.	.	.	.	.	.	.	.	.	.	1794.44	snp	FAO=187	FDP=187	FR=.	FRO=0	FSAF=85	FSAR=102	FSRF=0	FSRR=0	FWDB=0.00329978	FXX=0	LEN=1	MLLD=184.509	OALT=G	OID=.	OMAPALT=G	OPOS=20304962
chr1	20442054	20442054	T	C	1	93	93	1	exonic	PLA2G2D	.	nonsynonymous SNV	PLA2G2D:NM_012400:exon3:c.A238G:p.S80G	rs584367	.	.	0.5822	.	0.97	.	.	0.83	T	0	B	0.017	N	1	P	1.68	T	882.28	snp	FAO=93	FDP=93	FR=.	FRO=0	FSAF=50	FSAR=43	FSRF=0	FSRR=0	FWDB=0.00183314	FXX=0	LEN=1	MLLD=260.387	OALT=C	OID=.	OMAPALT=C	OPOS=20442054
chr1	20490518	20490518	T	C	1	169	169	1	exonic	PLA2G2C	.	nonsynonymous SNV	PLA2G2C:NM_001105572:exon3:c.A419G:p.Q140R	rs6426616	.	.	0.5942	.	0.75	.	.	0.48	T	0	B	0.051	N	1	P	1.73	T	1639.76	snp	FAO=172	FDP=172	FR=.	FRO=0	FSAF=73	FSAR=99	FSRF=0	FSRR=0	FWDB=0.0413602	FXX=0	LEN=1	MLLD=131.943	OALT=C	OID=.	OMAPALT=C	OPOS=20490518
chr1	20501582	20501582	G	A	1	80	80	1	exonic	PLA2G2C	.	stopgain	PLA2G2C:NM_001105572:exon1:c.C106T:p.R36X	rs12139100	.	.	0.176	.	0.39	.	.	0.38	T	.	.	0.051	N	0	P	.	.	773.397	snp	FAO=80	FDP=80	FR=.	FRO=0	FSAF=45	FSAR=35	FSRF=0	FSRR=0	FWDB=-0.00428872	FXX=0	LEN=1	MLLD=83.6785	OALT=A	OID=.	OMAPALT=A	OPOS=20501582
chr1	20940463	20940463	T	C	1	309	309	2	intronic	CDA	.	.	.	rs3738130	.	.	0.1967	.	0.32	.	.	.	.	.	.	.	.	.	.	.	.	2965.1	snp	FAO=308	FDP=308	FR=.	FRO=0	FSAF=147	FSAR=161	FSRF=0	FSRR=0	FWDB=-0.0410121	FXX=0.00323614	LEN=1	MLLD=229.536	OALT=C	OID=.	OMAPALT=C	OPOS=20940463
chr1	20945055	20945055	C	T	0.9875	158	160	3	exonic	CDA	.	synonymous SNV	CDA:NM_001785:exon4:c.C435T:p.T145T	rs1048977	.	.	0.3149	.	0.43	.	.	.	.	.	.	.	.	.	.	.	.	1491.24	snp	FAO=158	FDP=158	FR=.	FRO=0	FSAF=73	FSAR=85	FSRF=0	FSRR=0	FWDB=-0.00614888	FXX=0.0124992	LEN=1	MLLD=298.754	OALT=T	OID=.	OMAPALT=T	OPOS=20945055
chr1	20964270	20964271	CT	-	0.934211	142	152	4	intronic	PINK1	.	.	.	rs35832516	.	.	.	.	0.15	.	.	.	.	.	.	.	.	.	.	.	.	883.134	del	FAO=149	FDP=149	FR=.	FRO=0	FSAF=83	FSAR=66	FSRF=0	FSRR=0	FWDB=-0.00317889	FXX=0.0448689	LEN=2	MLLD=135.064	OALT=-	OID=.	OMAPALT=C	OPOS=20964270
chr1	20964328	20964328	A	G	1	153	153	1	intronic	PINK1	.	.	.	rs2298298	.	.	0.8801	.	0.93	.	.	.	.	.	.	.	.	.	.	.	.	1473.18	snp	FAO=154	FDP=154	FR=.	FRO=0	FSAF=86	FSAR=68	FSRF=0	FSRR=0	FWDB=0.0815076	FXX=0.0064512	LEN=1	MLLD=68.7825	OALT=G	OID=.	OMAPALT=G	OPOS=20964328
chr1	20972048	20972048	G	A	1	82	82	1	ncRNA_intronic	PINK1-AS	.	.	.	rs3131713	.	.	0.8797	.	0.93	.	.	.	.	.	.	.	.	.	.	.	.	776.319	snp	FAO=82	FDP=82	FR=.	FRO=0	FSAF=51	FSAR=31	FSRF=0	FSRR=0	FWDB=-0.000313522	FXX=0	LEN=1	MLLD=65.9263	OALT=A	OID=.	OMAPALT=A	OPOS=20972048
chr1	20977000	20977000	A	C	1	203	203	2	exonic	PINK1	.	nonsynonymous SNV	PINK1:NM_032409:exon8:c.A1562C:p.N521T	rs1043424	.	.	0.2713	.	0.4	.	.	0.24	T	0.022	B	0.169	N	1	P	-0.81	T	1940.66	snp	FAO=203	FDP=203	FR=.	FRO=0	FSAF=112	FSAR=91	FSRF=0	FSRR=0	FWDB=-0.0115875	FXX=0	LEN=1	MLLD=234.584	OALT=C	OID=.	OMAPALT=C	OPOS=20977000
chr1	20977221	20977221	A	T	1	175	175	1	ncRNA_exonic	PINK1-AS	.	.	.	rs686658	.	.	0.8793	.	0.91	.	.	.	.	.	.	.	.	.	.	.	.	1676.8	snp	FAO=175	FDP=175	FR=.	FRO=0	FSAF=84	FSAR=91	FSRF=0	FSRR=0	FWDB=0.00369188	FXX=0.0056815	LEN=1	MLLD=326.366	OALT=T	OID=.	OMAPALT=T	OPOS=20977221
chr1	20978832	20978832	T	C	0.989474	94	95	2	UTR3	DDOST	NM_005216:c.*40A>G	.	.	rs6893	.	.	0.8813	.	0.91	.	.	.	.	.	.	.	.	.	.	.	.	890.18	snp	FAO=95	FDP=96	FR=.	FRO=1	FSAF=56	FSAR=39	FSRF=1	FSRR=0	FWDB=0.0315927	FXX=0	LEN=1	MLLD=54.5755	OALT=C	OID=.	OMAPALT=C	OPOS=20978832
chr1	20980086	20980086	C	-	0.911602	165	181	3	intronic	DDOST	.	.	.	rs35610874	.	.	0.1313	.	0.18	.	.	.	.	.	.	.	.	.	.	.	.	1020.18	del	FAO=187	FDP=187	FR=.	FRO=0	FSAF=84	FSAR=103	FSRF=0	FSRR=0	FWDB=-0.000210782	FXX=0.0260403	LEN=1	MLLD=23.2691	OALT=-	OID=.	OMAPALT=A	OPOS=20980086
chr1	20982151	20982151	G	A	0.988406	341	345	2	intronic	DDOST	.	.	.	rs3738140	.	.	0.1966	.	0.25	.	.	.	.	.	.	.	.	.	.	.	.	3199.75	snp	FAO=341	FDP=341	FR=.	FRO=0	FSAF=189	FSAR=152	FSRF=0	FSRR=0	FWDB=0.0758127	FXX=0.0115939	LEN=1	MLLD=58.6142	OALT=A	OID=.	OMAPALT=A	OPOS=20982151
chr1	20982631	20982631	G	A	1	243	243	1	exonic	DDOST	.	synonymous SNV	DDOST:NM_005216:exon3:c.C366T:p.G122G	rs4704	.	.	0.6103	.	0.76	.	.	.	.	.	.	.	.	.	.	.	.	2325.56	snp	FAO=243	FDP=243	FR=.	FRO=0	FSAF=124	FSAR=119	FSRF=0	FSRR=0	FWDB=0.0184961	FXX=0	LEN=1	MLLD=73.8509	OALT=A	OID=.	OMAPALT=A	OPOS=20982631
chr1	20987873	20987873	G	C	1	33	33	1	exonic	DDOST	.	nonsynonymous SNV	DDOST:NM_005216:exon1:c.C22G:p.R8G	rs537816	.	.	0.9996	.	1	.	.	1	T	0	B	0	N	1	P	0.88	T	306.114	snp	FAO=33	FDP=33	FR=.	FRO=0	FSAF=18	FSAR=15	FSRF=0	FSRR=0	FWDB=0.0388507	FXX=0	LEN=1	MLLD=189.969	OALT=C	OID=.	OMAPALT=C	OPOS=20987873
chr1	20992819	20992819	G	C	0.989474	94	95	1	exonic	KIF17	.	nonsynonymous SNV	KIF17:NM_001122819:exon14:c.C2796G:p.D932E,KIF17:NM_001287212:exon14:c.C2499G:p.D833E,KIF17:NM_020816:exon14:c.C2799G:p.D933E	rs631357	.	.	0.8053	.	0.82	.	.	1	T	0	B	.	.	1	P	0.04	T	878.396	snp	FAO=94	FDP=95	FR=.	FRO=1	FSAF=42	FSAR=52	FSRF=0	FSRR=1	FWDB=-0.0189098	FXX=0	LEN=1	MLLD=65.856	OALT=C	OID=.	OMAPALT=C	OPOS=20992819
chr1	20992887	20992887	C	A	1	92	92	1	intronic	KIF17	.	.	.	rs61778493	.	.	.	.	0.16	.	.	.	.	.	.	.	.	.	.	.	.	902.184	snp	FAO=95	FDP=95	FR=.	FRO=0	FSAF=38	FSAR=57	FSRF=0	FSRR=0	FWDB=0.0130176	FXX=0	LEN=1	MLLD=307.379	OALT=A	OID=.	OMAPALT=A	OPOS=20992887
chr1	20992933	20992933	G	C	0.988636	87	88	1	intronic	KIF17	.	.	.	rs573268	.	.	.	.	1	.	.	.	.	.	.	.	.	.	.	.	.	896.577	snp	FAO=96	FDP=96	FR=.	FRO=0	FSAF=38	FSAR=58	FSRF=0	FSRR=0	FWDB=-0.0423632	FXX=0	LEN=1	MLLD=48.0839	OALT=C	OID=.	OMAPALT=C	OPOS=20992933
chr1	21031042	21031042	T	C	0.993289	148	149	1	exonic	KIF17	.	nonsynonymous SNV	KIF17:NM_001122819:exon5:c.A1021G:p.I341V,KIF17:NM_001287212:exon5:c.A721G:p.I241V,KIF17:NM_020816:exon5:c.A1021G:p.I341V	rs2296225	.	.	0.0837	.	0.32	.	Name=Eosinophilic esophagitis	0.05	D	0.084	B	0.005	U	0.001	P	-0.58	T	1407.28	snp	FAO=148	FDP=148	FR=.	FRO=0	FSAF=97	FSAR=51	FSRF=0	FSRR=0	FWDB=0.0773833	FXX=0.00671096	LEN=1	MLLD=57.617	OALT=C	OID=.	OMAPALT=C	OPOS=21031042
chr1	21042094	21042094	G	A	1	307	307	1	exonic	KIF17	.	synonymous SNV	KIF17:NM_001122819:exon2:c.C270T:p.Y90Y,KIF17:NM_020816:exon2:c.C270T:p.Y90Y	rs12046928	.	.	0.1286	.	0.75	.	.	.	.	.	.	.	.	.	.	.	.	2974.54	snp	FAO=309	FDP=309	FR=.	FRO=0	FSAF=144	FSAR=165	FSRF=0	FSRR=0	FWDB=0.0431193	FXX=0	LEN=1	MLLD=77.5043	OALT=A	OID=.	OMAPALT=A	OPOS=21042094
chr1	21043913	21043913	T	C	1	74	74	1	UTR5	KIF17	NM_001287212:c.-1850A>G	.	.	rs604659	.	.	.	.	0.86	.	.	.	.	.	.	.	.	.	.	.	.	700.758	snp	FAO=74	FDP=74	FR=.	FRO=0	FSAF=50	FSAR=24	FSRF=0	FSRR=0	FWDB=0.0142136	FXX=0	LEN=1	MLLD=348.123	OALT=C	OID=.	OMAPALT=C	OPOS=21043913
chr1	21043926	21043926	T	C	1	75	75	1	UTR5	KIF17	NM_001287212:c.-1863A>G	.	.	rs604645	.	.	0.7008	.	0.9	.	.	.	.	.	.	.	.	.	.	.	.	757.577	snp	FAO=79	FDP=79	FR=.	FRO=0	FSAF=50	FSAR=29	FSRF=0	FSRR=0	FWDB=0.0150126	FXX=0	LEN=1	MLLD=337.483	OALT=C	OID=.	OMAPALT=C	OPOS=21043926
chr1	21044161	21044161	A	G	1	204	204	1	exonic	KIF17	.	synonymous SNV	KIF17:NM_001122819:exon1:c.T39C:p.R13R,KIF17:NM_020816:exon1:c.T39C:p.R13R	rs601329	.	.	0.6902	.	0.9	.	.	.	.	.	.	.	.	.	.	.	.	1972.35	snp	FAO=206	FDP=206	FR=.	FRO=0	FSAF=74	FSAR=132	FSRF=0	FSRR=0	FWDB=-0.00622192	FXX=0	LEN=1	MLLD=232.143	OALT=G	OID=.	OMAPALT=G	OPOS=21044161
chr1	21050270	21050270	C	T	1	16	16	3	intronic	SH2D5	.	.	.	rs3753047	.	.	0.0737	.	0.34	.	.	.	.	.	.	.	.	.	.	.	.	138.857	snp	FAO=15	FDP=15	FR=.	FRO=0	FSAF=7	FSAR=8	FSRF=0	FSRR=0	FWDB=-0.0399676	FXX=0.062461	LEN=1	MLLD=57.6095	OALT=T	OID=.	OMAPALT=T	OPOS=21050270
chr1	21050958	21050958	C	T	0.995455	219	220	1	exonic	SH2D5	.	synonymous SNV	SH2D5:NM_001103160:exon5:c.G309A:p.Q103Q,SH2D5:NM_001103161:exon6:c.G561A:p.Q187Q	rs592060	.	.	0.756	.	0.99	.	.	.	.	.	.	.	.	.	.	.	.	2106.6	snp	FAO=220	FDP=220	FR=.	FRO=0	FSAF=133	FSAR=87	FSRF=0	FSRR=0	FWDB=0.00896009	FXX=0.00452468	LEN=1	MLLD=143.167	OALT=T	OID=.	OMAPALT=T	OPOS=21050958
chr1	21167404	21167404	A	G	1	142	142	2	exonic	EIF4G3	.	synonymous SNV	EIF4G3:NM_003760:exon25:c.T3838C:p.L1280L,EIF4G3:NM_001198801:exon28:c.T3946C:p.L1316L,EIF4G3:NM_001198802:exon28:c.T3856C:p.L1286L	rs2230573	.	.	0.9994	.	1	.	.	.	.	.	.	.	.	.	.	.	.	1353.32	snp	FAO=142	FDP=142	FR=.	FRO=0	FSAF=87	FSAR=55	FSRF=0	FSRR=0	FWDB=-0.0120858	FXX=0	LEN=1	MLLD=387.453	OALT=G	OID=.	OMAPALT=G	OPOS=21167404
chr1	21795388	21795388	A	G	0.984163	435	442	1	exonic	NBPF3	.	nonsynonymous SNV	NBPF3:NM_001256416:exon3:c.A341G:p.Y114C,NBPF3:NM_032264:exon3:c.A341G:p.Y114C	rs1827293	.	.	0.553	.	0.58	.	.	0	D	1	D	.	.	1	P	3.69	T	3658.92	snp	FAO=393	FDP=393	FR=.	FRO=0	FSAF=187	FSAR=206	FSRF=0	FSRR=0	FWDB=-0.0183959	FXX=0.0174996	LEN=1	MLLD=162.861	OALT=G	OID=.	OMAPALT=G	OPOS=21795388
chr1	21799489	21799489	T	C	1	246	246	1	intronic	NBPF3	.	.	.	rs1971327	.	.	.	.	0.92	.	.	.	.	.	.	.	.	.	.	.	.	2360.07	snp	FAO=246	FDP=246	FR=.	FRO=0	FSAF=91	FSAR=155	FSRF=0	FSRR=0	FWDB=-0.00745863	FXX=0	LEN=1	MLLD=353.686	OALT=C	OID=.	OMAPALT=C	OPOS=21799489
chr1	21799823	21799823	A	G	0.991803	121	122	2	intronic	NBPF3	.	.	.	rs1971328	.	.	0.7283	.	0.89	.	.	.	.	.	.	.	.	.	.	.	.	1134.42	snp	FAO=121	FDP=121	FR=.	FRO=0	FSAF=46	FSAR=75	FSRF=0	FSRR=0	FWDB=0.000444103	FXX=0.00819605	LEN=1	MLLD=90.5891	OALT=G	OID=.	OMAPALT=G	OPOS=21799823
chr1	21801346	21801346	G	A	0.986667	148	150	2	intronic	NBPF3	.	.	.	rs7531217	.	.	0.7787	.	0.92	.	.	.	.	.	.	.	.	.	.	.	.	1395.71	snp	FAO=149	FDP=149	FR=.	FRO=0	FSAF=78	FSAR=71	FSRF=0	FSRR=0	FWDB=0.0283914	FXX=0.00666622	LEN=1	MLLD=67.9484	OALT=A	OID=.	OMAPALT=A	OPOS=21801346
chr1	21804815	21804815	T	G	0.989547	284	287	4	intronic	NBPF3	.	.	.	rs7535654	.	.	0.999	.	1	.	.	.	.	.	.	.	.	.	.	.	.	2674.97	snp	FAO=284	FDP=284	FR=.	FRO=0	FSAF=145	FSAR=139	FSRF=0	FSRR=0	FWDB=0.0137375	FXX=0.0104526	LEN=1	MLLD=318.454	OALT=G	OID=.	OMAPALT=G	OPOS=21804815
chr1	21805730	21805730	A	G	1	234	234	1	intronic	NBPF3	.	.	.	rs2316504	.	.	.	.	0.92	.	.	.	.	.	.	.	.	.	.	.	.	2240.35	snp	FAO=234	FDP=234	FR=.	FRO=0	FSAF=147	FSAR=87	FSRF=0	FSRR=0	FWDB=-0.0168179	FXX=0	LEN=1	MLLD=113.026	OALT=G	OID=.	OMAPALT=G	OPOS=21805730
chr1	21806619	21806619	T	C	1	11	11	4	exonic	NBPF3	.	synonymous SNV	NBPF3:NM_001256417:exon10:c.T1074C:p.P358P,NBPF3:NM_001256416:exon11:c.T1248C:p.P416P,NBPF3:NM_032264:exon11:c.T1284C:p.P428P	rs3820294	.	.	.	.	0.3	.	.	.	.	.	.	.	.	.	.	.	.	101.957	snp	FAO=11	FDP=11	FR=.	FRO=0	FSAF=0	FSAR=11	FSRF=0	FSRR=0	FWDB=0	FXX=0	LEN=1	MLLD=71.6511	OALT=C	OID=.	OMAPALT=C	OPOS=21806619
chr1	21806621	21806621	T	G	1	11	11	4	exonic	NBPF3	.	nonsynonymous SNV	NBPF3:NM_001256417:exon10:c.T1076G:p.F359C,NBPF3:NM_001256416:exon11:c.T1250G:p.F417C,NBPF3:NM_032264:exon11:c.T1286G:p.F429C	rs3820293	.	.	.	.	0.3	.	.	0.04	D	0.938	P	.	.	1	N	3.34	T	101.957	snp	FAO=11	FDP=11	FR=.	FRO=0	FSAF=0	FSAR=11	FSRF=0	FSRR=0	FWDB=0	FXX=0	LEN=1	MLLD=406.575	OALT=G	OID=.	OMAPALT=G	OPOS=21806621
chr1	21806624	21806624	A	G	1	11	11	1	exonic	NBPF3	.	nonsynonymous SNV	NBPF3:NM_001256417:exon10:c.A1079G:p.E360G,NBPF3:NM_001256416:exon11:c.A1253G:p.E418G,NBPF3:NM_032264:exon11:c.A1289G:p.E430G	rs3820292	.	.	.	.	0.32	.	.	0.44	T	0	B	.	.	1	N	3.29	T	101.957	snp	FAO=11	FDP=11	FR=.	FRO=0	FSAF=0	FSAR=11	FSRF=0	FSRR=0	FWDB=0	FXX=0	LEN=1	MLLD=385.283	OALT=G	OID=.	OMAPALT=G	OPOS=21806624
chr1	21806667	21806667	C	G	1	11	11	1	exonic	NBPF3	.	nonsynonymous SNV	NBPF3:NM_001256417:exon10:c.C1122G:p.D374E,NBPF3:NM_001256416:exon11:c.C1296G:p.D432E,NBPF3:NM_032264:exon11:c.C1332G:p.D444E	rs12043777	.	.	0.189	.	0.34	.	.	0.07	T	0.112	B	.	.	1	P	3.32	T	101.957	snp	FAO=11	FDP=11	FR=.	FRO=0	FSAF=0	FSAR=11	FSRF=0	FSRR=0	FWDB=0	FXX=0	LEN=1	MLLD=71.3857	OALT=G	OID=.	OMAPALT=G	OPOS=21806667
chr1	21809750	21809750	T	C	1	12	12	1	exonic	NBPF3	.	synonymous SNV	NBPF3:NM_001256417:exon14:c.T1563C:p.Y521Y,NBPF3:NM_001256416:exon15:c.T1737C:p.Y579Y,NBPF3:NM_032264:exon15:c.T1773C:p.Y591Y	rs202069483	.	.	.	.	0.9	.	.	.	.	.	.	.	.	.	.	.	.	107.815	snp	FAO=12	FDP=12	FR=.	FRO=0	FSAF=5	FSAR=7	FSRF=0	FSRR=0	FWDB=-0.0171755	FXX=0	LEN=1	MLLD=69.6802	OALT=C	OID=.	OMAPALT=C	OPOS=21809750
chr1	21889635	21889635	T	C	1	135	135	1	exonic	ALPL	.	synonymous SNV	ALPL:NM_001177520:exon3:c.T99C:p.S33S,ALPL:NM_001127501:exon4:c.T165C:p.S55S,ALPL:NM_000478:exon5:c.T330C:p.S110S	rs1780316	.	.	0.9493	.	0.99	.	.	.	.	.	.	.	.	.	.	.	.	1289.05	snp	FAO=135	FDP=135	FR=.	FRO=0	FSAF=64	FSAR=71	FSRF=0	FSRR=0	FWDB=-0.0969769	FXX=0	LEN=1	MLLD=187.504	OALT=C	OID=.	OMAPALT=C	OPOS=21889635
chr1	21904205	21904205	C	T	0.232877	17	73	8	UTR3	ALPL	NM_001177520:c.*64C>T,NM_001127501:c.*64C>T,NM_000478:c.*64C>T	.	.	.	.	.	.	.	.	.	.	.	.	.	.	.	.	.	.	.	.	30.8245	snp	FAO=17	FDP=73	FR=.	FRO=56	FSAF=7	FSAR=10	FSRF=17	FSRR=39	FWDB=0.025424	FXX=0	LEN=1	MLLD=103.852	OALT=T	OID=.	OMAPALT=T	OPOS=21904205
chr1	21904206	21904206	C	T	0.630137	46	73	8	UTR3	ALPL	NM_001177520:c.*65C>T,NM_001127501:c.*65C>T,NM_000478:c.*65C>T	.	.	rs1697405	.	.	.	.	0.42	.	.	.	.	.	.	.	.	.	.	.	.	257.138	snp	FAO=46	FDP=73	FR=.	FRO=27	FSAF=16	FSAR=30	FSRF=8	FSRR=19	FWDB=0.00191952	FXX=0	LEN=1	MLLD=227.782	OALT=T	OID=.	OMAPALT=T	OPOS=21904206
chr1	21935433	21935433	G	T	1	202	202	2	intronic	RAP1GAP	.	.	.	rs861212	.	.	0.493	.	0.65	.	.	.	.	.	.	.	.	.	.	.	.	1930.72	snp	FAO=202	FDP=202	FR=.	FRO=0	FSAF=82	FSAR=120	FSRF=0	FSRR=0	FWDB=0.00968603	FXX=0	LEN=1	MLLD=172.702	OALT=T	OID=.	OMAPALT=T	OPOS=21935433
chr1	21940555	21940555	C	T	0.976048	163	167	1	exonic	RAP1GAP	.	nonsynonymous SNV	RAP1GAP:NM_001145658:exon8:c.G511A:p.A171T,RAP1GAP:NM_002885:exon8:c.G319A:p.A107T,RAP1GAP:NM_001145657:exon9:c.G319A:p.A107T	rs2275363	.	.	0.4557	.	0.47	.	.	0.53	T	0.001	B	0.247	N	1	P	-3.27	D	1497.67	snp	FAO=163	FDP=167	FR=.	FRO=4	FSAF=91	FSAR=72	FSRF=2	FSRR=2	FWDB=-0.0244915	FXX=0	LEN=1	MLLD=77.2839	OALT=T	OID=.	OMAPALT=T	OPOS=21940555
chr1	22013771	22013771	G	A	1	182	182	1	intronic	USP48	.	.	.	rs10493008	.	.	0.4398	.	0.77	.	.	.	.	.	.	.	.	.	.	.	.	1719.4	snp	FAO=180	FDP=180	FR=.	FRO=0	FSAF=97	FSAR=83	FSRF=0	FSRR=0	FWDB=-0.0198942	FXX=0.0109884	LEN=1	MLLD=352.811	OALT=A	OID=.	OMAPALT=A	OPOS=22013771
chr1	22109370	22109370	G	A	0.992832	277	279	1	exonic	USP48	.	synonymous SNV	USP48:NM_001032730:exon1:c.C81T:p.H27H,USP48:NM_032236:exon1:c.C81T:p.H27H	rs10917042	.	.	0.2186	.	0.72	.	.	.	.	.	.	.	.	.	.	.	.	2658.5	snp	FAO=278	FDP=278	FR=.	FRO=0	FSAF=146	FSAR=132	FSRF=0	FSRR=0	FWDB=0.0442908	FXX=0.0035841	LEN=1	MLLD=171.862	OALT=A	OID=.	OMAPALT=A	OPOS=22109370
chr1	22141206	22141206	A	C	1	80	80	2	exonic	LDLRAD2	.	nonsynonymous SNV	LDLRAD2:NM_001013693:exon2:c.A401C:p.N134T	rs10917051	.	.	0.693	.	0.85	.	.	1	T	0	B	0.104	N	0.999	P	0.8	T	773.395	snp	FAO=80	FDP=80	FR=.	FRO=0	FSAF=38	FSAR=42	FSRF=0	FSRR=0	FWDB=-0.0809368	FXX=0	LEN=1	MLLD=65.1033	OALT=C	OID=.	OMAPALT=C	OPOS=22141206
chr1	22149935	22149935	T	C	1	17	17	1	exonic	HSPG2	.	synonymous SNV	HSPG2:NM_001291860:exon97:c.A13053G:p.S4351S,HSPG2:NM_005529:exon97:c.A13050G:p.S4350S	rs897467	.	.	0.8281	.	0.85	.	.	.	.	.	.	.	.	.	.	.	.	158.921	snp	FAO=17	FDP=17	FR=.	FRO=0	FSAF=13	FSAR=4	FSRF=0	FSRR=0	FWDB=0.017531	FXX=0	LEN=1	MLLD=259.932	OALT=C	OID=.	OMAPALT=C	OPOS=22149935
chr1	22150120	22150120	C	T	1	142	142	1	exonic	HSPG2	.	nonsynonymous SNV	HSPG2:NM_001291860:exon96:c.G12995A:p.S4332N,HSPG2:NM_005529:exon96:c.G12992A:p.S4331N	rs3736360	.	.	0.1762	.	0.32	.	.	0.76	T	0.001	B	0.248	N	0	P	-0.93	T	1353.39	snp	FAO=142	FDP=142	FR=.	FRO=0	FSAF=85	FSAR=57	FSRF=0	FSRR=0	FWDB=-0.00207864	FXX=0	LEN=1	MLLD=287.894	OALT=T	OID=.	OMAPALT=T	OPOS=22150120
chr1	22150130	22150130	C	T	1	142	142	1	exonic	HSPG2	.	nonsynonymous SNV	HSPG2:NM_001291860:exon96:c.G12985A:p.A4329T,HSPG2:NM_005529:exon96:c.G12982A:p.A4328T	rs114015043	.	.	0.0044	.	0.011	.	.	0.7	T	0	B	0.05	N	1	N	-0.94	T	1353.39	snp	FAO=142	FDP=142	FR=.	FRO=0	FSAF=86	FSAR=56	FSRF=0	FSRR=0	FWDB=-0.0177748	FXX=0	LEN=1	MLLD=71.4915	OALT=T	OID=.	OMAPALT=T	OPOS=22150130
chr1	22150160	22150160	G	T	0.978873	139	142	2	exonic	HSPG2	.	synonymous SNV	HSPG2:NM_001291860:exon96:c.C12955A:p.R4319R,HSPG2:NM_005529:exon96:c.C12952A:p.R4318R	rs3736358	.	.	0.1755	.	0.28	.	.	.	.	.	.	.	.	.	.	.	.	1308.18	snp	FAO=139	FDP=139	FR=.	FRO=0	FSAF=84	FSAR=55	FSRF=0	FSRR=0	FWDB=0.0155243	FXX=0.0279701	LEN=1	MLLD=308.209	OALT=T	OID=.	OMAPALT=T	OPOS=22150160
chr1	22154845	22154845	A	G	1	302	302	1	exonic	HSPG2	.	synonymous SNV	HSPG2:NM_001291860:exon89:c.T12315C:p.D4105D,HSPG2:NM_005529:exon89:c.T12312C:p.D4104D	rs2228347	.	.	0.3063	.	0.51	.	.	.	.	.	.	.	.	.	.	.	.	2903.1	snp	FAO=303	FDP=303	FR=.	FRO=0	FSAF=138	FSAR=165	FSRF=0	FSRR=0	FWDB=-0.0132156	FXX=0	LEN=1	MLLD=215.054	OALT=G	OID=.	OMAPALT=G	OPOS=22154845
chr1	22155841	22155841	T	C	0.996875	319	320	1	intronic	HSPG2	.	.	.	rs12042189	.	.	0.177	.	0.31	.	.	.	.	.	.	.	.	.	.	.	.	3055.47	snp	FAO=319	FDP=319	FR=.	FRO=0	FSAF=150	FSAR=169	FSRF=0	FSRR=0	FWDB=-0.031503	FXX=0.0031249	LEN=1	MLLD=219.107	OALT=C	OID=.	OMAPALT=C	OPOS=22155841
chr1	22155853	22155853	C	T	1	315	315	4	intronic	HSPG2	.	.	.	rs12023794	.	.	0.1743	.	0.3	.	.	.	.	.	.	.	.	.	.	.	.	3021.92	snp	FAO=315	FDP=315	FR=.	FRO=0	FSAF=145	FSAR=170	FSRF=0	FSRR=0	FWDB=-0.00054153	FXX=0	LEN=1	MLLD=145.2	OALT=T	OID=.	OMAPALT=T	OPOS=22155853
chr1	22157689	22157689	G	A	0.973913	224	230	1	intronic	HSPG2	.	.	.	rs3736355	.	.	0.8022	.	0.83	.	.	.	.	.	.	.	.	.	.	.	.	2077.19	snp	FAO=225	FDP=229	FR=.	FRO=4	FSAF=113	FSAR=112	FSRF=2	FSRR=2	FWDB=-0.000742353	FXX=0.00434764	LEN=1	MLLD=327.048	OALT=A	OID=.	OMAPALT=A	OPOS=22157689
chr1	22158120	22158120	G	T	1	33	33	1	intronic	HSPG2	.	.	.	rs2270701	.	.	0.1756	.	0.32	.	.	.	.	.	.	.	.	.	.	.	.	306.114	snp	FAO=33	FDP=33	FR=.	FRO=0	FSAF=21	FSAR=12	FSRF=0	FSRR=0	FWDB=-0.00240329	FXX=0	LEN=1	MLLD=79.1472	OALT=T	OID=.	OMAPALT=T	OPOS=22158120
chr1	22159008	22159008	C	A	0.98913	91	92	6	exonic	HSPG2	.	synonymous SNV	HSPG2:NM_001291860:exon81:c.G11190T:p.V3730V,HSPG2:NM_005529:exon81:c.G11187T:p.V3729V	rs2229487	.	.	0.1676	.	0.29	.	.	.	.	.	.	.	.	.	.	.	.	846.272	snp	FAO=91	FDP=92	FR=.	FRO=1	FSAF=51	FSAR=40	FSRF=0	FSRR=1	FWDB=-0.00666488	FXX=0	LEN=1	MLLD=48.5642	OALT=A	OID=.	OMAPALT=A	OPOS=22159008
chr1	22160111	22160111	C	T	1	149	149	1	intronic	HSPG2	.	.	.	rs17459139	.	.	0.1692	.	0.32	.	.	.	.	.	.	.	.	.	.	.	.	1434.58	snp	FAO=149	FDP=149	FR=.	FRO=0	FSAF=66	FSAR=83	FSRF=0	FSRR=0	FWDB=0.00133092	FXX=0	LEN=1	MLLD=296.76	OALT=T	OID=.	OMAPALT=T	OPOS=22160111
chr1	22161275	22161275	G	A	0.996503	285	286	1	exonic	HSPG2	.	synonymous SNV	HSPG2:NM_001291860:exon77:c.C10620T:p.V3540V,HSPG2:NM_005529:exon77:c.C10617T:p.V3539V	rs2229492	.	.	0.1697	.	0.3	.	.	.	.	.	.	.	.	.	.	.	.	2729.33	snp	FAO=286	FDP=286	FR=.	FRO=0	FSAF=126	FSAR=160	FSRF=0	FSRR=0	FWDB=0.0165516	FXX=0.0034842	LEN=1	MLLD=188.107	OALT=A	OID=.	OMAPALT=A	OPOS=22161275
chr1	22165901	22165901	A	G	0.988889	89	90	1	exonic	HSPG2	.	synonymous SNV	HSPG2:NM_001291860:exon73:c.T9855C:p.A3285A,HSPG2:NM_005529:exon73:c.T9852C:p.A3284A	rs2291826	.	.	0.2571	.	0.55	.	.	.	.	.	.	.	.	.	.	.	.	869.658	snp	FAO=90	FDP=90	FR=.	FRO=0	FSAF=54	FSAR=36	FSRF=0	FSRR=0	FWDB=-0.0332618	FXX=0	LEN=1	MLLD=94.4043	OALT=G	OID=.	OMAPALT=G	OPOS=22165901
chr1	22165987	22165987	G	A	0.967033	88	91	1	exonic	HSPG2	.	nonsynonymous SNV	HSPG2:NM_001291860:exon73:c.C9769T:p.H3257Y,HSPG2:NM_005529:exon73:c.C9766T:p.H3256Y	rs2291827	.	.	0.1683	.	0.3	.	.	1	T	0.387	B	0.001	N	0	P	1.67	T	793.365	snp	FAO=88	FDP=91	FR=.	FRO=3	FSAF=48	FSAR=40	FSRF=3	FSRR=0	FWDB=0.0830404	FXX=0	LEN=1	MLLD=69.8269	OALT=A	OID=.	OMAPALT=A	OPOS=22165987
chr1	22167988	22167988	G	T	0.988764	88	89	3	intronic	HSPG2	.	.	.	rs2270697	.	.	0.1694	.	0.3	.	.	.	.	.	.	.	.	.	.	.	.	833.828	snp	FAO=89	FDP=89	FR=.	FRO=0	FSAF=49	FSAR=40	FSRF=0	FSRR=0	FWDB=0.0356764	FXX=0	LEN=1	MLLD=361.807	OALT=T	OID=.	OMAPALT=T	OPOS=22167988
chr1	22173762	22173762	G	A	0.964286	162	168	2	intronic	HSPG2	.	.	.	rs12023884	.	.	.	.	0.3	.	.	.	.	.	.	.	.	.	.	.	.	1499.07	snp	FAO=165	FDP=168	FR=.	FRO=3	FSAF=112	FSAR=53	FSRF=1	FSRR=2	FWDB=-0.0726357	FXX=0	LEN=1	MLLD=58.0287	OALT=A	OID=.	OMAPALT=A	OPOS=22173762
chr1	22174426	22174426	T	G	1	232	232	1	intronic	HSPG2	.	.	.	rs2290501	.	.	0.3108	.	0.54	.	.	.	.	.	.	.	.	1	P	0.97	T	2219.42	snp	FAO=232	FDP=232	FR=.	FRO=0	FSAF=104	FSAR=128	FSRF=0	FSRR=0	FWDB=-0.00308767	FXX=0	LEN=1	MLLD=159.116	OALT=G	OID=.	OMAPALT=G	OPOS=22174426
chr1	22176831	22176831	C	T	0.984848	130	132	3	intronic	HSPG2	.	.	.	rs2290500	.	.	0.1641	.	0.3	.	.	.	.	.	.	.	.	.	.	.	.	1227.1	snp	FAO=131	FDP=131	FR=.	FRO=0	FSAF=52	FSAR=79	FSRF=0	FSRR=0	FWDB=0.0110127	FXX=0.00757518	LEN=1	MLLD=163.444	OALT=T	OID=.	OMAPALT=T	OPOS=22176831
chr1	22183471	22183471	A	C	1	93	93	1	intronic	HSPG2	.	.	.	rs12024579	.	.	0.8131	.	0.83	.	.	.	.	.	.	.	.	.	.	.	.	882.276	snp	FAO=93	FDP=93	FR=.	FRO=0	FSAF=34	FSAR=59	FSRF=0	FSRR=0	FWDB=-0.00193094	FXX=0	LEN=1	MLLD=188.863	OALT=C	OID=.	OMAPALT=C	OPOS=22183471
chr1	22186234	22186234	A	G	0.991228	113	114	1	intronic	HSPG2	.	.	.	rs10917056	.	.	.	.	1	.	.	.	.	.	.	.	.	.	.	.	.	1059	snp	FAO=113	FDP=113	FR=.	FRO=0	FSAF=50	FSAR=63	FSRF=0	FSRR=0	FWDB=0.0515928	FXX=0.00877116	LEN=1	MLLD=88.6027	OALT=G	OID=.	OMAPALT=G	OPOS=22186234
chr1	22199245	22199245	C	T	1	142	142	2	exonic	HSPG2	.	synonymous SNV	HSPG2:NM_001291860:exon32:c.G3900A:p.V1300V,HSPG2:NM_005529:exon32:c.G3897A:p.V1299V	rs2229482	.	.	0.6429	.	0.71	.	.	.	.	.	.	.	.	.	.	.	.	1353.38	snp	FAO=142	FDP=142	FR=.	FRO=0	FSAF=67	FSAR=75	FSRF=0	FSRR=0	FWDB=0.00741207	FXX=0	LEN=1	MLLD=75.7992	OALT=T	OID=.	OMAPALT=T	OPOS=22199245
chr1	22199821	22199821	G	A	0.992248	128	129	3	intronic	HSPG2	.	.	.	rs2454290	.	.	0.8559	.	0.98	.	.	.	.	.	.	.	.	.	.	.	.	1233.11	snp	FAO=128	FDP=128	FR=.	FRO=0	FSAF=58	FSAR=70	FSRF=0	FSRR=0	FWDB=0.0432479	FXX=0.00775134	LEN=1	MLLD=52.1506	OALT=A	OID=.	OMAPALT=A	OPOS=22199821
chr1	22206649	22206649	T	C	0.995633	228	229	2	exonic	HSPG2	.	nonsynonymous SNV	HSPG2:NM_001291860:exon17:c.A2297G:p.N766S,HSPG2:NM_005529:exon17:c.A2294G:p.N765S	rs989994	.	.	0.9991	.	1	.	.	0.24	T	0.003	B	0.016	N	0.002	P	0.11	T	2184.74	snp	FAO=230	FDP=230	FR=.	FRO=0	FSAF=103	FSAR=127	FSRF=0	FSRR=0	FWDB=-0.0274705	FXX=0.00432882	LEN=1	MLLD=79.4153	OALT=C	OID=.	OMAPALT=C	OPOS=22206649
chr1	22206942	22206942	G	A	0.990826	216	218	2	exonic	HSPG2	.	synonymous SNV	HSPG2:NM_001291860:exon16:c.C2112T:p.A704A,HSPG2:NM_005529:exon16:c.C2109T:p.A703A	rs1874793	.	.	0.9991	.	1	.	.	.	.	.	.	.	.	.	.	.	.	2058.75	snp	FAO=216	FDP=216	FR=.	FRO=0	FSAF=77	FSAR=139	FSRF=0	FSRR=0	FWDB=0.0256277	FXX=0.00917389	LEN=1	MLLD=275.511	OALT=A	OID=.	OMAPALT=A	OPOS=22206942
chr1	22207235	22207235	T	C	1	82	82	1	exonic	HSPG2	.	nonsynonymous SNV	HSPG2:NM_001291860:exon15:c.A1915G:p.M639V,HSPG2:NM_005529:exon15:c.A1912G:p.M638V	rs1874792	.	.	0.9994	.	1	.	.	1	T	0	B	0.062	N	1	P	1.34	T	776.372	snp	FAO=82	FDP=82	FR=.	FRO=0	FSAF=44	FSAR=38	FSRF=0	FSRR=0	FWDB=-0.00898024	FXX=0	LEN=1	MLLD=105.981	OALT=C	OID=.	OMAPALT=C	OPOS=22207235
chr1	22207805	22207817	CCCAGGGTGGCAG	-	0.979167	141	144	3	intronic	HSPG2	.	.	.	rs139046040	.	.	0.998	.	1	.	.	.	.	.	.	.	.	.	.	.	.	854.791	del	FAO=145	FDP=145	FR=.	FRO=0	FSAF=72	FSAR=73	FSRF=0	FSRR=0	FWDB=-0.00815874	FXX=0.0202689	LEN=13	MLLD=384.533	OALT=-	OID=.	OMAPALT=A	OPOS=22207805
chr1	22211222	22211222	T	C	0.989247	92	93	1	intronic	HSPG2	.	.	.	rs4654994	.	.	0.9348	.	0.96	.	.	.	.	.	.	.	.	.	.	.	.	856.244	snp	FAO=92	FDP=93	FR=.	FRO=1	FSAF=42	FSAR=50	FSRF=0	FSRR=1	FWDB=0.00513234	FXX=0	LEN=1	MLLD=157.381	OALT=C	OID=.	OMAPALT=C	OPOS=22211222
chr1	22216574	22216574	C	A	0.992308	258	260	4	exonic	HSPG2	.	synonymous SNV	HSPG2:NM_001291860:exon6:c.G474T:p.G158G,HSPG2:NM_005529:exon6:c.G474T:p.G158G	rs2254358	.	.	0.677	.	0.68	.	.	0.24	T	0.617	P	0.043	N	0.998	P	0.39	T	2478.39	snp	FAO=259	FDP=259	FR=.	FRO=0	FSAF=151	FSAR=108	FSRF=0	FSRR=0	FWDB=0.0134671	FXX=0.00384601	LEN=1	MLLD=245.846	OALT=A	OID=.	OMAPALT=A	OPOS=22216574
chr1	22216604	22216604	C	G	0.992032	249	251	2	exonic	HSPG2	.	synonymous SNV	HSPG2:NM_001291860:exon6:c.G444C:p.L148L,HSPG2:NM_005529:exon6:c.G444C:p.L148L	rs2254357	.	.	0.6771	.	0.68	.	.	0.91	T	0.946	P	.	.	0	P	0.56	T	2357.94	snp	FAO=250	FDP=250	FR=.	FRO=0	FSAF=138	FSAR=112	FSRF=0	FSRR=0	FWDB=-0.01038	FXX=0.00793619	LEN=1	MLLD=61.0688	OALT=G	OID=.	OMAPALT=G	OPOS=22216604
chr1	22217108	22217108	G	A	0.958333	92	96	2	exonic	HSPG2	.	synonymous SNV	HSPG2:NM_001291860:exon4:c.C324T:p.F108F,HSPG2:NM_005529:exon4:c.C324T:p.F108F	rs2501260	.	.	0.9991	.	1	.	.	.	.	.	.	.	.	.	.	.	.	825.908	snp	FAO=93	FDP=96	FR=.	FRO=3	FSAF=37	FSAR=56	FSRF=3	FSRR=0	FWDB=0.0681966	FXX=0	LEN=1	MLLD=47.8568	OALT=A	OID=.	OMAPALT=A	OPOS=22217108
chr1	22304712	22304712	A	G	0.990099	200	202	1	intronic	CELA3B	.	.	.	rs10917088	.	.	.	.	0.74	.	.	.	.	.	.	.	.	.	.	.	.	1930.73	snp	FAO=202	FDP=202	FR=.	FRO=0	FSAF=80	FSAR=122	FSRF=0	FSRR=0	FWDB=0.00186572	FXX=0	LEN=1	MLLD=243.575	OALT=G	OID=.	OMAPALT=G	OPOS=22304712
chr1	22307340	22307340	C	T	0.981818	54	55	1	exonic	CELA3B	.	synonymous SNV	CELA3B:NM_007352:exon3:c.C153T:p.S51S	rs7528228	.	.	.	.	0.99	.	.	.	.	.	.	.	.	.	.	.	.	495.558	snp	FAO=54	FDP=55	FR=.	FRO=1	FSAF=25	FSAR=29	FSRF=0	FSRR=1	FWDB=-0.0179512	FXX=0	LEN=1	MLLD=63.4815	OALT=T	OID=.	OMAPALT=T	OPOS=22307340
chr1	22307358	22307358	C	G	1	57	57	2	exonic	CELA3B	.	synonymous SNV	CELA3B:NM_007352:exon3:c.C171G:p.T57T	rs7528300	.	.	.	.	0.99	.	.	.	.	.	.	.	.	.	.	.	.	543.481	snp	FAO=57	FDP=57	FR=.	FRO=0	FSAF=25	FSAR=32	FSRF=0	FSRR=0	FWDB=0.0064895	FXX=0	LEN=1	MLLD=60.1679	OALT=G	OID=.	OMAPALT=G	OPOS=22307358
chr1	22307538	22307538	C	T	0.98917	274	277	3	exonic	CELA3B	.	nonsynonymous SNV	CELA3B:NM_007352:exon4:c.C235T:p.R79W	rs7528405	.	.	0.9921	.	1	.	.	0.18	T	0.962	D	0.718	N	1	P	-2.49	D	2578.34	snp	FAO=274	FDP=274	FR=.	FRO=0	FSAF=159	FSAR=115	FSRF=0	FSRR=0	FWDB=0.0222515	FXX=0.0108299	LEN=1	MLLD=262.053	OALT=T	OID=.	OMAPALT=T	OPOS=22307538
chr1	22310139	22310139	T	G	0.980843	256	261	2	intronic	CELA3B	.	.	.	rs10733031	.	.	.	.	0.93	.	.	.	.	.	.	.	.	.	.	.	.	2399.6	snp	FAO=258	FDP=258	FR=.	FRO=0	FSAF=121	FSAR=137	FSRF=0	FSRR=0	FWDB=0.00192512	FXX=0.0152666	LEN=1	MLLD=157.154	OALT=G	OID=.	OMAPALT=G	OPOS=22310139
chr1	22310145	22310145	C	T	1	262	262	2	intronic	CELA3B	.	.	.	rs10733032	.	.	.	.	0.97	.	.	.	.	.	.	.	.	.	.	.	.	2508.14	snp	FAO=262	FDP=262	FR=.	FRO=0	FSAF=122	FSAR=140	FSRF=0	FSRR=0	FWDB=-0.00607401	FXX=0	LEN=1	MLLD=81.4026	OALT=T	OID=.	OMAPALT=T	OPOS=22310145
chr1	22310262	22310262	G	C	0.996154	259	260	2	exonic	CELA3B	.	synonymous SNV	CELA3B:NM_007352:exon5:c.G438C:p.P146P	rs10733033	.	.	0.9905	.	1	.	.	.	.	.	.	.	.	.	.	.	.	2477.29	snp	FAO=259	FDP=259	FR=.	FRO=0	FSAF=111	FSAR=148	FSRF=0	FSRR=0	FWDB=-0.0430872	FXX=0.00384601	LEN=1	MLLD=63.7562	OALT=C	OID=.	OMAPALT=C	OPOS=22310262
chr1	22310725	22310725	G	C	1	98	98	2	exonic	CELA3B	.	synonymous SNV	CELA3B:NM_007352:exon6:c.G543C:p.P181P	rs3820287	.	.	0.9428	.	0.95	.	.	.	.	.	.	.	.	.	.	.	.	920.306	snp	FAO=97	FDP=97	FR=.	FRO=0	FSAF=41	FSAR=56	FSRF=0	FSRR=0	FWDB=-0.0467208	FXX=0.0582468	LEN=1	MLLD=40.7299	OALT=C	OID=.	OMAPALT=C	OPOS=22310725
chr1	22310824	22310824	T	C	1	175	175	1	exonic	CELA3B	.	synonymous SNV	CELA3B:NM_007352:exon6:c.T642C:p.N214N	rs1803531	.	.	0.992	.	1	.	.	.	.	.	.	.	.	.	.	.	.	1686.3	snp	FAO=176	FDP=176	FR=.	FRO=0	FSAF=93	FSAR=83	FSRF=0	FSRR=0	FWDB=-0.00879479	FXX=0	LEN=1	MLLD=188.017	OALT=C	OID=.	OMAPALT=C	OPOS=22310824
chr1	22310933	22310933	C	G	0.994186	171	172	2	intronic	CELA3B	.	.	.	rs12130164	.	.	.	.	0.94	.	.	.	.	.	.	.	.	.	.	.	.	1653.19	snp	FAO=173	FDP=173	FR=.	FRO=0	FSAF=91	FSAR=82	FSRF=0	FSRR=0	FWDB=0.0308579	FXX=0.0057468	LEN=1	MLLD=60.8213	OALT=G	OID=.	OMAPALT=G	OPOS=22310933
chr1	22313161	22313161	T	C	0.99359	155	156	2	exonic	CELA3B	.	synonymous SNV	CELA3B:NM_007352:exon7:c.T780C:p.I260I	rs1803530	.	.	0.9907	.	1	.	.	.	.	.	.	.	.	.	.	.	.	1466.62	snp	FAO=155	FDP=155	FR=.	FRO=0	FSAF=83	FSAR=72	FSRF=0	FSRR=0	FWDB=0.0080849	FXX=0.00640985	LEN=1	MLLD=197.842	OALT=C	OID=.	OMAPALT=C	OPOS=22313161
chr1	22313197	22313197	C	A	0.986111	142	144	3	intronic	CELA3B	.	.	.	rs34963341	.	.	0.7397	.	0.75	.	.	.	.	.	.	.	.	.	.	.	.	1321.19	snp	FAO=142	FDP=144	FR=.	FRO=2	FSAF=71	FSAR=71	FSRF=1	FSRR=1	FWDB=-0.00381942	FXX=0	LEN=1	MLLD=290.649	OALT=A	OID=.	OMAPALT=A	OPOS=22313197
chr1	22336277	22336277	C	G	1	101	101	2	exonic	CELA3A	.	nonsynonymous SNV	CELA3A:NM_005747:exon7:c.C722G:p.A241G	rs3820285	.	.	0.9757	.	0.98	.	.	0.59	T	0	B	.	.	1	P	2.27	T	961.326	snp	FAO=101	FDP=101	FR=.	FRO=0	FSAF=45	FSAR=56	FSRF=0	FSRR=0	FWDB=-0.0512408	FXX=0	LEN=1	MLLD=66.9418	OALT=G	OID=.	OMAPALT=G	OPOS=22336277
chr1	22336371	22336371	C	A	0.989011	90	91	3	intronic	CELA3A	.	.	.	rs3806297	.	.	0.7041	.	0.72	.	.	.	.	.	.	.	.	.	.	.	.	839.672	snp	FAO=90	FDP=91	FR=.	FRO=1	FSAF=33	FSAR=57	FSRF=1	FSRR=0	FWDB=-0.00444172	FXX=0	LEN=1	MLLD=354.259	OALT=A	OID=.	OMAPALT=A	OPOS=22336371
chr1	22835677	22835677	A	G	0.995434	218	219	1	exonic	ZBTB40	.	nonsynonymous SNV	ZBTB40:NM_014870:exon9:c.A1784G:p.Y595C,ZBTB40:NM_001083621:exon10:c.A1784G:p.Y595C	rs209729	.	.	0.7192	.	0.94	.	.	0.24	T	0	B	0.668	N	1	P	1.03	T	2080.79	snp	FAO=218	FDP=218	FR=.	FRO=0	FSAF=105	FSAR=113	FSRF=0	FSRR=0	FWDB=-0.00607523	FXX=0.004566	LEN=1	MLLD=310.55	OALT=G	OID=.	OMAPALT=G	OPOS=22835677
chr1	22837849	22837849	C	T	1	84	84	1	intronic	ZBTB40	.	.	.	rs209727	.	.	0.3479	.	0.76	.	.	.	.	.	.	.	.	.	.	.	.	796.911	snp	FAO=84	FDP=84	FR=.	FRO=0	FSAF=23	FSAR=61	FSRF=0	FSRR=0	FWDB=-0.00126576	FXX=0	LEN=1	MLLD=123.451	OALT=T	OID=.	OMAPALT=T	OPOS=22837849
chr1	22846709	22846709	G	A	1	49	49	1	exonic	ZBTB40	.	nonsynonymous SNV	ZBTB40:NM_014870:exon14:c.G2989A:p.V997M,ZBTB40:NM_001083621:exon15:c.G2989A:p.V997M	rs209720	.	.	0.9947	.	1	.	.	0.3	T	0.001	B	0	N	1	P	3.53	T	471.976	snp	FAO=49	FDP=49	FR=.	FRO=0	FSAF=30	FSAR=19	FSRF=0	FSRR=0	FWDB=0.00861522	FXX=0	LEN=1	MLLD=188.508	OALT=A	OID=.	OMAPALT=A	OPOS=22846709
chr1	23219493	23219493	T	C	1	108	108	2	exonic	EPHB2	.	synonymous SNV	EPHB2:NM_004442:exon7:c.T1545C:p.G515G,EPHB2:NM_017449:exon7:c.T1545C:p.G515G	rs309472	.	.	0.9923	.	1	.	.	.	.	.	.	.	.	.	.	.	.	1037.03	snp	FAO=108	FDP=108	FR=.	FRO=0	FSAF=46	FSAR=62	FSRF=0	FSRR=0	FWDB=-0.0913353	FXX=0	LEN=1	MLLD=160.166	OALT=C	OID=.	OMAPALT=C	OPOS=23219493
chr1	23236826	23236826	C	T	0.994595	184	185	1	intronic	EPHB2	.	.	.	rs309497	.	.	0.5002	.	0.79	.	.	.	.	.	.	.	.	.	.	.	.	1743.29	snp	FAO=184	FDP=184	FR=.	FRO=0	FSAF=92	FSAR=92	FSRF=0	FSRR=0	FWDB=0.00690122	FXX=0.00540511	LEN=1	MLLD=310.042	OALT=T	OID=.	OMAPALT=T	OPOS=23236826
chr1	23380198	23380198	A	G	1	41	41	1	intronic	KDM1A	.	.	.	rs579785	.	.	0.83	.	0.85	.	.	.	.	.	.	.	.	.	.	.	.	392.422	snp	FAO=42	FDP=42	FR=.	FRO=0	FSAF=21	FSAR=21	FSRF=0	FSRR=0	FWDB=0.00580788	FXX=0	LEN=1	MLLD=224.879	OALT=G	OID=.	OMAPALT=G	OPOS=23380198
chr1	23399932	23399932	C	T	1	150	150	2	intronic	KDM1A	.	.	.	rs967605	.	.	0.8291	.	0.88	.	.	.	.	.	.	.	.	.	.	.	.	1447.21	snp	FAO=150	FDP=150	FR=.	FRO=0	FSAF=50	FSAR=100	FSRF=0	FSRR=0	FWDB=-0.0534155	FXX=0	LEN=1	MLLD=209.587	OALT=T	OID=.	OMAPALT=T	OPOS=23399932
chr1	23688933	23688933	A	G	0.981707	161	164	3	exonic	ZNF436	.	synonymous SNV	ZNF436:NM_030634:exon3:c.T942C:p.N314N,ZNF436:NM_001077195:exon4:c.T942C:p.N314N	rs2849028	.	.	0.7314	.	0.73	.	.	.	.	.	.	.	.	.	.	.	.	1477.97	snp	FAO=160	FDP=163	FR=.	FRO=3	FSAF=55	FSAR=105	FSRF=0	FSRR=3	FWDB=-0.0237667	FXX=0.00609719	LEN=1	MLLD=60.9276	OALT=G	OID=.	OMAPALT=G	OPOS=23688933
chr1	23710805	23710805	A	G	0.991597	236	238	2	intronic	TCEA3	.	.	.	rs605468	.	.	0.9175	.	0.95	.	.	.	.	.	.	.	.	.	.	.	.	2288.06	snp	FAO=238	FDP=238	FR=.	FRO=0	FSAF=114	FSAR=124	FSRF=0	FSRR=0	FWDB=-0.0452826	FXX=0	LEN=1	MLLD=64.7887	OALT=G	OID=.	OMAPALT=G	OPOS=23710805
chr1	23735241	23735241	G	T	0.990741	214	216	2	intronic	TCEA3	.	.	.	rs1198423	.	.	0.8717	.	0.9	.	.	.	.	.	.	.	.	.	.	.	.	2043.69	snp	FAO=215	FDP=215	FR=.	FRO=0	FSAF=102	FSAR=113	FSRF=0	FSRR=0	FWDB=-0.021313	FXX=0.00462942	LEN=1	MLLD=341.775	OALT=T	OID=.	OMAPALT=T	OPOS=23735241
chr1	23751140	23751140	G	T	1	36	36	1	UTR5	TCEA3	NM_003196:c.-14C>A	.	.	rs71514235	.	.	0.6743	.	0.74	.	.	.	.	.	.	.	.	.	.	.	.	339.196	snp	FAO=36	FDP=36	FR=.	FRO=0	FSAF=7	FSAR=29	FSRF=0	FSRR=0	FWDB=0.067798	FXX=0	LEN=1	MLLD=324.836	OALT=T	OID=.	OMAPALT=T	OPOS=23751140
chr1	23767487	23767487	C	T	1	123	123	1	intronic	ASAP3	.	.	.	rs17184553	.	.	.	.	0.075	.	.	.	.	.	.	.	.	.	.	.	.	1170.81	snp	FAO=123	FDP=123	FR=.	FRO=0	FSAF=53	FSAR=70	FSRF=0	FSRR=0	FWDB=0.000971708	FXX=0	LEN=1	MLLD=60.4512	OALT=T	OID=.	OMAPALT=T	OPOS=23767487
chr1	23885498	23885498	T	C	1	147	147	1	exonic	ID3	.	nonsynonymous SNV	ID3:NM_002167:exon2:c.A313G:p.T105A	rs11574	.	.	0.7615	.	0.99	.	.	0.99	T	0	B	0.902	N	1	P	-0.56	T	1409.71	snp	FAO=147	FDP=147	FR=.	FRO=0	FSAF=74	FSAR=73	FSRF=0	FSRR=0	FWDB=0.0838744	FXX=0	LEN=1	MLLD=203.139	OALT=C	OID=.	OMAPALT=C	OPOS=23885498
chr1	23885599	23885599	T	C	1	212	212	1	intronic	ID3	.	.	.	rs2067053	.	.	0.327	.	0.66	.	.	.	.	.	.	.	.	.	.	.	.	2205.62	snp	FAO=234	FDP=234	FR=.	FRO=0	FSAF=143	FSAR=91	FSRF=0	FSRR=0	FWDB=0.0995926	FXX=0	LEN=1	MLLD=148.795	OALT=C	OID=.	OMAPALT=C	OPOS=23885599
chr1	24018277	24018277	C	G	0.992	124	125	1	UTR5	RPL11	NM_001199802:c.-37C>G,NM_000975:c.-37C>G	.	.	rs10917413	CLINSIG=non-pathogenic;CLNDBN=not_provided;CLNREVSTAT=criteria_provided\x2c_single_submitter;CLNACC=RCV000127804.1;CLNDSDB=MedGen;CLNDSDBID=CN221809	.	0.9997	.	1	.	.	.	.	.	.	.	.	.	.	.	.	1198.45	snp	FAO=126	FDP=126	FR=.	FRO=0	FSAF=73	FSAR=53	FSRF=0	FSRR=0	FWDB=-0.0159514	FXX=0.0078734	LEN=1	MLLD=57.5129	OALT=G	OID=.	OMAPALT=G	OPOS=24018277
chr1	24022437	24022437	A	G	0.969231	189	195	1	intronic	RPL11	.	.	.	rs2280437	.	.	0.4031	.	0.58	.	.	.	.	.	.	.	.	.	.	.	.	1805.51	snp	FAO=191	FDP=191	FR=.	FRO=0	FSAF=72	FSAR=119	FSRF=0	FSRR=0	FWDB=-0.0326612	FXX=0.0205118	LEN=1	MLLD=126.068	OALT=G	OID=.	OMAPALT=G	OPOS=24022437
chr1	24083494	24083494	C	T	0.986486	73	74	1	exonic	TCEB3	.	synonymous SNV	TCEB3:NM_003198:exon10:c.C2214T:p.S738S	rs2076345	.	.	0.3087	.	0.38	.	.	.	.	.	.	.	.	.	.	.	.	675.315	snp	FAO=73	FDP=74	FR=.	FRO=1	FSAF=33	FSAR=40	FSRF=0	FSRR=1	FWDB=0.0140756	FXX=0	LEN=1	MLLD=57.9984	OALT=T	OID=.	OMAPALT=T	OPOS=24083494
chr1	24134721	24134721	T	C	0.995	199	200	1	exonic	HMGCL	.	synonymous SNV	HMGCL:NM_001166059:exon5:c.A441G:p.L147L,HMGCL:NM_000191:exon7:c.A654G:p.L218L	rs719400	CLINSIG=non-pathogenic|non-pathogenic;CLNDBN=not_specified|not_provided;CLNREVSTAT=criteria_provided\x2c_single_submitter|criteria_provided\x2c_single_submitter;CLNACC=RCV000078343.3|RCV000125367.1;CLNDSDB=MedGen|MedGen;CLNDSDBID=CN169374|CN221809	.	0.9085	.	0.97	.	.	.	.	.	.	.	.	0	P	.	.	1901.12	snp	FAO=199	FDP=199	FR=.	FRO=0	FSAF=96	FSAR=103	FSRF=0	FSRR=0	FWDB=0.00521958	FXX=0.00499975	LEN=1	MLLD=65.0178	OALT=C	OID=.	OMAPALT=C	OPOS=24134721
chr1	24180962	24180962	T	C	0.994949	197	198	1	exonic	FUCA1	.	nonsynonymous SNV	FUCA1:NM_000147:exon5:c.A857G:p.Q286R	rs13551	CLINSIG=non-pathogenic;CLNDBN=FU1/FU2_POLYMORPHISM;CLNREVSTAT=no_assertion_criteria_provided;CLNACC=RCV000000726.1;CLNDSDB=.;CLNDSDBID=.	.	0.3308	.	0.4	.	.	0	D	0.001	B	0.915	N	1	P	0.46	T	1908.47	snp	FAO=198	FDP=198	FR=.	FRO=0	FSAF=112	FSAR=86	FSRF=0	FSRR=0	FWDB=0.00343739	FXX=0.0099995	LEN=1	MLLD=124.924	OALT=C	OID=.	OMAPALT=C	OPOS=24180962
chr1	24294249	24294249	C	T	0.96748	119	123	2	UTR3	SRSF10	NM_001191005:c.*3383G>A,NM_001191006:c.*167G>A,NM_054016:c.*3383G>A,NM_001300936:c.*167G>A	.	.	rs4276860	.	.	.	.	1	.	.	.	.	.	.	.	.	.	.	.	.	1066.14	snp	FAO=117	FDP=120	FR=.	FRO=3	FSAF=68	FSAR=49	FSRF=3	FSRR=0	FWDB=-0.0128522	FXX=0.0322555	LEN=1	MLLD=58.0575	OALT=T	OID=.	OMAPALT=T	OPOS=24294249
chr1	24294362	24294362	A	T	0.991071	111	112	1	UTR3	SRSF10	NM_001191005:c.*3270T>A,NM_001191006:c.*54T>A,NM_054016:c.*3270T>A,NM_001300936:c.*54T>A	.	.	rs145308205	.	.	.	.	0.27	.	.	.	.	.	.	.	.	.	.	.	.	1030.05	snp	FAO=109	FDP=109	FR=.	FRO=0	FSAF=58	FSAR=51	FSRF=0	FSRR=0	FWDB=0.0444692	FXX=0.0353951	LEN=1	MLLD=154.705	OALT=T	OID=.	OMAPALT=T	OPOS=24294362
chr1	24383819	24383819	T	C	1	22	22	1	UTR3	MYOM3	NM_152372:c.*35A>G	.	.	rs7540491	.	.	0.7176	.	0.95	.	.	.	.	.	.	.	.	.	.	.	.	201.632	snp	FAO=22	FDP=22	FR=.	FRO=0	FSAF=1	FSAR=21	FSRF=0	FSRR=0	FWDB=0.0365274	FXX=0	LEN=1	MLLD=293.553	OALT=C	OID=.	OMAPALT=C	OPOS=24383819
chr1	24390731	24390731	C	T	0.993827	161	162	2	intronic	MYOM3	.	.	.	rs7555384	.	.	.	.	0.43	.	.	.	.	.	.	.	.	.	.	.	.	1518.74	snp	FAO=161	FDP=161	FR=.	FRO=0	FSAF=81	FSAR=80	FSRF=0	FSRR=0	FWDB=-0.00594585	FXX=0.00617246	LEN=1	MLLD=158.868	OALT=T	OID=.	OMAPALT=T	OPOS=24390731
chr1	24400633	24400633	C	G	0.993151	145	146	1	intronic	MYOM3	.	.	.	rs10903083	.	.	0.9993	.	1	.	.	.	.	.	.	.	.	.	.	.	.	1509.53	snp	FAO=160	FDP=160	FR=.	FRO=0	FSAF=105	FSAR=55	FSRF=0	FSRR=0	FWDB=0.0206414	FXX=0.0123449	LEN=1	MLLD=288.721	OALT=G	OID=.	OMAPALT=G	OPOS=24400633
chr1	24406647	24406647	G	A	0.992218	255	257	2	exonic	MYOM3	.	synonymous SNV	MYOM3:NM_152372:exon20:c.C2445T:p.A815A	rs4649175	.	.	0.4247	.	0.49	.	.	.	.	.	.	.	.	.	.	.	.	2430.89	snp	FAO=255	FDP=255	FR=.	FRO=0	FSAF=130	FSAR=125	FSRF=0	FSRR=0	FWDB=-0.0112054	FXX=0.0077818	LEN=1	MLLD=229.345	OALT=A	OID=.	OMAPALT=A	OPOS=24406647
chr1	24409191	24409191	C	T	1	83	83	3	exonic	MYOM3	.	nonsynonymous SNV	MYOM3:NM_152372:exon17:c.G1984A:p.G662R	rs4320729	.	.	0.4194	.	0.49	.	.	0.03	D	1	D	0	D	0	P	0.06	T	786.119	snp	FAO=83	FDP=83	FR=.	FRO=0	FSAF=42	FSAR=41	FSRF=0	FSRR=0	FWDB=-0.0281224	FXX=0	LEN=1	MLLD=108.043	OALT=T	OID=.	OMAPALT=T	OPOS=24409191
chr1	24413159	24413159	T	C	0.991453	116	117	2	exonic	MYOM3	.	synonymous SNV	MYOM3:NM_152372:exon15:c.A1773G:p.E591E	rs6424152	.	.	0.4277	.	0.49	.	.	.	.	.	.	.	.	.	.	.	.	1120.96	snp	FAO=117	FDP=117	FR=.	FRO=0	FSAF=69	FSAR=48	FSRF=0	FSRR=0	FWDB=0.0210785	FXX=0	LEN=1	MLLD=360.658	OALT=C	OID=.	OMAPALT=C	OPOS=24413159
chr1	24416059	24416059	T	C	0.96	120	125	1	exonic	MYOM3	.	nonsynonymous SNV	MYOM3:NM_152372:exon14:c.A1583G:p.D528G	rs4393101	.	.	0.9996	.	1	.	.	1	T	0	B	0	N	0	P	0.83	T	1061.85	snp	FAO=111	FDP=111	FR=.	FRO=0	FSAF=47	FSAR=64	FSRF=0	FSRR=0	FWDB=0.0700545	FXX=0.146143	LEN=1	MLLD=159.928	OALT=C	OID=.	OMAPALT=C	OPOS=24416059
chr1	24416070	24416070	G	C	0.984	123	125	3	exonic	MYOM3	.	synonymous SNV	MYOM3:NM_152372:exon14:c.C1572G:p.P524P	rs7533060	.	.	0.4938	.	0.73	.	.	.	.	.	.	.	.	.	.	.	.	1032.84	snp	FAO=110	FDP=110	FR=.	FRO=0	FSAF=46	FSAR=64	FSRF=0	FSRR=0	FWDB=0.114763	FXX=0.11999	LEN=1	MLLD=244.142	OALT=C	OID=.	OMAPALT=C	OPOS=24416070
chr1	24417415	24417415	T	C	1	95	95	2	exonic	MYOM3	.	nonsynonymous SNV	MYOM3:NM_152372:exon12:c.A1304G:p.Q435R	rs6700245	.	.	0.1605	.	0.27	.	.	0.61	T	0.003	B	0.074	N	0	P	0.44	T	904.529	snp	FAO=95	FDP=95	FR=.	FRO=0	FSAF=61	FSAR=34	FSRF=0	FSRR=0	FWDB=-0.0478782	FXX=0	LEN=1	MLLD=66.8186	OALT=C	OID=.	OMAPALT=C	OPOS=24417415
chr1	24418768	24418768	T	C	0.975	117	120	1	exonic	MYOM3	.	synonymous SNV	MYOM3:NM_152372:exon11:c.A1128G:p.P376P	rs7556176	.	.	0.4451	.	0.55	.	.	.	.	.	.	.	.	.	.	.	.	1118.08	snp	FAO=119	FDP=119	FR=.	FRO=0	FSAF=23	FSAR=96	FSRF=0	FSRR=0	FWDB=-0.0333685	FXX=0.0165276	LEN=1	MLLD=67.5248	OALT=C	OID=.	OMAPALT=C	OPOS=24418768
chr1	24419496	24419496	A	G	1	108	108	1	exonic	MYOM3	.	nonsynonymous SNV	MYOM3:NM_152372:exon10:c.T1031C:p.M344T	rs4233050	.	.	0.4751	.	0.6	.	.	1	T	0	B	0.001	N	0.68	P	1.29	T	1037.02	snp	FAO=108	FDP=108	FR=.	FRO=0	FSAF=60	FSAR=48	FSRF=0	FSRR=0	FWDB=0.00959664	FXX=0	LEN=1	MLLD=156.793	OALT=G	OID=.	OMAPALT=G	OPOS=24419496
chr1	24421474	24421474	G	A	1	175	175	1	exonic	MYOM3	.	nonsynonymous SNV	MYOM3:NM_152372:exon9:c.C797T:p.T266M	rs6678540	.	.	0.455	.	0.57	.	.	0.62	T	0.002	B	0.125	N	1	P	0.53	T	1674.42	snp	FAO=175	FDP=175	FR=.	FRO=0	FSAF=69	FSAR=106	FSRF=0	FSRR=0	FWDB=0.0173402	FXX=0	LEN=1	MLLD=190.98	OALT=A	OID=.	OMAPALT=A	OPOS=24421474
chr1	24421804	24421804	A	G	1	225	225	1	intronic	MYOM3	.	.	.	rs11249142	.	.	.	.	0.44	.	.	.	.	.	.	.	.	.	.	.	.	2155.66	snp	FAO=225	FDP=225	FR=.	FRO=0	FSAF=123	FSAR=102	FSRF=0	FSRR=0	FWDB=-0.00777425	FXX=0	LEN=1	MLLD=378.436	OALT=G	OID=.	OMAPALT=G	OPOS=24421804
chr1	24421875	24421875	C	T	0.981481	212	216	1	intronic	MYOM3	.	.	.	rs11249143	.	.	0.4007	.	0.44	.	.	.	.	.	.	.	.	.	.	.	.	2051.56	snp	FAO=214	FDP=214	FR=.	FRO=0	FSAF=113	FSAR=101	FSRF=0	FSRR=0	FWDB=0.0130665	FXX=0.0138242	LEN=1	MLLD=227.833	OALT=T	OID=.	OMAPALT=T	OPOS=24421875
chr1	24421950	24421950	C	G	1	206	206	1	exonic	MYOM3	.	nonsynonymous SNV	MYOM3:NM_152372:exon8:c.G772C:p.D258H	rs4319261	.	.	0.4745	.	0.58	.	.	0.36	T	0.999	D	0.005	N	0	P	0.39	T	1986.39	snp	FAO=207	FDP=207	FR=.	FRO=0	FSAF=101	FSAR=106	FSRF=0	FSRR=0	FWDB=0.0040603	FXX=0	LEN=1	MLLD=60.7429	OALT=G	OID=.	OMAPALT=G	OPOS=24421950
chr1	24448084	24448084	G	A	1	265	265	3	exonic	IL22RA1	.	synonymous SNV	IL22RA1:NM_021258:exon7:c.C936T:p.P312P	rs17852648	.	.	0.3014	.	0.48	.	.	.	.	.	.	.	.	.	.	.	.	2540.65	snp	FAO=265	FDP=265	FR=.	FRO=0	FSAF=130	FSAR=135	FSRF=0	FSRR=0	FWDB=-0.014097	FXX=0	LEN=1	MLLD=129.381	OALT=A	OID=.	OMAPALT=A	OPOS=24448084
chr1	24460797	24460797	T	G	0.990566	105	106	2	exonic	IL22RA1	.	synonymous SNV	IL22RA1:NM_021258:exon4:c.A435C:p.P145P	rs17852649	.	.	0.6024	.	0.7	.	.	.	.	.	.	.	.	.	.	.	.	976.663	snp	FAO=104	FDP=104	FR=.	FRO=0	FSAF=57	FSAR=47	FSRF=0	FSRR=0	FWDB=-0.0296598	FXX=0.0188661	LEN=1	MLLD=61.8995	OALT=G	OID=.	OMAPALT=G	OPOS=24460797
chr1	24663184	24663184	T	C	1	151	151	1	exonic	GRHL3	.	nonsynonymous SNV	GRHL3:NM_001195010:exon4:c.T341C:p.V114A,GRHL3:NM_021180:exon4:c.T494C:p.V165A,GRHL3:NM_198173:exon4:c.T479C:p.V160A,GRHL3:NM_198174:exon4:c.T479C:p.V160A	rs34637004	.	.	0.045	.	0.082	.	.	0.51	T	0	B	0.15	N	1	N	3.03	T	1442.2	snp	FAO=151	FDP=151	FR=.	FRO=0	FSAF=49	FSAR=102	FSRF=0	FSRR=0	FWDB=-0.00503684	FXX=0	LEN=1	MLLD=313.453	OALT=C	OID=.	OMAPALT=C	OPOS=24663184
chr1	24671418	24671418	A	G	0.98917	274	277	2	exonic	GRHL3	.	nonsynonymous SNV	GRHL3:NM_001195010:exon12:c.A1313G:p.N438S,GRHL3:NM_021180:exon12:c.A1466G:p.N489S,GRHL3:NM_198173:exon12:c.A1451G:p.N484S,GRHL3:NM_198174:exon12:c.A1451G:p.N484S	rs116396279	.	.	0.046	.	0.067	.	.	0.84	T	0.001	B	0.436	N	0.714	D	3.03	T	2596.02	snp	FAO=274	FDP=274	FR=.	FRO=0	FSAF=136	FSAR=138	FSRF=0	FSRR=0	FWDB=-0.00744023	FXX=0.0108299	LEN=1	MLLD=240.402	OALT=G	OID=.	OMAPALT=G	OPOS=24671418
chr1	24775967	24775967	G	A	0.992701	136	137	1	intronic	NIPAL3	.	.	.	rs4648989	.	.	0.2206	.	0.31	.	.	.	.	.	.	.	.	.	.	.	.	1304.17	snp	FAO=136	FDP=136	FR=.	FRO=0	FSAF=78	FSAR=58	FSRF=0	FSRR=0	FWDB=0.0076514	FXX=0.00729874	LEN=1	MLLD=67.5711	OALT=A	OID=.	OMAPALT=A	OPOS=24775967
chr1	25648349	25648349	T	C	0.973451	110	113	1	intronic	RHD	.	.	.	rs28669938	.	.	0.2489	.	0.34	.	.	.	.	.	.	.	.	.	.	.	.	1036.05	snp	FAO=111	FDP=111	FR=.	FRO=0	FSAF=66	FSAR=45	FSRF=0	FSRR=0	FWDB=-0.00552416	FXX=0.0176975	LEN=1	MLLD=148.043	OALT=C	OID=.	OMAPALT=C	OPOS=25648349
chr1	25678238	25678238	T	A	1	61	61	1	intronic	TMEM50A	.	.	.	rs3093616	.	.	0.9984	.	1	.	.	.	.	.	.	.	.	.	.	.	.	577.084	snp	FAO=61	FDP=61	FR=.	FRO=0	FSAF=37	FSAR=24	FSRF=0	FSRR=0	FWDB=0.00236405	FXX=0	LEN=1	MLLD=303.592	OALT=A	OID=.	OMAPALT=A	OPOS=25678238
chr1	25717365	25717365	C	G	0.997175	353	354	1	exonic	RHCE	.	nonsynonymous SNV	RHCE:NM_020485:exon5:c.G676C:p.A226P,RHCE:NM_138618:exon5:c.G676C:p.A226P	rs609320	CLINSIG=non-pathogenic;CLNDBN=RH_E/e_POLYMORPHISM;CLNREVSTAT=no_assertion_criteria_provided;CLNACC=RCV000019282.1;CLNDSDB=.;CLNDSDBID=.	.	0.154	.	0.26	.	.	0.04	D	0.032	B	0.04	N	0	P	1.62	T	3378.9	snp	FAO=354	FDP=354	FR=.	FRO=0	FSAF=192	FSAR=162	FSRF=0	FSRR=0	FWDB=-0.0105103	FXX=0.00281682	LEN=1	MLLD=365.379	OALT=G	OID=.	OMAPALT=G	OPOS=25717365
chr1	26131654	26131654	G	A	1	144	144	1	exonic	SEPN1	.	unknown	UNKNOWN	rs7349185	CLINSIG=non-pathogenic;CLNDBN=not_specified;CLNREVSTAT=criteria_provided\x2c_multiple_submitters\x2c_no_conflicts;CLNACC=RCV000082016.4;CLNDSDB=MedGen;CLNDSDBID=CN169374	.	.	.	0.94	.	.	1	T	0	B	0.076	N	1	P	3.02	T	1374.17	snp	FAO=144	FDP=144	FR=.	FRO=0	FSAF=65	FSAR=79	FSRF=0	FSRR=0	FWDB=0.0202695	FXX=0	LEN=1	MLLD=71.6565	OALT=A	OID=.	OMAPALT=A	OPOS=26131654
chr1	26138262	26138262	T	C	0.994505	362	364	2	exonic	SEPN1	.	unknown	UNKNOWN	rs760597	CLINSIG=non-pathogenic;CLNDBN=not_specified;CLNREVSTAT=criteria_provided\x2c_multiple_submitters\x2c_no_conflicts;CLNACC=RCV000082009.4;CLNDSDB=MedGen;CLNDSDBID=CN169374	.	0.7881	.	0.97	.	.	.	.	.	.	.	.	.	.	.	.	3583.53	snp	FAO=375	FDP=375	FR=.	FRO=0	FSAF=165	FSAR=210	FSRF=0	FSRR=0	FWDB=0.07037	FXX=0.0079363	LEN=1	MLLD=50.1583	OALT=C	OID=.	OMAPALT=C	OPOS=26138262
chr1	26138451	26138451	A	G	0.985185	133	135	1	intronic	SEPN1	.	.	.	rs11247744	.	.	.	.	0.97	.	.	.	.	.	.	.	.	.	.	.	.	1263.52	snp	FAO=133	FDP=133	FR=.	FRO=0	FSAF=45	FSAR=88	FSRF=0	FSRR=0	FWDB=0.0216629	FXX=0.0148137	LEN=1	MLLD=58.9029	OALT=G	OID=.	OMAPALT=G	OPOS=26138451
chr1	26139137	26139137	C	T	1	112	112	2	intronic	SEPN1	.	.	.	rs10902685	.	.	0.7872	.	0.97	.	.	.	.	.	.	.	.	.	.	.	.	1064.8	snp	FAO=112	FDP=112	FR=.	FRO=0	FSAF=48	FSAR=64	FSRF=0	FSRR=0	FWDB=0.0136935	FXX=0	LEN=1	MLLD=91.4998	OALT=T	OID=.	OMAPALT=T	OPOS=26139137
chr1	26140573	26140573	C	A	0.978571	137	140	2	exonic	SEPN1	.	unknown	UNKNOWN	rs2294228	CLINSIG=non-pathogenic;CLNDBN=not_specified;CLNREVSTAT=criteria_provided\x2c_multiple_submitters\x2c_no_conflicts;CLNACC=RCV000082012.4;CLNDSDB=MedGen;CLNDSDBID=CN169374	.	0.7872	.	0.97	.	.	0.11	T	0	B	0.054	N	0.1	P	-2.36	D	1293.55	snp	FAO=139	FDP=141	FR=.	FRO=2	FSAF=63	FSAR=76	FSRF=2	FSRR=0	FWDB=0.0474551	FXX=0	LEN=1	MLLD=52.865	OALT=A	OID=.	OMAPALT=A	OPOS=26140573
chr1	26152758	26152758	A	G	1	53	53	1	intronic	MTFR1L	.	.	.	rs6598924	.	.	0.7937	.	0.98	.	.	.	.	.	.	.	.	.	.	.	.	497.848	snp	FAO=53	FDP=53	FR=.	FRO=0	FSAF=30	FSAR=23	FSRF=0	FSRR=0	FWDB=-0.0182919	FXX=0	LEN=1	MLLD=185.998	OALT=G	OID=.	OMAPALT=G	OPOS=26152758
chr1	26158337	26158337	C	T	1	341	341	1	intronic	MTFR1L	.	.	.	rs1961580	.	.	.	.	0.98	.	.	.	.	.	.	.	.	.	.	.	.	3270.6	snp	FAO=341	FDP=341	FR=.	FRO=0	FSAF=204	FSAR=137	FSRF=0	FSRR=0	FWDB=0.00195963	FXX=0	LEN=1	MLLD=72.8515	OALT=T	OID=.	OMAPALT=T	OPOS=26158337
chr1	26357656	26357656	C	A	1	179	179	1	exonic	EXTL1	.	nonsynonymous SNV	EXTL1:NM_004455:exon5:c.C1135A:p.H379N	rs2736831	.	.	0.6783	.	0.82	.	.	0.27	T	0.029	B	0.019	N	0.557	P	-3.54	D	1723.35	snp	FAO=179	FDP=179	FR=.	FRO=0	FSAF=96	FSAR=83	FSRF=0	FSRR=0	FWDB=-0.00433943	FXX=0	LEN=1	MLLD=163.488	OALT=A	OID=.	OMAPALT=A	OPOS=26357656
chr1	26370164	26370164	G	A	1	164	164	3	intronic	SLC30A2	.	.	.	rs11585142	.	.	.	.	0.86	.	.	.	.	.	.	.	.	.	.	.	.	1578.14	snp	FAO=164	FDP=164	FR=.	FRO=0	FSAF=86	FSAR=78	FSRF=0	FSRR=0	FWDB=-0.00422277	FXX=0.0238081	LEN=1	MLLD=67.7557	OALT=A	OID=.	OMAPALT=A	OPOS=26370164
chr1	26371788	26371788	G	A	1	118	118	2	intronic	SLC30A2	.	.	.	rs3121763	.	.	.	.	0.93	.	.	.	.	.	.	.	.	.	.	.	.	1133.3	snp	FAO=118	FDP=118	FR=.	FRO=0	FSAF=70	FSAR=48	FSRF=0	FSRR=0	FWDB=-0.0142976	FXX=0	LEN=1	MLLD=69.0467	OALT=A	OID=.	OMAPALT=A	OPOS=26371788
chr1	26487940	26487940	A	G	1	62	62	1	exonic	FAM110D	.	nonsynonymous SNV	FAM110D:NM_024869:exon2:c.A158G:p.H53R	rs3748856	.	.	0.2972	.	0.48	.	.	0.41	T	0.677	P	0.07	U	0.894	P	1.08	T	584.236	snp	FAO=62	FDP=62	FR=.	FRO=0	FSAF=31	FSAR=31	FSRF=0	FSRR=0	FWDB=0.0155915	FXX=0	LEN=1	MLLD=176.751	OALT=G	OID=.	OMAPALT=G	OPOS=26487940
chr1	26496455	26496455	C	T	0.982609	113	115	2	UTR5	ZNF593	NM_015871:c.-20C>T	.	.	rs2232648	.	.	0.2452	.	0.59	.	.	.	.	.	.	.	.	.	.	.	.	1056.72	snp	FAO=114	FDP=116	FR=.	FRO=2	FSAF=96	FSAR=18	FSRF=2	FSRR=0	FWDB=0.0287091	FXX=0	LEN=1	MLLD=92.6962	OALT=T	OID=.	OMAPALT=T	OPOS=26496455
chr1	26511700	26511700	A	G	1	116	116	1	intronic	CNKSR1	.	.	.	rs2783680	.	.	0.6019	.	0.97	.	.	.	.	.	.	.	.	.	.	.	.	1108.8	snp	FAO=116	FDP=116	FR=.	FRO=0	FSAF=62	FSAR=54	FSRF=0	FSRR=0	FWDB=0.00201556	FXX=0	LEN=1	MLLD=174.461	OALT=G	OID=.	OMAPALT=G	OPOS=26511700
chr1	26524706	26524706	A	G	1	143	143	1	intronic	CATSPER4	.	.	.	rs9970046	.	.	.	.	0.9	.	.	.	.	.	.	.	.	.	.	.	.	1363.22	snp	FAO=143	FDP=143	FR=.	FRO=0	FSAF=83	FSAR=60	FSRF=0	FSRR=0	FWDB=0.0141542	FXX=0	LEN=1	MLLD=149.587	OALT=G	OID=.	OMAPALT=G	OPOS=26524706
chr1	26582091	26582091	G	A	1	204	204	1	exonic	CEP85	.	nonsynonymous SNV	CEP85:NM_001281517:exon3:c.G485A:p.S162N,CEP85:NM_022778:exon4:c.G638A:p.S213N	rs3795686	.	.	0.3076	.	0.31	.	.	1	T	0	B	0	D	0.995	P	2.78	T	1951.61	snp	FAO=204	FDP=204	FR=.	FRO=0	FSAF=86	FSAR=118	FSRF=0	FSRR=0	FWDB=0.0122717	FXX=0	LEN=1	MLLD=234.83	OALT=A	OID=.	OMAPALT=A	OPOS=26582091
chr1	26597435	26597435	G	A	0.994681	187	188	1	intronic	CEP85	.	.	.	rs4659419	.	.	.	.	0.93	.	.	.	.	.	.	.	.	.	.	.	.	1881.05	snp	FAO=198	FDP=198	FR=.	FRO=0	FSAF=96	FSAR=102	FSRF=0	FSRR=0	FWDB=-0.0453543	FXX=0.00502487	LEN=1	MLLD=51.542	OALT=A	OID=.	OMAPALT=A	OPOS=26597435
chr1	26601385	26601385	G	A	0.994819	192	193	1	intronic	CEP85	.	.	.	rs3795685	.	.	.	.	0.63	.	.	.	.	.	.	.	.	.	.	.	.	1843.67	snp	FAO=193	FDP=193	FR=.	FRO=0	FSAF=134	FSAR=59	FSRF=0	FSRR=0	FWDB=0.00450553	FXX=0	LEN=1	MLLD=111.187	OALT=A	OID=.	OMAPALT=A	OPOS=26601385
chr1	26607123	26607123	C	T	0.986111	284	288	2	intronic	SH3BGRL3	.	.	.	rs12759434	.	.	.	.	0.63	.	.	.	.	.	.	.	.	.	.	.	.	2584.63	snp	FAO=276	FDP=276	FR=.	FRO=0	FSAF=137	FSAR=139	FSRF=0	FSRR=0	FWDB=-0.0351572	FXX=0.0416652	LEN=1	MLLD=81.9372	OALT=T	OID=.	OMAPALT=T	OPOS=26607123
chr1	26609259	26609259	C	T	0.971014	134	138	1	exonic	UBXN11	.	synonymous SNV	UBXN11:NM_001077262:exon10:c.G813A:p.T271T,UBXN11:NM_145345:exon14:c.G1074A:p.T358T,UBXN11:NM_183008:exon15:c.G1173A:p.T391T	rs7522905	.	.	0.6612	.	0.66	.	.	.	.	.	.	.	.	.	.	.	.	1263.06	snp	FAO=135	FDP=137	FR=.	FRO=2	FSAF=71	FSAR=64	FSRF=0	FSRR=2	FWDB=0.0743907	FXX=0.0143875	LEN=1	MLLD=53.6155	OALT=T	OID=.	OMAPALT=T	OPOS=26609259
chr1	26609307	26609307	G	T	0.993421	151	152	1	intronic	UBXN11	.	.	.	rs6598952	.	.	0.9375	.	0.94	.	.	.	.	.	.	.	.	.	.	.	.	1439.7	snp	FAO=151	FDP=151	FR=.	FRO=0	FSAF=69	FSAR=82	FSRF=0	FSRR=0	FWDB=-0.020832	FXX=0.00657851	LEN=1	MLLD=258.7	OALT=T	OID=.	OMAPALT=T	OPOS=26609307
chr1	26610891	26610891	A	C	0.993548	154	155	1	exonic	UBXN11	.	nonsynonymous SNV	UBXN11:NM_001077262:exon7:c.T575G:p.L192R,UBXN11:NM_145345:exon11:c.T836G:p.L279R,UBXN11:NM_183008:exon12:c.T935G:p.L312R	rs4332350	.	.	0.9373	.	0.94	.	.	0.55	T	0	B	0.372	N	1	P	2.63	T	1493.81	snp	FAO=156	FDP=156	FR=.	FRO=0	FSAF=69	FSAR=87	FSRF=0	FSRR=0	FWDB=-0.0126476	FXX=0	LEN=1	MLLD=168.682	OALT=C	OID=.	OMAPALT=C	OPOS=26610891
chr1	26627478	26627478	T	C	1	191	191	1	exonic	UBXN11	.	synonymous SNV	UBXN11:NM_001077262:exon4:c.A138G:p.S46S,UBXN11:NM_183008:exon5:c.A138G:p.S46S	rs2276712	.	.	0.7666	.	0.77	.	.	.	.	.	.	.	.	.	.	.	.	1827.05	snp	FAO=191	FDP=191	FR=.	FRO=0	FSAF=76	FSAR=115	FSRF=0	FSRR=0	FWDB=0.0202354	FXX=0	LEN=1	MLLD=264.098	OALT=C	OID=.	OMAPALT=C	OPOS=26627478
chr1	26629342	26629342	G	A	0.981595	160	163	3	exonic	UBXN11	.	synonymous SNV	UBXN11:NM_001077262:exon2:c.C33T:p.T11T,UBXN11:NM_145345:exon3:c.C33T:p.T11T,UBXN11:NM_183008:exon3:c.C33T:p.T11T	rs117509001	.	.	0.0075	.	0.075	.	.	.	.	.	.	.	.	.	.	.	.	1502.26	snp	FAO=161	FDP=161	FR=.	FRO=0	FSAF=79	FSAR=82	FSRF=0	FSRR=0	FWDB=-0.00842374	FXX=0.0122692	LEN=1	MLLD=248.272	OALT=A	OID=.	OMAPALT=A	OPOS=26629342
chr1	26646726	26646726	A	G	1	121	121	2	exonic	CD52	.	nonsynonymous SNV	CD52:NM_001803:exon2:c.A119G:p.N40S	rs1071849	.	.	0.7655	.	0.77	.	.	0.53	T	0.009	B	0.493	N	1	P	1.72	T	1153.64	snp	FAO=121	FDP=121	FR=.	FRO=0	FSAF=72	FSAR=49	FSRF=0	FSRR=0	FWDB=-0.00522073	FXX=0	LEN=1	MLLD=165.298	OALT=G	OID=.	OMAPALT=G	OPOS=26646726
chr1	26646730	26646730	A	G	1	121	121	2	exonic	CD52	.	nonsynonymous SNV	CD52:NM_001803:exon2:c.A123G:p.I41M	rs17645	.	.	0.7655	.	0.77	.	.	0.54	T	0	B	0.258	N	1	P	1.53	T	1153.64	snp	FAO=121	FDP=121	FR=.	FRO=0	FSAF=72	FSAR=49	FSRF=0	FSRR=0	FWDB=0.000857167	FXX=0	LEN=1	MLLD=301.178	OALT=G	OID=.	OMAPALT=G	OPOS=26646730
chr1	26648551	26648551	G	C	0.990654	106	107	5	intronic	AIM1L	.	.	.	rs11247913	.	.	0.7645	.	0.76	.	.	.	.	.	.	.	.	.	.	.	.	995.537	snp	FAO=106	FDP=106	FR=.	FRO=0	FSAF=60	FSAR=46	FSRF=0	FSRR=0	FWDB=-0.00413623	FXX=0.00934492	LEN=1	MLLD=288.665	OALT=C	OID=.	OMAPALT=C	OPOS=26648551
chr1	26662774	26662774	C	T	0.991379	115	116	2	intronic	AIM1L	.	.	.	rs7517559	.	.	0.8297	.	0.83	.	.	.	.	.	.	.	.	.	.	.	.	1082.23	snp	FAO=115	FDP=115	FR=.	FRO=0	FSAF=52	FSAR=63	FSRF=0	FSRR=0	FWDB=0.0141664	FXX=0.00861995	LEN=1	MLLD=283.447	OALT=T	OID=.	OMAPALT=T	OPOS=26662774
chr1	26689659	26689659	G	A	0.989247	184	186	3	intronic	ZNF683	.	.	.	rs11247932	.	.	0.3585	.	0.42	.	.	.	.	.	.	.	.	.	.	.	.	1699.77	snp	FAO=181	FDP=181	FR=.	FRO=0	FSAF=87	FSAR=94	FSRF=0	FSRR=0	FWDB=-0.0133061	FXX=0.0268803	LEN=1	MLLD=234.451	OALT=A	OID=.	OMAPALT=A	OPOS=26689659
chr1	26691174	26691174	C	A	1	56	56	1	exonic	ZNF683	.	nonsynonymous SNV	ZNF683:NM_001114759:exon4:c.G863T:p.R288L,ZNF683:NM_173574:exon4:c.G863T:p.R288L	rs11247933	.	.	0.3592	.	0.42	.	.	0.69	T	0.006	B	0.061	N	1	P	3.01	T	555.782	snp	FAO=58	FDP=58	FR=.	FRO=0	FSAF=22	FSAR=36	FSRF=0	FSRR=0	FWDB=-0.0134966	FXX=0	LEN=1	MLLD=191.897	OALT=A	OID=.	OMAPALT=A	OPOS=26691174
chr1	26752992	26752992	T	C	0.971831	69	71	4	UTR3	LIN28A	NM_024674:c.*43T>C	.	.	rs4659441	.	.	0.8012	.	0.92	.	.	.	.	.	.	.	.	.	.	.	.	625.074	snp	FAO=69	FDP=71	FR=.	FRO=2	FSAF=32	FSAR=37	FSRF=2	FSRR=0	FWDB=0.0226279	FXX=0	LEN=1	MLLD=87.3398	OALT=C	OID=.	OMAPALT=C	OPOS=26752992
chr1	26879920	26879920	T	C	1	160	160	1	exonic	RPS6KA1	.	synonymous SNV	RPS6KA1:NM_001006665:exon6:c.T534C:p.A178A,RPS6KA1:NM_002953:exon7:c.T507C:p.A169A	rs4970490	.	.	0.9999	.	1	.	.	.	.	.	.	.	.	.	.	.	.	1543.48	snp	FAO=160	FDP=160	FR=.	FRO=0	FSAF=74	FSAR=86	FSRF=0	FSRR=0	FWDB=-0.0373165	FXX=0	LEN=1	MLLD=354.994	OALT=C	OID=.	OMAPALT=C	OPOS=26879920
chr1	26883511	26883511	A	C	1	74	74	2	exonic	RPS6KA1	.	nonsynonymous SNV	RPS6KA1:NM_001006665:exon12:c.A1031C:p.K344T,RPS6KA1:NM_002953:exon13:c.A1004C:p.K335T	rs2229712	.	.	0.2385	.	0.3	.	.	0.09	T	0.295	B	0	D	0	P	0.63	T	700.66	snp	FAO=74	FDP=74	FR=.	FRO=0	FSAF=59	FSAR=15	FSRF=0	FSRR=0	FWDB=-0.0164636	FXX=0	LEN=1	MLLD=107.378	OALT=C	OID=.	OMAPALT=C	OPOS=26883511
chr1	26899687	26899687	C	A	0.96988	161	166	5	intronic	RPS6KA1	.	.	.	rs282178	.	.	0.2291	.	0.54	.	.	.	.	.	.	.	.	.	.	.	.	1474.34	snp	FAO=162	FDP=167	FR=.	FRO=5	FSAF=79	FSAR=83	FSRF=4	FSRR=1	FWDB=0.0011934	FXX=0	LEN=1	MLLD=376.122	OALT=A	OID=.	OMAPALT=A	OPOS=26899687
chr1	27426796	27426796	T	C	1	10	10	1	UTR3	SLC9A1	NM_003047:c.*2A>G	.	.	rs4266911	.	.	0.9596	.	1	.	.	.	.	.	.	.	.	.	.	.	.	99.2668	snp	FAO=10	FDP=10	FR=.	FRO=0	FSAF=4	FSAR=6	FSRF=0	FSRR=0	FWDB=-0.0423454	FXX=0	LEN=1	MLLD=150.721	OALT=C	OID=.	OMAPALT=C	OPOS=27426796
chr1	27427041	27427041	T	C	0.984925	196	199	2	exonic	SLC9A1	.	synonymous SNV	SLC9A1:NM_003047:exon12:c.A2205G:p.E735E	rs4418629	.	.	0.9599	.	1	.	.	.	.	.	.	.	.	.	.	.	.	1830.85	snp	FAO=197	FDP=200	FR=.	FRO=3	FSAF=86	FSAR=111	FSRF=1	FSRR=2	FWDB=-0.00772665	FXX=0.00497488	LEN=1	MLLD=65.2838	OALT=C	OID=.	OMAPALT=C	OPOS=27427041
chr1	27428321	27428321	T	C	1	50	50	1	intronic	SLC9A1	.	.	.	rs6598870	.	.	0.3703	.	0.37	.	.	.	.	.	.	.	.	.	.	.	.	465.449	snp	FAO=48	FDP=48	FR=.	FRO=0	FSAF=33	FSAR=15	FSRF=0	FSRR=0	FWDB=-0.0565297	FXX=0.039992	LEN=1	MLLD=55.0131	OALT=C	OID=.	OMAPALT=C	OPOS=27428321
chr1	27435976	27435976	C	G	0.979592	96	98	5	intronic	SLC9A1	.	.	.	rs3738689	.	.	0.3705	.	0.37	.	.	.	.	.	.	.	.	.	.	.	.	897.869	snp	FAO=97	FDP=98	FR=.	FRO=1	FSAF=33	FSAR=64	FSRF=1	FSRR=0	FWDB=-0.0075346	FXX=0	LEN=1	MLLD=304.185	OALT=G	OID=.	OMAPALT=G	OPOS=27435976
chr1	27480757	27480757	A	G	0.980057	344	351	2	exonic	SLC9A1	.	synonymous SNV	SLC9A1:NM_003047:exon1:c.T69C:p.V23V	rs34306208	.	.	0.3553	.	0.38	.	.	.	.	.	.	.	.	.	.	.	.	3176.18	snp	FAO=344	FDP=351	FR=.	FRO=7	FSAF=174	FSAR=170	FSRF=2	FSRR=5	FWDB=-0.0403201	FXX=0.00566556	LEN=1	MLLD=83.5294	OALT=G	OID=.	OMAPALT=G	OPOS=27480757
chr1	27609980	27609980	T	G	1	54	54	1	intronic	WDTC1	.	.	.	rs6670124	.	.	0.9988	.	1	.	.	.	.	.	.	.	.	.	.	.	.	508.511	snp	FAO=54	FDP=54	FR=.	FRO=0	FSAF=24	FSAR=30	FSRF=0	FSRR=0	FWDB=-0.0340031	FXX=0	LEN=1	MLLD=139.469	OALT=G	OID=.	OMAPALT=G	OPOS=27609980
chr1	27660568	27660568	G	A	0.989247	92	93	2	intronic	TMEM222	.	.	.	rs35771571	.	.	0.4442	.	0.46	.	.	.	.	.	.	.	.	.	.	.	.	872.963	snp	FAO=92	FDP=92	FR=.	FRO=0	FSAF=55	FSAR=37	FSRF=0	FSRR=0	FWDB=0.0425643	FXX=0.0107515	LEN=1	MLLD=164.62	OALT=A	OID=.	OMAPALT=A	OPOS=27660568
chr1	27676925	27676925	G	A	1	155	155	1	exonic	SYTL1	.	synonymous SNV	SYTL1:NM_001193308:exon10:c.G954A:p.K318K,SYTL1:NM_032872:exon10:c.G918A:p.K306K	rs6702341	.	.	0.3759	.	0.41	.	.	.	.	.	.	.	.	0	P	.	.	1569.83	snp	FAO=165	FDP=165	FR=.	FRO=0	FSAF=75	FSAR=90	FSRF=0	FSRR=0	FWDB=0.062475	FXX=0	LEN=1	MLLD=210.832	OALT=A	OID=.	OMAPALT=A	OPOS=27676925
chr1	27677956	27677958	TGC	CTG	#VALUE!	23;43;17	103	1;5;5	exonic	SYTL1	.	nonframeshift substitution	SYTL1:NM_001193308:exon13:c.1253_1255CTG,SYTL1:NM_032872:exon13:c.1217_1219CTG	.	.	.	.	.	.	.	.	.	.	.	.	.	.	.	.	.	.	502.386	mnp;snp;del	FAO=40,43,3	FDP=102	FR=.,.,.	FRO=16	FSAF=0,24,1	FSAR=40,19,2	FSRF=6	FSRR=10	FWDB=-0.00138095,-0.00599271,-0.0603769	FXX=0.0097078	LEN=3,1,1	MLLD=20.3828,222.335,6.48972	OALT=CTG,A,-	OID=.,.,.	OMAPALT=CTGCC,TGCCA,TGCC	OPOS=27677956,27677960,27677958
chr1	27677960	27677960	C	A	#VALUE!	23;43;17	103	1;5;5	exonic	SYTL1	.	synonymous SNV	SYTL1:NM_001193308:exon13:c.C1257A:p.P419P,SYTL1:NM_032872:exon13:c.C1221A:p.P407P	.	.	.	.	.	.	.	.	0	D	.	.	0	D	1	D	.	.	502.386	mnp;snp;del	FAO=40,43,3	FDP=102	FR=.,.,.	FRO=16	FSAF=0,24,1	FSAR=40,19,2	FSRF=6	FSRR=10	FWDB=-0.00138095,-0.00599271,-0.0603769	FXX=0.0097078	LEN=3,1,1	MLLD=20.3828,222.335,6.48972	OALT=CTG,A,-	OID=.,.,.	OMAPALT=CTGCC,TGCCA,TGCC	OPOS=27677956,27677960,27677958
chr1	27679797	27679797	A	G	1	27	27	1	exonic	SYTL1	.	nonsynonymous SNV	SYTL1:NM_001193308:exon14:c.A1367G:p.Q456R,SYTL1:NM_032872:exon14:c.A1331G:p.Q444R	rs3813795	.	.	0.6953	.	0.73	.	.	1	T	0	B	0.003	N	0	P	3.28	T	257.831	snp	FAO=27	FDP=27	FR=.	FRO=0	FSAF=24	FSAR=3	FSRF=0	FSRR=0	FWDB=-0.0235349	FXX=0.0357015	LEN=1	MLLD=56.4742	OALT=G	OID=.	OMAPALT=G	OPOS=27679797
chr1	27679954	27679954	G	A	0.958824	163	170	6	exonic	SYTL1	.	synonymous SNV	SYTL1:NM_001193308:exon14:c.G1524A:p.G508G,SYTL1:NM_032872:exon14:c.G1488A:p.G496G	rs1128918	.	.	0.3631	.	0.45	.	.	.	.	.	.	.	.	.	.	.	.	1464.06	snp	FAO=163	FDP=170	FR=.	FRO=7	FSAF=74	FSAR=89	FSRF=6	FSRR=1	FWDB=0.0438556	FXX=0	LEN=1	MLLD=233.426	OALT=A	OID=.	OMAPALT=A	OPOS=27679954
chr1	27680292	27680292	A	G	1	64	64	2	exonic	SYTL1	.	synonymous SNV	SYTL1:NM_001193308:exon15:c.A1638G:p.E546E,SYTL1:NM_032872:exon15:c.A1602G:p.E534E	rs8533	.	.	0.7319	.	0.73	.	.	.	.	.	.	.	.	.	.	.	.	604.605	snp	FAO=64	FDP=64	FR=.	FRO=0	FSAF=46	FSAR=18	FSRF=0	FSRR=0	FWDB=-0.0408048	FXX=0	LEN=1	MLLD=76.745	OALT=G	OID=.	OMAPALT=G	OPOS=27680292
chr1	27686063	27686063	G	C	1	183	183	1	intronic	MAP3K6	.	.	.	rs7521552	.	.	0.996	.	1	.	.	.	.	.	.	.	.	.	.	.	.	1748.15	snp	FAO=183	FDP=183	FR=.	FRO=0	FSAF=111	FSAR=72	FSRF=0	FSRR=0	FWDB=0.0280492	FXX=0	LEN=1	MLLD=66.7099	OALT=C	OID=.	OMAPALT=C	OPOS=27686063
chr1	27687366	27687366	C	G	1	110	110	3	intronic	MAP3K6	.	.	.	rs35733093	.	.	0.3326	.	0.55	.	.	.	.	.	.	.	.	.	.	.	.	1105.97	snp	FAO=128	FDP=128	FR=.	FRO=0	FSAF=104	FSAR=24	FSRF=0	FSRR=0	FWDB=0.0369307	FXX=0	LEN=1	MLLD=33.6821	OALT=G	OID=.	OMAPALT=G	OPOS=27687366
chr1	27688633	27688633	G	A	0.981481	106	108	3	exonic	MAP3K6	.	nonsynonymous SNV	MAP3K6:NM_001297609:exon8:c.C1340T:p.T447I,MAP3K6:NM_004672:exon9:c.C1364T:p.T455I	rs1138294	.	.	0.3507	.	0.54	.	.	0.17	T	0	B	.	.	1	P	2.96	T	986.911	snp	FAO=106	FDP=108	FR=.	FRO=2	FSAF=27	FSAR=79	FSRF=2	FSRR=0	FWDB=0.0146844	FXX=0	LEN=1	MLLD=110.61	OALT=A	OID=.	OMAPALT=A	OPOS=27688633
chr1	28203133	28203133	C	T	0.561224	55	98	2	exonic	THEMIS2	.	synonymous SNV	THEMIS2:NM_001039477:exon2:c.C129T:p.C43C,THEMIS2:NM_001105556:exon2:c.C129T:p.C43C,THEMIS2:NM_001286113:exon2:c.C129T:p.C43C,THEMIS2:NM_001286115:exon2:c.C129T:p.C43C,THEMIS2:NM_004848:exon2:c.C129T:p.C43C	.	.	.	.	.	.	.	.	.	.	.	.	.	.	.	.	.	.	276.23	snp	FAO=55	FDP=97	FR=.	FRO=42	FSAF=39	FSAR=16	FSRF=23	FSRR=19	FWDB=-0.0319498	FXX=0.010203	LEN=1	MLLD=65.6984	OALT=T	OID=.	OMAPALT=T	OPOS=28203133
chr1	28282206	28282206	C	T	0.996337	272	273	1	exonic	SMPDL3B	.	synonymous SNV	SMPDL3B:NM_001009568:exon6:c.C702T:p.V234V,SMPDL3B:NM_001304579:exon6:c.C84T:p.V28V,SMPDL3B:NM_014474:exon6:c.C702T:p.V234V	rs3813804	.	.	0.281	.	0.33	.	.	.	.	.	.	.	.	.	.	.	.	2604.8	snp	FAO=272	FDP=272	FR=.	FRO=0	FSAF=149	FSAR=123	FSRF=0	FSRR=0	FWDB=-0.0640409	FXX=0.00366287	LEN=1	MLLD=80.4139	OALT=T	OID=.	OMAPALT=T	OPOS=28282206
chr1	28290231	28290231	C	G	0.969466	127	131	6	intronic	XKR8	.	.	.	rs4373781	.	.	0.9703	.	0.97	.	.	.	.	.	.	.	.	.	.	.	.	1149.03	snp	FAO=127	FDP=131	FR=.	FRO=4	FSAF=58	FSAR=69	FSRF=0	FSRR=4	FWDB=0.00825801	FXX=0	LEN=1	MLLD=268.164	OALT=G	OID=.	OMAPALT=G	OPOS=28290231
chr1	28555426	28555426	G	A	0.9	27	30	2	intronic	DNAJC8	.	.	.	rs567086	.	.	0.3564	.	0.67	.	.	.	.	.	.	.	.	.	.	.	.	229.644	snp	FAO=28	FDP=31	FR=.	FRO=3	FSAF=11	FSAR=17	FSRF=3	FSRR=0	FWDB=0.018182	FXX=0	LEN=1	MLLD=54.1029	OALT=A	OID=.	OMAPALT=A	OPOS=28555426
chr1	28555579	28555579	C	A	0.821429	23	28	1	intronic	DNAJC8	.	.	.	rs3753863	.	.	0.2447	.	0.25	.	.	.	.	.	.	.	.	.	.	.	.	264.375	snp	FAO=28	FDP=28	FR=.,HEALED	FRO=0	FSAF=8	FSAR=20	FSRF=0	FSRR=0	FWDB=0.0418482	FXX=0	LEN=1	MLLD=299.967	OALT=A	OID=.	OMAPALT=A	OPOS=28555579
chr1	28559574	28559574	C	G	0.991803	121	122	2	upstream	DNAJC8	.	.	.	rs510803	.	.	.	.	0.5	.	.	.	.	.	.	.	.	.	.	.	.	1151.91	snp	FAO=121	FDP=121	FR=.	FRO=0	FSAF=64	FSAR=57	FSRF=0	FSRR=0	FWDB=0.0197204	FXX=0.00819605	LEN=1	MLLD=293.911	OALT=G	OID=.	OMAPALT=G	OPOS=28559574
chr1	28562676	28562676	A	G	1	34	34	1	UTR5	ATPIF1	NM_178190:c.-19A>G,NM_178191:c.-19A>G,NM_016311:c.-19A>G	.	.	rs12154	.	.	0.2999	.	0.66	.	.	.	.	.	.	.	.	.	.	.	.	354.193	snp	FAO=38	FDP=38	FR=.	FRO=0	FSAF=12	FSAR=26	FSRF=0	FSRR=0	FWDB=0.0131637	FXX=0	LEN=1	MLLD=269.256	OALT=G	OID=.	OMAPALT=G	OPOS=28562676
chr1	28563084	28563084	C	T	1	65	65	1	UTR3	ATPIF1	NM_178191:c.*117C>T	.	.	rs2078348	.	.	.	.	0.25	.	.	.	.	.	.	.	.	.	.	.	.	627.966	snp	FAO=66	FDP=66	FR=.	FRO=0	FSAF=9	FSAR=57	FSRF=0	FSRR=0	FWDB=0.0253366	FXX=0	LEN=1	MLLD=84.7034	OALT=T	OID=.	OMAPALT=T	OPOS=28563084
chr1	28564252	28564252	A	G	0.974359	152	156	2	UTR3	ATPIF1	NM_178191:c.*1285A>G	.	.	rs8559	.	.	0.3585	.	0.74	.	.	.	.	.	.	.	.	.	.	.	.	1401.82	snp	FAO=153	FDP=157	FR=.	FRO=4	FSAF=73	FSAR=80	FSRF=3	FSRR=1	FWDB=-0.00839807	FXX=0	LEN=1	MLLD=66.5906	OALT=G	OID=.	OMAPALT=G	OPOS=28564252
chr1	28564279	28564279	A	G	1	160	160	1	exonic	ATPIF1	.	nonsynonymous SNV	ATPIF1:NM_178190:exon3:c.A187G:p.R63G	rs9508	.	.	0.3001	.	0.66	.	.	0.91	T	0.002	B	.	.	1	P	.	.	1543.48	snp	FAO=160	FDP=160	FR=.	FRO=0	FSAF=74	FSAR=86	FSRF=0	FSRR=0	FWDB=-0.0113149	FXX=0	LEN=1	MLLD=301.729	OALT=G	OID=.	OMAPALT=G	OPOS=28564279
chr1	28800380	28800380	C	A	1	124	124	1	exonic	PHACTR4	.	nonsynonymous SNV	PHACTR4:NM_023923:exon6:c.C1168A:p.L390I,PHACTR4:NM_001048183:exon7:c.C1138A:p.L380I	rs61785974	.	.	0.2716	.	0.32	.	.	0.45	T	0.328	B	0.795	N	0.954	P	1.84	T	1181.74	snp	FAO=124	FDP=124	FR=.	FRO=0	FSAF=49	FSAR=75	FSRF=0	FSRR=0	FWDB=0.0178678	FXX=0	LEN=1	MLLD=320.593	OALT=A	OID=.	OMAPALT=A	OPOS=28800380
chr1	28861636	28861636	G	A	1	67	67	1	exonic	RCC1	.	synonymous SNV	RCC1:NM_001269:exon5:c.G516A:p.V172V,RCC1:NM_001048194:exon6:c.G609A:p.V203V,RCC1:NM_001048195:exon6:c.G567A:p.V189V,RCC1:NM_001048199:exon7:c.G516A:p.V172V	rs2066726	.	.	0.2723	.	0.31	.	.	.	.	.	.	.	.	.	.	.	.	639.752	snp	FAO=67	FDP=67	FR=.	FRO=0	FSAF=39	FSAR=28	FSRF=0	FSRR=0	FWDB=0.0741694	FXX=0	LEN=1	MLLD=79.7716	OALT=A	OID=.	OMAPALT=A	OPOS=28861636
chr1	29063559	29063559	A	C	1	23	23	1	UTR5	YTHDF2	NM_001173128:c.-74A>C,NM_016258:c.-74A>C,NM_001172828:c.-5374A>C	.	.	rs6697540	.	.	.	.	1	.	.	.	.	.	.	.	.	.	.	.	.	210.675	snp	FAO=23	FDP=23	FR=.	FRO=0	FSAF=14	FSAR=9	FSRF=0	FSRR=0	FWDB=-0.0112375	FXX=0	LEN=1	MLLD=119.287	OALT=C	OID=.	OMAPALT=C	OPOS=29063559
chr1	29138975	29138975	G	T	1	52	52	1	exonic	OPRD1	.	nonsynonymous SNV	OPRD1:NM_000911:exon1:c.G80T:p.C27F	rs1042114	.	.	0.8888	.	1	.	.	0.73	T	0	B	0.074	N	1	P	-0.28	T	499.771	snp	FAO=53	FDP=53	FR=.	FRO=0	FSAF=31	FSAR=22	FSRF=0	FSRR=0	FWDB=-0.00430197	FXX=0.0185151	LEN=1	MLLD=369.477	OALT=T	OID=.	OMAPALT=T	OPOS=29138975
chr1	29139140	29139140	C	G	1	46	46	2	intronic	OPRD1	.	.	.	rs12133192	.	.	0.2122	.	0.39	.	.	.	.	.	.	.	.	.	.	.	.	435.263	snp	FAO=46	FDP=46	FR=.	FRO=0	FSAF=18	FSAR=28	FSRF=0	FSRR=0	FWDB=0.0465406	FXX=0	LEN=1	MLLD=47.8811	OALT=G	OID=.	OMAPALT=G	OPOS=29139140
chr1	29189597	29189597	C	T	0.966667	261	270	1	exonic	OPRD1	.	synonymous SNV	OPRD1:NM_000911:exon3:c.C921T:p.G307G	rs2234918	.	.	0.537	.	0.76	.	.	.	.	.	.	.	.	.	.	.	.	2386.37	snp	FAO=264	FDP=271	FR=.	FRO=7	FSAF=128	FSAR=136	FSRF=1	FSRR=6	FWDB=-0.0299918	FXX=0.00732574	LEN=1	MLLD=70.9255	OALT=T	OID=.	OMAPALT=T	OPOS=29189597
chr1	29345009	29345009	-	TT	0.971564	205	211	0	intronic	EPB41	.	.	.	rs5773229	.	.	.	.	0.99	.	.	.	.	.	.	.	.	.	.	.	.	1232.1	ins	FAO=209	FDP=209	FR=.	FRO=0	FSAF=109	FSAR=100	FSRF=0	FSRR=0	FWDB=0.00421265	FXX=0.00947822	LEN=2	MLLD=176.484	OALT=TT	OID=.	OMAPALT=CTT	OPOS=29345010
chr1	29345027	29345027	T	G	0.995305	212	213	2	intronic	EPB41	.	.	.	rs2985334	.	.	.	.	0.93	.	Name=Amyotrophic lateral sclerosis (sporadic)	.	.	.	.	.	.	.	.	.	.	2009.33	snp	FAO=212	FDP=212	FR=.	FRO=0	FSAF=108	FSAR=104	FSRF=0	FSRR=0	FWDB=-0.00318625	FXX=0.00469462	LEN=1	MLLD=200.958	OALT=G	OID=.	OMAPALT=G	OPOS=29345027
chr1	29475341	29475341	C	T	0.969697	64	66	3	exonic	SRSF4	.	nonsynonymous SNV	SRSF4:NM_005626:exon6:c.G1066A:p.G356S	rs2230678	.	.	0.7979	.	0.8	.	.	0.65	T	0.008	B	0.963	N	0	P	3.77	T	579.138	snp	FAO=64	FDP=66	FR=.	FRO=2	FSAF=1	FSAR=63	FSRF=1	FSRR=1	FWDB=-0.0404834	FXX=0	LEN=1	MLLD=269.982	OALT=T	OID=.	OMAPALT=T	OPOS=29475341
chr1	29475394	29475394	C	G	1	72	72	5	exonic	SRSF4	.	nonsynonymous SNV	SRSF4:NM_005626:exon6:c.G1013C:p.G338A	rs2230677	.	.	0.7979	.	0.8	.	.	1	T	0	B	0.674	N	1	P	2.64	T	680.28	snp	FAO=72	FDP=72	FR=.	FRO=0	FSAF=1	FSAR=71	FSRF=0	FSRR=0	FWDB=0.0286249	FXX=0	LEN=1	MLLD=236.007	OALT=G	OID=.	OMAPALT=G	OPOS=29475394
chr1	29475648	29475648	T	G	0.974522	153	157	4	exonic	SRSF4	.	nonsynonymous SNV	SRSF4:NM_005626:exon6:c.A759C:p.E253D	rs2230679	.	.	0.8916	.	0.9	.	.	0.87	T	0	B	0.005	N	1	P	2.58	T	1428.4	snp	FAO=154	FDP=157	FR=.	FRO=3	FSAF=64	FSAR=90	FSRF=0	FSRR=3	FWDB=-0.00277012	FXX=0	LEN=1	MLLD=273.203	OALT=G	OID=.	OMAPALT=G	OPOS=29475648
chr1	29529699	29529699	T	C	1	252	252	1	exonic	MECR	.	synonymous SNV	MECR:NM_001024732:exon5:c.A369G:p.A123A,MECR:NM_016011:exon5:c.A597G:p.A199A	rs1062924	.	.	0.8906	.	0.89	.	.	.	.	.	.	.	.	.	.	.	.	2411.9	snp	FAO=252	FDP=252	FR=.	FRO=0	FSAF=146	FSAR=106	FSRF=0	FSRR=0	FWDB=-0.0217961	FXX=0	LEN=1	MLLD=120.798	OALT=C	OID=.	OMAPALT=C	OPOS=29529699
chr1	29542637	29542637	A	G	1	141	141	2	exonic	MECR	.	nonsynonymous SNV	MECR:NM_001024732:exon3:c.T58C:p.F20L,MECR:NM_016011:exon3:c.T286C:p.F96L	rs1128400	.	.	0.8914	.	0.9	.	.	0.65	T	0	B	0	N	1	P	1.01	T	1346	snp	FAO=141	FDP=141	FR=.	FRO=0	FSAF=70	FSAR=71	FSRF=0	FSRR=0	FWDB=0.00176114	FXX=0	LEN=1	MLLD=157.904	OALT=G	OID=.	OMAPALT=G	OPOS=29542637
chr1	29557224	29557224	C	T	0.973404	183	188	1	intronic	MECR	.	.	.	rs2640466	.	.	0.8752	.	0.91	.	.	.	.	.	.	.	.	.	.	.	.	1864.42	snp	FAO=198	FDP=198	FR=.	FRO=0	FSAF=134	FSAR=64	FSRF=0	FSRR=0	FWDB=0.0525615	FXX=0.0149246	LEN=1	MLLD=262.121	OALT=T	OID=.	OMAPALT=T	OPOS=29557224
chr1	31186387	31186387	C	T	1	196	196	1	UTR3	MATN1	NM_002379:c.*42G>A	.	.	rs1746059	.	.	0.106	.	0.46	.	.	.	.	.	.	.	.	.	.	.	.	1878.81	snp	FAO=196	FDP=196	FR=.	FRO=0	FSAF=91	FSAR=105	FSRF=0	FSRR=0	FWDB=-0.00787288	FXX=0	LEN=1	MLLD=219.144	OALT=T	OID=.	OMAPALT=T	OPOS=31186387
chr1	31188901	31188901	A	G	1	42	42	1	exonic	MATN1	.	synonymous SNV	MATN1:NM_002379:exon5:c.T1062C:p.T354T	rs20566	.	.	0.4534	.	0.84	.	.	.	.	.	.	.	.	.	.	.	.	392.422	snp	FAO=42	FDP=42	FR=.	FRO=0	FSAF=20	FSAR=22	FSRF=0	FSRR=0	FWDB=-0.0527937	FXX=0	LEN=1	MLLD=180.093	OALT=G	OID=.	OMAPALT=G	OPOS=31188901
chr1	31346199	31346199	G	A	1	198	198	1	exonic	SDC3	.	synonymous SNV	SDC3:NM_014654:exon5:c.C1188T:p.G396G	rs1539360	.	.	0.114	.	0.12	.	.	.	.	.	.	.	.	.	.	.	.	1903.34	snp	FAO=198	FDP=198	FR=.	FRO=0	FSAF=85	FSAR=113	FSRF=0	FSRR=0	FWDB=0.00116759	FXX=0	LEN=1	MLLD=72.8435	OALT=A	OID=.	OMAPALT=A	OPOS=31346199
chr1	31349642	31349642	C	T	0.98	147	150	2	exonic	SDC3	.	synonymous SNV	SDC3:NM_014654:exon3:c.G627A:p.R209R	rs41269521	.	.	0.0399	.	0.043	.	.	.	.	.	.	.	.	.	.	.	.	1377.21	snp	FAO=148	FDP=148	FR=.	FRO=0	FSAF=85	FSAR=63	FSRF=0	FSRR=0	FWDB=0.0291447	FXX=0.0198662	LEN=1	MLLD=56.7006	OALT=T	OID=.	OMAPALT=T	OPOS=31349642
chr1	31349647	31349647	C	T	0.980132	148	151	1	exonic	SDC3	.	nonsynonymous SNV	SDC3:NM_014654:exon3:c.G622A:p.V208I	rs2491132	CLINSIG=other;CLNDBN=Obesity\x2c_association_with;CLNREVSTAT=no_assertion_criteria_provided;CLNACC=RCV000013593.17;CLNDSDB=.;CLNDSDBID=.	.	0.2109	.	0.22	.	.	0.25	T	0.002	B	0.716	N	1	P	1.99	T	1363.84	snp	FAO=148	FDP=151	FR=.	FRO=3	FSAF=85	FSAR=63	FSRF=3	FSRR=0	FWDB=0.00644177	FXX=0	LEN=1	MLLD=248.896	OALT=T	OID=.	OMAPALT=T	OPOS=31349647
chr1	31351513	31351513	G	A	0.961538	75	78	3	exonic	SDC3	.	synonymous SNV	SDC3:NM_014654:exon2:c.C213T:p.P71P	rs1891419	.	.	0.2823	.	0.38	.	.	.	.	.	.	.	.	.	.	.	.	705.456	snp	FAO=75	FDP=76	FR=.	FRO=1	FSAF=28	FSAR=47	FSRF=1	FSRR=0	FWDB=0.00325154	FXX=0.0256377	LEN=1	MLLD=179.552	OALT=A	OID=.	OMAPALT=A	OPOS=31351513
chr1	31426815	31426815	A	G	0.989899	98	99	1	exonic	PUM1	.	synonymous SNV	PUM1:NM_001020658:exon15:c.T2337C:p.N779N,PUM1:NM_014676:exon15:c.T2337C:p.N779N	rs2275741	.	.	0.3997	.	0.51	.	.	.	.	.	.	.	.	0	P	.	.	953.28	snp	FAO=99	FDP=99	FR=.	FRO=0	FSAF=36	FSAR=63	FSRF=0	FSRR=0	FWDB=-0.0113038	FXX=0	LEN=1	MLLD=92.0204	OALT=G	OID=.	OMAPALT=G	OPOS=31426815
chr1	31501755	31501755	T	C	0.972973	72	74	2	intronic	PUM1	.	.	.	rs4949331	.	.	0.3285	.	0.36	.	.	.	.	.	.	.	.	.	.	.	.	651.687	snp	FAO=72	FDP=74	FR=.	FRO=2	FSAF=33	FSAR=39	FSRF=1	FSRR=1	FWDB=0.0851314	FXX=0	LEN=1	MLLD=60.5093	OALT=C	OID=.	OMAPALT=C	OPOS=31501755
chr1	31740706	31740706	A	G	0.990291	102	103	1	intronic	SNRNP40	.	.	.	rs3753373	.	.	0.2114	.	0.48	.	.	.	.	.	.	.	.	.	.	.	.	952.223	snp	FAO=102	FDP=102	FR=.	FRO=0	FSAF=49	FSAR=53	FSRF=0	FSRR=0	FWDB=-0.000913149	FXX=0.0097078	LEN=1	MLLD=221.287	OALT=G	OID=.	OMAPALT=G	OPOS=31740706
chr1	31883295	31883295	T	C	0.94375	151	160	2	intronic	SERINC2	.	.	.	rs6701521	.	.	.	.	0.8	.	.	.	.	.	.	.	.	.	.	.	.	1317.12	snp	FAO=151	FDP=160	FR=.	FRO=9	FSAF=39	FSAR=112	FSRF=1	FSRR=8	FWDB=-0.0854675	FXX=0	LEN=1	MLLD=57.6942	OALT=C	OID=.	OMAPALT=C	OPOS=31883295
chr1	31886833	31886833	T	C	1	118	118	1	UTR5	SERINC2	NM_018565:c.-28T>C,NM_001199039:c.-9833T>C	.	.	rs10914377	.	.	.	.	0.8	.	.	.	.	.	.	.	.	.	.	.	.	1136.22	snp	FAO=118	FDP=118	FR=.	FRO=0	FSAF=50	FSAR=68	FSRF=0	FSRR=0	FWDB=0.0752465	FXX=0.00840265	LEN=1	MLLD=65.5866	OALT=C	OID=.	OMAPALT=C	OPOS=31886833
chr1	31902418	31902418	A	G	1	165	165	1	intronic	SERINC2	.	.	.	rs10047085	.	.	0.3742	.	0.48	.	.	.	.	.	.	.	.	.	.	.	.	1562.26	snp	FAO=165	FDP=165	FR=.	FRO=0	FSAF=70	FSAR=95	FSRF=0	FSRR=0	FWDB=0.0302854	FXX=0	LEN=1	MLLD=94.1689	OALT=G	OID=.	OMAPALT=G	OPOS=31902418
chr1	31905889	31905889	-	CAG	0.857143	96	112	0	exonic	SERINC2	.	nonframeshift insertion	SERINC2:NM_001199037:exon9:c.1101_1102insCAG:p.T367delinsTQ,SERINC2:NM_018565:exon9:c.1101_1102insCAG:p.T367delinsTQ,SERINC2:NM_178865:exon9:c.1089_1090insCAG:p.T363delinsTQ,SERINC2:NM_001199038:exon10:c.1116_1117insCAG:p.T372delinsTQ,SERINC2:NM_001199039:exon10:c.924_925insCAG:p.T308delinsTQ	rs3050461	.	ID=COSM1317544;OCCURENCE=1(haematopoietic_and_lymphoid_tissue),1(ovary),4(large_intestine)	0.8396	.	0.86	.	.	.	.	.	.	.	.	.	.	.	.	442.265	ins	FAO=97	FDP=108	FR=.	FRO=11	FSAF=37	FSAR=60	FSRF=9	FSRR=2	FWDB=0.0298403	FXX=0.0357111	LEN=3	MLLD=159.426	OALT=CAG	OID=.	OMAPALT=ACAG	OPOS=31905890
chr1	31907102	31907102	A	G	1	85	85	1	UTR3	SERINC2	NM_001199038:c.*56A>G,NM_001199037:c.*56A>G,NM_178865:c.*56A>G,NM_018565:c.*56A>G,NM_001199039:c.*56A>G	.	.	rs7417775	.	.	.	.	0.97	.	.	.	.	.	.	.	.	.	.	.	.	820.12	snp	FAO=86	FDP=86	FR=.	FRO=0	FSAF=60	FSAR=26	FSRF=0	FSRR=0	FWDB=0.0175681	FXX=0	LEN=1	MLLD=60.1567	OALT=G	OID=.	OMAPALT=G	OPOS=31907102
chr1	32050203	32050203	C	A	1	133	133	3	intronic	TINAGL1	.	.	.	rs78461805	.	.	.	.	0.052	.	.	.	.	.	.	.	.	.	.	.	.	1267.06	snp	FAO=133	FDP=133	FR=.	FRO=0	FSAF=64	FSAR=69	FSRF=0	FSRR=0	FWDB=0.00708682	FXX=0	LEN=1	MLLD=303.932	OALT=A	OID=.	OMAPALT=A	OPOS=32050203
chr1	32092525	32092525	A	G	1	170	170	1	exonic	HCRTR1	.	nonsynonymous SNV	HCRTR1:NM_001525:exon9:c.A1222G:p.I408V	rs2271933	.	.	0.6141	.	0.63	.	.	1	T	0	B	0.001	N	0	P	0.31	T	1639.74	snp	FAO=170	FDP=170	FR=.	FRO=0	FSAF=81	FSAR=89	FSRF=0	FSRR=0	FWDB=-0.0108378	FXX=0	LEN=1	MLLD=241.557	OALT=G	OID=.	OMAPALT=G	OPOS=32092525
chr1	32092610	32092610	G	A	0.971154	101	104	5	UTR3	HCRTR1	NM_001525:c.*29G>A	.	.	rs41263963	.	.	0.058	.	0.19	.	.	.	.	.	.	.	.	.	.	.	.	931.192	snp	FAO=101	FDP=103	FR=.	FRO=2	FSAF=51	FSAR=50	FSRF=1	FSRR=1	FWDB=0.00392608	FXX=0.0190458	LEN=1	MLLD=211.479	OALT=A	OID=.	OMAPALT=A	OPOS=32092610
chr1	32127953	32127953	G	A	1	105	105	1	exonic	COL16A1	.	synonymous SNV	COL16A1:NM_001856:exon58:c.C3663T:p.D1221D	rs2271928	.	.	0.3989	.	0.65	.	.	.	.	.	.	.	.	.	.	.	.	1000.76	snp	FAO=105	FDP=105	FR=.	FRO=0	FSAF=53	FSAR=52	FSRF=0	FSRR=0	FWDB=-0.0300336	FXX=0	LEN=1	MLLD=169.208	OALT=A	OID=.	OMAPALT=A	OPOS=32127953
chr1	32133891	32133891	G	A	0.981818	54	55	2	intronic	COL16A1	.	.	.	rs41312022	.	.	0.0204	.	0.034	.	.	.	.	.	.	.	.	.	.	.	.	495.086	snp	FAO=54	FDP=55	FR=.	FRO=1	FSAF=10	FSAR=44	FSRF=0	FSRR=1	FWDB=0.112399	FXX=0	LEN=1	MLLD=66.0239	OALT=A	OID=.	OMAPALT=A	OPOS=32133891
chr1	32136168	32136168	G	C	0.971429	68	70	7	intronic	COL16A1	.	.	.	rs2292990	.	.	.	.	0.63	.	.	.	.	.	.	.	.	.	.	.	.	627.447	snp	FAO=68	FDP=70	FR=.	FRO=2	FSAF=34	FSAR=34	FSRF=2	FSRR=0	FWDB=0.00453945	FXX=0	LEN=1	MLLD=210.52	OALT=C	OID=.	OMAPALT=C	OPOS=32136168
chr1	32148571	32148571	A	G	0.99187	122	123	1	exonic	COL16A1	.	synonymous SNV	COL16A1:NM_001856:exon37:c.T2502C:p.P834P	rs10737358	.	.	1	.	1	.	.	.	.	.	.	.	.	.	.	.	.	1194.52	snp	FAO=125	FDP=125	FR=.	FRO=0	FSAF=52	FSAR=73	FSRF=0	FSRR=0	FWDB=-0.0283491	FXX=0.00793588	LEN=1	MLLD=147.64	OALT=G	OID=.	OMAPALT=G	OPOS=32148571
chr1	32279629	32279629	G	A	0.8	60	75	2	exonic	SPOCD1	.	nonsynonymous SNV	SPOCD1:NM_001281987:exon2:c.C1306T:p.R436W,SPOCD1:NM_144569:exon2:c.C1306T:p.R436W	rs6669563	.	.	0.4378	.	0.5	.	.	0	D	0.825	P	.	.	1	P	1.84	T	677.301	snp	FAO=73	FDP=74	FR=.	FRO=1	FSAF=66	FSAR=7	FSRF=1	FSRR=0	FWDB=0.0218403	FXX=0.0133316	LEN=1	MLLD=118.14	OALT=A	OID=.	OMAPALT=A	OPOS=32279629
chr1	32280610	32280610	T	C	1	136	136	1	exonic	SPOCD1	.	nonsynonymous SNV	SPOCD1:NM_001281987:exon2:c.A325G:p.T109A,SPOCD1:NM_144569:exon2:c.A325G:p.T109A	rs6664445	.	.	0.6895	.	0.75	.	.	1	T	0	B	.	.	1	P	2.2	T	1301.32	snp	FAO=136	FDP=136	FR=.	FRO=0	FSAF=77	FSAR=59	FSRF=0	FSRR=0	FWDB=0.0191332	FXX=0	LEN=1	MLLD=92.5329	OALT=C	OID=.	OMAPALT=C	OPOS=32280610
chr1	32658062	32658062	-	GT	0.943548	117	124	5	intronic	TXLNA	.	.	.	rs397808632	.	.	0.6204	.	0.96	.	.	.	.	.	.	.	.	.	.	.	.	661.893	ins	FAO=118	FDP=120	FR=.	FRO=2	FSAF=59	FSAR=59	FSRF=2	FSRR=0	FWDB=-0.00718545	FXX=0.0163921	LEN=2	MLLD=315.224	OALT=GT	OID=.	OMAPALT=GGT	OPOS=32658063
chr1	33065947	33065947	G	C	0.996016	250	251	2	exonic	ZBTB8A	.	nonsynonymous SNV	ZBTB8A:NM_001040441:exon5:c.G1253C:p.G418A	rs704886	.	.	0.9999	.	1	.	.	1	T	0	B	0	N	0	P	2.79	T	2404.43	snp	FAO=251	FDP=251	FR=.	FRO=0	FSAF=119	FSAR=132	FSRF=0	FSRR=0	FWDB=0.0201313	FXX=0	LEN=1	MLLD=201.758	OALT=C	OID=.	OMAPALT=C	OPOS=33065947
chr1	33087437	33087437	G	A	1	96	96	1	UTR3	ZBTB8OS	NM_178547:c.*26C>T	.	.	rs3753603	.	.	0.037	.	0.41	.	.	.	.	.	.	.	.	.	.	.	.	916.362	snp	FAO=96	FDP=96	FR=.	FRO=0	FSAF=54	FSAR=42	FSRF=0	FSRR=0	FWDB=-0.0659313	FXX=0	LEN=1	MLLD=96.5554	OALT=A	OID=.	OMAPALT=A	OPOS=33087437
chr1	33099637	33099637	A	G	0.990566	210	212	3	exonic	ZBTB8OS	.	synonymous SNV	ZBTB8OS:NM_178547:exon3:c.T195C:p.F65F	rs704878	.	.	0.0397	.	0.49	.	.	.	.	.	.	.	.	0	P	.	.	1988.2	snp	FAO=210	FDP=210	FR=.	FRO=0	FSAF=87	FSAR=123	FSRF=0	FSRR=0	FWDB=-0.0148772	FXX=0.00943352	LEN=1	MLLD=77.6803	OALT=G	OID=.	OMAPALT=G	OPOS=33099637
chr1	33133968	33133968	T	C	1	155	155	5	exonic	RBBP4	.	synonymous SNV	RBBP4:NM_001135255:exon4:c.T450C:p.V150V,RBBP4:NM_001135256:exon4:c.T348C:p.V116V,RBBP4:NM_005610:exon4:c.T453C:p.V151V	rs2762904	.	.	0.9994	.	1	.	.	.	.	.	.	.	.	0	P	.	.	1481.93	snp	FAO=155	FDP=155	FR=.	FRO=0	FSAF=59	FSAR=96	FSRF=0	FSRR=0	FWDB=0.00467318	FXX=0	LEN=1	MLLD=293.726	OALT=C	OID=.	OMAPALT=C	OPOS=33133968
chr1	33138366	33138366	C	A	0.966102	114	118	2	intronic	RBBP4	.	.	.	rs367873300	.	.	.	.	0.26	.	.	.	.	.	.	.	.	.	.	.	.	1032.55	snp	FAO=114	FDP=118	FR=.	FRO=4	FSAF=45	FSAR=69	FSRF=1	FSRR=3	FWDB=-0.0917849	FXX=0	LEN=1	MLLD=55.0599	OALT=A	OID=.	OMAPALT=A	OPOS=33138366
chr1	33149699	33149700	AG	-	0.972603	71	73	5	UTR3	RBBP4	NM_001135255:c.*4393_*4394delAG,NM_005610:c.*4393_*4394delAG,NM_001135256:c.*4393_*4394delAG	.	.	rs34250196	.	.	0.0362	.	0.3	.	.	.	.	.	.	.	.	.	.	.	.	437.629	del	FAO=77	FDP=78	FR=.	FRO=1	FSAF=32	FSAR=45	FSRF=1	FSRR=0	FWDB=0.00767105	FXX=0	LEN=2	MLLD=261.322	OALT=-	OID=.	OMAPALT=A	OPOS=33149699
chr1	33160644	33160644	T	G	1	246	246	1	exonic	SYNC	.	nonsynonymous SNV	SYNC:NM_001161708:exon2:c.A1055C:p.E352A,SYNC:NM_030786:exon2:c.A1055C:p.E352A	rs3795424	.	.	0.0352	.	0.18	.	.	0.02	D	1	D	0	D	0.161	P	-2.46	D	2360.04	snp	FAO=246	FDP=246	FR=.	FRO=0	FSAF=183	FSAR=63	FSRF=0	FSRR=0	FWDB=0.0147905	FXX=0	LEN=1	MLLD=331.52	OALT=G	OID=.	OMAPALT=G	OPOS=33160644
chr1	33161264	33161264	C	T	0.99569	231	232	3	exonic	SYNC	.	synonymous SNV	SYNC:NM_001161708:exon2:c.G435A:p.R145R,SYNC:NM_030786:exon2:c.G435A:p.R145R	rs74519835	.	.	0.0393	.	0.18	.	.	.	.	.	.	.	.	.	.	.	.	2182.31	snp	FAO=230	FDP=230	FR=.	FRO=0	FSAF=127	FSAR=103	FSRF=0	FSRR=0	FWDB=0.0107953	FXX=0.00862032	LEN=1	MLLD=305.536	OALT=T	OID=.	OMAPALT=T	OPOS=33161264
chr1	33161612	33161612	T	G	0.97931	142	145	3	exonic	SYNC	.	synonymous SNV	SYNC:NM_001161708:exon2:c.A87C:p.P29P,SYNC:NM_030786:exon2:c.A87C:p.P29P	rs3806248	.	.	0.0383	.	0.18	.	.	.	.	.	.	.	.	.	.	.	.	1312.47	snp	FAO=143	FDP=145	FR=.	FRO=2	FSAF=57	FSAR=86	FSRF=2	FSRR=0	FWDB=0.034436	FXX=0	LEN=1	MLLD=57.2189	OALT=G	OID=.	OMAPALT=G	OPOS=33161612
chr1	33231380	33231380	T	G	1	77	77	2	exonic	KIAA1522	.	nonsynonymous SNV	KIAA1522:NM_001198972:exon1:c.T10G:p.F4V,KIAA1522:NM_001198973:exon1:c.T10G:p.F4V	rs6694085	.	.	.	.	0.24	.	.	0	D	0.419	B	.	.	0	P	2.17	T	748.242	snp	FAO=78	FDP=78	FR=.	FRO=0	FSAF=76	FSAR=2	FSRF=0	FSRR=0	FWDB=0.00557404	FXX=0	LEN=1	MLLD=54.6899	OALT=G	OID=.	OMAPALT=G	OPOS=33231380
chr1	33231403	33231403	G	T	1	82	82	1	exonic	KIAA1522	.	synonymous SNV	KIAA1522:NM_001198972:exon1:c.G33T:p.A11A,KIAA1522:NM_001198973:exon1:c.G33T:p.A11A	rs6702519	.	.	.	.	0.24	.	.	.	.	.	.	.	.	.	.	.	.	776.372	snp	FAO=82	FDP=82	FR=.	FRO=0	FSAF=72	FSAR=10	FSRF=0	FSRR=0	FWDB=-0.0419663	FXX=0	LEN=1	MLLD=213.136	OALT=T	OID=.	OMAPALT=T	OPOS=33231403
chr1	33276424	33276424	G	A	0.990654	106	107	1	intronic	YARS	.	.	.	rs4951787	.	.	.	.	1	.	.	.	.	.	.	.	.	.	.	.	.	986.791	snp	FAO=103	FDP=103	FR=.	FRO=0	FSAF=41	FSAR=62	FSRF=0	FSRR=0	FWDB=-0.0438394	FXX=0.0373797	LEN=1	MLLD=238.879	OALT=A	OID=.	OMAPALT=A	OPOS=33276424
chr1	33318634	33318634	G	A	0.979592	48	49	1	intronic	S100PBP	.	.	.	rs785274	.	.	0.9992	.	1	.	.	.	.	.	.	.	.	.	.	.	.	447.291	snp	FAO=48	FDP=49	FR=.	FRO=1	FSAF=24	FSAR=24	FSRF=1	FSRR=0	FWDB=-0.00308827	FXX=0	LEN=1	MLLD=238.637	OALT=A	OID=.	OMAPALT=A	OPOS=33318634
chr1	33330432	33330432	A	G	1	161	161	1	intronic	FNDC5	.	.	.	rs1284368	.	.	0.9992	.	1	.	.	.	.	.	.	.	.	.	.	.	.	1545.61	snp	FAO=162	FDP=162	FR=.	FRO=0	FSAF=81	FSAR=81	FSRF=0	FSRR=0	FWDB=0.00813376	FXX=0	LEN=1	MLLD=361.965	OALT=G	OID=.	OMAPALT=G	OPOS=33330432
chr1	33361552	33361552	C	T	1	114	114	1	exonic	TMEM54	.	nonsynonymous SNV	TMEM54:NM_033504:exon3:c.G229A:p.A77T	rs139394643	.	.	0.0037	.	0.0064	.	.	0.34	T	0.004	B	0.468	N	1	D	1	T	1085.51	snp	FAO=114	FDP=114	FR=.	FRO=0	FSAF=64	FSAR=50	FSRF=0	FSRR=0	FWDB=0.0254819	FXX=0	LEN=1	MLLD=68.2891	OALT=T	OID=.	OMAPALT=T	OPOS=33361552
chr1	33409693	33409693	G	A	0.993789	160	161	1	exonic	RNF19B	.	synonymous SNV	RNF19B:NM_001127361:exon6:c.C1329T:p.G443G,RNF19B:NM_001300826:exon6:c.C1329T:p.G443G,RNF19B:NM_153341:exon6:c.C1332T:p.G444G	rs194645	.	.	0.2219	.	0.33	.	.	.	.	.	.	.	.	.	.	.	.	1529.3	snp	FAO=160	FDP=160	FR=.	FRO=0	FSAF=53	FSAR=107	FSRF=0	FSRR=0	FWDB=0.0227077	FXX=0.00621079	LEN=1	MLLD=66.3588	OALT=A	OID=.	OMAPALT=A	OPOS=33409693
chr1	33560338	33560338	A	G	0.993827	161	162	1	intronic	AZIN2	.	.	.	rs804428	.	.	0.9448	.	1	.	.	.	.	.	.	.	.	.	.	.	.	1545.81	snp	FAO=162	FDP=162	FR=.	FRO=0	FSAF=73	FSAR=89	FSRF=0	FSRR=0	FWDB=0.0157012	FXX=0	LEN=1	MLLD=216.765	OALT=G	OID=.	OMAPALT=G	OPOS=33560338
chr1	33646950	33646950	A	G	1	97	97	2	exonic	TRIM62	.	synonymous SNV	TRIM62:NM_018207:exon1:c.T84C:p.H28H	rs622407	.	.	0.7871	.	0.83	.	.	.	.	.	.	.	.	.	.	.	.	928.466	snp	FAO=97	FDP=97	FR=.	FRO=0	FSAF=44	FSAR=53	FSRF=0	FSRR=0	FWDB=-0.00676737	FXX=0	LEN=1	MLLD=116.034	OALT=G	OID=.	OMAPALT=G	OPOS=33646950
chr1	33742228	33742228	T	C	1	16	16	1	intronic	ZNF362	.	.	.	rs4475712	.	.	.	.	1	.	.	.	.	.	.	.	.	.	.	.	.	147.372	snp	FAO=16	FDP=16	FR=.	FRO=0	FSAF=2	FSAR=14	FSRF=0	FSRR=0	FWDB=-0.0538825	FXX=0	LEN=1	MLLD=58.8228	OALT=C	OID=.	OMAPALT=C	OPOS=33742228
chr1	33790496	33790496	G	A	0.989796	97	98	1	exonic	PHC2	.	synonymous SNV	PHC2:NM_004427:exon7:c.C942T:p.Y314Y,PHC2:NM_198040:exon14:c.C2547T:p.Y849Y	rs11554674	.	.	0.2472	.	0.27	.	.	.	.	.	.	.	.	.	.	.	.	931.279	snp	FAO=97	FDP=97	FR=.	FRO=0	FSAF=45	FSAR=52	FSRF=0	FSRR=0	FWDB=0.0266691	FXX=0.010203	LEN=1	MLLD=221.488	OALT=A	OID=.	OMAPALT=A	OPOS=33790496
chr1	33799900	33799900	G	A	1	104	104	1	intronic	PHC2	.	.	.	rs12734630	.	.	0.2417	.	0.27	.	.	.	.	.	.	.	.	.	.	.	.	989.313	snp	FAO=104	FDP=104	FR=.	FRO=0	FSAF=47	FSAR=57	FSRF=0	FSRR=0	FWDB=0.000612074	FXX=0	LEN=1	MLLD=303.187	OALT=A	OID=.	OMAPALT=A	OPOS=33799900
chr1	33820134	33820134	C	T	1	58	58	1	exonic	PHC2	.	nonsynonymous SNV	PHC2:NM_198040:exon8:c.G1423A:p.V475M	rs12026290	.	.	0.2417	.	0.28	.	.	0.03	D	0.412	B	0.848	N	0.003	P	1.8	T	555.783	snp	FAO=58	FDP=58	FR=.	FRO=0	FSAF=18	FSAR=40	FSRF=0	FSRR=0	FWDB=0.0112848	FXX=0	LEN=1	MLLD=342.046	OALT=T	OID=.	OMAPALT=T	OPOS=33820134
chr1	33832865	33832865	A	G	0.990654	212	214	1	exonic	PHC2	.	synonymous SNV	PHC2:NM_198040:exon6:c.T828C:p.P276P	rs6425816	.	.	0.6671	.	0.88	.	.	.	.	.	.	.	.	.	.	.	.	2155.18	snp	FAO=225	FDP=225	FR=.	FRO=0	FSAF=127	FSAR=98	FSRF=0	FSRR=0	FWDB=0.0161887	FXX=0.00881018	LEN=1	MLLD=216.562	OALT=G	OID=.	OMAPALT=G	OPOS=33832865
chr1	33957152	33957152	T	G	0.993421	151	152	1	exonic	ZSCAN20	.	nonsynonymous SNV	ZSCAN20:NM_145238:exon6:c.T1294G:p.Y432D	rs4403594	.	.	0.997	.	1	.	.	1	T	0	B	0	N	1	P	4.7	T	1537.76	snp	FAO=162	FDP=162	FR=.	FRO=0	FSAF=76	FSAR=86	FSRF=0	FSRR=0	FWDB=0.00758765	FXX=0.00613459	LEN=1	MLLD=148.028	OALT=G	OID=.	OMAPALT=G	OPOS=33957152
chr1	33960062	33960062	A	G	1	183	183	1	exonic	ZSCAN20	.	synonymous SNV	ZSCAN20:NM_145238:exon8:c.A2118G:p.A706A	rs9943259	.	.	0.7884	.	0.85	.	.	.	.	.	.	.	.	.	.	.	.	1759.36	snp	FAO=184	FDP=184	FR=.	FRO=0	FSAF=99	FSAR=85	FSRF=0	FSRR=0	FWDB=0.0210822	FXX=0	LEN=1	MLLD=131.323	OALT=G	OID=.	OMAPALT=G	OPOS=33960062
chr1	33961147	33961147	T	G	1	229	229	1	UTR3	ZSCAN20	NM_145238:c.*71T>G	.	.	rs3795420	.	.	.	.	0.85	.	.	.	.	.	.	.	.	.	.	.	.	2217.09	snp	FAO=230	FDP=230	FR=.	FRO=0	FSAF=110	FSAR=120	FSRF=0	FSRR=0	FWDB=0.023501	FXX=0	LEN=1	MLLD=67.9598	OALT=G	OID=.	OMAPALT=G	OPOS=33961147
chr1	33985353	33985353	C	G	0.995	199	200	3	intronic	CSMD2	.	.	.	rs2641959	.	.	.	.	0.73	.	.	.	.	.	.	.	.	.	.	.	.	1903.56	snp	FAO=201	FDP=201	FR=.	FRO=0	FSAF=101	FSAR=100	FSRF=0	FSRR=0	FWDB=0.0200791	FXX=0.00495025	LEN=1	MLLD=138.684	OALT=G	OID=.	OMAPALT=G	OPOS=33985353
chr1	34071434	34071434	C	T	0.988848	266	269	1	intronic	CSMD2	.	.	.	rs1874044	.	.	0.576	.	0.72	.	.	.	.	.	.	.	.	.	.	.	.	2518.79	snp	FAO=267	FDP=267	FR=.	FRO=0	FSAF=169	FSAR=98	FSRF=0	FSRR=0	FWDB=-0.0383574	FXX=0.0111107	LEN=1	MLLD=145.557	OALT=T	OID=.	OMAPALT=T	OPOS=34071434
chr1	34071525	34071525	C	T	0.826415	219	265	1	exonic	CSMD2	.	nonsynonymous SNV	CSMD2:NM_052896:exon42:c.G6287A:p.R2096K	rs1874045	.	.	0.5759	.	0.7	.	.	.	.	.	.	.	.	.	.	.	.	2525.06	snp	FAO=265	FDP=265	FR=.,HEALED	FRO=0	FSAF=143	FSAR=122	FSRF=0	FSRR=0	FWDB=-0.0529479	FXX=0	LEN=1	MLLD=296.689	OALT=T	OID=.	OMAPALT=T	OPOS=34071525
chr1	34189958	34189958	G	-	0.949495	94	99	4	intronic	CSMD2	.	.	.	rs11346874	.	.	.	.	1	.	.	.	.	.	.	.	.	.	.	.	.	559.766	del	FAO=99	FDP=99	FR=.	FRO=0	FSAF=44	FSAR=55	FSRF=0	FSRR=0	FWDB=0.132445	FXX=0	LEN=1	MLLD=24.3503	OALT=-	OID=.	OMAPALT=A	OPOS=34189958
chr1	34285342	34285342	G	A	1	18	18	2	exonic	CSMD2	.	synonymous SNV	CSMD2:NM_001281956:exon9:c.C1296T:p.A432A,CSMD2:NM_052896:exon9:c.C1176T:p.A392A	rs17342512	.	.	0.5167	.	0.66	.	.	.	.	.	.	.	.	.	.	.	.	183.173	snp	FAO=19	FDP=19	FR=.	FRO=0	FSAF=11	FSAR=8	FSRF=0	FSRR=0	FWDB=-0.00506219	FXX=0	LEN=1	MLLD=57.4522	OALT=A	OID=.	OMAPALT=A	OPOS=34285342
chr1	34285381	34285381	C	T	1	19	19	1	exonic	CSMD2	.	synonymous SNV	CSMD2:NM_001281956:exon9:c.G1257A:p.K419K,CSMD2:NM_052896:exon9:c.G1137A:p.K379K	rs11578857	.	.	0.517	.	0.66	.	.	.	.	.	.	.	.	.	.	.	.	183.135	snp	FAO=19	FDP=19	FR=.	FRO=0	FSAF=11	FSAR=8	FSRF=0	FSRR=0	FWDB=-0.0628415	FXX=0	LEN=1	MLLD=102.488	OALT=T	OID=.	OMAPALT=T	OPOS=34285381
chr1	34285995	34285995	G	A	0.992647	135	136	2	intronic	CSMD2	.	.	.	rs3795414	.	.	.	.	0.62	.	.	.	.	.	.	.	.	.	.	.	.	1310.79	snp	FAO=138	FDP=138	FR=.	FRO=0	FSAF=75	FSAR=63	FSRF=0	FSRR=0	FWDB=-0.0125374	FXX=0.00719373	LEN=1	MLLD=53.9693	OALT=A	OID=.	OMAPALT=A	OPOS=34285995
chr1	34329897	34329897	T	C	1	147	147	1	exonic	HMGB4	.	synonymous SNV	HMGB4:NM_145205:exon2:c.T105C:p.Y35Y	rs911218	.	.	0.9545	.	1	.	.	.	.	.	.	.	.	.	.	.	.	1409.72	snp	FAO=147	FDP=147	FR=.	FRO=0	FSAF=41	FSAR=106	FSRF=0	FSRR=0	FWDB=-0.00721085	FXX=0	LEN=1	MLLD=368.51	OALT=C	OID=.	OMAPALT=C	OPOS=34329897
chr1	34330067	34330067	A	C	0.981013	155	158	2	exonic	HMGB4	.	nonsynonymous SNV	HMGB4:NM_145205:exon2:c.A275C:p.E92A	rs10379	.	.	0.7599	.	0.99	.	.	1	T	0	B	0	N	0	P	-3.15	D	1464.64	snp	FAO=156	FDP=156	FR=.	FRO=0	FSAF=73	FSAR=83	FSRF=0	FSRR=0	FWDB=0.0193643	FXX=0.0126574	LEN=1	MLLD=348.012	OALT=C	OID=.	OMAPALT=C	OPOS=34330067
chr1	34663180	34663180	G	A	0.973333	73	75	4	exonic	C1orf94	.	synonymous SNV	C1orf94:NM_001134734:exon2:c.G675A:p.R225R,C1orf94:NM_032884:exon2:c.G105A:p.R35R	rs3795412	.	.	0.1953	.	0.2	.	.	.	.	.	.	.	.	.	.	.	.	662.612	snp	FAO=73	FDP=75	FR=.	FRO=2	FSAF=34	FSAR=39	FSRF=1	FSRR=1	FWDB=0.0183045	FXX=0	LEN=1	MLLD=310.287	OALT=A	OID=.	OMAPALT=A	OPOS=34663180
chr1	34663208	34663208	C	G	1	73	73	1	exonic	C1orf94	.	nonsynonymous SNV	C1orf94:NM_001134734:exon2:c.C703G:p.Q235E,C1orf94:NM_032884:exon2:c.C133G:p.Q45E	rs1382602	.	.	0.2656	.	0.76	.	.	1	T	0	B	0.022	N	1	P	2.27	T	689.987	snp	FAO=73	FDP=73	FR=.	FRO=0	FSAF=32	FSAR=41	FSRF=0	FSRR=0	FWDB=0.0213446	FXX=0	LEN=1	MLLD=123.574	OALT=G	OID=.	OMAPALT=G	OPOS=34663208
chr1	34663411	34663411	C	G	1	158	158	1	exonic	C1orf94	.	nonsynonymous SNV	C1orf94:NM_001134734:exon2:c.C906G:p.D302E,C1orf94:NM_032884:exon2:c.C336G:p.D112E	rs1414474	.	.	0.2359	.	0.24	.	.	0.19	T	0.008	B	0.822	N	0.999	P	1.75	T	1518.31	snp	FAO=158	FDP=158	FR=.	FRO=0	FSAF=83	FSAR=75	FSRF=0	FSRR=0	FWDB=0.0150491	FXX=0	LEN=1	MLLD=231.098	OALT=G	OID=.	OMAPALT=G	OPOS=34663411
chr1	34667863	34667863	C	A	1	182	182	1	intronic	C1orf94	.	.	.	rs12746310	.	.	0.2336	.	0.23	.	.	.	.	.	.	.	.	.	.	.	.	1748.66	snp	FAO=183	FDP=183	FR=.	FRO=0	FSAF=69	FSAR=114	FSRF=0	FSRR=0	FWDB=0.0315905	FXX=0.00543449	LEN=1	MLLD=80.4462	OALT=A	OID=.	OMAPALT=A	OPOS=34667863
chr1	35470877	35470877	A	T	1	116	116	1	intronic	ZMYM6	.	.	.	rs10158284	.	.	0.029	.	0.41	.	.	.	.	.	.	.	.	.	.	.	.	1089.92	snp	FAO=114	FDP=114	FR=.	FRO=0	FSAF=54	FSAR=60	FSRF=0	FSRR=0	FWDB=-0.0144235	FXX=0.0172399	LEN=1	MLLD=172.929	OALT=T	OID=.	OMAPALT=T	OPOS=35470877
chr1	35562965	35562965	G	A	1	41	41	1	exonic	ZMYM1	.	nonsynonymous SNV	ZMYM1:NM_001289089:exon4:c.G217A:p.V73M,ZMYM1:NM_024772:exon4:c.G217A:p.V73M,ZMYM1:NM_001289088:exon5:c.G217A:p.V73M,ZMYM1:NM_001289090:exon5:c.G217A:p.V73M	rs2971408	.	.	0.9256	.	0.93	.	.	0.29	T	0.001	B	0.023	N	0	P	2.54	T	385.458	snp	FAO=41	FDP=41	FR=.	FRO=0	FSAF=23	FSAR=18	FSRF=0	FSRR=0	FWDB=-0.00610117	FXX=0	LEN=1	MLLD=219.773	OALT=A	OID=.	OMAPALT=A	OPOS=35562965
chr1	35576145	35576145	C	T	1	76	76	2	intronic	ZMYM1	.	.	.	rs2935955	.	.	.	.	0.93	.	.	.	.	.	.	.	.	.	.	.	.	723.916	snp	FAO=76	FDP=76	FR=.	FRO=0	FSAF=8	FSAR=68	FSRF=0	FSRR=0	FWDB=0.0571828	FXX=0	LEN=1	MLLD=142.292	OALT=T	OID=.	OMAPALT=T	OPOS=35576145
chr1	35925861	35925861	C	A	1	21	21	1	intronic	KIAA0319L	.	.	.	rs2819002	.	.	0.9493	.	1	.	.	.	.	.	.	.	.	.	.	.	.	274.778	snp	FAO=29	FDP=29	FR=.	FRO=0	FSAF=16	FSAR=13	FSRF=0	FSRR=0	FWDB=0.0348714	FXX=0	LEN=1	MLLD=145.72	OALT=A	OID=.	OMAPALT=A	OPOS=35925861
chr1	36054180	36054180	G	A	1	117	117	1	intronic	TFAP2E	.	.	.	rs115984747	.	.	0.01	.	0.016	.	.	.	.	.	.	.	.	.	.	.	.	1120.95	snp	FAO=117	FDP=117	FR=.	FRO=0	FSAF=51	FSAR=66	FSRF=0	FSRR=0	FWDB=0.00899038	FXX=0	LEN=1	MLLD=75.7771	OALT=A	OID=.	OMAPALT=A	OPOS=36054180
chr1	36205166	36205166	A	G	0.982759	57	58	2	intronic	CLSPN	.	.	.	rs577483	.	.	0.8664	.	0.87	.	.	.	.	.	.	.	.	.	.	.	.	530.699	snp	FAO=57	FDP=58	FR=.	FRO=1	FSAF=27	FSAR=30	FSRF=1	FSRR=0	FWDB=0.0433145	FXX=0	LEN=1	MLLD=83.4015	OALT=G	OID=.	OMAPALT=G	OPOS=36205166
chr1	36216835	36216835	C	T	1	14	14	1	intronic	CLSPN	.	.	.	rs535638	.	.	0.8663	.	0.87	.	.	.	.	.	.	.	.	.	.	.	.	117.887	snp	FAO=13	FDP=13	FR=.	FRO=0	FSAF=13	FSAR=0	FSRF=0	FSRR=0	FWDB=-0.0306392	FXX=0.0713776	LEN=1	MLLD=358.664	OALT=T	OID=.	OMAPALT=T	OPOS=36216835
chr1	36316571	36316571	A	C	1	147	147	1	exonic	AGO4	.	synonymous SNV	AGO4:NM_017629:exon17:c.A2394C:p.S798S	rs4652895	.	.	0.8593	.	0.86	.	.	.	.	.	.	.	.	.	.	.	.	1409.72	snp	FAO=147	FDP=147	FR=.	FRO=0	FSAF=73	FSAR=74	FSRF=0	FSRR=0	FWDB=-0.00626924	FXX=0	LEN=1	MLLD=227.662	OALT=C	OID=.	OMAPALT=C	OPOS=36316571
chr1	36384028	36384028	G	T	1	99	99	1	intronic	AGO1	.	.	.	rs61751004	.	.	0.0342	.	0.034	.	.	.	.	.	.	.	.	.	.	.	.	953.285	snp	FAO=99	FDP=99	FR=.	FRO=0	FSAF=37	FSAR=62	FSRF=0	FSRR=0	FWDB=0.0098734	FXX=0	LEN=1	MLLD=348.405	OALT=T	OID=.	OMAPALT=T	OPOS=36384028
chr1	36553673	36553673	A	G	1	134	134	1	exonic	TEKT2	.	synonymous SNV	TEKT2:NM_014466:exon10:c.A1179G:p.T393T	rs399393	.	.	0.9184	.	1	.	.	.	.	.	.	.	.	.	.	.	.	1277.96	snp	FAO=134	FDP=134	FR=.	FRO=0	FSAF=54	FSAR=80	FSRF=0	FSRR=0	FWDB=0.0321538	FXX=0	LEN=1	MLLD=107.725	OALT=G	OID=.	OMAPALT=G	OPOS=36553673
chr1	36563158	36563158	C	A	0.734043	69	94	8	UTR3	COL8A2	NM_005202:c.*12G>T,NM_001294347:c.*12G>T	.	.	rs3738360	.	.	0.9083	.	0.91	.	.	.	.	.	.	.	.	.	.	.	.	440.256	snp	FAO=68	FDP=93	FR=.	FRO=25	FSAF=33	FSAR=35	FSRF=8	FSRR=17	FWDB=-0.00266476	FXX=0.0106372	LEN=1	MLLD=245.61	OALT=A	OID=.	OMAPALT=A	OPOS=36563158
chr1	36602943	36602943	C	T	0.837838	93	111	1	intronic	TRAPPC3	.	.	.	rs2231318	.	.	0.7476	.	0.85	.	.	.	.	.	.	.	.	.	.	.	.	1074.65	snp	FAO=113	FDP=113	FR=.	FRO=0	FSAF=49	FSAR=64	FSRF=0	FSRR=0	FWDB=-0.00887412	FXX=0	LEN=1	MLLD=185.613	OALT=T	OID=.	OMAPALT=T	OPOS=36602943
chr1	36642420	36642420	T	C	1	54	54	1	exonic	MAP7D1	.	synonymous SNV	MAP7D1:NM_001286365:exon7:c.T1245C:p.S415S,MAP7D1:NM_018067:exon8:c.T1356C:p.S452S,MAP7D1:NM_001286366:exon9:c.T1260C:p.S420S	rs475591	.	.	0.5797	.	0.93	.	.	.	.	.	.	.	.	1	P	.	.	508.511	snp	FAO=54	FDP=54	FR=.	FRO=0	FSAF=23	FSAR=31	FSRF=0	FSRR=0	FWDB=0.0170473	FXX=0	LEN=1	MLLD=114.033	OALT=C	OID=.	OMAPALT=C	OPOS=36642420
chr1	36762396	36762396	C	T	1	128	128	2	intronic	THRAP3	.	.	.	rs1566589	.	.	0.9992	.	1	.	.	.	.	.	.	.	.	.	.	.	.	1288.55	snp	FAO=135	FDP=135	FR=.	FRO=0	FSAF=72	FSAR=63	FSRF=0	FSRR=0	FWDB=0.10371	FXX=0	LEN=1	MLLD=53.8791	OALT=T	OID=.	OMAPALT=T	OPOS=36762396
chr1	36773075	36773076	TT	-	0.924242	122	132	2	intronic	SH3D21	.	.	.	rs138016197	.	.	0.1197	.	0.14	.	.	.	.	.	.	.	.	.	.	.	.	757.647	del	FAO=128	FDP=128	FR=.	FRO=0	FSAF=55	FSAR=73	FSRF=0	FSRR=0	FWDB=-0.0113284	FXX=0.0303007	LEN=2	MLLD=236.657	OALT=-	OID=.	OMAPALT=C	OPOS=36773075
chr1	36814473	36814473	C	T	0.993103	144	145	1	intronic	STK40	.	.	.	rs55703317	.	.	.	.	0.12	.	.	.	.	.	.	.	.	.	.	.	.	1358.72	snp	FAO=144	FDP=144	FR=.	FRO=0	FSAF=76	FSAR=68	FSRF=0	FSRR=0	FWDB=0.00248515	FXX=0.00689608	LEN=1	MLLD=64.3292	OALT=T	OID=.	OMAPALT=T	OPOS=36814473
chr1	36820927	36820927	G	A	1	223	223	1	exonic	STK40	.	synonymous SNV	STK40:NM_001282546:exon5:c.C465T:p.S155S,STK40:NM_001282547:exon5:c.C450T:p.S150S,STK40:NM_032017:exon6:c.C450T:p.S150S	rs11263875	.	.	0.1215	.	0.14	.	.	.	.	.	.	.	.	.	.	.	.	2134.54	snp	FAO=223	FDP=223	FR=.	FRO=0	FSAF=126	FSAR=97	FSRF=0	FSRR=0	FWDB=0.00104497	FXX=0.00446409	LEN=1	MLLD=67.1962	OALT=A	OID=.	OMAPALT=A	OPOS=36820927
chr1	36887870	36887870	C	T	0.989744	193	195	1	intronic	OSCP1	.	.	.	rs16822940	.	.	0.0947	.	0.31	.	.	.	.	.	.	.	.	.	.	.	.	1822.1	snp	FAO=194	FDP=194	FR=.	FRO=0	FSAF=95	FSAR=99	FSRF=0	FSRR=0	FWDB=0.0159433	FXX=0.0102036	LEN=1	MLLD=108.259	OALT=T	OID=.	OMAPALT=T	OPOS=36887870
chr1	36888462	36888462	A	G	0.992481	132	133	1	exonic	OSCP1	.	nonsynonymous SNV	OSCP1:NM_145047:exon6:c.T656C:p.I219T	rs1416840	.	.	0.0969	.	0.31	.	.	0.82	T	0	B	0.852	N	1	P	2.05	T	1230.89	snp	FAO=131	FDP=131	FR=.	FRO=0	FSAF=69	FSAR=62	FSRF=0	FSRR=0	FWDB=0.0277369	FXX=0.0150365	LEN=1	MLLD=72.6298	OALT=G	OID=.	OMAPALT=G	OPOS=36888462
chr1	36888520	36888520	A	G	1	133	133	1	intronic	OSCP1	.	.	.	rs16822952	.	.	0.0927	.	0.11	.	.	.	.	.	.	.	.	.	.	.	.	1257.66	snp	FAO=132	FDP=132	FR=.	FRO=0	FSAF=65	FSAR=67	FSRF=0	FSRR=0	FWDB=-0.00318628	FXX=0.00751823	LEN=1	MLLD=333.489	OALT=G	OID=.	OMAPALT=G	OPOS=36888520
chr1	36889005	36889005	G	A	0.991597	118	119	2	exonic	OSCP1	.	synonymous SNV	OSCP1:NM_145047:exon5:c.C579T:p.S193S	rs16822954	.	.	0.0948	.	0.31	.	.	.	.	.	.	.	.	.	.	.	.	1136.18	snp	FAO=118	FDP=118	FR=.	FRO=0	FSAF=69	FSAR=49	FSRF=0	FSRR=0	FWDB=-0.00127234	FXX=0.00840265	LEN=1	MLLD=206.699	OALT=A	OID=.	OMAPALT=A	OPOS=36889005
chr1	36893968	36893968	A	G	1	235	235	2	exonic	OSCP1	.	nonsynonymous SNV	OSCP1:NM_206837:exon5:c.T625C:p.Y209H	rs61308377	.	.	0.0948	.	0.31	.	.	0.01	D	0	B	.	.	1	P	1.28	T	2251.87	snp	FAO=235	FDP=235	FR=.	FRO=0	FSAF=109	FSAR=126	FSRF=0	FSRR=0	FWDB=-0.00603142	FXX=0	LEN=1	MLLD=177.334	OALT=G	OID=.	OMAPALT=G	OPOS=36893968
chr1	36921533	36921533	A	G	0.978723	138	141	1	intronic	MRPS15	.	.	.	rs2275480	.	.	0.0951	.	0.31	.	.	.	.	.	.	.	.	.	.	.	.	1373.98	snp	FAO=143	FDP=143	FR=.	FRO=0	FSAF=55	FSAR=88	FSRF=0	FSRR=0	FWDB=-0.00687527	FXX=0.027209	LEN=1	MLLD=366.877	OALT=G	OID=.	OMAPALT=G	OPOS=36921533
chr1	36926409	36926409	G	C	0.984615	64	65	2	intronic	MRPS15	.	.	.	rs3738838	.	.	0.0955	.	0.31	.	.	.	.	.	.	.	.	.	.	.	.	590.769	snp	FAO=64	FDP=65	FR=.	FRO=1	FSAF=37	FSAR=27	FSRF=0	FSRR=1	FWDB=-0.0171573	FXX=0	LEN=1	MLLD=75.7005	OALT=C	OID=.	OMAPALT=C	OPOS=36926409
chr1	36926461	36926461	C	T	1	54	54	1	intronic	MRPS15	.	.	.	rs3738840	.	.	.	.	0.31	.	.	.	.	.	.	.	.	.	.	.	.	508.509	snp	FAO=54	FDP=54	FR=.	FRO=0	FSAF=28	FSAR=26	FSRF=0	FSRR=0	FWDB=-0.00394358	FXX=0	LEN=1	MLLD=194.981	OALT=T	OID=.	OMAPALT=T	OPOS=36926461
chr1	36927733	36927733	G	A	0.986486	146	148	3	exonic	MRPS15	.	synonymous SNV	MRPS15:NM_031280:exon3:c.C207T:p.P69P	rs7065	.	.	0.929	.	1	.	.	.	.	.	.	.	.	.	.	.	.	1390.54	snp	FAO=146	FDP=146	FR=.	FRO=0	FSAF=84	FSAR=62	FSRF=0	FSRR=0	FWDB=0.0150809	FXX=0.0201329	LEN=1	MLLD=60.1913	OALT=A	OID=.	OMAPALT=A	OPOS=36927733
chr1	36927846	36927846	C	T	1	138	138	1	intronic	MRPS15	.	.	.	rs16823052	.	.	.	.	0.088	.	.	.	.	.	.	.	.	.	.	.	.	1344.36	snp	FAO=141	FDP=141	FR=.	FRO=0	FSAF=68	FSAR=73	FSRF=0	FSRR=0	FWDB=0.0487935	FXX=0	LEN=1	MLLD=79.3423	OALT=T	OID=.	OMAPALT=T	OPOS=36927846
chr1	36929660	36929660	-	TCTCCCCTACTCCTGTGCTTCCT	0.321429	45	140	0	intronic	MRPS15	.	.	.	rs369032961	.	.	.	.	.	.	.	.	.	.	.	.	.	.	.	.	.	50	ins	.	.	FR=.	.	.	.	.	.	.	.	LEN=23	.	OALT=TCTCCCCTACTCCTGTGCTTCCT	OID=.	OMAPALT=ATCTCCCCTACTCCTGTGCTTCCT	OPOS=36929661
chr1	37325477	37325477	A	C	0.992248	128	129	1	exonic	GRIK3	.	nonsynonymous SNV	GRIK3:NM_000831:exon6:c.T928G:p.S310A	rs6691840	.	.	0.2669	.	0.62	.	.	1	T	0	B	0.013	N	1	P	2.01	T	1254.79	snp	FAO=130	FDP=130	FR=.	FRO=0	FSAF=76	FSAR=54	FSRF=0	FSRR=0	FWDB=0.0252108	FXX=0	LEN=1	MLLD=100.889	OALT=C	OID=.	OMAPALT=C	OPOS=37325477
chr1	37978999	37978999	A	C	0.990566	105	106	2	intronic	MEAF6	.	.	.	rs72657778	.	.	0.0785	.	0.09	.	.	.	.	.	.	.	.	.	.	.	.	986.173	snp	FAO=105	FDP=105	FR=.	FRO=0	FSAF=66	FSAR=39	FSRF=0	FSRR=0	FWDB=-0.0269691	FXX=0.00943307	LEN=1	MLLD=140.143	OALT=C	OID=.	OMAPALT=C	OPOS=37978999
chr1	38006359	38006359	A	G	0.989189	183	185	4	intronic	SNIP1	.	.	.	rs2174769	.	.	0.8458	.	0.97	.	.	.	.	.	.	.	.	.	.	.	.	1709.67	snp	FAO=183	FDP=183	FR=.	FRO=0	FSAF=104	FSAR=79	FSRF=0	FSRR=0	FWDB=0.00193573	FXX=0.0213892	LEN=1	MLLD=63.7812	OALT=G	OID=.	OMAPALT=G	OPOS=38006359
chr1	38025103	38025103	T	C	1	195	195	1	intronic	DNALI1	.	.	.	rs41267309	.	.	0.0779	.	0.096	.	.	.	.	.	.	.	.	.	.	.	.	1866.84	snp	FAO=195	FDP=195	FR=.	FRO=0	FSAF=76	FSAR=119	FSRF=0	FSRR=0	FWDB=0.0442231	FXX=0	LEN=1	MLLD=65.8419	OALT=C	OID=.	OMAPALT=C	OPOS=38025103
chr1	38033217	38033217	G	C	1	141	141	1	intronic	GNL2	.	.	.	rs41307894	.	.	.	.	0.055	.	.	.	.	.	.	.	.	.	.	.	.	1346	snp	FAO=141	FDP=141	FR=.	FRO=0	FSAF=71	FSAR=70	FSRF=0	FSRR=0	FWDB=0.0458549	FXX=0	LEN=1	MLLD=82.9451	OALT=C	OID=.	OMAPALT=C	OPOS=38033217
chr1	38049552	38049552	C	G	0.990566	105	106	4	intronic	GNL2	.	.	.	rs6426024	.	.	0.8445	.	0.97	.	.	.	.	.	.	.	.	.	.	.	.	986.169	snp	FAO=105	FDP=105	FR=.	FRO=0	FSAF=49	FSAR=56	FSRF=0	FSRR=0	FWDB=-0.00106713	FXX=0.00943307	LEN=1	MLLD=325.22	OALT=G	OID=.	OMAPALT=G	OPOS=38049552
chr1	38082381	38082381	G	C	1	200	200	1	intronic	RSPO1	.	.	.	rs45577433	.	.	0.0608	.	0.073	.	.	.	.	.	.	.	.	.	.	.	.	1928.45	snp	FAO=200	FDP=200	FR=.	FRO=0	FSAF=76	FSAR=124	FSRF=0	FSRR=0	FWDB=0.0937972	FXX=0	LEN=1	MLLD=66.9366	OALT=C	OID=.	OMAPALT=C	OPOS=38082381
chr1	38272565	38272565	G	C	0.367521	43	117	2	exonic	YRDC	.	synonymous SNV	YRDC:NM_024640:exon3:c.C588G:p.A196A	.	.	.	.	.	.	.	.	.	.	.	.	.	.	.	.	.	.	131.186	snp	FAO=43	FDP=117	FR=.	FRO=74	FSAF=24	FSAR=19	FSRF=36	FSRR=38	FWDB=0.0643268	FXX=0	LEN=1	MLLD=95.758	OALT=C	OID=.	OMAPALT=C	OPOS=38272565
chr1	38327982	38327982	G	T	0.984127	124	126	1	UTR3	INPP5B	NM_005540:c.*5C>A,NM_001297434:c.*5C>A	.	.	rs3843	.	.	0.7036	.	0.79	.	.	.	.	.	.	.	.	.	.	.	.	1152.52	snp	FAO=124	FDP=126	FR=.	FRO=2	FSAF=54	FSAR=70	FSRF=2	FSRR=0	FWDB=0.00811854	FXX=0	LEN=1	MLLD=78.9688	OALT=T	OID=.	OMAPALT=T	OPOS=38327982
chr1	38329999	38329999	C	G	0.992188	127	128	2	exonic	INPP5B	.	nonsynonymous SNV	INPP5B:NM_001297434:exon17:c.G2119C:p.D707H,INPP5B:NM_005540:exon23:c.G2611C:p.D871H	rs41311191	.	.	0.144	.	0.17	.	.	0.01	D	1	D	0	D	0	P	0.79	T	1232.5	snp	FAO=128	FDP=128	FR=.	FRO=0	FSAF=55	FSAR=73	FSRF=0	FSRR=0	FWDB=0.000230304	FXX=0.00775134	LEN=1	MLLD=228.217	OALT=G	OID=.	OMAPALT=G	OPOS=38329999
chr1	38338795	38338795	A	G	1	98	98	1	exonic	INPP5B	.	nonsynonymous SNV	INPP5B:NM_001297434:exon13:c.T1502C:p.M501T,INPP5B:NM_005540:exon19:c.T1994C:p.M665T	rs11488569	.	.	0.7037	.	0.79	.	.	0.65	T	0	B	0.944	N	1	P	-2.92	D	940.791	snp	FAO=98	FDP=98	FR=.	FRO=0	FSAF=53	FSAR=45	FSRF=0	FSRR=0	FWDB=0.00678129	FXX=0	LEN=1	MLLD=198.937	OALT=G	OID=.	OMAPALT=G	OPOS=38338795
chr1	38348506	38348506	G	A	0.995556	224	225	1	exonic	INPP5B	.	synonymous SNV	INPP5B:NM_001297434:exon8:c.C912T:p.D304D,INPP5B:NM_005540:exon14:c.C1404T:p.D468D	rs41307896	.	.	0.1428	.	0.16	.	.	1	T	.	.	.	.	0	P	-4.27	D	2201.46	snp	FAO=229	FDP=229	FR=.	FRO=0	FSAF=117	FSAR=112	FSRF=0	FSRR=0	FWDB=0.00120113	FXX=0.00434764	LEN=1	MLLD=186.767	OALT=A	OID=.	OMAPALT=A	OPOS=38348506
chr1	38464639	38464639	C	G	0.983471	119	121	1	intronic	FHL3	.	.	.	rs4570384	.	.	1	.	1	.	.	.	.	.	.	.	.	.	.	.	.	1105.16	snp	FAO=120	FDP=120	FR=.	FRO=0	FSAF=58	FSAR=62	FSRF=0	FSRR=0	FWDB=-0.0258222	FXX=0.00826378	LEN=1	MLLD=131.887	OALT=G	OID=.	OMAPALT=G	OPOS=38464639
chr1	39340282	39340282	C	T	1	287	287	1	exonic	GJA9	.	nonsynonymous SNV	GJA9:NM_030772:exon2:c.G1489A:p.V497I	rs880303	.	.	0.4551	.	0.49	.	.	0.45	T	0	B	0.001	N	1	P	-4.36	D	2757.21	snp	FAO=287	FDP=287	FR=.	FRO=0	FSAF=172	FSAR=115	FSRF=0	FSRR=0	FWDB=-0.010998	FXX=0	LEN=1	MLLD=85.6349	OALT=T	OID=.	OMAPALT=T	OPOS=39340282
chr1	39352271	39352271	G	T	1	137	137	1	exonic	RHBDL2	.	nonsynonymous SNV	RHBDL2:NM_001304746:exon8:c.C1057A:p.L353M,RHBDL2:NM_017821:exon8:c.C817A:p.L273M	rs2147914	.	.	0.4552	.	0.49	.	.	0.24	T	0.994	D	0	D	0	P	1.41	T	1313.43	snp	FAO=137	FDP=137	FR=.	FRO=0	FSAF=70	FSAR=67	FSRF=0	FSRR=0	FWDB=0.00834228	FXX=0	LEN=1	MLLD=193.331	OALT=T	OID=.	OMAPALT=T	OPOS=39352271
chr1	39464099	39464099	A	G	1	92	92	2	intronic	AKIRIN1	.	.	.	.	.	.	.	.	.	.	.	.	.	.	.	.	.	.	.	.	.	872.498	snp	FAO=92	FDP=92	FR=.	FRO=0	FSAF=33	FSAR=59	FSRF=0	FSRR=0	FWDB=0.0946771	FXX=0	LEN=1	MLLD=74.4479	OALT=G	OID=.	OMAPALT=G	OPOS=39464099
chr1	39549869	39549869	T	C	0.984615	64	65	1	UTR5	MACF1	NM_012090:c.-22T>C	.	.	.	.	.	.	.	.	.	.	0.06	T	.	.	.	.	1	N	.	.	615.955	snp	FAO=65	FDP=65	FR=.	FRO=0	FSAF=11	FSAR=54	FSRF=0	FSRR=0	FWDB=0.00966167	FXX=0	LEN=1	MLLD=282.649	OALT=C	OID=.	OMAPALT=C	OPOS=39549869
chr1	39758439	39758439	G	T	1	137	137	3	exonic	MACF1	.	nonsynonymous SNV	MACF1:NM_012090:exon16:c.G1931T:p.G644V	rs139995582	.	.	0.0051	.	0.014	.	.	0.34	T	0.39	B	.	.	1	D	-3.46	D	1305.08	snp	FAO=137	FDP=137	FR=.	FRO=0	FSAF=68	FSAR=69	FSRF=0	FSRR=0	FWDB=0.0185756	FXX=0	LEN=1	MLLD=192.588	OALT=T	OID=.	OMAPALT=T	OPOS=39758439
chr1	39889677	39889677	G	A	0.986486	73	74	1	intronic	MACF1	.	.	.	rs663892	.	.	0.3067	.	0.73	.	.	.	.	.	.	.	.	.	.	.	.	691.433	snp	FAO=73	FDP=73	FR=.	FRO=0	FSAF=40	FSAR=33	FSRF=0	FSRR=0	FWDB=0.030992	FXX=0.0135117	LEN=1	MLLD=95.3006	OALT=A	OID=.	OMAPALT=A	OPOS=39889677
chr1	39893093	39893093	C	T	1	86	86	1	intronic	MACF1	.	.	.	rs625384	.	.	0.3038	.	0.51	.	.	.	.	.	.	.	.	.	.	.	.	912.51	snp	FAO=97	FDP=97	FR=.	FRO=0	FSAF=59	FSAR=38	FSRF=0	FSRR=0	FWDB=0.0252111	FXX=0	LEN=1	MLLD=313.158	OALT=T	OID=.	OMAPALT=T	OPOS=39893093
chr1	39895460	39895460	G	A	1	53	53	2	intronic	MACF1	.	.	.	rs683135	.	.	0.3074	.	0.73	.	.	.	.	.	.	.	.	.	.	.	.	497.848	snp	FAO=53	FDP=53	FR=.	FRO=0	FSAF=34	FSAR=19	FSRF=0	FSRR=0	FWDB=0.00838227	FXX=0	LEN=1	MLLD=302.324	OALT=A	OID=.	OMAPALT=A	OPOS=39895460
chr1	39908506	39908506	G	A	0.976378	248	254	1	exonic	MACF1	.	nonsynonymous SNV	MACF1:NM_012090:exon73:c.G13048A:p.A4350T	rs587404	.	.	0.3066	.	0.51	.	.	1	T	0	B	0.003	N	0.98	P	1.3	T	2338.03	snp	FAO=250	FDP=250	FR=.	FRO=0	FSAF=110	FSAR=140	FSRF=0	FSRR=0	FWDB=0.035749	FXX=0.0157474	LEN=1	MLLD=283.989	OALT=A	OID=.	OMAPALT=A	OPOS=39908506
chr1	39914363	39914363	G	C	1	73	73	1	exonic	MACF1	.	nonsynonymous SNV	MACF1:NM_012090:exon79:c.G14009C:p.S4670T	rs668556	.	.	0.5801	.	0.81	.	.	1	T	0	B	0.037	N	0.998	P	0.68	T	689.986	snp	FAO=73	FDP=73	FR=.	FRO=0	FSAF=24	FSAR=49	FSRF=0	FSRR=0	FWDB=0.00140334	FXX=0	LEN=1	MLLD=79.3769	OALT=C	OID=.	OMAPALT=C	OPOS=39914363
chr1	39991483	39991483	A	G	0.993976	165	166	1	ncRNA_intronic	PPIEL	.	.	.	rs2230007	.	.	0.0069	.	0.09	.	.	.	.	.	.	.	.	.	.	.	.	1593.11	snp	FAO=166	FDP=166	FR=.	FRO=0	FSAF=89	FSAR=77	FSRF=0	FSRR=0	FWDB=0.0240184	FXX=0.00598767	LEN=1	MLLD=309.73	OALT=G	OID=.	OMAPALT=G	OPOS=39991483
chr1	40092089	40092089	T	C	1	54	54	1	UTR3	HEYL	NM_014571:c.*90A>G	.	.	rs2695320	.	.	.	.	1	.	.	.	.	.	.	.	.	.	.	.	.	508.506	snp	FAO=54	FDP=54	FR=.	FRO=0	FSAF=45	FSAR=9	FSRF=0	FSRR=0	FWDB=0.014595	FXX=0	LEN=1	MLLD=66.528	OALT=C	OID=.	OMAPALT=C	OPOS=40092089
chr1	40096053	40096053	T	C	0.994253	173	174	1	intronic	HEYL	.	.	.	rs1148945	.	.	.	.	0.49	.	.	.	.	.	.	.	.	.	.	.	.	1661.44	snp	FAO=174	FDP=174	FR=.	FRO=0	FSAF=119	FSAR=55	FSRF=0	FSRR=0	FWDB=0.0919335	FXX=0.00571396	LEN=1	MLLD=134.267	OALT=C	OID=.	OMAPALT=C	OPOS=40096053
chr1	40098328	40098328	T	C	0.954545	42	44	1	exonic	HEYL	.	nonsynonymous SNV	HEYL:NM_014571:exon2:c.A140G:p.H47R	rs784625	.	.	0.9897	.	1	.	.	1	T	0	B	0	N	1	P	-4.55	D	373.752	snp	FAO=42	FDP=43	FR=.	FRO=1	FSAF=7	FSAR=35	FSRF=1	FSRR=0	FWDB=0.11913	FXX=0.0227221	LEN=1	MLLD=313.449	OALT=C	OID=.	OMAPALT=C	OPOS=40098328
chr1	40149642	40149642	G	T	1	83	83	1	exonic	HPCAL4	.	synonymous SNV	HPCAL4:NM_016257:exon3:c.C345A:p.R115R,HPCAL4:NM_001282396:exon4:c.C345A:p.R115R	rs784634	.	.	0.8065	.	0.92	.	.	.	.	.	.	.	.	.	.	.	.	786.12	snp	FAO=83	FDP=83	FR=.	FRO=0	FSAF=41	FSAR=42	FSRF=0	FSRR=0	FWDB=-0.00203581	FXX=0	LEN=1	MLLD=319.811	OALT=T	OID=.	OMAPALT=T	OPOS=40149642
chr1	40149870	40149870	C	G	0.971429	34	35	4	intronic	HPCAL4	.	.	.	rs113763288	.	.	0.8339	.	0.92	.	.	.	.	.	.	.	.	.	.	.	.	304.484	snp	FAO=34	FDP=35	FR=.	FRO=1	FSAF=12	FSAR=22	FSRF=0	FSRR=1	FWDB=-0.00841925	FXX=0	LEN=1	MLLD=77.4822	OALT=G	OID=.	OMAPALT=G	OPOS=40149870
chr1	40149875	40149875	C	T	0.971429	34	35	5	intronic	HPCAL4	.	.	.	rs113459798	.	.	0.3885	.	0.63	.	.	.	.	.	.	.	.	.	.	.	.	300.815	snp	FAO=34	FDP=35	FR=.	FRO=1	FSAF=11	FSAR=23	FSRF=1	FSRR=0	FWDB=0.0466556	FXX=0	LEN=1	MLLD=49.8173	OALT=T	OID=.	OMAPALT=T	OPOS=40149875
chr1	40150156	40150156	G	A	0.994872	194	195	1	exonic	HPCAL4	.	synonymous SNV	HPCAL4:NM_001282397:exon2:c.C120T:p.S40S,HPCAL4:NM_016257:exon2:c.C120T:p.S40S,HPCAL4:NM_001282396:exon3:c.C120T:p.S40S	rs9662128	.	.	0.332	.	0.48	.	.	.	.	.	.	.	.	.	.	.	.	1843.28	snp	FAO=195	FDP=195	FR=.	FRO=0	FSAF=95	FSAR=100	FSRF=0	FSRR=0	FWDB=-0.0337606	FXX=0	LEN=1	MLLD=63.8312	OALT=A	OID=.	OMAPALT=A	OPOS=40150156
chr1	40236074	40236074	A	C	0.982143	55	56	1	exonic	OXCT2	.	nonsynonymous SNV	OXCT2:NM_022120:exon1:c.T854G:p.L285R	rs230321	.	.	.	.	0.42	.	.	1	T	0	B	0.122	N	1	P	-1.2	T	531.502	snp	FAO=56	FDP=56	FR=.	FRO=0	FSAF=25	FSAR=31	FSRF=0	FSRR=0	FWDB=0.0263936	FXX=0	LEN=1	MLLD=161.725	OALT=C	OID=.	OMAPALT=C	OPOS=40236074
chr1	40363054	40363054	G	C	1	231	231	1	exonic	MYCL	.	nonsynonymous SNV	MYCL:NM_001033081:exon2:c.C1085G:p.T362S,MYCL:NM_001033082:exon3:c.C1175G:p.T392S	rs3134614	.	.	0.8672	.	1	.	.	0.71	T	0	B	0	N	0	P	-0.9	T	2211.95	snp	FAO=231	FDP=231	FR=.	FRO=0	FSAF=79	FSAR=152	FSRF=0	FSRR=0	FWDB=0.0719878	FXX=0	LEN=1	MLLD=70.0052	OALT=C	OID=.	OMAPALT=C	OPOS=40363054
chr1	40435157	40435157	A	G	0.98913	91	92	1	intronic	MFSD2A	.	.	.	rs41268047	.	.	0.0917	.	0.092	.	.	.	.	.	.	.	.	.	.	.	.	867.42	snp	FAO=92	FDP=92	FR=.	FRO=0	FSAF=26	FSAR=66	FSRF=0	FSRR=0	FWDB=0.0145504	FXX=0.0107515	LEN=1	MLLD=290.445	OALT=G	OID=.	OMAPALT=G	OPOS=40435157
chr1	40533266	40533266	T	G	1	106	106	1	exonic	CAP1	.	nonsynonymous SNV	CAP1:NM_001105530:exon8:c.T685G:p.C229G,CAP1:NM_006367:exon8:c.T685G:p.C229G	rs11207440	.	.	.	.	1	.	.	0.68	T	0	B	0.005	N	1	P	2.85	T	1024.7	snp	FAO=107	FDP=107	FR=.	FRO=0	FSAF=48	FSAR=59	FSRF=0	FSRR=0	FWDB=-0.0599325	FXX=0	LEN=1	MLLD=64.6061	OALT=G	OID=.	OMAPALT=G	OPOS=40533266
chr1	40533287	40533287	T	G	1	60	60	1	exonic	CAP1	.	nonsynonymous SNV	CAP1:NM_001105530:exon8:c.T706G:p.C236G,CAP1:NM_006367:exon8:c.T706G:p.C236G	rs6665926	.	.	.	.	1	.	.	0.29	T	0	B	0	N	1	P	1.62	T	580.864	snp	FAO=60	FDP=60	FR=.	FRO=0	FSAF=0	FSAR=60	FSRF=0	FSRR=0	FWDB=0	FXX=0	LEN=1	MLLD=61.5503	OALT=G	OID=.	OMAPALT=G	OPOS=40533287
chr1	40533315	40533315	T	G	1	62	62	3	exonic	CAP1	.	nonsynonymous SNV	CAP1:NM_001105530:exon8:c.T734G:p.I245S,CAP1:NM_006367:exon8:c.T734G:p.I245S	rs6665933	.	.	.	.	1	.	.	0.85	T	0	B	0.007	N	0.998	P	2.61	T	584.236	snp	FAO=62	FDP=62	FR=.	FRO=0	FSAF=0	FSAR=62	FSRF=0	FSRR=0	FWDB=0	FXX=0	LEN=1	MLLD=210.181	OALT=G	OID=.	OMAPALT=G	OPOS=40533315
chr1	40533320	40533320	T	G	1	62	62	1	exonic	CAP1	.	nonsynonymous SNV	CAP1:NM_001105530:exon8:c.T739G:p.C247G,CAP1:NM_006367:exon8:c.T739G:p.C247G	rs6665936	.	.	.	.	1	.	.	0.48	T	0	B	0.014	N	1	P	2.82	T	584.235	snp	FAO=62	FDP=62	FR=.	FRO=0	FSAF=0	FSAR=62	FSRF=0	FSRR=0	FWDB=0	FXX=0	LEN=1	MLLD=74.8001	OALT=G	OID=.	OMAPALT=G	OPOS=40533320
chr1	40533326	40533326	T	G	0.983871	61	62	1	exonic	CAP1	.	nonsynonymous SNV	CAP1:NM_001105530:exon8:c.T745G:p.Y249D,CAP1:NM_006367:exon8:c.T745G:p.Y249D	rs6665937	.	.	.	.	1	.	.	0.97	T	0	B	0	N	1	P	2.8	T	559.604	snp	FAO=61	FDP=62	FR=.	FRO=1	FSAF=0	FSAR=61	FSRF=0	FSRR=1	FWDB=0	FXX=0	LEN=1	MLLD=53.2952	OALT=G	OID=.	OMAPALT=G	OPOS=40533326
chr1	40533347	40533347	T	G	1	62	62	1	exonic	CAP1	.	nonsynonymous SNV	CAP1:NM_001105530:exon8:c.T766G:p.S256A,CAP1:NM_006367:exon8:c.T766G:p.S256A	rs6665944	.	.	.	.	1	.	.	1	T	0	B	0.001	N	1	P	3.07	T	584.236	snp	FAO=62	FDP=62	FR=.	FRO=0	FSAF=0	FSAR=62	FSRF=0	FSRR=0	FWDB=0	FXX=0	LEN=1	MLLD=292.045	OALT=G	OID=.	OMAPALT=G	OPOS=40533347
chr1	40737631	40737631	G	A	1	29	29	3	exonic	ZMPSTE24	.	synonymous SNV	ZMPSTE24:NM_005857:exon6:c.G693A:p.E231E	.	.	.	.	.	.	.	.	.	.	.	.	.	.	.	.	.	.	279.43	snp	FAO=29	FDP=29	FR=.	FRO=0	FSAF=9	FSAR=20	FSRF=0	FSRR=0	FWDB=0.0392013	FXX=0	LEN=1	MLLD=66.4496	OALT=A	OID=.	OMAPALT=A	OPOS=40737631
chr1	40775704	40775704	C	T	1	97	97	1	intronic	COL9A2	.	.	.	.	.	.	.	.	0	.	.	.	.	.	.	.	.	.	.	.	.	928.383	snp	FAO=97	FDP=97	FR=.	FRO=0	FSAF=30	FSAR=67	FSRF=0	FSRR=0	FWDB=-0.0146766	FXX=0	LEN=1	MLLD=161.249	OALT=T	OID=.	OMAPALT=T	OPOS=40775704
chr1	40840353	40840353	A	G	1	46	46	3	UTR5	SMAP2	NM_001198978:c.-15A>G	.	.	rs1003710	.	.	.	.	0.71	.	.	.	.	.	.	.	.	.	.	.	.	435.121	snp	FAO=46	FDP=46	FR=.	FRO=0	FSAF=4	FSAR=42	FSRF=0	FSRR=0	FWDB=-0.0348776	FXX=0	LEN=1	MLLD=56.9009	OALT=G	OID=.	OMAPALT=G	OPOS=40840353
chr1	40879808	40879808	G	T	0.987097	153	155	1	intronic	SMAP2	.	.	.	rs209605	.	.	0.9219	.	0.98	.	.	.	.	.	.	.	.	.	.	.	.	1472.47	snp	FAO=154	FDP=154	FR=.	FRO=0	FSAF=89	FSAR=65	FSRF=0	FSRR=0	FWDB=0.00553932	FXX=0.0128197	LEN=1	MLLD=215.926	OALT=T	OID=.	OMAPALT=T	OPOS=40879808
chr1	40881041	40881041	C	G	0.981132	208	212	2	exonic	SMAP2	.	synonymous SNV	SMAP2:NM_001198978:exon7:c.C579G:p.S193S,SMAP2:NM_001198979:exon7:c.C654G:p.S218S,SMAP2:NM_001198980:exon7:c.C429G:p.S143S,SMAP2:NM_022733:exon7:c.C669G:p.S223S	rs209606	.	.	0.8847	.	0.99	.	.	.	.	.	.	.	.	.	.	.	.	1937.1	snp	FAO=208	FDP=208	FR=.	FRO=0	FSAF=88	FSAR=120	FSRF=0	FSRR=0	FWDB=-0.0137694	FXX=0.018867	LEN=1	MLLD=56.8613	OALT=G	OID=.	OMAPALT=G	OPOS=40881041
chr1	40882032	40882032	A	G	0.995434	218	219	1	intronic	SMAP2	.	.	.	rs115238379	.	.	0.0215	.	0.027	.	.	.	.	.	.	.	.	.	.	.	.	2098.9	snp	FAO=218	FDP=218	FR=.	FRO=0	FSAF=100	FSAR=118	FSRF=0	FSRR=0	FWDB=0.000593103	FXX=0.004566	LEN=1	MLLD=222.409	OALT=G	OID=.	OMAPALT=G	OPOS=40882032
chr1	40882747	40882747	G	A	0.993421	151	152	1	exonic	SMAP2	.	synonymous SNV	SMAP2:NM_001198978:exon9:c.G1053A:p.Q351Q,SMAP2:NM_001198979:exon9:c.G1128A:p.Q376Q,SMAP2:NM_001198980:exon9:c.G903A:p.Q301Q,SMAP2:NM_022733:exon9:c.G1143A:p.Q381Q	rs41312030	.	.	0.0215	.	0.028	.	.	.	.	.	.	.	.	.	.	.	.	1440.2	snp	FAO=151	FDP=151	FR=.	FRO=0	FSAF=63	FSAR=88	FSRF=0	FSRR=0	FWDB=0.00964597	FXX=0.00657851	LEN=1	MLLD=175.546	OALT=A	OID=.	OMAPALT=A	OPOS=40882747
chr1	40980731	40980731	G	T	0.985849	209	212	4	exonic	EXO5	.	nonsynonymous SNV	EXO5:NM_022774:exon3:c.G515T:p.G172V	rs11208299	.	.	0.3716	.	0.7	.	.	1	T	0	B	0.478	N	0.94	P	1.83	T	1945.53	snp	FAO=209	FDP=209	FR=.	FRO=0	FSAF=122	FSAR=87	FSRF=0	FSRR=0	FWDB=0.00170344	FXX=0.0141503	LEN=1	MLLD=345.564	OALT=T	OID=.	OMAPALT=T	OPOS=40980731
chr1	41013015	41013015	C	T	1	29	29	3	exonic	ZNF684	.	synonymous SNV	ZNF684:NM_152373:exon5:c.C1020T:p.S340S	rs2297755	.	.	0.1017	.	0.45	.	.	.	.	.	.	.	.	.	.	.	.	279.431	snp	FAO=29	FDP=29	FR=.	FRO=0	FSAF=14	FSAR=15	FSRF=0	FSRR=0	FWDB=-0.0181391	FXX=0	LEN=1	MLLD=200.999	OALT=T	OID=.	OMAPALT=T	OPOS=41013015
chr1	41013099	41013099	A	C	0.955882	130	136	3	exonic	ZNF684	.	synonymous SNV	ZNF684:NM_152373:exon5:c.A1104C:p.S368S	.	.	.	.	.	.	.	.	.	.	.	.	.	.	.	.	.	.	1188.33	snp	FAO=132	FDP=136	FR=.	FRO=4	FSAF=58	FSAR=74	FSRF=0	FSRR=4	FWDB=0.0463109	FXX=0	LEN=1	MLLD=52.6315	OALT=C	OID=.	OMAPALT=C	OPOS=41013099
chr1	41013260	41013260	C	T	0.978873	139	142	2	UTR3	ZNF684	NM_152373:c.*128C>T	.	.	rs2297756	.	.	.	.	0.71	.	.	.	.	.	.	.	.	.	.	.	.	1274.96	snp	FAO=139	FDP=142	FR=.	FRO=3	FSAF=52	FSAR=87	FSRF=0	FSRR=3	FWDB=-0.0224693	FXX=0	LEN=1	MLLD=254.272	OALT=T	OID=.	OMAPALT=T	OPOS=41013260
chr1	41101572	41101572	A	G	0.988571	173	175	1	intronic	RIMS3	.	.	.	rs2253835	.	.	0.7971	.	0.93	.	.	.	.	.	.	.	.	.	.	.	.	1674.35	snp	FAO=175	FDP=175	FR=.	FRO=0	FSAF=86	FSAR=89	FSRF=0	FSRR=0	FWDB=0.0159293	FXX=0	LEN=1	MLLD=229.349	OALT=G	OID=.	OMAPALT=G	OPOS=41101572
chr1	41107612	41107612	C	G	0.968421	92	95	1	UTR5	RIMS3	NM_014747:c.-15G>C	.	.	rs2076332	.	.	0.2672	.	0.28	.	.	.	.	.	.	.	.	.	.	.	.	895.16	snp	FAO=94	FDP=94	FR=.	FRO=0	FSAF=29	FSAR=65	FSRF=0	FSRR=0	FWDB=0.0570527	FXX=0.0105252	LEN=1	MLLD=313.228	OALT=G	OID=.	OMAPALT=G	OPOS=41107612
chr1	41204569	41204569	C	T	0.992537	133	134	2	exonic	NFYC	.	synonymous SNV	NFYC:NM_001142587:exon2:c.C54T:p.S18S,NFYC:NM_001142588:exon2:c.C54T:p.S18S,NFYC:NM_001142589:exon2:c.C54T:p.S18S,NFYC:NM_014223:exon2:c.C54T:p.S18S,NFYC:NM_001142590:exon7:c.C54T:p.S18S	rs1057925	.	.	0.5844	.	0.59	.	.	.	.	.	.	.	.	.	.	.	.	1251.14	snp	FAO=133	FDP=133	FR=.	FRO=0	FSAF=70	FSAR=63	FSRF=0	FSRR=0	FWDB=-0.062328	FXX=0.00746213	LEN=1	MLLD=194.968	OALT=T	OID=.	OMAPALT=T	OPOS=41204569
chr1	41284119	41284119	C	G	1	12	12	2	intronic	KCNQ4	.	.	.	rs2296838	.	.	.	.	0.34	.	.	.	.	.	.	.	.	.	.	.	.	107.812	snp	FAO=12	FDP=12	FR=.	FRO=0	FSAF=8	FSAR=4	FSRF=0	FSRR=0	FWDB=-0.00631996	FXX=0	LEN=1	MLLD=59.765	OALT=G	OID=.	OMAPALT=G	OPOS=41284119
chr1	41285087	41285087	T	C	0.990805	431	435	1	exonic	KCNQ4	.	synonymous SNV	KCNQ4:NM_004700:exon5:c.T777C:p.A259A,KCNQ4:NM_172163:exon5:c.T777C:p.A259A	rs4660468	CLINSIG=non-pathogenic;CLNDBN=not_specified;CLNREVSTAT=criteria_provided\x2c_single_submitter;CLNACC=RCV000038247.2;CLNDSDB=MedGen;CLNDSDBID=CN169374	.	0.7269	.	0.73	.	.	.	.	.	.	.	.	0	P	.	.	3824.81	snp	FAO=398	FDP=398	FR=.	FRO=0	FSAF=221	FSAR=177	FSRF=0	FSRR=0	FWDB=0.00608269	FXX=0.00499988	LEN=1	MLLD=184.122	OALT=C	OID=.	OMAPALT=C	OPOS=41285087
chr1	41285585	41285585	G	A	0.994152	170	171	1	exonic	KCNQ4	.	synonymous SNV	KCNQ4:NM_004700:exon6:c.G873A:p.P291P,KCNQ4:NM_172163:exon6:c.G873A:p.P291P	rs12117176	CLINSIG=non-pathogenic;CLNDBN=not_specified;CLNREVSTAT=criteria_provided\x2c_single_submitter;CLNACC=RCV000038249.2;CLNDSDB=MedGen;CLNDSDBID=CN169374	.	0.085	.	0.25	.	.	.	.	.	.	.	.	0	P	.	.	1605.63	snp	FAO=170	FDP=170	FR=.	FRO=0	FSAF=84	FSAR=86	FSRF=0	FSRR=0	FWDB=-0.0298549	FXX=0.00584761	LEN=1	MLLD=75.3334	OALT=A	OID=.	OMAPALT=A	OPOS=41285585
chr1	41285591	41285591	A	G	1	170	170	1	exonic	KCNQ4	.	synonymous SNV	KCNQ4:NM_004700:exon6:c.A879G:p.T293T,KCNQ4:NM_172163:exon6:c.A879G:p.T293T	rs12143503	CLINSIG=non-pathogenic;CLNDBN=not_specified;CLNREVSTAT=criteria_provided\x2c_single_submitter;CLNACC=RCV000038250.2;CLNDSDB=MedGen;CLNDSDBID=CN169374	.	0.0824	.	0.25	.	.	.	.	.	.	.	.	0	P	.	.	1634.95	snp	FAO=171	FDP=171	FR=.	FRO=0	FSAF=84	FSAR=87	FSRF=0	FSRR=0	FWDB=0.0261917	FXX=0	LEN=1	MLLD=159.877	OALT=G	OID=.	OMAPALT=G	OPOS=41285591
chr1	41304306	41304306	A	G	0.786164	125	159	1	UTR3	KCNQ4	NM_172163:c.*111A>G,NM_004700:c.*111A>G	.	.	rs55862109	.	.	.	.	0.07	.	.	.	.	.	.	.	.	.	.	.	.	898.062	snp	FAO=125	FDP=152	FR=.	FRO=27	FSAF=47	FSAR=78	FSRF=0	FSRR=27	FWDB=-0.00804196	FXX=0.0440224	LEN=1	MLLD=179.313	OALT=G	OID=.	OMAPALT=G	OPOS=41304306
chr1	41466803	41466803	G	A	0.946809	89	94	1	intronic	CTPS1	.	.	.	rs12718433	.	.	0.4138	.	0.58	.	.	.	.	.	.	.	.	.	.	.	.	770.432	snp	FAO=87	FDP=88	FR=.	FRO=1	FSAF=32	FSAR=55	FSRF=1	FSRR=0	FWDB=0.0506545	FXX=0.063823	LEN=1	MLLD=59.4639	OALT=A	OID=.	OMAPALT=A	OPOS=41466803
chr1	41475085	41475085	A	G	1	90	90	2	intronic	CTPS1	.	.	.	rs12144160	.	.	0.5574	.	0.66	.	.	.	.	.	.	.	.	.	.	.	.	869.654	snp	FAO=90	FDP=90	FR=.	FRO=0	FSAF=58	FSAR=32	FSRF=0	FSRR=0	FWDB=-0.00647811	FXX=0	LEN=1	MLLD=66.2785	OALT=G	OID=.	OMAPALT=G	OPOS=41475085
chr1	41485902	41485902	C	G	0.992857	139	140	1	exonic	SLFNL1	.	nonsynonymous SNV	SLFNL1:NM_144990:exon2:c.G431C:p.R144T,SLFNL1:NM_001168247:exon3:c.G431C:p.R144T,SLFNL1:NM_001300859:exon3:c.G431C:p.R144T	rs3738368	.	.	0.3076	.	0.32	.	.	0.01	D	0.972	D	0.045	N	0.906	P	0.24	T	1350.94	snp	FAO=140	FDP=140	FR=.	FRO=0	FSAF=72	FSAR=68	FSRF=0	FSRR=0	FWDB=0.0277422	FXX=0	LEN=1	MLLD=78.8988	OALT=G	OID=.	OMAPALT=G	OPOS=41485902
chr1	41486245	41486245	C	T	1	298	298	1	exonic	SLFNL1	.	nonsynonymous SNV	SLFNL1:NM_144990:exon2:c.G88A:p.A30T,SLFNL1:NM_001168247:exon3:c.G88A:p.A30T,SLFNL1:NM_001300859:exon3:c.G88A:p.A30T	rs1138293	.	.	0.196	.	0.2	.	.	0.27	T	0.003	B	0.082	N	1	P	0.19	T	2808.4	snp	FAO=292	FDP=292	FR=.	FRO=0	FSAF=139	FSAR=153	FSRF=0	FSRR=0	FWDB=0.00057559	FXX=0.0201336	LEN=1	MLLD=201.562	OALT=T	OID=.	OMAPALT=T	OPOS=41486245
chr1	41494222	41494222	G	T	0.995935	245	246	2	ncRNA_exonic	SLFNL1-AS1	.	.	.	rs11578697	.	.	0.4894	.	0.63	.	.	.	.	.	.	.	.	.	.	.	.	2371.83	snp	FAO=250	FDP=250	FR=.	FRO=0	FSAF=135	FSAR=115	FSRF=0	FSRR=0	FWDB=-0.0745222	FXX=0.00398391	LEN=1	MLLD=64.341	OALT=T	OID=.	OMAPALT=T	OPOS=41494222
chr1	41950312	41950312	T	C	1	147	147	1	UTR5	EDN2	NM_001302269:c.-40A>G,NM_001956:c.-40A>G	.	.	rs2984691	.	.	0.9422	.	0.97	.	.	.	.	.	.	.	.	.	.	.	.	1409.71	snp	FAO=147	FDP=147	FR=.	FRO=0	FSAF=59	FSAR=88	FSRF=0	FSRR=0	FWDB=-0.00277345	FXX=0	LEN=1	MLLD=122.951	OALT=C	OID=.	OMAPALT=C	OPOS=41950312
chr1	41976328	41976328	T	C	1	52	52	1	exonic	HIVEP3	.	nonsynonymous SNV	HIVEP3:NM_001127714:exon8:c.A7012G:p.T2338A,HIVEP3:NM_024503:exon9:c.A7015G:p.T2339A	rs9439043	.	.	0.9972	.	1	.	.	1	T	0	B	0.392	N	1	P	3.45	T	488.23	snp	FAO=52	FDP=52	FR=.	FRO=0	FSAF=33	FSAR=19	FSRF=0	FSRR=0	FWDB=0.00903328	FXX=0	LEN=1	MLLD=74.973	OALT=C	OID=.	OMAPALT=C	OPOS=41976328
chr1	41978566	41978566	T	G	0.954545	42	44	1	exonic	HIVEP3	.	nonsynonymous SNV	HIVEP3:NM_001127714:exon7:c.A6326C:p.D2109A,HIVEP3:NM_024503:exon8:c.A6326C:p.D2109A	rs2991344	.	.	1	.	1	.	.	1	T	0	B	0.025	N	1	P	3.51	T	415.481	snp	FAO=44	FDP=44	FR=.	FRO=0	FSAF=21	FSAR=23	FSRF=0	FSRR=0	FWDB=-0.00322104	FXX=0.0434688	LEN=1	MLLD=46.9652	OALT=G	OID=.	OMAPALT=G	OPOS=41978566
chr1	41978825	41978825	C	G	0.990991	220	222	1	exonic	HIVEP3	.	nonsynonymous SNV	HIVEP3:NM_001127714:exon7:c.G6067C:p.A2023P,HIVEP3:NM_024503:exon8:c.G6067C:p.A2023P	rs2483689	.	.	1	.	1	.	.	1	T	0	B	0.037	N	1	P	3.66	T	2089.56	snp	FAO=222	FDP=222	FR=.	FRO=0	FSAF=99	FSAR=123	FSRF=0	FSRR=0	FWDB=0.0194889	FXX=0.0044841	LEN=1	MLLD=287.409	OALT=G	OID=.	OMAPALT=G	OPOS=41978825
chr1	41979155	41979156	TA	CG	#VALUE!	2;6	9	1;1	exonic	HIVEP3	.	nonframeshift substitution	HIVEP3:NM_001127714:exon7:c.5736_5737CG,HIVEP3:NM_024503:exon8:c.5736_5737CG	.	.	.	.	.	.	.	.	.	.	.	.	.	.	.	.	.	.	82.0863	mnp;snp	FAO=2,7	FDP=9	FR=.,.	FRO=0	FSAF=0,3	FSAR=2,4	FSRF=0	FSRR=0	FWDB=-0.0110927,-0.0031863	FXX=0	LEN=2,1	MLLD=139.997,186.047	OALT=CG,G	OID=.,.	OMAPALT=CG,TG	OPOS=41979155,41979156
chr1	41979156	41979156	A	G	#VALUE!	2;6	9	1;1	exonic	HIVEP3	.	synonymous SNV	HIVEP3:NM_001127714:exon7:c.T5736C:p.A1912A,HIVEP3:NM_024503:exon8:c.T5736C:p.A1912A	rs615177	.	.	0.605	.	0.99	.	.	.	.	.	.	.	.	.	.	.	.	82.0863	mnp;snp	FAO=2,7	FDP=9	FR=.,.	FRO=0	FSAF=0,3	FSAR=2,4	FSRF=0	FSRR=0	FWDB=-0.0110927,-0.0031863	FXX=0	LEN=2,1	MLLD=139.997,186.047	OALT=CG,G	OID=.,.	OMAPALT=CG,TG	OPOS=41979155,41979156
chr1	42619152	42619152	C	A	0.99115	112	113	2	exonic	GUCA2B	.	nonsynonymous SNV	GUCA2B:NM_007102:exon1:c.C31A:p.P11T	rs2297567	.	.	0.1888	.	0.3	.	.	0.33	T	0	B	0	N	1	P	1.01	T	1065.41	snp	FAO=112	FDP=112	FR=.	FRO=0	FSAF=61	FSAR=51	FSRF=0	FSRR=0	FWDB=0.0113286	FXX=0.00884877	LEN=1	MLLD=220.135	OALT=A	OID=.	OMAPALT=A	OPOS=42619152
chr1	42629040	42629040	A	G	1	91	91	2	intronic	GUCA2A	.	.	.	rs2232224	.	.	0.9987	.	1	.	.	.	.	.	.	.	.	.	.	.	.	865.21	snp	FAO=91	FDP=91	FR=.	FRO=0	FSAF=28	FSAR=63	FSRF=0	FSRR=0	FWDB=-0.0474399	FXX=0	LEN=1	MLLD=295.674	OALT=G	OID=.	OMAPALT=G	OPOS=42629040
chr1	42656868	42656868	C	G	1	123	123	1	intronic	FOXJ3	.	.	.	rs1085252	.	.	.	.	0.36	.	.	.	.	.	.	.	.	.	.	.	.	1170.84	snp	FAO=123	FDP=123	FR=.	FRO=0	FSAF=66	FSAR=57	FSRF=0	FSRR=0	FWDB=0.0133374	FXX=0	LEN=1	MLLD=66.1184	OALT=G	OID=.	OMAPALT=G	OPOS=42656868
chr1	43212431	43212431	A	G	0.795699	148	186	1	exonic	P3H1	.	synonymous SNV	P3H1:NM_022356:exon15:c.T2148C:p.G716G	rs4660662	.	.	.	.	1	.	.	.	.	.	.	.	.	.	.	.	.	1717.72	snp	FAO=183	FDP=185	FR=.,HEALED	FRO=0	FSAF=87	FSAR=96	FSRF=0	FSRR=0	FWDB=-0.000469121	FXX=0.0159566	LEN=1	MLLD=59.9219	OALT=G	OID=.	OMAPALT=G	OPOS=43212431
chr1	43300663	43300663	T	C	1	111	111	1	intronic	ERMAP	.	.	.	rs4660672	.	.	0.717	.	0.81	.	.	.	.	.	.	.	.	.	.	.	.	1064.82	snp	FAO=112	FDP=112	FR=.	FRO=0	FSAF=77	FSAR=35	FSRF=0	FSRR=0	FWDB=0.00236937	FXX=0	LEN=1	MLLD=355.846	OALT=C	OID=.	OMAPALT=C	OPOS=43300663
chr1	43395635	43395635	C	T	1	101	101	2	exonic	SLC2A1	.	synonymous SNV	SLC2A1:NM_006516:exon5:c.G588A:p.P196P	rs2229682	CLINSIG=non-pathogenic;CLNDBN=not_specified;CLNREVSTAT=criteria_provided\x2c_multiple_submitters\x2c_no_conflicts;CLNACC=RCV000081436.4;CLNDSDB=MedGen;CLNDSDBID=CN169374	.	0.2034	.	0.23	.	.	.	.	.	.	.	.	.	.	.	.	961.332	snp	FAO=101	FDP=101	FR=.	FRO=0	FSAF=43	FSAR=58	FSRF=0	FSRR=0	FWDB=-0.0241177	FXX=0	LEN=1	MLLD=341.225	OALT=T	OID=.	OMAPALT=T	OPOS=43395635
chr1	43396414	43396414	G	A	1	45	45	1	exonic	SLC2A1	.	synonymous SNV	SLC2A1:NM_006516:exon4:c.C399T:p.C133C	rs11537641	CLINSIG=non-pathogenic|non-pathogenic;CLNDBN=not_specified|not_provided;CLNREVSTAT=criteria_provided\x2c_multiple_submitters\x2c_no_conflicts|criteria_provided\x2c_single_submitter;CLNACC=RCV000081433.4|RCV000128103.1;CLNDSDB=MedGen|MedGen;CLNDSDBID=CN169374|CN221809	.	0.1987	.	0.24	.	.	.	.	.	.	.	.	.	.	.	.	423.687	snp	FAO=45	FDP=45	FR=.	FRO=0	FSAF=18	FSAR=27	FSRF=0	FSRR=0	FWDB=-0.0200131	FXX=0	LEN=1	MLLD=71.9632	OALT=A	OID=.	OMAPALT=A	OPOS=43396414
chr1	43663376	43663376	A	G	0.978873	278	284	3	intronic	CFAP57	.	.	.	rs513009	.	.	0.9212	.	0.93	.	.	.	.	.	.	.	.	.	.	.	.	2595.69	snp	FAO=279	FDP=279	FR=.	FRO=0	FSAF=138	FSAR=141	FSRF=0	FSRR=0	FWDB=0.0401959	FXX=0.017605	LEN=1	MLLD=57.3476	OALT=G	OID=.	OMAPALT=G	OPOS=43663376
chr1	43672636	43672636	T	G	1	172	172	1	intronic	CFAP57	.	.	.	rs11210812	.	.	0.5541	.	0.72	.	.	.	.	.	.	.	.	.	.	.	.	1713.06	snp	FAO=179	FDP=179	FR=.	FRO=0	FSAF=87	FSAR=92	FSRF=0	FSRR=0	FWDB=0.0164684	FXX=0	LEN=1	MLLD=379.078	OALT=G	OID=.	OMAPALT=G	OPOS=43672636
chr1	43675467	43675467	G	A	1	486	486	1	exonic	CFAP57	.	synonymous SNV	CFAP57:NM_001167965:exon11:c.G1809A:p.S603S,CFAP57:NM_001195831:exon11:c.G1809A:p.S603S,CFAP57:NM_152498:exon11:c.G1809A:p.S603S	rs2453412	.	.	0.8758	.	0.89	.	.	.	.	.	.	.	.	.	.	.	.	3844.04	snp	FAO=399	FDP=399	FR=.	FRO=0	FSAF=196	FSAR=203	FSRF=0	FSRR=0	FWDB=0.00826068	FXX=0.00249994	LEN=1	MLLD=97.04	OALT=A	OID=.	OMAPALT=A	OPOS=43675467
chr1	43700140	43700140	A	G	1	53	53	1	intronic	CFAP57	.	.	.	rs2483688	.	.	.	.	0.95	.	.	.	.	.	.	.	.	.	.	.	.	497.112	snp	FAO=53	FDP=53	FR=.	FRO=0	FSAF=33	FSAR=20	FSRF=0	FSRR=0	FWDB=0.0328514	FXX=0	LEN=1	MLLD=73.5879	OALT=G	OID=.	OMAPALT=G	OPOS=43700140
chr1	43771017	43771017	A	-	0.985401	135	137	3	intronic	TIE1	.	.	.	rs3831248	.	.	0.6136	.	0.9	.	.	.	.	.	.	.	.	.	.	.	.	799.081	del	FAO=137	FDP=137	FR=.	FRO=0	FSAF=56	FSAR=81	FSRF=0	FSRR=0	FWDB=0.02572	FXX=0	LEN=1	MLLD=29.3855	OALT=-	OID=.	OMAPALT=T	OPOS=43771017
chr1	43777852	43777852	C	T	0.978836	185	189	3	intronic	TIE1	.	.	.	rs1999595	.	.	0.8648	.	0.86	.	.	.	.	.	.	.	.	.	.	.	.	1713.8	snp	FAO=185	FDP=189	FR=.	FRO=4	FSAF=103	FSAR=82	FSRF=4	FSRR=0	FWDB=0.0045274	FXX=0	LEN=1	MLLD=312.769	OALT=T	OID=.	OMAPALT=T	OPOS=43777852
chr1	43779564	43779564	T	C	0.983516	179	182	1	exonic	TIE1	.	synonymous SNV	TIE1:NM_001253357:exon14:c.T2199C:p.A733A,TIE1:NM_005424:exon14:c.T2334C:p.A778A	rs3120276	.	.	0.612	.	0.9	.	.	.	.	.	.	.	.	.	.	.	.	1687.05	snp	FAO=181	FDP=181	FR=.	FRO=0	FSAF=89	FSAR=92	FSRF=0	FSRR=0	FWDB=0.0127277	FXX=0.0054942	LEN=1	MLLD=248.518	OALT=C	OID=.	OMAPALT=C	OPOS=43779564
chr1	43782846	43782846	G	A	1	189	189	1	intronic	TIE1	.	.	.	rs1198982	.	.	0.6093	.	0.89	.	.	.	.	.	.	.	.	.	.	.	.	1810.03	snp	FAO=188	FDP=188	FR=.	FRO=0	FSAF=110	FSAR=78	FSRF=0	FSRR=0	FWDB=-0.0372811	FXX=0.00529073	LEN=1	MLLD=244.153	OALT=A	OID=.	OMAPALT=A	OPOS=43782846
chr1	43855490	43855490	C	T	0.989437	281	284	1	upstream	MED8,SZT2	.	.	.	rs116004196	.	.	0.0493	.	0.049	.	.	.	.	.	.	.	.	.	.	.	.	2641.69	snp	FAO=281	FDP=281	FR=.	FRO=0	FSAF=143	FSAR=138	FSRF=0	FSRR=0	FWDB=0.0378918	FXX=0.0140346	LEN=1	MLLD=296.051	OALT=T	OID=.	OMAPALT=T	OPOS=43855490
chr1	44035352	44035352	C	T	0.961039	74	77	2	exonic	PTPRF	.	synonymous SNV	PTPRF:NM_002840:exon6:c.C471T:p.A157A,PTPRF:NM_130440:exon6:c.C471T:p.A157A	rs1065771	.	.	0.31	.	0.34	.	.	.	.	.	.	.	.	.	.	.	.	677.532	snp	FAO=74	FDP=76	FR=.	FRO=2	FSAF=28	FSAR=46	FSRF=1	FSRR=1	FWDB=0.0026184	FXX=0.0129853	LEN=1	MLLD=256.44	OALT=T	OID=.	OMAPALT=T	OPOS=44035352
chr1	44044468	44044468	C	T	1	187	187	1	intronic	PTPRF	.	.	.	rs11210874	.	.	0.321	.	0.42	.	.	.	.	.	.	.	.	.	.	.	.	1794.73	snp	FAO=187	FDP=187	FR=.	FRO=0	FSAF=92	FSAR=95	FSRF=0	FSRR=0	FWDB=-0.0227132	FXX=0	LEN=1	MLLD=233.11	OALT=T	OID=.	OMAPALT=T	OPOS=44044468
chr1	44057668	44057668	G	T	1	165	165	3	intronic	PTPRF	.	.	.	rs7540068	.	.	0.319	.	0.5	.	.	.	.	.	.	.	.	.	.	.	.	1578.03	snp	FAO=165	FDP=165	FR=.	FRO=0	FSAF=64	FSAR=101	FSRF=0	FSRR=0	FWDB=0.00205114	FXX=0	LEN=1	MLLD=54.8152	OALT=T	OID=.	OMAPALT=T	OPOS=44057668
chr1	44058265	44058265	C	A	0.939024	77	82	3	exonic	PTPRF	.	synonymous SNV	PTPRF:NM_002840:exon11:c.C1806A:p.A602A,PTPRF:NM_130440:exon11:c.C1806A:p.A602A	rs3828151	.	.	0.4037	.	0.57	.	.	.	.	.	.	.	.	0	P	.	.	685.146	snp	FAO=78	FDP=82	FR=.	FRO=4	FSAF=14	FSAR=64	FSRF=4	FSRR=0	FWDB=0.0228495	FXX=0	LEN=1	MLLD=311.667	OALT=A	OID=.	OMAPALT=A	OPOS=44058265
chr1	44064319	44064319	A	G	1	243	243	2	intronic	PTPRF	.	.	.	rs17849103	.	.	.	.	0.56	.	.	.	.	.	.	.	.	.	.	.	.	2325.6	snp	FAO=243	FDP=243	FR=.	FRO=0	FSAF=111	FSAR=132	FSRF=0	FSRR=0	FWDB=-0.0380549	FXX=0	LEN=1	MLLD=77.5518	OALT=G	OID=.	OMAPALT=G	OPOS=44064319
chr1	44067859	44067859	A	G	1	80	80	1	intronic	PTPRF	.	.	.	rs12023161	.	.	.	.	0.56	.	.	.	.	.	.	.	.	.	.	.	.	773.397	snp	FAO=80	FDP=80	FR=.	FRO=0	FSAF=41	FSAR=39	FSRF=0	FSRR=0	FWDB=0.0476763	FXX=0	LEN=1	MLLD=161.247	OALT=G	OID=.	OMAPALT=G	OPOS=44067859
chr1	44071221	44071221	G	A	1	166	166	1	exonic	PTPRF	.	synonymous SNV	PTPRF:NM_130440:exon18:c.G3384A:p.V1128V,PTPRF:NM_002840:exon19:c.G3411A:p.V1137V	rs631248	.	.	0.7694	.	0.79	.	.	.	.	.	.	.	.	0	P	.	.	1590.06	snp	FAO=166	FDP=166	FR=.	FRO=0	FSAF=86	FSAR=80	FSRF=0	FSRR=0	FWDB=0.0209419	FXX=0	LEN=1	MLLD=202.337	OALT=A	OID=.	OMAPALT=A	OPOS=44071221
chr1	44072018	44072018	C	T	0.996283	268	269	2	exonic	PTPRF	.	synonymous SNV	PTPRF:NM_130440:exon19:c.C3564T:p.T1188T,PTPRF:NM_002840:exon20:c.C3591T:p.T1197T	rs1065772	.	.	0.3488	.	0.48	.	.	.	.	.	.	.	.	0	P	.	.	2560.21	snp	FAO=268	FDP=268	FR=.	FRO=0	FSAF=142	FSAR=126	FSRF=0	FSRR=0	FWDB=-0.00905807	FXX=0.00371733	LEN=1	MLLD=49.0278	OALT=T	OID=.	OMAPALT=T	OPOS=44072018
chr1	44072066	44072066	C	T	0.961832	126	131	4	exonic	PTPRF	.	synonymous SNV	PTPRF:NM_130440:exon19:c.C3612T:p.P1204P,PTPRF:NM_002840:exon20:c.C3639T:p.P1213P	rs10890266	.	.	0.3617	.	0.48	.	.	0.05	D	.	.	0.004	N	0	P	1.17	T	1148.18	snp	FAO=127	FDP=131	FR=.	FRO=4	FSAF=70	FSAR=57	FSRF=4	FSRR=0	FWDB=-0.0253581	FXX=0	LEN=1	MLLD=272.357	OALT=T	OID=.	OMAPALT=T	OPOS=44072066
chr1	44079411	44079411	T	C	0.992958	141	142	1	intronic	PTPRF	.	.	.	rs603542	.	.	0.6649	.	0.71	.	.	.	.	.	.	.	.	.	.	.	.	1382.03	snp	FAO=145	FDP=145	FR=.	FRO=0	FSAF=46	FSAR=99	FSRF=0	FSRR=0	FWDB=0.0822084	FXX=0.0136045	LEN=1	MLLD=113.212	OALT=C	OID=.	OMAPALT=C	OPOS=44079411
chr1	44083015	44083015	G	A	0.990566	210	212	2	intronic	PTPRF	.	.	.	rs653953	.	.	.	.	0.69	.	.	.	.	.	.	.	.	.	.	.	.	2038.09	snp	FAO=219	FDP=219	FR=.	FRO=0	FSAF=110	FSAR=109	FSRF=0	FSRR=0	FWDB=0.0222869	FXX=0.00904936	LEN=1	MLLD=45.5131	OALT=A	OID=.	OMAPALT=A	OPOS=44083015
chr1	44083110	44083110	C	T	1	212	212	1	intronic	PTPRF	.	.	.	rs571862	.	.	0.7479	.	0.95	.	.	.	.	.	.	.	.	.	.	.	.	2044.76	snp	FAO=214	FDP=214	FR=.	FRO=0	FSAF=101	FSAR=113	FSRF=0	FSRR=0	FWDB=0.0451489	FXX=0	LEN=1	MLLD=263.729	OALT=T	OID=.	OMAPALT=T	OPOS=44083110
chr1	44083507	44083507	T	C	0.994475	180	181	1	exonic	PTPRF	.	synonymous SNV	PTPRF:NM_130440:exon24:c.T4269C:p.G1423G,PTPRF:NM_002840:exon25:c.T4296C:p.G1432G	rs641365	.	.	0.7479	.	0.95	.	.	.	.	.	.	.	.	0	P	.	.	1703.56	snp	FAO=180	FDP=180	FR=.	FRO=0	FSAF=91	FSAR=89	FSRF=0	FSRR=0	FWDB=-0.0324829	FXX=0.00552456	LEN=1	MLLD=125.622	OALT=C	OID=.	OMAPALT=C	OPOS=44083507
chr1	44083519	44083519	G	A	0.989071	181	183	2	exonic	PTPRF	.	synonymous SNV	PTPRF:NM_130440:exon24:c.G4281A:p.R1427R,PTPRF:NM_002840:exon25:c.G4308A:p.R1436R	rs641351	.	.	0.7478	.	0.95	.	.	.	.	.	.	.	.	0	P	.	.	1693.91	snp	FAO=181	FDP=181	FR=.	FRO=0	FSAF=90	FSAR=91	FSRF=0	FSRR=0	FWDB=0.031949	FXX=0.0109284	LEN=1	MLLD=65.4587	OALT=A	OID=.	OMAPALT=A	OPOS=44083519
chr1	44084739	44084739	C	T	0.988701	175	177	1	exonic	PTPRF	.	synonymous SNV	PTPRF:NM_130440:exon26:c.C4485T:p.R1495R,PTPRF:NM_002840:exon27:c.C4512T:p.R1504R	rs1143701	.	.	0.7478	.	0.95	.	.	1	T	.	.	0.005	N	0	P	.	.	1661.62	snp	FAO=175	FDP=175	FR=.	FRO=0	FSAF=69	FSAR=106	FSRF=0	FSRR=0	FWDB=0.00444979	FXX=0.0112988	LEN=1	MLLD=146.649	OALT=T	OID=.	OMAPALT=T	OPOS=44084739
chr1	44086831	44086831	C	T	0.990099	100	101	1	exonic	PTPRF	.	synonymous SNV	PTPRF:NM_130440:exon32:c.C5556T:p.Y1852Y,PTPRF:NM_002840:exon33:c.C5583T:p.Y1861Y	rs1143702	.	.	0.6659	.	0.71	.	.	.	.	.	.	.	.	0	P	.	.	961.453	snp	FAO=101	FDP=101	FR=.	FRO=0	FSAF=59	FSAR=42	FSRF=0	FSRR=0	FWDB=0.0108418	FXX=0	LEN=1	MLLD=236.247	OALT=T	OID=.	OMAPALT=T	OPOS=44086831
chr1	44137257	44137257	C	A	1	97	97	1	exonic	KDM4A	.	nonsynonymous SNV	KDM4A:NM_014663:exon11:c.C1445A:p.A482E	rs586339	.	.	0.7288	.	0.95	.	.	1	T	0	B	0.615	N	1	P	2.59	T	918.999	snp	FAO=96	FDP=96	FR=.	FRO=0	FSAF=34	FSAR=62	FSRF=0	FSRR=0	FWDB=-0.023224	FXX=0.0103082	LEN=1	MLLD=226.635	OALT=A	OID=.	OMAPALT=A	OPOS=44137257
chr1	44401384	44401384	A	G	1	55	55	1	exonic	ARTN	.	nonsynonymous SNV	ARTN:NM_001136215:exon2:c.A56G:p.Q19R,ARTN:NM_057090:exon3:c.A56G:p.Q19R,ARTN:NM_057091:exon3:c.A56G:p.Q19R	rs2242637	.	.	0.9247	.	0.92	.	.	0.98	T	0	B	.	.	1	P	0.92	T	519.799	snp	FAO=55	FDP=55	FR=.	FRO=0	FSAF=23	FSAR=32	FSRF=0	FSRR=0	FWDB=0.0265801	FXX=0	LEN=1	MLLD=166.688	OALT=G	OID=.	OMAPALT=G	OPOS=44401384
chr1	44415415	44415415	C	T	0.991228	113	114	1	exonic	IPO13	.	synonymous SNV	IPO13:NM_014652:exon2:c.C411T:p.D137D	rs2240447	.	.	0.7851	.	0.79	.	.	.	.	.	.	.	.	.	.	.	.	1059.02	snp	FAO=113	FDP=113	FR=.	FRO=0	FSAF=64	FSAR=49	FSRF=0	FSRR=0	FWDB=0.0172329	FXX=0.00877116	LEN=1	MLLD=203.609	OALT=T	OID=.	OMAPALT=T	OPOS=44415415
chr1	44426025	44426025	G	A	1	185	185	1	intronic	IPO13	.	.	.	rs2301993	.	.	0.7849	.	0.78	.	.	.	.	.	.	.	.	.	.	.	.	1770.66	snp	FAO=185	FDP=185	FR=.	FRO=0	FSAF=72	FSAR=113	FSRF=0	FSRR=0	FWDB=0.010773	FXX=0	LEN=1	MLLD=73.4451	OALT=A	OID=.	OMAPALT=A	OPOS=44426025
chr1	44432500	44432500	C	G	0.968254	122	126	4	intronic	IPO13	.	.	.	rs4660759	.	.	0.7848	.	0.78	.	.	.	.	.	.	.	.	.	.	.	.	1131.05	snp	FAO=122	FDP=124	FR=.	FRO=2	FSAF=73	FSAR=49	FSRF=1	FSRR=1	FWDB=0.00316148	FXX=0.0158718	LEN=1	MLLD=267.087	OALT=G	OID=.	OMAPALT=G	OPOS=44432500
chr1	44442521	44442521	A	C	0.991903	245	247	4	intronic	ATP6V0B	.	.	.	rs12410334	.	.	0.8193	.	0.82	.	.	.	.	.	.	.	.	.	.	.	.	2329.05	snp	FAO=245	FDP=245	FR=.	FRO=0	FSAF=134	FSAR=111	FSRF=0	FSRR=0	FWDB=0.0074203	FXX=0.0466908	LEN=1	MLLD=53.5242	OALT=C	OID=.	OMAPALT=C	OPOS=44442521
chr1	44595113	44595113	G	C	1	229	229	1	exonic	KLF17	.	nonsynonymous SNV	KLF17:NM_173484:exon2:c.G170C:p.S57T	rs2429051	.	.	0.664	.	0.69	.	.	0.4	T	0.183	B	0.653	N	1	P	2.95	T	2216.97	snp	FAO=230	FDP=230	FR=.	FRO=0	FSAF=122	FSAR=108	FSRF=0	FSRR=0	FWDB=0.016164	FXX=0	LEN=1	MLLD=115.471	OALT=C	OID=.	OMAPALT=C	OPOS=44595113
chr1	44595410	44595410	A	G	0.986014	141	143	2	exonic	KLF17	.	nonsynonymous SNV	KLF17:NM_173484:exon2:c.A467G:p.N156S	rs2485652	.	.	0.3726	.	0.47	.	.	0.94	T	0	B	0.163	N	1	P	3.17	T	1337.75	snp	FAO=142	FDP=142	FR=.	FRO=0	FSAF=134	FSAR=8	FSRF=0	FSRR=0	FWDB=0.00954164	FXX=0.0138879	LEN=1	MLLD=64.3605	OALT=G	OID=.	OMAPALT=G	OPOS=44595410
chr1	44595426	44595426	G	A	1	230	230	2	exonic	KLF17	.	synonymous SNV	KLF17:NM_173484:exon2:c.G483A:p.S161S	rs2429050	.	.	0.3724	.	0.47	.	.	.	.	.	.	.	.	.	.	.	.	2217.29	snp	FAO=230	FDP=230	FR=.	FRO=0	FSAF=134	FSAR=96	FSRF=0	FSRR=0	FWDB=0.00738949	FXX=0	LEN=1	MLLD=287.816	OALT=A	OID=.	OMAPALT=A	OPOS=44595426
chr1	44686322	44686322	T	C	1	148	148	1	UTR3	DMAP1	NM_001034023:c.*32T>C,NM_019100:c.*32T>C,NM_001034024:c.*32T>C	.	.	rs12419	.	.	0.299	.	0.4	.	.	.	.	.	.	.	.	.	.	.	.	1422.07	snp	FAO=148	FDP=148	FR=.	FRO=0	FSAF=71	FSAR=77	FSRF=0	FSRR=0	FWDB=0.00823122	FXX=0	LEN=1	MLLD=151.732	OALT=C	OID=.	OMAPALT=C	OPOS=44686322
chr1	45120674	45120674	G	A	1	97	97	1	exonic	TMEM53	.	nonsynonymous SNV	TMEM53:NM_001300746:exon2:c.C172T:p.R58C,TMEM53:NM_001300747:exon3:c.C301T:p.R101C,TMEM53:NM_001300748:exon3:c.C298T:p.R100C,TMEM53:NM_024587:exon3:c.C391T:p.R131C	rs144707748	.	.	0.001	.	0.002	.	.	0.08	T	1	D	0	D	1	N	.	.	933.667	snp	FAO=97	FDP=97	FR=.	FRO=0	FSAF=48	FSAR=49	FSRF=0	FSRR=0	FWDB=0.0331595	FXX=0.010203	LEN=1	MLLD=67.3995	OALT=A	OID=.	OMAPALT=A	OPOS=45120674
chr1	45475566	45475566	A	G	1	93	93	1	intronic	HECTD3	.	.	.	rs6429552	.	.	.	.	1	.	.	.	.	.	.	.	.	.	.	.	.	882.279	snp	FAO=93	FDP=93	FR=.	FRO=0	FSAF=49	FSAR=44	FSRF=0	FSRR=0	FWDB=0.00829102	FXX=0	LEN=1	MLLD=202.571	OALT=G	OID=.	OMAPALT=G	OPOS=45475566
chr1	45476069	45476069	C	A	0.984848	195	198	3	intronic	HECTD3	.	.	.	rs7533668	.	.	.	.	1	.	.	.	.	.	.	.	.	.	.	.	.	1824.56	snp	FAO=196	FDP=196	FR=.	FRO=0	FSAF=116	FSAR=80	FSRF=0	FSRR=0	FWDB=0.0506652	FXX=0.0101005	LEN=1	MLLD=78.5767	OALT=A	OID=.	OMAPALT=A	OPOS=45476069
chr1	45486272	45486272	T	C	1	185	185	1	intronic	ZSWIM5	.	.	.	rs998418	.	.	0.7517	.	0.78	.	.	.	.	.	.	.	.	.	.	.	.	1770.66	snp	FAO=185	FDP=185	FR=.	FRO=0	FSAF=95	FSAR=90	FSRF=0	FSRR=0	FWDB=0.00914057	FXX=0	LEN=1	MLLD=89.8185	OALT=C	OID=.	OMAPALT=C	OPOS=45486272
chr1	45504720	45504720	G	C	0.99375	159	160	2	exonic	ZSWIM5	.	synonymous SNV	ZSWIM5:NM_020883:exon8:c.C1782G:p.T594T	rs7551698	.	.	0.5961	.	0.69	.	.	.	.	.	.	.	.	.	.	.	.	1516.2	snp	FAO=159	FDP=159	FR=.	FRO=0	FSAF=13	FSAR=146	FSRF=0	FSRR=0	FWDB=0.0206565	FXX=0.00624961	LEN=1	MLLD=84.215	OALT=C	OID=.	OMAPALT=C	OPOS=45504720
chr1	45796269	45796269	G	C	1	96	96	1	intronic	MUTYH	.	.	.	rs3219493	.	.	0.9113	.	0.98	.	.	.	.	.	.	.	.	.	.	.	.	916.367	snp	FAO=96	FDP=96	FR=.	FRO=0	FSAF=42	FSAR=54	FSRF=0	FSRR=0	FWDB=0.0153635	FXX=0	LEN=1	MLLD=336.776	OALT=C	OID=.	OMAPALT=C	OPOS=45796269
chr1	45798555	45798555	T	C	0.994819	384	386	2	intronic	MUTYH	.	.	.	rs3219487	.	.	0.912	.	0.98	.	.	.	.	.	.	.	.	.	.	.	.	3679.31	snp	FAO=385	FDP=385	FR=.	FRO=0	FSAF=203	FSAR=182	FSRF=0	FSRR=0	FWDB=0.00124169	FXX=0.00259061	LEN=1	MLLD=142.749	OALT=C	OID=.	OMAPALT=C	OPOS=45798555
chr1	45973928	45973928	G	A	1	187	187	1	exonic	MMACHC	.	synonymous SNV	MMACHC:NM_015506:exon3:c.G321A:p.V107V	rs2275276	CLINSIG=non-pathogenic|non-pathogenic;CLNDBN=not_specified|not_provided;CLNREVSTAT=criteria_provided\x2c_single_submitter|criteria_provided\x2c_single_submitter;CLNACC=RCV000081738.3|RCV000126793.1;CLNDSDB=MedGen|MedGen;CLNDSDBID=CN169374|CN221809	.	0.437	.	0.6	.	.	.	.	.	.	.	.	.	.	.	.	1794.73	snp	FAO=187	FDP=187	FR=.	FRO=0	FSAF=87	FSAR=100	FSRF=0	FSRR=0	FWDB=-0.0350264	FXX=0	LEN=1	MLLD=221.652	OALT=A	OID=.	OMAPALT=A	OPOS=45973928
chr1	45981512	45981512	T	C	0.992424	131	132	3	intronic	PRDX1	.	.	.	rs2356559	.	.	.	.	0.93	.	.	.	.	.	.	.	.	.	.	.	.	1230.23	snp	FAO=131	FDP=131	FR=.	FRO=0	FSAF=42	FSAR=89	FSRF=0	FSRR=0	FWDB=-0.0384832	FXX=0.00757518	LEN=1	MLLD=59.5869	OALT=C	OID=.	OMAPALT=C	OPOS=45981512
chr1	46081940	46081940	T	A	0.987805	81	82	2	intronic	NASP	.	.	.	rs2356581	.	.	0.9579	.	1	.	.	.	.	.	.	.	.	.	.	.	.	767.175	snp	FAO=81	FDP=81	FR=.	FRO=0	FSAF=49	FSAR=32	FSRF=0	FSRR=0	FWDB=-0.00365753	FXX=0.0121936	LEN=1	MLLD=252.962	OALT=A	OID=.	OMAPALT=A	OPOS=46081940
chr1	46094027	46094027	A	G	0.992701	136	137	1	exonic	GPBP1L1	.	synonymous SNV	GPBP1L1:NM_021639:exon13:c.T1326C:p.S442S	rs1250	.	.	0.2948	.	0.4	.	.	.	.	.	.	.	.	.	.	.	.	1286.11	snp	FAO=136	FDP=136	FR=.	FRO=0	FSAF=83	FSAR=53	FSRF=0	FSRR=0	FWDB=0.00163688	FXX=0.00729874	LEN=1	MLLD=71.6213	OALT=G	OID=.	OMAPALT=G	OPOS=46094027
chr1	46095272	46095272	T	C	0.993631	156	157	3	exonic	GPBP1L1	.	synonymous SNV	GPBP1L1:NM_021639:exon12:c.A1248G:p.K416K	rs1135812	.	.	0.2963	.	0.41	.	.	.	.	.	.	.	.	.	.	.	.	1478.69	snp	FAO=156	FDP=156	FR=.	FRO=0	FSAF=92	FSAR=64	FSRF=0	FSRR=0	FWDB=-0.0103224	FXX=0.00636902	LEN=1	MLLD=56.013	OALT=C	OID=.	OMAPALT=C	OPOS=46095272
chr1	46195375	46195375	T	C	0.992366	260	262	3	exonic	IPP	.	nonsynonymous SNV	IPP:NM_001145349:exon4:c.A791G:p.K264R,IPP:NM_005897:exon4:c.A791G:p.K264R	rs28375469	.	.	0.296	.	0.41	.	.	0.04	D	0.006	B	0	D	0	P	-0.63	T	2456.38	snp	FAO=261	FDP=261	FR=.	FRO=0	FSAF=135	FSAR=126	FSRF=0	FSRR=0	FWDB=0.0116011	FXX=0.00381665	LEN=1	MLLD=287.568	OALT=C	OID=.	OMAPALT=C	OPOS=46195375
chr1	46195434	46195434	G	A	1	160	160	2	exonic	IPP	.	synonymous SNV	IPP:NM_001145349:exon4:c.C732T:p.S244S,IPP:NM_005897:exon4:c.C732T:p.S244S	rs61729320	.	.	0.0084	.	0.011	.	.	.	.	.	.	.	.	.	.	.	.	1543.48	snp	FAO=160	FDP=160	FR=.	FRO=0	FSAF=90	FSAR=70	FSRF=0	FSRR=0	FWDB=-0.0180129	FXX=0	LEN=1	MLLD=261.34	OALT=A	OID=.	OMAPALT=A	OPOS=46195434
chr1	46206540	46206540	A	G	1	130	130	2	intronic	IPP	.	.	.	rs28507722	.	.	0.2958	.	0.41	.	.	.	.	.	.	.	.	.	.	.	.	1254.69	snp	FAO=130	FDP=130	FR=.	FRO=0	FSAF=51	FSAR=79	FSRF=0	FSRR=0	FWDB=-0.0208696	FXX=0	LEN=1	MLLD=66.6859	OALT=G	OID=.	OMAPALT=G	OPOS=46206540
chr1	46476587	46476587	T	G	1	86	86	1	exonic	MAST2	.	nonsynonymous SNV	MAST2:NM_015112:exon10:c.T1164G:p.D388E	rs11211247	.	.	0.7389	.	0.98	.	.	1	T	0	B	0	N	0	P	1.87	T	801.323	snp	FAO=84	FDP=84	FR=.	FRO=0	FSAF=4	FSAR=80	FSRF=0	FSRR=0	FWDB=0.0269841	FXX=0.0232531	LEN=1	MLLD=77.5618	OALT=G	OID=.	OMAPALT=G	OPOS=46476587
chr1	46655158	46655158	T	C	0.990196	202	204	1	exonic	POMGNT1	.	nonsynonymous SNV	POMGNT1:NM_001290129:exon20:c.A1801G:p.M601V,POMGNT1:NM_001290130:exon20:c.A1438G:p.M480V,POMGNT1:NM_001243766:exon21:c.A1867G:p.M623V,POMGNT1:NM_017739:exon21:c.A1867G:p.M623V	rs6659553	CLINSIG=non-pathogenic;CLNDBN=not_specified;CLNREVSTAT=no_assertion_criteria_provided;CLNACC=RCV000153758.2;CLNDSDB=MedGen;CLNDSDBID=CN169374	.	0.9994	.	1	.	.	1	T	0	B	0	N	0	P	-1.76	D	1951.61	snp	FAO=204	FDP=204	FR=.	FRO=0	FSAF=90	FSAR=114	FSRF=0	FSRR=0	FWDB=0.0220432	FXX=0	LEN=1	MLLD=242.438	OALT=C	OID=.	OMAPALT=C	OPOS=46655158
chr1	46810530	46810530	A	G	1	76	76	1	exonic	NSUN4	.	nonsynonymous SNV	NSUN4:NM_001256127:exon2:c.A4G:p.T2A,NSUN4:NM_001256128:exon2:c.A4G:p.T2A,NSUN4:NM_199044:exon2:c.A151G:p.T51A	rs3737744	.	.	0.3313	.	0.52	.	.	0.5	T	0.004	B	0	D	0.002	P	2.54	T	723.913	snp	FAO=76	FDP=76	FR=.	FRO=0	FSAF=30	FSAR=46	FSRF=0	FSRR=0	FWDB=-0.0524537	FXX=0	LEN=1	MLLD=77.8978	OALT=G	OID=.	OMAPALT=G	OPOS=46810530
chr1	46827214	46827214	A	C	0.996364	274	275	2	intronic	NSUN4	.	.	.	rs324414	.	.	0.9797	.	1	.	.	.	.	.	.	.	.	.	.	.	.	2635.85	snp	FAO=276	FDP=276	FR=.	FRO=0	FSAF=133	FSAR=143	FSRF=0	FSRR=0	FWDB=-0.0315059	FXX=0.00719399	LEN=1	MLLD=72.1661	OALT=C	OID=.	OMAPALT=C	OPOS=46827214
chr1	46871986	46871986	T	C	0.994186	171	172	1	exonic	FAAH	.	synonymous SNV	FAAH:NM_001441:exon7:c.T897C:p.C299C	rs324419	.	.	0.837	.	1	.	.	.	.	.	.	.	.	.	.	.	.	1645.46	snp	FAO=174	FDP=174	FR=.	FRO=0	FSAF=91	FSAR=83	FSRF=0	FSRR=0	FWDB=0.0507611	FXX=0	LEN=1	MLLD=64.5291	OALT=C	OID=.	OMAPALT=C	OPOS=46871986
chr1	46976837	46976837	C	T	1	56	56	5	exonic	DMBX1	.	synonymous SNV	DMBX1:NM_147192:exon3:c.C579T:p.P193P,DMBX1:NM_172225:exon3:c.C564T:p.P188P	rs1886116	.	.	0.4361	.	0.44	.	.	.	.	.	.	.	.	.	.	.	.	534.18	snp	FAO=56	FDP=56	FR=.	FRO=0	FSAF=23	FSAR=33	FSRF=0	FSRR=0	FWDB=0.0824612	FXX=0.0175408	LEN=1	MLLD=126.738	OALT=T	OID=.	OMAPALT=T	OPOS=46976837
chr1	47013364	47013364	T	C	1	33	33	1	ncRNA_intronic	MKNK1-AS1	.	.	.	rs1258041	.	.	0.9966	.	1	.	.	.	.	.	.	.	.	.	.	.	.	306.114	snp	FAO=33	FDP=33	FR=.	FRO=0	FSAF=28	FSAR=5	FSRF=0	FSRR=0	FWDB=0.0145911	FXX=0	LEN=1	MLLD=91.1375	OALT=C	OID=.	OMAPALT=C	OPOS=47013364
chr1	47024308	47024308	C	T	1	175	175	2	exonic	MKNK1	.	nonsynonymous SNV	MKNK1:NM_001135553:exon13:c.G1214A:p.R405Q,MKNK1:NM_003684:exon14:c.G1337A:p.R446Q	rs34881418	.	.	0.0117	.	0.03	.	.	1	T	0.414	B	0	D	1	D	0.21	T	1674.41	snp	FAO=175	FDP=175	FR=.	FRO=0	FSAF=85	FSAR=90	FSRF=0	FSRR=0	FWDB=-0.00589814	FXX=0	LEN=1	MLLD=309.498	OALT=T	OID=.	OMAPALT=T	OPOS=47024308
chr1	47108828	47108828	T	C	1	88	88	1	intronic	ATPAF1	.	.	.	rs736188	.	.	0.9946	.	0.99	.	.	.	.	.	.	.	.	.	.	.	.	844.445	snp	FAO=88	FDP=88	FR=.	FRO=0	FSAF=49	FSAR=39	FSRF=0	FSRR=0	FWDB=0.0334344	FXX=0	LEN=1	MLLD=75.2518	OALT=C	OID=.	OMAPALT=C	OPOS=47108828
chr1	47138444	47138444	C	T	1	167	167	1	intronic	TEX38	.	.	.	rs616249	.	.	.	.	1	.	.	.	.	.	.	.	.	.	.	.	.	1602.22	snp	FAO=167	FDP=167	FR=.	FRO=0	FSAF=90	FSAR=77	FSRF=0	FSRR=0	FWDB=-0.0169141	FXX=0	LEN=1	MLLD=214.344	OALT=T	OID=.	OMAPALT=T	OPOS=47138444
chr1	47279175	47279175	C	T	0.994429	357	359	1	exonic	CYP4B1	.	nonsynonymous SNV	CYP4B1:NM_000779:exon5:c.C517T:p.R173W,CYP4B1:NM_001099772:exon5:c.C517T:p.R173W	rs4646487	.	.	0.1292	.	0.26	.	.	0.01	D	0.998	D	0.167	N	1	P	-0.37	T	3447.8	snp	FAO=360	FDP=360	FR=.	FRO=0	FSAF=226	FSAR=134	FSRF=0	FSRR=0	FWDB=6.93256e-05	FXX=0	LEN=1	MLLD=275.445	OALT=T	OID=.	OMAPALT=T	OPOS=47279175
chr1	47398496	47398496	A	G	0.984	123	125	3	exonic	CYP4A11	.	nonsynonymous SNV	CYP4A11:NM_000778:exon11:c.T1301C:p.F434S	rs1126742	.	.	0.1297	.	0.33	.	.	0.66	T	0	B	0.038	N	1	P	-0.24	T	1171.14	snp	FAO=125	FDP=125	FR=.	FRO=0	FSAF=57	FSAR=68	FSRF=0	FSRR=0	FWDB=-0.0154212	FXX=0.00793588	LEN=1	MLLD=55.7835	OALT=G	OID=.	OMAPALT=G	OPOS=47398496
chr1	47399967	47399967	G	A	1	107	107	1	exonic	CYP4A11	.	synonymous SNV	CYP4A11:NM_000778:exon8:c.C969T:p.H323H	rs28451040	.	.	0.2187	.	0.53	.	.	.	.	.	.	.	.	.	.	.	.	1024.72	snp	FAO=107	FDP=107	FR=.	FRO=0	FSAF=66	FSAR=41	FSRF=0	FSRR=0	FWDB=-0.00335863	FXX=0	LEN=1	MLLD=79.8816	OALT=A	OID=.	OMAPALT=A	OPOS=47399967
chr1	47495822	47495822	C	T	1	151	151	1	intronic	CYP4X1	.	.	.	rs12141009	.	.	0.2347	.	0.69	.	.	.	.	.	.	.	.	.	.	.	.	1442.18	snp	FAO=151	FDP=151	FR=.	FRO=0	FSAF=59	FSAR=92	FSRF=0	FSRR=0	FWDB=-0.0162563	FXX=0	LEN=1	MLLD=244.226	OALT=T	OID=.	OMAPALT=T	OPOS=47495822
chr1	47571902	47571902	C	T	0.968254	61	63	1	exonic	CYP4Z1	.	synonymous SNV	CYP4Z1:NM_178134:exon9:c.C1170T:p.I390I	rs4926802	.	.	0.3264	.	0.96	.	.	.	.	.	.	.	.	.	.	.	.	530.342	snp	FAO=61	FDP=63	FR=.	FRO=2	FSAF=25	FSAR=36	FSRF=0	FSRR=2	FWDB=0.00406955	FXX=0	LEN=1	MLLD=283.814	OALT=T	OID=.	OMAPALT=T	OPOS=47571902
chr1	47571905	47571905	C	T	0.904762	57	63	2	exonic	CYP4Z1	.	synonymous SNV	CYP4Z1:NM_178134:exon9:c.C1173T:p.T391T	rs28463559	.	.	.	.	0.96	.	.	.	.	.	.	.	.	.	.	.	.	465.199	snp	FAO=57	FDP=63	FR=.	FRO=6	FSAF=24	FSAR=33	FSRF=1	FSRR=5	FWDB=-0.00450334	FXX=0	LEN=1	MLLD=46.2051	OALT=T	OID=.	OMAPALT=T	OPOS=47571905
chr1	47583415	47583415	G	T	1	104	104	1	intronic	CYP4Z1	.	.	.	rs6664496	.	.	0.3355	.	0.97	.	.	.	.	.	.	.	.	.	.	.	.	1056.41	snp	FAO=111	FDP=111	FR=.	FRO=0	FSAF=66	FSAR=45	FSRF=0	FSRR=0	FWDB=0.0288642	FXX=0	LEN=1	MLLD=313.859	OALT=T	OID=.	OMAPALT=T	OPOS=47583415
chr1	47607281	47607281	C	T	1	46	46	1	exonic	CYP4A22	.	nonsynonymous SNV	CYP4A22:NM_001010969:exon3:c.C376T:p.R126W	rs12564525	.	.	0.2095	.	0.61	.	.	1	T	0	B	0	N	1	P	-0.27	T	447.289	snp	FAO=47	FDP=47	FR=.	FRO=0	FSAF=0	FSAR=47	FSRF=0	FSRR=0	FWDB=0	FXX=0	LEN=1	MLLD=97.2663	OALT=T	OID=.	OMAPALT=T	OPOS=47607281
chr1	47607762	47607762	T	C	1	213	213	1	intronic	CYP4A22	.	.	.	rs2056901	.	.	0.2085	.	0.55	.	.	.	.	.	.	.	.	.	.	.	.	2019.9	snp	FAO=211	FDP=211	FR=.	FRO=0	FSAF=128	FSAR=83	FSRF=0	FSRR=0	FWDB=-0.0163637	FXX=0.0186038	LEN=1	MLLD=60.5411	OALT=C	OID=.	OMAPALT=C	OPOS=47607762
chr1	47607785	47607785	G	A	0.986047	212	215	2	exonic	CYP4A22	.	nonsynonymous SNV	CYP4A22:NM_001010969:exon4:c.G388A:p.G130S	rs2056900	.	.	0.2015	.	0.55	.	.	0.01	D	0.997	D	0	D	0.001	P	-0.65	T	1958.41	snp	FAO=208	FDP=208	FR=.	FRO=0	FSAF=125	FSAR=83	FSRF=0	FSRR=0	FWDB=0.00480103	FXX=0.0325566	LEN=1	MLLD=366.258	OALT=A	OID=.	OMAPALT=A	OPOS=47607785
chr1	47607851	47607851	A	T	0.990741	214	216	2	exonic	CYP4A22	.	nonsynonymous SNV	CYP4A22:NM_001010969:exon4:c.A454T:p.N152Y	rs2056899	.	.	0.3865	.	0.98	.	.	1	T	0	B	0	N	1	P	-0.36	T	2005.89	snp	FAO=211	FDP=211	FR=.	FRO=0	FSAF=124	FSAR=87	FSRF=0	FSRR=0	FWDB=-0.00198694	FXX=0.0231471	LEN=1	MLLD=326.208	OALT=T	OID=.	OMAPALT=T	OPOS=47607851
chr1	47608983	47608983	G	T	1	5	5	2	exonic	CYP4A22	.	nonsynonymous SNV	CYP4A22:NM_001010969:exon5:c.G553T:p.V185F	rs113777592	.	.	0.2014	.	0.55	.	.	0.03	D	0.872	P	0.213	N	0.999	P	-0.45	T	38.3455	snp	FAO=5	FDP=5	FR=.	FRO=0	FSAF=1	FSAR=4	FSRF=0	FSRR=0	FWDB=0.0265764	FXX=0	LEN=1	MLLD=76.3795	OALT=T	OID=.	OMAPALT=T	OPOS=47608983
chr1	47609407	47609407	C	T	1	77	77	1	intronic	CYP4A22	.	.	.	rs10890469	.	.	0.1137	.	0.28	.	.	.	.	.	.	.	.	.	.	.	.	735.986	snp	FAO=77	FDP=77	FR=.	FRO=0	FSAF=55	FSAR=22	FSRF=0	FSRR=0	FWDB=0.0249852	FXX=0	LEN=1	MLLD=71.6141	OALT=T	OID=.	OMAPALT=T	OPOS=47609407
chr1	47609489	47609489	T	C	1	260	260	1	exonic	CYP4A22	.	nonsynonymous SNV	CYP4A22:NM_001010969:exon6:c.T691C:p.C231R	rs10789501	.	.	0.338	.	0.94	.	.	1	T	0	B	0	N	0.918	P	-0.17	T	2432.29	snp	FAO=254	FDP=254	FR=.	FRO=0	FSAF=138	FSAR=116	FSRF=0	FSRR=0	FWDB=0.0064371	FXX=0.0342192	LEN=1	MLLD=85.5274	OALT=C	OID=.	OMAPALT=C	OPOS=47609489
chr1	47609668	47609668	T	C	1	176	176	1	intronic	CYP4A22	.	.	.	rs911909	.	.	.	.	0.93	.	.	.	.	.	.	.	.	.	.	.	.	1678.35	snp	FAO=176	FDP=176	FR=.	FRO=0	FSAF=76	FSAR=100	FSRF=0	FSRR=0	FWDB=0.0218875	FXX=0.0434759	LEN=1	MLLD=207.074	OALT=C	OID=.	OMAPALT=C	OPOS=47609668
chr1	47610436	47610436	G	C	0.989796	194	196	4	intronic	CYP4A22	.	.	.	rs147000658	.	.	0.1116	.	0.26	.	.	.	.	.	.	.	.	.	.	.	.	1841.9	snp	FAO=194	FDP=194	FR=.	FRO=0	FSAF=113	FSAR=81	FSRF=0	FSRR=0	FWDB=-0.0106482	FXX=0.0102036	LEN=1	MLLD=303.809	OALT=C	OID=.	OMAPALT=C	OPOS=47610436
chr1	47610574	47610574	C	T	0.991202	338	341	2	exonic	CYP4A22	.	nonsynonymous SNV	CYP4A22:NM_001010969:exon9:c.C1154T:p.P385L	rs61736431	.	.	0.0272	.	0.027	.	.	0	D	0.995	D	0	D	1	D	-0.29	T	3177.03	snp	FAO=337	FDP=337	FR=.	FRO=0	FSAF=179	FSAR=158	FSRF=0	FSRR=0	FWDB=-0.0611277	FXX=0.0117299	LEN=1	MLLD=95.9617	OALT=T	OID=.	OMAPALT=T	OPOS=47610574
chr1	47611598	47611598	T	C	1	272	272	1	exonic	CYP4A22	.	nonsynonymous SNV	CYP4A22:NM_001010969:exon10:c.T1283C:p.L428P	rs2405599	.	.	0.2245	.	0.61	.	.	1	T	0.001	B	0	N	0.002	P	1.64	T	2595.9	snp	FAO=272	FDP=272	FR=.	FRO=0	FSAF=218	FSAR=54	FSRF=0	FSRR=0	FWDB=-0.00108778	FXX=0.00366287	LEN=1	MLLD=54.216	OALT=C	OID=.	OMAPALT=C	OPOS=47611598
chr1	47685455	47685455	T	C	1	49	49	3	exonic	TAL1	.	synonymous SNV	TAL1:NM_001290406:exon3:c.A456G:p.K152K,TAL1:NM_001287347:exon5:c.A933G:p.K311K,TAL1:NM_001290403:exon5:c.A933G:p.K311K,TAL1:NM_001290405:exon5:c.A933G:p.K311K,TAL1:NM_001290404:exon6:c.A933G:p.K311K,TAL1:NM_003189:exon6:c.A933G:p.K311K	rs927462	.	.	.	.	1	.	.	.	.	.	.	.	.	.	.	.	.	471.948	snp	FAO=49	FDP=49	FR=.	FRO=0	FSAF=14	FSAR=35	FSRF=0	FSRR=0	FWDB=0.0163118	FXX=0	LEN=1	MLLD=121.946	OALT=C	OID=.	OMAPALT=C	OPOS=47685455
chr1	47726087	47726087	T	C	1	141	141	1	exonic	STIL	.	nonsynonymous SNV	STIL:NM_001048166:exon16:c.A2954G:p.H985R,STIL:NM_003035:exon16:c.A2951G:p.H984R,STIL:NM_001282936:exon17:c.A2951G:p.H984R,STIL:NM_001282937:exon17:c.A2900G:p.H967R,STIL:NM_001282938:exon18:c.A2813G:p.H938R,STIL:NM_001282939:exon18:c.A2759G:p.H920R	rs13376679	CLINSIG=non-pathogenic;CLNDBN=not_specified;CLNREVSTAT=criteria_provided\x2c_multiple_submitters\x2c_no_conflicts;CLNACC=RCV000080043.4;CLNDSDB=MedGen;CLNDSDBID=CN169374	.	0.3151	.	0.32	.	.	0.4	T	0.001	B	0.16	N	1	P	2.31	T	1345.97	snp	FAO=141	FDP=141	FR=.	FRO=0	FSAF=84	FSAR=57	FSRF=0	FSRR=0	FWDB=0.0616582	FXX=0	LEN=1	MLLD=61.0435	OALT=C	OID=.	OMAPALT=C	OPOS=47726087
chr1	47767141	47767141	C	A	0.989899	196	198	1	intronic	STIL	.	.	.	rs6689687	.	.	.	.	0.89	.	.	.	.	.	.	.	.	.	.	.	.	1921.24	snp	FAO=200	FDP=200	FR=.	FRO=0	FSAF=81	FSAR=119	FSRF=0	FSRR=0	FWDB=0.0028957	FXX=0	LEN=1	MLLD=182.441	OALT=A	OID=.	OMAPALT=A	OPOS=47767141
chr1	47767914	47767914	G	A	1	169	169	1	exonic	STIL	.	nonsynonymous SNV	STIL:NM_001048166:exon4:c.C257T:p.A86V,STIL:NM_003035:exon4:c.C257T:p.A86V,STIL:NM_001282936:exon5:c.C257T:p.A86V,STIL:NM_001282937:exon5:c.C257T:p.A86V,STIL:NM_001282938:exon5:c.C257T:p.A86V,STIL:NM_001282939:exon5:c.C257T:p.A86V	rs3125630	CLINSIG=non-pathogenic|probable-non-pathogenic;CLNDBN=Primary_autosomal_recessive_microcephaly_7|not_specified;CLNREVSTAT=no_assertion_criteria_provided|no_assertion_criteria_provided;CLNACC=RCV000020526.1|RCV000147687.1;CLNDSDB=GeneReviews:MedGen:OMIM:Orphanet|MedGen;CLNDSDBID=NBK9587:C2675187:612703:ORPHA2512|CN169374	.	0.477	.	0.88	.	.	1	T	0	B	0	N	1	P	1.87	T	1627.01	snp	FAO=169	FDP=169	FR=.	FRO=0	FSAF=100	FSAR=69	FSRF=0	FSRR=0	FWDB=-0.00702335	FXX=0	LEN=1	MLLD=73.9916	OALT=A	OID=.	OMAPALT=A	OPOS=47767914
chr1	47842431	47842431	G	A	0.977273	172	176	2	UTR3	CMPK1	NM_016308:c.*14G>A,NM_001136140:c.*14G>A	.	.	rs3125648	.	.	0.9983	.	1	.	.	.	.	.	.	.	.	.	.	.	.	1593.08	snp	FAO=173	FDP=177	FR=.	FRO=4	FSAF=77	FSAR=96	FSRF=1	FSRR=3	FWDB=-0.0202698	FXX=0	LEN=1	MLLD=61.5879	OALT=A	OID=.	OMAPALT=A	OPOS=47842431
chr1	48697733	48697733	T	G	0.962963	26	27	2	exonic	SLC5A9	.	nonsynonymous SNV	SLC5A9:NM_001011547:exon7:c.T807G:p.I269M,SLC5A9:NM_001135181:exon8:c.T882G:p.I294M	rs212991	.	.	0.9986	.	1	.	.	1	T	0.001	B	0	N	0	P	-2.35	D	245.888	snp	FAO=26	FDP=26	FR=.	FRO=0	FSAF=6	FSAR=20	FSRF=0	FSRR=0	FWDB=-0.0204156	FXX=0.0370233	LEN=1	MLLD=304.02	OALT=G	OID=.	OMAPALT=G	OPOS=48697733
chr1	48869409	48869409	C	T	1	24	24	2	intronic	SPATA6	.	.	.	rs41296157	.	.	.	.	0.067	.	.	.	.	.	.	.	.	.	.	.	.	220.868	snp	FAO=24	FDP=24	FR=.	FRO=0	FSAF=13	FSAR=11	FSRF=0	FSRR=0	FWDB=-0.0629443	FXX=0	LEN=1	MLLD=77.0537	OALT=T	OID=.	OMAPALT=T	OPOS=48869409
chr1	49100332	49100332	C	T	1	79	79	2	intronic	AGBL4	.	.	.	rs319983	.	.	.	.	0.6	.	.	.	.	.	.	.	.	.	.	.	.	760.751	snp	FAO=79	FDP=79	FR=.	FRO=0	FSAF=38	FSAR=41	FSRF=0	FSRR=0	FWDB=-0.00115212	FXX=0	LEN=1	MLLD=60.9105	OALT=T	OID=.	OMAPALT=T	OPOS=49100332
chr1	49224584	49224584	G	T	1	74	74	1	exonic	BEND5	.	synonymous SNV	BEND5:NM_001302082:exon3:c.C226A:p.R76R,BEND5:NM_024603:exon3:c.C733A:p.R245R	rs1128934	.	.	0.885	.	0.89	.	.	.	.	.	.	.	.	.	.	.	.	700.758	snp	FAO=74	FDP=74	FR=.	FRO=0	FSAF=40	FSAR=34	FSRF=0	FSRR=0	FWDB=0.00558943	FXX=0	LEN=1	MLLD=213.16	OALT=T	OID=.	OMAPALT=T	OPOS=49224584
chr1	49511424	49511424	A	G	0.990826	108	109	1	exonic	AGBL4	.	synonymous SNV	AGBL4:NM_032785:exon5:c.T426C:p.H142H	rs3934240	.	.	0.2209	.	0.48	.	.	.	.	.	.	.	.	.	.	.	.	1040	snp	FAO=108	FDP=108	FR=.	FRO=0	FSAF=79	FSAR=29	FSRF=0	FSRR=0	FWDB=-0.00991714	FXX=0.00917347	LEN=1	MLLD=72.824	OALT=G	OID=.	OMAPALT=G	OPOS=49511424
chr1	50572096	50572096	C	A	0.979798	97	99	4	intronic	ELAVL4	.	.	.	rs12138061	.	.	0.2253	.	0.35	.	.	.	.	.	.	.	.	.	.	.	.	901.294	snp	FAO=97	FDP=99	FR=.	FRO=2	FSAF=48	FSAR=49	FSRF=2	FSRR=0	FWDB=-0.0677406	FXX=0	LEN=1	MLLD=49.7409	OALT=A	OID=.	OMAPALT=A	OPOS=50572096
chr1	50661411	50661411	C	T	0.915385	119	130	5	exonic	ELAVL4	.	synonymous SNV	ELAVL4:NM_001144774:exon5:c.C687T:p.P229P,ELAVL4:NM_001144775:exon5:c.C795T:p.P265P,ELAVL4:NM_001144776:exon5:c.C687T:p.P229P,ELAVL4:NM_001144777:exon5:c.C696T:p.P232P,ELAVL4:NM_001294348:exon5:c.C702T:p.P234P,ELAVL4:NM_021952:exon5:c.C687T:p.P229P	rs2480683	.	.	0.9693	.	1	.	.	.	.	.	.	.	.	.	.	.	.	1003.92	snp	FAO=119	FDP=130	FR=.	FRO=11	FSAF=60	FSAR=59	FSRF=7	FSRR=4	FWDB=0.035153	FXX=0	LEN=1	MLLD=191.904	OALT=T	OID=.	OMAPALT=T	OPOS=50661411
chr1	50666515	50666515	C	T	0.946809	178	188	6	exonic	ELAVL4	.	nonsynonymous SNV	ELAVL4:NM_021952:exon7:c.C808T:p.P270S	rs2494876	.	.	0.9206	.	0.92	.	.	0.67	T	0.001	B	0.001	N	0	P	2.89	T	1587.56	snp	FAO=184	FDP=192	FR=.	FRO=8	FSAF=101	FSAR=83	FSRF=6	FSRR=2	FWDB=0.016111	FXX=0.0103087	LEN=1	MLLD=56.9086	OALT=T	OID=.	OMAPALT=T	OPOS=50666515
chr1	50884230	50884230	G	C	0.769231	30	39	1	UTR3	DMRTA2	NM_032110:c.*107C>G	.	.	rs1296714	.	.	.	.	0.98	.	.	.	.	.	.	.	.	.	.	.	.	377.505	snp	FAO=39	FDP=39	FR=.,HEALED	FRO=0	FSAF=21	FSAR=18	FSRF=0	FSRR=0	FWDB=0.0122671	FXX=0	LEN=1	MLLD=341.69	OALT=C	OID=.	OMAPALT=C	OPOS=50884230
chr1	51826921	51826921	T	C	0.993333	149	150	1	exonic	EPS15	.	nonsynonymous SNV	EPS15:NM_001159969:exon12:c.A1524G:p.I508M,EPS15:NM_001981:exon24:c.A2466G:p.I822M	rs17567	.	.	0.2305	.	0.57	.	.	0.25	T	0.001	B	.	.	0	P	0.98	T	1420.14	snp	FAO=149	FDP=149	FR=.	FRO=0	FSAF=72	FSAR=77	FSRF=0	FSRR=0	FWDB=0.0243402	FXX=0.00666622	LEN=1	MLLD=77.1525	OALT=C	OID=.	OMAPALT=C	OPOS=51826921
chr1	51873951	51873951	G	A	1	198	198	1	exonic	EPS15	.	synonymous SNV	EPS15:NM_001159969:exon3:c.C387T:p.Y129Y,EPS15:NM_001981:exon15:c.C1329T:p.Y443Y	rs1065754	.	.	0.6548	.	0.99	.	.	.	.	.	.	.	.	.	.	.	.	1903.35	snp	FAO=198	FDP=198	FR=.	FRO=0	FSAF=98	FSAR=100	FSRF=0	FSRR=0	FWDB=-0.0327283	FXX=0	LEN=1	MLLD=368.387	OALT=A	OID=.	OMAPALT=A	OPOS=51873951
chr1	52266242	52266242	G	A	0.996503	285	286	3	exonic	NRD1	.	synonymous SNV	NRD1:NM_001101662:exon21:c.C2427T:p.P809P,NRD1:NM_001242361:exon23:c.C2235T:p.P745P,NRD1:NM_002525:exon23:c.C2631T:p.P877P	rs8375	.	.	0.5024	.	0.83	.	.	.	.	.	.	.	.	0	P	.	.	2717.14	snp	FAO=285	FDP=285	FR=.	FRO=0	FSAF=139	FSAR=146	FSRF=0	FSRR=0	FWDB=-0.000270039	FXX=0.00349638	LEN=1	MLLD=246.685	OALT=A	OID=.	OMAPALT=A	OPOS=52266242
chr1	52290984	52290984	T	G	0.967742	60	62	1	exonic	NRD1	.	synonymous SNV	NRD1:NM_001101662:exon6:c.A1011C:p.G337G,NRD1:NM_001242361:exon8:c.A819C:p.G273G,NRD1:NM_002525:exon8:c.A1215C:p.G405G	rs11205896	.	.	0.5013	.	0.83	.	.	.	.	.	.	.	.	.	.	.	.	564.111	snp	FAO=61	FDP=61	FR=.	FRO=0	FSAF=13	FSAR=48	FSRF=0	FSRR=0	FWDB=0.0362493	FXX=0.0161264	LEN=1	MLLD=69.2708	OALT=G	OID=.	OMAPALT=G	OPOS=52290984
chr1	52306064	52306066	TCT	-	0.850394	108	127	2	exonic	NRD1	.	nonframeshift deletion	NRD1:NM_001101662:exon2:c.462_464del:p.154_155del,NRD1:NM_001242361:exon2:c.66_68del:p.22_23del,NRD1:NM_002525:exon2:c.462_464del:p.154_155del	rs35723519	.	ID=COSM1237693;OCCURENCE=1(thyroid)	0.5316	.	0.94	.	.	.	.	.	.	.	.	.	.	.	.	605.102	del	FAO=119	FDP=126	FR=.	FRO=7	FSAF=100	FSAR=19	FSRF=6	FSRR=1	FWDB=0.0593425	FXX=0	LEN=3	MLLD=191.074	OALT=-	OID=.	OMAPALT=A	OPOS=52306064
chr1	52402956	52402956	G	A	0.991525	117	118	3	intronic	RAB3B	.	.	.	rs10888742	.	.	0.9534	.	1	.	.	.	.	.	.	.	.	.	.	.	.	1106.6	snp	FAO=117	FDP=117	FR=.	FRO=0	FSAF=67	FSAR=50	FSRF=0	FSRR=0	FWDB=0.0175042	FXX=0.00847386	LEN=1	MLLD=287.437	OALT=A	OID=.	OMAPALT=A	OPOS=52402956
chr1	52489322	52489322	G	A	1	170	170	3	intronic	TXNDC12	.	.	.	rs2783178	.	.	.	.	1	.	.	.	.	.	.	.	.	.	.	.	.	1625.58	snp	FAO=170	FDP=170	FR=.	FRO=0	FSAF=85	FSAR=85	FSRF=0	FSRR=0	FWDB=-0.0903029	FXX=0.00584761	LEN=1	MLLD=122.351	OALT=A	OID=.	OMAPALT=A	OPOS=52489322
chr1	52820226	52820226	G	A	1	174	174	1	intronic	CC2D1B	.	.	.	rs2820334	.	.	1	.	1	.	.	.	.	.	.	.	.	.	.	.	.	1662.89	snp	FAO=174	FDP=174	FR=.	FRO=0	FSAF=76	FSAR=98	FSRF=0	FSRR=0	FWDB=-0.0399154	FXX=0	LEN=1	MLLD=186.753	OALT=A	OID=.	OMAPALT=A	OPOS=52820226
chr1	52991638	52991638	C	T	0.990196	101	102	2	exonic	ZCCHC11	.	synonymous SNV	ZCCHC11:NM_001009881:exon2:c.G315A:p.P105P,ZCCHC11:NM_015269:exon2:c.G315A:p.P105P	rs12123698	.	.	0.3342	.	0.52	.	.	.	.	.	.	.	.	.	.	.	.	964.868	snp	FAO=102	FDP=102	FR=.	FRO=0	FSAF=54	FSAR=48	FSRF=0	FSRR=0	FWDB=-0.0353245	FXX=0	LEN=1	MLLD=62.5515	OALT=T	OID=.	OMAPALT=T	OPOS=52991638
chr1	53072454	53072454	T	C	1	181	181	3	exonic	GPX7	.	synonymous SNV	GPX7:NM_015696:exon2:c.T237C:p.F79F	rs1970951	.	.	0.8366	.	0.97	.	.	.	.	.	.	.	.	.	.	.	.	1730.71	snp	FAO=181	FDP=181	FR=.	FRO=0	FSAF=87	FSAR=94	FSRF=0	FSRR=0	FWDB=0.0162385	FXX=0	LEN=1	MLLD=269.338	OALT=C	OID=.	OMAPALT=C	OPOS=53072454
chr1	53072741	53072741	A	G	0.730263	111	152	1	intronic	GPX7	.	.	.	rs1970950	.	.	.	.	0.91	.	.	.	.	.	.	.	.	.	.	.	.	1458.86	snp	FAO=152	FDP=152	FR=.,HEALED	FRO=0	FSAF=43	FSAR=109	FSRF=0	FSRR=0	FWDB=0.233416	FXX=0	LEN=1	MLLD=77.8887	OALT=G	OID=.	OMAPALT=G	OPOS=53072741
chr1	53099085	53099085	C	T	1	79	79	1	UTR5	FAM159A	NM_001042693:c.-81C>T	.	.	rs142476797	.	.	.	.	0.046	.	.	.	.	.	.	.	.	.	.	.	.	773.261	snp	FAO=80	FDP=80	FR=.	FRO=0	FSAF=49	FSAR=31	FSRF=0	FSRR=0	FWDB=0.0638769	FXX=0	LEN=1	MLLD=133.39	OALT=T	OID=.	OMAPALT=T	OPOS=53099085
chr1	53250650	53250650	G	A	0.988636	87	88	3	exonic	ZYG11B	.	synonymous SNV	ZYG11B:NM_024646:exon5:c.G1194A:p.G398G	rs6588443	.	.	0.4449	.	0.98	.	.	.	.	.	.	.	.	.	.	.	.	831.112	snp	FAO=88	FDP=88	FR=.	FRO=0	FSAF=44	FSAR=44	FSRF=0	FSRR=0	FWDB=0.0596376	FXX=0	LEN=1	MLLD=64.4773	OALT=A	OID=.	OMAPALT=A	OPOS=53250650
chr1	53323492	53323492	C	A	1	129	129	1	intronic	ZYG11A	.	.	.	rs10788945	.	.	.	.	0.99	.	.	.	.	.	.	.	.	.	.	.	.	1242.06	snp	FAO=129	FDP=129	FR=.	FRO=0	FSAF=51	FSAR=78	FSRF=0	FSRR=0	FWDB=-0.00604848	FXX=0	LEN=1	MLLD=100.288	OALT=A	OID=.	OMAPALT=A	OPOS=53323492
chr1	53535478	53535478	G	A	1	86	86	1	exonic	PODN	.	nonsynonymous SNV	PODN:NM_001199082:exon2:c.G95A:p.R32H,PODN:NM_153703:exon2:c.G95A:p.R32H,PODN:NM_001199081:exon3:c.G38A:p.R13H,PODN:NM_001199080:exon4:c.G38A:p.R13H	rs1288386	.	.	0.4201	.	0.63	.	.	0.35	T	0.345	B	.	.	1	P	0.81	T	820.138	snp	FAO=86	FDP=86	FR=.	FRO=0	FSAF=47	FSAR=39	FSRF=0	FSRR=0	FWDB=-0.00258992	FXX=0	LEN=1	MLLD=276.407	OALT=A	OID=.	OMAPALT=A	OPOS=53535478
chr1	53537266	53537266	G	A	1	150	150	1	exonic	PODN	.	synonymous SNV	PODN:NM_153703:exon3:c.G516A:p.T172T,PODN:NM_001199081:exon4:c.G459A:p.T153T,PODN:NM_001199080:exon5:c.G459A:p.T153T	rs1769316	.	.	0.4691	.	0.76	.	.	.	.	.	.	.	.	.	.	.	.	1447.22	snp	FAO=150	FDP=150	FR=.	FRO=0	FSAF=93	FSAR=57	FSRF=0	FSRR=0	FWDB=0.0152717	FXX=0	LEN=1	MLLD=78.7723	OALT=A	OID=.	OMAPALT=A	OPOS=53537266
chr1	53544439	53544439	G	A	1	115	115	1	exonic	PODN	.	synonymous SNV	PODN:NM_001199082:exon4:c.G975A:p.P325P,PODN:NM_153703:exon8:c.G1401A:p.P467P,PODN:NM_001199081:exon9:c.G1344A:p.P448P,PODN:NM_001199080:exon10:c.G1344A:p.P448P	rs1288388	.	.	0.728	.	0.77	.	.	.	.	.	.	.	.	.	.	.	.	1096.98	snp	FAO=115	FDP=115	FR=.	FRO=0	FSAF=55	FSAR=60	FSRF=0	FSRR=0	FWDB=0.0222565	FXX=0	LEN=1	MLLD=188.246	OALT=A	OID=.	OMAPALT=A	OPOS=53544439
chr1	53544597	53544597	T	C	1	120	120	1	exonic	PODN	.	nonsynonymous SNV	PODN:NM_001199082:exon4:c.T1133C:p.V378A,PODN:NM_153703:exon8:c.T1559C:p.V520A,PODN:NM_001199081:exon9:c.T1502C:p.V501A,PODN:NM_001199080:exon10:c.T1502C:p.V501A	rs1288389	.	.	0.8881	.	0.9	.	.	1	T	0	B	0.027	N	1	P	3.72	T	1158.44	snp	FAO=120	FDP=120	FR=.	FRO=0	FSAF=60	FSAR=60	FSRF=0	FSRR=0	FWDB=-0.0240634	FXX=0	LEN=1	MLLD=179.128	OALT=C	OID=.	OMAPALT=C	OPOS=53544597
chr1	53553702	53553702	A	G	0.996575	291	292	1	exonic	SLC1A7	.	synonymous SNV	SLC1A7:NM_001287595:exon11:c.T1839C:p.S613S,SLC1A7:NM_006671:exon11:c.T1662C:p.S554S	rs1288400	.	.	0.9988	.	1	.	.	.	.	.	.	.	.	.	.	.	.	2789.86	snp	FAO=293	FDP=293	FR=.	FRO=0	FSAF=172	FSAR=121	FSRF=0	FSRR=0	FWDB=0.00881036	FXX=0.00340124	LEN=1	MLLD=149.454	OALT=G	OID=.	OMAPALT=G	OPOS=53553702
chr1	53553754	53553754	T	C	0.993377	150	151	1	exonic	SLC1A7	.	nonsynonymous SNV	SLC1A7:NM_001287595:exon11:c.A1787G:p.Q596R,SLC1A7:NM_006671:exon11:c.A1610G:p.Q537R	rs1288401	.	.	0.7287	.	0.77	.	.	0.4	T	0	B	0.001	N	0	P	0.79	T	1470.11	snp	FAO=154	FDP=154	FR=.	FRO=0	FSAF=95	FSAR=59	FSRF=0	FSRR=0	FWDB=0.019241	FXX=0	LEN=1	MLLD=203.285	OALT=C	OID=.	OMAPALT=C	OPOS=53553754
chr1	53558270	53558270	A	G	1	111	111	1	exonic	SLC1A7	.	synonymous SNV	SLC1A7:NM_001287597:exon6:c.T771C:p.R257R,SLC1A7:NM_001287595:exon7:c.T987C:p.R329R,SLC1A7:NM_006671:exon7:c.T987C:p.R329R	rs1288406	.	.	0.8402	.	0.96	.	.	.	.	.	.	.	.	.	.	.	.	1057.47	snp	FAO=111	FDP=111	FR=.	FRO=0	FSAF=39	FSAR=72	FSRF=0	FSRR=0	FWDB=0.004077	FXX=0	LEN=1	MLLD=67.138	OALT=G	OID=.	OMAPALT=G	OPOS=53558270
chr1	53676448	53676448	G	A	0.995951	246	247	1	exonic	CPT2	.	nonsynonymous SNV	CPT2:NM_000098:exon4:c.G1102A:p.V368I	rs1799821	CLINSIG=other|non-pathogenic|non-pathogenic;CLNDBN=Encephalopathy\x2c_acute\x2c_infection-induced\x2c_4\x2c_susceptibility_to|not_specified|not_provided;CLNREVSTAT=no_assertion_criteria_provided|criteria_provided\x2c_single_submitter|criteria_provided\x2c_single_submitter;CLNACC=RCV000023026.1|RCV000078116.3|RCV000124601.1;CLNDSDB=MedGen:OMIM:Orphanet|MedGen|MedGen;CLNDSDBID=C3280160:614212:ORPHA…	.	0.5416	.	0.73	.	.	1	T	0.011	B	0.005	N	0.999	P	-2.47	D	2334.94	snp	FAO=245	FDP=245	FR=.	FRO=0	FSAF=108	FSAR=137	FSRF=0	FSRR=0	FWDB=-0.0178417	FXX=0.00809684	LEN=1	MLLD=235.791	OALT=A	OID=.	OMAPALT=A	OPOS=53676448
chr1	53712727	53712727	C	T	1	75	75	1	exonic	LRP8	.	nonsynonymous SNV	LRP8:NM_017522:exon16:c.G2066A:p.R689Q,LRP8:NM_033300:exon17:c.G2345A:p.R782Q,LRP8:NM_001018054:exon18:c.G2678A:p.R893Q,LRP8:NM_004631:exon19:c.G2855A:p.R952Q	rs5174	CLINSIG=other;CLNDBN=Myocardial_infarction_1;CLNREVSTAT=no_assertion_criteria_provided;CLNACC=RCV000007411.1;CLNDSDB=MedGen:OMIM;CLNDSDBID=C1838021:608446	.	0.3955	.	0.43	.	.	0.05	D	1	D	.	.	0	P	-2.75	D	712.134	snp	FAO=75	FDP=75	FR=.	FRO=0	FSAF=26	FSAR=49	FSRF=0	FSRR=0	FWDB=0.00261494	FXX=0	LEN=1	MLLD=88.0026	OALT=T	OID=.	OMAPALT=T	OPOS=53712727
chr1	53716416	53716416	G	A	1	136	136	1	exonic	LRP8	.	synonymous SNV	LRP8:NM_017522:exon15:c.C2010T:p.D670D,LRP8:NM_033300:exon15:c.C2112T:p.D704D,LRP8:NM_001018054:exon17:c.C2622T:p.D874D,LRP8:NM_004631:exon17:c.C2622T:p.D874D	rs3737983	.	.	0.4112	.	0.73	.	.	.	.	.	.	.	.	.	.	.	.	1301.32	snp	FAO=136	FDP=136	FR=.	FRO=0	FSAF=75	FSAR=61	FSRF=0	FSRR=0	FWDB=-0.0102612	FXX=0	LEN=1	MLLD=267.233	OALT=A	OID=.	OMAPALT=A	OPOS=53716416
chr1	53732315	53732315	G	T	0.992063	125	126	1	exonic	LRP8	.	synonymous SNV	LRP8:NM_033300:exon7:c.C747A:p.G249G,LRP8:NM_017522:exon8:c.C870A:p.G290G,LRP8:NM_001018054:exon9:c.C1257A:p.G419G,LRP8:NM_004631:exon9:c.C1257A:p.G419G	rs2297660	.	.	0.4013	.	0.64	.	.	.	.	.	.	.	.	0	P	.	.	1205.08	snp	FAO=126	FDP=126	FR=.	FRO=0	FSAF=60	FSAR=66	FSRF=0	FSRR=0	FWDB=0.0241151	FXX=0	LEN=1	MLLD=275.252	OALT=T	OID=.	OMAPALT=T	OPOS=53732315
chr1	53930360	53930360	G	A	0.956522	22	23	1	exonic	DMRTB1	.	synonymous SNV	DMRTB1:NM_033067:exon3:c.G801A:p.P267P	rs61738842	.	.	0.0762	.	0.077	.	.	.	.	.	.	.	.	.	.	.	.	201.79	snp	FAO=22	FDP=22	FR=.	FRO=0	FSAF=13	FSAR=9	FSRF=0	FSRR=0	FWDB=0.0254829	FXX=0.0434594	LEN=1	MLLD=45.4108	OALT=A	OID=.	OMAPALT=A	OPOS=53930360
chr1	53974987	53974987	G	T	1	124	124	1	intronic	GLIS1	.	.	.	rs10749691	.	.	0.8076	.	0.81	.	.	.	.	.	.	.	.	.	.	.	.	1203.36	snp	FAO=126	FDP=126	FR=.	FRO=0	FSAF=42	FSAR=84	FSRF=0	FSRR=0	FWDB=-0.0416365	FXX=0	LEN=1	MLLD=62.8672	OALT=T	OID=.	OMAPALT=T	OPOS=53974987
chr1	54344282	54344282	C	A	0.995798	237	238	3	intronic	YIPF1	.	.	.	rs2272928	.	.	0.5536	.	0.86	.	.	.	.	.	.	.	.	.	.	.	.	2260.58	snp	FAO=237	FDP=237	FR=.	FRO=0	FSAF=125	FSAR=112	FSRF=0	FSRR=0	FWDB=0.00363479	FXX=0.0042015	LEN=1	MLLD=252.459	OALT=A	OID=.	OMAPALT=A	OPOS=54344282
chr1	54370306	54370306	G	A	0.990741	107	108	3	intronic	DIO1	.	.	.	rs2294512	.	.	0.2648	.	0.63	.	.	.	.	.	.	.	.	.	.	.	.	1010.5	snp	FAO=107	FDP=107	FR=.	FRO=0	FSAF=55	FSAR=52	FSRF=0	FSRR=0	FWDB=0.00952657	FXX=0.0092584	LEN=1	MLLD=269.503	OALT=A	OID=.	OMAPALT=A	OPOS=54370306
chr1	54375570	54375570	C	A	1	106	106	1	intronic	DIO1	.	.	.	rs2235544	.	.	0.5034	.	0.74	.	Name=Thyroid hormone levels,Multiple myeloma (hyperdiploidy)	.	.	.	.	.	.	.	.	.	.	1021.44	snp	FAO=107	FDP=107	FR=.	FRO=0	FSAF=65	FSAR=42	FSRF=0	FSRR=0	FWDB=-0.00164746	FXX=0	LEN=1	MLLD=358.772	OALT=A	OID=.	OMAPALT=A	OPOS=54375570
chr1	54432047	54432047	C	T	0.507463	34	67	1	exonic	LRRC42	.	nonsynonymous SNV	LRRC42:NM_052940:exon7:c.C1006T:p.R336C,LRRC42:NM_001256409:exon8:c.C1006T:p.R336C	rs139161536	.	.	0.0001	.	0.0031	.	.	0.11	T	0.916	P	0.024	N	0.996	N	.	.	154.284	snp	FAO=34	FDP=67	FR=.	FRO=33	FSAF=11	FSAR=23	FSRF=13	FSRR=20	FWDB=-0.0149656	FXX=0	LEN=1	MLLD=188.136	OALT=T	OID=.	OMAPALT=T	OPOS=54432047
chr1	54607051	54607051	A	G	1	185	185	1	exonic	CDCP2	.	synonymous SNV	CDCP2:NM_201546:exon3:c.T483C:p.Y161Y	rs671103	.	.	1	.	1	.	.	.	.	.	.	.	.	.	.	.	.	1770.66	snp	FAO=185	FDP=185	FR=.	FRO=0	FSAF=107	FSAR=78	FSRF=0	FSRR=0	FWDB=-0.019979	FXX=0	LEN=1	MLLD=272.344	OALT=G	OID=.	OMAPALT=G	OPOS=54607051
chr1	54683856	54683856	C	G	0.988095	83	84	3	exonic	MRPL37	.	synonymous SNV	MRPL37:NM_016491:exon7:c.C1206G:p.G402G	rs15921	.	.	0.2165	.	0.59	.	.	.	.	.	.	.	.	.	.	.	.	787.583	snp	FAO=83	FDP=83	FR=.	FRO=0	FSAF=52	FSAR=31	FSRF=0	FSRR=0	FWDB=-0.0138805	FXX=0.0119033	LEN=1	MLLD=61.0795	OALT=G	OID=.	OMAPALT=G	OPOS=54683856
chr1	55014013	55014013	C	T	1	100	100	1	exonic	ACOT11	.	nonsynonymous SNV	ACOT11:NM_015547:exon1:c.C31T:p.R11W,ACOT11:NM_147161:exon1:c.C31T:p.R11W	rs34630746	.	.	0.0521	.	0.21	.	.	0.07	T	1	D	0.138	N	1	D	2.86	T	965.923	snp	FAO=100	FDP=100	FR=.	FRO=0	FSAF=55	FSAR=45	FSRF=0	FSRR=0	FWDB=-0.00429429	FXX=0	LEN=1	MLLD=297.833	OALT=T	OID=.	OMAPALT=T	OPOS=55014013
chr1	55069986	55069986	T	C	0.994737	189	190	1	intronic	ACOT11	.	.	.	rs746503	.	.	0.6329	.	0.64	.	.	.	.	.	.	.	.	.	.	.	.	1821.22	snp	FAO=192	FDP=192	FR=.	FRO=0	FSAF=134	FSAR=58	FSRF=0	FSRR=0	FWDB=0.0264653	FXX=0.00518108	LEN=1	MLLD=64.5146	OALT=C	OID=.	OMAPALT=C	OPOS=55069986
chr1	55074840	55074840	T	A	1	92	92	1	UTR3	ACOT11	NM_147161:c.*55T>A	.	.	rs1617287	.	.	.	.	0.55	.	.	.	.	.	.	.	.	.	.	.	.	872.5	snp	FAO=92	FDP=92	FR=.	FRO=0	FSAF=28	FSAR=64	FSRF=0	FSRR=0	FWDB=-0.0436891	FXX=0	LEN=1	MLLD=117.548	OALT=A	OID=.	OMAPALT=A	OPOS=55074840
chr1	55075452	55075452	G	A	1	222	222	1	exonic	FAM151A	.	nonsynonymous SNV	FAM151A:NM_176782:exon8:c.C1247T:p.A416V	rs1368883	.	.	0.5208	.	0.54	.	.	0.05	D	0.12	B	0.268	N	1	P	2.78	T	2066.37	snp	FAO=216	FDP=216	FR=.	FRO=0	FSAF=109	FSAR=107	FSRF=0	FSRR=0	FWDB=0.0214486	FXX=0.0270258	LEN=1	MLLD=258.266	OALT=A	OID=.	OMAPALT=A	OPOS=55075452
chr1	55118566	55118566	C	G	1	153	153	1	ncRNA_exonic	MROH7-TTC4	.	.	.	rs1655520	.	.	0.9982	.	1	.	.	.	.	.	.	.	.	.	.	.	.	1593.92	snp	FAO=167	FDP=167	FR=.	FRO=0	FSAF=93	FSAR=74	FSRF=0	FSRR=0	FWDB=0.0104329	FXX=0	LEN=1	MLLD=337.672	OALT=G	OID=.	OMAPALT=G	OPOS=55118566
chr1	55119289	55119289	G	C	1	322	322	1	exonic	MROH7	.	synonymous SNV	MROH7:NM_001039464:exon3:c.G690C:p.L230L	rs9332417	.	.	0.5896	.	0.59	.	.	.	.	.	.	.	.	.	.	.	.	3085.35	snp	FAO=322	FDP=322	FR=.	FRO=0	FSAF=159	FSAR=163	FSRF=0	FSRR=0	FWDB=0.0101305	FXX=0	LEN=1	MLLD=70.0186	OALT=C	OID=.	OMAPALT=C	OPOS=55119289
chr1	55119534	55119534	C	T	0.984615	192	195	2	exonic	MROH7	.	nonsynonymous SNV	MROH7:NM_001039464:exon3:c.C935T:p.S312F	rs17399810	.	.	0.2389	.	0.24	.	.	0.03	D	1	D	0.52	N	0.014	P	3.47	T	1866.76	snp	FAO=195	FDP=195	FR=.	FRO=0	FSAF=94	FSAR=101	FSRF=0	FSRR=0	FWDB=0.0446239	FXX=0	LEN=1	MLLD=69.0874	OALT=T	OID=.	OMAPALT=T	OPOS=55119534
chr1	55119546	55119546	A	G	1	190	190	1	exonic	MROH7	.	nonsynonymous SNV	MROH7:NM_001039464:exon3:c.A947G:p.E316G	rs1655518	.	.	0.9982	.	1	.	.	1	T	0	B	0.483	N	1	P	3.68	T	1874.81	snp	FAO=196	FDP=196	FR=.	FRO=0	FSAF=94	FSAR=102	FSRF=0	FSRR=0	FWDB=0.0519543	FXX=0	LEN=1	MLLD=275.961	OALT=G	OID=.	OMAPALT=G	OPOS=55119546
chr1	55139741	55139741	A	G	1	116	116	1	exonic	MROH7	.	nonsynonymous SNV	MROH7:NM_001291332:exon8:c.A407G:p.H136R,MROH7:NM_001039464:exon10:c.A1853G:p.H618R	rs570218	.	.	0.7902	.	1	.	.	1	T	0	B	0.004	N	0	P	4.76	T	1099.17	snp	FAO=115	FDP=115	FR=.	FRO=0	FSAF=56	FSAR=59	FSRF=0	FSRR=0	FWDB=-0.0101468	FXX=0.00861995	LEN=1	MLLD=186.404	OALT=G	OID=.	OMAPALT=G	OPOS=55139741
chr1	55248074	55248074	A	G	1	176	176	1	exonic	TTC22	.	nonsynonymous SNV	TTC22:NM_001114108:exon6:c.T1097C:p.L366P	rs12144325	.	.	0.1625	.	0.23	.	.	0	D	1	D	0	D	0	P	-0.9	T	1686.31	snp	FAO=176	FDP=176	FR=.	FRO=0	FSAF=78	FSAR=98	FSRF=0	FSRR=0	FWDB=-0.00819946	FXX=0	LEN=1	MLLD=338.991	OALT=G	OID=.	OMAPALT=G	OPOS=55248074
chr1	55251689	55251689	T	C	1	164	164	2	exonic	TTC22	.	synonymous SNV	TTC22:NM_001114108:exon5:c.A987G:p.E329E,TTC22:NM_017904:exon5:c.A987G:p.E329E	rs586462	.	.	1	.	1	.	.	.	.	.	.	.	.	.	.	.	.	1566.66	snp	FAO=164	FDP=164	FR=.	FRO=0	FSAF=74	FSAR=90	FSRF=0	FSRR=0	FWDB=0.000198627	FXX=0	LEN=1	MLLD=289.241	OALT=C	OID=.	OMAPALT=C	OPOS=55251689
chr1	55253346	55253346	G	A	0.967949	151	156	5	intronic	TTC22	.	.	.	rs2269999	.	.	0.2302	.	0.52	.	.	.	.	.	.	.	.	.	.	.	.	1368.3	snp	FAO=151	FDP=156	FR=.	FRO=5	FSAF=75	FSAR=76	FSRF=2	FSRR=3	FWDB=0.0474484	FXX=0	LEN=1	MLLD=186.806	OALT=A	OID=.	OMAPALT=A	OPOS=55253346
chr1	55271774	55271774	A	G	0.991736	120	121	1	UTR5	C1orf177	NM_152607:c.-16A>G,NM_001110533:c.-16A>G	.	.	rs757581	.	.	0.584	.	0.67	.	.	.	.	.	.	.	.	.	.	.	.	1142.88	snp	FAO=120	FDP=120	FR=.	FRO=0	FSAF=86	FSAR=34	FSRF=0	FSRR=0	FWDB=0.0276887	FXX=0.00826378	LEN=1	MLLD=53.3966	OALT=G	OID=.	OMAPALT=G	OPOS=55271774
chr1	55272643	55272643	C	G	1	100	100	1	intronic	C1orf177	.	.	.	rs6666034	.	.	0.132	.	0.21	.	.	.	.	.	.	.	.	.	.	.	.	965.92	snp	FAO=100	FDP=100	FR=.	FRO=0	FSAF=45	FSAR=55	FSRF=0	FSRR=0	FWDB=0.0450023	FXX=0	LEN=1	MLLD=107.25	OALT=G	OID=.	OMAPALT=G	OPOS=55272643
chr1	55277599	55277599	T	C	1	171	171	2	exonic	C1orf177	.	nonsynonymous SNV	C1orf177:NM_001110533:exon5:c.T613C:p.Y205H,C1orf177:NM_152607:exon5:c.T613C:p.Y205H	rs600499	.	.	1	.	1	.	.	0.58	T	0	B	0.729	N	1	P	2.15	T	1634.61	snp	FAO=171	FDP=171	FR=.	FRO=0	FSAF=95	FSAR=76	FSRF=0	FSRR=0	FWDB=-0.00770677	FXX=0	LEN=1	MLLD=71.0989	OALT=C	OID=.	OMAPALT=C	OPOS=55277599
chr1	55318108	55318108	C	T	0.994475	180	181	1	intronic	DHCR24	.	.	.	rs667222	.	.	0.307	.	0.61	.	.	.	.	.	.	.	.	.	.	.	.	1703.56	snp	FAO=180	FDP=180	FR=.	FRO=0	FSAF=84	FSAR=96	FSRF=0	FSRR=0	FWDB=-0.0595216	FXX=0.00552456	LEN=1	MLLD=158.062	OALT=T	OID=.	OMAPALT=T	OPOS=55318108
chr1	55330966	55330966	T	C	1	186	186	1	intronic	DHCR24	.	.	.	rs611057	.	.	0.9995	.	1	.	.	.	.	.	.	.	.	.	.	.	.	1794.74	snp	FAO=187	FDP=187	FR=.	FRO=0	FSAF=82	FSAR=105	FSRF=0	FSRR=0	FWDB=-0.00419952	FXX=0	LEN=1	MLLD=380.83	OALT=C	OID=.	OMAPALT=C	OPOS=55330966
chr1	55446664	55446664	G	C	0.956522	22	23	2	UTR5	TMEM61	NM_182532:c.-75G>C	.	.	rs2253467	.	.	0.7888	.	0.79	.	.	.	.	.	.	.	.	.	.	.	.	189.434	snp	FAO=22	FDP=23	FR=.	FRO=1	FSAF=11	FSAR=11	FSRF=0	FSRR=1	FWDB=-0.00324858	FXX=0	LEN=1	MLLD=59.2265	OALT=C	OID=.	OMAPALT=C	OPOS=55446664
chr1	55446671	55446671	C	T	1	23	23	2	UTR5	TMEM61	NM_182532:c.-68C>T	.	.	rs2253466	.	.	0.7888	.	0.79	.	.	.	.	.	.	.	.	.	.	.	.	210.674	snp	FAO=23	FDP=23	FR=.	FRO=0	FSAF=11	FSAR=12	FSRF=0	FSRR=0	FWDB=-0.0189109	FXX=0	LEN=1	MLLD=62.6609	OALT=T	OID=.	OMAPALT=T	OPOS=55446671
chr1	55446697	55446697	G	A	1	23	23	2	UTR5	TMEM61	NM_182532:c.-42G>A	.	.	rs2253465	.	.	0.8013	.	0.85	.	.	.	.	.	.	.	.	.	.	.	.	210.675	snp	FAO=23	FDP=23	FR=.	FRO=0	FSAF=11	FSAR=12	FSRF=0	FSRR=0	FWDB=-0.0226763	FXX=0	LEN=1	MLLD=142.062	OALT=A	OID=.	OMAPALT=A	OPOS=55446697
chr1	55457710	55457710	G	A	1	140	140	2	exonic	TMEM61	.	synonymous SNV	TMEM61:NM_182532:exon3:c.G567A:p.A189A	rs2500326	.	.	0.8085	.	0.9	.	.	.	.	.	.	.	.	.	.	.	.	1350.96	snp	FAO=140	FDP=140	FR=.	FRO=0	FSAF=67	FSAR=73	FSRF=0	FSRR=0	FWDB=-0.000277356	FXX=0	LEN=1	MLLD=248.596	OALT=A	OID=.	OMAPALT=A	OPOS=55457710
chr1	55464743	55464743	T	C	0.993865	162	163	2	UTR5	BSND	NM_057176:c.-117T>C	.	.	rs2500340	.	.	.	.	0.76	.	.	.	.	.	.	.	.	.	.	.	.	1530.26	snp	FAO=162	FDP=162	FR=.	FRO=0	FSAF=95	FSAR=67	FSRF=0	FSRR=0	FWDB=-0.00427892	FXX=0.00613459	LEN=1	MLLD=67.9314	OALT=C	OID=.	OMAPALT=C	OPOS=55464743
chr1	55464790	55464790	C	G	1	167	167	1	UTR5	BSND	NM_057176:c.-70C>G	.	.	rs2500341	.	.	.	.	0.76	.	.	.	.	.	.	.	.	.	.	.	.	1638.27	snp	FAO=170	FDP=170	FR=.	FRO=0	FSAF=94	FSAR=76	FSRF=0	FSRR=0	FWDB=-0.0412362	FXX=0	LEN=1	MLLD=160.287	OALT=G	OID=.	OMAPALT=G	OPOS=55464790
chr1	55518467	55518467	A	G	1	72	72	2	intronic	PCSK9	.	.	.	rs2495477	.	.	0.402	.	0.75	.	.	.	.	.	.	.	.	.	.	.	.	690.311	snp	FAO=73	FDP=73	FR=.	FRO=0	FSAF=28	FSAR=45	FSRF=0	FSRR=0	FWDB=0.054764	FXX=0	LEN=1	MLLD=165.923	OALT=G	OID=.	OMAPALT=G	OPOS=55518467
chr1	55523033	55523033	A	G	0.993289	296	298	2	exonic	PCSK9	.	synonymous SNV	PCSK9:NM_174936:exon7:c.A1026G:p.Q342Q	rs509504	.	.	0.9998	.	1	.	.	.	.	.	.	.	.	.	.	.	.	2769.33	snp	FAO=288	FDP=288	FR=.	FRO=0	FSAF=167	FSAR=121	FSRF=0	FSRR=0	FWDB=-0.0325166	FXX=0.0335559	LEN=1	MLLD=65.2136	OALT=G	OID=.	OMAPALT=G	OPOS=55523033
chr1	55524197	55524197	A	G	1	44	44	1	exonic	PCSK9	.	synonymous SNV	PCSK9:NM_174936:exon9:c.A1380G:p.V460V	rs540796	.	.	0.8335	.	0.99	.	.	0.16	T	.	.	.	.	0	P	-1.5	D	412.472	snp	FAO=44	FDP=44	FR=.	FRO=0	FSAF=19	FSAR=25	FSRF=0	FSRR=0	FWDB=0.00335672	FXX=0	LEN=1	MLLD=341.343	OALT=G	OID=.	OMAPALT=G	OPOS=55524197
chr1	55524237	55524237	G	A	1	45	45	1	exonic	PCSK9	.	nonsynonymous SNV	PCSK9:NM_174936:exon9:c.G1420A:p.V474I	rs562556	.	.	0.8335	.	0.99	.	.	0.29	T	0.013	B	0.007	N	1	P	-0.52	T	423.687	snp	FAO=45	FDP=45	FR=.	FRO=0	FSAF=19	FSAR=26	FSRF=0	FSRR=0	FWDB=-0.00888374	FXX=0	LEN=1	MLLD=84.576	OALT=A	OID=.	OMAPALT=A	OPOS=55524237
chr1	55529187	55529187	G	A	0.902439	111	123	4	exonic	PCSK9	.	nonsynonymous SNV	PCSK9:NM_174936:exon12:c.G2009A:p.G670E	rs505151	CLINSIG=non-pathogenic;CLNDBN=Familial_hypercholesterolemia;CLNREVSTAT=criteria_provided\x2c_single_submitter;CLNACC=RCV000030349.1;CLNDSDB=MedGen:OMIM:OMIM:SNOMED_CT:SNOMED_CT;CLNDSDBID=C0020445:143890:144400:397915002:398036000	.	0.9647	.	0.98	.	.	1	T	0	B	0.339	N	1	P	-0.35	T	907.152	snp	FAO=111	FDP=123	FR=.	FRO=12	FSAF=79	FSAR=32	FSRF=0	FSRR=12	FWDB=-0.0107458	FXX=0	LEN=1	MLLD=346.848	OALT=A	OID=.	OMAPALT=A	OPOS=55529187
chr1	55538385	55538385	T	C	1	45	45	1	intronic	USP24	.	.	.	rs654674	.	.	.	.	1	.	.	.	.	.	.	.	.	.	.	.	.	423.687	snp	FAO=45	FDP=45	FR=.	FRO=0	FSAF=23	FSAR=22	FSRF=0	FSRR=0	FWDB=-0.0115591	FXX=0	LEN=1	MLLD=235.177	OALT=C	OID=.	OMAPALT=C	OPOS=55538385
chr1	55541174	55541174	A	G	1	122	122	1	exonic	USP24	.	nonsynonymous SNV	USP24:NM_015306:exon63:c.T7403C:p.V2468A	rs487230	.	.	0.7671	.	0.92	.	.	0.86	T	0	B	0.001	D	0.695	P	4.46	T	1161	snp	FAO=122	FDP=122	FR=.	FRO=0	FSAF=72	FSAR=50	FSRF=0	FSRR=0	FWDB=0.0148475	FXX=0	LEN=1	MLLD=197.25	OALT=G	OID=.	OMAPALT=G	OPOS=55541174
chr1	55555285	55555285	G	A	0.522727	46	88	1	intronic	USP24	.	.	.	rs548852	.	.	0.7643	.	0.92	.	.	.	.	.	.	.	.	.	.	.	.	853.499	snp	FAO=88	FDP=88	FR=.,HEALED,HEALED	FRO=0	FSAF=48	FSAR=40	FSRF=0	FSRR=0	FWDB=0.0137265	FXX=0	LEN=1	MLLD=290.94	OALT=A	OID=.	OMAPALT=A	OPOS=55555285
chr1	55557859	55557859	-	TT	0.940741	127	135	0	intronic	USP24	.	.	.	rs34673217	.	.	.	.	1	.	.	.	.	.	.	.	.	.	.	.	.	760.122	ins	FAO=129	FDP=129	FR=.	FRO=0	FSAF=59	FSAR=70	FSRF=0	FSRR=0	FWDB=-0.0280121	FXX=0.0444412	LEN=2	MLLD=285.267	OALT=TT	OID=.	OMAPALT=ATT	OPOS=55557860
chr1	55557864	55557864	C	T	0.992593	134	135	1	intronic	USP24	.	.	.	rs3736992	.	.	.	.	0.92	.	.	.	.	.	.	.	.	.	.	.	.	1262.69	snp	FAO=134	FDP=134	FR=.	FRO=0	FSAF=62	FSAR=72	FSRF=0	FSRR=0	FWDB=-0.0898675	FXX=0.00740686	LEN=1	MLLD=84.3235	OALT=T	OID=.	OMAPALT=T	OPOS=55557864
chr1	55567410	55567410	A	G	0.979381	95	97	2	intronic	USP24	.	.	.	rs615652	.	.	0.8518	.	1	.	.	.	.	.	.	.	.	.	.	.	.	906.428	snp	FAO=96	FDP=97	FR=.	FRO=1	FSAF=35	FSAR=61	FSRF=1	FSRR=0	FWDB=-0.0200607	FXX=0.010203	LEN=1	MLLD=55.35	OALT=G	OID=.	OMAPALT=G	OPOS=55567410
chr1	55614037	55614038	AT	-	0.960526	73	76	1	intronic	USP24	.	.	.	rs34030121	.	.	.	.	0.96	.	.	.	.	.	.	.	.	.	.	.	.	433.423	del	FAO=73	FDP=73	FR=.	FRO=0	FSAF=45	FSAR=28	FSRF=0	FSRR=0	FWDB=0.00554289	FXX=0.0394685	LEN=2	MLLD=298.895	OALT=-	OID=.	OMAPALT=C	OPOS=55614037
chr1	55638075	55638075	G	A	0.978022	89	91	1	exonic	USP24	.	nonsynonymous SNV	USP24:NM_015306:exon4:c.C677T:p.T226I	rs1165222	.	.	0.844	.	1	.	.	0.23	T	0	B	0.125	N	1	P	4.43	T	857.349	snp	FAO=90	FDP=90	FR=.	FRO=0	FSAF=44	FSAR=46	FSRF=0	FSRR=0	FWDB=0.00882368	FXX=0.0109878	LEN=1	MLLD=163.146	OALT=A	OID=.	OMAPALT=A	OPOS=55638075
chr1	57185818	57185818	A	G	1	124	124	1	intronic	C1orf168	.	.	.	rs857141	.	.	0.6935	.	0.98	.	.	.	.	.	.	.	.	.	.	.	.	1181.7	snp	FAO=124	FDP=124	FR=.	FRO=0	FSAF=49	FSAR=75	FSRF=0	FSRR=0	FWDB=0.0199613	FXX=0	LEN=1	MLLD=236.198	OALT=G	OID=.	OMAPALT=G	OPOS=57185818
chr1	57257817	57257817	T	C	0.977578	218	223	5	exonic	C1orf168	.	synonymous SNV	C1orf168:NM_001004303:exon2:c.A669G:p.K223K	rs2298130	.	.	0.1385	.	0.36	.	.	.	.	.	.	.	.	.	.	.	.	2026.06	snp	FAO=219	FDP=223	FR=.	FRO=4	FSAF=105	FSAR=114	FSRF=2	FSRR=2	FWDB=-0.00470851	FXX=0	LEN=1	MLLD=329.435	OALT=C	OID=.	OMAPALT=C	OPOS=57257817
chr1	57383358	57383358	C	T	1	224	224	2	exonic	C8A	.	nonsynonymous SNV	C8A:NM_000562:exon11:c.C1724T:p.P575L	rs17300936	.	.	0.126	.	0.13	.	.	0.41	T	0.001	B	0.009	N	1	P	0.59	T	2144.06	snp	FAO=224	FDP=224	FR=.	FRO=0	FSAF=138	FSAR=86	FSRF=0	FSRR=0	FWDB=-0.114738	FXX=0	LEN=1	MLLD=154.308	OALT=T	OID=.	OMAPALT=T	OPOS=57383358
chr1	57395251	57395251	T	C	1	170	170	1	intronic	C8B	.	.	.	rs605648	.	.	0.8552	.	0.97	.	.	.	.	.	.	.	.	.	.	.	.	1639.72	snp	FAO=170	FDP=170	FR=.	FRO=0	FSAF=66	FSAR=104	FSRF=0	FSRR=0	FWDB=0.00517178	FXX=0	LEN=1	MLLD=95.0388	OALT=C	OID=.	OMAPALT=C	OPOS=57395251
chr1	57417592	57417592	C	A	0.987448	236	239	3	intronic	C8B	.	.	.	rs1960384	.	.	.	.	0.27	.	.	.	.	.	.	.	.	.	.	.	.	2209.31	snp	FAO=235	FDP=235	FR=.	FRO=0	FSAF=138	FSAR=97	FSRF=0	FSRR=0	FWDB=0.0110243	FXX=0.0167357	LEN=1	MLLD=296.365	OALT=A	OID=.	OMAPALT=A	OPOS=57417592
chr1	57417633	57417633	-	GGATGTGTCCAAGGTCACACA	0.898551	186	207	3	intronic	C8B	.	.	.	rs138791380	.	.	.	.	.	.	.	.	.	.	.	.	.	.	.	.	.	1145	ins	FAO=198	FDP=198	FR=.	FRO=0	FSAF=102	FSAR=96	FSRF=0	FSRR=0	FWDB=0.029871	FXX=0.0526291	LEN=21	MLLD=652.559	OALT=GGATGTGTCCAAGGTCACACA	OID=.	OMAPALT=GGGATGTGTCCAAGGTCACACA	OPOS=57417634
chr1	57422484	57422484	C	T	1	206	206	2	exonic	C8B	.	nonsynonymous SNV	C8B:NM_000066:exon3:c.G349A:p.G117R,C8B:NM_001278543:exon4:c.G193A:p.G65R,C8B:NM_001278544:exon4:c.G163A:p.G55R	rs1013579	.	.	0.9672	.	1	.	.	0.8	T	0	B	0.014	N	1	P	1.89	T	1975.06	snp	FAO=206	FDP=206	FR=.	FRO=0	FSAF=100	FSAR=106	FSRF=0	FSRR=0	FWDB=-0.0719615	FXX=0	LEN=1	MLLD=210.76	OALT=T	OID=.	OMAPALT=T	OPOS=57422484
chr1	57425889	57425889	G	-	0.967568	179	185	3	intronic	C8B	.	.	.	rs139781264	.	.	0.1637	.	0.17	.	.	.	.	.	.	.	.	.	.	.	.	1084.62	del	FAO=188	FDP=188	FR=.	FRO=0	FSAF=111	FSAR=77	FSRF=0	FSRR=0	FWDB=-0.0397822	FXX=0	LEN=1	MLLD=27.5051	OALT=-	OID=.	OMAPALT=A	OPOS=57425889
chr1	59004979	59004979	C	T	0.992	124	125	1	UTR5	OMA1	NM_145243:c.-13G>A	.	.	rs902925	.	.	0.9994	.	1	.	.	.	.	.	.	.	.	.	.	.	.	1193.21	snp	FAO=125	FDP=125	FR=.	FRO=0	FSAF=51	FSAR=74	FSRF=0	FSRR=0	FWDB=0.0114413	FXX=0	LEN=1	MLLD=174.924	OALT=T	OID=.	OMAPALT=T	OPOS=59004979
chr1	59134586	59134586	G	C	1	35	35	1	intronic	MYSM1	.	.	.	rs11207284	.	.	0.4089	.	0.41	.	.	.	.	.	.	.	.	.	.	.	.	327.651	snp	FAO=35	FDP=35	FR=.	FRO=0	FSAF=18	FSAR=17	FSRF=0	FSRR=0	FWDB=0.0269588	FXX=0	LEN=1	MLLD=86.6424	OALT=C	OID=.	OMAPALT=C	OPOS=59134586
chr1	59134607	59134607	-	AG	0.857143	30	35	0	intronic	MYSM1	.	.	.	rs57822474	.	.	.	.	1	.	.	.	.	.	.	.	.	.	.	.	.	206.441	ins	FAO=35	FDP=35	FR=.	FRO=0	FSAF=18	FSAR=17	FSRF=0	FSRR=0	FWDB=-0.172215	FXX=0	LEN=2	MLLD=204.279	OALT=AG	OID=.	OMAPALT=CAG	OPOS=59134608
chr1	59142713	59142713	T	C	1	23	23	4	exonic	MYSM1	.	synonymous SNV	MYSM1:NM_001085487:exon9:c.A1275G:p.P425P	rs579110	.	.	0.5789	.	0.72	.	.	.	.	.	.	.	.	.	.	.	.	220.511	snp	FAO=24	FDP=24	FR=.	FRO=0	FSAF=7	FSAR=17	FSRF=0	FSRR=0	FWDB=-0.012022	FXX=0	LEN=1	MLLD=66.3987	OALT=C	OID=.	OMAPALT=C	OPOS=59142713
chr1	59147420	59147420	G	A	1	130	130	1	intronic	MYSM1	.	.	.	rs11207292	.	.	0.5739	.	0.72	.	.	.	.	.	.	.	.	.	.	.	.	1254.7	snp	FAO=130	FDP=130	FR=.	FRO=0	FSAF=78	FSAR=52	FSRF=0	FSRR=0	FWDB=0.00834587	FXX=0	LEN=1	MLLD=295.37	OALT=A	OID=.	OMAPALT=A	OPOS=59147420
chr1	59147926	59147926	T	C	1	78	78	1	exonic	MYSM1	.	nonsynonymous SNV	MYSM1:NM_001085487:exon8:c.A790G:p.T264A	rs12139511	.	.	0.5793	.	0.72	.	.	0.8	T	0	B	0.933	N	1	P	2.01	T	748.278	snp	FAO=78	FDP=78	FR=.	FRO=0	FSAF=44	FSAR=34	FSRF=0	FSRR=0	FWDB=-0.00567039	FXX=0	LEN=1	MLLD=214.994	OALT=C	OID=.	OMAPALT=C	OPOS=59147926
chr1	59248813	59248813	G	C	0.994681	187	188	1	UTR5	JUN	NM_002228:c.-71C>G	.	.	rs2760499	.	.	.	.	1	.	.	.	.	.	.	.	.	.	.	.	.	1799.47	snp	FAO=188	FDP=188	FR=.	FRO=0	FSAF=101	FSAR=87	FSRF=0	FSRR=0	FWDB=0.0170424	FXX=0	LEN=1	MLLD=214.187	OALT=C	OID=.	OMAPALT=C	OPOS=59248813
chr1	60228310	60228310	-	TC	0.89697	148	165	2	UTR3	FGGY	NM_018291:c.*54_*55insTC,NM_001113411:c.*54_*55insTC,NM_001244714:c.*54_*55insTC,NM_001278224:c.*54_*55insTC	.	.	rs10626387	.	.	0.8368	.	1	.	.	.	.	.	.	.	.	.	.	.	.	896.489	ins	FAO=152	FDP=152	FR=.	FRO=0	FSAF=58	FSAR=94	FSRF=0	FSRR=0	FWDB=-0.000826168	FXX=0.0193536	LEN=2	MLLD=319.057	OALT=TC	OID=.	OMAPALT=TTC	OPOS=60228311
chr1	60505578	60505578	A	G	1	96	96	2	intronic	C1orf87	.	.	.	rs680390	.	.	0.9059	.	0.92	.	.	.	.	.	.	.	.	.	.	.	.	916.366	snp	FAO=96	FDP=96	FR=.	FRO=0	FSAF=47	FSAR=49	FSRF=0	FSRR=0	FWDB=-0.0218353	FXX=0	LEN=1	MLLD=84.8622	OALT=G	OID=.	OMAPALT=G	OPOS=60505578
chr1	61548345	61548345	T	C	0.5	3	6	2	UTR5	NFIA	NM_005595:c.-119T>C,NM_001134673:c.-119T>C	.	.	.	.	.	.	.	.	.	.	.	.	.	.	.	.	.	.	.	.	16.0484	snp	FAO=3	FDP=6	FR=.	FRO=3	FSAF=0	FSAR=3	FSRF=2	FSRR=1	FWDB=-0.129624	FXX=0	LEN=1	MLLD=40.3997	OALT=C	OID=.	OMAPALT=C	OPOS=61548345
chr1	61743337	61743337	G	T	0.989247	92	93	5	intronic	NFIA	.	.	.	rs11207719	.	.	.	.	0.26	.	.	.	.	.	.	.	.	.	.	.	.	856.355	snp	FAO=92	FDP=93	FR=.	FRO=1	FSAF=44	FSAR=48	FSRF=0	FSRR=1	FWDB=0.0271399	FXX=0	LEN=1	MLLD=298.146	OALT=T	OID=.	OMAPALT=T	OPOS=61743337
chr1	61869783	61869783	G	A	1	181	181	1	exonic	NFIA	.	synonymous SNV	NFIA:NM_001134673:exon8:c.G1083A:p.P361P,NFIA:NM_001145511:exon8:c.G1059A:p.P353P,NFIA:NM_005595:exon8:c.G1083A:p.P361P,NFIA:NM_001145512:exon9:c.G1218A:p.P406P	rs2236059	.	.	0.2673	.	0.58	.	.	.	.	.	.	.	.	.	.	.	.	1725.29	snp	FAO=181	FDP=181	FR=.	FRO=0	FSAF=87	FSAR=94	FSRF=0	FSRR=0	FWDB=0.010249	FXX=0	LEN=1	MLLD=64.3534	OALT=A	OID=.	OMAPALT=A	OPOS=61869783
chr1	62232031	62232031	C	T	1	156	156	1	exonic	INADL	.	synonymous SNV	INADL:NM_176877:exon4:c.C270T:p.I90I	rs1286835	.	.	0.982	.	1	.	.	.	.	.	.	.	.	.	.	.	.	1496.5	snp	FAO=156	FDP=156	FR=.	FRO=0	FSAF=29	FSAR=127	FSRF=0	FSRR=0	FWDB=0.0109506	FXX=0.00636902	LEN=1	MLLD=347.105	OALT=T	OID=.	OMAPALT=T	OPOS=62232031
chr1	62261168	62261168	A	G	1	177	177	1	exonic	INADL	.	nonsynonymous SNV	INADL:NM_176877:exon10:c.A1198G:p.I400V	rs7516332	.	.	0.4848	.	0.63	.	.	0.41	T	0.013	B	0.041	N	0	P	2.52	T	1699.69	snp	FAO=177	FDP=177	FR=.	FRO=0	FSAF=95	FSAR=82	FSRF=0	FSRR=0	FWDB=-0.0249016	FXX=0.00561766	LEN=1	MLLD=60.2704	OALT=G	OID=.	OMAPALT=G	OPOS=62261168
chr1	62330080	62330080	T	G	1	61	61	2	exonic	INADL	.	nonsynonymous SNV	INADL:NM_176877:exon20:c.T2610G:p.I870M	rs2799627	.	.	0.9999	.	1	.	.	1	T	0	B	0.001	N	0	P	3.03	T	577.084	snp	FAO=61	FDP=61	FR=.	FRO=0	FSAF=45	FSAR=16	FSRF=0	FSRR=0	FWDB=0.0276096	FXX=0	LEN=1	MLLD=305.855	OALT=G	OID=.	OMAPALT=G	OPOS=62330080
chr1	62393394	62393394	A	G	1	141	141	1	intronic	INADL	.	.	.	rs2251182	.	.	0.8658	.	0.92	.	.	.	.	.	.	.	.	.	.	.	.	1346.01	snp	FAO=141	FDP=141	FR=.	FRO=0	FSAF=91	FSAR=50	FSRF=0	FSRR=0	FWDB=0.00719548	FXX=0	LEN=1	MLLD=171.546	OALT=G	OID=.	OMAPALT=G	OPOS=62393394
chr1	62483599	62483599	G	A	1	163	163	2	exonic	INADL	.	synonymous SNV	INADL:NM_176877:exon29:c.G3939A:p.K1313K	rs34726576	.	.	0.257	.	0.26	.	.	.	.	.	.	.	.	.	.	.	.	1622.96	snp	FAO=169	FDP=169	FR=.	FRO=0	FSAF=100	FSAR=69	FSRF=0	FSRR=0	FWDB=-0.0447212	FXX=0	LEN=1	MLLD=47.9297	OALT=A	OID=.	OMAPALT=A	OPOS=62483599
chr1	62483623	62483623	A	G	0.994048	167	168	2	intronic	INADL	.	.	.	rs41313250	.	.	0.1234	.	0.13	.	.	.	.	.	.	.	.	.	.	.	.	1587.25	snp	FAO=167	FDP=167	FR=.	FRO=0	FSAF=98	FSAR=69	FSRF=0	FSRR=0	FWDB=-0.0228025	FXX=0.00595203	LEN=1	MLLD=70.464	OALT=G	OID=.	OMAPALT=G	OPOS=62483623
chr1	62516683	62516683	G	C	1	139	139	1	exonic	INADL	.	nonsynonymous SNV	INADL:NM_176877:exon31:c.G4078C:p.V1360L	rs2498982	.	.	0.5552	.	0.77	.	.	1	T	0.001	B	0.997	N	1	P	3.32	T	1338.32	snp	FAO=139	FDP=139	FR=.	FRO=0	FSAF=81	FSAR=58	FSRF=0	FSRR=0	FWDB=-0.0123463	FXX=0	LEN=1	MLLD=235.345	OALT=C	OID=.	OMAPALT=C	OPOS=62516683
chr1	62579823	62579823	G	A	0.996599	293	294	2	exonic	INADL	.	synonymous SNV	INADL:NM_176877:exon35:c.G4560A:p.E1520E	rs1475563	.	.	0.6985	.	0.78	.	.	.	.	.	.	.	.	.	.	.	.	2782.25	snp	FAO=292	FDP=292	FR=.	FRO=0	FSAF=142	FSAR=150	FSRF=0	FSRR=0	FWDB=0.0325434	FXX=0.0101691	LEN=1	MLLD=62.6341	OALT=A	OID=.	OMAPALT=A	OPOS=62579823
chr1	62594593	62594593	C	T	0.992806	138	139	1	exonic	INADL	.	synonymous SNV	INADL:NM_176877:exon41:c.C5247T:p.N1749N	rs2476194	.	.	0.5484	.	0.56	.	.	.	.	.	.	.	.	.	.	.	.	1338.32	snp	FAO=139	FDP=139	FR=.	FRO=0	FSAF=73	FSAR=66	FSRF=0	FSRR=0	FWDB=-0.0242309	FXX=0	LEN=1	MLLD=75.7707	OALT=T	OID=.	OMAPALT=T	OPOS=62594593
chr1	62672546	62672546	G	A	0.985714	69	70	5	exonic	L1TD1	.	synonymous SNV	L1TD1:NM_019079:exon3:c.G246A:p.G82G,L1TD1:NM_001164835:exon4:c.G246A:p.G82G	rs2457829	.	.	0.842	.	0.99	.	.	.	.	.	.	.	.	.	.	.	.	651.441	snp	FAO=69	FDP=70	FR=.	FRO=1	FSAF=28	FSAR=41	FSRF=0	FSRR=1	FWDB=-0.0213145	FXX=0	LEN=1	MLLD=353.588	OALT=A	OID=.	OMAPALT=A	OPOS=62672546
chr1	62675619	62675619	C	T	0.928571	39	42	2	exonic	L1TD1	.	synonymous SNV	L1TD1:NM_019079:exon4:c.C1173T:p.A391A,L1TD1:NM_001164835:exon5:c.C1173T:p.A391A	rs4625314	.	.	0.5123	.	0.51	.	.	.	.	.	.	.	.	.	.	.	.	384.478	snp	FAO=43	FDP=43	FR=.	FRO=0	FSAF=30	FSAR=13	FSRF=0	FSRR=0	FWDB=-0.000325865	FXX=0.0227221	LEN=1	MLLD=51.6146	OALT=T	OID=.	OMAPALT=T	OPOS=62675619
chr1	62675892	62675892	A	G	1	57	57	2	exonic	L1TD1	.	synonymous SNV	L1TD1:NM_019079:exon4:c.A1446G:p.E482E,L1TD1:NM_001164835:exon5:c.A1446G:p.E482E	rs2481694	.	.	0.6567	.	0.67	.	.	.	.	.	.	.	.	.	.	.	.	543.519	snp	FAO=57	FDP=57	FR=.	FRO=0	FSAF=27	FSAR=30	FSRF=0	FSRR=0	FWDB=-0.000997063	FXX=0	LEN=1	MLLD=59.8901	OALT=G	OID=.	OMAPALT=G	OPOS=62675892
chr1	62677048	62677048	G	T	1	103	103	1	UTR3	L1TD1	NM_019079:c.*4G>T,NM_001164835:c.*4G>T	.	.	rs1056517	.	.	0.5393	.	0.56	.	.	.	.	.	.	.	.	.	.	.	.	978.447	snp	FAO=103	FDP=103	FR=.	FRO=0	FSAF=34	FSAR=69	FSRF=0	FSRR=0	FWDB=0.00822184	FXX=0	LEN=1	MLLD=150.35	OALT=T	OID=.	OMAPALT=T	OPOS=62677048
chr1	62677050	62677050	C	T	1	103	103	2	UTR3	L1TD1	NM_019079:c.*6C>T,NM_001164835:c.*6C>T	.	.	rs12137401	.	.	0.2142	.	0.37	.	.	.	.	.	.	.	.	.	.	.	.	978.457	snp	FAO=103	FDP=103	FR=.	FRO=0	FSAF=34	FSAR=69	FSRF=0	FSRR=0	FWDB=0.00580059	FXX=0	LEN=1	MLLD=114.606	OALT=T	OID=.	OMAPALT=T	OPOS=62677050
chr1	62713224	62713224	C	G	0.994898	195	196	2	exonic	KANK4	.	nonsynonymous SNV	KANK4:NM_181712:exon9:c.G2803C:p.V935L	rs2941679	.	.	0.9598	.	1	.	.	0.3	T	0	B	0.163	N	1	P	0.08	T	1856.93	snp	FAO=196	FDP=196	FR=.	FRO=0	FSAF=113	FSAR=83	FSRF=0	FSRR=0	FWDB=0.00458336	FXX=0	LEN=1	MLLD=303.11	OALT=G	OID=.	OMAPALT=G	OPOS=62713224
chr1	62713246	62713246	G	A	1	203	203	1	exonic	KANK4	.	synonymous SNV	KANK4:NM_181712:exon9:c.C2781T:p.H927H	rs10889315	.	.	0.4209	.	0.49	.	.	.	.	.	.	.	.	.	.	.	.	1939.19	snp	FAO=203	FDP=203	FR=.	FRO=0	FSAF=112	FSAR=91	FSRF=0	FSRR=0	FWDB=0.0306398	FXX=0.00490172	LEN=1	MLLD=68.7471	OALT=A	OID=.	OMAPALT=A	OPOS=62713246
chr1	62728784	62728784	A	G	1	189	189	1	exonic	KANK4	.	nonsynonymous SNV	KANK4:NM_181712:exon7:c.T2519C:p.V840A	rs2666472	.	.	0.7338	.	0.87	.	.	0.22	T	0.068	B	0.475	N	0	P	-0.44	T	1814.99	snp	FAO=189	FDP=189	FR=.	FRO=0	FSAF=98	FSAR=91	FSRF=0	FSRR=0	FWDB=-0.0161577	FXX=0.00526288	LEN=1	MLLD=58.0356	OALT=G	OID=.	OMAPALT=G	OPOS=62728784
chr1	62728838	62728838	T	C	1	191	191	1	exonic	KANK4	.	nonsynonymous SNV	KANK4:NM_181712:exon7:c.A2465G:p.H822R	rs2258470	.	.	0.734	.	0.86	.	.	0.21	T	0	B	0.278	N	0	P	-0.08	T	1826.94	snp	FAO=191	FDP=191	FR=.	FRO=0	FSAF=95	FSAR=96	FSRF=0	FSRR=0	FWDB=0.0703091	FXX=0	LEN=1	MLLD=94.3795	OALT=C	OID=.	OMAPALT=C	OPOS=62728838
chr1	62728861	62728861	T	C	0.989305	185	187	3	exonic	KANK4	.	synonymous SNV	KANK4:NM_181712:exon7:c.A2442G:p.K814K	rs2260581	.	.	0.7338	.	0.86	.	.	.	.	.	.	.	.	.	.	.	.	1771.49	snp	FAO=186	FDP=186	FR=.	FRO=0	FSAF=90	FSAR=96	FSRF=0	FSRR=0	FWDB=-0.0451663	FXX=0.0106377	LEN=1	MLLD=109.043	OALT=C	OID=.	OMAPALT=C	OPOS=62728861
chr1	62728918	62728918	G	A	0.98324	176	179	4	exonic	KANK4	.	synonymous SNV	KANK4:NM_181712:exon7:c.C2385T:p.P795P	rs2262110	.	.	0.7338	.	0.86	.	.	.	.	.	.	.	.	.	.	.	.	1643.44	snp	FAO=176	FDP=179	FR=.	FRO=3	FSAF=81	FSAR=95	FSRF=2	FSRR=1	FWDB=0.00844088	FXX=0	LEN=1	MLLD=298.389	OALT=A	OID=.	OMAPALT=A	OPOS=62728918
chr1	62729015	62729015	G	A	0.985149	199	202	2	intronic	KANK4	.	.	.	rs2262106	.	.	0.7345	.	0.87	.	.	.	.	.	.	.	.	.	.	.	.	1868.15	snp	FAO=199	FDP=199	FR=.	FRO=0	FSAF=89	FSAR=110	FSRF=0	FSRR=0	FWDB=0.00237729	FXX=0.0148508	LEN=1	MLLD=243.509	OALT=A	OID=.	OMAPALT=A	OPOS=62729015
chr1	62733939	62733939	G	A	1	164	164	1	intronic	KANK4	.	.	.	rs11207950	.	.	0.4079	.	0.64	.	.	.	.	.	.	.	.	.	.	.	.	1566.65	snp	FAO=164	FDP=164	FR=.	FRO=0	FSAF=91	FSAR=73	FSRF=0	FSRR=0	FWDB=-0.0218404	FXX=0	LEN=1	MLLD=75.3699	OALT=A	OID=.	OMAPALT=A	OPOS=62733939
chr1	62738904	62738904	T	C	1	65	65	1	exonic	KANK4	.	synonymous SNV	KANK4:NM_181712:exon3:c.A1872G:p.P624P	rs7516290	.	.	0.6733	.	0.88	.	.	.	.	.	.	.	.	.	.	.	.	615.954	snp	FAO=65	FDP=65	FR=.	FRO=0	FSAF=55	FSAR=10	FSRF=0	FSRR=0	FWDB=0.021088	FXX=0	LEN=1	MLLD=128.769	OALT=C	OID=.	OMAPALT=C	OPOS=62738904
chr1	62739198	62739198	G	A	1	97	97	1	exonic	KANK4	.	synonymous SNV	KANK4:NM_181712:exon3:c.C1578T:p.S526S	rs17855078	.	.	0.3309	.	0.43	.	.	.	.	.	.	.	.	.	.	.	.	928.381	snp	FAO=97	FDP=97	FR=.	FRO=0	FSAF=60	FSAR=37	FSRF=0	FSRR=0	FWDB=0.00121725	FXX=0	LEN=1	MLLD=64.1926	OALT=A	OID=.	OMAPALT=A	OPOS=62739198
chr1	62740065	62740065	A	G	0.995671	230	231	1	exonic	KANK4	.	synonymous SNV	KANK4:NM_181712:exon3:c.T711C:p.G237G	rs12127930	.	.	0.4271	.	0.64	.	.	.	.	.	.	.	.	.	.	.	.	2211.96	snp	FAO=231	FDP=231	FR=.	FRO=0	FSAF=113	FSAR=118	FSRF=0	FSRR=0	FWDB=-0.00683447	FXX=0	LEN=1	MLLD=124.548	OALT=G	OID=.	OMAPALT=G	OPOS=62740065
chr1	62740446	62740446	T	C	0.992278	257	259	1	exonic	KANK4	.	synonymous SNV	KANK4:NM_181712:exon3:c.A330G:p.P110P	rs2666506	.	.	0.6742	.	0.88	.	.	.	.	.	.	.	.	.	.	.	.	2442.36	snp	FAO=257	FDP=257	FR=.	FRO=0	FSAF=126	FSAR=131	FSRF=0	FSRR=0	FWDB=-0.0152203	FXX=0.011538	LEN=1	MLLD=66.971	OALT=C	OID=.	OMAPALT=C	OPOS=62740446
chr1	62740449	62740449	T	C	0.996109	256	257	1	exonic	KANK4	.	synonymous SNV	KANK4:NM_181712:exon3:c.A327G:p.S109S	rs2666507	.	.	0.6734	.	0.86	.	.	.	.	.	.	.	.	.	.	.	.	2465.42	snp	FAO=259	FDP=259	FR=.	FRO=0	FSAF=127	FSAR=132	FSRF=0	FSRR=0	FWDB=-0.0145774	FXX=0.00384601	LEN=1	MLLD=78.5413	OALT=C	OID=.	OMAPALT=C	OPOS=62740449
chr1	62912919	62912919	C	T	0.994012	166	167	1	intronic	USP1	.	.	.	rs10158897	.	.	.	.	0.43	.	Name=Lipid traits	.	.	.	.	.	.	.	.	.	.	1596.66	snp	FAO=167	FDP=167	FR=.	FRO=0	FSAF=79	FSAR=88	FSRF=0	FSRR=0	FWDB=0.0118688	FXX=0	LEN=1	MLLD=64.5141	OALT=T	OID=.	OMAPALT=T	OPOS=62912919
chr1	62939634	62939634	C	T	0.986928	151	153	1	intronic	DOCK7	.	.	.	rs1168007	.	.	0.9997	.	1	.	.	.	.	.	.	.	.	.	.	.	.	1402.37	snp	FAO=147	FDP=147	FR=.	FRO=0	FSAF=81	FSAR=66	FSRF=0	FSRR=0	FWDB=-0.00994183	FXX=0.0392131	LEN=1	MLLD=89.6261	OALT=T	OID=.	OMAPALT=T	OPOS=62939634
chr1	62960101	62960101	A	G	1	136	136	2	exonic	DOCK7	.	synonymous SNV	DOCK7:NM_001272000:exon39:c.T4942C:p.L1648L,DOCK7:NM_001272001:exon39:c.T4942C:p.L1648L,DOCK7:NM_033407:exon39:c.T4969C:p.L1657L,DOCK7:NM_001271999:exon40:c.T5035C:p.L1679L	rs10889335	.	.	0.3337	.	0.46	.	.	.	.	.	.	.	.	0	P	.	.	1301.31	snp	FAO=136	FDP=136	FR=.	FRO=0	FSAF=81	FSAR=55	FSRF=0	FSRR=0	FWDB=-0.0265063	FXX=0	LEN=1	MLLD=70.2452	OALT=G	OID=.	OMAPALT=G	OPOS=62960101
chr1	63920515	63920515	C	G	1	124	124	1	intronic	ITGB3BP	.	.	.	rs17319708	.	.	0.2285	.	0.26	.	.	.	.	.	.	.	.	.	.	.	.	1205.07	snp	FAO=126	FDP=126	FR=.	FRO=0	FSAF=49	FSAR=77	FSRF=0	FSRR=0	FWDB=-0.0355797	FXX=0	LEN=1	MLLD=62.0709	OALT=G	OID=.	OMAPALT=G	OPOS=63920515
chr1	63975830	63975830	T	C	1	32	32	1	exonic	ITGB3BP	.	nonsynonymous SNV	ITGB3BP:NM_001206739:exon2:c.A28G:p.R10G	rs6588047	.	.	.	.	1	.	.	1	T	.	.	.	.	1	P	2.05	T	296.799	snp	FAO=32	FDP=32	FR=.	FRO=0	FSAF=21	FSAR=11	FSRF=0	FSRR=0	FWDB=0.02538	FXX=0	LEN=1	MLLD=158.634	OALT=C	OID=.	OMAPALT=C	OPOS=63975830
chr1	63988904	63988904	G	A	1	102	102	1	UTR5	ITGB3BP	NM_001206739:c.-100C>T,NM_014288:c.-100C>T	.	.	rs17125090	.	.	0.3196	.	0.32	.	.	.	.	.	.	.	.	.	.	.	.	968.651	snp	FAO=102	FDP=102	FR=.	FRO=0	FSAF=27	FSAR=75	FSRF=0	FSRR=0	FWDB=0.00784438	FXX=0	LEN=1	MLLD=127.399	OALT=A	OID=.	OMAPALT=A	OPOS=63988904
chr1	64515379	64515379	C	T	1	82	82	1	exonic	ROR1	.	synonymous SNV	ROR1:NM_001083592:exon3:c.C180T:p.L60L,ROR1:NM_005012:exon3:c.C180T:p.L60L	rs1772626	.	.	0.8556	.	0.96	.	.	.	.	.	.	.	.	.	.	.	.	808.987	snp	FAO=85	FDP=85	FR=.	FRO=0	FSAF=26	FSAR=59	FSRF=0	FSRR=0	FWDB=0.0146882	FXX=0	LEN=1	MLLD=115.624	OALT=T	OID=.	OMAPALT=T	OPOS=64515379
chr1	64608329	64608329	G	T	0.994186	171	172	1	exonic	ROR1	.	synonymous SNV	ROR1:NM_001083592:exon7:c.G1170T:p.A390A,ROR1:NM_005012:exon7:c.G1170T:p.A390A	rs2762833	.	.	.	.	1	.	.	.	.	.	.	.	.	.	.	.	.	1616.24	snp	FAO=171	FDP=171	FR=.	FRO=0	FSAF=73	FSAR=98	FSRF=0	FSRR=0	FWDB=0.0345349	FXX=0.00581362	LEN=1	MLLD=240.34	OALT=T	OID=.	OMAPALT=T	OPOS=64608329
chr1	64624612	64624612	G	A	1	120	120	1	intronic	ROR1	.	.	.	rs4362024	.	.	0.9997	.	1	.	.	.	.	.	.	.	.	.	.	.	.	1161	snp	FAO=122	FDP=122	FR=.	FRO=0	FSAF=62	FSAR=60	FSRF=0	FSRR=0	FWDB=0.0101347	FXX=0	LEN=1	MLLD=141.436	OALT=A	OID=.	OMAPALT=A	OPOS=64624612
chr1	64624842	64624842	A	G	1	82	82	1	exonic	ROR1	.	synonymous SNV	ROR1:NM_005012:exon8:c.A1353G:p.V451V	rs6668545	.	.	0.3677	.	0.41	.	.	.	.	.	.	.	.	.	.	.	.	776.37	snp	FAO=82	FDP=82	FR=.	FRO=0	FSAF=29	FSAR=53	FSRF=0	FSRR=0	FWDB=-0.0138952	FXX=0	LEN=1	MLLD=148.396	OALT=G	OID=.	OMAPALT=G	OPOS=64624842
chr1	64643277	64643277	C	T	1	213	213	1	exonic	ROR1	.	nonsynonymous SNV	ROR1:NM_005012:exon9:c.C1553T:p.T518M	rs7527017	.	.	0.3322	.	0.38	.	.	0.07	T	0.788	P	0.019	N	0	P	-1.68	D	2036.78	snp	FAO=213	FDP=213	FR=.	FRO=0	FSAF=115	FSAR=98	FSRF=0	FSRR=0	FWDB=0.00693473	FXX=0	LEN=1	MLLD=80.1647	OALT=T	OID=.	OMAPALT=T	OPOS=64643277
chr1	65113351	65113351	T	C	0.99187	122	123	1	intronic	CACHD1	.	.	.	rs7534210	.	.	.	.	1	.	.	.	.	.	.	.	.	.	.	.	.	1158.67	snp	FAO=123	FDP=123	FR=.	FRO=0	FSAF=67	FSAR=56	FSRF=0	FSRR=0	FWDB=0.00826507	FXX=0	LEN=1	MLLD=252.869	OALT=C	OID=.	OMAPALT=C	OPOS=65113351
chr1	65113568	65113568	T	C	0.994792	191	192	1	exonic	CACHD1	.	nonsynonymous SNV	CACHD1:NM_001293274:exon8:c.T353C:p.M118T,CACHD1:NM_020925:exon9:c.T1088C:p.M363T	rs6588100	.	.	1	.	1	.	.	0.51	T	0	B	0.003	N	1	P	2.06	T	1842.86	snp	FAO=195	FDP=195	FR=.	FRO=0	FSAF=92	FSAR=103	FSRF=0	FSRR=0	FWDB=0.0597687	FXX=0	LEN=1	MLLD=62.8279	OALT=C	OID=.	OMAPALT=C	OPOS=65113568
chr1	65141677	65141682	TAATAA	-	0.689655	60	87	0	intronic	CACHD1	.	.	.	rs202029689	.	.	.	.	0.17	.	.	.	.	.	.	.	.	.	.	.	.	12	del	.	.	FR=.	.	.	.	.	.	.	.	LEN=6	.	OALT=-	OID=.	OMAPALT=T	OPOS=65141677
chr1	65684425	65684425	C	T	0.708861	56	79	1	intronic	AK4	.	.	.	rs11208611	.	.	0.3444	.	0.86	.	.	.	.	.	.	.	.	.	.	.	.	761.671	snp	FAO=78	FDP=79	FR=.,HEALED	FRO=0	FSAF=55	FSAR=23	FSRF=0	FSRR=0	FWDB=0.0114606	FXX=0	LEN=1	MLLD=179.935	OALT=T	OID=.	OMAPALT=T	OPOS=65684425
chr1	65690461	65690461	G	A	1	68	68	1	exonic	AK4	.	synonymous SNV	AK4:NM_013410:exon4:c.G465A:p.P155P,AK4:NM_001005353:exon5:c.G465A:p.P155P,AK4:NM_203464:exon5:c.G465A:p.P155P	rs4915685	.	.	0.2094	.	0.67	.	.	.	.	.	.	.	.	.	.	.	.	652.023	snp	FAO=68	FDP=68	FR=.	FRO=0	FSAF=35	FSAR=33	FSRF=0	FSRR=0	FWDB=0.0201838	FXX=0	LEN=1	MLLD=199.602	OALT=A	OID=.	OMAPALT=A	OPOS=65690461
chr1	65886398	65886398	T	C	0.964286	27	28	2	UTR5	LEPR,LEPROT	NM_002303:c.-144851T>C,NM_001003679:c.-144851T>C,NM_001003680:c.-144851T>C;NM_017526:c.-10T>C,NM_001198683:c.-10T>C	.	.	rs3790435	.	.	0.442	.	0.87	.	.	.	.	.	.	.	.	.	.	.	.	257.889	snp	FAO=27	FDP=27	FR=.	FRO=0	FSAF=8	FSAR=19	FSRF=0	FSRR=0	FWDB=-0.0919584	FXX=0.0357015	LEN=1	MLLD=290.408	OALT=C	OID=.	OMAPALT=C	OPOS=65886398
chr1	65886448	65886448	T	C	1	27	27	2	intronic	LEPR,LEPROT	.	.	.	rs3790434	.	.	0.4433	.	0.87	.	.	.	.	.	.	.	.	.	.	.	.	254.962	snp	FAO=27	FDP=27	FR=.	FRO=0	FSAF=9	FSAR=18	FSRF=0	FSRR=0	FWDB=-0.0501386	FXX=0	LEN=1	MLLD=68.3309	OALT=C	OID=.	OMAPALT=C	OPOS=65886448
chr1	65887013	65887013	A	C	1	145	145	2	UTR5	LEPROT	NM_001198681:c.-87A>C	.	.	rs12145690	.	.	.	.	0.87	.	.	.	.	.	.	.	.	.	.	.	.	1385.69	snp	FAO=145	FDP=145	FR=.	FRO=0	FSAF=61	FSAR=84	FSRF=0	FSRR=0	FWDB=0.00673607	FXX=0	LEN=1	MLLD=369.233	OALT=C	OID=.	OMAPALT=C	OPOS=65887013
chr1	66036501	66036501	G	T	1	167	167	1	intronic	LEPR	.	.	.	rs2186248	.	.	1	.	1	.	.	.	.	.	.	.	.	.	.	.	.	1825.8	snp	FAO=192	FDP=192	FR=.	FRO=0	FSAF=87	FSAR=105	FSRF=0	FSRR=0	FWDB=0.0100225	FXX=0.00518108	LEN=1	MLLD=346.065	OALT=T	OID=.	OMAPALT=T	OPOS=66036501
chr1	66831370	66831370	G	A	0.985507	136	138	1	exonic	PDE4B	.	synonymous SNV	PDE4B:NM_001037339:exon6:c.G789A:p.E263E,PDE4B:NM_001297442:exon6:c.G606A:p.E202E,PDE4B:NM_001037340:exon11:c.G1260A:p.E420E,PDE4B:NM_001297440:exon12:c.G1029A:p.E343E,PDE4B:NM_001297441:exon12:c.G1080A:p.E360E,PDE4B:NM_001037341:exon13:c.G1305A:p.E435E,PDE4B:NM_002600:exon13:c.G1305A:p.E435E	rs783036	.	.	0.4834	.	0.79	.	.	.	.	.	.	.	.	.	.	.	.	1299.47	snp	FAO=140	FDP=142	FR=.	FRO=2	FSAF=63	FSAR=77	FSRF=2	FSRR=0	FWDB=0.0381425	FXX=0	LEN=1	MLLD=141.113	OALT=A	OID=.	OMAPALT=A	OPOS=66831370
chr1	67266756	67266756	T	A	0.979592	144	147	1	exonic	INSL5	.	nonsynonymous SNV	INSL5:NM_005478:exon1:c.A149T:p.Q50L	rs549148	.	.	0.8603	.	1	.	.	1	T	0	B	0.091	N	1	P	-2.49	D	1363.72	snp	FAO=144	FDP=144	FR=.	FRO=0	FSAF=67	FSAR=77	FSRF=0	FSRR=0	FWDB=0.0567179	FXX=0.0204068	LEN=1	MLLD=66.795	OALT=A	OID=.	OMAPALT=A	OPOS=67266756
chr1	67288045	67288045	C	T	0.979695	193	197	3	exonic	WDR78	.	nonsynonymous SNV	WDR78:NM_024763:exon16:c.G2495A:p.R832Q	rs482082	.	.	0.4922	.	0.65	.	.	0.46	T	0.005	B	0.089	N	0	P	0.96	T	1784.71	snp	FAO=193	FDP=197	FR=.	FRO=4	FSAF=113	FSAR=80	FSRF=0	FSRR=4	FWDB=-0.00197977	FXX=0	LEN=1	MLLD=297.396	OALT=T	OID=.	OMAPALT=T	OPOS=67288045
chr1	67390416	67390416	G	C	0.993007	142	143	1	exonic	WDR78	.	nonsynonymous SNV	WDR78:NM_024763:exon1:c.C99G:p.C33W,WDR78:NM_207014:exon1:c.C99G:p.C33W	rs3008858	.	.	0.732	.	0.89	.	.	0.33	T	0	B	0.038	N	1	P	1.94	T	1342.58	snp	FAO=143	FDP=143	FR=.	FRO=0	FSAF=62	FSAR=81	FSRF=0	FSRR=0	FWDB=-0.0256655	FXX=0.00694396	LEN=1	MLLD=348.522	OALT=C	OID=.	OMAPALT=C	OPOS=67390416
chr1	67390468	67390468	C	G	1	35	35	2	exonic	WDR78	.	nonsynonymous SNV	WDR78:NM_024763:exon1:c.G47C:p.G16A,WDR78:NM_207014:exon1:c.G47C:p.G16A	rs1886686	.	.	0.732	.	0.89	.	.	1	T	0	B	0.7	N	0.999	P	1.87	T	327.651	snp	FAO=35	FDP=35	FR=.	FRO=0	FSAF=20	FSAR=15	FSRF=0	FSRR=0	FWDB=0.00596246	FXX=0	LEN=1	MLLD=329.833	OALT=G	OID=.	OMAPALT=G	OPOS=67390468
chr1	67474977	67474977	C	T	1	37	37	1	intronic	SLC35D1	.	.	.	rs2755271	.	.	.	.	0.84	.	.	.	.	.	.	.	.	.	.	.	.	351.114	snp	FAO=37	FDP=37	FR=.	FRO=0	FSAF=11	FSAR=26	FSRF=0	FSRR=0	FWDB=-0.0268288	FXX=0	LEN=1	MLLD=107.586	OALT=T	OID=.	OMAPALT=T	OPOS=67474977
chr1	67515564	67515565	AT	-	1	22	22	1	intronic	SLC35D1	.	.	.	rs3048488	.	.	0.0284	.	0.24	.	.	.	.	.	.	.	.	.	.	.	.	136.578	del	FAO=23	FDP=23	FR=.	FRO=0	FSAF=6	FSAR=17	FSRF=0	FSRR=0	FWDB=-0.0265955	FXX=0	LEN=2	MLLD=331.064	OALT=-	OID=.	OMAPALT=C	OPOS=67515564
chr1	67558739	67558739	C	T	1	145	145	1	exonic	C1orf141	.	synonymous SNV	C1orf141:NM_001276351:exon8:c.G1152A:p.T384T	rs6588237	.	.	0.8572	.	0.98	.	.	.	.	.	.	.	.	.	.	.	.	1385.68	snp	FAO=145	FDP=145	FR=.	FRO=0	FSAF=70	FSAR=75	FSRF=0	FSRR=0	FWDB=-0.0496265	FXX=0	LEN=1	MLLD=73.007	OALT=T	OID=.	OMAPALT=T	OPOS=67558739
chr1	67558756	67558756	C	T	1	144	144	1	exonic	C1orf141	.	nonsynonymous SNV	C1orf141:NM_001276351:exon8:c.G1135A:p.E379K	rs41313272	.	.	0.0336	.	0.26	.	.	1	T	0	B	0.221	N	1	P	1.59	T	1381.93	snp	FAO=145	FDP=145	FR=.	FRO=0	FSAF=69	FSAR=76	FSRF=0	FSRR=0	FWDB=-0.0455215	FXX=0	LEN=1	MLLD=80.5424	OALT=T	OID=.	OMAPALT=T	OPOS=67558756
chr1	67558763	67558763	A	G	1	145	145	1	exonic	C1orf141	.	synonymous SNV	C1orf141:NM_001276351:exon8:c.T1128C:p.Y376Y	rs41299551	.	.	0.036	.	0.23	.	.	.	.	.	.	.	.	.	.	.	.	1385.69	snp	FAO=145	FDP=145	FR=.	FRO=0	FSAF=69	FSAR=76	FSRF=0	FSRR=0	FWDB=0.00970606	FXX=0	LEN=1	MLLD=259.16	OALT=G	OID=.	OMAPALT=G	OPOS=67558763
chr1	67560856	67560856	G	A	1	91	91	3	intronic	C1orf141	.	.	.	rs72933967	.	.	.	.	0.26	.	.	.	.	.	.	.	.	.	.	.	.	865.21	snp	FAO=91	FDP=91	FR=.	FRO=0	FSAF=30	FSAR=61	FSRF=0	FSRR=0	FWDB=0.0133229	FXX=0	LEN=1	MLLD=177.886	OALT=A	OID=.	OMAPALT=A	OPOS=67560856
chr1	67560897	67560897	A	G	1	91	91	2	intronic	C1orf141	.	.	.	rs10889653	.	.	0.8568	.	0.98	.	.	.	.	.	.	.	.	.	.	.	.	863.426	snp	FAO=91	FDP=91	FR=.	FRO=0	FSAF=29	FSAR=62	FSRF=0	FSRR=0	FWDB=0.0253263	FXX=0.0108684	LEN=1	MLLD=323.648	OALT=G	OID=.	OMAPALT=G	OPOS=67560897
chr1	67560956	67560956	C	T	1	290	290	1	exonic	C1orf141	.	nonsynonymous SNV	C1orf141:NM_001276351:exon7:c.G565A:p.V189I	rs11208997	.	.	0.857	.	0.99	.	.	1	T	0	B	0.052	N	0	P	2.09	T	2783.64	snp	FAO=290	FDP=290	FR=.	FRO=0	FSAF=131	FSAR=159	FSRF=0	FSRR=0	FWDB=0.0240819	FXX=0	LEN=1	MLLD=196.699	OALT=T	OID=.	OMAPALT=T	OPOS=67560956
chr1	67561090	67561090	T	C	0.995098	203	204	1	exonic	C1orf141	.	nonsynonymous SNV	C1orf141:NM_001276351:exon7:c.A431G:p.Q144R	rs72933970	.	.	0.0468	.	0.26	.	.	0.32	T	0.624	P	0.019	N	1	P	1.59	T	1927.68	snp	FAO=203	FDP=203	FR=.	FRO=0	FSAF=96	FSAR=107	FSRF=0	FSRR=0	FWDB=0.00083202	FXX=0.00975562	LEN=1	MLLD=132.18	OALT=C	OID=.	OMAPALT=C	OPOS=67561090
chr1	67562146	67562146	A	T	1	86	86	3	intronic	C1orf141	.	.	.	rs11805123	.	.	.	.	0.25	.	.	.	.	.	.	.	.	.	.	.	.	820.138	snp	FAO=86	FDP=86	FR=.	FRO=0	FSAF=43	FSAR=43	FSRF=0	FSRR=0	FWDB=-0.00621239	FXX=0	LEN=1	MLLD=178.063	OALT=T	OID=.	OMAPALT=T	OPOS=67562146
chr1	67633812	67633812	G	T	0.992754	137	138	2	exonic	IL23R	.	nonsynonymous SNV	IL23R:NM_144701:exon2:c.G9T:p.Q3H	rs1884444	.	.	0.5279	.	0.65	.	.	0.48	T	0.002	B	0.329	N	1	P	-1.97	D	1298.86	snp	FAO=137	FDP=137	FR=.	FRO=0	FSAF=61	FSAR=76	FSRF=0	FSRR=0	FWDB=0.0345841	FXX=0.00724585	LEN=1	MLLD=254.024	OALT=T	OID=.	OMAPALT=T	OPOS=67633812
chr1	67685387	67685387	T	C	0.983051	116	118	1	exonic	IL23R	.	nonsynonymous SNV	IL23R:NM_144701:exon7:c.T929C:p.L310P	rs7530511	.	.	0.8705	.	0.99	.	.	1	T	0	B	0.012	N	1	P	0.61	T	1098.43	snp	FAO=116	FDP=116	FR=.	FRO=0	FSAF=60	FSAR=56	FSRF=0	FSRR=0	FWDB=0.00167215	FXX=0.0169477	LEN=1	MLLD=82.1923	OALT=C	OID=.	OMAPALT=C	OPOS=67685387
chr1	67685443	67685443	G	A	1	110	110	3	intronic	IL23R	.	.	.	rs7518660	.	.	0.4595	.	0.59	.	.	.	.	.	.	.	.	.	.	.	.	1048.32	snp	FAO=110	FDP=110	FR=.	FRO=0	FSAF=51	FSAR=59	FSRF=0	FSRR=0	FWDB=-0.0325339	FXX=0.0090082	LEN=1	MLLD=55.7522	OALT=A	OID=.	OMAPALT=A	OPOS=67685443
chr1	67795319	67795319	T	C	1	38	38	1	exonic	IL12RB2	.	synonymous SNV	IL12RB2:NM_001258215:exon6:c.T714C:p.S238S,IL12RB2:NM_001258216:exon6:c.T714C:p.S238S,IL12RB2:NM_001559:exon6:c.T714C:p.S238S,IL12RB2:NM_001258214:exon7:c.T714C:p.S238S	rs1495963	.	.	0.9852	.	0.99	.	.	.	.	.	.	.	.	1	P	.	.	363.293	snp	FAO=38	FDP=38	FR=.	FRO=0	FSAF=20	FSAR=18	FSRF=0	FSRR=0	FWDB=-0.0290641	FXX=0	LEN=1	MLLD=232.463	OALT=C	OID=.	OMAPALT=C	OPOS=67795319
chr1	67833527	67833527	G	C	0.994505	362	364	2	exonic	IL12RB2	.	nonsynonymous SNV	IL12RB2:NM_001258215:exon10:c.G1278C:p.Q426H,IL12RB2:NM_001258216:exon10:c.G1278C:p.Q426H,IL12RB2:NM_001559:exon10:c.G1278C:p.Q426H,IL12RB2:NM_001258214:exon11:c.G1278C:p.Q426H	rs2307145	.	.	0.0485	.	0.079	.	.	0.13	T	0.008	B	0.722	N	0.883	P	0.38	T	3455.41	snp	FAO=364	FDP=364	FR=.	FRO=0	FSAF=173	FSAR=191	FSRF=0	FSRR=0	FWDB=0.00529568	FXX=0.00817416	LEN=1	MLLD=89.46	OALT=C	OID=.	OMAPALT=C	OPOS=67833527
chr1	68603493	68603493	G	T	0.208	26	125	3	exonic	WLS	.	nonsynonymous SNV	WLS:NM_001193334:exon10:c.C1213A:p.H405N,WLS:NM_001002292:exon11:c.C1480A:p.H494N,WLS:NM_024911:exon11:c.C1486A:p.H496N	.	.	.	.	.	.	.	.	0.03	D	0.998	D	0	D	1	D	0.96	T	29.2232	snp	FAO=27	FDP=135	FR=.	FRO=108	FSAF=26	FSAR=1	FSRF=23	FSRR=85	FWDB=-0.0642679	FXX=0	LEN=1	MLLD=37.8381	OALT=T	OID=.	OMAPALT=T	OPOS=68603493
chr1	68603731	68603731	A	G	1	130	130	1	ncRNA_intronic	GNG12-AS1	.	.	.	rs1831297	.	.	.	.	0.71	.	.	.	.	.	.	.	.	.	.	.	.	1254.67	snp	FAO=130	FDP=130	FR=.	FRO=0	FSAF=56	FSAR=74	FSRF=0	FSRR=0	FWDB=0.0156582	FXX=0	LEN=1	MLLD=71.3238	OALT=G	OID=.	OMAPALT=G	OPOS=68603731
chr1	68615848	68615848	C	G	0.541401	85	157	1	ncRNA_intronic	GNG12-AS1	.	.	.	.	.	.	.	.	.	.	.	.	.	.	.	.	.	.	.	.	.	399.492	snp	FAO=85	FDP=157	FR=.	FRO=72	FSAF=36	FSAR=49	FSRF=34	FSRR=38	FWDB=-0.0383462	FXX=0	LEN=1	MLLD=71.1046	OALT=G	OID=.	OMAPALT=G	OPOS=68615848
chr1	68943665	68943665	T	G	1	61	61	1	intronic	DEPDC1	.	.	.	rs12119046	.	.	0.4276	.	0.43	.	.	.	.	.	.	.	.	.	.	.	.	577.084	snp	FAO=61	FDP=61	FR=.	FRO=0	FSAF=20	FSAR=41	FSRF=0	FSRR=0	FWDB=-0.00825996	FXX=0	LEN=1	MLLD=245.147	OALT=G	OID=.	OMAPALT=G	OPOS=68943665
chr1	70639201	70639201	G	A	0.993464	152	153	3	intronic	LRRC40	.	.	.	rs80163912	.	.	0.0116	.	0.017	.	.	.	.	.	.	.	.	.	.	.	.	1449.49	snp	FAO=152	FDP=152	FR=.	FRO=0	FSAF=72	FSAR=80	FSRF=0	FSRR=0	FWDB=-0.0172052	FXX=0.00653552	LEN=1	MLLD=284.374	OALT=A	OID=.	OMAPALT=A	OPOS=70639201
chr1	71419499	71419499	C	T	1	79	79	1	intronic	PTGER3	.	.	.	rs571705	.	.	0.8343	.	0.95	.	.	.	.	.	.	.	.	.	.	.	.	763.638	snp	FAO=79	FDP=79	FR=.	FRO=0	FSAF=38	FSAR=41	FSRF=0	FSRR=0	FWDB=-0.0356915	FXX=0.0124984	LEN=1	MLLD=207.648	OALT=T	OID=.	OMAPALT=T	OPOS=71419499
chr1	71536574	71536574	G	C	0.969231	63	65	1	exonic	ZRANB2	.	nonsynonymous SNV	ZRANB2:NM_005455:exon7:c.C619G:p.R207G,ZRANB2:NM_203350:exon7:c.C619G:p.R207G	rs11583800	.	.	0.103	.	0.12	.	.	0.29	T	0.992	D	0	D	0	P	-0.14	T	615.954	snp	FAO=65	FDP=65	FR=.	FRO=0	FSAF=33	FSAR=32	FSRF=0	FSRR=0	FWDB=-0.02387	FXX=0	LEN=1	MLLD=179.615	OALT=C	OID=.	OMAPALT=C	OPOS=71536574
chr1	72058552	72058552	G	A	1	96	96	2	exonic	NEGR1	.	synonymous SNV	NEGR1:NM_173808:exon6:c.C888T:p.T296T	rs1413368	.	.	0.9969	.	1	.	.	.	.	.	.	.	.	.	.	.	.	916.356	snp	FAO=96	FDP=96	FR=.	FRO=0	FSAF=51	FSAR=45	FSRF=0	FSRR=0	FWDB=0.0271702	FXX=0	LEN=1	MLLD=65.6131	OALT=A	OID=.	OMAPALT=A	OPOS=72058552
chr1	74575182	74575182	C	T	0.993827	161	162	1	exonic	LRRIQ3	.	nonsynonymous SNV	LRRIQ3:NM_001105659:exon5:c.G763A:p.A255T	rs1340472	.	.	0.9251	.	0.97	.	.	1	T	0	B	.	.	1	P	3.23	T	1526.25	snp	FAO=162	FDP=162	FR=.	FRO=0	FSAF=90	FSAR=72	FSRF=0	FSRR=0	FWDB=-0.00813955	FXX=0.0121944	LEN=1	MLLD=200.993	OALT=T	OID=.	OMAPALT=T	OPOS=74575182
chr1	74663814	74663814	C	G	1	60	60	1	UTR5	LRRIQ3	NM_001105659:c.-14446G>C	.	.	rs1412825	.	.	.	.	0.74	.	.	.	.	.	.	.	.	.	.	.	.	580.856	snp	FAO=60	FDP=60	FR=.	FRO=0	FSAF=43	FSAR=17	FSRF=0	FSRR=0	FWDB=-0.03869	FXX=0	LEN=1	MLLD=69.7413	OALT=G	OID=.	OMAPALT=G	OPOS=74663814
chr1	74665493	74665493	G	A	0.990291	102	103	2	exonic	FPGT,FPGT-TNNI3K	.	synonymous SNV	FPGT-TNNI3K:NM_001112808:exon2:c.G267A:p.V89V,FPGT-TNNI3K:NM_001199327:exon2:c.G267A:p.V89V,FPGT:NM_001199328:exon2:c.G267A:p.V89V,FPGT:NM_001199329:exon2:c.G267A:p.V89V,FPGT:NM_003838:exon2:c.G267A:p.V89V	rs792310	.	.	0.4834	.	0.74	.	.	.	.	.	.	.	.	.	.	.	.	952.216	snp	FAO=102	FDP=102	FR=.	FRO=0	FSAF=39	FSAR=63	FSRF=0	FSRR=0	FWDB=0.0088168	FXX=0.0097078	LEN=1	MLLD=184.836	OALT=A	OID=.	OMAPALT=A	OPOS=74665493
chr1	74669973	74669973	T	G	0.695652	32	46	1	intronic	FPGT,FPGT-TNNI3K	.	.	.	rs9425024	.	.	.	.	0.96	.	.	.	.	.	.	.	.	.	.	.	.	448.431	snp	FAO=46	FDP=47	FR=.,HEALED	FRO=0	FSAF=18	FSAR=28	FSRF=0	FSRR=0	FWDB=0.0224383	FXX=0.020829	LEN=1	MLLD=143.834	OALT=G	OID=.	OMAPALT=G	OPOS=74669973
chr1	74671519	74671519	A	G	0.96732	148	153	1	UTR3	FPGT	NM_003838:c.*3A>G,NM_001199329:c.*461A>G,NM_001199328:c.*3A>G	.	.	rs571848	.	.	0.4779	.	0.74	.	.	.	.	.	.	.	.	.	.	.	.	1474.29	snp	FAO=154	FDP=154	FR=.	FRO=0	FSAF=52	FSAR=102	FSRF=0	FSRR=0	FWDB=-0.00470735	FXX=0.0128197	LEN=1	MLLD=218.244	OALT=G	OID=.	OMAPALT=G	OPOS=74671519
chr1	74819077	74819077	T	G	1	211	211	1	intronic	FPGT-TNNI3K,TNNI3K	.	.	.	rs6424586	.	.	0.9423	.	1	.	.	.	.	.	.	.	.	.	.	.	.	2016.73	snp	FAO=211	FDP=211	FR=.	FRO=0	FSAF=98	FSAR=113	FSRF=0	FSRR=0	FWDB=0.0220423	FXX=0	LEN=1	MLLD=82.8966	OALT=G	OID=.	OMAPALT=G	OPOS=74819077
chr1	75006027	75006027	A	G	0.990654	106	107	2	intronic	FPGT-TNNI3K,TNNI3K	.	.	.	rs3895907	.	.	0.556	.	0.56	.	.	.	.	.	.	.	.	.	.	.	.	998.212	snp	FAO=106	FDP=106	FR=.	FRO=0	FSAF=46	FSAR=60	FSRF=0	FSRR=0	FWDB=-0.0286673	FXX=0.00934492	LEN=1	MLLD=65.6676	OALT=G	OID=.	OMAPALT=G	OPOS=75006027
chr1	75190452	75190452	C	T	1	78	78	3	exonic	CRYZ	.	synonymous SNV	CRYZ:NM_001130043:exon2:c.G54A:p.G18G,CRYZ:NM_001889:exon2:c.G54A:p.G18G,CRYZ:NM_001130042:exon3:c.G54A:p.G18G	rs1051122	.	.	0.7429	.	0.86	.	.	.	.	.	.	.	.	.	.	.	.	738.706	snp	FAO=77	FDP=77	FR=.	FRO=0	FSAF=37	FSAR=40	FSRF=0	FSRR=0	FWDB=0.00197539	FXX=0.0128189	LEN=1	MLLD=212.884	OALT=T	OID=.	OMAPALT=T	OPOS=75190452
chr1	75622616	75622616	C	T	1	205	205	1	exonic	LHX8	.	synonymous SNV	LHX8:NM_001256114:exon8:c.C819T:p.H273H,LHX8:NM_001001933:exon9:c.C849T:p.H283H	rs941032	.	.	0.4129	.	0.55	.	.	.	.	.	.	.	.	.	.	.	.	1963.16	snp	FAO=205	FDP=205	FR=.	FRO=0	FSAF=128	FSAR=77	FSRF=0	FSRR=0	FWDB=0.0123474	FXX=0	LEN=1	MLLD=300.748	OALT=T	OID=.	OMAPALT=T	OPOS=75622616
chr1	75680433	75680433	G	A	0.995146	205	206	1	intronic	SLC44A5	.	.	.	rs687715	.	.	.	.	0.51	.	.	.	.	.	.	.	.	.	.	.	.	1947.45	snp	FAO=205	FDP=205	FR=.	FRO=0	FSAF=85	FSAR=120	FSRF=0	FSRR=0	FWDB=0.0835096	FXX=0.00485413	LEN=1	MLLD=207.608	OALT=A	OID=.	OMAPALT=A	OPOS=75680433
chr1	75681511	75681511	T	C	0.992593	134	135	2	exonic	SLC44A5	.	synonymous SNV	SLC44A5:NM_001130058:exon19:c.A1656G:p.Q552Q,SLC44A5:NM_152697:exon19:c.A1656G:p.Q552Q	rs595009	.	.	0.8436	.	1	.	.	.	.	.	.	.	.	.	.	.	.	1254.18	snp	FAO=133	FDP=133	FR=.	FRO=0	FSAF=68	FSAR=65	FSRF=0	FSRR=0	FWDB=0.0183148	FXX=0.0148137	LEN=1	MLLD=199.18	OALT=C	OID=.	OMAPALT=C	OPOS=75681511
chr1	75699646	75699646	T	C	1	104	104	1	intronic	SLC44A5	.	.	.	rs10493564	.	.	0.2674	.	0.37	.	.	.	.	.	.	.	.	.	.	.	.	989.309	snp	FAO=104	FDP=104	FR=.	FRO=0	FSAF=35	FSAR=69	FSRF=0	FSRR=0	FWDB=0.0332221	FXX=0	LEN=1	MLLD=70.0335	OALT=C	OID=.	OMAPALT=C	OPOS=75699646
chr1	75699771	75699771	A	G	1	100	100	2	exonic	SLC44A5	.	synonymous SNV	SLC44A5:NM_001130058:exon12:c.T753C:p.I251I,SLC44A5:NM_152697:exon12:c.T753C:p.I251I	rs10493565	.	.	0.2676	.	0.37	.	.	.	.	.	.	.	.	.	.	.	.	965.893	snp	FAO=100	FDP=100	FR=.	FRO=0	FSAF=30	FSAR=70	FSRF=0	FSRR=0	FWDB=0.014668	FXX=0	LEN=1	MLLD=115.015	OALT=G	OID=.	OMAPALT=G	OPOS=75699771
chr1	75702674	75702674	G	A	1	91	91	1	exonic	SLC44A5	.	synonymous SNV	SLC44A5:NM_001130058:exon11:c.C738T:p.L246L,SLC44A5:NM_152697:exon11:c.C738T:p.L246L	rs17096508	.	.	0.2115	.	0.23	.	.	.	.	.	.	.	.	.	.	.	.	865.211	snp	FAO=91	FDP=91	FR=.	FRO=0	FSAF=43	FSAR=48	FSRF=0	FSRR=0	FWDB=0.0172245	FXX=0	LEN=1	MLLD=124.781	OALT=A	OID=.	OMAPALT=A	OPOS=75702674
chr1	76194230	76194230	T	-	0.957447	90	94	4	intronic	ACADM	.	.	.	rs11316888	.	.	.	.	1	.	.	.	.	.	.	.	.	.	.	.	.	526.623	del	FAO=93	FDP=93	FR=.	FRO=0	FSAF=45	FSAR=48	FSRF=0	FSRR=0	FWDB=0.0424287	FXX=0.0106372	LEN=1	MLLD=21.346	OALT=-	OID=.	OMAPALT=G	OPOS=76194230
chr1	76194306	76194306	A	G	1	90	90	2	intronic	ACADM	.	.	.	rs1146572	.	.	.	.	0.99	.	.	.	.	.	.	.	.	.	.	.	.	869.661	snp	FAO=90	FDP=90	FR=.	FRO=0	FSAF=41	FSAR=49	FSRF=0	FSRR=0	FWDB=-0.025064	FXX=0	LEN=1	MLLD=116.624	OALT=G	OID=.	OMAPALT=G	OPOS=76194306
chr1	76257892	76257892	A	T	0.995671	230	231	2	exonic	RABGGTB	.	synonymous SNV	RABGGTB:NM_004582:exon7:c.A606T:p.A202A	rs12703	.	.	0.9379	.	0.99	.	.	.	.	.	.	.	.	.	.	.	.	2165.41	snp	FAO=228	FDP=228	FR=.	FRO=0	FSAF=128	FSAR=100	FSRF=0	FSRR=0	FWDB=0.00306455	FXX=0.0129865	LEN=1	MLLD=230.053	OALT=T	OID=.	OMAPALT=T	OPOS=76257892
chr1	76272837	76272837	A	G	0.991189	225	227	2	intronic	MSH4	.	.	.	rs3737574	.	.	0.2995	.	0.7	.	.	.	.	.	.	.	.	.	.	.	.	2128.89	snp	FAO=226	FDP=226	FR=.	FRO=0	FSAF=117	FSAR=109	FSRF=0	FSRR=0	FWDB=-0.024305	FXX=0.00440509	LEN=1	MLLD=58.5312	OALT=G	OID=.	OMAPALT=G	OPOS=76272837
chr1	76344011	76344011	C	A	0.990291	102	103	1	intronic	MSH4	.	.	.	rs1493367	.	.	0.7594	.	0.99	.	.	.	.	.	.	.	.	.	.	.	.	980.038	snp	FAO=104	FDP=104	FR=.	FRO=0	FSAF=46	FSAR=58	FSRF=0	FSRR=0	FWDB=-0.0396784	FXX=0	LEN=1	MLLD=78.1833	OALT=A	OID=.	OMAPALT=A	OPOS=76344011
chr1	76344705	76344705	T	C	1	87	87	1	exonic	MSH4	.	synonymous SNV	MSH4:NM_002440:exon12:c.T1569C:p.Y523Y	rs5745448	.	.	0.3238	.	0.7	.	.	.	.	.	.	.	.	.	.	.	.	857.025	snp	FAO=89	FDP=89	FR=.	FRO=0	FSAF=44	FSAR=45	FSRF=0	FSRR=0	FWDB=0.018622	FXX=0	LEN=1	MLLD=208.373	OALT=C	OID=.	OMAPALT=C	OPOS=76344705
chr1	76344711	76344711	A	T	1	89	89	1	exonic	MSH4	.	synonymous SNV	MSH4:NM_002440:exon12:c.A1575T:p.L525L	rs5745449	.	.	0.7598	.	0.99	.	.	.	.	.	.	.	.	.	.	.	.	857.023	snp	FAO=89	FDP=89	FR=.	FRO=0	FSAF=44	FSAR=45	FSRF=0	FSRR=0	FWDB=0.0153348	FXX=0	LEN=1	MLLD=181.624	OALT=T	OID=.	OMAPALT=T	OPOS=76344711
chr1	76346920	76346920	-	AT	1	17	17	0	intronic	MSH4	.	.	.	rs5745466	.	.	0.9983	.	1	.	.	.	.	.	.	.	.	.	.	.	.	101.751	ins	FAO=17	FDP=17	FR=.	FRO=0	FSAF=12	FSAR=5	FSRF=0	FSRR=0	FWDB=-0.023911	FXX=0	LEN=2	MLLD=286.01	OALT=AT	OID=.	OMAPALT=CAT	OPOS=76346921
chr1	76397972	76397972	C	T	1	60	60	1	exonic	ASB17	.	nonsynonymous SNV	ASB17:NM_080868:exon1:c.G5A:p.S2N	rs3795251	.	.	0.3519	.	0.71	.	.	0.22	T	0.002	B	0.003	N	0.99	P	1.3	T	580.865	snp	FAO=60	FDP=60	FR=.	FRO=0	FSAF=37	FSAR=23	FSRF=0	FSRR=0	FWDB=-0.0196951	FXX=0	LEN=1	MLLD=197.65	OALT=T	OID=.	OMAPALT=T	OPOS=76397972
chr1	77634948	77634948	G	A	0.987342	78	79	1	exonic	PIGK	.	synonymous SNV	PIGK:NM_005482:exon4:c.C372T:p.Y124Y	rs1779199	.	.	0.9999	.	1	.	.	.	.	.	.	.	.	.	.	.	.	760.764	snp	FAO=79	FDP=79	FR=.	FRO=0	FSAF=27	FSAR=52	FSRF=0	FSRR=0	FWDB=-0.0141042	FXX=0	LEN=1	MLLD=171.462	OALT=A	OID=.	OMAPALT=A	OPOS=77634948
chr1	77763542	77763542	G	A	0.921348	164	178	1	exonic	AK5	.	synonymous SNV	AK5:NM_012093:exon5:c.G531A:p.K177K,AK5:NM_174858:exon5:c.G609A:p.K203K	rs1167206	.	.	0.9999	.	1	.	.	.	.	.	.	.	.	.	.	.	.	1571.71	snp	FAO=167	FDP=167	FR=.	FRO=0	FSAF=59	FSAR=108	FSRF=0	FSRR=0	FWDB=-0.00726441	FXX=0.0773438	LEN=1	MLLD=209.887	OALT=A	OID=.	OMAPALT=A	OPOS=77763542
chr1	78046630	78046630	G	A	1	112	112	1	intronic	ZZZ3	.	.	.	rs17385754	.	.	0.0962	.	0.12	.	.	.	.	.	.	.	.	.	.	.	.	1064.82	snp	FAO=112	FDP=112	FR=.	FRO=0	FSAF=67	FSAR=45	FSRF=0	FSRR=0	FWDB=0.0195591	FXX=0	LEN=1	MLLD=96.7409	OALT=A	OID=.	OMAPALT=A	OPOS=78046630
chr1	78184325	78184325	A	G	1	34	34	2	exonic	USP33	.	synonymous SNV	USP33:NM_201624:exon16:c.T1693C:p.L565L,USP33:NM_015017:exon17:c.T1786C:p.L596L,USP33:NM_201626:exon17:c.T1762C:p.L588L	rs12142671	.	.	0.248	.	0.52	.	.	.	.	.	.	.	.	.	.	.	.	316.55	snp	FAO=34	FDP=34	FR=.	FRO=0	FSAF=18	FSAR=16	FSRF=0	FSRR=0	FWDB=0.0596298	FXX=0	LEN=1	MLLD=93.489	OALT=G	OID=.	OMAPALT=G	OPOS=78184325
chr1	78201745	78201745	G	T	1	128	128	2	exonic	USP33	.	synonymous SNV	USP33:NM_201624:exon6:c.C450A:p.A150A,USP33:NM_015017:exon7:c.C543A:p.A181A,USP33:NM_201626:exon7:c.C543A:p.A181A	rs2296227	.	.	0.3016	.	0.75	.	.	.	.	.	.	.	.	.	.	.	.	1229.39	snp	FAO=128	FDP=128	FR=.	FRO=0	FSAF=70	FSAR=58	FSRF=0	FSRR=0	FWDB=-0.0151592	FXX=0	LEN=1	MLLD=68.0272	OALT=T	OID=.	OMAPALT=T	OPOS=78201745
chr1	78206682	78206682	A	C	1	157	157	1	intronic	USP33	.	.	.	rs2274123	.	.	.	.	0.4	.	.	.	.	.	.	.	.	.	.	.	.	1505.97	snp	FAO=157	FDP=157	FR=.	FRO=0	FSAF=87	FSAR=70	FSRF=0	FSRR=0	FWDB=0.0303534	FXX=0	LEN=1	MLLD=74.2718	OALT=C	OID=.	OMAPALT=C	OPOS=78206682
chr1	78383467	78383467	G	A	1	31	31	1	intronic	NEXN	.	.	.	rs1749913	.	.	0.8608	.	0.87	.	.	.	.	.	.	.	.	.	.	.	.	290.009	snp	FAO=31	FDP=31	FR=.	FRO=0	FSAF=23	FSAR=8	FSRF=0	FSRR=0	FWDB=-0.0042911	FXX=0	LEN=1	MLLD=281.369	OALT=A	OID=.	OMAPALT=A	OPOS=78383467
chr1	78430689	78430689	-	G	0.876404	78	89	1	intronic	FUBP1	.	.	.	rs11409017	.	.	.	.	1	.	.	.	.	.	.	.	.	.	.	.	.	515.707	ins	FAO=88	FDP=88	FR=.	FRO=0	FSAF=32	FSAR=56	FSRF=0	FSRR=0	FWDB=-0.0209087	FXX=0.0112347	LEN=1	MLLD=29.1056	OALT=G	OID=.	OMAPALT=AG	OPOS=78430690
chr1	78481640	78481640	G	A	1	177	177	1	intronic	DNAJB4	.	.	.	rs1039863	.	.	.	.	0.82	.	.	.	.	.	.	.	.	.	.	.	.	1698.47	snp	FAO=177	FDP=177	FR=.	FRO=0	FSAF=92	FSAR=85	FSRF=0	FSRR=0	FWDB=-0.0131498	FXX=0	LEN=1	MLLD=69.583	OALT=A	OID=.	OMAPALT=A	OPOS=78481640
chr1	78958451	78958451	A	T	0.989899	98	99	1	exonic	PTGFR	.	nonsynonymous SNV	PTGFR:NM_000959:exon2:c.A23T:p.Q8L,PTGFR:NM_001039585:exon2:c.A23T:p.Q8L	rs41292960	.	.	0.0057	.	0.022	.	.	0.18	T	0.001	B	0.018	N	0.622	N	-0.99	T	953.284	snp	FAO=99	FDP=99	FR=.	FRO=0	FSAF=47	FSAR=52	FSRF=0	FSRR=0	FWDB=-0.121443	FXX=0	LEN=1	MLLD=247.014	OALT=T	OID=.	OMAPALT=T	OPOS=78958451
chr1	79392756	79392756	C	A	1	107	107	1	exonic	ADGRL4	.	nonsynonymous SNV	ADGRL4:NM_022159:exon8:c.G898T:p.V300L	rs12754818	.	.	0.6396	.	0.7	.	.	.	.	0	B	0	N	1	P	2.73	T	1037.99	snp	FAO=109	FDP=109	FR=.	FRO=0	FSAF=47	FSAR=62	FSRF=0	FSRR=0	FWDB=0.00490475	FXX=0.0180164	LEN=1	MLLD=154.748	OALT=A	OID=.	OMAPALT=A	OPOS=79392756
chr1	79401927	79401927	A	G	1	73	73	3	intronic	ADGRL4	.	.	.	rs61770681	.	.	.	.	0.7	.	.	.	.	.	.	.	.	.	.	.	.	689.986	snp	FAO=73	FDP=73	FR=.	FRO=0	FSAF=37	FSAR=36	FSRF=0	FSRR=0	FWDB=-0.0259311	FXX=0	LEN=1	MLLD=183.568	OALT=G	OID=.	OMAPALT=G	OPOS=79401927
chr1	79403751	79403751	T	G	1	119	119	1	intronic	ADGRL4	.	.	.	rs985277	.	.	0.5875	.	0.7	.	.	.	.	.	.	.	.	.	.	.	.	1145.75	snp	FAO=119	FDP=119	FR=.	FRO=0	FSAF=76	FSAR=43	FSRF=0	FSRR=0	FWDB=-0.00239147	FXX=0	LEN=1	MLLD=279.936	OALT=G	OID=.	OMAPALT=G	OPOS=79403751
chr1	79411888	79411888	T	C	1	51	51	1	intronic	ADGRL4	.	.	.	rs723898	.	.	.	.	0.59	.	.	.	.	.	.	.	.	.	.	.	.	481.193	snp	FAO=51	FDP=51	FR=.	FRO=0	FSAF=31	FSAR=20	FSRF=0	FSRR=0	FWDB=-0.0005185	FXX=0	LEN=1	MLLD=370.495	OALT=C	OID=.	OMAPALT=C	OPOS=79411888
chr1	82302600	82302600	T	C	0.984127	62	63	4	UTR5	ADGRL2	NM_001297704:c.-70T>C,NM_001297705:c.-70T>C,NM_012302:c.-70T>C,NM_001297706:c.-70T>C	.	.	rs12064537	.	.	.	.	0.46	.	.	.	.	.	.	.	.	.	.	.	.	568.969	snp	FAO=62	FDP=63	FR=.	FRO=1	FSAF=44	FSAR=18	FSRF=1	FSRR=0	FWDB=-0.00359218	FXX=0	LEN=1	MLLD=187.401	OALT=C	OID=.	OMAPALT=C	OPOS=82302600
chr1	82402365	82402368	AATC	-	0.864865	64	74	1	intronic	ADGRL2	.	.	.	rs142993868	.	.	0.3518	.	0.36	.	.	.	.	.	.	.	.	.	.	.	.	419.68	del	FAO=71	FDP=71	FR=.	FRO=0	FSAF=35	FSAR=36	FSRF=0	FSRR=0	FWDB=-0.00373829	FXX=0.13413	LEN=4	MLLD=264.134	OALT=-	OID=.	OMAPALT=T	OPOS=82402365
chr1	82421596	82421596	C	T	1	59	59	3	exonic	ADGRL2	.	synonymous SNV	ADGRL2:NM_001297705:exon9:c.C1818T:p.P606P,ADGRL2:NM_001297706:exon9:c.C1818T:p.P606P,ADGRL2:NM_012302:exon9:c.C1818T:p.P606P,ADGRL2:NM_001297704:exon10:c.C1818T:p.P606P	rs11163397	.	.	1	.	1	.	.	0	D	.	.	0	D	0	P	2.85	T	568.241	snp	FAO=59	FDP=59	FR=.	FRO=0	FSAF=34	FSAR=25	FSRF=0	FSRR=0	FWDB=-0.00526593	FXX=0	LEN=1	MLLD=349.956	OALT=T	OID=.	OMAPALT=T	OPOS=82421596
chr1	84864256	84864256	G	C	1	97	97	1	exonic	DNASE2B	.	nonsynonymous SNV	DNASE2B:NM_021233:exon1:c.G9C:p.Q3H	rs3738573	.	.	0.3429	.	0.4	.	.	0.33	T	0.61	P	0.894	N	0	P	2.74	T	928.469	snp	FAO=97	FDP=97	FR=.	FRO=0	FSAF=61	FSAR=36	FSRF=0	FSRR=0	FWDB=-0.00550705	FXX=0	LEN=1	MLLD=154.658	OALT=C	OID=.	OMAPALT=C	OPOS=84864256
chr1	84867610	84867610	G	A	0.991597	118	119	1	exonic	DNASE2B	.	nonsynonymous SNV	DNASE2B:NM_021233:exon2:c.G152A:p.R51K	rs3754274	.	.	0.281	.	0.5	.	.	0.52	T	0.001	B	0.309	N	1	P	2.62	T	1230.28	snp	FAO=129	FDP=129	FR=.	FRO=0	FSAF=61	FSAR=68	FSRF=0	FSRR=0	FWDB=-0.00250685	FXX=0.00769172	LEN=1	MLLD=265.659	OALT=A	OID=.	OMAPALT=A	OPOS=84867610
chr1	84874242	84874242	C	G	1	67	67	1	intronic	DNASE2B	.	.	.	rs3116406	.	.	0.3483	.	0.47	.	.	.	.	.	.	.	.	.	.	.	.	639.751	snp	FAO=67	FDP=67	FR=.	FRO=0	FSAF=35	FSAR=32	FSRF=0	FSRR=0	FWDB=0.0242408	FXX=0	LEN=1	MLLD=71.9887	OALT=G	OID=.	OMAPALT=G	OPOS=84874242
chr1	84880380	84880380	T	C	0.996979	330	331	1	exonic	DNASE2B	.	synonymous SNV	DNASE2B:NM_058248:exon4:c.T291C:p.H97H,DNASE2B:NM_021233:exon6:c.T915C:p.H305H	rs3768250	.	.	0.3527	.	0.46	.	.	.	.	.	.	.	.	.	.	.	.	3126.9	snp	FAO=328	FDP=328	FR=.	FRO=0	FSAF=181	FSAR=147	FSRF=0	FSRR=0	FWDB=0.0545818	FXX=0.0179635	LEN=1	MLLD=65.7388	OALT=C	OID=.	OMAPALT=C	OPOS=84880380
chr1	84944989	84944989	A	G	1	80	80	1	exonic	RPF1	.	nonsynonymous SNV	RPF1:NM_025065:exon1:c.A25G:p.S9G	rs2292191	.	.	0.6337	.	0.77	.	.	0.48	T	0	B	0.108	N	1	P	1.57	T	773.396	snp	FAO=80	FDP=80	FR=.	FRO=0	FSAF=51	FSAR=29	FSRF=0	FSRR=0	FWDB=-0.0109686	FXX=0	LEN=1	MLLD=86.9014	OALT=G	OID=.	OMAPALT=G	OPOS=84944989
chr1	85113203	85113203	T	C	0.994286	174	175	1	exonic	SSX2IP	.	synonymous SNV	SSX2IP:NM_001166294:exon13:c.A1677G:p.A559A,SSX2IP:NM_001166295:exon13:c.A1677G:p.A559A,SSX2IP:NM_001166293:exon14:c.A1758G:p.A586A,SSX2IP:NM_001166417:exon15:c.A1758G:p.A586A,SSX2IP:NM_014021:exon15:c.A1758G:p.A586A	rs2994949	.	.	0.8478	.	0.88	.	.	.	.	.	.	.	.	.	.	.	.	1647.11	snp	FAO=174	FDP=174	FR=.	FRO=0	FSAF=85	FSAR=89	FSRF=0	FSRR=0	FWDB=0.0311681	FXX=0.00571396	LEN=1	MLLD=62.5214	OALT=C	OID=.	OMAPALT=C	OPOS=85113203
chr1	85113229	85113229	A	G	1	183	183	1	exonic	SSX2IP	.	nonsynonymous SNV	SSX2IP:NM_001166294:exon13:c.T1651C:p.C551R,SSX2IP:NM_001166295:exon13:c.T1651C:p.C551R,SSX2IP:NM_001166293:exon14:c.T1732C:p.C578R,SSX2IP:NM_001166417:exon15:c.T1732C:p.C578R,SSX2IP:NM_014021:exon15:c.T1732C:p.C578R	rs1057746	.	.	0.6308	.	0.71	.	.	0.11	T	0.01	B	0.025	N	0	P	0.81	T	1748.18	snp	FAO=183	FDP=183	FR=.	FRO=0	FSAF=85	FSAR=98	FSRF=0	FSRR=0	FWDB=0.0465838	FXX=0	LEN=1	MLLD=78.0751	OALT=G	OID=.	OMAPALT=G	OPOS=85113229
chr1	85131982	85131982	T	G	0.996241	265	266	1	intronic	SSX2IP	.	.	.	rs3096445	.	.	.	.	0.95	.	.	.	.	.	.	.	.	.	.	.	.	2544.53	snp	FAO=265	FDP=265	FR=.	FRO=0	FSAF=136	FSAR=129	FSRF=0	FSRR=0	FWDB=0.00926157	FXX=0.00749036	LEN=1	MLLD=169.702	OALT=G	OID=.	OMAPALT=G	OPOS=85131982
chr1	85392324	85392324	C	T	1	180	180	2	UTR3	MCOLN2	NM_153259:c.*44G>A	.	.	rs6681025	.	.	0.2777	.	0.39	.	.	.	.	.	.	.	.	.	.	.	.	1736	snp	FAO=180	FDP=180	FR=.	FRO=0	FSAF=98	FSAR=82	FSRF=0	FSRR=0	FWDB=0.0137243	FXX=0	LEN=1	MLLD=200.596	OALT=T	OID=.	OMAPALT=T	OPOS=85392324
chr1	85422061	85422061	C	T	1	176	176	1	intronic	MCOLN2	.	.	.	rs632545	.	.	.	.	0.66	.	.	.	.	.	.	.	.	.	.	.	.	1735.43	snp	FAO=182	FDP=182	FR=.	FRO=0	FSAF=75	FSAR=107	FSRF=0	FSRR=0	FWDB=-0.0033005	FXX=0	LEN=1	MLLD=308.114	OALT=T	OID=.	OMAPALT=T	OPOS=85422061
chr1	85422378	85422378	T	C	0.993333	149	150	1	intronic	MCOLN2	.	.	.	rs550766	.	.	.	.	0.47	.	.	.	.	.	.	.	.	.	.	.	.	1432.49	snp	FAO=152	FDP=152	FR=.	FRO=0	FSAF=84	FSAR=68	FSRF=0	FSRR=0	FWDB=0.020435	FXX=0.00653552	LEN=1	MLLD=300.318	OALT=C	OID=.	OMAPALT=C	OPOS=85422378
chr1	85462582	85462582	C	G	1	172	172	1	UTR5	MCOLN2	NM_153259:c.-27G>C	.	.	rs11161503	.	.	0.4771	.	0.63	.	.	.	.	.	.	.	.	.	.	.	.	1650.89	snp	FAO=173	FDP=173	FR=.	FRO=0	FSAF=77	FSAR=96	FSRF=0	FSRR=0	FWDB=0.0054262	FXX=0	LEN=1	MLLD=152.886	OALT=G	OID=.	OMAPALT=G	OPOS=85462582
chr1	85488030	85488030	G	A	1	94	94	1	exonic	MCOLN3	.	synonymous SNV	MCOLN3:NM_001253693:exon9:c.C981T:p.L327L,MCOLN3:NM_018298:exon10:c.C1149T:p.L383L	rs2028304	.	.	0.8586	.	0.86	.	.	.	.	.	.	.	.	.	.	.	.	893.099	snp	FAO=94	FDP=94	FR=.	FRO=0	FSAF=39	FSAR=55	FSRF=0	FSRR=0	FWDB=0.00841942	FXX=0	LEN=1	MLLD=70.3093	OALT=A	OID=.	OMAPALT=A	OPOS=85488030
chr1	85538879	85538879	G	A	1	51	51	1	intronic	WDR63	.	.	.	rs11161517	.	.	.	.	0.26	.	.	.	.	.	.	.	.	.	.	.	.	481.193	snp	FAO=51	FDP=51	FR=.	FRO=0	FSAF=30	FSAR=21	FSRF=0	FSRR=0	FWDB=-0.0324127	FXX=0	LEN=1	MLLD=202.918	OALT=A	OID=.	OMAPALT=A	OPOS=85538879
chr1	85560313	85560313	T	C	1	110	110	2	intronic	WDR63	.	.	.	rs709765	.	.	.	.	0.67	.	.	.	.	.	.	.	.	.	.	.	.	1062.12	snp	FAO=110	FDP=110	FR=.	FRO=0	FSAF=51	FSAR=59	FSRF=0	FSRR=0	FWDB=0.0316854	FXX=0	LEN=1	MLLD=57.8294	OALT=C	OID=.	OMAPALT=C	OPOS=85560313
chr1	85592126	85592126	G	T	1	130	130	1	intronic	WDR63	.	.	.	rs817474	.	.	.	.	0.95	.	.	.	.	.	.	.	.	.	.	.	.	1254.71	snp	FAO=130	FDP=130	FR=.	FRO=0	FSAF=65	FSAR=65	FSRF=0	FSRR=0	FWDB=-0.00554421	FXX=0	LEN=1	MLLD=336.215	OALT=T	OID=.	OMAPALT=T	OPOS=85592126
chr1	85595645	85595645	C	T	0.984848	130	132	3	intronic	WDR63	.	.	.	rs1020770	.	.	0.7067	.	0.83	.	.	.	.	.	.	.	.	.	.	.	.	1195.83	snp	FAO=129	FDP=131	FR=.	FRO=2	FSAF=60	FSAR=69	FSRF=2	FSRR=0	FWDB=-0.0714776	FXX=0.0150365	LEN=1	MLLD=79.1645	OALT=T	OID=.	OMAPALT=T	OPOS=85595645
chr1	85624549	85624549	C	T	0.988235	168	170	1	exonic	SYDE2	.	nonsynonymous SNV	SYDE2:NM_032184:exon7:c.G3469A:p.V1157I	rs709786	.	.	0.9995	.	1	.	.	1	T	0	B	0	N	1	P	0.99	T	1627.51	snp	FAO=170	FDP=170	FR=.	FRO=0	FSAF=79	FSAR=91	FSRF=0	FSRR=0	FWDB=-0.012474	FXX=0	LEN=1	MLLD=114.533	OALT=T	OID=.	OMAPALT=T	OPOS=85624549
chr1	85624864	85624864	G	A	1	156	156	1	exonic	SYDE2	.	synonymous SNV	SYDE2:NM_032184:exon7:c.C3154T:p.L1052L	rs817412	.	.	0.9998	.	1	.	.	.	.	.	.	.	.	.	.	.	.	1504.04	snp	FAO=157	FDP=157	FR=.	FRO=0	FSAF=86	FSAR=71	FSRF=0	FSRR=0	FWDB=0.00698767	FXX=0	LEN=1	MLLD=341.232	OALT=A	OID=.	OMAPALT=A	OPOS=85624864
chr1	85648620	85648620	C	T	1	312	312	1	exonic	SYDE2	.	nonsynonymous SNV	SYDE2:NM_032184:exon3:c.G1705A:p.V569I	rs817443	.	.	0.9996	.	1	.	.	1	T	0	B	0.919	N	1	P	3.34	T	2981.71	snp	FAO=311	FDP=311	FR=.	FRO=0	FSAF=165	FSAR=146	FSRF=0	FSRR=0	FWDB=0.0221738	FXX=0.00638957	LEN=1	MLLD=128.242	OALT=T	OID=.	OMAPALT=T	OPOS=85648620
chr1	85666156	85666156	T	G	0.993865	162	163	1	exonic	SYDE2	.	nonsynonymous SNV	SYDE2:NM_032184:exon1:c.A524C:p.Q175P	rs12121540	.	.	0.2384	.	0.48	.	.	0.71	T	0	B	0.261	N	1	P	3.32	T	1555.5	snp	FAO=163	FDP=163	FR=.	FRO=0	FSAF=49	FSAR=114	FSRF=0	FSRR=0	FWDB=-0.0243803	FXX=0	LEN=1	MLLD=120.348	OALT=G	OID=.	OMAPALT=G	OPOS=85666156
chr1	85724328	85724328	C	T	1	199	199	1	exonic	C1orf52	.	synonymous SNV	C1orf52:NM_198077:exon2:c.G354A:p.P118P	rs4949926	.	.	0.2031	.	0.34	.	.	.	.	.	.	.	.	.	.	.	.	1915.81	snp	FAO=199	FDP=199	FR=.	FRO=0	FSAF=90	FSAR=109	FSRF=0	FSRR=0	FWDB=-0.0356812	FXX=0	LEN=1	MLLD=72.093	OALT=T	OID=.	OMAPALT=T	OPOS=85724328
chr1	85787114	85787114	A	T	0.979167	188	192	2	UTR3	DDAH1	NM_001134445:c.*21T>A,NM_012137:c.*21T>A	.	.	rs233116	.	.	.	.	1	.	.	.	.	.	.	.	.	.	.	.	.	1773.12	snp	FAO=189	FDP=189	FR=.	FRO=0	FSAF=146	FSAR=43	FSRF=0	FSRR=0	FWDB=0.0447199	FXX=0.0156242	LEN=1	MLLD=142.647	OALT=T	OID=.	OMAPALT=T	OPOS=85787114
chr1	85787118	85787118	G	C	0.854054	158	185	7	UTR3	DDAH1	NM_001134445:c.*17C>G,NM_012137:c.*17C>G	.	.	rs3087894	.	.	0.3444	.	0.41	.	.	.	.	.	.	.	.	.	.	.	.	1244.22	snp	FAO=162	FDP=188	FR=.	FRO=26	FSAF=120	FSAR=42	FSRF=23	FSRR=3	FWDB=0.0360615	FXX=0.0208322	LEN=1	MLLD=48.6076	OALT=C	OID=.	OMAPALT=C	OPOS=85787118
chr1	86146672	86146672	G	A	1	69	69	1	intronic	ZNHIT6	.	.	.	rs3767162	.	.	.	.	0.58	.	.	.	.	.	.	.	.	.	.	.	.	671.14	snp	FAO=71	FDP=71	FR=.	FRO=0	FSAF=30	FSAR=41	FSRF=0	FSRR=0	FWDB=-0.0156462	FXX=0	LEN=1	MLLD=339.646	OALT=A	OID=.	OMAPALT=A	OPOS=86146672
chr1	86200509	86200509	C	T	1	135	135	2	exonic	COL24A1	.	nonsynonymous SNV	COL24A1:NM_152890:exon59:c.G4921A:p.G1641S	rs143597403	.	.	0.0024	.	0.004	.	.	0.47	T	0.003	B	0.001	D	0.998	N	-0.64	T	1289.45	snp	FAO=135	FDP=135	FR=.	FRO=0	FSAF=79	FSAR=56	FSRF=0	FSRR=0	FWDB=-0.00708449	FXX=0	LEN=1	MLLD=212.745	OALT=T	OID=.	OMAPALT=T	OPOS=86200509
chr1	86210546	86210546	G	A	1	40	40	1	intronic	COL24A1	.	.	.	rs7547023	.	.	0.9662	.	0.97	.	.	.	.	.	.	.	.	.	.	.	.	392.561	snp	FAO=42	FDP=42	FR=.	FRO=0	FSAF=16	FSAR=26	FSRF=0	FSRR=0	FWDB=-0.0374097	FXX=0	LEN=1	MLLD=278.223	OALT=A	OID=.	OMAPALT=A	OPOS=86210546
chr1	86249911	86249911	A	G	0.989071	181	183	3	intronic	COL24A1	.	.	.	rs313725	.	.	0.9635	.	0.96	.	.	.	.	.	.	.	.	.	.	.	.	1694.16	snp	FAO=181	FDP=181	FR=.	FRO=0	FSAF=111	FSAR=70	FSRF=0	FSRR=0	FWDB=-0.0434926	FXX=0.0109284	LEN=1	MLLD=104.506	OALT=G	OID=.	OMAPALT=G	OPOS=86249911
chr1	86252025	86252025	A	G	0.99	99	100	4	intronic	COL24A1	.	.	.	rs12746325	.	.	0.4818	.	0.48	.	.	.	.	.	.	.	.	.	.	.	.	965.882	snp	FAO=100	FDP=100	FR=.	FRO=0	FSAF=45	FSAR=55	FSRF=0	FSRR=0	FWDB=0.0184197	FXX=0	LEN=1	MLLD=90.6404	OALT=G	OID=.	OMAPALT=G	OPOS=86252025
chr1	86355212	86355212	C	A	0.995951	246	247	1	intronic	COL24A1	.	.	.	rs76666601	.	.	0.0272	.	0.27	.	.	.	.	.	.	.	.	.	.	.	.	2344.43	snp	FAO=246	FDP=246	FR=.	FRO=0	FSAF=144	FSAR=102	FSRF=0	FSRR=0	FWDB=-0.00945213	FXX=0.00404842	LEN=1	MLLD=275.591	OALT=A	OID=.	OMAPALT=A	OPOS=86355212
chr1	86375654	86375654	C	G	1	155	155	1	exonic	COL24A1	.	synonymous SNV	COL24A1:NM_152890:exon26:c.G2649C:p.P883P	rs1502657	.	.	0.6984	.	0.81	.	.	.	.	.	.	.	.	.	.	.	.	1520.55	snp	FAO=159	FDP=159	FR=.	FRO=0	FSAF=82	FSAR=77	FSRF=0	FSRR=0	FWDB=0.0141622	FXX=0	LEN=1	MLLD=323.063	OALT=G	OID=.	OMAPALT=G	OPOS=86375654
chr1	86377028	86377028	C	T	0.8	100	125	1	intronic	COL24A1	.	.	.	rs10493777	.	.	0.334	.	0.56	.	.	.	.	.	.	.	.	.	.	.	.	1182.36	snp	FAO=125	FDP=125	FR=.,HEALED	FRO=0	FSAF=79	FSAR=46	FSRF=0	FSRR=0	FWDB=0.0155249	FXX=0	LEN=1	MLLD=264.517	OALT=T	OID=.	OMAPALT=T	OPOS=86377028
chr1	86487981	86487981	G	A	1	85	85	1	intronic	COL24A1	.	.	.	rs516213	.	.	0.6143	.	0.93	.	.	.	.	.	.	.	.	.	.	.	.	808.334	snp	FAO=85	FDP=85	FR=.	FRO=0	FSAF=42	FSAR=43	FSRF=0	FSRR=0	FWDB=0.0131825	FXX=0	LEN=1	MLLD=319.534	OALT=A	OID=.	OMAPALT=A	OPOS=86487981
chr1	86488232	86488232	G	A	1	128	128	2	exonic	COL24A1	.	nonsynonymous SNV	COL24A1:NM_152890:exon17:c.C2191T:p.P731S	rs641712	.	.	0.2838	.	0.42	.	.	0.06	T	0.242	B	0.05	N	0.057	P	-4.13	D	1229.17	snp	FAO=128	FDP=128	FR=.	FRO=0	FSAF=36	FSAR=92	FSRF=0	FSRR=0	FWDB=-0.0859315	FXX=0	LEN=1	MLLD=51.2707	OALT=A	OID=.	OMAPALT=A	OPOS=86488232
chr1	86557967	86557967	G	A	1	105	105	2	exonic	COL24A1	.	nonsynonymous SNV	COL24A1:NM_152890:exon6:c.C1636T:p.P546S	rs11161732	.	.	0.3821	.	0.45	.	.	0.11	T	0.005	B	0.045	N	1	P	2.35	T	1000.76	snp	FAO=105	FDP=105	FR=.	FRO=0	FSAF=65	FSAR=40	FSRF=0	FSRR=0	FWDB=-0.00538556	FXX=0	LEN=1	MLLD=286.412	OALT=A	OID=.	OMAPALT=A	OPOS=86557967
chr1	86590915	86590915	G	A	0.992647	135	136	1	exonic	COL24A1	.	synonymous SNV	COL24A1:NM_152890:exon3:c.C1104T:p.S368S	rs2174767	.	.	0.9993	.	1	.	.	.	.	.	.	.	.	.	.	.	.	1294.27	snp	FAO=136	FDP=136	FR=.	FRO=0	FSAF=73	FSAR=63	FSRF=0	FSRR=0	FWDB=0.04798	FXX=0	LEN=1	MLLD=181.778	OALT=A	OID=.	OMAPALT=A	OPOS=86590915
chr1	86591837	86591837	G	A	1	389	389	1	exonic	COL24A1	.	nonsynonymous SNV	COL24A1:NM_152890:exon3:c.C182T:p.A61V	rs11161747	.	.	0.745	.	0.74	.	.	0.45	T	0	B	0.285	N	1	P	1.31	T	3725.37	snp	FAO=387	FDP=387	FR=.	FRO=0	FSAF=189	FSAR=198	FSRF=0	FSRR=0	FWDB=0.00990465	FXX=0.00514126	LEN=1	MLLD=161.733	OALT=A	OID=.	OMAPALT=A	OPOS=86591837
chr1	86818572	86818572	T	C	0.961538	50	52	2	exonic	ODF2L	.	synonymous SNV	ODF2L:NM_001184766:exon15:c.A1617G:p.E539E,ODF2L:NM_001184765:exon16:c.A1704G:p.E568E,ODF2L:NM_001007022:exon17:c.A1863G:p.E621E,ODF2L:NM_020729:exon17:c.A1815G:p.E605E	rs272496	.	.	0.6498	.	0.83	.	.	.	.	.	.	.	.	0	P	.	.	441.769	snp	FAO=50	FDP=52	FR=.	FRO=2	FSAF=26	FSAR=24	FSRF=2	FSRR=0	FWDB=-0.014071	FXX=0	LEN=1	MLLD=74.3086	OALT=C	OID=.	OMAPALT=C	OPOS=86818572
chr1	86820267	86820267	C	T	0.99	198	200	1	exonic	ODF2L	.	synonymous SNV	ODF2L:NM_001184766:exon14:c.G1467A:p.E489E,ODF2L:NM_001184765:exon15:c.G1554A:p.E518E,ODF2L:NM_001007022:exon16:c.G1713A:p.E571E,ODF2L:NM_020729:exon16:c.G1665A:p.E555E	rs1182098	.	.	0.6584	.	0.83	.	.	.	.	.	.	.	.	0	P	.	.	1873.84	snp	FAO=198	FDP=198	FR=.	FRO=0	FSAF=96	FSAR=102	FSRF=0	FSRR=0	FWDB=0.00116602	FXX=0.0099995	LEN=1	MLLD=180.412	OALT=T	OID=.	OMAPALT=T	OPOS=86820267
chr1	86822231	86822231	A	G	1	125	125	2	exonic	ODF2L	.	synonymous SNV	ODF2L:NM_020729:exon13:c.T1327C:p.L443L,ODF2L:NM_001007022:exon14:c.T1414C:p.L472L	rs385437	.	.	0.1506	.	0.26	.	.	.	.	.	.	.	.	.	.	.	.	1193.19	snp	FAO=125	FDP=125	FR=.	FRO=0	FSAF=68	FSAR=57	FSRF=0	FSRR=0	FWDB=-0.0688337	FXX=0	LEN=1	MLLD=64.141	OALT=G	OID=.	OMAPALT=G	OPOS=86822231
chr1	86838158	86838158	C	T	1	57	57	1	exonic	ODF2L	.	synonymous SNV	ODF2L:NM_001007022:exon9:c.G876A:p.V292V,ODF2L:NM_001184765:exon9:c.G876A:p.V292V,ODF2L:NM_001184766:exon9:c.G876A:p.V292V,ODF2L:NM_020729:exon9:c.G876A:p.V292V	rs421105	.	.	0.658	.	0.83	.	.	.	.	.	.	.	.	.	.	.	.	543.525	snp	FAO=57	FDP=57	FR=.	FRO=0	FSAF=35	FSAR=22	FSRF=0	FSRR=0	FWDB=0.0207605	FXX=0	LEN=1	MLLD=255.945	OALT=T	OID=.	OMAPALT=T	OPOS=86838158
chr1	86847955	86847955	G	A	0.964912	55	57	2	exonic	ODF2L	.	synonymous SNV	ODF2L:NM_001007022:exon7:c.C594T:p.A198A,ODF2L:NM_001184765:exon7:c.C594T:p.A198A,ODF2L:NM_001184766:exon7:c.C594T:p.A198A,ODF2L:NM_020729:exon7:c.C594T:p.A198A	rs272516	.	.	0.3107	.	0.54	.	.	.	.	.	.	.	.	0	P	.	.	508.934	snp	FAO=55	FDP=56	FR=.	FRO=1	FSAF=37	FSAR=18	FSRF=1	FSRR=0	FWDB=-0.0168486	FXX=0.0175408	LEN=1	MLLD=94.939	OALT=A	OID=.	OMAPALT=A	OPOS=86847955
chr1	86952324	86952324	A	G	1	47	47	4	exonic	CLCA1	.	nonsynonymous SNV	CLCA1:NM_001285:exon7:c.A1070G:p.N357S	rs2734705	.	.	0.8367	.	0.94	.	.	1	T	0	B	0	N	1	P	2.78	T	447.292	snp	FAO=47	FDP=47	FR=.	FRO=0	FSAF=20	FSAR=27	FSRF=0	FSRR=0	FWDB=0.0223464	FXX=0	LEN=1	MLLD=61.7759	OALT=G	OID=.	OMAPALT=G	OPOS=86952324
chr1	86959173	86959173	T	C	0.991071	111	112	1	exonic	CLCA1	.	nonsynonymous SNV	CLCA1:NM_001285:exon10:c.T1571C:p.M524T	rs2791494	.	.	0.8179	.	0.92	.	.	0.76	T	0	B	0.938	N	1	P	1.67	T	1055.46	snp	FAO=111	FDP=111	FR=.	FRO=0	FSAF=56	FSAR=55	FSRF=0	FSRR=0	FWDB=-0.000616554	FXX=0.00892777	LEN=1	MLLD=229.693	OALT=C	OID=.	OMAPALT=C	OPOS=86959173
chr1	86965802	86965802	T	-	0.966667	116	120	4	UTR3	CLCA1	NM_001285:c.*74delT	.	.	rs397897662	.	.	.	.	0.22	.	.	.	.	.	.	.	.	.	.	.	.	680.209	del	FAO=118	FDP=118	FR=.	FRO=0	FSAF=43	FSAR=75	FSRF=0	FSRR=0	FWDB=-0.0193884	FXX=0.0166653	LEN=1	MLLD=22.9301	OALT=-	OID=.	OMAPALT=A	OPOS=86965802
chr1	87549858	87549858	A	G	1	118	118	2	intronic	HS2ST1	.	.	.	rs2798675	.	.	0.9316	.	1	.	.	.	.	.	.	.	.	.	.	.	.	1133.29	snp	FAO=118	FDP=118	FR=.	FRO=0	FSAF=50	FSAR=68	FSRF=0	FSRR=0	FWDB=0.00637923	FXX=0	LEN=1	MLLD=67.2226	OALT=G	OID=.	OMAPALT=G	OPOS=87549858
chr1	87563668	87563668	G	A	1	176	176	1	UTR3	HS2ST1	NM_001134492:c.*46G>A	.	.	rs1199677	.	.	0.9648	.	1	.	.	.	.	.	.	.	.	.	.	.	.	1686.31	snp	FAO=176	FDP=176	FR=.	FRO=0	FSAF=81	FSAR=95	FSRF=0	FSRR=0	FWDB=-0.0155247	FXX=0	LEN=1	MLLD=228.957	OALT=A	OID=.	OMAPALT=A	OPOS=87563668
chr1	87570398	87570398	G	A	1	114	114	2	UTR3	HS2ST1	NM_012262:c.*19G>A	.	.	rs1621247	.	.	0.781	.	0.97	.	.	.	.	.	.	.	.	.	.	.	.	1085.52	snp	FAO=114	FDP=114	FR=.	FRO=0	FSAF=48	FSAR=66	FSRF=0	FSRR=0	FWDB=0.0202182	FXX=0	LEN=1	MLLD=353.141	OALT=A	OID=.	OMAPALT=A	OPOS=87570398
chr1	89273373	89273373	T	G	0.452128	85	188	4	exonic	PKN2	.	nonsynonymous SNV	PKN2:NM_006256:exon15:c.T2017G:p.L673V	.	.	.	.	.	.	.	.	0	D	1	D	0.003	U	1	D	1.61	T	324.711	snp	FAO=85	FDP=188	FR=.	FRO=103	FSAF=45	FSAR=40	FSRF=42	FSRR=61	FWDB=0.037882	FXX=0	LEN=1	MLLD=157.041	OALT=G	OID=.	OMAPALT=G	OPOS=89273373
chr1	89322982	89322982	G	A	1	112	112	1	exonic	GTF2B	.	synonymous SNV	GTF2B:NM_001514:exon6:c.C724T:p.L242L	rs2794318	.	.	0.9999	.	1	.	.	.	.	.	.	.	.	.	.	.	.	1073.14	snp	FAO=113	FDP=113	FR=.	FRO=0	FSAF=57	FSAR=56	FSRF=0	FSRR=0	FWDB=-0.0746375	FXX=0	LEN=1	MLLD=170.477	OALT=A	OID=.	OMAPALT=A	OPOS=89322982
chr1	89426902	89426902	G	A	1	242	242	1	exonic	CCBL2	.	synonymous SNV	CCBL2:NM_001008662:exon7:c.C633T:p.S211S,CCBL2:NM_001008661:exon8:c.C735T:p.S245S	rs3738055	.	.	0.4907	.	0.5	.	.	.	.	.	.	.	.	.	.	.	.	2325.61	snp	FAO=243	FDP=243	FR=.	FRO=0	FSAF=135	FSAR=108	FSRF=0	FSRR=0	FWDB=-0.0136024	FXX=0	LEN=1	MLLD=175.238	OALT=A	OID=.	OMAPALT=A	OPOS=89426902
chr1	89473453	89473453	A	G	1	102	102	1	exonic	GBP3	.	nonsynonymous SNV	GBP3:NM_018284:exon11:c.T1742C:p.L581P	rs114910977	.	.	0.0155	.	0.016	.	.	0.03	D	0.539	P	0.1	N	1	N	3.41	T	977.352	snp	FAO=103	FDP=103	FR=.	FRO=0	FSAF=44	FSAR=59	FSRF=0	FSRR=0	FWDB=-0.0147018	FXX=0.00961446	LEN=1	MLLD=240.933	OALT=G	OID=.	OMAPALT=G	OPOS=89473453
chr1	89475230	89475230	T	G	0.971698	103	106	4	intronic	GBP3	.	.	.	rs4142706	.	.	.	.	0.6	.	.	.	.	.	.	.	.	.	.	.	.	950.209	snp	FAO=104	FDP=106	FR=.	FRO=2	FSAF=40	FSAR=64	FSRF=2	FSRR=0	FWDB=-0.00206562	FXX=0	LEN=1	MLLD=287.61	OALT=G	OID=.	OMAPALT=G	OPOS=89475230
chr1	89476441	89476444	CTCC	-	0.897436	175	195	0	intronic	GBP3	.	.	.	rs112348491	.	.	.	.	0.59	.	.	.	.	.	.	.	.	.	.	.	.	50	del	.	.	FR=.	.	.	.	.	.	.	.	LEN=4	.	OALT=-	OID=.	OMAPALT=T	OPOS=89476441
chr1	89479077	89479077	G	C	0.566038	60	106	4	exonic	GBP3	.	nonsynonymous SNV	GBP3:NM_018284:exon6:c.C659G:p.P220R	.	.	.	.	.	.	.	.	.	.	0.999	D	0	D	0.986	N	0.19	T	298.312	snp	FAO=60	FDP=106	FR=.	FRO=46	FSAF=33	FSAR=27	FSRF=25	FSRR=21	FWDB=0.0197439	FXX=0	LEN=1	MLLD=236.711	OALT=C	OID=.	OMAPALT=C	OPOS=89479077
chr1	89579941	89579941	T	C	1	233	233	1	exonic	GBP2	.	nonsynonymous SNV	GBP2:NM_004120:exon7:c.A907G:p.S303G	rs2230338	.	.	0.6629	.	0.79	.	.	0.01	D	0.007	B	0.727	U	1	P	0.51	T	2172.41	snp	FAO=227	FDP=227	FR=.	FRO=0	FSAF=102	FSAR=125	FSRF=0	FSRR=0	FWDB=0.0410555	FXX=0.02575	LEN=1	MLLD=119.659	OALT=C	OID=.	OMAPALT=C	OPOS=89579941
chr1	89582690	89582690	G	C	1	115	115	2	exonic	GBP2	.	nonsynonymous SNV	GBP2:NM_004120:exon6:c.C853G:p.P285A	rs1803632	.	.	0.6629	.	0.79	.	.	0.48	T	0.004	B	0.018	U	1	P	0.66	T	1096.99	snp	FAO=115	FDP=115	FR=.	FRO=0	FSAF=58	FSAR=57	FSRF=0	FSRR=0	FWDB=-0.00216027	FXX=0	LEN=1	MLLD=229.573	OALT=C	OID=.	OMAPALT=C	OPOS=89582690
chr1	89615979	89615979	C	T	1	130	130	2	intronic	GBP7	.	.	.	rs586609	.	.	0.6617	.	0.79	.	.	.	.	.	.	.	.	.	.	.	.	1254.69	snp	FAO=130	FDP=130	FR=.	FRO=0	FSAF=84	FSAR=46	FSRF=0	FSRR=0	FWDB=-0.0159683	FXX=0	LEN=1	MLLD=67.0139	OALT=T	OID=.	OMAPALT=T	OPOS=89615979
chr1	89637578	89637578	G	A	1	171	171	1	exonic	GBP7	.	nonsynonymous SNV	GBP7:NM_207398:exon2:c.C41T:p.T14I	rs676913	.	.	0.662	.	0.79	.	.	1	T	0	B	0.101	N	1	P	0.41	T	1625.21	snp	FAO=170	FDP=170	FR=.	FRO=0	FSAF=71	FSAR=99	FSRF=0	FSRR=0	FWDB=0.0207512	FXX=0.00584761	LEN=1	MLLD=176.465	OALT=A	OID=.	OMAPALT=A	OPOS=89637578
chr1	89652846	89652846	G	A	1	106	106	1	intronic	GBP4	.	.	.	rs12129014	.	.	.	.	0.37	.	.	.	.	.	.	.	.	.	.	.	.	1046.1	snp	FAO=109	FDP=109	FR=.	FRO=0	FSAF=47	FSAR=62	FSRF=0	FSRR=0	FWDB=0.011942	FXX=0	LEN=1	MLLD=168.629	OALT=A	OID=.	OMAPALT=A	OPOS=89652846
chr1	89847153	89847153	G	A	1	185	185	1	intronic	GBP6	.	.	.	rs1001847	.	.	.	.	0.31	.	.	.	.	.	.	.	.	.	.	.	.	1770.6	snp	FAO=185	FDP=185	FR=.	FRO=0	FSAF=111	FSAR=74	FSRF=0	FSRR=0	FWDB=0.0632263	FXX=0	LEN=1	MLLD=181.117	OALT=A	OID=.	OMAPALT=A	OPOS=89847153
chr1	89847372	89847372	G	T	0.990476	104	105	1	exonic	GBP6	.	nonsynonymous SNV	GBP6:NM_198460:exon7:c.G991T:p.A331S	rs4658359	.	.	0.7455	.	0.91	.	.	0.11	T	0.835	P	0.288	N	1	P	4.39	T	974.409	snp	FAO=104	FDP=104	FR=.	FRO=0	FSAF=65	FSAR=39	FSRF=0	FSRR=0	FWDB=0.0024681	FXX=0.0095229	LEN=1	MLLD=293.763	OALT=T	OID=.	OMAPALT=T	OPOS=89847372
chr1	89847411	89847411	C	T	1	103	103	1	exonic	GBP6	.	nonsynonymous SNV	GBP6:NM_198460:exon7:c.C1030T:p.L344F	rs4658360	.	.	0.7455	.	0.91	.	.	0.33	T	0.01	B	0.79	N	1	P	4.31	T	985.692	snp	FAO=104	FDP=104	FR=.	FRO=0	FSAF=64	FSAR=40	FSRF=0	FSRR=0	FWDB=0.0503689	FXX=0.0095229	LEN=1	MLLD=61.1155	OALT=T	OID=.	OMAPALT=T	OPOS=89847411
chr1	89847444	89847444	A	G	1	103	103	1	exonic	GBP6	.	nonsynonymous SNV	GBP6:NM_198460:exon7:c.A1063G:p.M355V	rs4658146	.	.	0.7455	.	0.91	.	.	0.94	T	0	B	0.39	N	1	P	4.67	T	978.448	snp	FAO=103	FDP=103	FR=.	FRO=0	FSAF=64	FSAR=39	FSRF=0	FSRR=0	FWDB=0.00722563	FXX=0	LEN=1	MLLD=64.1772	OALT=G	OID=.	OMAPALT=G	OPOS=89847444
chr1	89849201	89849201	C	G	1	62	62	2	intronic	GBP6	.	.	.	rs928652	.	.	0.8913	.	0.92	.	.	.	.	.	.	.	.	.	.	.	.	584.737	snp	FAO=62	FDP=62	FR=.	FRO=0	FSAF=33	FSAR=29	FSRF=0	FSRR=0	FWDB=0.0129085	FXX=0.0158705	LEN=1	MLLD=344.823	OALT=G	OID=.	OMAPALT=G	OPOS=89849201
chr1	89849742	89849742	A	T	1	167	167	1	exonic	GBP6	.	nonsynonymous SNV	GBP6:NM_198460:exon10:c.A1559T:p.D520V	rs959460	.	.	0.8913	.	0.92	.	.	0.04	D	0.011	B	0.68	N	1	P	0.52	T	1602.22	snp	FAO=167	FDP=167	FR=.	FRO=0	FSAF=85	FSAR=82	FSRF=0	FSRR=0	FWDB=-0.00986291	FXX=0	LEN=1	MLLD=278.254	OALT=T	OID=.	OMAPALT=T	OPOS=89849742
chr1	90049040	90049040	A	G	1	146	146	1	exonic	LRRC8B	.	synonymous SNV	LRRC8B:NM_015350:exon5:c.A831G:p.P277P,LRRC8B:NM_001134476:exon7:c.A831G:p.P277P	rs36084789	.	.	0.2593	.	0.34	.	.	.	.	.	.	.	.	.	.	.	.	1400.41	snp	FAO=146	FDP=146	FR=.	FRO=0	FSAF=67	FSAR=79	FSRF=0	FSRR=0	FWDB=0.00736739	FXX=0.00680226	LEN=1	MLLD=259.348	OALT=G	OID=.	OMAPALT=G	OPOS=90049040
chr1	90178743	90178743	A	G	1	248	248	1	exonic	LRRC8C	.	nonsynonymous SNV	LRRC8C:NM_032270:exon3:c.A614G:p.D205G	rs474536	.	.	0.9997	.	1	.	.	0.56	T	0	B	0	N	1	P	1.88	T	2384.4	snp	FAO=248	FDP=248	FR=.	FRO=0	FSAF=104	FSAR=144	FSRF=0	FSRR=0	FWDB=0.0647955	FXX=0	LEN=1	MLLD=66.185	OALT=G	OID=.	OMAPALT=G	OPOS=90178743
chr1	90486412	90486412	T	G	1	255	255	3	exonic	ZNF326	.	synonymous SNV	ZNF326:NM_182976:exon10:c.T1236G:p.V412V	rs2816881	.	.	0.5614	.	0.9	.	.	.	.	.	.	.	.	.	.	.	.	2444.37	snp	FAO=255	FDP=255	FR=.	FRO=0	FSAF=88	FSAR=167	FSRF=0	FSRR=0	FWDB=-0.00107024	FXX=0	LEN=1	MLLD=205.749	OALT=G	OID=.	OMAPALT=G	OPOS=90486412
chr1	90493026	90493026	G	A	1	38	38	2	exonic	ZNF326	.	synonymous SNV	ZNF326:NM_182976:exon12:c.G1515A:p.E505E	rs10922744	.	.	0.5565	.	0.9	.	.	.	.	.	.	.	.	.	.	.	.	363.266	snp	FAO=38	FDP=38	FR=.	FRO=0	FSAF=8	FSAR=30	FSRF=0	FSRR=0	FWDB=0.0116937	FXX=0	LEN=1	MLLD=63.5947	OALT=A	OID=.	OMAPALT=A	OPOS=90493026
chr1	91728053	91728053	G	A	1	116	116	2	exonic	HFM1	.	synonymous SNV	HFM1:NM_001017975:exon37:c.C4071T:p.A1357A	rs585898	.	.	1	.	1	.	.	.	.	.	.	.	.	0	P	.	.	1108.84	snp	FAO=116	FDP=116	FR=.	FRO=0	FSAF=73	FSAR=43	FSRF=0	FSRR=0	FWDB=0.00848327	FXX=0	LEN=1	MLLD=406.516	OALT=A	OID=.	OMAPALT=A	OPOS=91728053
chr1	91728202	91728202	T	C	0.958621	139	145	4	intronic	HFM1	.	.	.	rs555432	.	.	.	.	1	.	.	.	.	.	.	.	.	.	.	.	.	1282.78	snp	FAO=140	FDP=143	FR=.	FRO=3	FSAF=69	FSAR=71	FSRF=1	FSRR=2	FWDB=-0.0124218	FXX=0.0137922	LEN=1	MLLD=301.845	OALT=C	OID=.	OMAPALT=C	OPOS=91728202
chr1	91739208	91739208	C	T	0.9875	158	160	1	intronic	HFM1	.	.	.	rs281964	.	.	.	.	1	.	.	.	.	.	.	.	.	.	.	.	.	1524.48	snp	FAO=158	FDP=158	FR=.	FRO=0	FSAF=57	FSAR=101	FSRF=0	FSRR=0	FWDB=-0.0190635	FXX=0.0124992	LEN=1	MLLD=210.827	OALT=T	OID=.	OMAPALT=T	OPOS=91739208
chr1	91781304	91781304	T	C	0.609195	106	174	9	intronic	HFM1	.	.	.	rs281991	.	.	.	.	1	.	.	.	.	.	.	.	.	.	.	.	.	1474.34	snp	FAO=168	FDP=175	FR=.	FRO=7	FSAF=86	FSAR=82	FSRF=3	FSRR=4	FWDB=0.0249634	FXX=0	LEN=1	MLLD=39.0434	OALT=C	OID=.	OMAPALT=C	OPOS=91781304
chr1	91781644	91781644	C	G	0.990566	210	212	1	intronic	HFM1	.	.	.	rs11589490	.	.	0.2536	.	0.27	.	.	.	.	.	.	.	.	.	.	.	.	2017.9	snp	FAO=211	FDP=211	FR=.	FRO=0	FSAF=98	FSAR=113	FSRF=0	FSRR=0	FWDB=-0.0620186	FXX=0.00938923	LEN=1	MLLD=64.7616	OALT=G	OID=.	OMAPALT=G	OPOS=91781644
chr1	91782031	91782031	T	C	1	172	172	1	exonic	HFM1	.	nonsynonymous SNV	HFM1:NM_001017975:exon26:c.A2815G:p.I939V	rs11584478	.	.	0.2561	.	0.26	.	.	0.43	T	0.009	B	0.004	N	0.933	P	0.22	T	1642.48	snp	FAO=172	FDP=172	FR=.	FRO=0	FSAF=98	FSAR=74	FSRF=0	FSRR=0	FWDB=-0.00242934	FXX=0.00578001	LEN=1	MLLD=219.27	OALT=C	OID=.	OMAPALT=C	OPOS=91782031
chr1	91784887	91784887	G	A	1	131	131	2	exonic	HFM1	.	synonymous SNV	HFM1:NM_001017975:exon24:c.C2643T:p.T881T	rs10493845	.	.	0.3343	.	0.34	.	.	.	.	.	.	.	.	0.977	P	.	.	1249.82	snp	FAO=131	FDP=131	FR=.	FRO=0	FSAF=60	FSAR=71	FSRF=0	FSRR=0	FWDB=0.00719166	FXX=0	LEN=1	MLLD=139.749	OALT=A	OID=.	OMAPALT=A	OPOS=91784887
chr1	91841301	91841301	T	C	0.784946	146	186	1	intronic	HFM1	.	.	.	rs282036	.	.	1	.	1	.	.	.	.	.	.	.	.	.	.	.	.	1743.12	snp	FAO=186	FDP=186	FR=.	FRO=0	FSAF=100	FSAR=86	FSRF=0	FSRR=0	FWDB=0.0928702	FXX=0	LEN=1	MLLD=63.2496	OALT=C	OID=.	OMAPALT=C	OPOS=91841301
chr1	91846374	91846374	C	A	0.995305	212	213	1	intronic	HFM1	.	.	.	rs282033	.	.	.	.	1	.	.	.	.	.	.	.	.	.	.	.	.	2036.89	snp	FAO=213	FDP=213	FR=.	FRO=0	FSAF=109	FSAR=104	FSRF=0	FSRR=0	FWDB=-0.00084047	FXX=0	LEN=1	MLLD=277.118	OALT=A	OID=.	OMAPALT=A	OPOS=91846374
chr1	91851253	91851253	T	C	0.98	49	50	5	exonic	HFM1	.	synonymous SNV	HFM1:NM_001017975:exon5:c.A633G:p.Q211Q	rs282026	.	.	1	.	1	.	.	.	.	.	.	.	.	.	.	.	.	459.779	snp	FAO=49	FDP=50	FR=.	FRO=1	FSAF=26	FSAR=23	FSRF=1	FSRR=0	FWDB=0.0297819	FXX=0	LEN=1	MLLD=318.013	OALT=C	OID=.	OMAPALT=C	OPOS=91851253
chr1	91859795	91859795	T	C	0.992908	140	141	1	exonic	HFM1	.	nonsynonymous SNV	HFM1:NM_001017975:exon4:c.A349G:p.I117V	rs282009	.	.	1	.	1	.	.	0.92	T	0	B	.	.	1	P	1.71	T	1319.24	snp	FAO=140	FDP=140	FR=.	FRO=0	FSAF=67	FSAR=73	FSRF=0	FSRR=0	FWDB=0.0648382	FXX=0.0070917	LEN=1	MLLD=66.133	OALT=C	OID=.	OMAPALT=C	OPOS=91859795
chr1	91859801	91859801	A	G	0.992857	139	140	1	exonic	HFM1	.	nonsynonymous SNV	HFM1:NM_001017975:exon4:c.T343C:p.S115P	rs11165778	.	.	0.2581	.	0.26	.	.	0.27	T	0	B	.	.	1	P	1.37	T	1341.36	snp	FAO=139	FDP=139	FR=.	FRO=0	FSAF=67	FSAR=72	FSRF=0	FSRR=0	FWDB=0.0157071	FXX=0.00714235	LEN=1	MLLD=261.589	OALT=G	OID=.	OMAPALT=G	OPOS=91859801
chr1	92174260	92174260	A	G	1	110	110	1	exonic	TGFBR3	.	synonymous SNV	TGFBR3:NM_001195683:exon14:c.T2244C:p.T748T,TGFBR3:NM_003243:exon14:c.T2247C:p.T749T,TGFBR3:NM_001195684:exon15:c.T2244C:p.T748T	rs284878	.	.	0.9415	.	0.97	.	.	.	.	.	.	.	.	.	.	.	.	1052.59	snp	FAO=109	FDP=109	FR=.	FRO=0	FSAF=61	FSAR=48	FSRF=0	FSRR=0	FWDB=-0.0234427	FXX=0.00909008	LEN=1	MLLD=244.76	OALT=G	OID=.	OMAPALT=G	OPOS=92174260
chr1	92185657	92185657	C	T	1	28	28	1	exonic	TGFBR3	.	synonymous SNV	TGFBR3:NM_001195683:exon9:c.G1203A:p.P401P,TGFBR3:NM_003243:exon9:c.G1206A:p.P402P,TGFBR3:NM_001195684:exon10:c.G1203A:p.P401P	rs1805112	.	.	0.4147	.	0.53	.	.	.	.	.	.	.	.	.	.	.	.	267.064	snp	FAO=28	FDP=28	FR=.	FRO=0	FSAF=13	FSAR=15	FSRF=0	FSRR=0	FWDB=-0.0103331	FXX=0	LEN=1	MLLD=405.143	OALT=T	OID=.	OMAPALT=T	OPOS=92185657
chr1	92200597	92200597	G	A	1	94	94	1	intronic	TGFBR3	.	.	.	rs12124904	.	.	.	.	0.55	.	.	.	.	.	.	.	.	.	.	.	.	893.106	snp	FAO=94	FDP=94	FR=.	FRO=0	FSAF=54	FSAR=40	FSRF=0	FSRR=0	FWDB=-0.0249224	FXX=0	LEN=1	MLLD=91.2084	OALT=A	OID=.	OMAPALT=A	OPOS=92200597
chr1	92200627	92200627	T	C	1	93	93	3	intronic	TGFBR3	.	.	.	rs10874913	.	.	.	.	1	.	.	.	.	.	.	.	.	.	.	.	.	882.279	snp	FAO=93	FDP=93	FR=.	FRO=0	FSAF=53	FSAR=40	FSRF=0	FSRR=0	FWDB=0.0128844	FXX=0	LEN=1	MLLD=330.545	OALT=C	OID=.	OMAPALT=C	OPOS=92200627
chr1	92262874	92262874	T	C	1	144	144	1	exonic	TGFBR3	.	synonymous SNV	TGFBR3:NM_001195683:exon3:c.A216G:p.A72A,TGFBR3:NM_003243:exon3:c.A216G:p.A72A,TGFBR3:NM_001195684:exon4:c.A216G:p.A72A	rs2810904	.	.	0.6416	.	0.79	.	.	.	.	.	.	.	.	.	.	.	.	1452.97	snp	FAO=153	FDP=153	FR=.	FRO=0	FSAF=75	FSAR=78	FSRF=0	FSRR=0	FWDB=0.0553453	FXX=0	LEN=1	MLLD=219.55	OALT=C	OID=.	OMAPALT=C	OPOS=92262874
chr1	92428495	92428495	C	A	0.994652	186	187	1	exonic	BRDT	.	nonsynonymous SNV	BRDT:NM_001242806:exon2:c.C184A:p.Q62K,BRDT:NM_001242807:exon2:c.C184A:p.Q62K,BRDT:NM_001242808:exon2:c.C184A:p.Q62K,BRDT:NM_001726:exon2:c.C184A:p.Q62K,BRDT:NM_207189:exon2:c.C184A:p.Q62K,BRDT:NM_001242805:exon3:c.C184A:p.Q62K	rs10783071	.	.	0.9414	.	0.95	.	.	0.44	T	0	B	0.015	N	1	P	2.21	T	1794.73	snp	FAO=187	FDP=187	FR=.	FRO=0	FSAF=82	FSAR=105	FSRF=0	FSRR=0	FWDB=-0.0157684	FXX=0	LEN=1	MLLD=317.55	OALT=A	OID=.	OMAPALT=A	OPOS=92428495
chr1	92946479	92946479	G	A	1	33	33	1	exonic	GFI1	.	synonymous SNV	GFI1:NM_001127215:exon4:c.C465T:p.C155C,GFI1:NM_001127216:exon4:c.C465T:p.C155C,GFI1:NM_005263:exon4:c.C465T:p.C155C	rs11164605	.	.	0.8132	.	0.98	.	.	.	.	.	.	.	.	.	.	.	.	306.11	snp	FAO=33	FDP=33	FR=.	FRO=0	FSAF=14	FSAR=19	FSRF=0	FSRR=0	FWDB=0.0115463	FXX=0	LEN=1	MLLD=62.1672	OALT=A	OID=.	OMAPALT=A	OPOS=92946479
chr1	92979354	92979354	A	G	0.993174	291	293	2	exonic	EVI5	.	synonymous SNV	EVI5:NM_005665:exon18:c.T2292C:p.G764G	rs6603979	.	.	0.7942	.	0.98	.	.	.	.	.	.	.	.	.	.	.	.	2769.51	snp	FAO=291	FDP=291	FR=.	FRO=0	FSAF=157	FSAR=134	FSRF=0	FSRR=0	FWDB=-0.0156352	FXX=0.00682571	LEN=1	MLLD=76.7261	OALT=G	OID=.	OMAPALT=G	OPOS=92979354
chr1	93073228	93073228	C	A	1	160	160	2	exonic	EVI5	.	nonsynonymous SNV	EVI5:NM_005665:exon15:c.G1836T:p.Q612H	rs11808092	.	.	0.2566	.	0.27	.	.	0.05	D	0.589	P	0	N	0	P	1.4	T	1543.48	snp	FAO=160	FDP=160	FR=.	FRO=0	FSAF=66	FSAR=94	FSRF=0	FSRR=0	FWDB=0.0166342	FXX=0	LEN=1	MLLD=197.808	OALT=A	OID=.	OMAPALT=A	OPOS=93073228
chr1	93089823	93089823	T	C	0.992754	137	138	2	exonic	EVI5	.	synonymous SNV	EVI5:NM_005665:exon14:c.A1689G:p.Q563Q	rs7514716	.	.	0.8976	.	0.98	.	.	.	.	.	.	.	.	.	.	.	.	1298.72	snp	FAO=137	FDP=137	FR=.	FRO=0	FSAF=77	FSAR=60	FSRF=0	FSRR=0	FWDB=0.0291189	FXX=0.00724585	LEN=1	MLLD=63.0109	OALT=C	OID=.	OMAPALT=C	OPOS=93089823
chr1	93160002	93160002	G	A	1	88	88	1	intronic	EVI5	.	.	.	rs34202284	.	.	0.2678	.	0.27	.	.	.	.	.	.	.	.	.	.	.	.	844.532	snp	FAO=88	FDP=88	FR=.	FRO=0	FSAF=38	FSAR=50	FSRF=0	FSRR=0	FWDB=-0.0557778	FXX=0	LEN=1	MLLD=78.7259	OALT=A	OID=.	OMAPALT=A	OPOS=93160002
chr1	93160902	93160902	T	C	0.984615	192	195	2	exonic	EVI5	.	nonsynonymous SNV	EVI5:NM_005665:exon7:c.A1006G:p.I336V	rs2391199	.	.	0.898	.	0.98	.	.	0.82	T	0	B	0.023	N	0.012	P	2.01	T	1789.69	snp	FAO=193	FDP=193	FR=.	FRO=0	FSAF=118	FSAR=75	FSRF=0	FSRR=0	FWDB=0.104089	FXX=0.0102559	LEN=1	MLLD=140.956	OALT=C	OID=.	OMAPALT=C	OPOS=93160902
chr1	93576302	93576302	T	G	0.981982	109	111	1	intronic	MTF2	.	.	.	rs494745	.	.	.	.	1	.	.	.	.	.	.	.	.	.	.	.	.	1057.47	snp	FAO=111	FDP=111	FR=.	FRO=0	FSAF=52	FSAR=59	FSRF=0	FSRR=0	FWDB=0.0364493	FXX=0	LEN=1	MLLD=76.3193	OALT=G	OID=.	OMAPALT=G	OPOS=93576302
chr1	93580581	93580581	G	C	1	43	43	1	exonic	MTF2	.	nonsynonymous SNV	MTF2:NM_001164393:exon3:c.G113C:p.C38S,MTF2:NM_001164392:exon5:c.G419C:p.C140S,MTF2:NM_007358:exon5:c.G419C:p.C140S,MTF2:NM_001164391:exon6:c.G113C:p.C38S	rs2815427	.	.	1	.	1	.	.	1	T	0	B	0	N	1	P	-1.69	D	401.899	snp	FAO=43	FDP=43	FR=.	FRO=0	FSAF=13	FSAR=30	FSRF=0	FSRR=0	FWDB=-0.00327679	FXX=0	LEN=1	MLLD=211.118	OALT=C	OID=.	OMAPALT=C	OPOS=93580581
chr1	93672688	93672688	C	T	1	66	66	1	exonic	CCDC18	.	synonymous SNV	CCDC18:NM_206886:exon9:c.C942T:p.N314N	rs2783499	.	.	0.1634	.	0.38	.	.	.	.	.	.	.	.	0	P	.	.	627.703	snp	FAO=66	FDP=66	FR=.	FRO=0	FSAF=34	FSAR=32	FSRF=0	FSRR=0	FWDB=0.00153716	FXX=0	LEN=1	MLLD=232.799	OALT=T	OID=.	OMAPALT=T	OPOS=93672688
chr1	93672723	93672723	A	C	0.987805	162	164	5	exonic	CCDC18	.	nonsynonymous SNV	CCDC18:NM_206886:exon9:c.A977C:p.N326T	rs2815413	.	.	0.8221	.	0.97	.	.	0.47	T	0.649	P	0	D	0	P	2.31	T	1513.01	snp	FAO=162	FDP=162	FR=.	FRO=0	FSAF=73	FSAR=89	FSRF=0	FSRR=0	FWDB=0.0272299	FXX=0.0121944	LEN=1	MLLD=79.8131	OALT=C	OID=.	OMAPALT=C	OPOS=93672723
chr1	93687091	93687091	G	T	1	85	85	1	intronic	CCDC18	.	.	.	rs797661	.	.	.	.	0.87	.	.	.	.	.	.	.	.	.	.	.	.	808.334	snp	FAO=85	FDP=85	FR=.	FRO=0	FSAF=42	FSAR=43	FSRF=0	FSRR=0	FWDB=0.0529955	FXX=0	LEN=1	MLLD=229.397	OALT=T	OID=.	OMAPALT=T	OPOS=93687091
chr1	93687395	93687395	T	C	0.941606	129	137	1	intronic	CCDC18	.	.	.	rs77100127	.	.	0.095	.	0.3	.	.	.	.	.	.	.	.	.	.	.	.	1126.08	snp	FAO=130	FDP=137	FR=.	FRO=7	FSAF=63	FSAR=67	FSRF=2	FSRR=5	FWDB=0.090972	FXX=0	LEN=1	MLLD=57.5664	OALT=C	OID=.	OMAPALT=C	OPOS=93687395
chr1	93705532	93705532	C	T	1	85	85	1	intronic	CCDC18	.	.	.	rs2893242	.	.	.	.	0.29	.	.	.	.	.	.	.	.	.	.	.	.	808.333	snp	FAO=85	FDP=85	FR=.	FRO=0	FSAF=36	FSAR=49	FSRF=0	FSRR=0	FWDB=0.0350058	FXX=0	LEN=1	MLLD=222.51	OALT=T	OID=.	OMAPALT=T	OPOS=93705532
chr1	93720070	93720070	C	G	0.936508	59	63	1	exonic	CCDC18	.	nonsynonymous SNV	CCDC18:NM_206886:exon24:c.C3241G:p.L1081V	rs12030843	.	.	0.1639	.	0.38	.	.	0.17	T	0.484	P	0	D	0	P	-1.19	T	558.607	snp	FAO=59	FDP=59	FR=.	FRO=0	FSAF=28	FSAR=31	FSRF=0	FSRR=0	FWDB=-0.0150175	FXX=0.063482	LEN=1	MLLD=313.597	OALT=G	OID=.	OMAPALT=G	OPOS=93720070
chr1	94335585	94335585	G	C	0.984496	127	129	1	intronic	DNTTIP2	.	.	.	rs2273167	.	.	.	.	0.45	.	.	.	.	.	.	.	.	.	.	.	.	1189.2	snp	FAO=127	FDP=129	FR=.	FRO=2	FSAF=61	FSAR=66	FSRF=2	FSRR=0	FWDB=0.0123531	FXX=0	LEN=1	MLLD=189.811	OALT=C	OID=.	OMAPALT=C	OPOS=94335585
chr1	94341267	94341267	A	G	1	46	46	4	exonic	DNTTIP2	.	synonymous SNV	DNTTIP2:NM_014597:exon3:c.T1740C:p.F580F	rs2273165	.	.	0.429	.	0.63	.	.	.	.	.	.	.	.	.	.	.	.	438.176	snp	FAO=46	FDP=46	FR=.	FRO=0	FSAF=8	FSAR=38	FSRF=0	FSRR=0	FWDB=0.0151788	FXX=0.0212721	LEN=1	MLLD=302.905	OALT=G	OID=.	OMAPALT=G	OPOS=94341267
chr1	94343233	94343233	T	C	1	136	136	3	exonic	DNTTIP2	.	synonymous SNV	DNTTIP2:NM_014597:exon2:c.A258G:p.E86E	rs3789457	.	.	0.6958	.	0.88	.	.	.	.	.	.	.	.	.	.	.	.	1301.32	snp	FAO=136	FDP=136	FR=.	FRO=0	FSAF=80	FSAR=56	FSRF=0	FSRR=0	FWDB=0.0195574	FXX=0	LEN=1	MLLD=378.501	OALT=C	OID=.	OMAPALT=C	OPOS=94343233
chr1	94344580	94344580	C	A	1	10	10	2	intronic	DNTTIP2	.	.	.	rs6675820	.	.	0.357	.	0.44	.	.	.	.	.	.	.	.	.	.	.	.	99.2668	snp	FAO=10	FDP=10	FR=.	FRO=0	FSAF=3	FSAR=7	FSRF=0	FSRR=0	FWDB=-0.0609609	FXX=0	LEN=1	MLLD=80.1625	OALT=A	OID=.	OMAPALT=A	OPOS=94344580
chr1	94461637	94461637	C	G	0.991525	117	118	1	intronic	ABCA4	.	.	.	rs6666559	.	.	0.0466	.	0.42	.	.	.	.	.	.	.	.	.	.	.	.	1122.49	snp	FAO=117	FDP=117	FR=.	FRO=0	FSAF=63	FSAR=54	FSRF=0	FSRR=0	FWDB=-0.0153	FXX=0.00847386	LEN=1	MLLD=95.5021	OALT=G	OID=.	OMAPALT=G	OPOS=94461637
chr1	94461717	94461717	C	A	1	128	128	1	exonic	ABCA4	.	nonsynonymous SNV	ABCA4:NM_000350:exon49:c.G6764T:p.S2255I	rs6666652	.	.	0.0465	.	0.52	.	.	0.12	T	0	B	0.243	N	0.042	P	-2.26	D	1229.54	snp	FAO=128	FDP=128	FR=.	FRO=0	FSAF=61	FSAR=67	FSRF=0	FSRR=0	FWDB=-0.0253263	FXX=0	LEN=1	MLLD=172.014	OALT=A	OID=.	OMAPALT=A	OPOS=94461717
chr1	94461754	94461754	A	G	1	125	125	1	intronic	ABCA4	.	.	.	rs1800717	CLINSIG=non-pathogenic;CLNDBN=not_provided;CLNREVSTAT=criteria_provided\x2c_single_submitter;CLNACC=RCV000085852.3;CLNDSDB=MedGen;CLNDSDBID=CN221809	.	0.0464	.	0.42	.	.	.	.	.	.	.	.	.	.	.	.	1203.76	snp	FAO=126	FDP=126	FR=.	FRO=0	FSAF=59	FSAR=67	FSRF=0	FSRR=0	FWDB=0.00966247	FXX=0	LEN=1	MLLD=140.292	OALT=G	OID=.	OMAPALT=G	OPOS=94461754
chr1	94466659	94466659	A	G	1	96	96	1	exonic	ABCA4	.	synonymous SNV	ABCA4:NM_000350:exon46:c.T6285C:p.D2095D	rs1801555	CLINSIG=non-pathogenic;CLNDBN=not_provided;CLNREVSTAT=criteria_provided\x2c_single_submitter;CLNACC=RCV000085803.2;CLNDSDB=MedGen;CLNDSDBID=CN221809	.	0.1278	.	0.73	.	.	.	.	.	.	.	.	.	.	.	.	916.261	snp	FAO=96	FDP=96	FR=.	FRO=0	FSAF=50	FSAR=46	FSRF=0	FSRR=0	FWDB=-0.0183657	FXX=0	LEN=1	MLLD=147.587	OALT=G	OID=.	OMAPALT=G	OPOS=94466659
chr1	94467407	94467407	C	T	1	53	53	1	intronic	ABCA4	.	.	.	rs17110761	.	.	0.0678	.	0.32	.	.	.	.	.	.	.	.	.	.	.	.	508.807	snp	FAO=54	FDP=54	FR=.	FRO=0	FSAF=37	FSAR=17	FSRF=0	FSRR=0	FWDB=-0.00376229	FXX=0	LEN=1	MLLD=198.756	OALT=T	OID=.	OMAPALT=T	OPOS=94467407
chr1	94467447	94467447	G	A	1	55	55	1	exonic	ABCA4	.	synonymous SNV	ABCA4:NM_000350:exon45:c.C6249T:p.I2083I	rs1801359	CLINSIG=non-pathogenic;CLNDBN=not_provided;CLNREVSTAT=criteria_provided\x2c_single_submitter;CLNACC=RCV000085799.2;CLNDSDB=MedGen;CLNDSDBID=CN221809	.	0.0678	.	0.32	.	.	.	.	.	.	.	.	.	.	.	.	519.8	snp	FAO=55	FDP=55	FR=.	FRO=0	FSAF=37	FSAR=18	FSRF=0	FSRR=0	FWDB=-0.0224671	FXX=0	LEN=1	MLLD=356.552	OALT=A	OID=.	OMAPALT=A	OPOS=94467447
chr1	94487354	94487354	G	A	0.977273	43	44	1	intronic	ABCA4	.	.	.	rs472908	CLINSIG=untested;CLNDBN=not_provided;CLNREVSTAT=no_assertion_provided;CLNACC=RCV000085672.1;CLNDSDB=MedGen;CLNDSDBID=CN221809	.	0.5691	.	0.76	.	.	.	.	.	.	.	.	.	.	.	.	406.86	snp	FAO=44	FDP=44	FR=.	FRO=0	FSAF=5	FSAR=39	FSRF=0	FSRR=0	FWDB=0.0177811	FXX=0	LEN=1	MLLD=64.9005	OALT=A	OID=.	OMAPALT=A	OPOS=94487354
chr1	94495930	94495930	T	C	0.995074	202	203	2	intronic	ABCA4	.	.	.	rs547806	.	.	.	.	1	.	.	.	.	.	.	.	.	.	.	.	.	1913.13	snp	FAO=202	FDP=202	FR=.	FRO=0	FSAF=71	FSAR=131	FSRF=0	FSRR=0	FWDB=0.0410161	FXX=0.00492587	LEN=1	MLLD=60.9779	OALT=C	OID=.	OMAPALT=C	OPOS=94495930
chr1	94544276	94544276	G	A	1	46	46	1	intronic	ABCA4	.	.	.	rs4147830	CLINSIG=non-pathogenic;CLNDBN=not_provided;CLNREVSTAT=criteria_provided\x2c_single_submitter;CLNACC=RCV000085380.2;CLNDSDB=MedGen;CLNDSDBID=CN221809	.	0.46	.	0.6	.	.	.	.	.	.	.	.	.	.	.	.	446.293	snp	FAO=47	FDP=47	FR=.	FRO=0	FSAF=9	FSAR=38	FSRF=0	FSRR=0	FWDB=-0.00528647	FXX=0	LEN=1	MLLD=178.862	OALT=A	OID=.	OMAPALT=A	OPOS=94544276
chr1	94578548	94578548	T	C	0.991111	223	225	1	exonic	ABCA4	.	synonymous SNV	ABCA4:NM_000350:exon2:c.A141G:p.P47P	rs4847281	CLINSIG=untested,non-pathogenic;CLNDBN=not_provided,not_specified;CLNREVSTAT=no_assertion_provided,no_assertion_criteria_provided;CLNACC=RCV000085396.1,RCV000152712.2;CLNDSDB=MedGen,MedGen;CLNDSDBID=CN221809,CN169374	.	0.9999	.	1	.	.	.	.	.	.	.	.	.	.	.	.	2118.4	snp	FAO=223	FDP=223	FR=.	FRO=0	FSAF=96	FSAR=127	FSRF=0	FSRR=0	FWDB=0.0612305	FXX=0.00888849	LEN=1	MLLD=130.63	OALT=C	OID=.	OMAPALT=C	OPOS=94578548
chr1	94639337	94639337	A	-	#VALUE!	50;63	114	1;1	UTR3	ARHGAP29	NM_004815:c.*88delT	.	.	.	.	.	.	.	.	.	.	.	.	.	.	.	.	.	.	.	.	1213.66	del;snp	FAO=122,5	FDP=127	FR=.,.	FRO=0	FSAF=64,5	FSAR=58,0	FSRF=0	FSRR=0	FWDB=0.06186,0.0616115	FXX=0.0155027	LEN=1,1	MLLD=322.018,308.402	OALT=-,G	OID=.,.	OMAPALT=G,GG	OPOS=94639337,94639337
chr1	94639447	94639447	C	T	0.928571	104	112	2	exonic	ARHGAP29	.	nonsynonymous SNV	ARHGAP29:NM_004815:exon23:c.G3764A:p.G1255D	rs1999272	.	.	0.9992	.	1	.	.	0.38	T	0	B	0.001	N	0	P	2.18	T	966.495	snp	FAO=106	FDP=106	FR=.	FRO=0	FSAF=39	FSAR=67	FSRF=0	FSRR=0	FWDB=-0.0126718	FXX=0.0535666	LEN=1	MLLD=325.73	OALT=T	OID=.	OMAPALT=T	OPOS=94639447
chr1	94980671	94980671	C	G	0.992481	132	133	1	intronic	ABCD3	.	.	.	rs3118109	.	.	1	.	1	.	.	.	.	.	.	.	.	.	.	.	.	1267.06	snp	FAO=133	FDP=133	FR=.	FRO=0	FSAF=74	FSAR=59	FSRF=0	FSRR=0	FWDB=-0.0179064	FXX=0	LEN=1	MLLD=73.514	OALT=G	OID=.	OMAPALT=G	OPOS=94980671
chr1	95001600	95001600	A	C	1	364	364	1	exonic	F3	.	synonymous SNV	F3:NM_001178096:exon3:c.T333G:p.P111P,F3:NM_001993:exon3:c.T333G:p.P111P	rs698946	.	.	1	.	1	.	.	.	.	.	.	.	.	.	.	.	.	3503.49	snp	FAO=365	FDP=365	FR=.	FRO=0	FSAF=184	FSAR=181	FSRF=0	FSRR=0	FWDB=0.0267389	FXX=0	LEN=1	MLLD=240.423	OALT=C	OID=.	OMAPALT=C	OPOS=95001600
chr1	95330372	95330372	G	A	1	124	124	1	exonic	SLC44A3	.	nonsynonymous SNV	SLC44A3:NM_001258342:exon10:c.G1204A:p.V402I,SLC44A3:NM_001258343:exon10:c.G1108A:p.V370I,SLC44A3:NM_001301079:exon10:c.G1072A:p.V358I,SLC44A3:NM_152369:exon10:c.G1168A:p.V390I,SLC44A3:NM_001114106:exon11:c.G1312A:p.V438I,SLC44A3:NM_001258340:exon11:c.G1312A:p.V438I,SLC44A3:NM_001258341:exon11:c.G1216A:p.V406I	rs859098	.	.	0.7473	.	0.98	.	.	0.09	T	0.848	P	0.027	N	1	P	2.26	T	1181.74	snp	FAO=124	FDP=124	FR=.	FRO=0	FSAF=53	FSAR=71	FSRF=0	FSRR=0	FWDB=-0.00581512	FXX=0	LEN=1	MLLD=229.502	OALT=A	OID=.	OMAPALT=A	OPOS=95330372
chr1	95332864	95332864	C	T	1	89	89	2	intronic	SLC44A3	.	.	.	rs12137650	.	.	0.3251	.	0.35	.	.	.	.	.	.	.	.	.	.	.	.	849.911	snp	FAO=88	FDP=88	FR=.	FRO=0	FSAF=57	FSAR=31	FSRF=0	FSRR=0	FWDB=-0.0815018	FXX=0.0222198	LEN=1	MLLD=56.4086	OALT=T	OID=.	OMAPALT=T	OPOS=95332864
chr1	95367669	95367669	G	A	1	159	159	1	intronic	CNN3	.	.	.	rs2275613	.	.	0.1116	.	0.11	.	.	.	.	.	.	.	.	.	.	.	.	1530.83	snp	FAO=159	FDP=159	FR=.	FRO=0	FSAF=83	FSAR=76	FSRF=0	FSRR=0	FWDB=-0.0415233	FXX=0	LEN=1	MLLD=76.1457	OALT=A	OID=.	OMAPALT=A	OPOS=95367669
chr1	95538424	95538424	C	T	0.991597	118	119	1	exonic	ALG14	.	nonsynonymous SNV	ALG14:NM_001305242:exon1:c.G31A:p.A11T,ALG14:NM_144988:exon1:c.G31A:p.A11T	rs34364382	.	.	0.0117	.	0.012	.	.	0.4	T	0.016	B	0.458	N	1	N	0.93	T	1135.8	snp	FAO=118	FDP=118	FR=.	FRO=0	FSAF=55	FSAR=63	FSRF=0	FSRR=0	FWDB=0.0430866	FXX=0.00840265	LEN=1	MLLD=57.6471	OALT=T	OID=.	OMAPALT=T	OPOS=95538424
chr1	95709821	95709821	T	C	1	172	172	1	exonic	RWDD3	.	nonsynonymous SNV	RWDD3:NM_001128142:exon2:c.T140C:p.V47A,RWDD3:NM_001199682:exon2:c.T140C:p.V47A,RWDD3:NM_015485:exon2:c.T140C:p.V47A,RWDD3:NM_001278247:exon3:c.T95C:p.V32A,RWDD3:NM_001278248:exon3:c.T95C:p.V32A	rs259358	.	.	0.9995	.	1	.	.	0.79	T	0.001	B	0.507	N	1	P	2.03	T	1642.02	snp	FAO=172	FDP=172	FR=.	FRO=0	FSAF=98	FSAR=74	FSRF=0	FSRR=0	FWDB=0.0159652	FXX=0	LEN=1	MLLD=69.9485	OALT=C	OID=.	OMAPALT=C	OPOS=95709821
chr1	95709939	95709939	T	G	0.972527	177	182	3	exonic	RWDD3	.	nonsynonymous SNV	RWDD3:NM_001128142:exon2:c.T258G:p.N86K,RWDD3:NM_001199682:exon2:c.T258G:p.N86K,RWDD3:NM_015485:exon2:c.T258G:p.N86K,RWDD3:NM_001278247:exon3:c.T213G:p.N71K,RWDD3:NM_001278248:exon3:c.T213G:p.N71K	rs2296308	.	.	0.8656	.	0.95	.	.	1	T	0	B	0	N	1	P	2.14	T	1641.06	snp	FAO=177	FDP=180	FR=.	FRO=3	FSAF=80	FSAR=97	FSRF=2	FSRR=1	FWDB=-0.0011218	FXX=0.0109884	LEN=1	MLLD=195.06	OALT=G	OID=.	OMAPALT=G	OPOS=95709939
chr1	98039541	98039541	A	G	1	125	125	2	intronic	DPYD	.	.	.	rs56293913	CLINSIG=untested;CLNDBN=not_provided;CLNREVSTAT=no_assertion_provided;CLNACC=RCV000086486.1;CLNDSDB=MedGen;CLNDSDBID=CN221809	.	0.1146	.	0.2	.	.	.	.	.	.	.	.	.	.	.	.	1193.16	snp	FAO=125	FDP=125	FR=.	FRO=0	FSAF=72	FSAR=53	FSRF=0	FSRR=0	FWDB=-0.0483314	FXX=0	LEN=1	MLLD=56.1407	OALT=G	OID=.	OMAPALT=G	OPOS=98039541
chr1	98165091	98165091	T	C	1	50	50	2	exonic	DPYD	.	nonsynonymous SNV	DPYD:NM_000110:exon6:c.A496G:p.M166V	rs2297595	CLINSIG=untested;CLNDBN=not_provided;CLNREVSTAT=no_assertion_provided;CLNACC=RCV000086499.1;CLNDSDB=MedGen;CLNDSDBID=CN221809	.	0.0991	.	0.18	.	.	0.05	D	1	D	0	D	0	P	-0.58	T	475.044	snp	FAO=49	FDP=49	FR=.	FRO=0	FSAF=22	FSAR=27	FSRF=0	FSRR=0	FWDB=0.0465103	FXX=0.019996	LEN=1	MLLD=82.9138	OALT=C	OID=.	OMAPALT=C	OPOS=98165091
chr1	99127392	99127392	T	C	0.9875	79	80	1	exonic	SNX7	.	synonymous SNV	SNX7:NM_015976:exon1:c.T105C:p.S35S,SNX7:NM_152238:exon1:c.T105C:p.S35S	rs9728148	.	.	.	.	1	.	.	.	.	.	.	.	.	.	.	.	.	747.447	snp	FAO=79	FDP=80	FR=.	FRO=1	FSAF=47	FSAR=32	FSRF=0	FSRR=1	FWDB=-0.0330972	FXX=0	LEN=1	MLLD=51.653	OALT=C	OID=.	OMAPALT=C	OPOS=99127392
chr1	99225627	99225627	G	A	1	22	22	1	exonic	SNX7	.	synonymous SNV	SNX7:NM_152238:exon8:c.G1131A:p.E377E,SNX7:NM_015976:exon9:c.G1296A:p.E432E	rs2019213	.	.	0.9866	.	0.99	.	.	.	.	.	.	.	.	.	.	.	.	201.649	snp	FAO=22	FDP=22	FR=.	FRO=0	FSAF=14	FSAR=8	FSRF=0	FSRR=0	FWDB=-0.00727636	FXX=0	LEN=1	MLLD=176.116	OALT=A	OID=.	OMAPALT=A	OPOS=99225627
chr1	100174670	100174670	C	T	1	58	58	1	exonic	FRRS1	.	nonsynonymous SNV	FRRS1:NM_001013660:exon17:c.G1665A:p.M555I	rs12145706	.	.	0.0364	.	0.45	.	.	0.05	D	0	B	0	N	0.998	P	.	.	555.777	snp	FAO=58	FDP=58	FR=.	FRO=0	FSAF=38	FSAR=20	FSRF=0	FSRR=0	FWDB=0.010895	FXX=0	LEN=1	MLLD=163.371	OALT=T	OID=.	OMAPALT=T	OPOS=100174670
chr1	100203648	100203648	C	T	1	114	114	1	exonic	FRRS1	.	synonymous SNV	FRRS1:NM_001013660:exon7:c.G753A:p.Q251Q	rs7537296	.	.	0.339	.	0.94	.	.	.	.	.	.	.	.	.	.	.	.	1085.52	snp	FAO=114	FDP=114	FR=.	FRO=0	FSAF=51	FSAR=63	FSRF=0	FSRR=0	FWDB=0.00635065	FXX=0	LEN=1	MLLD=198.348	OALT=T	OID=.	OMAPALT=T	OPOS=100203648
chr1	100203693	100203693	G	A	1	114	114	1	exonic	FRRS1	.	synonymous SNV	FRRS1:NM_001013660:exon7:c.C708T:p.S236S	rs7514021	.	.	0.339	.	0.94	.	.	.	.	.	.	.	.	.	.	.	.	1085.52	snp	FAO=114	FDP=114	FR=.	FRO=0	FSAF=51	FSAR=63	FSRF=0	FSRR=0	FWDB=-0.00843164	FXX=0	LEN=1	MLLD=83.3786	OALT=A	OID=.	OMAPALT=A	OPOS=100203693
chr1	100327026	100327026	C	T	0.992126	126	127	1	UTR5	AGL	NM_000645:c.-2C>T	.	.	rs2307129	.	.	0.1707	.	0.42	.	.	.	.	.	.	.	.	.	.	.	.	1190.39	snp	FAO=126	FDP=126	FR=.	FRO=0	FSAF=70	FSAR=56	FSRF=0	FSRR=0	FWDB=0.00447945	FXX=0.0078734	LEN=1	MLLD=313.216	OALT=T	OID=.	OMAPALT=T	OPOS=100327026
chr1	100330237	100330237	A	G	1	142	142	1	intronic	AGL	.	.	.	rs538389	.	.	.	.	0.93	.	.	.	.	.	.	.	.	.	.	.	.	1353.4	snp	FAO=142	FDP=142	FR=.	FRO=0	FSAF=63	FSAR=79	FSRF=0	FSRR=0	FWDB=0.00571443	FXX=0	LEN=1	MLLD=294.115	OALT=G	OID=.	OMAPALT=G	OPOS=100330237
chr1	100336361	100336361	C	T	1	85	85	1	exonic	AGL	.	synonymous SNV	AGL:NM_000645:exon5:c.C843T:p.L281L,AGL:NM_000028:exon7:c.C894T:p.L298L,AGL:NM_000642:exon7:c.C894T:p.L298L,AGL:NM_000643:exon7:c.C894T:p.L298L,AGL:NM_000644:exon7:c.C894T:p.L298L,AGL:NM_000646:exon7:c.C846T:p.L282L	rs2230306	.	.	0.6957	.	0.93	.	.	.	.	.	.	.	.	.	.	.	.	819.793	snp	FAO=86	FDP=86	FR=.	FRO=0	FSAF=19	FSAR=67	FSRF=0	FSRR=0	FWDB=0.00495778	FXX=0	LEN=1	MLLD=362.035	OALT=T	OID=.	OMAPALT=T	OPOS=100336361
chr1	100546245	100546245	A	G	1	130	130	1	intronic	HIAT1	.	.	.	rs2271082	.	.	0.0108	.	0.12	.	.	.	.	.	.	.	.	.	.	.	.	1254.7	snp	FAO=130	FDP=130	FR=.	FRO=0	FSAF=59	FSAR=71	FSRF=0	FSRR=0	FWDB=0.0390112	FXX=0	LEN=1	MLLD=75.2912	OALT=G	OID=.	OMAPALT=G	OPOS=100546245
chr1	100598866	100598867	GC	AT	0.991453	116	117	1	exonic	TRMT13	.	nonframeshift substitution	TRMT13:NM_019083:exon1:c.142_143AT	rs35216047	.	.	.	.	0.69	.	.	.	.	.	.	.	.	.	.	.	.	1120.96	mnp	FAO=117	FDP=117	FR=.	FRO=0	FSAF=103	FSAR=14	FSRF=0	FSRR=0	FWDB=-0.0112251	FXX=0	LEN=2	MLLD=284.893	OALT=AT	OID=.	OMAPALT=AT	OPOS=100598866
chr1	100672060	100672060	T	C	1	57	57	1	exonic	DBT	.	nonsynonymous SNV	DBT:NM_001918:exon9:c.A1150G:p.S384G	rs12021720	CLINSIG=pathogenic;CLNDBN=Intermediate_maple_syrup_urine_disease_type_2;CLNREVSTAT=no_assertion_criteria_provided;CLNACC=RCV000012727.21;CLNDSDB=MedGen;CLNDSDBID=CN069615	.	0.9024	.	0.97	.	.	1	T	0	B	0	N	0.999	P	1.19	T	543.524	snp	FAO=57	FDP=57	FR=.	FRO=0	FSAF=22	FSAR=35	FSRF=0	FSRR=0	FWDB=0.010327	FXX=0	LEN=1	MLLD=317.384	OALT=C	OID=.	OMAPALT=C	OPOS=100672060
chr1	100715454	100715454	G	A	0.993333	149	150	1	upstream	DBT	.	.	.	rs3806235	.	.	.	.	0.92	.	.	.	.	.	.	.	.	.	.	.	.	1405.88	snp	FAO=149	FDP=149	FR=.	FRO=0	FSAF=58	FSAR=91	FSRF=0	FSRR=0	FWDB=0.070959	FXX=0.0132442	LEN=1	MLLD=102.56	OALT=A	OID=.	OMAPALT=A	OPOS=100715454
chr1	100731820	100731820	G	A	0.992	124	125	1	UTR5	RTCA	NM_003729:c.-112G>A,NM_001130841:c.-112G>A	.	.	rs57327535	.	.	.	.	0.92	.	.	.	.	.	.	.	.	.	.	.	.	1183.64	snp	FAO=125	FDP=125	FR=.	FRO=0	FSAF=76	FSAR=49	FSRF=0	FSRR=0	FWDB=0.0437816	FXX=0.0234357	LEN=1	MLLD=142.104	OALT=A	OID=.	OMAPALT=A	OPOS=100731820
chr1	100750735	100750739	TTTTG	-	#VALUE!	33;5	51	4;4	intronic	RTCA	.	.	.	.	.	.	.	.	.	.	.	.	.	.	.	.	.	.	.	.	.	188.381	del;del	FAO=42,1	FDP=49	FR=.,.	FRO=6	FSAF=21,0	FSAR=21,1	FSRF=1	FSRR=5	FWDB=0.011377,0.00608981	FXX=0.0576812	LEN=5,4	MLLD=211.901,203.951	OALT=-,-	OID=.,.	OMAPALT=AG,AGT	OPOS=100750734,100750736
chr1	100818464	100818464	T	C	0.995575	225	226	2	UTR5	CDC14A	NM_033312:c.-47T>C,NM_033313:c.-47T>C,NM_003672:c.-47T>C	.	.	rs594529	.	.	0.9786	.	1	.	.	.	.	.	.	.	.	.	.	.	.	2155.11	snp	FAO=226	FDP=226	FR=.	FRO=0	FSAF=126	FSAR=100	FSRF=0	FSRR=0	FWDB=0.0935692	FXX=0.00877155	LEN=1	MLLD=60.882	OALT=C	OID=.	OMAPALT=C	OPOS=100818464
chr1	100949860	100949860	G	A	1	100	100	1	exonic	CDC14A	.	synonymous SNV	CDC14A:NM_003672:exon11:c.G990A:p.S330S,CDC14A:NM_033312:exon11:c.G990A:p.S330S,CDC14A:NM_033313:exon11:c.G990A:p.S330S	rs2270694	.	.	0.1331	.	0.21	.	.	.	.	.	.	.	.	.	.	.	.	965.922	snp	FAO=100	FDP=100	FR=.	FRO=0	FSAF=53	FSAR=47	FSRF=0	FSRR=0	FWDB=-0.0310801	FXX=0	LEN=1	MLLD=90.4071	OALT=A	OID=.	OMAPALT=A	OPOS=100949860
chr1	101203827	101203827	G	A	1	193	193	1	exonic	VCAM1	.	synonymous SNV	VCAM1:NM_080682:exon8:c.G1932A:p.K644K,VCAM1:NM_001078:exon9:c.G2208A:p.K736K,VCAM1:NM_001199834:exon9:c.G2022A:p.K674K	rs3176879	.	.	0.9687	.	0.97	.	.	.	.	.	.	.	.	.	.	.	.	1852.99	snp	FAO=194	FDP=194	FR=.	FRO=0	FSAF=89	FSAR=105	FSRF=0	FSRR=0	FWDB=0.0218367	FXX=0	LEN=1	MLLD=242.459	OALT=A	OID=.	OMAPALT=A	OPOS=101203827
chr1	101704532	101704532	G	T	0.973545	184	189	3	UTR5	S1PR1	NM_001400:c.-9G>T	.	.	rs3737577	.	.	0.3281	.	0.35	.	.	.	.	.	.	.	.	.	.	.	.	1689.05	snp	FAO=184	FDP=189	FR=.	FRO=5	FSAF=90	FSAR=94	FSRF=4	FSRR=1	FWDB=0.0527461	FXX=0	LEN=1	MLLD=50.658	OALT=T	OID=.	OMAPALT=T	OPOS=101704532
chr1	103352451	103352451	A	G	1	60	60	2	exonic	COL11A1	.	synonymous SNV	COL11A1:NM_080630:exon61:c.T4422C:p.I1474I,COL11A1:NM_001190709:exon62:c.T4653C:p.I1551I,COL11A1:NM_001854:exon63:c.T4770C:p.I1590I,COL11A1:NM_080629:exon63:c.T4806C:p.I1602I	rs2229783	.	.	0.6066	.	0.75	.	.	.	.	.	.	.	.	.	.	.	.	577.066	snp	FAO=61	FDP=61	FR=.	FRO=0	FSAF=27	FSAR=34	FSRF=0	FSRR=0	FWDB=0.0133202	FXX=0	LEN=1	MLLD=75.4933	OALT=G	OID=.	OMAPALT=G	OPOS=103352451
chr1	103354138	103354138	A	G	1	96	96	1	exonic	COL11A1	.	nonsynonymous SNV	COL11A1:NM_080630:exon60:c.T4255C:p.S1419P,COL11A1:NM_001190709:exon61:c.T4486C:p.S1496P,COL11A1:NM_001854:exon62:c.T4603C:p.S1535P,COL11A1:NM_080629:exon62:c.T4639C:p.S1547P	rs1676486	CLINSIG=other;CLNDBN=Lumbar_disc_herniation\x2c_susceptibility_to;CLNREVSTAT=no_assertion_criteria_provided;CLNACC=RCV000018675.4;CLNDSDB=MedGen;CLNDSDBID=C2676840	.	0.8113	.	0.89	.	.	1	T	0	B	0	N	0.601	P	-3.42	D	916.355	snp	FAO=96	FDP=96	FR=.	FRO=0	FSAF=53	FSAR=43	FSRF=0	FSRR=0	FWDB=0.00702391	FXX=0	LEN=1	MLLD=160.587	OALT=G	OID=.	OMAPALT=G	OPOS=103354138
chr1	103354428	103354428	A	G	1	143	143	3	exonic	COL11A1	.	synonymous SNV	COL11A1:NM_080630:exon58:c.T4164C:p.G1388G,COL11A1:NM_001190709:exon59:c.T4395C:p.G1465G,COL11A1:NM_001854:exon60:c.T4512C:p.G1504G,COL11A1:NM_080629:exon60:c.T4548C:p.G1516G	rs1763347	.	.	0.7783	.	0.84	.	.	.	.	.	.	.	.	.	.	.	.	1363.18	snp	FAO=143	FDP=143	FR=.	FRO=0	FSAF=58	FSAR=85	FSRF=0	FSRR=0	FWDB=0.0130638	FXX=0	LEN=1	MLLD=129.861	OALT=G	OID=.	OMAPALT=G	OPOS=103354428
chr1	103379918	103379918	G	A	1	58	58	2	exonic	COL11A1	.	nonsynonymous SNV	COL11A1:NM_080630:exon50:c.C3620T:p.P1207L,COL11A1:NM_001190709:exon51:c.C3851T:p.P1284L,COL11A1:NM_001854:exon52:c.C3968T:p.P1323L,COL11A1:NM_080629:exon52:c.C4004T:p.P1335L	rs3753841	.	.	0.6116	.	0.76	.	Name=Glaucoma (primary angle closure)	0.09	T	0.935	P	0	D	0	P	-4.09	D	553.804	snp	FAO=58	FDP=58	FR=.	FRO=0	FSAF=28	FSAR=30	FSRF=0	FSRR=0	FWDB=-0.0601304	FXX=0	LEN=1	MLLD=61.6054	OALT=A	OID=.	OMAPALT=A	OPOS=103379918
chr1	103428389	103428389	G	A	1	121	121	1	intronic	COL11A1	.	.	.	rs1841834	.	.	.	.	1	.	.	.	.	.	.	.	.	.	.	.	.	1152.6	snp	FAO=121	FDP=121	FR=.	FRO=0	FSAF=54	FSAR=67	FSRF=0	FSRR=0	FWDB=0.0164843	FXX=0.00819605	LEN=1	MLLD=333.099	OALT=A	OID=.	OMAPALT=A	OPOS=103428389
chr1	103444679	103444679	T	G	1	158	158	3	intronic	COL11A1	.	.	.	rs11164649	.	.	0.6959	.	0.91	.	.	.	.	.	.	.	.	.	.	.	.	1518.32	snp	FAO=158	FDP=158	FR=.	FRO=0	FSAF=74	FSAR=84	FSRF=0	FSRR=0	FWDB=0.0448852	FXX=0	LEN=1	MLLD=81.6202	OALT=G	OID=.	OMAPALT=G	OPOS=103444679
chr1	103455217	103455217	C	T	0.994792	191	192	1	intronic	COL11A1	.	.	.	rs1463034	.	.	.	.	0.93	.	.	.	.	.	.	.	.	.	.	.	.	1835.24	snp	FAO=192	FDP=192	FR=.	FRO=0	FSAF=86	FSAR=106	FSRF=0	FSRR=0	FWDB=-0.0446736	FXX=0.00518108	LEN=1	MLLD=199.974	OALT=T	OID=.	OMAPALT=T	OPOS=103455217
chr1	103461508	103461508	T	A	0.965517	28	29	3	intronic	COL11A1	.	.	.	rs2622867	.	.	0.9604	.	1	.	.	.	.	.	.	.	.	.	.	.	.	256.38	snp	FAO=28	FDP=29	FR=.	FRO=1	FSAF=11	FSAR=17	FSRF=0	FSRR=1	FWDB=-0.000542008	FXX=0	LEN=1	MLLD=306.958	OALT=A	OID=.	OMAPALT=A	OPOS=103461508
chr1	103471457	103471459	CAT	-	0.846774	105	124	2	intronic	COL11A1	.	.	.	rs112482103	CLINSIG=non-pathogenic;CLNDBN=not_specified;CLNREVSTAT=criteria_provided\x2c_single_submitter;CLNACC=RCV000079905.3;CLNDSDB=MedGen;CLNDSDBID=CN169374	.	.	.	0.091	.	.	.	.	.	.	.	.	.	.	.	.	268.238	del	FAO=65	FDP=73	FR=.	FRO=8	FSAF=6	FSAR=59	FSRF=5	FSRR=3	FWDB=-0.0434493	FXX=0.463201	LEN=3	MLLD=230.531	OALT=-	OID=.	OMAPALT=C	OPOS=103471457
chr1	103548319	103548319	C	G	0.977444	130	133	1	intronic	COL11A1	.	.	.	rs11164662	.	.	0.5613	.	0.91	.	.	.	.	.	.	.	.	.	.	.	.	1247.68	snp	FAO=131	FDP=131	FR=.	FRO=0	FSAF=77	FSAR=54	FSRF=0	FSRR=0	FWDB=-0.0335837	FXX=0.0150365	LEN=1	MLLD=65.93	OALT=G	OID=.	OMAPALT=G	OPOS=103548319
chr1	104086145	104086145	A	G	1	98	98	1	intronic	RNPC3	.	.	.	rs10785725	.	.	.	.	1	.	.	.	.	.	.	.	.	.	.	.	.	940.791	snp	FAO=98	FDP=98	FR=.	FRO=0	FSAF=35	FSAR=63	FSRF=0	FSRR=0	FWDB=0.0151141	FXX=0	LEN=1	MLLD=119.921	OALT=G	OID=.	OMAPALT=G	OPOS=104086145
chr1	107961159	107961159	A	G	1	180	180	1	intronic	NTNG1	.	.	.	rs12731224	.	.	0.1662	.	0.25	.	.	.	.	.	.	.	.	.	.	.	.	1736	snp	FAO=180	FDP=180	FR=.	FRO=0	FSAF=106	FSAR=74	FSRF=0	FSRR=0	FWDB=-0.00153541	FXX=0	LEN=1	MLLD=326.111	OALT=G	OID=.	OMAPALT=G	OPOS=107961159
chr1	107979396	107979396	A	C	0.97561	120	123	3	exonic	NTNG1	.	synonymous SNV	NTNG1:NM_001113226:exon7:c.A1365C:p.G455G	rs480392	.	.	0.9994	.	1	.	.	.	.	.	.	.	.	.	.	.	.	1118.77	snp	FAO=121	FDP=123	FR=.	FRO=2	FSAF=54	FSAR=67	FSRF=0	FSRR=2	FWDB=-0.00646248	FXX=0	LEN=1	MLLD=233.505	OALT=C	OID=.	OMAPALT=C	OPOS=107979396
chr1	108307727	108307727	T	A	1	116	116	1	exonic	VAV3	.	nonsynonymous SNV	VAV3:NM_006113:exon9:c.A892T:p.T298S	rs7528153	.	.	0.6958	.	0.7	.	.	0.69	T	0.566	P	0	D	0	P	-0.26	T	1108.83	snp	FAO=116	FDP=116	FR=.	FRO=0	FSAF=58	FSAR=58	FSRF=0	FSRR=0	FWDB=-0.0315548	FXX=0	LEN=1	MLLD=93.5088	OALT=A	OID=.	OMAPALT=A	OPOS=108307727
chr1	108313258	108313258	C	T	0.981818	54	55	2	exonic	VAV3	.	synonymous SNV	VAV3:NM_006113:exon6:c.G648A:p.K216K	rs6583048	.	.	0.786	.	0.8	.	.	.	.	.	.	.	.	0	P	.	.	494.939	snp	FAO=54	FDP=55	FR=.	FRO=1	FSAF=24	FSAR=30	FSRF=1	FSRR=0	FWDB=-0.00304677	FXX=0	LEN=1	MLLD=77.7043	OALT=T	OID=.	OMAPALT=T	OPOS=108313258
chr1	109170746	109170746	C	T	0.673469	132	196	1	intronic	FAM102B	.	.	.	rs2133198	.	.	0.9335	.	0.97	.	.	.	.	.	.	.	.	.	.	.	.	1876.06	snp	FAO=197	FDP=197	FR=.,HEALED	FRO=0	FSAF=115	FSAR=82	FSRF=0	FSRR=0	FWDB=0.0647303	FXX=0	LEN=1	MLLD=50.7849	OALT=T	OID=.	OMAPALT=T	OPOS=109170746
chr1	109255513	109255513	G	T	0.994083	168	169	2	upstream	FNDC7	.	.	.	rs3006864	.	.	0.9859	.	1	.	.	.	.	.	.	.	.	.	.	.	.	1618.24	snp	FAO=168	FDP=168	FR=.	FRO=0	FSAF=100	FSAR=68	FSRF=0	FSRR=0	FWDB=0.00381325	FXX=0.00591681	LEN=1	MLLD=386.722	OALT=T	OID=.	OMAPALT=T	OPOS=109255513
chr1	109260357	109260357	G	A	0.994565	183	184	1	intronic	FNDC7	.	.	.	rs4970804	.	.	0.6342	.	0.83	.	.	.	.	.	.	.	.	.	.	.	.	1759.13	snp	FAO=184	FDP=184	FR=.	FRO=0	FSAF=99	FSAR=85	FSRF=0	FSRR=0	FWDB=0.0142578	FXX=0	LEN=1	MLLD=69.6594	OALT=A	OID=.	OMAPALT=A	OPOS=109260357
chr1	109268573	109268573	T	C	1	148	148	1	exonic	FNDC7	.	nonsynonymous SNV	FNDC7:NM_001144937:exon6:c.T1058C:p.V353A	rs4494160	.	.	0.713	.	0.8	.	.	1	T	0	B	0	N	1	P	2.24	T	1422.05	snp	FAO=148	FDP=148	FR=.	FRO=0	FSAF=83	FSAR=65	FSRF=0	FSRR=0	FWDB=0.04804	FXX=0	LEN=1	MLLD=81.4572	OALT=C	OID=.	OMAPALT=C	OPOS=109268573
chr1	109289353	109289353	C	G	0.982759	57	58	1	UTR5	STXBP3	NM_007269:c.-7C>G	.	.	rs1124427	.	.	0.7961	.	0.8	.	.	.	.	.	.	.	.	.	.	.	.	536.898	snp	FAO=58	FDP=59	FR=.	FRO=1	FSAF=30	FSAR=28	FSRF=1	FSRR=0	FWDB=-0.0142283	FXX=0	LEN=1	MLLD=46.9797	OALT=G	OID=.	OMAPALT=G	OPOS=109289353
chr1	109289487	109289487	C	T	0.986486	73	74	3	intronic	STXBP3	.	.	.	rs6604120	.	.	.	.	0.74	.	.	.	.	.	.	.	.	.	.	.	.	691.49	snp	FAO=73	FDP=73	FR=.	FRO=0	FSAF=29	FSAR=44	FSRF=0	FSRR=0	FWDB=0.00155407	FXX=0.0135117	LEN=1	MLLD=122.407	OALT=T	OID=.	OMAPALT=T	OPOS=109289487
chr1	109358958	109358958	T	C	1	81	81	1	intronic	AKNAD1	.	.	.	rs6696787	.	.	0.2556	.	0.26	.	.	.	.	.	.	.	.	.	.	.	.	750.772	snp	FAO=79	FDP=79	FR=.	FRO=0	FSAF=43	FSAR=36	FSRF=0	FSRR=0	FWDB=-0.00998983	FXX=0.0246883	LEN=1	MLLD=134.114	OALT=C	OID=.	OMAPALT=C	OPOS=109358958
chr1	109366370	109366370	C	T	1	348	348	1	intronic	AKNAD1	.	.	.	rs7522260	.	.	.	.	0.66	.	.	.	.	.	.	.	.	.	.	.	.	3347.2	snp	FAO=348	FDP=348	FR=.	FRO=0	FSAF=146	FSAR=202	FSRF=0	FSRR=0	FWDB=-0.0228593	FXX=0	LEN=1	MLLD=253.984	OALT=T	OID=.	OMAPALT=T	OPOS=109366370
chr1	109369791	109369791	G	A	0.992806	138	139	1	intronic	AKNAD1	.	.	.	rs11102505	.	.	0.2405	.	0.35	.	.	.	.	.	.	.	.	.	.	.	.	1502.28	snp	FAO=160	FDP=160	FR=.	FRO=0	FSAF=93	FSAR=67	FSRF=0	FSRR=0	FWDB=0.0161579	FXX=0.00621079	LEN=1	MLLD=132.996	OALT=A	OID=.	OMAPALT=A	OPOS=109369791
chr1	109369797	109369797	T	G	0.99375	159	160	1	intronic	AKNAD1	.	.	.	rs11102506	.	.	0.6192	.	0.64	.	.	.	.	.	.	.	.	.	.	.	.	1535.41	snp	FAO=159	FDP=159	FR=.	FRO=0	FSAF=92	FSAR=67	FSRF=0	FSRR=0	FWDB=0.00723598	FXX=0.00624961	LEN=1	MLLD=304.353	OALT=G	OID=.	OMAPALT=G	OPOS=109369797
chr1	109369915	109369915	G	T	0.993243	147	148	1	exonic	AKNAD1	.	nonsynonymous SNV	AKNAD1:NM_152763:exon11:c.C1848A:p.N616K	rs7551421	.	.	0.6042	.	0.64	.	.	1	T	0	B	0.907	N	1	P	2.52	T	1489.44	snp	FAO=156	FDP=156	FR=.	FRO=0	FSAF=80	FSAR=76	FSRF=0	FSRR=0	FWDB=-0.0134812	FXX=0.0126574	LEN=1	MLLD=182.349	OALT=T	OID=.	OMAPALT=T	OPOS=109369915
chr1	109391486	109391486	G	A	1	138	138	1	intronic	AKNAD1	.	.	.	rs1149142	.	.	0.9999	.	1	.	.	.	.	.	.	.	.	.	.	.	.	1325.81	snp	FAO=138	FDP=138	FR=.	FRO=0	FSAF=81	FSAR=57	FSRF=0	FSRR=0	FWDB=-0.0110492	FXX=0	LEN=1	MLLD=74.4165	OALT=A	OID=.	OMAPALT=A	OPOS=109391486
chr1	109395105	109395105	C	T	0.997191	355	356	1	exonic	AKNAD1	.	nonsynonymous SNV	AKNAD1:NM_152763:exon2:c.G182A:p.S61N	rs1277207	.	.	0.8163	.	0.94	.	.	0.74	T	0	B	0.05	N	1	P	3.24	T	3442.12	snp	FAO=358	FDP=358	FR=.	FRO=0	FSAF=167	FSAR=191	FSRF=0	FSRR=0	FWDB=0.0031688	FXX=0	LEN=1	MLLD=114.537	OALT=T	OID=.	OMAPALT=T	OPOS=109395105
chr1	109486196	109486196	A	G	1	110	110	1	exonic	CLCC1	.	synonymous SNV	CLCC1:NM_001048210:exon6:c.T603C:p.T201T,CLCC1:NM_015127:exon6:c.T453C:p.T151T	rs338466	.	.	0.5277	.	0.76	.	.	.	.	.	.	.	.	.	.	.	.	1048.19	snp	FAO=110	FDP=110	FR=.	FRO=0	FSAF=68	FSAR=42	FSRF=0	FSRR=0	FWDB=-0.0150784	FXX=0.0090082	LEN=1	MLLD=188.951	OALT=G	OID=.	OMAPALT=G	OPOS=109486196
chr1	109704618	109704618	A	G	0.990476	104	105	1	exonic	KIAA1324	.	nonsynonymous SNV	KIAA1324:NM_001267048:exon2:c.A256G:p.I86V,KIAA1324:NM_020775:exon2:c.A256G:p.I86V	rs678238	.	.	0.9999	.	1	.	.	1	T	0	B	0	N	0.968	P	1.62	T	1000.76	snp	FAO=105	FDP=105	FR=.	FRO=0	FSAF=53	FSAR=52	FSRF=0	FSRR=0	FWDB=0.00794086	FXX=0	LEN=1	MLLD=187.232	OALT=G	OID=.	OMAPALT=G	OPOS=109704618
chr1	109771063	109771063	T	C	1	47	47	1	intronic	SARS	.	.	.	rs683182	.	.	0.7957	.	0.9	.	.	.	.	.	.	.	.	.	.	.	.	459.521	snp	FAO=48	FDP=48	FR=.	FRO=0	FSAF=16	FSAR=32	FSRF=0	FSRR=0	FWDB=-0.0116505	FXX=0	LEN=1	MLLD=168.742	OALT=C	OID=.	OMAPALT=C	OPOS=109771063
chr1	109794252	109794252	T	C	0.996016	250	251	1	exonic	CELSR2	.	synonymous SNV	CELSR2:NM_001408:exon1:c.T1551C:p.S517S	rs454107	.	.	0.9627	.	1	.	.	.	.	.	.	.	.	.	.	.	.	2394.93	snp	FAO=250	FDP=250	FR=.	FRO=0	FSAF=139	FSAR=111	FSRF=0	FSRR=0	FWDB=0.00413546	FXX=0.00398391	LEN=1	MLLD=70.0246	OALT=C	OID=.	OMAPALT=C	OPOS=109794252
chr1	109795026	109795026	T	C	0.996032	251	252	1	exonic	CELSR2	.	synonymous SNV	CELSR2:NM_001408:exon1:c.T2325C:p.Y775Y	rs413380	.	.	0.9627	.	1	.	.	.	.	.	.	.	.	.	.	.	.	2393.75	snp	FAO=253	FDP=253	FR=.	FRO=0	FSAF=140	FSAR=113	FSRF=0	FSRR=0	FWDB=0.00743928	FXX=0	LEN=1	MLLD=218.37	OALT=C	OID=.	OMAPALT=C	OPOS=109795026
chr1	109795608	109795608	T	C	0.984375	63	64	3	exonic	CELSR2	.	synonymous SNV	CELSR2:NM_001408:exon1:c.T2907C:p.F969F	rs437444	.	.	0.9626	.	1	.	.	.	.	.	.	.	.	.	.	.	.	578.629	snp	FAO=63	FDP=64	FR=.	FRO=1	FSAF=63	FSAR=0	FSRF=1	FSRR=0	FWDB=0.00704065	FXX=0	LEN=1	MLLD=48.0327	OALT=C	OID=.	OMAPALT=C	OPOS=109795608
chr1	109813510	109813510	A	T	1	161	161	1	intronic	CELSR2	.	.	.	rs41279716	.	.	0.2016	.	0.22	.	.	.	.	.	.	.	.	.	.	.	.	1538.41	snp	FAO=161	FDP=161	FR=.	FRO=0	FSAF=104	FSAR=57	FSRF=0	FSRR=0	FWDB=0.0201346	FXX=0	LEN=1	MLLD=273.297	OALT=T	OID=.	OMAPALT=T	OPOS=109813510
chr1	109814880	109814880	C	T	1	163	163	2	intronic	CELSR2	.	.	.	rs4970834	.	.	0.18	.	0.31	.	.	.	.	.	.	.	.	.	.	.	.	1555.72	snp	FAO=163	FDP=163	FR=.	FRO=0	FSAF=90	FSAR=73	FSRF=0	FSRR=0	FWDB=0.0253493	FXX=0	LEN=1	MLLD=236.531	OALT=T	OID=.	OMAPALT=T	OPOS=109814880
chr1	109816176	109816176	A	C	#VALUE!	5;37	43	4;1	exonic	CELSR2	.	synonymous SNV	CELSR2:NM_001408:exon33:c.A8628C:p.G2876G	rs441853	.	.	0.9994	.	1	.	.	.	.	.	.	.	.	.	.	.	.	383.264	mnp;snp	FAO=5,37	FDP=42	FR=.,.	FRO=0	FSAF=5,24	FSAR=0,13	FSRF=0	FSRR=0	FWDB=-0.0829537,-0.135962	FXX=0.0232504	LEN=2,1	MLLD=92.6378,117.576	OALT=CG,C	OID=.,.	OMAPALT=CG,GC	OPOS=109816175,109816176
chr1	109836835	109836835	A	G	1	199	199	1	UTR3	MYBPHL	NM_001265613:c.*26T>C,NM_001010985:c.*26T>C	.	.	rs3738777	.	.	0.3033	.	0.47	.	.	.	.	.	.	.	.	.	.	.	.	1915.87	snp	FAO=199	FDP=199	FR=.	FRO=0	FSAF=89	FSAR=110	FSRF=0	FSRR=0	FWDB=0.00359205	FXX=0	LEN=1	MLLD=349.873	OALT=G	OID=.	OMAPALT=G	OPOS=109836835
chr1	109838918	109838918	C	T	1	156	156	1	exonic	MYBPHL	.	nonsynonymous SNV	MYBPHL:NM_001010985:exon6:c.G805A:p.D269N,MYBPHL:NM_001265613:exon6:c.G736A:p.D246N	rs629001	.	.	0.9345	.	1	.	.	0.35	T	0.01	B	.	.	0.008	P	-0.81	T	1493.8	snp	FAO=156	FDP=156	FR=.	FRO=0	FSAF=92	FSAR=64	FSRF=0	FSRR=0	FWDB=-0.00844658	FXX=0	LEN=1	MLLD=150.501	OALT=T	OID=.	OMAPALT=T	OPOS=109838918
chr1	109839392	109839392	A	G	0.993976	165	166	1	intronic	MYBPHL	.	.	.	rs604349	.	.	0.9051	.	0.97	.	.	.	.	.	.	.	.	.	.	.	.	1602.38	snp	FAO=167	FDP=167	FR=.	FRO=0	FSAF=108	FSAR=59	FSRF=0	FSRR=0	FWDB=0.0357689	FXX=0	LEN=1	MLLD=66.4216	OALT=G	OID=.	OMAPALT=G	OPOS=109839392
chr1	109839433	109839433	A	G	0.994083	168	169	1	exonic	MYBPHL	.	synonymous SNV	MYBPHL:NM_001010985:exon5:c.T702C:p.T234T,MYBPHL:NM_001265613:exon5:c.T633C:p.T211T	rs1278285	.	.	0.9986	.	1	.	.	.	.	.	.	.	.	.	.	.	.	1617.52	snp	FAO=168	FDP=168	FR=.	FRO=0	FSAF=107	FSAR=61	FSRF=0	FSRR=0	FWDB=-0.0166101	FXX=0.00591681	LEN=1	MLLD=233.7	OALT=G	OID=.	OMAPALT=G	OPOS=109839433
chr1	109839738	109839738	C	A	1	222	222	1	exonic	MYBPHL	.	synonymous SNV	MYBPHL:NM_001010985:exon4:c.G504T:p.P168P,MYBPHL:NM_001265613:exon4:c.G435T:p.P145P	rs3850615	.	.	0.074	.	0.29	.	.	.	.	.	.	.	.	.	.	.	.	2123.19	snp	FAO=222	FDP=222	FR=.	FRO=0	FSAF=136	FSAR=86	FSRF=0	FSRR=0	FWDB=-0.0106033	FXX=0	LEN=1	MLLD=123.962	OALT=A	OID=.	OMAPALT=A	OPOS=109839738
chr1	110018148	110018148	C	T	1	59	59	1	intronic	SYPL2	.	.	.	rs530565	.	.	.	.	1	.	.	.	.	.	.	.	.	.	.	.	.	568.224	snp	FAO=59	FDP=59	FR=.	FRO=0	FSAF=31	FSAR=28	FSRF=0	FSRR=0	FWDB=-0.00326465	FXX=0	LEN=1	MLLD=95.2246	OALT=T	OID=.	OMAPALT=T	OPOS=110018148
chr1	110030945	110030945	A	G	0.993056	143	144	3	intronic	ATXN7L2	.	.	.	rs1144593	.	.	0.3023	.	0.31	.	.	.	.	.	.	.	.	.	.	.	.	1309.64	snp	FAO=139	FDP=139	FR=.	FRO=0	FSAF=68	FSAR=71	FSRF=0	FSRR=0	FWDB=-0.00722777	FXX=0.0347198	LEN=1	MLLD=266.598	OALT=G	OID=.	OMAPALT=G	OPOS=110030945
chr1	110036919	110036919	C	G	1	124	124	1	intronic	CYB561D1	.	.	.	rs76997102	.	.	0.0862	.	0.22	.	.	.	.	.	.	.	.	.	.	.	.	1307.57	snp	FAO=139	FDP=139	FR=.	FRO=0	FSAF=62	FSAR=77	FSRF=0	FSRR=0	FWDB=-0.0109677	FXX=0	LEN=1	MLLD=323.598	OALT=G	OID=.	OMAPALT=G	OPOS=110036919
chr1	110201580	110201580	C	T	1	196	196	1	intronic	GSTM4	.	.	.	rs650985	.	.	0.9415	.	1	.	.	.	.	.	.	.	.	.	.	.	.	1878.8	snp	FAO=196	FDP=196	FR=.	FRO=0	FSAF=93	FSAR=103	FSRF=0	FSRR=0	FWDB=0.0057918	FXX=0	LEN=1	MLLD=75.4065	OALT=T	OID=.	OMAPALT=T	OPOS=110201580
chr1	110201699	110201699	T	C	0.990909	109	110	3	exonic	GSTM4	.	synonymous SNV	GSTM4:NM_000850:exon7:c.T534C:p.F178F,GSTM4:NM_147148:exon7:c.T534C:p.F178F	rs506008	.	.	0.8735	.	0.98	.	.	.	.	.	.	.	.	.	.	.	.	1046.71	snp	FAO=110	FDP=110	FR=.	FRO=0	FSAF=54	FSAR=56	FSRF=0	FSRR=0	FWDB=-0.0183463	FXX=0	LEN=1	MLLD=67.3062	OALT=C	OID=.	OMAPALT=C	OPOS=110201699
chr1	110210780	110210780	C	G	1	17	17	2	intronic	GSTM2	.	.	.	rs530021	.	.	0.9197	.	0.98	.	.	.	.	.	.	.	.	.	.	.	.	158.919	snp	FAO=17	FDP=17	FR=.	FRO=0	FSAF=15	FSAR=2	FSRF=0	FSRR=0	FWDB=0.00343104	FXX=0	LEN=1	MLLD=221.257	OALT=G	OID=.	OMAPALT=G	OPOS=110210780
chr1	110280680	110280680	T	G	0.983333	177	180	1	intronic	GSTM3	.	.	.	rs41283504	.	.	0.0152	.	0.026	.	.	.	.	.	.	.	.	.	.	.	.	1662.63	snp	FAO=179	FDP=179	FR=.	FRO=0	FSAF=91	FSAR=88	FSRF=0	FSRR=0	FWDB=-0.0582397	FXX=0.00555525	LEN=1	MLLD=180.13	OALT=G	OID=.	OMAPALT=G	OPOS=110280680
chr1	110300504	110300504	A	G	0.988235	168	170	1	intronic	EPS8L3	.	.	.	rs10776700	.	.	0.9758	.	1	.	.	.	.	.	.	.	.	.	.	.	.	1630.1	snp	FAO=169	FDP=169	FR=.	FRO=0	FSAF=102	FSAR=67	FSRF=0	FSRR=0	FWDB=0.0344399	FXX=0.00588201	LEN=1	MLLD=63.6994	OALT=G	OID=.	OMAPALT=G	OPOS=110300504
chr1	110466338	110466338	C	A	0.992701	136	137	2	exonic	CSF1	.	synonymous SNV	CSF1:NM_000757:exon6:c.C1095A:p.T365T,CSF1:NM_172212:exon6:c.C1095A:p.T365T	rs333970	.	.	0.6047	.	0.64	.	.	.	.	.	.	.	.	.	.	.	.	1286.77	snp	FAO=136	FDP=136	FR=.	FRO=0	FSAF=79	FSAR=57	FSRF=0	FSRR=0	FWDB=0.00872263	FXX=0.00729874	LEN=1	MLLD=379.406	OALT=A	OID=.	OMAPALT=A	OPOS=110466338
chr1	110466709	110466709	T	C	0.984962	131	133	2	exonic	CSF1	.	nonsynonymous SNV	CSF1:NM_000757:exon6:c.T1466C:p.F489S,CSF1:NM_172211:exon6:c.T572C:p.F191S,CSF1:NM_172212:exon6:c.T1466C:p.F489S,CSF1:NM_172210:exon7:c.T1118C:p.F373S	rs333971	.	.	1	.	1	.	.	1	T	0.002	B	0.09	N	1	P	2.96	T	1214.37	snp	FAO=131	FDP=133	FR=.	FRO=2	FSAF=59	FSAR=72	FSRF=0	FSRR=2	FWDB=0.056079	FXX=0	LEN=1	MLLD=57.9074	OALT=C	OID=.	OMAPALT=C	OPOS=110466709
chr1	110467745	110467745	A	G	0.994681	187	188	1	intronic	CSF1	.	.	.	rs333972	.	.	1	.	1	.	.	.	.	.	.	.	.	.	.	.	.	1797.58	snp	FAO=187	FDP=187	FR=.	FRO=0	FSAF=112	FSAR=75	FSRF=0	FSRR=0	FWDB=0.00179927	FXX=0.00531887	LEN=1	MLLD=311.796	OALT=G	OID=.	OMAPALT=G	OPOS=110467745
chr1	110603286	110603286	-	GGTGCTTCCTCCGTGGTGTCCAGGCAGG	0.815217	75	92	1	UTR3	ALX3	NM_006492:c.*68_*69insCCTGCCTGGACACCACGGAGGAAGCACC	.	.	rs144523285	.	.	.	.	.	.	.	.	.	.	.	.	.	.	.	.	.	419.675	ins	FAO=83	FDP=88	FR=.	FRO=5	FSAF=33	FSAR=50	FSRF=0	FSRR=5	FWDB=0.00877139	FXX=0.0329634	LEN=28	MLLD=689.677	OALT=GGTGCTTCCTCCGTGGTGTCCAGGCAGG	OID=.	OMAPALT=AGGTGCTTCCTCCGTGGTGTCCAGGCAGG	OPOS=110603287
chr1	110709719	110709720	TG	CA	1	88	88	1	exonic	SLC6A17	.	nonframeshift substitution	SLC6A17:NM_001010898:exon2:c.168_169CA	rs35600013	.	.	.	.	0.18	.	.	.	.	.	.	.	.	.	.	.	.	844.537	mnp	FAO=88	FDP=88	FR=.	FRO=0	FSAF=43	FSAR=45	FSRF=0	FSRR=0	FWDB=-0.00237631	FXX=0	LEN=2	MLLD=189.865	OALT=CA	OID=.	OMAPALT=CA	OPOS=110709719
chr1	110735037	110735037	T	G	0.995192	207	208	2	intronic	SLC6A17	.	.	.	rs2603583	.	.	.	.	0.73	.	.	.	.	.	.	.	.	.	.	.	.	2025.21	snp	FAO=212	FDP=212	FR=.	FRO=0	FSAF=142	FSAR=70	FSRF=0	FSRR=0	FWDB=0.0449797	FXX=0	LEN=1	MLLD=54.1457	OALT=G	OID=.	OMAPALT=G	OPOS=110735037
chr1	110738296	110738296	G	A	0.989691	192	194	2	exonic	SLC6A17	.	synonymous SNV	SLC6A17:NM_001010898:exon10:c.G1581A:p.S527S	rs2784140	.	.	0.4972	.	0.51	.	.	.	.	.	.	.	.	.	.	.	.	1812.56	snp	FAO=193	FDP=193	FR=.	FRO=0	FSAF=95	FSAR=98	FSRF=0	FSRR=0	FWDB=0.0146113	FXX=0.0102559	LEN=1	MLLD=272.073	OALT=A	OID=.	OMAPALT=A	OPOS=110738296
chr1	110740688	110740688	C	T	0.991379	115	116	3	intronic	SLC6A17	.	.	.	rs2761445	.	.	0.5055	.	0.52	.	.	.	.	.	.	.	.	.	.	.	.	1082.23	snp	FAO=115	FDP=115	FR=.	FRO=0	FSAF=104	FSAR=11	FSRF=0	FSRR=0	FWDB=0.0207437	FXX=0.00861995	LEN=1	MLLD=141.919	OALT=T	OID=.	OMAPALT=T	OPOS=110740688
chr1	110882444	110882444	A	G	0.992248	128	129	2	exonic	RBM15	.	synonymous SNV	RBM15:NM_001201545:exon1:c.A417G:p.E139E,RBM15:NM_022768:exon1:c.A417G:p.E139E	rs814771	.	.	0.7232	.	0.95	.	.	.	.	.	.	.	.	.	.	.	.	1254.7	snp	FAO=130	FDP=130	FR=.	FRO=0	FSAF=77	FSAR=53	FSRF=0	FSRR=0	FWDB=-0.026603	FXX=0	LEN=1	MLLD=192.43	OALT=G	OID=.	OMAPALT=G	OPOS=110882444
chr1	110883569	110883569	A	T	0.993056	143	144	1	exonic	RBM15	.	synonymous SNV	RBM15:NM_001201545:exon1:c.A1542T:p.P514P,RBM15:NM_022768:exon1:c.A1542T:p.P514P	rs3738752	.	.	0.1855	.	0.28	.	.	.	.	.	.	.	.	.	.	.	.	1364.58	snp	FAO=143	FDP=143	FR=.	FRO=0	FSAF=74	FSAR=69	FSRF=0	FSRR=0	FWDB=0.00616709	FXX=0.00694396	LEN=1	MLLD=57.7772	OALT=T	OID=.	OMAPALT=T	OPOS=110883569
chr1	110924353	110924353	G	A	1	256	256	1	exonic	SLC16A4	.	synonymous SNV	SLC16A4:NM_001201547:exon3:c.C99T:p.F33F,SLC16A4:NM_001201549:exon4:c.C285T:p.F95F,SLC16A4:NM_004696:exon4:c.C285T:p.F95F	rs3738750	.	.	0.1852	.	0.28	.	.	.	.	.	.	.	.	.	.	.	.	2456.32	snp	FAO=256	FDP=256	FR=.	FRO=0	FSAF=126	FSAR=130	FSRF=0	FSRR=0	FWDB=-0.00674044	FXX=0	LEN=1	MLLD=210.092	OALT=A	OID=.	OMAPALT=A	OPOS=110924353
chr1	110998854	110998854	G	A	1	99	99	2	exonic	PROK1	.	nonsynonymous SNV	PROK1:NM_032414:exon3:c.G199A:p.V67I	rs7514102	.	.	0.4195	.	0.62	.	.	.	.	0.003	B	0.688	N	0.418	P	-2.1	D	953.285	snp	FAO=99	FDP=99	FR=.	FRO=0	FSAF=53	FSAR=46	FSRF=0	FSRR=0	FWDB=0.0150488	FXX=0	LEN=1	MLLD=256.211	OALT=A	OID=.	OMAPALT=A	OPOS=110998854
chr1	111060669	111060669	T	C	0.977099	256	262	3	exonic	KCNA10	.	synonymous SNV	KCNA10:NM_005549:exon1:c.A741G:p.L247L	rs1281175	.	.	0.7306	.	0.82	.	.	.	.	.	.	.	.	.	.	.	.	2380.2	snp	FAO=256	FDP=256	FR=.	FRO=0	FSAF=117	FSAR=139	FSRF=0	FSRR=0	FWDB=0.0050708	FXX=0.026615	LEN=1	MLLD=221.741	OALT=C	OID=.	OMAPALT=C	OPOS=111060669
chr1	111061062	111061062	T	C	0.99	396	400	6	exonic	KCNA10	.	synonymous SNV	KCNA10:NM_005549:exon1:c.A348G:p.E116E	rs1281174	.	.	0.7306	.	0.82	.	.	.	.	.	.	.	.	.	.	.	.	3744	snp	FAO=396	FDP=396	FR=.	FRO=0	FSAF=179	FSAR=217	FSRF=0	FSRR=0	FWDB=-0.00574946	FXX=0.00999975	LEN=1	MLLD=280.523	OALT=C	OID=.	OMAPALT=C	OPOS=111061062
[truncated: 33,655 more rows]
[truncated: 18 more columns]

## Sheet: Cisplatin candidates
Chr	Start	End	Ref	Alt	Allele frequency	Allele count	Depth	Homopolymer length	Func.refGene	Gene.refGene	GeneDetail.refGene	ExonicFunc.refGene	AAChange.refGene	avsnp142	clinvar_20150629	Type
[truncated: 220 more rows]

## Sheet: TCGA SMG
Chr	Start	End	Ref	Alt	Allele frequency	Allele count	Depth	Homopolymer length	Func.refGene	Gene.refGene	GeneDetail.refGene	ExonicFunc.refGene	AAChange.refGene	avsnp142	clinvar_20150629	Type
[truncated: 65 more rows]
