# Supplementary material for: Distinctive mutational spectrum and karyotype disruption in long-term cisplatin-treated urothelial carcinoma cell lines
Source: Sci Rep. 2019 Oct 9;9:14476. doi: 10.1038/s41598-019-50891-w (PMC6785536; doi:10.1038/s41598-019-50891-w)
Supplement: Supplementary file 7 — Suppl Table 6 [file 41598_2019_50891_MOESM7_ESM.xlsx]

## Sheet: 253J-LTT_hg19_raw
Chr	Start	End	Ref	Alt	Allele frequency	Allele count	Depth	Homopolymer length	Func.refGene	Gene.refGene	GeneDetail.refGene	ExonicFunc.refGene	AAChange.refGene	avsnp142	clinvar_20150629	cosmic70	esp6500siv2_ea	EUR.sites.2015_08	PopFreqMax	targetScanS	gwasCatalog	SIFT_score	SIFT_pred	Polyphen2_HDIV_score	Polyphen2_HDIV_pred	LRT_score	LRT_pred	MutationTaster_score	MutationTaster_pred	FATHMM_score	FATHMM_pred	Quality	Type
chr1	874779	874826	CCTCCCCAGCCACGGTGAGGACCCACCCTGGCATGATCCCCCTCATCA	-	0.846154	187	221	2	exonic	SAMD11	.	nonframeshift deletion	SAMD11:NM_152486:exon7:c.645_692del:p.215_231del	rs568340123	.	ID=COSM1344642;OCCURENCE=2(large_intestine)	.	.	.	.	.	.	.	.	.	.	.	.	.	.	.	1111.7	del	FAO=188	FDP=188	FR=.	FRO=0	FSAF=99	FSAR=89	FSRF=0	FSRR=0	FWDB=-0.00364439	FXX=0.216658	LEN=48	MLLD=944.969	OALT=-	OID=.	OMAPALT=G	OPOS=874779
chr1	880238	880238	A	G	1	77	77	1	intronic	NOC2L	.	.	.	rs3748592	.	.	.	.	0.95	.	.	.	.	.	.	.	.	.	.	.	.	735.979	snp	FAO=77	FDP=77	FR=.	FRO=0	FSAF=47	FSAR=30	FSRF=0	FSRR=0	FWDB=-0.00142469	FXX=0	LEN=1	MLLD=64.8683	OALT=G	OID=.	OMAPALT=G	OPOS=880238
chr1	883625	883625	A	G	1	57	57	1	intronic	NOC2L	.	.	.	rs4970378	.	.	1	.	1	.	.	.	.	.	.	.	.	.	.	.	.	576.492	snp	FAO=61	FDP=61	FR=.	FRO=0	FSAF=14	FSAR=47	FSRF=0	FSRR=0	FWDB=0.0243707	FXX=0	LEN=1	MLLD=157.394	OALT=G	OID=.	OMAPALT=G	OPOS=883625
chr1	887560	887560	A	C	0.994792	191	192	2	intronic	NOC2L	.	.	.	rs3748595	.	.	0.9327	.	0.95	.	.	.	.	.	.	.	.	.	.	.	.	1834.76	snp	FAO=192	FDP=192	FR=.	FRO=0	FSAF=83	FSAR=109	FSRF=0	FSRR=0	FWDB=0.0104641	FXX=0.00518108	LEN=1	MLLD=55.7713	OALT=C	OID=.	OMAPALT=C	OPOS=887560
chr1	887801	887801	A	G	1	135	135	1	exonic	NOC2L	.	synonymous SNV	NOC2L:NM_015658:exon10:c.T1182C:p.T394T	rs3828047	.	.	0.9384	.	0.96	.	.	.	.	.	.	.	.	.	.	.	.	1289.45	snp	FAO=135	FDP=135	FR=.	FRO=0	FSAF=60	FSAR=75	FSRF=0	FSRR=0	FWDB=0.0272878	FXX=0	LEN=1	MLLD=221.344	OALT=G	OID=.	OMAPALT=G	OPOS=887801
chr1	888639	888639	T	C	1	81	81	2	exonic	NOC2L	.	synonymous SNV	NOC2L:NM_015658:exon9:c.A918G:p.E306E	rs3748596	.	.	0.9383	.	0.96	.	.	.	.	.	.	.	.	.	.	.	.	766.6	snp	FAO=81	FDP=81	FR=.	FRO=0	FSAF=27	FSAR=54	FSRF=0	FSRR=0	FWDB=-0.0743499	FXX=0	LEN=1	MLLD=65.1167	OALT=C	OID=.	OMAPALT=C	OPOS=888639
chr1	888659	888659	T	C	1	81	81	1	exonic	NOC2L	.	nonsynonymous SNV	NOC2L:NM_015658:exon9:c.A898G:p.I300V	rs3748597	.	.	0.9384	.	0.96	.	.	1	T	0	B	0.07	N	1	P	-0.39	T	768.897	snp	FAO=81	FDP=81	FR=.	FRO=0	FSAF=26	FSAR=55	FSRF=0	FSRR=0	FWDB=-0.0277327	FXX=0	LEN=1	MLLD=108.124	OALT=C	OID=.	OMAPALT=C	OPOS=888659
chr1	889158	889159	GA	CC	0.917526	89	97	1	intronic	NOC2L	.	.	.	rs369883627	.	.	.	.	0.85	.	.	.	.	.	.	.	.	.	.	.	.	884.091	mnp	FAO=94	FDP=95	FR=.	FRO=1	FSAF=48	FSAR=46	FSRF=1	FSRR=0	FWDB=0.0230872	FXX=0.0206164	LEN=2	MLLD=133.294	OALT=CC	OID=.	OMAPALT=CC	OPOS=889158
chr1	894529	894529	A	T	0.595455	131	220	2	intronic	NOC2L	.	.	.	.	.	.	.	.	.	.	.	.	.	.	.	.	.	.	.	.	.	681.671	snp	FAO=131	FDP=220	FR=.	FRO=89	FSAF=70	FSAR=61	FSRF=33	FSRR=56	FWDB=0.00751866	FXX=0	LEN=1	MLLD=101.524	OALT=T	OID=.	OMAPALT=T	OPOS=894529
chr1	894573	894573	G	A	0.987138	307	311	2	intronic	NOC2L	.	.	.	rs13303010	.	.	0.8969	.	0.9	.	.	.	.	.	.	.	.	.	.	.	.	2926.56	snp	FAO=307	FDP=307	FR=.	FRO=0	FSAF=168	FSAR=139	FSRF=0	FSRR=0	FWDB=0.0152719	FXX=0.0128613	LEN=1	MLLD=378.239	OALT=A	OID=.	OMAPALT=A	OPOS=894573
chr1	897325	897325	G	C	1	27	27	1	exonic	KLHL17	.	synonymous SNV	KLHL17:NM_198317:exon4:c.G609C:p.A203A	rs4970441	.	.	0.9262	.	0.94	.	.	.	.	.	.	.	.	.	.	.	.	279.774	snp	FAO=29	FDP=29	FR=.	FRO=0	FSAF=17	FSAR=12	FSRF=0	FSRR=0	FWDB=0.0183248	FXX=0	LEN=1	MLLD=318.192	OALT=C	OID=.	OMAPALT=C	OPOS=897325
chr1	900505	900505	G	C	0.993711	158	159	1	exonic	KLHL17	.	synonymous SNV	KLHL17:NM_198317:exon12:c.G1863C:p.V621V	rs28705211	.	.	.	.	0.3	.	.	.	.	.	.	.	.	.	.	.	.	1530.14	snp	FAO=159	FDP=159	FR=.	FRO=0	FSAF=105	FSAR=54	FSRF=0	FSRR=0	FWDB=0.00674969	FXX=0	LEN=1	MLLD=198.353	OALT=C	OID=.	OMAPALT=C	OPOS=900505
chr1	906122	906122	C	T	1	126	126	1	exonic	PLEKHN1	.	synonymous SNV	PLEKHN1:NM_001160184:exon5:c.C468T:p.H156H,PLEKHN1:NM_032129:exon5:c.C468T:p.H156H	rs41285812	.	.	0.0079	.	0.0089	.	.	.	.	.	.	.	.	.	.	.	.	1205.08	snp	FAO=126	FDP=126	FR=.	FRO=0	FSAF=67	FSAR=59	FSRF=0	FSRR=0	FWDB=0.0242146	FXX=0	LEN=1	MLLD=133.063	OALT=T	OID=.	OMAPALT=T	OPOS=906122
chr1	909238	909238	G	C	0.988764	88	89	1	exonic	PLEKHN1	.	nonsynonymous SNV	PLEKHN1:NM_001160184:exon13:c.G1355C:p.R452P,PLEKHN1:NM_032129:exon14:c.G1460C:p.R487P	rs3829740	.	.	0.5833	.	0.89	.	.	0.28	T	0	B	0.414	N	1	P	1	T	847.485	snp	FAO=88	FDP=88	FR=.	FRO=0	FSAF=53	FSAR=35	FSRF=0	FSRR=0	FWDB=0.00241567	FXX=0.0112347	LEN=1	MLLD=313.601	OALT=C	OID=.	OMAPALT=C	OPOS=909238
chr1	909309	909309	T	C	1	334	334	1	exonic	PLEKHN1	.	nonsynonymous SNV	PLEKHN1:NM_001160184:exon13:c.T1426C:p.S476P,PLEKHN1:NM_032129:exon14:c.T1531C:p.S511P	rs3829738	.	.	0.1704	.	0.35	.	.	0.3	T	0.001	B	0.668	N	1	P	0.6	T	3294.41	snp	FAO=344	FDP=344	FR=.	FRO=0	FSAF=175	FSAR=169	FSRF=0	FSRR=0	FWDB=0.00686834	FXX=0	LEN=1	MLLD=347.604	OALT=C	OID=.	OMAPALT=C	OPOS=909309
chr1	909768	909768	A	G	1	130	130	1	intronic	PLEKHN1	.	.	.	rs2340593	.	.	1	.	1	.	.	.	.	.	.	.	.	.	.	.	.	1254.7	snp	FAO=130	FDP=130	FR=.	FRO=0	FSAF=68	FSAR=62	FSRF=0	FSRR=0	FWDB=0.00135816	FXX=0	LEN=1	MLLD=242.693	OALT=G	OID=.	OMAPALT=G	OPOS=909768
chr1	948921	948921	T	C	0.986595	368	373	2	UTR5	ISG15	NM_005101:c.-33T>C	.	.	rs15842	.	.	0.9564	.	1	.	.	.	.	.	.	.	.	.	.	.	.	3502.27	snp	FAO=371	FDP=371	FR=.	FRO=0	FSAF=216	FSAR=155	FSRF=0	FSRR=0	FWDB=-0.0014302	FXX=0.00802118	LEN=1	MLLD=122.09	OALT=C	OID=.	OMAPALT=C	OPOS=948921
chr1	949608	949608	G	A	1	547	547	1	exonic	ISG15	.	nonsynonymous SNV	ISG15:NM_005101:exon2:c.G248A:p.S83N	rs1921	.	.	0.3949	.	0.48	.	.	0	D	0.01	B	0.001	N	1	P	1.59	T	3853.67	snp	FAO=400	FDP=400	FR=.	FRO=0	FSAF=200	FSAR=200	FSRF=0	FSRR=0	FWDB=0.0248554	FXX=0	LEN=1	MLLD=224.357	OALT=A	OID=.	OMAPALT=A	OPOS=949608
chr1	949654	949654	A	G	1	375	375	1	exonic	ISG15	.	synonymous SNV	ISG15:NM_005101:exon2:c.A294G:p.V98V	rs8997	.	.	0.947	.	0.96	.	.	.	.	.	.	.	.	.	.	.	.	3611.38	snp	FAO=376	FDP=376	FR=.	FRO=0	FSAF=182	FSAR=194	FSRF=0	FSRR=0	FWDB=0.0191411	FXX=0	LEN=1	MLLD=197.023	OALT=G	OID=.	OMAPALT=G	OPOS=949654
chr1	977203	977203	G	C	1	5	5	1	intronic	AGRN	.	.	.	rs3121552	.	.	.	.	1	.	.	.	.	.	.	.	.	.	.	.	.	38.08	snp	FAO=5	FDP=5	FR=.	FRO=0	FSAF=0	FSAR=5	FSRF=0	FSRR=0	FWDB=0	FXX=0	LEN=1	MLLD=26.765	OALT=C	OID=.	OMAPALT=C	OPOS=977203
chr1	977330	977330	T	C	1	50	50	1	intronic	AGRN	.	.	.	rs2799066	CLINSIG=non-pathogenic;CLNDBN=not_specified;CLNREVSTAT=criteria_provided\x2c_single_submitter;CLNACC=RCV000116254.1;CLNDSDB=MedGen;CLNDSDBID=CN169374	.	0.9208	.	1	.	.	.	.	.	.	.	.	.	.	.	.	481.184	snp	FAO=51	FDP=51	FR=.	FRO=0	FSAF=29	FSAR=22	FSRF=0	FSRR=0	FWDB=0.0717963	FXX=0	LEN=1	MLLD=82.2729	OALT=C	OID=.	OMAPALT=C	OPOS=977330
chr1	981931	981931	A	G	1	12	12	1	exonic	AGRN	.	synonymous SNV	AGRN:NM_198576:exon18:c.A3066G:p.S1022S	rs2465128	CLINSIG=non-pathogenic;CLNDBN=not_specified;CLNREVSTAT=criteria_provided\x2c_single_submitter;CLNACC=RCV000116259.1;CLNDSDB=MedGen;CLNDSDBID=CN169374	.	0.9098	.	0.96	.	.	.	.	.	.	.	.	.	.	.	.	107.784	snp	FAO=12	FDP=12	FR=.	FRO=0	FSAF=2	FSAR=10	FSRF=0	FSRR=0	FWDB=-0.0253457	FXX=0	LEN=1	MLLD=50.2623	OALT=G	OID=.	OMAPALT=G	OPOS=981931
chr1	981994	981994	C	G	0.297297	11	37	6	exonic	AGRN	.	synonymous SNV	AGRN:NM_198576:exon18:c.C3129G:p.P1043P	.	.	.	.	.	.	.	.	.	.	.	.	.	.	.	.	.	.	23.384	snp	FAO=12	FDP=37	FR=.	FRO=25	FSAF=0	FSAR=12	FSRF=1	FSRR=24	FWDB=-0.0282061	FXX=0	LEN=1	MLLD=45.8973	OALT=G	OID=.	OMAPALT=G	OPOS=981994
chr1	981995	981995	-	CC	#VALUE!	8;9;8	36	1;1;1	exonic	AGRN	.	frameshift insertion	AGRN:NM_198576:exon18:c.3130_3131insCC:p.T1044fs	.	.	.	.	.	.	.	.	.	.	.	.	.	.	.	.	.	.	229.004	ins;ins;snp	FAO=5,17,10	FDP=35	FR=.,.,.	FRO=3	FSAF=0,0,0	FSAR=5,17,10	FSRF=1	FSRR=2	FWDB=-0.0158714,-0.0146497,0.0455073	FXX=0.0789266	LEN=1,2,1	MLLD=16.669,22.8732,97.857	OALT=C,CC,C	OID=.,.,.	OMAPALT=AC,ACC,C	OPOS=981996,981996,981995
chr1	981995	981995	A	C	#VALUE!	8;9;8	36	1;1;1	exonic	AGRN	.	nonsynonymous SNV	AGRN:NM_198576:exon18:c.A3130C:p.T1044P	.	.	.	.	.	.	.	.	0.2	T	0.004	B	0.263	N	1	N	-1.02	T	229.004	ins;ins;snp	FAO=5,17,10	FDP=35	FR=.,.,.	FRO=3	FSAF=0,0,0	FSAR=5,17,10	FSRF=1	FSRR=2	FWDB=-0.0158714,-0.0146497,0.0455073	FXX=0.0789266	LEN=1,2,1	MLLD=16.669,22.8732,97.857	OALT=C,CC,C	OID=.,.,.	OMAPALT=AC,ACC,C	OPOS=981996,981996,981995
chr1	982941	982941	T	C	1	111	111	1	intronic	AGRN	.	.	.	rs3128102	.	.	0.9154	.	0.97	.	.	.	.	.	.	.	.	.	.	.	.	1104.81	snp	FAO=116	FDP=116	FR=.	FRO=0	FSAF=0	FSAR=116	FSRF=0	FSRR=0	FWDB=0	FXX=0	LEN=1	MLLD=309.803	OALT=C	OID=.	OMAPALT=C	OPOS=982941
chr1	982994	982994	T	C	1	14	14	4	exonic	AGRN	.	synonymous SNV	AGRN:NM_198576:exon21:c.T3558C:p.F1186F	rs10267	CLINSIG=non-pathogenic;CLNDBN=not_specified;CLNREVSTAT=criteria_provided\x2c_single_submitter;CLNACC=RCV000116264.1;CLNDSDB=MedGen;CLNDSDBID=CN169374	.	0.9187	.	1	.	.	.	.	.	.	.	.	.	.	.	.	125.829	snp	FAO=14	FDP=14	FR=.	FRO=0	FSAF=0	FSAR=14	FSRF=0	FSRR=0	FWDB=0	FXX=0	LEN=1	MLLD=49.3946	OALT=C	OID=.	OMAPALT=C	OPOS=982994
chr1	984848	984848	G	T	0.236659	102	431	3	intronic	AGRN	.	.	.	.	.	.	.	.	.	.	.	.	.	.	.	.	.	.	.	.	.	144.425	snp	FAO=98	FDP=400	FR=.	FRO=302	FSAF=65	FSAR=33	FSRF=169	FSRR=133	FWDB=-0.0402973	FXX=0	LEN=1	MLLD=60.3975	OALT=T	OID=.	OMAPALT=T	OPOS=984848
chr1	987200	987200	C	T	0.992188	127	128	1	intronic	AGRN	.	.	.	rs9803031	CLINSIG=non-pathogenic;CLNDBN=not_specified;CLNREVSTAT=criteria_provided\x2c_single_submitter;CLNACC=RCV000116279.1;CLNDSDB=MedGen;CLNDSDBID=CN169374	.	0.91	.	1	.	.	.	.	.	.	.	.	.	.	.	.	1220.89	snp	FAO=127	FDP=127	FR=.	FRO=0	FSAF=72	FSAR=55	FSRF=0	FSRR=0	FWDB=-0.0140502	FXX=0.00781189	LEN=1	MLLD=198.621	OALT=T	OID=.	OMAPALT=T	OPOS=987200
chr1	990380	990380	C	T	0.948276	55	58	1	UTR3	AGRN	NM_198576:c.*19C>T,NM_001305275:c.*19C>T	.	.	rs3121561	.	.	0.2722	.	0.56	.	.	.	.	.	.	.	.	.	.	.	.	486.1	snp	FAO=55	FDP=58	FR=.	FRO=3	FSAF=12	FSAR=43	FSRF=0	FSRR=3	FWDB=0.0388628	FXX=0	LEN=1	MLLD=92.4757	OALT=T	OID=.	OMAPALT=T	OPOS=990380
chr1	990417	990417	T	C	1	59	59	2	UTR3	AGRN	NM_198576:c.*56T>C,NM_001305275:c.*56T>C	.	.	rs2465136	.	.	.	.	0.65	.	.	.	.	.	.	.	.	.	.	.	.	568.241	snp	FAO=59	FDP=59	FR=.	FRO=0	FSAF=12	FSAR=47	FSRF=0	FSRR=0	FWDB=0.0753443	FXX=0	LEN=1	MLLD=314.38	OALT=C	OID=.	OMAPALT=C	OPOS=990417
chr1	1007203	1007203	A	G	0.990909	109	110	1	exonic	RNF223	.	synonymous SNV	RNF223:NM_001205252:exon2:c.T744C:p.D248D	rs4633229	.	.	.	.	0.92	.	.	.	.	.	.	.	.	.	.	.	.	1023.27	snp	FAO=110	FDP=110	FR=.	FRO=0	FSAF=93	FSAR=17	FSRF=0	FSRR=0	FWDB=0.100996	FXX=0.0265463	LEN=1	MLLD=77.6422	OALT=G	OID=.	OMAPALT=G	OPOS=1007203
chr1	1007222	1007222	G	T	0.982143	110	112	6	exonic	RNF223	.	nonsynonymous SNV	RNF223:NM_001205252:exon2:c.C725A:p.P242H	rs71628928	.	.	.	.	0.5	.	.	0.01	D	.	.	.	.	1	P	-1.61	D	1013.27	snp	FAO=110	FDP=112	FR=.	FRO=2	FSAF=91	FSAR=19	FSRF=1	FSRR=1	FWDB=0.0181871	FXX=0	LEN=1	MLLD=180.202	OALT=T	OID=.	OMAPALT=T	OPOS=1007222
chr1	1021346	1021346	A	G	1	127	127	2	exonic	C1orf159	.	synonymous SNV	C1orf159:NM_017891:exon7:c.T357C:p.I119I	rs10907177	.	.	0.1584	.	0.25	.	.	.	.	.	.	.	.	.	.	.	.	1217.21	snp	FAO=127	FDP=127	FR=.	FRO=0	FSAF=59	FSAR=68	FSRF=0	FSRR=0	FWDB=-0.0145994	FXX=0	LEN=1	MLLD=198.702	OALT=G	OID=.	OMAPALT=G	OPOS=1021346
chr1	1021415	1021415	A	G	1	136	136	1	intronic	C1orf159	.	.	.	rs3737728	.	.	0.7217	.	0.92	.	.	.	.	.	.	.	.	.	.	.	.	1301.32	snp	FAO=136	FDP=136	FR=.	FRO=0	FSAF=57	FSAR=79	FSRF=0	FSRR=0	FWDB=-0.029659	FXX=0	LEN=1	MLLD=107.248	OALT=G	OID=.	OMAPALT=G	OPOS=1021415
chr1	1231765	1231765	A	G	0.6	3	5	1	intronic	ACAP3	.	.	.	.	.	.	.	.	.	.	.	.	.	.	.	.	.	.	.	.	.	16.4561	snp	FAO=3	FDP=5	FR=.	FRO=2	FSAF=0	FSAR=3	FSRF=2	FSRR=0	FWDB=-0.0189778	FXX=0	LEN=1	MLLD=190.955	OALT=G	OID=.	OMAPALT=G	OPOS=1231765
chr1	1247494	1247494	T	C	1	48	48	1	exonic	CPSF3L	.	synonymous SNV	CPSF3L:NM_001256462:exon14:c.A1347G:p.P449P,CPSF3L:NM_001256463:exon14:c.A1338G:p.P446P,CPSF3L:NM_017871:exon16:c.A1641G:p.P547P,CPSF3L:NM_001256460:exon17:c.A1554G:p.P518P,CPSF3L:NM_001256456:exon18:c.A1659G:p.P553P	rs12103	.	.	0.8065	.	0.81	.	Name=Inflammatory bowel disease	.	.	.	.	.	.	.	.	.	.	459.536	snp	FAO=48	FDP=48	FR=.	FRO=0	FSAF=40	FSAR=8	FSRF=0	FSRR=0	FWDB=-0.00040629	FXX=0	LEN=1	MLLD=229.098	OALT=C	OID=.	OMAPALT=C	OPOS=1247494
chr1	1249187	1249187	G	A	1	218	218	1	exonic	CPSF3L	.	synonymous SNV	CPSF3L:NM_001256462:exon7:c.C588T:p.F196F,CPSF3L:NM_001256463:exon7:c.C579T:p.F193F,CPSF3L:NM_017871:exon9:c.C882T:p.F294F,CPSF3L:NM_001256460:exon10:c.C795T:p.F265F,CPSF3L:NM_001256456:exon11:c.C900T:p.F300F	rs12142199	.	.	0.7978	.	0.81	.	.	.	.	.	.	.	.	.	.	.	.	2121.86	snp	FAO=223	FDP=223	FR=.	FRO=0	FSAF=139	FSAR=84	FSRF=0	FSRR=0	FWDB=-0.00979502	FXX=0	LEN=1	MLLD=240.095	OALT=A	OID=.	OMAPALT=A	OPOS=1249187
chr1	1254841	1254841	C	G	0.995134	409	411	3	exonic	CPSF3L	.	synonymous SNV	CPSF3L:NM_017871:exon4:c.G264C:p.G88G,CPSF3L:NM_001256460:exon5:c.G177C:p.G59G,CPSF3L:NM_001256456:exon6:c.G282C:p.G94G	rs10907179	.	.	0.9322	.	0.93	.	.	.	.	.	.	.	.	.	.	.	.	3792.97	snp	FAO=396	FDP=396	FR=.	FRO=0	FSAF=196	FSAR=200	FSRF=0	FSRR=0	FWDB=-0.0506074	FXX=0.00999975	LEN=1	MLLD=52.9683	OALT=G	OID=.	OMAPALT=G	OPOS=1254841
chr1	1262966	1262966	C	T	0.983957	184	187	1	exonic	CPTP	.	synonymous SNV	CPTP:NM_001029885:exon3:c.C468T:p.R156R	rs307349	.	.	0.9313	.	0.93	.	.	.	.	.	.	.	.	.	.	.	.	1785.59	snp	FAO=186	FDP=186	FR=.	FRO=0	FSAF=97	FSAR=89	FSRF=0	FSRR=0	FWDB=0.0618278	FXX=0.00534731	LEN=1	MLLD=149.522	OALT=T	OID=.	OMAPALT=T	OPOS=1262966
chr1	1263144	1263144	G	A	1	61	61	4	UTR3	CPTP	NM_001029885:c.*1G>A	.	.	rs307350	.	.	0.9358	.	0.94	.	.	.	.	.	.	.	.	.	.	.	.	577.084	snp	FAO=61	FDP=61	FR=.	FRO=0	FSAF=3	FSAR=58	FSRF=0	FSRR=0	FWDB=0.00430125	FXX=0	LEN=1	MLLD=297.368	OALT=A	OID=.	OMAPALT=A	OPOS=1263144
chr1	1268847	1268847	T	G	1	58	58	1	intronic	TAS1R3	.	.	.	rs307378	.	.	0.9708	.	0.99	.	.	.	.	.	.	.	.	.	.	.	.	568.026	snp	FAO=59	FDP=59	FR=.	FRO=0	FSAF=30	FSAR=29	FSRF=0	FSRR=0	FWDB=-0.0109186	FXX=0	LEN=1	MLLD=87.7664	OALT=G	OID=.	OMAPALT=G	OPOS=1268847
chr1	1269554	1269554	T	C	0.986667	148	150	1	exonic	TAS1R3	.	nonsynonymous SNV	TAS1R3:NM_152228:exon6:c.T2269C:p.C757R	rs307377	.	.	0.971	.	0.99	.	.	0.33	T	0	B	0.048	N	1	P	-2.22	D	1430.45	snp	FAO=150	FDP=150	FR=.	FRO=0	FSAF=81	FSAR=69	FSRF=0	FSRR=0	FWDB=0.0156755	FXX=0	LEN=1	MLLD=219.255	OALT=C	OID=.	OMAPALT=C	OPOS=1269554
chr1	1277533	1277533	T	C	0.978193	314	321	3	exonic	DVL1	.	synonymous SNV	DVL1:NM_004421:exon4:c.A366G:p.P122P	rs307362	.	.	0.9987	.	1	.	.	.	.	.	.	.	.	.	.	.	.	2889.47	snp	FAO=314	FDP=321	FR=.	FRO=7	FSAF=218	FSAR=96	FSRF=6	FSRR=1	FWDB=-0.0045561	FXX=0	LEN=1	MLLD=53.4263	OALT=C	OID=.	OMAPALT=C	OPOS=1277533
chr1	1289368	1289369	TG	-	0.996296	269	270	1	intronic	MXRA8	.	.	.	rs140777846	.	.	0.9351	.	0.94	.	.	.	.	.	.	.	.	.	.	.	.	1603.88	del	FAO=272	FDP=272	FR=.	FRO=0	FSAF=101	FSAR=171	FSRF=0	FSRR=0	FWDB=0.0001269	FXX=0	LEN=2	MLLD=339.831	OALT=-	OID=.	OMAPALT=C	OPOS=1289368
chr1	1323078	1323078	A	G	0.990385	309	312	1	intronic	CCNL2	.	.	.	rs12729599	.	.	.	.	0.81	.	.	.	.	.	.	.	.	.	.	.	.	2924.16	snp	FAO=309	FDP=309	FR=.	FRO=0	FSAF=143	FSAR=166	FSRF=0	FSRR=0	FWDB=-0.0041257	FXX=0.00961508	LEN=1	MLLD=67.8301	OALT=G	OID=.	OMAPALT=G	OPOS=1323078
chr1	1323144	1323145	CT	-	0.986014	282	286	3	intronic	CCNL2	.	.	.	rs35654872	.	.	0.8166	.	0.82	.	.	.	.	.	.	.	.	.	.	.	.	1668.85	del	FAO=283	FDP=283	FR=.	FRO=0	FSAF=111	FSAR=172	FSRF=0	FSRR=0	FWDB=0.0429745	FXX=0.0139368	LEN=2	MLLD=325.199	OALT=-	OID=.	OMAPALT=C	OPOS=1323144
chr1	1551927	1551927	T	C	0.983051	116	118	3	exonic	MIB2	.	nonsynonymous SNV	MIB2:NM_001170686:exon2:c.T214C:p.F72L,MIB2:NM_001170687:exon2:c.T214C:p.F72L,MIB2:NM_001170688:exon2:c.T214C:p.F72L,MIB2:NM_080875:exon2:c.T214C:p.F72L	rs7418389	.	.	0.7219	.	0.74	.	.	1	T	0	B	.	.	0.999	P	1.45	T	1105.83	snp	FAO=118	FDP=120	FR=.	FRO=2	FSAF=110	FSAR=8	FSRF=0	FSRR=2	FWDB=0.00537798	FXX=0	LEN=1	MLLD=355.372	OALT=C	OID=.	OMAPALT=C	OPOS=1551927
chr1	1558792	1558792	T	C	1	85	85	1	exonic	MIB2	.	nonsynonymous SNV	MIB2:NM_001170686:exon3:c.T305C:p.M102T,MIB2:NM_001170688:exon3:c.T305C:p.M102T,MIB2:NM_080875:exon3:c.T305C:p.M102T	rs12755088	.	.	0.9401	.	0.94	.	.	0.31	T	0.013	B	0.135	U	1	P	1.44	T	808.288	snp	FAO=85	FDP=85	FR=.	FRO=0	FSAF=50	FSAR=35	FSRF=0	FSRR=0	FWDB=0.0264815	FXX=0	LEN=1	MLLD=247.514	OALT=C	OID=.	OMAPALT=C	OPOS=1558792
chr1	1563789	1563789	C	A	0.994083	168	169	1	intronic	MIB2	.	.	.	rs74892851	.	.	0.3785	.	0.38	.	.	.	.	.	.	.	.	.	.	.	.	1616.85	snp	FAO=168	FDP=168	FR=.	FRO=0	FSAF=82	FSAR=86	FSRF=0	FSRR=0	FWDB=0.0656654	FXX=0.00591681	LEN=1	MLLD=63.6697	OALT=A	OID=.	OMAPALT=A	OPOS=1563789
chr1	1635345	1635345	C	A	0.309353	43	139	3	exonic	CDK11A	.	nonsynonymous SNV	CDK11A:NM_024011:exon17:c.G1829T:p.G610V,CDK11A:NM_033529:exon17:c.G1799T:p.G600V	.	.	.	.	.	.	.	.	0	D	1	D	0	D	1	D	-2.22	D	103.214	snp	FAO=43	FDP=139	FR=.	FRO=96	FSAF=26	FSAR=17	FSRF=62	FSRR=34	FWDB=-0.0175322	FXX=0	LEN=1	MLLD=76.7585	OALT=A	OID=.	OMAPALT=A	OPOS=1635345
chr1	1635356	1635356	C	A	0.278146	42	151	1	exonic	CDK11A	.	nonsynonymous SNV	CDK11A:NM_024011:exon17:c.G1818T:p.M606I,CDK11A:NM_033529:exon17:c.G1788T:p.M596I	.	.	.	.	.	.	.	.	0.1	T	0.036	B	0	D	1	D	0.04	T	87.4479	snp	FAO=43	FDP=152	FR=.	FRO=109	FSAF=26	FSAR=17	FSRF=69	FSRR=40	FWDB=0.0200759	FXX=0	LEN=1	MLLD=173.257	OALT=A	OID=.	OMAPALT=A	OPOS=1635356
chr1	1647928	1647928	A	G	0.993506	153	154	3	intronic	CDK11A,CDK11B	.	.	.	rs1883424	.	.	.	.	0.54	.	.	.	.	.	.	.	.	.	.	.	.	1443.57	snp	FAO=153	FDP=153	FR=.	FRO=0	FSAF=84	FSAR=69	FSRF=0	FSRR=0	FWDB=0.00946281	FXX=0.00649309	LEN=1	MLLD=197.193	OALT=G	OID=.	OMAPALT=G	OPOS=1647928
chr1	1650807	1650807	T	C	0.72973	108	148	4	exonic	CDK11A,CDK11B	.	synonymous SNV	CDK11B:NM_001291345:exon4:c.A315G:p.R105R,CDK11B:NM_001787:exon4:c.A315G:p.R105R,CDK11A:NM_024011:exon4:c.A315G:p.R105R,CDK11B:NM_033486:exon4:c.A315G:p.R105R,CDK11A:NM_033529:exon4:c.A315G:p.R105R,CDK11B:NM_033489:exon5:c.A213G:p.R71R	rs1137005	.	.	.	.	0.92	.	.	.	.	.	.	.	.	.	.	.	.	1151.27	snp	FAO=136	FDP=148	FR=.,HEALED	FRO=12	FSAF=67	FSAR=69	FSRF=3	FSRR=9	FWDB=0.0741147	FXX=0	LEN=1	MLLD=46.8075	OALT=C	OID=.	OMAPALT=C	OPOS=1650807
chr1	1650845	1650845	G	A	0.911565	134	147	1	exonic	CDK11A,CDK11B	.	nonsynonymous SNV	CDK11B:NM_001291345:exon4:c.C277T:p.R93W,CDK11B:NM_001787:exon4:c.C277T:p.R93W,CDK11A:NM_024011:exon4:c.C277T:p.R93W,CDK11B:NM_033486:exon4:c.C277T:p.R93W,CDK11A:NM_033529:exon4:c.C277T:p.R93W,CDK11B:NM_033489:exon5:c.C175T:p.R59W	rs1059831	.	.	0.488	.	0.92	.	.	0.08	T	1	D	0.082	U	0.99	D	3.65	T	1138.11	snp	FAO=135	FDP=147	FR=.	FRO=12	FSAF=60	FSAR=75	FSRF=3	FSRR=9	FWDB=0.0350149	FXX=0.0067563	LEN=1	MLLD=234.169	OALT=A	OID=.	OMAPALT=A	OPOS=1650845
chr1	1653004	1653004	T	C	1	114	114	2	intronic	CDK11A,CDK11B	.	.	.	rs36039898	.	.	0.9273	.	0.93	.	.	.	.	.	.	.	.	.	.	.	.	1085.52	snp	FAO=114	FDP=114	FR=.	FRO=0	FSAF=64	FSAR=50	FSRF=0	FSRR=0	FWDB=0.00663041	FXX=0	LEN=1	MLLD=116.952	OALT=C	OID=.	OMAPALT=C	OPOS=1653004
chr1	1653028	1653028	C	T	0.982456	112	114	2	intronic	CDK11A,CDK11B	.	.	.	rs16825265	.	.	0.9298	.	0.93	.	.	.	.	.	.	.	.	.	.	.	.	1033.68	snp	FAO=112	FDP=114	FR=.	FRO=2	FSAF=63	FSAR=49	FSRF=1	FSRR=1	FWDB=-0.00325136	FXX=0	LEN=1	MLLD=238.067	OALT=T	OID=.	OMAPALT=T	OPOS=1653028
chr1	1670546	1670546	G	A	0.915254	54	59	1	intronic	SLC35E2	.	.	.	rs201173912	.	.	0.0041	.	0.068	.	.	.	.	.	.	.	.	.	.	.	.	458.002	snp	FAO=54	FDP=59	FR=.	FRO=5	FSAF=32	FSAR=22	FSRF=0	FSRR=5	FWDB=0.0256198	FXX=0	LEN=1	MLLD=214.403	OALT=A	OID=.	OMAPALT=A	OPOS=1670546
chr1	1847979	1847979	T	C	1	52	52	1	exonic	CALML6	.	nonsynonymous SNV	CALML6:NM_138705:exon3:c.T178C:p.W60R	rs28581776	.	.	0.0394	.	0.41	.	.	0.07	T	0	B	.	.	1	P	-0.8	T	488.243	snp	FAO=52	FDP=52	FR=.	FRO=0	FSAF=24	FSAR=28	FSRF=0	FSRR=0	FWDB=0.0313203	FXX=0	LEN=1	MLLD=73.4307	OALT=C	OID=.	OMAPALT=C	OPOS=1847979
chr1	1848109	1848109	G	C	0.974576	230	236	1	intronic	CALML6	.	.	.	rs2803296	.	.	.	.	0.66	.	.	.	.	.	.	.	.	.	.	.	.	2131.28	snp	FAO=231	FDP=236	FR=.	FRO=5	FSAF=118	FSAR=113	FSRF=5	FSRR=0	FWDB=0.0350931	FXX=0	LEN=1	MLLD=106.07	OALT=C	OID=.	OMAPALT=C	OPOS=1848109
chr1	1848121	1848121	G	C	0.977273	215	220	6	intronic	CALML6	.	.	.	rs28472657	.	.	.	.	0.24	.	.	.	.	.	.	.	.	.	.	.	.	2025.45	snp	FAO=223	FDP=226	FR=.	FRO=3	FSAF=112	FSAR=111	FSRF=2	FSRR=1	FWDB=0.0429407	FXX=0.0216441	LEN=1	MLLD=54.6993	OALT=C	OID=.	OMAPALT=C	OPOS=1848121
chr1	1848160	1848160	A	G	0.99095	219	221	1	intronic	CALML6	.	.	.	rs28634421	.	.	0.039	.	0.42	.	.	.	.	.	.	.	.	.	.	.	.	2087.99	snp	FAO=220	FDP=220	FR=.	FRO=0	FSAF=103	FSAR=117	FSRF=0	FSRR=0	FWDB=0.0112932	FXX=0.00452468	LEN=1	MLLD=72.552	OALT=G	OID=.	OMAPALT=G	OPOS=1848160
chr1	1849530	1849530	T	C	1	190	190	1	exonic	TMEM52	.	nonsynonymous SNV	TMEM52:NM_178545:exon5:c.A421G:p.M141V	rs4459050	.	.	0.039	.	0.41	.	.	0.72	T	0.01	B	0.012	N	1	P	1.5	T	1832.26	snp	FAO=190	FDP=190	FR=.	FRO=0	FSAF=121	FSAR=69	FSRF=0	FSRR=0	FWDB=-0.0150858	FXX=0	LEN=1	MLLD=158.155	OALT=C	OID=.	OMAPALT=C	OPOS=1849530
chr1	1849744	1849744	G	A	1	114	114	1	exonic	TMEM52	.	synonymous SNV	TMEM52:NM_178545:exon4:c.C297T:p.D99D	rs1884455	.	.	0.039	.	0.41	.	.	.	.	.	.	.	.	.	.	.	.	1090.67	snp	FAO=115	FDP=115	FR=.	FRO=0	FSAF=45	FSAR=70	FSRF=0	FSRR=0	FWDB=0.00422692	FXX=0	LEN=1	MLLD=71.6524	OALT=A	OID=.	OMAPALT=A	OPOS=1849744
chr1	1850428	1850428	A	G	1	70	70	1	intronic	TMEM52	.	.	.	rs2295363	.	.	.	.	0.64	.	.	.	.	.	.	.	.	.	.	.	.	677.133	snp	FAO=70	FDP=70	FR=.	FRO=0	FSAF=32	FSAR=38	FSRF=0	FSRR=0	FWDB=-0.018199	FXX=0	LEN=1	MLLD=138.189	OALT=G	OID=.	OMAPALT=G	OPOS=1850428
chr1	1887019	1887019	A	G	0.982143	110	112	1	exonic	CFAP74	.	stoploss	CFAP74:NM_001080484:exon18:c.T2287C:p.X763Q	rs28548017	.	.	0.8218	.	0.86	.	.	.	.	.	.	.	.	1	P	.	.	1041.86	snp	FAO=111	FDP=111	FR=.	FRO=0	FSAF=52	FSAR=59	FSRF=0	FSRR=0	FWDB=0.0152549	FXX=0.0263135	LEN=1	MLLD=215.397	OALT=G	OID=.	OMAPALT=G	OPOS=1887019
chr1	1895177	1895177	C	T	1	49	49	2	intronic	CFAP74	.	.	.	rs7523728	.	.	0.2465	.	0.26	.	.	.	.	.	.	.	.	.	.	.	.	471.975	snp	FAO=49	FDP=49	FR=.	FRO=0	FSAF=28	FSAR=21	FSRF=0	FSRR=0	FWDB=-0.0544305	FXX=0	LEN=1	MLLD=86.5206	OALT=T	OID=.	OMAPALT=T	OPOS=1895177
chr1	1896440	1896440	G	A	0.991597	118	119	2	exonic	CFAP74	.	synonymous SNV	CFAP74:NM_001080484:exon13:c.C1462T:p.L488L,CFAP74:NM_001304360:exon13:c.C1462T:p.L488L	rs16824585	.	.	0.2449	.	0.27	.	.	.	.	.	.	.	.	.	.	.	.	1120.76	snp	FAO=118	FDP=118	FR=.	FRO=0	FSAF=65	FSAR=53	FSRF=0	FSRR=0	FWDB=0.0722475	FXX=0.00840265	LEN=1	MLLD=64.8096	OALT=A	OID=.	OMAPALT=A	OPOS=1896440
chr1	1896553	1896553	C	T	0.820312	105	128	1	intronic	CFAP74	.	.	.	rs28625839	.	.	.	.	0.24	.	.	.	.	.	.	.	.	.	.	.	.	1229.55	snp	FAO=128	FDP=128	FR=.	FRO=0	FSAF=60	FSAR=68	FSRF=0	FSRR=0	FWDB=0.000959478	FXX=0	LEN=1	MLLD=135.454	OALT=T	OID=.	OMAPALT=T	OPOS=1896553
chr1	1900106	1900106	-	CTC	0.981132	104	106	0	exonic	CFAP74	.	nonframeshift insertion	CFAP74:NM_001080484:exon11:c.1212_1213insGAG:p.K405delinsEK,CFAP74:NM_001304360:exon11:c.1212_1213insGAG:p.K405delinsEK	rs145742571	.	.	0.2489	.	0.33	.	.	.	.	.	.	.	.	.	.	.	.	582.241	ins	FAO=104	FDP=106	FR=.	FRO=2	FSAF=51	FSAR=53	FSRF=1	FSRR=1	FWDB=-0.00264285	FXX=0	LEN=3	MLLD=304.733	OALT=CTC	OID=.	OMAPALT=TCTC	OPOS=1900107
chr1	1900232	1900232	T	C	1	110	110	1	exonic	CFAP74	.	nonsynonymous SNV	CFAP74:NM_001080484:exon11:c.A1087G:p.I363V,CFAP74:NM_001304360:exon11:c.A1087G:p.I363V	rs16824588	.	.	0.4472	.	0.45	.	.	1	T	0.001	B	0.061	N	1	P	.	.	1062.18	snp	FAO=110	FDP=110	FR=.	FRO=0	FSAF=49	FSAR=61	FSRF=0	FSRR=0	FWDB=0.0528934	FXX=0	LEN=1	MLLD=85.1962	OALT=C	OID=.	OMAPALT=C	OPOS=1900232
chr1	1905531	1905531	C	T	0.201754	69	342	1	exonic	CFAP74	.	nonsynonymous SNV	CFAP74:NM_001080484:exon7:c.G607A:p.A203T,CFAP74:NM_001304360:exon7:c.G607A:p.A203T	.	.	.	.	.	.	.	.	0.26	T	0.999	D	0.148	N	1	N	.	.	65.5622	snp	FAO=68	FDP=341	FR=.	FRO=273	FSAF=30	FSAR=38	FSRF=129	FSRR=144	FWDB=0.0598997	FXX=0.00292389	LEN=1	MLLD=76.5812	OALT=T	OID=.	OMAPALT=T	OPOS=1905531
chr1	1916890	1916890	C	T	1	80	80	1	exonic	CFAP74	.	synonymous SNV	CFAP74:NM_001080484:exon6:c.G435A:p.L145L,CFAP74:NM_001304360:exon6:c.G435A:p.L145L	rs3795280	.	.	0.3275	.	0.66	.	.	.	.	.	.	.	.	.	.	.	.	773.394	snp	FAO=80	FDP=80	FR=.	FRO=0	FSAF=33	FSAR=47	FSRF=0	FSRR=0	FWDB=0.036697	FXX=0	LEN=1	MLLD=145.246	OALT=T	OID=.	OMAPALT=T	OPOS=1916890
chr1	1918488	1918488	A	G	1	57	57	3	intronic	CFAP74	.	.	.	rs4350140	.	.	0.525	.	0.94	.	.	.	.	.	.	.	.	.	.	.	.	543.524	snp	FAO=57	FDP=57	FR=.	FRO=0	FSAF=20	FSAR=37	FSRF=0	FSRR=0	FWDB=-0.00514744	FXX=0	LEN=1	MLLD=255.236	OALT=G	OID=.	OMAPALT=G	OPOS=1918488
chr1	1922303	1922303	C	T	0.991736	240	242	2	intronic	CFAP74	.	.	.	rs13303195	.	.	0.5422	.	0.93	.	.	.	.	.	.	.	.	.	.	.	.	2260.77	snp	FAO=240	FDP=240	FR=.	FRO=0	FSAF=119	FSAR=121	FSRF=0	FSRR=0	FWDB=0.00469565	FXX=0.00826412	LEN=1	MLLD=160.759	OALT=T	OID=.	OMAPALT=T	OPOS=1922303
chr1	2121118	2121118	C	T	1	25	25	2	UTR3	C1orf86	NM_001256947:c.*98G>A,NM_182533:c.*30G>A,NM_001282670:c.*30G>A	.	.	rs2503701	.	.	0.6071	.	0.86	.	.	.	.	.	.	.	.	.	.	.	.	231.767	snp	FAO=25	FDP=25	FR=.	FRO=0	FSAF=0	FSAR=25	FSRF=0	FSRR=0	FWDB=0	FXX=0	LEN=1	MLLD=59.0271	OALT=T	OID=.	OMAPALT=T	OPOS=2121118
chr1	2328714	2328714	A	G	1	197	197	1	intronic	RER1	.	.	.	rs2645081	.	.	.	.	0.9	.	.	.	.	.	.	.	.	.	.	.	.	1903.2	snp	FAO=198	FDP=198	FR=.	FRO=0	FSAF=88	FSAR=110	FSRF=0	FSRR=0	FWDB=0.00971321	FXX=0	LEN=1	MLLD=96.3544	OALT=G	OID=.	OMAPALT=G	OPOS=2328714
chr1	2333944	2333944	-	C	0.950893	213	224	3	intronic	RER1	.	.	.	rs70954600	.	.	.	.	0.89	.	.	.	.	.	.	.	.	.	.	.	.	1167.92	ins	FAO=223	FDP=223	FR=.	FRO=0	FSAF=125	FSAR=98	FSRF=0	FSRR=0	FWDB=-0.0948572	FXX=0.00446409	LEN=1	MLLD=18.0676	OALT=C	OID=.	OMAPALT=TC	OPOS=2333945
chr1	2338126	2338126	C	A	0.976744	126	129	5	intronic	PEX10	.	.	.	rs3795269	.	.	0.4278	.	0.55	.	.	.	.	.	.	.	.	.	.	.	.	1207.51	snp	FAO=134	FDP=134	FR=.	FRO=0	FSAF=75	FSAR=59	FSRF=0	FSRR=0	FWDB=0.00773508	FXX=0.00740686	LEN=1	MLLD=48.4741	OALT=A	OID=.	OMAPALT=A	OPOS=2338126
chr1	2340200	2340200	T	C	1	12	12	1	exonic	PEX10	.	synonymous SNV	PEX10:NM_002617:exon3:c.A291G:p.T97T,PEX10:NM_153818:exon3:c.A291G:p.T97T	rs2494598	CLINSIG=probable-non-pathogenic;CLNDBN=not_specified;CLNREVSTAT=no_assertion_criteria_provided;CLNACC=RCV000117902.2;CLNDSDB=MedGen;CLNDSDBID=CN169374	.	0.817	.	0.82	.	.	.	.	.	.	.	.	.	.	.	.	107.814	snp	FAO=12	FDP=12	FR=.	FRO=0	FSAF=10	FSAR=2	FSRF=0	FSRR=0	FWDB=-0.0159503	FXX=0	LEN=1	MLLD=66.1677	OALT=C	OID=.	OMAPALT=C	OPOS=2340200
chr1	2409892	2409892	A	G	1	58	58	1	intronic	PLCH2	.	.	.	rs12727342	.	.	0.6267	.	0.81	.	.	.	.	.	.	.	.	.	.	.	.	555.783	snp	FAO=58	FDP=58	FR=.	FRO=0	FSAF=45	FSAR=13	FSRF=0	FSRR=0	FWDB=0.0111122	FXX=0	LEN=1	MLLD=288.597	OALT=G	OID=.	OMAPALT=G	OPOS=2409892
chr1	2419102	2419102	A	G	0.278195	37	133	1	exonic	PLCH2	.	nonsynonymous SNV	PLCH2:NM_001303012:exon8:c.A1099G:p.I367V,PLCH2:NM_001303013:exon8:c.A1240G:p.I414V,PLCH2:NM_014638:exon8:c.A1180G:p.I394V	.	.	.	.	.	.	.	.	0.14	T	0.995	D	0	D	1	D	0.64	T	75.7391	snp	FAO=37	FDP=134	FR=.	FRO=97	FSAF=19	FSAR=18	FSRF=65	FSRR=32	FWDB=0.0125351	FXX=0	LEN=1	MLLD=221.083	OALT=G	OID=.	OMAPALT=G	OPOS=2419102
chr1	2422614	2422614	G	A	0.992481	264	266	2	intronic	PLCH2	.	.	.	rs2477699	.	.	0.7248	.	0.91	.	.	.	.	.	.	.	.	.	.	.	.	2497.64	snp	FAO=264	FDP=264	FR=.	FRO=0	FSAF=162	FSAR=102	FSRF=0	FSRR=0	FWDB=0.0162986	FXX=0.00751851	LEN=1	MLLD=68.6469	OALT=A	OID=.	OMAPALT=A	OPOS=2422614
chr1	2426313	2426313	G	A	0.978667	367	375	1	exonic	PLCH2	.	nonsynonymous SNV	PLCH2:NM_001303012:exon12:c.G1597A:p.V533M,PLCH2:NM_001303013:exon12:c.G1738A:p.V580M,PLCH2:NM_014638:exon12:c.G1678A:p.V560M	rs79885852	.	.	0.0221	.	0.1	.	.	0.17	T	0.454	P	0.853	U	1	N	1.91	T	3460.24	snp	FAO=374	FDP=374	FR=.	FRO=0	FSAF=270	FSAR=104	FSRF=0	FSRR=0	FWDB=-0.0292736	FXX=0.00795735	LEN=1	MLLD=71.5592	OALT=A	OID=.	OMAPALT=A	OPOS=2426313
chr1	2428874	2428874	T	C	0.99115	112	113	1	intronic	PLCH2	.	.	.	rs2477706	.	.	.	.	0.96	.	.	.	.	.	.	.	.	.	.	.	.	1065.25	snp	FAO=112	FDP=112	FR=.	FRO=0	FSAF=60	FSAR=52	FSRF=0	FSRR=0	FWDB=-0.00291653	FXX=0.00884877	LEN=1	MLLD=71.402	OALT=C	OID=.	OMAPALT=C	OPOS=2428874
chr1	2430617	2430617	C	T	1	243	243	1	exonic	PLCH2	.	synonymous SNV	PLCH2:NM_001303012:exon19:c.C2448T:p.I816I,PLCH2:NM_001303013:exon19:c.C2589T:p.I863I,PLCH2:NM_014638:exon19:c.C2529T:p.I843I	rs2296442	.	.	0.4737	.	0.52	.	.	.	.	.	.	.	.	0	P	.	.	2336.47	snp	FAO=244	FDP=244	FR=.	FRO=0	FSAF=102	FSAR=142	FSRF=0	FSRR=0	FWDB=-0.0022974	FXX=0	LEN=1	MLLD=197.268	OALT=T	OID=.	OMAPALT=T	OPOS=2430617
chr1	2444414	2444414	G	A	0.995585	451	453	1	exonic	PANK4	.	nonsynonymous SNV	PANK4:NM_018216:exon13:c.C1664T:p.A555V	rs7535528	.	.	0.3748	.	0.39	.	.	0.02	D	0.769	P	0.364	N	1	P	3.19	T	3799.33	snp	FAO=398	FDP=398	FR=.	FRO=0	FSAF=272	FSAR=126	FSRF=0	FSRR=0	FWDB=0.0305872	FXX=0.00499988	LEN=1	MLLD=239.943	OALT=A	OID=.	OMAPALT=A	OPOS=2444414
chr1	2452569	2452569	T	C	0.993377	150	151	3	exonic	PANK4	.	synonymous SNV	PANK4:NM_018216:exon3:c.A417G:p.K139K	rs2985862	.	.	0.7422	.	0.96	.	.	.	.	.	.	.	.	.	.	.	.	1432.81	snp	FAO=150	FDP=150	FR=.	FRO=0	FSAF=67	FSAR=83	FSRF=0	FSRR=0	FWDB=0.0501159	FXX=0.00662208	LEN=1	MLLD=64.5414	OALT=C	OID=.	OMAPALT=C	OPOS=2452569
chr1	2488153	2488153	A	G	1	31	31	4	exonic	TNFRSF14	.	nonsynonymous SNV	TNFRSF14:NM_001297605:exon1:c.A50G:p.K17R,TNFRSF14:NM_003820:exon1:c.A50G:p.K17R	rs4870	CLINSIG=untested;CLNDBN=not_specified;CLNREVSTAT=no_assertion_provided;CLNACC=RCV000122164.1;CLNDSDB=MedGen;CLNDSDBID=CN169374	.	0.472	.	0.78	.	.	0.43	T	0.61	P	.	.	1	P	-2.17	D	281.475	snp	FAO=30	FDP=30	FR=.	FRO=0	FSAF=13	FSAR=17	FSRF=0	FSRR=0	FWDB=-0.0260166	FXX=0.0322477	LEN=1	MLLD=142.023	OALT=G	OID=.	OMAPALT=G	OPOS=2488153
chr1	2520500	2520500	G	A	0.982456	112	114	1	intronic	FAM213B	.	.	.	rs6701238	.	.	0.3387	.	0.8	.	.	.	.	.	.	.	.	.	.	.	.	1033.64	snp	FAO=112	FDP=114	FR=.	FRO=2	FSAF=46	FSAR=66	FSRF=0	FSRR=2	FWDB=0.0411669	FXX=0	LEN=1	MLLD=131.636	OALT=A	OID=.	OMAPALT=A	OPOS=2520500
chr1	2520527	2520527	T	C	0.910714	102	112	1	intronic	FAM213B	.	.	.	rs6670198	.	.	0.334	.	0.8	.	.	.	.	.	.	.	.	.	.	.	.	908.753	snp	FAO=107	FDP=115	FR=.	FRO=8	FSAF=45	FSAR=62	FSRF=0	FSRR=8	FWDB=0.0212169	FXX=0.0170926	LEN=1	MLLD=231.312	OALT=C	OID=.	OMAPALT=C	OPOS=2520527
chr1	2523340	2523340	G	A	0.234043	11	47	4	intronic	MMEL1	.	.	.	.	.	.	.	.	.	.	.	.	.	.	.	.	.	.	.	.	.	23.0286	snp	FAO=11	FDP=47	FR=.	FRO=36	FSAF=5	FSAR=6	FSRF=21	FSRR=15	FWDB=-0.0135805	FXX=0	LEN=1	MLLD=347.708	OALT=A	OID=.	OMAPALT=A	OPOS=2523340
chr1	2524205	2524205	C	T	0.988889	178	180	3	intronic	MMEL1	.	.	.	rs745368	.	.	0.3171	.	0.61	.	.	.	.	.	.	.	.	.	.	.	.	1701.52	snp	FAO=178	FDP=178	FR=.	FRO=0	FSAF=82	FSAR=96	FSRF=0	FSRR=0	FWDB=0.0730139	FXX=0.0111105	LEN=1	MLLD=66.2353	OALT=T	OID=.	OMAPALT=T	OPOS=2524205
chr1	2526746	2526746	A	G	1	276	276	1	exonic	MMEL1	.	nonsynonymous SNV	MMEL1:NM_033467:exon16:c.T1553C:p.M518T	rs3748816	.	.	0.3363	.	0.73	.	Name=Celiac disease	0.77	T	0	B	0.09	N	1	P	-1.51	D	2648.84	snp	FAO=276	FDP=276	FR=.	FRO=0	FSAF=151	FSAR=125	FSRF=0	FSRR=0	FWDB=-0.0151425	FXX=0	LEN=1	MLLD=184.901	OALT=G	OID=.	OMAPALT=G	OPOS=2526746
chr1	2535613	2535613	C	A	0.994382	177	178	1	exonic	MMEL1	.	synonymous SNV	MMEL1:NM_033467:exon10:c.G924T:p.V308V	rs4648562	.	.	0.3176	.	0.61	.	.	.	.	.	.	.	.	0	P	.	.	1686.76	snp	FAO=177	FDP=177	FR=.	FRO=0	FSAF=61	FSAR=116	FSRF=0	FSRR=0	FWDB=0.0207274	FXX=0.0111726	LEN=1	MLLD=248.435	OALT=A	OID=.	OMAPALT=A	OPOS=2535613
chr1	2535758	2535758	A	G	1	105	105	1	intronic	MMEL1	.	.	.	rs4648652	.	.	0.3346	.	0.73	.	.	.	.	.	.	.	.	.	.	.	.	1050.85	snp	FAO=109	FDP=109	FR=.	FRO=0	FSAF=47	FSAR=62	FSRF=0	FSRR=0	FWDB=0.0987446	FXX=0	LEN=1	MLLD=287.006	OALT=G	OID=.	OMAPALT=G	OPOS=2535758
chr1	2537095	2537095	G	A	1	52	52	4	intronic	MMEL1	.	.	.	rs78506337	.	.	0.3188	.	0.65	.	.	.	.	.	.	.	.	.	.	.	.	488.268	snp	FAO=52	FDP=52	FR=.	FRO=0	FSAF=31	FSAR=21	FSRF=0	FSRR=0	FWDB=0.00540073	FXX=0	LEN=1	MLLD=332.535	OALT=A	OID=.	OMAPALT=A	OPOS=2537095
chr1	2538349	2538349	G	A	1	139	139	1	intronic	MMEL1	.	.	.	rs10797436	.	.	.	.	0.54	.	.	.	.	.	.	.	.	.	.	.	.	1338.29	snp	FAO=139	FDP=139	FR=.	FRO=0	FSAF=57	FSAR=82	FSRF=0	FSRR=0	FWDB=-0.00955594	FXX=0	LEN=1	MLLD=116.664	OALT=A	OID=.	OMAPALT=A	OPOS=2538349
chr1	2541269	2541269	A	G	1	228	228	1	exonic	MMEL1	.	synonymous SNV	MMEL1:NM_033467:exon5:c.T294C:p.A98A	rs10797440	.	.	0.3316	.	0.7	.	.	.	.	.	.	.	.	.	.	.	.	2210.68	snp	FAO=230	FDP=230	FR=.	FRO=0	FSAF=103	FSAR=127	FSRF=0	FSRR=0	FWDB=0.0228407	FXX=0	LEN=1	MLLD=118.174	OALT=G	OID=.	OMAPALT=G	OPOS=2541269
chr1	2576772	2576772	C	T	0.333333	3	9	1	exonic	TTC34	.	synonymous SNV	TTC34:NM_001242672:exon5:c.G918A:p.P306P	.	.	.	.	.	.	.	.	.	.	.	.	.	.	.	.	.	.	15.3578	snp	FAO=3	FDP=9	FR=.	FRO=6	FSAF=0	FSAR=3	FSRF=3	FSRR=3	FWDB=-0.0409005	FXX=0	LEN=1	MLLD=310	OALT=T	OID=.	OMAPALT=T	OPOS=2576772
chr1	2704210	2704210	C	A	0.340771	168	493	2	exonic	TTC34	.	nonsynonymous SNV	TTC34:NM_001242672:exon2:c.G151T:p.A51S	.	.	.	.	.	.	.	.	0.88	T	.	.	0.904	U	1	N	-2.26	D	419	snp	FAO=138	FDP=360	FR=.	FRO=222	FSAF=70	FSAR=68	FSRF=124	FSRR=98	FWDB=-0.0141928	FXX=0.0999975	LEN=1	MLLD=114.976	OALT=A	OID=.	OMAPALT=A	OPOS=2704210
chr1	3380134	3380134	G	T	0.317181	72	227	4	exonic	ARHGEF16	.	synonymous SNV	ARHGEF16:NM_014448:exon2:c.G486T:p.G162G	.	.	.	.	.	.	.	.	.	.	.	.	.	.	.	.	.	.	171.238	snp	FAO=72	FDP=227	FR=.	FRO=155	FSAF=33	FSAR=39	FSRF=71	FSRR=84	FWDB=0.00765999	FXX=0	LEN=1	MLLD=71.0334	OALT=T	OID=.	OMAPALT=T	OPOS=3380134
chr1	3383898	3383898	A	G	1	138	138	1	exonic	ARHGEF16	.	synonymous SNV	ARHGEF16:NM_014448:exon4:c.A801G:p.P267P	rs6424078	.	.	0.9084	.	0.92	.	.	.	.	.	.	.	.	.	.	.	.	1325.78	snp	FAO=138	FDP=138	FR=.	FRO=0	FSAF=68	FSAR=70	FSRF=0	FSRR=0	FWDB=-0.0191852	FXX=0	LEN=1	MLLD=124.801	OALT=G	OID=.	OMAPALT=G	OPOS=3383898
chr1	3385330	3385330	T	C	0.986486	292	296	1	intronic	ARHGEF16	.	.	.	rs2493249	.	.	.	.	1	.	.	.	.	.	.	.	.	.	.	.	.	2863.75	snp	FAO=299	FDP=299	FR=.	FRO=0	FSAF=172	FSAR=127	FSRF=0	FSRR=0	FWDB=0.0838421	FXX=0.0132009	LEN=1	MLLD=150.089	OALT=C	OID=.	OMAPALT=C	OPOS=3385330
chr1	3389727	3389727	C	T	0.953846	62	65	1	exonic	ARHGEF16	.	nonsynonymous SNV	ARHGEF16:NM_014448:exon7:c.C1108T:p.H370Y	rs2185639	.	.	0.8722	.	0.9	.	.	0.71	T	0.011	B	0	D	0	P	0.07	T	555.451	snp	FAO=63	FDP=65	FR=.	FRO=2	FSAF=33	FSAR=30	FSRF=0	FSRR=2	FWDB=-0.0378355	FXX=0	LEN=1	MLLD=79.2094	OALT=T	OID=.	OMAPALT=T	OPOS=3389727
chr1	3394456	3394456	T	C	1	158	158	1	exonic	ARHGEF16	.	synonymous SNV	ARHGEF16:NM_014448:exon11:c.T1491C:p.S497S	rs4638054	.	.	0.9991	.	1	.	.	.	.	.	.	.	.	.	.	.	.	1508.76	snp	FAO=157	FDP=157	FR=.	FRO=0	FSAF=75	FSAR=82	FSRF=0	FSRR=0	FWDB=0.0532888	FXX=0.00632871	LEN=1	MLLD=188.732	OALT=C	OID=.	OMAPALT=C	OPOS=3394456
chr1	3395039	3395039	G	A	0.992593	134	135	2	exonic	ARHGEF16	.	synonymous SNV	ARHGEF16:NM_014448:exon12:c.G1677A:p.V559V	rs10797395	.	.	0.8691	.	0.9	.	.	.	.	.	.	.	.	.	.	.	.	1253.15	snp	FAO=133	FDP=133	FR=.	FRO=0	FSAF=70	FSAR=63	FSRF=0	FSRR=0	FWDB=-0.00437978	FXX=0.0148137	LEN=1	MLLD=352.17	OALT=A	OID=.	OMAPALT=A	OPOS=3395039
chr1	3397188	3397188	T	C	1	135	135	1	UTR3	ARHGEF16	NM_014448:c.*37T>C	.	.	rs2487677	.	.	0.9999	.	1	.	.	.	.	.	.	.	.	.	.	.	.	1338.1	snp	FAO=141	FDP=141	FR=.	FRO=0	FSAF=56	FSAR=85	FSRF=0	FSRR=0	FWDB=0.0141166	FXX=0	LEN=1	MLLD=221.816	OALT=C	OID=.	OMAPALT=C	OPOS=3397188
chr1	3407007	3407007	G	A	1	16	16	1	UTR3	MEGF6	NM_001409:c.*85C>T	.	.	rs2821039	.	.	.	.	0.62	.	.	.	.	.	.	.	.	.	.	.	.	147.376	snp	FAO=16	FDP=16	FR=.	FRO=0	FSAF=8	FSAR=8	FSRF=0	FSRR=0	FWDB=-0.0106204	FXX=0	LEN=1	MLLD=253.119	OALT=A	OID=.	OMAPALT=A	OPOS=3407007
chr1	3409274	3409274	C	T	0.336406	73	217	4	exonic	MEGF6	.	nonsynonymous SNV	MEGF6:NM_001409:exon35:c.G4445A:p.G1482E	.	.	.	.	.	.	.	.	0.05	D	0.997	D	0.023	N	1	N	-1.13	T	189.52	snp	FAO=73	FDP=217	FR=.	FRO=144	FSAF=37	FSAR=36	FSRF=53	FSRR=91	FWDB=-0.0143379	FXX=0	LEN=1	MLLD=245.374	OALT=T	OID=.	OMAPALT=T	OPOS=3409274
chr1	3410410	3410410	C	T	0.798319	95	119	7	exonic	MEGF6	.	nonsynonymous SNV	MEGF6:NM_001409:exon34:c.G4312A:p.G1438R	rs61910697	.	.	0.0228	.	0.12	.	.	.	.	0.967	D	0.819	N	1	N	1.41	T	1118.86	snp	FAO=118	FDP=118	FR=.	FRO=0	FSAF=64	FSAR=54	FSRF=0	FSRR=0	FWDB=0.016495	FXX=0.00840265	LEN=1	MLLD=86.03	OALT=T	OID=.	OMAPALT=T	OPOS=3410410
chr1	3410973	3410973	C	T	1	62	62	1	exonic	MEGF6	.	nonsynonymous SNV	MEGF6:NM_001409:exon32:c.G4091A:p.R1364H	rs12075570	.	.	0.0223	.	0.21	.	.	0.57	T	0.011	B	0.297	U	1	P	2.81	T	584.233	snp	FAO=62	FDP=62	FR=.	FRO=0	FSAF=26	FSAR=36	FSRF=0	FSRR=0	FWDB=0.00653778	FXX=0	LEN=1	MLLD=65.1585	OALT=T	OID=.	OMAPALT=T	OPOS=3410973
chr1	3412418	3412418	G	A	0.986667	74	75	3	intronic	MEGF6	.	.	.	rs41315290	.	.	0.024	.	0.25	.	.	.	.	.	.	.	.	.	.	.	.	683.56	snp	FAO=74	FDP=75	FR=.	FRO=1	FSAF=45	FSAR=29	FSRF=0	FSRR=1	FWDB=0.024322	FXX=0	LEN=1	MLLD=45.0526	OALT=A	OID=.	OMAPALT=A	OPOS=3412418
chr1	3412644	3412644	G	A	1	75	75	2	intronic	MEGF6	.	.	.	rs41315292	.	.	.	.	0.19	.	.	.	.	.	.	.	.	.	.	.	.	723.915	snp	FAO=76	FDP=76	FR=.	FRO=0	FSAF=33	FSAR=43	FSRF=0	FSRR=0	FWDB=0.00112995	FXX=0	LEN=1	MLLD=190.843	OALT=A	OID=.	OMAPALT=A	OPOS=3412644
chr1	3417211	3417211	G	A	0.992278	257	259	3	exonic	MEGF6	.	nonsynonymous SNV	MEGF6:NM_001409:exon21:c.C2693T:p.P898L	rs61742846	.	.	0.0296	.	0.11	.	.	0.47	T	0.006	B	0.851	N	1	N	0.94	T	2473.69	snp	FAO=257	FDP=257	FR=.	FRO=0	FSAF=123	FSAR=134	FSRF=0	FSRR=0	FWDB=0.00179249	FXX=0.00772171	LEN=1	MLLD=209.507	OALT=A	OID=.	OMAPALT=A	OPOS=3417211
chr1	3421969	3421969	C	G	0.248408	39	157	4	intronic	MEGF6	.	.	.	.	.	.	.	.	.	.	.	.	.	.	.	.	.	.	.	.	.	65.7597	snp	FAO=39	FDP=157	FR=.	FRO=118	FSAF=10	FSAR=29	FSRF=55	FSRR=63	FWDB=-0.0107988	FXX=0	LEN=1	MLLD=160.288	OALT=G	OID=.	OMAPALT=G	OPOS=3421969
chr1	3424388	3424388	G	A	0.948718	111	117	6	exonic	MEGF6	.	nonsynonymous SNV	MEGF6:NM_001409:exon14:c.C1760T:p.P587L	rs947345	.	.	0.0505	.	0.11	.	.	0.04	D	1	D	0	D	0	P	0.58	T	1027.83	snp	FAO=112	FDP=115	FR=.	FRO=3	FSAF=49	FSAR=63	FSRF=1	FSRR=2	FWDB=0.0165078	FXX=0.0254216	LEN=1	MLLD=158.522	OALT=A	OID=.	OMAPALT=A	OPOS=3424388
chr1	3428160	3428160	T	G	1	80	80	1	exonic	MEGF6	.	synonymous SNV	MEGF6:NM_001409:exon9:c.A1068C:p.T356T	rs2820999	.	.	0.2961	.	0.75	.	.	.	.	.	.	.	.	.	.	.	.	776.371	snp	FAO=82	FDP=82	FR=.	FRO=0	FSAF=63	FSAR=19	FSRF=0	FSRR=0	FWDB=-0.0226429	FXX=0	LEN=1	MLLD=73.0808	OALT=G	OID=.	OMAPALT=G	OPOS=3428160
chr1	3428608	3428608	G	A	1	136	136	1	exonic	MEGF6	.	nonsynonymous SNV	MEGF6:NM_001409:exon8:c.C938T:p.A313V	rs11585362	.	.	0.1459	.	0.42	.	.	0.3	T	0.95	P	0	D	1	P	-3.01	D	1303.95	snp	FAO=136	FDP=136	FR=.	FRO=0	FSAF=58	FSAR=78	FSRF=0	FSRR=0	FWDB=0.00270107	FXX=0.00729874	LEN=1	MLLD=159.28	OALT=A	OID=.	OMAPALT=A	OPOS=3428608
chr1	3440647	3440647	T	C	1	61	61	1	intronic	MEGF6	.	.	.	rs2794322	.	.	0.9627	.	0.98	.	.	.	.	.	.	.	.	.	.	.	.	566.05	snp	FAO=60	FDP=60	FR=.	FRO=0	FSAF=15	FSAR=45	FSRF=0	FSRR=0	FWDB=0.0439715	FXX=0.0322529	LEN=1	MLLD=56.6197	OALT=C	OID=.	OMAPALT=C	OPOS=3440647
chr1	3496479	3496479	T	C	0.981481	53	54	1	exonic	MEGF6	.	nonsynonymous SNV	MEGF6:NM_001409:exon4:c.A391G:p.S131G	rs2794340	.	.	0.916	.	0.92	.	.	0.7	T	0	B	0.014	N	0.954	P	-2.92	D	529.062	snp	FAO=56	FDP=56	FR=.	FRO=0	FSAF=20	FSAR=36	FSRF=0	FSRR=0	FWDB=0.0110722	FXX=0	LEN=1	MLLD=176.23	OALT=C	OID=.	OMAPALT=C	OPOS=3496479
chr1	3566706	3566706	G	A	0.990385	103	104	2	upstream	WRAP73	.	.	.	rs2251098	.	.	.	.	0.9	.	.	.	.	.	.	.	.	.	.	.	.	964.25	snp	FAO=103	FDP=103	FR=.	FRO=0	FSAF=53	FSAR=50	FSRF=0	FSRR=0	FWDB=0.0199538	FXX=0.00961446	LEN=1	MLLD=140.307	OALT=A	OID=.	OMAPALT=A	OPOS=3566706
chr1	3638674	3638674	C	T	0.965217	111	115	2	exonic	TP73	.	synonymous SNV	TP73:NM_001126240:exon3:c.C372T:p.T124T,TP73:NM_001126241:exon3:c.C372T:p.T124T,TP73:NM_001126242:exon3:c.C372T:p.T124T,TP73:NM_001204189:exon3:c.C372T:p.T124T,TP73:NM_001204190:exon3:c.C372T:p.T124T,TP73:NM_001204191:exon3:c.C372T:p.T124T,TP73:NM_001204192:exon3:c.C306T:p.T102T,TP73:NM_001204184:exon5:c.C519T:p.T173T,TP73:NM_001204185:exon5:c.C519T:p.T173T,TP73:NM_001204186:exon5:c.C519T:p.T173T…	rs1801174	.	.	0.8888	.	0.91	.	.	.	.	.	.	.	.	.	.	.	.	1000.79	snp	FAO=112	FDP=115	FR=.	FRO=3	FSAF=60	FSAR=52	FSRF=3	FSRR=0	FWDB=0.0252274	FXX=0	LEN=1	MLLD=91.5199	OALT=T	OID=.	OMAPALT=T	OPOS=3638674
chr1	3644349	3644349	A	G	0.975758	161	165	1	intronic	TP73	.	.	.	rs2181486	.	.	0.7935	.	0.85	.	.	.	.	.	.	.	.	.	.	.	.	1588.05	snp	FAO=167	FDP=167	FR=.	FRO=0	FSAF=87	FSAR=80	FSRF=0	FSRR=0	FWDB=0.0761039	FXX=0.017646	LEN=1	MLLD=194.819	OALT=G	OID=.	OMAPALT=G	OPOS=3644349
chr1	3644374	3644374	A	G	0.993464	152	153	1	intronic	TP73	.	.	.	rs2146657	.	.	0.8001	.	0.84	.	.	.	.	.	.	.	.	.	.	.	.	1566.23	snp	FAO=165	FDP=165	FR=.	FRO=0	FSAF=86	FSAR=79	FSRF=0	FSRR=0	FWDB=0.0356182	FXX=0	LEN=1	MLLD=194.332	OALT=G	OID=.	OMAPALT=G	OPOS=3644374
chr1	3686415	3686415	C	T	0.984496	127	129	1	exonic	CCDC27	.	synonymous SNV	CCDC27:NM_152492:exon11:c.C1812T:p.N604N	rs41315316	.	.	0.0536	.	0.066	.	.	.	.	.	.	.	.	.	.	.	.	1190.17	snp	FAO=127	FDP=129	FR=.	FRO=2	FSAF=41	FSAR=86	FSRF=2	FSRR=0	FWDB=0.0501467	FXX=0	LEN=1	MLLD=299.75	OALT=T	OID=.	OMAPALT=T	OPOS=3686415
chr1	3688030	3688030	C	G	0.911111	82	90	7	exonic	CCDC27	.	synonymous SNV	CCDC27:NM_152492:exon12:c.C1914G:p.P638P	rs3737592	.	.	0.0829	.	0.29	.	.	.	.	.	.	.	.	.	.	.	.	691.427	snp	FAO=82	FDP=90	FR=.	FRO=8	FSAF=41	FSAR=41	FSRF=2	FSRR=6	FWDB=0.0164025	FXX=0	LEN=1	MLLD=194.211	OALT=G	OID=.	OMAPALT=G	OPOS=3688030
chr1	3698017	3698017	G	A	0.990826	216	218	2	intronic	LRRC47	.	.	.	rs12745312	.	.	.	.	0.16	.	.	.	.	.	.	.	.	.	.	.	.	2083.22	snp	FAO=218	FDP=218	FR=.	FRO=0	FSAF=96	FSAR=122	FSRF=0	FSRR=0	FWDB=-0.0182018	FXX=0	LEN=1	MLLD=53.1249	OALT=A	OID=.	OMAPALT=A	OPOS=3698017
chr1	3701663	3701663	T	C	1	72	72	1	exonic	LRRC47	.	synonymous SNV	LRRC47:NM_020710:exon3:c.A1182G:p.P394P	rs2298227	.	.	0.1077	.	0.15	.	.	.	.	.	.	.	.	.	.	.	.	680.274	snp	FAO=72	FDP=72	FR=.	FRO=0	FSAF=46	FSAR=26	FSRF=0	FSRR=0	FWDB=0.0075236	FXX=0	LEN=1	MLLD=149.765	OALT=C	OID=.	OMAPALT=C	OPOS=3701663
chr1	3731965	3731965	G	A	1	222	222	1	UTR3	CEP104	NM_014704:c.*1C>T	.	.	rs12728401	.	.	0.1332	.	0.2	.	.	.	.	.	.	.	.	.	.	.	.	2123.66	snp	FAO=222	FDP=222	FR=.	FRO=0	FSAF=95	FSAR=127	FSRF=0	FSRR=0	FWDB=-0.0256172	FXX=0.0044841	LEN=1	MLLD=65.2998	OALT=A	OID=.	OMAPALT=A	OPOS=3731965
chr1	3732103	3732103	T	C	0.994764	190	191	1	intronic	CEP104	.	.	.	rs4648409	.	.	0.5547	.	0.91	.	.	.	.	.	.	.	.	.	.	.	.	1891.97	snp	FAO=197	FDP=197	FR=.	FRO=0	FSAF=59	FSAR=138	FSRF=0	FSRR=0	FWDB=0.0849974	FXX=0.00505025	LEN=1	MLLD=62.4135	OALT=C	OID=.	OMAPALT=C	OPOS=3732103
chr1	3742257	3742257	C	T	0.994764	190	191	1	intronic	CEP104	.	.	.	rs12759497	.	.	.	.	0.26	.	.	.	.	.	.	.	.	.	.	.	.	1817.81	snp	FAO=190	FDP=190	FR=.	FRO=0	FSAF=51	FSAR=139	FSRF=0	FSRR=0	FWDB=0.0048159	FXX=0.00523533	LEN=1	MLLD=259.992	OALT=T	OID=.	OMAPALT=T	OPOS=3742257
chr1	3745787	3745787	T	C	0.995516	222	223	3	intronic	CEP104	.	.	.	rs2275832	.	.	0.5662	.	0.94	.	.	.	.	.	.	.	.	.	.	.	.	2116.46	snp	FAO=223	FDP=223	FR=.	FRO=0	FSAF=134	FSAR=89	FSRF=0	FSRR=0	FWDB=0.0166533	FXX=0.00446409	LEN=1	MLLD=193.803	OALT=C	OID=.	OMAPALT=C	OPOS=3745787
chr1	3746589	3746589	C	G	1	207	207	1	intronic	CEP104	.	.	.	rs2275826	.	.	0.9537	.	0.95	.	.	.	.	.	.	.	.	.	.	.	.	1987.23	snp	FAO=207	FDP=207	FR=.	FRO=0	FSAF=109	FSAR=98	FSRF=0	FSRR=0	FWDB=-0.0185467	FXX=0	LEN=1	MLLD=67.3596	OALT=G	OID=.	OMAPALT=G	OPOS=3746589
chr1	3746710	3746710	C	T	0.994012	166	167	1	intronic	CEP104	.	.	.	rs17403773	.	.	.	.	0.14	.	.	.	.	.	.	.	.	.	.	.	.	1583.18	snp	FAO=165	FDP=165	FR=.	FRO=0	FSAF=64	FSAR=101	FSRF=0	FSRR=0	FWDB=-0.00863407	FXX=0.0119753	LEN=1	MLLD=75.1554	OALT=T	OID=.	OMAPALT=T	OPOS=3746710
chr1	3747603	3747603	T	C	0.992537	133	134	1	intronic	CEP104	.	.	.	rs6413779	.	.	0.9538	.	0.95	.	.	.	.	.	.	.	.	.	.	.	.	1251.15	snp	FAO=133	FDP=133	FR=.	FRO=0	FSAF=63	FSAR=70	FSRF=0	FSRR=0	FWDB=0.00298466	FXX=0.00746213	LEN=1	MLLD=164.315	OALT=C	OID=.	OMAPALT=C	OPOS=3747603
chr1	3755675	3755675	T	C	1	162	162	2	exonic	CEP104	.	synonymous SNV	CEP104:NM_014704:exon8:c.A744G:p.E248E	rs1891941	.	.	0.9538	.	0.95	.	.	.	.	.	.	.	.	.	.	.	.	1545.16	snp	FAO=162	FDP=162	FR=.	FRO=0	FSAF=77	FSAR=85	FSRF=0	FSRR=0	FWDB=0.0637981	FXX=0	LEN=1	MLLD=113.158	OALT=C	OID=.	OMAPALT=C	OPOS=3755675
chr1	3774130	3774130	A	G	1	149	149	1	UTR5	DFFB	NM_004402:c.-38A>G,NM_001282669:c.-38A>G	.	.	rs34891610	.	.	0.2479	.	0.51	.	.	.	.	.	.	.	.	.	.	.	.	1434.57	snp	FAO=149	FDP=149	FR=.	FRO=0	FSAF=77	FSAR=72	FSRF=0	FSRR=0	FWDB=-0.0152771	FXX=0	LEN=1	MLLD=192.812	OALT=G	OID=.	OMAPALT=G	OPOS=3774130
chr1	3774138	3774138	T	C	0.986577	147	149	1	UTR5	DFFB	NM_004402:c.-30T>C,NM_001282669:c.-30T>C	.	.	rs12723005	.	.	0.2539	.	0.51	.	.	.	.	.	.	.	.	.	.	.	.	1436.51	snp	FAO=149	FDP=149	FR=.	FRO=0	FSAF=75	FSAR=74	FSRF=0	FSRR=0	FWDB=0.0356902	FXX=0.00666622	LEN=1	MLLD=64.7028	OALT=C	OID=.	OMAPALT=C	OPOS=3774138
chr1	3774296	3774296	A	G	1	134	134	1	intronic	DFFB	.	.	.	rs12722891	.	.	0.2317	.	0.52	.	.	.	.	.	.	.	.	.	.	.	.	1338.91	snp	FAO=139	FDP=139	FR=.	FRO=0	FSAF=63	FSAR=76	FSRF=0	FSRR=0	FWDB=0.0933835	FXX=0	LEN=1	MLLD=230.999	OALT=G	OID=.	OMAPALT=G	OPOS=3774296
chr1	3774312	3774312	T	C	1	139	139	1	intronic	DFFB	.	.	.	rs12726906	.	.	0.2165	.	0.51	.	.	.	.	.	.	.	.	.	.	.	.	1338.32	snp	FAO=139	FDP=139	FR=.	FRO=0	FSAF=62	FSAR=77	FSRF=0	FSRR=0	FWDB=-0.00209895	FXX=0	LEN=1	MLLD=114.819	OALT=C	OID=.	OMAPALT=C	OPOS=3774312
chr1	3782608	3782608	C	T	0.996047	252	253	2	intronic	DFFB	.	.	.	rs10909809	.	.	0.7037	.	0.7	.	.	.	.	.	.	.	.	.	.	.	.	2394.09	snp	FAO=252	FDP=252	FR=.	FRO=0	FSAF=94	FSAR=158	FSRF=0	FSRR=0	FWDB=0.0518859	FXX=0.00395241	LEN=1	MLLD=265.403	OALT=T	OID=.	OMAPALT=T	OPOS=3782608
chr1	3786189	3786189	G	A	0.986175	214	217	2	exonic	DFFB	.	synonymous SNV	DFFB:NM_001282669:exon5:c.G603A:p.T201T,DFFB:NM_004402:exon5:c.G531A:p.T177T	rs1141070	.	.	0.3707	.	0.37	.	.	.	.	.	.	.	.	.	.	.	.	2002.4	snp	FAO=214	FDP=214	FR=.	FRO=0	FSAF=98	FSAR=116	FSRF=0	FSRR=0	FWDB=-0.0142408	FXX=0.0138242	LEN=1	MLLD=306.145	OALT=A	OID=.	OMAPALT=A	OPOS=3786189
chr1	3800242	3800242	A	G	0.994845	193	194	2	exonic	DFFB	.	synonymous SNV	DFFB:NM_001282669:exon7:c.A1026G:p.P342P,DFFB:NM_004402:exon7:c.A954G:p.P318P	rs3205087	.	.	0.451	.	0.45	.	.	.	.	.	.	.	.	.	.	.	.	1824.39	snp	FAO=193	FDP=194	FR=.	FRO=1	FSAF=88	FSAR=105	FSRF=0	FSRR=1	FWDB=0.0146212	FXX=0	LEN=1	MLLD=342.309	OALT=G	OID=.	OMAPALT=G	OPOS=3800242
chr1	3807593	3807593	G	C	0.993266	295	297	1	exonic	C1orf174	.	nonsynonymous SNV	C1orf174:NM_207356:exon3:c.C158G:p.T53R	rs4274008	.	.	0.9922	.	1	.	.	1	T	0	B	0	N	1	P	3.42	T	2799.74	snp	FAO=295	FDP=295	FR=.	FRO=0	FSAF=157	FSAR=138	FSRF=0	FSRR=0	FWDB=0.0527316	FXX=0.00673378	LEN=1	MLLD=237.358	OALT=C	OID=.	OMAPALT=C	OPOS=3807593
chr1	4772053	4772053	T	C	0.995556	224	225	1	exonic	AJAP1	.	synonymous SNV	AJAP1:NM_001042478:exon2:c.T123C:p.C41C,AJAP1:NM_018836:exon2:c.T123C:p.C41C	rs1061968	.	.	0.3631	.	0.67	.	.	.	.	.	.	.	.	.	.	.	.	2118.15	snp	FAO=223	FDP=223	FR=.	FRO=0	FSAF=109	FSAR=114	FSRF=0	FSRR=0	FWDB=0.00574043	FXX=0.00888849	LEN=1	MLLD=54.7989	OALT=C	OID=.	OMAPALT=C	OPOS=4772053
chr1	4772717	4772717	G	A	0.897436	35	39	4	exonic	AJAP1	.	nonsynonymous SNV	AJAP1:NM_001042478:exon2:c.G787A:p.G263R,AJAP1:NM_018836:exon2:c.G787A:p.G263R	rs242056	.	.	0.665	.	0.67	.	.	0.32	T	0.999	D	0.004	N	0.829	P	0.9	T	291.571	snp	FAO=35	FDP=39	FR=.	FRO=4	FSAF=16	FSAR=19	FSRF=3	FSRR=1	FWDB=-0.026735	FXX=0	LEN=1	MLLD=265.849	OALT=A	OID=.	OMAPALT=A	OPOS=4772717
chr1	5933451	5933451	C	A	0.291045	39	134	1	intronic	NPHP4	.	.	.	.	.	.	.	.	.	.	.	.	.	.	.	.	.	.	.	.	.	88.2142	snp	FAO=39	FDP=132	FR=.	FRO=93	FSAF=27	FSAR=12	FSRF=44	FSRR=49	FWDB=0.0235924	FXX=0.0149243	LEN=1	MLLD=252.598	OALT=A	OID=.	OMAPALT=A	OPOS=5933451
chr1	5934837	5934837	C	T	1	159	159	4	intronic	NPHP4	.	.	.	rs1287638	.	.	.	.	0.6	.	.	.	.	.	.	.	.	.	.	.	.	1530.81	snp	FAO=159	FDP=159	FR=.	FRO=0	FSAF=64	FSAR=95	FSRF=0	FSRR=0	FWDB=-0.00463502	FXX=0	LEN=1	MLLD=155.46	OALT=T	OID=.	OMAPALT=T	OPOS=5934837
chr1	5935162	5935162	A	T	1	99	99	1	splicing	NPHP4	NM_001291593:exon18:c.1279-2T>A,NM_001291594:exon17:c.1282-2T>A,NM_015102:exon21:c.2818-2T>A	.	.	rs1287637	CLINSIG=non-pathogenic;CLNDBN=not_specified;CLNREVSTAT=no_assertion_criteria_provided;CLNACC=RCV000153587.2;CLNDSDB=MedGen;CLNDSDBID=CN169374	.	0.8172	.	0.92	.	.	.	.	.	.	.	.	0	P	.	.	953.285	snp	FAO=99	FDP=99	FR=.	FRO=0	FSAF=42	FSAR=57	FSRF=0	FSRR=0	FWDB=-0.0160495	FXX=0	LEN=1	MLLD=130.912	OALT=T	OID=.	OMAPALT=T	OPOS=5935162
chr1	5940272	5940272	C	A	0.683706	214	313	2	exonic	NPHP4	.	nonsynonymous SNV	NPHP4:NM_001291594:exon15:c.G977T:p.G326V,NPHP4:NM_001291593:exon16:c.G974T:p.G325V,NPHP4:NM_015102:exon19:c.G2513T:p.G838V	.	.	.	.	.	.	.	.	0.36	T	0.145	B	0.015	N	1	N	-2.18	D	1278.67	snp	FAO=214	FDP=313	FR=.	FRO=99	FSAF=131	FSAR=83	FSRF=51	FSRR=48	FWDB=-0.0178442	FXX=0	LEN=1	MLLD=60.194	OALT=A	OID=.	OMAPALT=A	OPOS=5940272
chr1	6038583	6038583	G	C	1	232	232	1	intronic	NPHP4	.	.	.	rs4908639	.	.	.	.	0.97	.	.	.	.	.	.	.	.	.	.	.	.	2221.34	snp	FAO=232	FDP=232	FR=.	FRO=0	FSAF=123	FSAR=109	FSRF=0	FSRR=0	FWDB=0.0167691	FXX=0.00854664	LEN=1	MLLD=316.402	OALT=C	OID=.	OMAPALT=C	OPOS=6038583
chr1	6155332	6155332	T	C	0.820988	133	162	1	intronic	KCNAB2	.	.	.	rs1555144	.	.	0.7367	.	0.88	.	.	.	.	.	.	.	.	.	.	.	.	1534.19	snp	FAO=162	FDP=162	FR=.,HEALED	FRO=0	FSAF=68	FSAR=94	FSRF=0	FSRR=0	FWDB=0.0652396	FXX=0	LEN=1	MLLD=247.117	OALT=C	OID=.	OMAPALT=C	OPOS=6155332
chr1	6184092	6184092	A	G	0.986667	148	150	1	exonic	CHD5	.	nonsynonymous SNV	CHD5:NM_015557:exon31:c.T4615C:p.S1539P	rs2843493	.	.	0.5813	.	1	.	.	0.35	T	0	B	0.024	N	1	P	2.15	T	1389.37	snp	FAO=149	FDP=149	FR=.	FRO=0	FSAF=59	FSAR=90	FSRF=0	FSRR=0	FWDB=0.0279831	FXX=0.0132442	LEN=1	MLLD=81.1851	OALT=G	OID=.	OMAPALT=G	OPOS=6184092
chr1	6190315	6190315	C	T	1	93	93	2	exonic	CHD5	.	synonymous SNV	CHD5:NM_015557:exon22:c.G3336A:p.A1112A	rs17029184	.	.	0.0812	.	0.34	.	.	.	.	.	.	.	.	.	.	.	.	882.279	snp	FAO=93	FDP=93	FR=.	FRO=0	FSAF=46	FSAR=47	FSRF=0	FSRR=0	FWDB=0.00526099	FXX=0	LEN=1	MLLD=310.183	OALT=T	OID=.	OMAPALT=T	OPOS=6190315
chr1	6194347	6194347	T	G	0.973761	334	343	2	intronic	CHD5	.	.	.	rs3765452	.	.	0.1758	.	0.64	.	.	.	.	.	.	.	.	.	.	.	.	3048.74	snp	FAO=334	FDP=343	FR=.	FRO=9	FSAF=158	FSAR=176	FSRF=3	FSRR=6	FWDB=-0.0362882	FXX=0	LEN=1	MLLD=56.0667	OALT=G	OID=.	OMAPALT=G	OPOS=6194347
chr1	6195493	6195493	G	A	0.973373	329	338	2	intronic	CHD5	.	.	.	rs2250504	.	.	0.413	.	0.8	.	.	.	.	.	.	.	.	.	.	.	.	3033.74	snp	FAO=331	FDP=339	FR=.	FRO=8	FSAF=64	FSAR=267	FSRF=0	FSRR=8	FWDB=0.056172	FXX=0	LEN=1	MLLD=54.1132	OALT=A	OID=.	OMAPALT=A	OPOS=6195493
chr1	6195598	6195598	A	C	0.988858	355	359	2	intronic	CHD5	.	.	.	rs9434673	.	.	.	.	0.8	.	.	.	.	.	.	.	.	.	.	.	.	3342.51	snp	FAO=356	FDP=356	FR=.	FRO=0	FSAF=62	FSAR=294	FSRF=0	FSRR=0	FWDB=0.0143438	FXX=0.01385	LEN=1	MLLD=63.3181	OALT=C	OID=.	OMAPALT=C	OPOS=6195598
chr1	6196869	6196869	A	G	0.991416	231	233	2	exonic	CHD5	.	synonymous SNV	CHD5:NM_015557:exon16:c.T2493C:p.I831I	rs2250358	.	.	0.4143	.	0.8	.	.	.	.	.	.	.	.	.	.	.	.	2286.83	snp	FAO=246	FDP=246	FR=.	FRO=0	FSAF=109	FSAR=137	FSRF=0	FSRR=0	FWDB=-0.034426	FXX=0	LEN=1	MLLD=72.0855	OALT=G	OID=.	OMAPALT=G	OPOS=6196869
chr1	6196943	6196943	A	G	0.987342	234	237	1	intronic	CHD5	.	.	.	rs2746066	.	.	0.4145	.	0.8	.	.	.	.	.	.	.	.	.	.	.	.	2243.48	snp	FAO=237	FDP=237	FR=.	FRO=0	FSAF=91	FSAR=146	FSRF=0	FSRR=0	FWDB=-0.00441499	FXX=0	LEN=1	MLLD=68.7679	OALT=G	OID=.	OMAPALT=G	OPOS=6196943
chr1	6196951	6196951	T	A	0.978723	230	235	1	intronic	CHD5	.	.	.	rs2785582	.	.	0.4143	.	0.8	.	.	.	.	.	.	.	.	.	.	.	.	2198.91	snp	FAO=231	FDP=231	FR=.	FRO=0	FSAF=85	FSAR=146	FSRF=0	FSRR=0	FWDB=0.102738	FXX=0.0211855	LEN=1	MLLD=162.397	OALT=A	OID=.	OMAPALT=A	OPOS=6196951
chr1	6202245	6202245	G	A	0.996845	316	317	1	exonic	CHD5	.	synonymous SNV	CHD5:NM_015557:exon15:c.C2379T:p.N793N	rs2273032	.	.	0.1143	.	0.35	.	.	.	.	.	.	.	.	.	.	.	.	3036.49	snp	FAO=316	FDP=316	FR=.	FRO=0	FSAF=140	FSAR=176	FSRF=0	FSRR=0	FWDB=-0.0174165	FXX=0.00315447	LEN=1	MLLD=234.694	OALT=A	OID=.	OMAPALT=A	OPOS=6202245
chr1	6209363	6209363	T	C	1	185	185	1	exonic	CHD5	.	synonymous SNV	CHD5:NM_015557:exon8:c.A1104G:p.V368V	rs12565328	.	.	0.2867	.	0.72	.	.	.	.	.	.	.	.	.	.	.	.	1770.64	snp	FAO=185	FDP=185	FR=.	FRO=0	FSAF=93	FSAR=92	FSRF=0	FSRR=0	FWDB=-0.0209303	FXX=0	LEN=1	MLLD=64.309	OALT=C	OID=.	OMAPALT=C	OPOS=6209363
chr1	6211183	6211183	G	A	1	401	401	1	exonic	CHD5	.	synonymous SNV	CHD5:NM_015557:exon7:c.C903T:p.F301F	rs9434711	.	.	0.2817	.	0.69	.	.	.	.	.	.	.	.	.	.	.	.	3851.65	snp	FAO=400	FDP=400	FR=.	FRO=0	FSAF=215	FSAR=185	FSRF=0	FSRR=0	FWDB=0.0893114	FXX=0	LEN=1	MLLD=58.3137	OALT=A	OID=.	OMAPALT=A	OPOS=6211183
chr1	6269214	6269214	A	G	0.375	3	8	2	exonic	RNF207	.	nonsynonymous SNV	RNF207:NM_207396:exon5:c.A509G:p.K170R	.	.	.	.	.	.	.	.	0.5	T	0.829	P	0	U	1	D	2.2	T	15.5502	snp	FAO=3	FDP=8	FR=.	FRO=5	FSAF=0	FSAR=3	FSRF=3	FSRR=2	FWDB=-0.104999	FXX=0	LEN=1	MLLD=70.3686	OALT=G	OID=.	OMAPALT=G	OPOS=6269214
chr1	6313938	6313938	C	T	0.973684	74	76	1	exonic	GPR153	.	nonsynonymous SNV	GPR153:NM_207370:exon3:c.G626A:p.R209H	rs12735670	.	.	.	.	0.82	.	.	0.44	T	0.012	B	0.002	N	0.411	P	0.97	T	696.074	snp	FAO=76	FDP=76	FR=.	FRO=0	FSAF=40	FSAR=36	FSRF=0	FSRR=0	FWDB=-0.0152346	FXX=0	LEN=1	MLLD=317.419	OALT=T	OID=.	OMAPALT=T	OPOS=6313938
chr1	6314822	6314822	T	C	1	35	35	1	exonic	GPR153	.	synonymous SNV	GPR153:NM_207370:exon2:c.A144G:p.T48T	rs11590458	.	.	0.7015	.	0.82	.	.	.	.	.	.	.	.	.	.	.	.	327.651	snp	FAO=35	FDP=35	FR=.	FRO=0	FSAF=21	FSAR=14	FSRF=0	FSRR=0	FWDB=-0.000629999	FXX=0	LEN=1	MLLD=167.403	OALT=C	OID=.	OMAPALT=C	OPOS=6314822
chr1	6579607	6579607	C	T	0.966667	232	240	2	UTR5	PLEKHG5	NM_198681:c.-36G>A	.	.	rs1556035	.	.	0.8862	.	0.93	.	.	.	.	.	.	.	.	.	.	.	.	2110.06	snp	FAO=232	FDP=240	FR=.	FRO=8	FSAF=73	FSAR=159	FSRF=8	FSRR=0	FWDB=0.0469195	FXX=0	LEN=1	MLLD=59.8857	OALT=T	OID=.	OMAPALT=T	OPOS=6579607
chr1	6586070	6586070	C	T	1	171	171	1	intronic	NOL9	.	.	.	rs7548042	.	.	0.9998	.	1	.	.	.	.	.	.	.	.	.	.	.	.	1634.62	snp	FAO=171	FDP=171	FR=.	FRO=0	FSAF=78	FSAR=93	FSRF=0	FSRR=0	FWDB=-0.00546408	FXX=0	LEN=1	MLLD=118.243	OALT=T	OID=.	OMAPALT=T	OPOS=6586070
chr1	6614391	6614391	A	C	1	85	85	1	exonic	NOL9	.	nonsynonymous SNV	NOL9:NM_024654:exon1:c.T172G:p.S58A	rs6693391	.	.	0.9949	.	1	.	.	1	T	0	B	0.1	N	1	P	2.4	T	813.233	snp	FAO=85	FDP=85	FR=.	FRO=0	FSAF=34	FSAR=51	FSRF=0	FSRR=0	FWDB=0.0357863	FXX=0.0229859	LEN=1	MLLD=147.75	OALT=C	OID=.	OMAPALT=C	OPOS=6614391
chr1	6614415	6614415	A	G	1	30	30	1	exonic	NOL9	.	nonsynonymous SNV	NOL9:NM_024654:exon1:c.T148C:p.W50R	rs6693400	.	.	0.999	.	1	.	.	1	T	0	B	0.031	N	1	P	2.5	T	292.03	snp	FAO=30	FDP=30	FR=.	FRO=0	FSAF=20	FSAR=10	FSRF=0	FSRR=0	FWDB=0.0362454	FXX=0	LEN=1	MLLD=238.536	OALT=G	OID=.	OMAPALT=G	OPOS=6614415
chr1	6614535	6614535	G	A	1	24	24	1	exonic	NOL9	.	nonsynonymous SNV	NOL9:NM_024654:exon1:c.C28T:p.R10W	rs4908923	.	.	0.8867	.	0.93	.	.	0	D	1	D	0.092	N	1	P	1.96	T	220.868	snp	FAO=24	FDP=24	FR=.	FRO=0	FSAF=14	FSAR=10	FSRF=0	FSRR=0	FWDB=-0.00931584	FXX=0	LEN=1	MLLD=70.2624	OALT=A	OID=.	OMAPALT=A	OPOS=6614535
chr1	6635231	6635231	A	G	0.984674	257	261	2	exonic	TAS1R1	.	nonsynonymous SNV	TAS1R1:NM_138697:exon3:c.A1039G:p.K347E	rs10864628	.	.	0.9993	.	1	.	.	1	T	0.056	B	0.834	N	1	P	-2.1	D	2380.45	snp	FAO=256	FDP=256	FR=.	FRO=0	FSAF=114	FSAR=142	FSRF=0	FSRR=0	FWDB=-0.0191437	FXX=0.0228999	LEN=1	MLLD=65.1984	OALT=G	OID=.	OMAPALT=G	OPOS=6635231
chr1	6659505	6659505	G	A	1	53	53	2	exonic	KLHL21	.	synonymous SNV	KLHL21:NM_014851:exon2:c.C1029T:p.S343S	rs2232460	.	.	0.3381	.	0.48	.	.	.	.	.	.	.	.	.	.	.	.	497.849	snp	FAO=53	FDP=53	FR=.	FRO=0	FSAF=36	FSAR=17	FSRF=0	FSRR=0	FWDB=-0.00352581	FXX=0	LEN=1	MLLD=295.079	OALT=A	OID=.	OMAPALT=A	OPOS=6659505
chr1	6681744	6681744	C	T	1	181	181	1	UTR3	PHF13	NM_153812:c.*47C>T	.	.	rs3747994	.	.	0.7116	.	0.81	.	.	.	.	.	.	.	.	.	.	.	.	1730.83	snp	FAO=181	FDP=181	FR=.	FRO=0	FSAF=98	FSAR=83	FSRF=0	FSRR=0	FWDB=-0.00159276	FXX=0	LEN=1	MLLD=177.726	OALT=T	OID=.	OMAPALT=T	OPOS=6681744
chr1	6693097	6693097	A	G	0.986047	212	215	1	exonic	THAP3	.	nonsynonymous SNV	THAP3:NM_001195752:exon5:c.A677G:p.Q226R,THAP3:NM_001195753:exon6:c.A680G:p.Q227R	rs3174820	.	.	0.3446	.	0.49	.	.	0.83	T	0	B	0	N	1	P	-3.4	D	1931.87	snp	FAO=201	FDP=201	FR=.	FRO=0	FSAF=110	FSAR=91	FSRF=0	FSRR=0	FWDB=0.00568608	FXX=0.0779781	LEN=1	MLLD=116.903	OALT=G	OID=.	OMAPALT=G	OPOS=6693097
chr1	6694207	6694207	A	G	1	89	89	2	UTR3	THAP3	NM_138350:c.*59A>G	.	.	rs12727844	.	.	0.3567	.	0.49	.	.	.	.	.	.	.	.	.	.	.	.	857.014	snp	FAO=89	FDP=89	FR=.	FRO=0	FSAF=40	FSAR=49	FSRF=0	FSRR=0	FWDB=-0.115977	FXX=0	LEN=1	MLLD=85.6763	OALT=G	OID=.	OMAPALT=G	OPOS=6694207
chr1	6695802	6695802	A	G	0.995536	223	224	1	intronic	DNAJC11	.	.	.	rs6577583	.	.	0.6994	.	0.8	.	.	.	.	.	.	.	.	.	.	.	.	2134.43	snp	FAO=223	FDP=223	FR=.	FRO=0	FSAF=89	FSAR=134	FSRF=0	FSRR=0	FWDB=-0.0541383	FXX=0.00446409	LEN=1	MLLD=62.5379	OALT=G	OID=.	OMAPALT=G	OPOS=6695802
chr1	6704635	6704635	A	G	1	135	135	1	exonic	DNAJC11	.	synonymous SNV	DNAJC11:NM_018198:exon10:c.T1080C:p.G360G	rs200458	.	.	0.9117	.	0.97	.	.	.	.	.	.	.	.	.	.	.	.	1289.44	snp	FAO=135	FDP=135	FR=.	FRO=0	FSAF=88	FSAR=47	FSRF=0	FSRR=0	FWDB=0.000875341	FXX=0	LEN=1	MLLD=65.389	OALT=G	OID=.	OMAPALT=G	OPOS=6704635
chr1	7737799	7737799	A	G	0.993377	150	151	2	intronic	CAMTA1	.	.	.	rs3011926	.	.	0.5414	.	0.66	.	.	.	.	.	.	.	.	.	.	.	.	1415.22	snp	FAO=150	FDP=150	FR=.	FRO=0	FSAF=34	FSAR=116	FSRF=0	FSRR=0	FWDB=-0.0211999	FXX=0.00662208	LEN=1	MLLD=60.8842	OALT=G	OID=.	OMAPALT=G	OPOS=7737799
chr1	7861304	7861304	T	C	0.994334	351	353	1	intronic	PER3	.	.	.	rs707465	.	.	0.3364	.	0.58	.	.	.	.	.	.	.	.	.	.	.	.	3348.54	snp	FAO=351	FDP=351	FR=.	FRO=0	FSAF=173	FSAR=178	FSRF=0	FSRR=0	FWDB=-0.00427895	FXX=0.00566556	LEN=1	MLLD=189.226	OALT=C	OID=.	OMAPALT=C	OPOS=7861304
chr1	7869915	7869915	G	C	1	39	39	1	intronic	PER3	.	.	.	rs228668	.	.	0.9551	.	1	.	.	.	.	.	.	.	.	.	.	.	.	388.309	snp	FAO=40	FDP=40	FR=.	FRO=0	FSAF=18	FSAR=22	FSRF=0	FSRR=0	FWDB=0.0267909	FXX=0	LEN=1	MLLD=75.1621	OALT=C	OID=.	OMAPALT=C	OPOS=7869915
chr1	7870048	7870048	T	C	0.972222	35	36	1	exonic	PER3	.	synonymous SNV	PER3:NM_001289861:exon12:c.T1338C:p.S446S,PER3:NM_001289862:exon12:c.T1338C:p.S446S,PER3:NM_001289863:exon12:c.T1338C:p.S446S,PER3:NM_001289864:exon12:c.T381C:p.S127S,PER3:NM_016831:exon12:c.T1335C:p.S445S	rs228669	.	.	0.9257	.	0.97	.	.	.	.	.	.	.	.	.	.	.	.	339.192	snp	FAO=36	FDP=36	FR=.	FRO=0	FSAF=14	FSAR=22	FSRF=0	FSRR=0	FWDB=-9.80199e-05	FXX=0	LEN=1	MLLD=65.642	OALT=C	OID=.	OMAPALT=C	OPOS=7870048
chr1	7886424	7886424	G	A	1	159	159	1	intronic	PER3	.	.	.	rs697693	.	.	.	.	0.49	.	.	.	.	.	.	.	.	.	.	.	.	1521.26	snp	FAO=158	FDP=158	FR=.	FRO=0	FSAF=100	FSAR=58	FSRF=0	FSRR=0	FWDB=0.0127655	FXX=0.00628891	LEN=1	MLLD=329.32	OALT=A	OID=.	OMAPALT=A	OPOS=7886424
chr1	7887248	7887248	G	A	0.969697	64	66	2	exonic	PER3	.	synonymous SNV	PER3:NM_001289861:exon18:c.G2259A:p.P753P,PER3:NM_001289862:exon18:c.G2259A:p.P753P,PER3:NM_001289863:exon18:c.G2238A:p.P746P,PER3:NM_001289864:exon18:c.G1302A:p.P434P,PER3:NM_016831:exon18:c.G2235A:p.P745P	rs2859387	.	.	0.3556	.	0.8	.	.	.	.	.	.	.	.	.	.	.	.	578.904	snp	FAO=64	FDP=66	FR=.	FRO=2	FSAF=39	FSAR=25	FSRF=0	FSRR=2	FWDB=0.0135552	FXX=0	LEN=1	MLLD=291.733	OALT=A	OID=.	OMAPALT=A	OPOS=7887248
chr1	7887493	7887493	T	C	0.996063	253	254	1	exonic	PER3	.	nonsynonymous SNV	PER3:NM_001289861:exon18:c.T2504C:p.L835P,PER3:NM_001289862:exon18:c.T2504C:p.L835P,PER3:NM_001289863:exon18:c.T2483C:p.L828P,PER3:NM_001289864:exon18:c.T1547C:p.L516P,PER3:NM_016831:exon18:c.T2480C:p.L827P	rs228696	.	.	0.9548	.	1	.	.	1	T	0	B	0.738	N	1	P	2.89	T	2609.18	snp	FAO=272	FDP=272	FR=.	FRO=0	FSAF=117	FSAR=155	FSRF=0	FSRR=0	FWDB=-0.0127078	FXX=0.00366287	LEN=1	MLLD=102.64	OALT=C	OID=.	OMAPALT=C	OPOS=7887493
chr1	7889941	7889941	C	T	0.987786	647	655	2	exonic	PER3	.	synonymous SNV	PER3:NM_001289861:exon19:c.C2931T:p.T977T,PER3:NM_001289862:exon19:c.C2934T:p.T978T,PER3:NM_001289863:exon19:c.C2910T:p.T970T,PER3:NM_001289864:exon19:c.C1974T:p.T658T,PER3:NM_016831:exon19:c.C2907T:p.T969T	rs2640908	.	.	0.1881	.	0.5	.	.	.	.	.	.	.	.	.	.	.	.	3741.81	snp	FAO=396	FDP=396	FR=.	FRO=0	FSAF=223	FSAR=173	FSRF=0	FSRR=0	FWDB=0.0218463	FXX=0.00999975	LEN=1	MLLD=216.359	OALT=T	OID=.	OMAPALT=T	OPOS=7889941
chr1	7890053	7890053	G	A	0.969072	376	388	1	exonic	PER3	.	nonsynonymous SNV	PER3:NM_001289862:exon19:c.G3046A:p.A1016T,PER3:NM_001289864:exon19:c.G2086A:p.A696T,PER3:NM_016831:exon19:c.G3019A:p.A1007T	rs1776342	.	.	.	.	.	.	.	0.47	T	0.117	B	0	N	1	N	2.51	T	3430.72	snp	FAO=376	FDP=387	FR=.	FRO=11	FSAF=188	FSAR=188	FSRF=0	FSRR=11	FWDB=0.0596618	FXX=0.00257725	LEN=1	MLLD=173.487	OALT=A	OID=.	OMAPALT=A	OPOS=7890053
chr1	7890055	7890055	T	A	0.971576	376	387	1	exonic	PER3	.	synonymous SNV	PER3:NM_001289862:exon19:c.T3048A:p.A1016A,PER3:NM_001289864:exon19:c.T2088A:p.A696A,PER3:NM_016831:exon19:c.T3021A:p.A1007A	rs11121034	.	.	.	.	.	.	.	.	.	.	.	.	.	.	.	.	.	3427.61	snp	FAO=376	FDP=387	FR=.	FRO=11	FSAF=189	FSAR=187	FSRF=0	FSRR=11	FWDB=-0.00174109	FXX=0	LEN=1	MLLD=70.0138	OALT=A	OID=.	OMAPALT=A	OPOS=7890055
chr1	7890063	7890064	CA	TG	0.966197	343	355	1	exonic;splicing	PER3;PER3	.	nonframeshift substitution	PER3:NM_001289862:exon19:c.3056_3057TG,PER3:NM_001289864:exon19:c.2096_2097TG,PER3:NM_016831:exon19:c.3029_3030TG	.	.	.	.	.	.	.	.	.	.	.	.	.	.	.	.	.	.	3107.61	mnp	FAO=343	FDP=354	FR=.	FRO=11	FSAF=159	FSAR=184	FSRF=0	FSRR=11	FWDB=0.0574995	FXX=0.00281682	LEN=2	MLLD=137.65	OALT=TG	OID=.	OMAPALT=TG	OPOS=7890063
chr1	7890069	7890069	C	T	0.960452	340	354	1	exonic	PER3	.	nonsynonymous SNV	PER3:NM_001289862:exon19:c.C3062T:p.S1021L,PER3:NM_001289864:exon19:c.C2102T:p.S701L,PER3:NM_016831:exon19:c.C3035T:p.S1012L,PER3:NM_001289861:exon20:c.C3005T:p.S1002L,PER3:NM_001289863:exon20:c.C2984T:p.S995L	rs12750400	.	.	.	.	.	.	.	0.33	T	0.992	D	0.121	N	1	N	2.63	T	3060.03	snp	FAO=342	FDP=356	FR=.	FRO=14	FSAF=159	FSAR=183	FSRF=1	FSRR=13	FWDB=0.0962437	FXX=0	LEN=1	MLLD=196.33	OALT=T	OID=.	OMAPALT=T	OPOS=7890069
chr1	7890264	7890264	A	G	0.988889	267	270	1	intronic	PER3	.	.	.	rs1773135	.	.	0.6566	.	0.85	.	.	.	.	.	.	.	.	.	.	.	.	2555.8	snp	FAO=267	FDP=267	FR=.	FRO=0	FSAF=152	FSAR=115	FSRF=0	FSRR=0	FWDB=0.00176567	FXX=0.0111107	LEN=1	MLLD=208.606	OALT=G	OID=.	OMAPALT=G	OPOS=7890264
chr1	7913430	7913430	G	A	1	128	128	1	exonic	UTS2	.	nonsynonymous SNV	UTS2:NM_021995:exon1:c.C62T:p.T21M	rs228648	.	.	0.5692	.	0.63	.	.	0.12	T	0.216	B	.	.	1	P	1.34	T	1232.49	snp	FAO=128	FDP=128	FR=.	FRO=0	FSAF=82	FSAR=46	FSRF=0	FSRR=0	FWDB=-0.00313646	FXX=0.00775134	LEN=1	MLLD=72.1681	OALT=A	OID=.	OMAPALT=A	OPOS=7913430
chr1	7998242	7998242	C	T	1	114	114	1	intronic	TNFRSF9	.	.	.	rs371929562	.	.	0.0002	.	0.0004	.	.	.	.	.	.	.	.	.	.	.	.	1096.99	snp	FAO=115	FDP=115	FR=.	FRO=0	FSAF=58	FSAR=57	FSRF=0	FSRR=0	FWDB=0.00767595	FXX=0	LEN=1	MLLD=164.101	OALT=T	OID=.	OMAPALT=T	OPOS=7998242
chr1	8390246	8390246	T	C	1	230	230	1	intronic	SLC45A1	.	.	.	rs12565834	.	.	0.286	.	0.55	.	.	.	.	.	.	.	.	.	.	.	.	2217.29	snp	FAO=230	FDP=230	FR=.	FRO=0	FSAF=110	FSAR=120	FSRF=0	FSRR=0	FWDB=-0.0123232	FXX=0	LEN=1	MLLD=265.116	OALT=C	OID=.	OMAPALT=C	OPOS=8390246
chr1	8390888	8390888	G	A	1	108	108	1	exonic	SLC45A1	.	synonymous SNV	SLC45A1:NM_001080397:exon5:c.G1437A:p.P479P	rs2289731	.	.	0.3233	.	0.54	.	Name=Breast cancer	.	.	.	.	.	.	.	.	.	.	1036.53	snp	FAO=108	FDP=108	FR=.	FRO=0	FSAF=63	FSAR=45	FSRF=0	FSRR=0	FWDB=0.0101998	FXX=0	LEN=1	MLLD=157.084	OALT=A	OID=.	OMAPALT=A	OPOS=8390888
chr1	8404169	8404169	T	A	1	121	121	1	UTR3	SLC45A1	NM_001080397:c.*96T>A	.	.	rs6685844	.	.	.	.	1	.	.	.	.	.	.	.	.	.	.	.	.	1153.63	snp	FAO=121	FDP=121	FR=.	FRO=0	FSAF=49	FSAR=72	FSRF=0	FSRR=0	FWDB=-0.0495542	FXX=0	LEN=1	MLLD=71.4341	OALT=A	OID=.	OMAPALT=A	OPOS=8404169
chr1	8418644	8418644	C	A	0.986063	283	287	3	exonic	RERE	.	synonymous SNV	RERE:NM_001042682:exon10:c.G2289T:p.R763R,RERE:NM_001042681:exon20:c.G3951T:p.R1317R,RERE:NM_012102:exon21:c.G3951T:p.R1317R	rs11121172	.	.	0.6774	.	0.9	.	.	.	.	.	.	.	.	.	.	.	.	2666.01	snp	FAO=283	FDP=283	FR=.	FRO=0	FSAF=152	FSAR=131	FSRF=0	FSRR=0	FWDB=0.0455602	FXX=0.0139368	LEN=1	MLLD=182.626	OALT=A	OID=.	OMAPALT=A	OPOS=8418644
chr1	8418650	8418650	T	C	0.996416	278	279	1	exonic	RERE	.	synonymous SNV	RERE:NM_001042682:exon10:c.A2283G:p.R761R,RERE:NM_001042681:exon20:c.A3945G:p.R1315R,RERE:NM_012102:exon21:c.A3945G:p.R1315R	rs1058766	.	.	0.679	.	0.9	.	.	.	.	.	.	.	.	.	.	.	.	2677.95	snp	FAO=282	FDP=282	FR=.	FRO=0	FSAF=148	FSAR=134	FSRF=0	FSRR=0	FWDB=0.0249182	FXX=0.00353344	LEN=1	MLLD=207.849	OALT=C	OID=.	OMAPALT=C	OPOS=8418650
chr1	8425900	8425900	T	C	0.994307	524	527	1	exonic	RERE	.	synonymous SNV	RERE:NM_001042681:exon13:c.A1419G:p.T473T,RERE:NM_012102:exon14:c.A1419G:p.T473T	rs3753275	.	.	0.1912	.	0.41	.	Name=Educational attainment	.	.	.	.	.	.	.	.	.	.	3825.33	snp	FAO=399	FDP=399	FR=.	FRO=0	FSAF=204	FSAR=195	FSRF=0	FSRR=0	FWDB=-0.0305268	FXX=0.00249994	LEN=1	MLLD=156.306	OALT=C	OID=.	OMAPALT=C	OPOS=8425900
chr1	9063602	9063602	G	C	0.949239	187	197	2	intronic	SLC2A7	.	.	.	rs4908804	.	.	0.4609	.	0.71	.	.	.	.	.	.	.	.	.	.	.	.	1651.3	snp	FAO=189	FDP=197	FR=.	FRO=8	FSAF=59	FSAR=130	FSRF=4	FSRR=4	FWDB=0.0258548	FXX=0	LEN=1	MLLD=294.7	OALT=C	OID=.	OMAPALT=C	OPOS=9063602
chr1	9307033	9307033	G	A	0.995098	203	204	1	exonic	H6PD	.	synonymous SNV	H6PD:NM_001282587:exon3:c.G669A:p.A223A,H6PD:NM_004285:exon3:c.G636A:p.A212A	rs7524046	.	.	0.2388	.	0.42	.	.	.	.	.	.	.	.	.	.	.	.	1924.11	snp	FAO=203	FDP=203	FR=.	FRO=0	FSAF=78	FSAR=125	FSRF=0	FSRR=0	FWDB=0.0219831	FXX=0.00490172	LEN=1	MLLD=121.198	OALT=A	OID=.	OMAPALT=A	OPOS=9307033
chr1	9307138	9307138	T	C	1	76	76	1	exonic	H6PD	.	synonymous SNV	H6PD:NM_001282587:exon3:c.T774C:p.A258A,H6PD:NM_004285:exon3:c.T741C:p.A247A	rs11121350	.	.	0.2395	.	0.44	.	.	.	.	.	.	.	.	.	.	.	.	723.914	snp	FAO=76	FDP=76	FR=.	FRO=0	FSAF=33	FSAR=43	FSRF=0	FSRR=0	FWDB=0.0145235	FXX=0	LEN=1	MLLD=173.96	OALT=C	OID=.	OMAPALT=C	OPOS=9307138
chr1	9323910	9323910	G	A	1	169	169	3	exonic	H6PD	.	nonsynonymous SNV	H6PD:NM_001282587:exon5:c.G1391A:p.R464Q,H6PD:NM_004285:exon5:c.G1358A:p.R453Q	rs6688832	CLINSIG=unknown;CLNDBN=Cortisone_reductase_deficiency_1;CLNREVSTAT=no_assertion_criteria_provided;CLNACC=RCV000017511.1;CLNDSDB=MedGen:OMIM:Orphanet;CLNDSDBID=C3551716:604931:ORPHA168588	.	0.2292	.	0.49	.	.	0.49	T	0.001	B	0.301	N	1	P	-4.83	D	1627.09	snp	FAO=169	FDP=169	FR=.	FRO=0	FSAF=77	FSAR=92	FSRF=0	FSRR=0	FWDB=0.0168852	FXX=0	LEN=1	MLLD=258.8	OALT=A	OID=.	OMAPALT=A	OPOS=9323910
chr1	9416346	9416346	C	T	1	534	534	1	exonic	SPSB1	.	synonymous SNV	SPSB1:NM_025106:exon2:c.C396T:p.L132L	rs3795309	.	.	0.299	.	0.32	.	.	.	.	.	.	.	.	.	.	.	.	3853.51	snp	FAO=400	FDP=400	FR=.	FRO=0	FSAF=198	FSAR=202	FSRF=0	FSRR=0	FWDB=-0.0167876	FXX=0	LEN=1	MLLD=184.771	OALT=T	OID=.	OMAPALT=T	OPOS=9416346
chr1	9670834	9670834	C	T	0.984615	64	65	2	exonic	TMEM201	.	nonsynonymous SNV	TMEM201:NM_001130924:exon9:c.C1736T:p.P579L	rs4926472	.	.	0.8058	.	0.81	.	.	0.15	T	0.007	B	0.492	N	1	P	.	.	595.525	snp	FAO=65	FDP=65	FR=.	FRO=0	FSAF=47	FSAR=18	FSRF=0	FSRR=0	FWDB=0.152663	FXX=0	LEN=1	MLLD=68.0085	OALT=T	OID=.	OMAPALT=T	OPOS=9670834
chr1	9782556	9782556	C	T	0.994253	173	174	1	intronic	PIK3CD	.	.	.	rs11589267	.	.	0.4613	.	0.49	.	.	.	.	.	.	.	.	.	.	.	.	1649.82	snp	FAO=173	FDP=173	FR=.	FRO=0	FSAF=79	FSAR=94	FSRF=0	FSRR=0	FWDB=-0.00389079	FXX=0.0057468	LEN=1	MLLD=62.9017	OALT=T	OID=.	OMAPALT=T	OPOS=9782556
chr1	9816620	9816620	T	C	0.992	124	125	1	intronic	CLSTN1	.	.	.	rs6680090	.	.	0.9532	.	1	.	.	.	.	.	.	.	.	.	.	.	.	1166.5	snp	FAO=124	FDP=124	FR=.	FRO=0	FSAF=74	FSAR=50	FSRF=0	FSRR=0	FWDB=0.00231187	FXX=0.00799936	LEN=1	MLLD=337.857	OALT=C	OID=.	OMAPALT=C	OPOS=9816620
chr1	10386078	10386078	G	A	1	88	88	2	intronic	KIF1B	.	.	.	rs189896694	.	.	.	.	0.002	.	.	.	.	.	.	.	.	.	.	.	.	844.527	snp	FAO=88	FDP=88	FR=.	FRO=0	FSAF=36	FSAR=52	FSRF=0	FSRR=0	FWDB=0.084351	FXX=0	LEN=1	MLLD=67.0679	OALT=A	OID=.	OMAPALT=A	OPOS=10386078
chr1	10460485	10460485	T	C	1	39	39	1	exonic	PGD	.	synonymous SNV	PGD:NM_001304451:exon3:c.T120C:p.D40D,PGD:NM_001304452:exon3:c.T81C:p.D27D,PGD:NM_002631:exon3:c.T120C:p.D40D	rs1049887	.	.	0.3027	.	0.36	.	.	0	D	.	.	.	.	0	P	.	.	375.707	snp	FAO=39	FDP=39	FR=.	FRO=0	FSAF=25	FSAR=14	FSRF=0	FSRR=0	FWDB=-0.00463581	FXX=0	LEN=1	MLLD=233.731	OALT=C	OID=.	OMAPALT=C	OPOS=10460485
chr1	10473196	10473196	C	T	1	235	235	1	exonic	PGD	.	synonymous SNV	PGD:NM_001304451:exon7:c.C666T:p.D222D,PGD:NM_001304452:exon8:c.C693T:p.D231D,PGD:NM_002631:exon8:c.C732T:p.D244D	rs2229687	.	.	0.3276	.	0.39	.	.	.	.	.	.	.	.	.	.	.	.	2263.82	snp	FAO=236	FDP=236	FR=.	FRO=0	FSAF=126	FSAR=110	FSRF=0	FSRR=0	FWDB=-0.00579899	FXX=0	LEN=1	MLLD=178.893	OALT=T	OID=.	OMAPALT=T	OPOS=10473196
chr1	10479635	10479635	C	G	0.990991	110	111	1	intronic	PGD	.	.	.	rs2298570	.	.	0.4797	.	0.73	.	.	.	.	.	.	.	.	.	.	.	.	1301.77	snp	FAO=138	FDP=138	FR=.	FRO=0	FSAF=96	FSAR=42	FSRF=0	FSRR=0	FWDB=0.0365141	FXX=0.0349626	LEN=1	MLLD=117.263	OALT=G	OID=.	OMAPALT=G	OPOS=10479635
chr1	10479678	10479678	G	A	0.987013	152	154	1	intronic	PGD	.	.	.	rs1889309	.	.	0.3013	.	0.35	.	.	.	.	.	.	.	.	.	.	.	.	1434.57	snp	FAO=152	FDP=152	FR=.	FRO=0	FSAF=98	FSAR=54	FSRF=0	FSRR=0	FWDB=-0.00600272	FXX=0.0129862	LEN=1	MLLD=372.288	OALT=A	OID=.	OMAPALT=A	OPOS=10479678
chr1	10511589	10511589	T	C	1	50	50	1	exonic	APITD1-CORT,CORT	.	synonymous SNV	CORT:NM_001302:exon2:c.T255C:p.S85S,APITD1-CORT:NM_001243768:exon4:c.T369C:p.S123S,APITD1-CORT:NM_198544:exon5:c.T432C:p.S144S	rs666103	.	.	0.9375	.	0.94	.	.	.	.	.	.	.	.	.	.	.	.	482.227	snp	FAO=52	FDP=52	FR=.	FRO=0	FSAF=31	FSAR=21	FSRF=0	FSRR=0	FWDB=-0.00985102	FXX=0.0188644	LEN=1	MLLD=216.637	OALT=C	OID=.	OMAPALT=C	OPOS=10511589
chr1	10596341	10596341	C	T	0.96	96	100	2	exonic	PEX14	.	synonymous SNV	PEX14:NM_004565:exon3:c.C156T:p.F52F	rs12375	.	.	0.3221	.	0.43	.	.	.	.	.	.	.	.	.	.	.	.	856.128	snp	FAO=96	FDP=100	FR=.	FRO=4	FSAF=55	FSAR=41	FSRF=3	FSRR=1	FWDB=-0.0520712	FXX=0.00990001	LEN=1	MLLD=59.3077	OALT=T	OID=.	OMAPALT=T	OPOS=10596341
chr1	11087524	11087524	G	A	0.983389	296	301	2	exonic	MASP2	.	synonymous SNV	MASP2:NM_006610:exon11:c.C1479T:p.S493S	rs1782455	.	.	0.833	.	0.87	.	.	.	.	.	.	.	.	.	.	.	.	2750.99	snp	FAO=296	FDP=296	FR=.	FRO=0	FSAF=148	FSAR=148	FSRF=0	FSRR=0	FWDB=0.0291462	FXX=0.0166107	LEN=1	MLLD=162.995	OALT=A	OID=.	OMAPALT=A	OPOS=11087524
chr1	11090916	11090916	C	A	1	105	105	1	exonic	MASP2	.	nonsynonymous SNV	MASP2:NM_006610:exon9:c.G1111T:p.D371Y	rs12711521	.	.	0.8147	.	0.82	.	.	0.04	D	0.748	P	0.005	N	0	P	-0.28	T	1000.75	snp	FAO=105	FDP=105	FR=.	FRO=0	FSAF=44	FSAR=61	FSRF=0	FSRR=0	FWDB=0.0204457	FXX=0	LEN=1	MLLD=192.092	OALT=A	OID=.	OMAPALT=A	OPOS=11090916
chr1	11095039	11095039	C	T	1	221	221	1	intronic	MASP2	.	.	.	rs6695096	.	.	.	.	0.87	.	.	.	.	.	.	.	.	.	.	.	.	2115.73	snp	FAO=221	FDP=221	FR=.	FRO=0	FSAF=92	FSAR=129	FSRF=0	FSRR=0	FWDB=0.00377768	FXX=0	LEN=1	MLLD=178.448	OALT=T	OID=.	OMAPALT=T	OPOS=11095039
chr1	11128001	11128001	A	G	0.995413	217	218	1	intronic	EXOSC10	.	.	.	rs2791657	.	.	.	.	0.79	.	.	.	.	.	.	.	.	.	.	.	.	2069.63	snp	FAO=217	FDP=217	FR=.	FRO=0	FSAF=106	FSAR=111	FSRF=0	FSRR=0	FWDB=0.0222952	FXX=0.00458695	LEN=1	MLLD=192.421	OALT=G	OID=.	OMAPALT=G	OPOS=11128001
chr1	11128654	11128654	G	A	1	181	181	1	intronic	EXOSC10	.	.	.	rs2791655	.	.	0.7124	.	0.8	.	.	.	.	.	.	.	.	.	.	.	.	1814.02	snp	FAO=189	FDP=189	FR=.	FRO=0	FSAF=111	FSAR=78	FSRF=0	FSRR=0	FWDB=0.0190114	FXX=0	LEN=1	MLLD=157.003	OALT=A	OID=.	OMAPALT=A	OPOS=11128654
chr1	11132217	11132217	G	A	1	102	102	1	exonic	EXOSC10	.	synonymous SNV	EXOSC10:NM_002685:exon19:c.C2094T:p.R698R,EXOSC10:NM_001001998:exon20:c.C2169T:p.R723R	rs1130683	.	.	0.738	.	0.81	.	.	.	.	.	.	.	.	.	.	.	.	968.651	snp	FAO=102	FDP=102	FR=.	FRO=0	FSAF=51	FSAR=51	FSRF=0	FSRR=0	FWDB=-0.0227177	FXX=0	LEN=1	MLLD=191.263	OALT=A	OID=.	OMAPALT=A	OPOS=11132217
chr1	11141187	11141187	C	G	0.995392	216	217	2	exonic	EXOSC10	.	synonymous SNV	EXOSC10:NM_001001998:exon11:c.G1389C:p.P463P,EXOSC10:NM_002685:exon11:c.G1389C:p.P463P	rs2258621	.	.	0.7614	.	0.94	.	.	.	.	.	.	.	.	.	.	.	.	2055.68	snp	FAO=216	FDP=216	FR=.	FRO=0	FSAF=114	FSAR=102	FSRF=0	FSRR=0	FWDB=0.0240744	FXX=0.00460808	LEN=1	MLLD=57.3125	OALT=G	OID=.	OMAPALT=G	OPOS=11141187
chr1	11187893	11187893	T	C	0.994286	174	175	1	intronic	MTOR	.	.	.	rs1770344	.	.	0.9997	.	1	.	.	.	.	.	.	.	.	.	.	.	.	1658.97	snp	FAO=175	FDP=175	FR=.	FRO=0	FSAF=79	FSAR=96	FSRF=0	FSRR=0	FWDB=-0.0320758	FXX=0.0056815	LEN=1	MLLD=156.711	OALT=C	OID=.	OMAPALT=C	OPOS=11187893
chr1	11205058	11205058	C	T	0.994565	366	368	1	exonic	MTOR	.	synonymous SNV	MTOR:NM_004958:exon33:c.G4731A:p.A1577A	rs1057079	.	.	0.735	.	0.82	.	.	.	.	.	.	.	.	.	.	.	.	3541.03	snp	FAO=370	FDP=370	FR=.	FRO=0	FSAF=148	FSAR=222	FSRF=0	FSRR=0	FWDB=0.0589427	FXX=0	LEN=1	MLLD=65.274	OALT=T	OID=.	OMAPALT=T	OPOS=11205058
chr1	11288758	11288758	G	A	0.991597	118	119	1	exonic	MTOR	.	synonymous SNV	MTOR:NM_004958:exon19:c.C2997T:p.N999N	rs1064261	.	.	0.7287	.	0.92	.	.	.	.	.	.	.	.	.	.	.	.	1136.24	snp	FAO=118	FDP=118	FR=.	FRO=0	FSAF=53	FSAR=65	FSRF=0	FSRR=0	FWDB=0.0149098	FXX=0.00840265	LEN=1	MLLD=107.782	OALT=A	OID=.	OMAPALT=A	OPOS=11288758
chr1	11301714	11301714	A	G	1	136	136	1	exonic	MTOR	.	synonymous SNV	MTOR:NM_004958:exon10:c.T1437C:p.D479D	rs1135172	.	.	0.7285	.	0.88	.	.	.	.	.	.	.	.	.	.	.	.	1301.31	snp	FAO=136	FDP=136	FR=.	FRO=0	FSAF=47	FSAR=89	FSRF=0	FSRR=0	FWDB=0.00310163	FXX=0	LEN=1	MLLD=264.46	OALT=G	OID=.	OMAPALT=G	OPOS=11301714
chr1	11575260	11575260	G	T	0.981043	207	211	3	intronic	PTCHD2	.	.	.	rs17036947	.	.	.	.	0.44	.	.	.	.	.	.	.	.	.	.	.	.	1949.83	snp	FAO=208	FDP=208	FR=.	FRO=0	FSAF=122	FSAR=86	FSRF=0	FSRR=0	FWDB=0.0101362	FXX=0.0142173	LEN=1	MLLD=56.6243	OALT=T	OID=.	OMAPALT=T	OPOS=11575260
chr1	11575331	11575331	A	G	0.990521	209	211	2	intronic	PTCHD2	.	.	.	rs41274530	.	.	.	.	0.44	.	.	.	.	.	.	.	.	.	.	.	.	1991.99	snp	FAO=210	FDP=210	FR=.	FRO=0	FSAF=119	FSAR=91	FSRF=0	FSRR=0	FWDB=-0.030473	FXX=0.00473911	LEN=1	MLLD=70.5702	OALT=G	OID=.	OMAPALT=G	OPOS=11575331
chr1	11579504	11579504	G	C	0.961224	471	490	3	exonic	PTCHD2	.	nonsynonymous SNV	PTCHD2:NM_020780:exon8:c.G1982C:p.G661A	rs2072993	.	.	0.1443	.	0.47	.	.	0.36	T	0.515	P	0.004	N	0	P	-2.53	D	3516.87	snp	FAO=388	FDP=400	FR=.	FRO=12	FSAF=216	FSAR=172	FSRF=8	FSRR=4	FWDB=0.0286947	FXX=0	LEN=1	MLLD=55.7875	OALT=C	OID=.	OMAPALT=C	OPOS=11579504
chr1	11589911	11589911	G	A	0.970588	33	34	2	exonic	PTCHD2	.	synonymous SNV	PTCHD2:NM_020780:exon15:c.G2997A:p.P999P	rs2076468	.	.	0.1407	.	0.45	.	.	.	.	.	.	.	.	.	.	.	.	294.18	snp	FAO=33	FDP=34	FR=.	FRO=1	FSAF=11	FSAR=22	FSRF=0	FSRR=1	FWDB=0.0913141	FXX=0	LEN=1	MLLD=166.53	OALT=A	OID=.	OMAPALT=A	OPOS=11589911
chr1	11594400	11594400	T	C	1	183	183	1	intronic	PTCHD2	.	.	.	rs2235663	.	.	0.3727	.	0.94	.	.	.	.	.	.	.	.	.	.	.	.	1789.12	snp	FAO=187	FDP=187	FR=.	FRO=0	FSAF=91	FSAR=96	FSRF=0	FSRR=0	FWDB=-0.0235023	FXX=0.00531887	LEN=1	MLLD=199.1	OALT=C	OID=.	OMAPALT=C	OPOS=11594400
chr1	11595802	11595802	C	T	1	360	360	2	intronic	PTCHD2	.	.	.	rs2243838	.	.	.	.	0.43	.	.	.	.	.	.	.	.	.	.	.	.	3468.63	snp	FAO=360	FDP=360	FR=.	FRO=0	FSAF=200	FSAR=160	FSRF=0	FSRR=0	FWDB=-0.0186938	FXX=0	LEN=1	MLLD=80.9258	OALT=T	OID=.	OMAPALT=T	OPOS=11595802
chr1	11596762	11596762	C	T	1	108	108	1	UTR3	PTCHD2	NM_020780:c.*19C>T	.	.	rs2235666	.	.	0.1903	.	0.89	.	.	.	.	.	.	.	.	.	.	.	.	1036.06	snp	FAO=108	FDP=108	FR=.	FRO=0	FSAF=50	FSAR=58	FSRF=0	FSRR=0	FWDB=-0.0562594	FXX=0	LEN=1	MLLD=64.2395	OALT=T	OID=.	OMAPALT=T	OPOS=11596762
chr1	11708736	11708736	T	C	1	335	335	1	UTR3	FBXO2	NM_012168:c.*15A>G	.	.	rs1055547	.	.	0.7477	.	0.8	.	.	.	.	.	.	.	.	.	.	.	.	3214.42	snp	FAO=335	FDP=335	FR=.	FRO=0	FSAF=170	FSAR=165	FSRF=0	FSRR=0	FWDB=0.0186269	FXX=0	LEN=1	MLLD=76.792	OALT=C	OID=.	OMAPALT=C	OPOS=11708736
chr1	11710779	11710779	-	GCG	0.763441	71	93	1	exonic	FBXO2	.	nonframeshift insertion	FBXO2:NM_012168:exon2:c.134_135insCGC:p.A45delinsAA	rs148874459	.	ID=COSM1180447;OCCURENCE=1(prostate)	0.119	.	0.46	.	.	.	.	.	.	.	.	.	.	.	.	393.671	ins	FAO=83	FDP=91	FR=.	FRO=8	FSAF=50	FSAR=33	FSRF=5	FSRR=3	FWDB=-0.0221129	FXX=0.0108684	LEN=3	MLLD=124.887	OALT=GCG	OID=.	OMAPALT=CGCG	OPOS=11710780
chr1	11766424	11766424	C	T	1	243	243	2	exonic	DRAXIN	.	nonsynonymous SNV	DRAXIN:NM_198545:exon2:c.C109T:p.L37F	rs11121804	.	.	0.1587	.	0.29	.	.	0.6	T	0.571	P	0.17	N	1	P	0.89	T	2325.3	snp	FAO=243	FDP=243	FR=.	FRO=0	FSAF=105	FSAR=138	FSRF=0	FSRR=0	FWDB=-0.0313494	FXX=0	LEN=1	MLLD=55.6827	OALT=T	OID=.	OMAPALT=T	OPOS=11766424
chr1	11779762	11779762	C	T	1	213	213	1	UTR3	DRAXIN	NM_198545:c.*9C>T	.	.	rs12117076	.	.	0.3334	.	0.38	.	.	.	.	.	.	.	.	.	.	.	.	2036.86	snp	FAO=213	FDP=213	FR=.	FRO=0	FSAF=86	FSAR=127	FSRF=0	FSRR=0	FWDB=-0.00277819	FXX=0	LEN=1	MLLD=208.438	OALT=T	OID=.	OMAPALT=T	OPOS=11779762
chr1	11854457	11854457	G	A	1	11	11	1	exonic	MTHFR	.	synonymous SNV	MTHFR:NM_005957:exon8:c.C1305T:p.F435F	rs4846051	CLINSIG=non-pathogenic;CLNDBN=not_specified;CLNREVSTAT=criteria_provided\x2c_single_submitter;CLNACC=RCV000153514.2;CLNDSDB=MedGen;CLNDSDBID=CN169374	.	0.997	.	1	.	.	.	.	.	.	.	.	.	.	.	.	101.957	snp	FAO=11	FDP=11	FR=.	FRO=0	FSAF=6	FSAR=5	FSRF=0	FSRR=0	FWDB=0.0538111	FXX=0	LEN=1	MLLD=85.9677	OALT=A	OID=.	OMAPALT=A	OPOS=11854457
chr1	11854755	11854755	G	A	1	231	231	1	intronic	MTHFR	.	.	.	rs1994798	.	.	0.5876	.	0.78	.	.	.	.	.	.	.	.	.	.	.	.	2211.94	snp	FAO=231	FDP=231	FR=.	FRO=0	FSAF=93	FSAR=138	FSRF=0	FSRR=0	FWDB=0.0144324	FXX=0	LEN=1	MLLD=72.7552	OALT=A	OID=.	OMAPALT=A	OPOS=11854755
chr1	11884555	11884555	A	G	1	289	289	1	exonic	CLCN6	.	nonsynonymous SNV	CLCN6:NM_001256959:exon7:c.A527G:p.E176G,CLCN6:NM_001286:exon8:c.A593G:p.E198G	rs198400	.	.	0.999	.	1	.	.	1	T	0.001	B	0	N	0	P	0.63	T	2811.45	snp	FAO=294	FDP=294	FR=.	FRO=0	FSAF=155	FSAR=139	FSRF=0	FSRR=0	FWDB=0.001574	FXX=0	LEN=1	MLLD=320.637	OALT=G	OID=.	OMAPALT=G	OPOS=11884555
chr1	12157288	12157288	T	C	0.987952	164	166	2	intronic	TNFRSF8	.	.	.	rs11569835	.	.	0.1491	.	0.15	.	.	.	.	.	.	.	.	.	.	.	.	1545.26	snp	FAO=166	FDP=166	FR=.	FRO=0	FSAF=70	FSAR=96	FSRF=0	FSRR=0	FWDB=-0.0200902	FXX=0	LEN=1	MLLD=60.5851	OALT=C	OID=.	OMAPALT=C	OPOS=12157288
chr1	12175729	12175729	C	T	0.833333	5	6	3	exonic	TNFRSF8	.	nonsynonymous SNV	TNFRSF8:NM_001281430:exon7:c.C556T:p.R186C,TNFRSF8:NM_001243:exon8:c.C889T:p.R297C	rs1763642	.	.	.	.	1	.	.	1	T	0	B	.	.	0	P	-0.37	T	34.4961	snp	FAO=5	FDP=6	FR=.	FRO=1	FSAF=4	FSAR=1	FSRF=1	FSRR=0	FWDB=0.00487656	FXX=0	LEN=1	MLLD=258.225	OALT=T	OID=.	OMAPALT=T	OPOS=12175729
chr1	12316637	12316637	C	T	1	200	200	2	intronic	VPS13D	.	.	.	rs77876775	.	.	.	.	0.0089	.	.	.	.	.	.	.	.	.	.	.	.	1921.96	snp	FAO=201	FDP=201	FR=.	FRO=0	FSAF=93	FSAR=108	FSRF=0	FSRR=0	FWDB=-0.0128546	FXX=0	LEN=1	MLLD=66.0812	OALT=T	OID=.	OMAPALT=T	OPOS=12316637
chr1	12401868	12401868	A	C	0.995215	208	209	1	exonic	VPS13D	.	synonymous SNV	VPS13D:NM_018156:exon40:c.A8583C:p.P2861P,VPS13D:NM_015378:exon41:c.A8658C:p.P2886P	rs28551666	.	.	0.8036	.	0.9	.	.	.	.	.	.	.	.	0	P	.	.	2010.41	snp	FAO=211	FDP=211	FR=.	FRO=0	FSAF=101	FSAR=110	FSRF=0	FSRR=0	FWDB=0.0292709	FXX=0.014018	LEN=1	MLLD=308.487	OALT=C	OID=.	OMAPALT=C	OPOS=12401868
chr1	12418700	12418700	T	C	0.994253	173	174	1	intronic	VPS13D	.	.	.	rs10864552	.	.	0.904	.	1	.	.	.	.	.	.	.	.	.	.	.	.	1653.43	snp	FAO=173	FDP=173	FR=.	FRO=0	FSAF=91	FSAR=82	FSRF=0	FSRR=0	FWDB=0.0478032	FXX=0.0057468	LEN=1	MLLD=169.327	OALT=C	OID=.	OMAPALT=C	OPOS=12418700
chr1	12628471	12628471	A	C	0.98579	555	563	4	intronic	DHRS3	.	.	.	rs4072868	.	.	0.244	.	0.25	.	.	.	.	.	.	.	.	.	.	.	.	3741.98	snp	FAO=396	FDP=396	FR=.	FRO=0	FSAF=141	FSAR=255	FSRF=0	FSRR=0	FWDB=0.029435	FXX=0.00999975	LEN=1	MLLD=324.346	OALT=C	OID=.	OMAPALT=C	OPOS=12628471
chr1	12632992	12632992	A	G	0.991131	447	451	1	intronic	DHRS3	.	.	.	rs4846122	.	.	.	.	0.2	.	.	.	.	.	.	.	.	.	.	.	.	3722.2	snp	FAO=394	FDP=394	FR=.	FRO=0	FSAF=196	FSAR=198	FSRF=0	FSRR=0	FWDB=0.0497194	FXX=0.0149996	LEN=1	MLLD=236.463	OALT=G	OID=.	OMAPALT=G	OPOS=12632992
chr1	12638964	12638964	T	C	1	219	219	1	exonic	DHRS3	.	synonymous SNV	DHRS3:NM_004753:exon4:c.A480G:p.P160P	rs2275875	.	.	0.8564	.	0.9	.	.	.	.	.	.	.	.	.	.	.	.	2108.36	snp	FAO=219	FDP=219	FR=.	FRO=0	FSAF=108	FSAR=111	FSRF=0	FSRR=0	FWDB=-0.016196	FXX=0	LEN=1	MLLD=203.785	OALT=C	OID=.	OMAPALT=C	OPOS=12638964
chr1	12640650	12640650	C	T	0.987952	246	249	2	exonic	DHRS3	.	synonymous SNV	DHRS3:NM_004753:exon2:c.G240A:p.T80T	rs11540058	.	.	0.2071	.	0.21	.	.	.	.	.	.	.	.	.	.	.	.	2316.15	snp	FAO=246	FDP=246	FR=.	FRO=0	FSAF=108	FSAR=138	FSRF=0	FSRR=0	FWDB=-0.00993486	FXX=0.0120477	LEN=1	MLLD=222.49	OALT=T	OID=.	OMAPALT=T	OPOS=12640650
chr1	12776218	12776218	A	C	0.997167	352	353	1	exonic	AADACL3	.	unknown	UNKNOWN	rs3000860	.	.	.	.	0.92	.	.	.	.	.	.	.	.	.	.	.	.	3338.53	snp	FAO=350	FDP=350	FR=.	FRO=0	FSAF=163	FSAR=187	FSRF=0	FSRR=0	FWDB=0.0146393	FXX=0.0112991	LEN=1	MLLD=75.1946	OALT=C	OID=.	OMAPALT=C	OPOS=12776218
chr1	12776344	12776344	A	T	0.997151	350	351	1	exonic	AADACL3	.	unknown	UNKNOWN	rs3000859	.	.	0.8313	.	0.85	.	.	1	T	0	B	.	.	0	P	3.47	T	3338.32	snp	FAO=348	FDP=348	FR=.	FRO=0	FSAF=150	FSAR=198	FSRF=0	FSRR=0	FWDB=0.0366055	FXX=0.00854676	LEN=1	MLLD=223.193	OALT=T	OID=.	OMAPALT=T	OPOS=12776344
chr1	12835868	12835868	T	C	1	329	329	1	exonic	PRAMEF12	.	nonsynonymous SNV	PRAMEF12:NM_001080830:exon2:c.T470C:p.M157T	rs1812242	.	.	0.8035	.	0.85	.	.	0.56	T	0	B	0.017	N	1	P	5.51	T	3174.09	snp	FAO=331	FDP=331	FR=.	FRO=0	FSAF=160	FSAR=171	FSRF=0	FSRR=0	FWDB=0.0404363	FXX=0	LEN=1	MLLD=203.871	OALT=C	OID=.	OMAPALT=C	OPOS=12835868
chr1	12837634	12837634	T	A	0.979381	190	194	2	exonic	PRAMEF12	.	synonymous SNV	PRAMEF12:NM_001080830:exon3:c.T1344A:p.I448I	rs848578	.	.	0.8117	.	0.84	.	.	.	.	.	.	.	.	.	.	.	.	1749.46	snp	FAO=190	FDP=194	FR=.	FRO=4	FSAF=95	FSAR=95	FSRF=3	FSRR=1	FWDB=0.0649962	FXX=0	LEN=1	MLLD=64.2937	OALT=A	OID=.	OMAPALT=A	OPOS=12837634
chr1	12854428	12854428	C	T	1	5	5	2	exonic	PRAMEF1	.	nonsynonymous SNV	PRAMEF1:NM_023013:exon3:c.C652T:p.P218S	rs1769774	.	.	0.3157	.	0.38	.	.	0.44	T	0.014	B	0.05	N	1	P	2.49	T	38.3456	snp	FAO=5	FDP=5	FR=.	FRO=0	FSAF=3	FSAR=2	FSRF=0	FSRR=0	FWDB=0.0278747	FXX=0	LEN=1	MLLD=185.017	OALT=T	OID=.	OMAPALT=T	OPOS=12854428
chr1	12854530	12854530	C	G	0.875	7	8	2	exonic	PRAMEF1	.	nonsynonymous SNV	PRAMEF1:NM_023013:exon3:c.C754G:p.Q252E	rs1063776	.	.	0.856	.	0.93	.	.	1	T	0	B	0.56	N	1	P	5.57	T	56.3578	snp	FAO=7	FDP=8	FR=.	FRO=1	FSAF=3	FSAR=4	FSRF=0	FSRR=1	FWDB=-0.0748899	FXX=0	LEN=1	MLLD=104.155	OALT=G	OID=.	OMAPALT=G	OPOS=12854530
chr1	12854544	12854544	T	C	1	9	9	2	exonic	PRAMEF1	.	synonymous SNV	PRAMEF1:NM_023013:exon3:c.T768C:p.V256V	rs1063778	.	.	0.3601	.	0.52	.	.	.	.	.	.	.	.	.	.	.	.	86.7584	snp	FAO=9	FDP=9	FR=.	FRO=0	FSAF=4	FSAR=5	FSRF=0	FSRR=0	FWDB=0.0209763	FXX=0	LEN=1	MLLD=235.256	OALT=C	OID=.	OMAPALT=C	OPOS=12854544
chr1	12854716	12854716	A	G	1	21	21	1	intronic	PRAMEF1	.	.	.	rs1737150	.	.	.	.	0.49	.	.	.	.	.	.	.	.	.	.	.	.	195.16	snp	FAO=21	FDP=21	FR=.	FRO=0	FSAF=2	FSAR=19	FSRF=0	FSRR=0	FWDB=-0.0208455	FXX=0	LEN=1	MLLD=76.4685	OALT=G	OID=.	OMAPALT=G	OPOS=12854716
chr1	12855835	12855835	C	G	0.986842	225	228	3	exonic	PRAMEF1	.	nonsynonymous SNV	PRAMEF1:NM_001294139:exon2:c.C380G:p.A127G,PRAMEF1:NM_023013:exon4:c.C1115G:p.A372G	rs1063795	.	.	.	.	1	.	.	0.09	T	0.005	B	0	N	1	P	2.59	T	2128.62	snp	FAO=227	FDP=227	FR=.	FRO=0	FSAF=131	FSAR=96	FSRF=0	FSRR=0	FWDB=-0.0118248	FXX=0.00438577	LEN=1	MLLD=63.6152	OALT=G	OID=.	OMAPALT=G	OPOS=12855835
chr1	12855845	12855845	G	C	0.995614	227	228	2	exonic	PRAMEF1	.	synonymous SNV	PRAMEF1:NM_001294139:exon2:c.G390C:p.R130R,PRAMEF1:NM_023013:exon4:c.G1125C:p.R375R	rs1063797	.	.	.	.	1	.	.	.	.	.	.	.	.	.	.	.	.	2164.36	snp	FAO=227	FDP=227	FR=.	FRO=0	FSAF=131	FSAR=96	FSRF=0	FSRR=0	FWDB=0.00214586	FXX=0.00438577	LEN=1	MLLD=129.017	OALT=C	OID=.	OMAPALT=C	OPOS=12855845
chr1	12855878	12855878	A	C	0.991228	226	228	3	exonic	PRAMEF1	.	nonsynonymous SNV	PRAMEF1:NM_001294139:exon2:c.A423C:p.R141S,PRAMEF1:NM_023013:exon4:c.A1158C:p.R386S	rs1052908	.	.	.	.	0.44	.	.	0.27	T	0	B	0.182	N	1	P	3.13	T	2152.96	snp	FAO=226	FDP=226	FR=.	FRO=0	FSAF=130	FSAR=96	FSRF=0	FSRR=0	FWDB=-0.00612789	FXX=0.00877155	LEN=1	MLLD=224.069	OALT=C	OID=.	OMAPALT=C	OPOS=12855878
chr1	12856010	12856010	C	G	0.583333	7	12	1	exonic	PRAMEF1	.	nonsynonymous SNV	PRAMEF1:NM_001294139:exon2:c.C555G:p.F185L,PRAMEF1:NM_023013:exon4:c.C1290G:p.F430L	rs61775053	.	.	.	.	0.49	.	.	1	T	0.006	B	0.932	N	1	N	0.91	T	43.1803	snp	FAO=7	FDP=12	FR=.	FRO=5	FSAF=6	FSAR=1	FSRF=3	FSRR=2	FWDB=0.0251769	FXX=0	LEN=1	MLLD=73.3977	OALT=G	OID=.	OMAPALT=G	OPOS=12856010
chr1	12856111	12856111	C	T	0.583333	7	12	2	exonic	PRAMEF1	.	nonsynonymous SNV	PRAMEF1:NM_001294139:exon2:c.C656T:p.P219L,PRAMEF1:NM_023013:exon4:c.C1391T:p.P464L	rs61775054	.	.	.	.	0.5	.	.	0.58	T	0.097	B	0	N	1	N	5.17	T	43.0473	snp	FAO=7	FDP=12	FR=.	FRO=5	FSAF=2	FSAR=5	FSRF=1	FSRR=4	FWDB=-0.0397073	FXX=0	LEN=1	MLLD=233.92	OALT=T	OID=.	OMAPALT=T	OPOS=12856111
chr1	12856146	12856146	G	A	0.428571	3	7	3	UTR3	PRAMEF1	NM_023013:c.*1G>A,NM_001294139:c.*1G>A	.	.	rs1974302	.	.	.	.	0.31	.	.	.	.	.	.	.	.	.	.	.	.	15.7814	snp	FAO=3	FDP=7	FR=.	FRO=4	FSAF=0	FSAR=3	FSRF=0	FSRR=4	FWDB=0	FXX=0	LEN=1	MLLD=294.012	OALT=A	OID=.	OMAPALT=A	OPOS=12856146
chr1	12856153	12856153	G	A	0.571429	4	7	1	UTR3	PRAMEF1	NM_023013:c.*8G>A,NM_001294139:c.*8G>A	.	.	rs61775055	.	.	.	.	0.49	.	.	.	.	.	.	.	.	.	.	.	.	23.3199	snp	FAO=4	FDP=7	FR=.	FRO=3	FSAF=0	FSAR=4	FSRF=0	FSRR=3	FWDB=0	FXX=0	LEN=1	MLLD=170.776	OALT=A	OID=.	OMAPALT=A	OPOS=12856153
chr1	12887549	12887549	T	C	0.777778	14	18	2	exonic	PRAMEF11	.	unknown	UNKNOWN	rs2994114	.	.	.	.	1	.	.	0.4	T	0	B	0.003	N	1	P	3.57	T	115.171	snp	FAO=15	FDP=18	FR=.	FRO=3	FSAF=4	FSAR=11	FSRF=0	FSRR=3	FWDB=0.202611	FXX=0	LEN=1	MLLD=67.5548	OALT=C	OID=.	OMAPALT=C	OPOS=12887549
chr1	12907837	12907837	C	T	0.556774	711	1277	2	exonic	HNRNPCL1,HNRNPCL3,HNRNPCL4	.	synonymous SNV	HNRNPCL3:NM_001146181:exon1:c.G306A:p.A102A,HNRNPCL4:NM_001302551:exon1:c.G306A:p.A102A,HNRNPCL1:NM_001013631:exon2:c.G306A:p.A102A	rs1736811	.	.	.	.	0.51	.	.	.	.	.	.	.	.	.	.	.	.	1151	snp	FAO=231	FDP=400	FR=.	FRO=169	FSAF=126	FSAR=105	FSRF=87	FSRR=82	FWDB=-0.00284737	FXX=0	LEN=1	MLLD=156.189	OALT=T	OID=.	OMAPALT=T	OPOS=12907837
chr1	12907885	12907885	T	C	0.339559	400	1178	1	exonic	HNRNPCL1,HNRNPCL3,HNRNPCL4	.	synonymous SNV	HNRNPCL3:NM_001146181:exon1:c.A258G:p.A86A,HNRNPCL4:NM_001302551:exon1:c.A258G:p.A86A,HNRNPCL1:NM_001013631:exon2:c.A258G:p.A86A	rs848418	.	.	.	.	0.96	.	.	.	.	.	.	.	.	.	.	.	.	349.833	snp	FAO=136	FDP=400	FR=.	FRO=264	FSAF=77	FSAR=59	FSRF=124	FSRR=140	FWDB=0.0295407	FXX=0	LEN=1	MLLD=63.2568	OALT=C	OID=.	OMAPALT=C	OPOS=12907885
chr1	12921332	12921332	T	C	0.257732	50	194	1	exonic	PRAMEF2	.	nonsynonymous SNV	PRAMEF2:NM_023014:exon4:c.T1123C:p.C375R	rs17039307	.	.	.	.	0.47	.	.	1	T	0	B	0.433	N	0.887	N	3.03	T	94.4495	snp	FAO=51	FDP=192	FR=.	FRO=141	FSAF=2	FSAR=49	FSRF=66	FSRR=75	FWDB=-0.0336042	FXX=0.0103087	LEN=1	MLLD=124.938	OALT=C	OID=.	OMAPALT=C	OPOS=12921332
chr1	13183439	13183439	T	C	1	328	328	1	exonic	HNRNPCL2	.	nonsynonymous SNV	HNRNPCL2:NM_001136561:exon2:c.A434G:p.H145R	rs28713604	.	.	.	.	0.82	.	.	.	.	.	.	.	.	.	.	.	.	3156.95	snp	FAO=328	FDP=328	FR=.	FRO=0	FSAF=161	FSAR=167	FSRF=0	FSRR=0	FWDB=0.00615108	FXX=0.00303942	LEN=1	MLLD=106.854	OALT=C	OID=.	OMAPALT=C	OPOS=13183439
chr1	13448351	13448351	T	C	1	7	7	1	exonic	LOC400736,PRAMEF14	.	nonsynonymous SNV	PRAMEF14:NM_001024661:exon4:c.A1124G:p.H375R,LOC400736:NM_001291380:exon4:c.A1124G:p.H375R	rs71183793	.	.	.	.	0.97	.	.	1	T	0	B	0.678	N	1	P	3.03	T	61.403	snp	FAO=7	FDP=7	FR=.	FRO=0	FSAF=0	FSAR=7	FSRF=0	FSRR=0	FWDB=0	FXX=0	LEN=1	MLLD=87.7188	OALT=C	OID=.	OMAPALT=C	OPOS=13448351
chr1	13802325	13802325	T	C	0.993902	163	164	2	exonic	LRRC38	.	nonsynonymous SNV	LRRC38:NM_001010847:exon2:c.A874G:p.K292E	rs3013105	.	.	.	.	0.62	.	.	1	T	0	B	0.083	N	1	P	0.28	T	1539.63	snp	FAO=163	FDP=163	FR=.	FRO=0	FSAF=79	FSAR=84	FSRF=0	FSRR=0	FWDB=-0.0123735	FXX=0.00609719	LEN=1	MLLD=274.597	OALT=C	OID=.	OMAPALT=C	OPOS=13802325
chr1	13802437	13802437	G	A	1	176	176	2	exonic	LRRC38	.	synonymous SNV	LRRC38:NM_001010847:exon2:c.C762T:p.S254S	rs3013106	.	.	.	.	0.43	.	.	.	.	.	.	.	.	.	.	.	.	1686.31	snp	FAO=176	FDP=176	FR=.	FRO=0	FSAF=75	FSAR=101	FSRF=0	FSRR=0	FWDB=-0.01593	FXX=0	LEN=1	MLLD=231.949	OALT=A	OID=.	OMAPALT=A	OPOS=13802437
chr1	13940864	13940864	C	G	1	219	219	1	exonic	PDPN	.	nonsynonymous SNV	PDPN:NM_001006624:exon5:c.C314G:p.A105G,PDPN:NM_001006625:exon5:c.C314G:p.A105G,PDPN:NM_006474:exon5:c.C668G:p.A223G,PDPN:NM_198389:exon5:c.C668G:p.A223G	rs2486188	.	.	0.9548	.	1	.	.	1	T	0	B	0.018	N	1	P	2.71	T	2120.92	snp	FAO=220	FDP=220	FR=.	FRO=0	FSAF=100	FSAR=120	FSRF=0	FSRR=0	FWDB=-0.0346292	FXX=0	LEN=1	MLLD=87.5172	OALT=G	OID=.	OMAPALT=G	OPOS=13940864
chr1	14059395	14059395	T	C	0.901408	128	142	2	intronic	PRDM2	.	.	.	rs33969518	.	.	0.2259	.	0.35	.	.	.	.	.	.	.	.	.	.	.	.	1054.07	snp	FAO=129	FDP=143	FR=.	FRO=14	FSAF=64	FSAR=65	FSRF=0	FSRR=14	FWDB=0.045955	FXX=0	LEN=1	MLLD=161.448	OALT=C	OID=.	OMAPALT=C	OPOS=14059395
chr1	14143003	14143003	A	G	1	112	112	1	exonic	PRDM2	.	nonsynonymous SNV	PRDM2:NM_001135610:exon7:c.A593G:p.Q198R	rs1046331	.	.	0.8436	.	0.93	.	.	0.49	T	0	B	.	.	1	P	0.56	T	1107.3	snp	FAO=116	FDP=116	FR=.	FRO=0	FSAF=39	FSAR=77	FSRF=0	FSRR=0	FWDB=0.00816021	FXX=0	LEN=1	MLLD=148.974	OALT=G	OID=.	OMAPALT=G	OPOS=14143003
chr1	15541537	15541537	C	T	1	94	94	1	UTR5	TMEM51	NM_001136217:c.-47C>T,NM_001136216:c.-47C>T,NM_001136218:c.-47C>T,NM_018022:c.-47C>T	.	.	rs3753314	.	.	0.87	.	0.98	.	.	.	.	.	.	.	.	.	.	.	.	893.104	snp	FAO=94	FDP=94	FR=.	FRO=0	FSAF=44	FSAR=50	FSRF=0	FSRR=0	FWDB=-0.00537774	FXX=0	LEN=1	MLLD=82.6985	OALT=T	OID=.	OMAPALT=T	OPOS=15541537
chr1	15541607	15541607	T	C	0.977011	85	87	1	exonic	TMEM51	.	synonymous SNV	TMEM51:NM_001136217:exon2:c.T24C:p.N8N,TMEM51:NM_018022:exon2:c.T24C:p.N8N,TMEM51:NM_001136216:exon3:c.T24C:p.N8N,TMEM51:NM_001136218:exon3:c.T24C:p.N8N	rs3820065	.	.	0.1687	.	0.33	.	.	.	.	.	.	.	.	.	.	.	.	808.961	snp	FAO=86	FDP=87	FR=.	FRO=1	FSAF=35	FSAR=51	FSRF=1	FSRR=0	FWDB=0.0150871	FXX=0.0113623	LEN=1	MLLD=75.8995	OALT=C	OID=.	OMAPALT=C	OPOS=15541607
chr1	15599025	15599025	G	A	0.994302	349	351	2	exonic	FHAD1	.	synonymous SNV	FHAD1:NM_052929:exon3:c.G300A:p.P100P	rs75432354	.	.	0.1612	.	0.26	.	.	.	.	.	.	.	.	.	.	.	.	3330.68	snp	FAO=349	FDP=349	FR=.	FRO=0	FSAF=146	FSAR=203	FSRF=0	FSRR=0	FWDB=0.000451689	FXX=0.00569784	LEN=1	MLLD=173.428	OALT=A	OID=.	OMAPALT=A	OPOS=15599025
chr1	15599069	15599069	G	A	1	347	347	1	intronic	FHAD1	.	.	.	rs56987602	.	.	.	.	0.23	.	.	.	.	.	.	.	.	.	.	.	.	3334.82	snp	FAO=347	FDP=347	FR=.	FRO=0	FSAF=141	FSAR=206	FSRF=0	FSRR=0	FWDB=-0.00887492	FXX=0	LEN=1	MLLD=310.669	OALT=A	OID=.	OMAPALT=A	OPOS=15599069
chr1	15653503	15653503	A	G	1	214	214	1	intronic	FHAD1	.	.	.	rs7532559	.	.	0.3124	.	0.45	.	.	.	.	.	.	.	.	.	.	.	.	2049.95	snp	FAO=214	FDP=214	FR=.	FRO=0	FSAF=128	FSAR=86	FSRF=0	FSRR=0	FWDB=0.0142731	FXX=0.00465095	LEN=1	MLLD=266.048	OALT=G	OID=.	OMAPALT=G	OPOS=15653503
chr1	15653563	15653563	C	T	0.991453	232	234	1	exonic	FHAD1	.	synonymous SNV	FHAD1:NM_052929:exon12:c.C1482T:p.H494H	rs3765357	.	.	0.2967	.	0.44	.	.	.	.	.	.	.	.	0	P	.	.	2246.41	snp	FAO=237	FDP=237	FR=.	FRO=0	FSAF=128	FSAR=109	FSRF=0	FSRR=0	FWDB=0.0428017	FXX=0.00836785	LEN=1	MLLD=53.5076	OALT=T	OID=.	OMAPALT=T	OPOS=15653563
chr1	15668276	15668276	G	A	0.995868	241	242	2	exonic	FHAD1	.	nonsynonymous SNV	FHAD1:NM_052929:exon15:c.G1951A:p.G651R	rs763821	.	.	0.3994	.	0.51	.	.	0.53	T	0	B	0.554	N	0	P	-1.68	D	2320.01	snp	FAO=244	FDP=244	FR=.	FRO=0	FSAF=137	FSAR=107	FSRF=0	FSRR=0	FWDB=0.079118	FXX=0.00408147	LEN=1	MLLD=54.8905	OALT=A	OID=.	OMAPALT=A	OPOS=15668276
chr1	15708557	15708557	G	A	0.990762	429	433	1	exonic	FHAD1	.	synonymous SNV	FHAD1:NM_052929:exon30:c.G3990A:p.S1330S	rs35816204	.	.	0.0321	.	0.044	.	.	.	.	.	.	.	.	1	D	.	.	3754.01	snp	FAO=396	FDP=396	FR=.	FRO=0	FSAF=194	FSAR=202	FSRF=0	FSRR=0	FWDB=-0.035808	FXX=0.00999975	LEN=1	MLLD=193.345	OALT=A	OID=.	OMAPALT=A	OPOS=15708557
chr1	15723843	15723843	G	A	0.993333	298	300	1	exonic	FHAD1	.	synonymous SNV	FHAD1:NM_052929:exon31:c.G4173A:p.L1391L	rs2294490	.	.	0.462	.	0.47	.	.	.	.	.	.	.	.	.	.	.	.	2881.56	snp	FAO=299	FDP=299	FR=.	FRO=0	FSAF=140	FSAR=159	FSRF=0	FSRR=0	FWDB=0.00650067	FXX=0.00333322	LEN=1	MLLD=203.802	OALT=A	OID=.	OMAPALT=A	OPOS=15723843
chr1	15755248	15755248	C	T	1	121	121	2	UTR3	EFHD2	NM_024329:c.*28C>T	.	.	rs3765372	.	.	0.1305	.	0.3	.	.	.	.	.	.	.	.	.	.	.	.	1153.64	snp	FAO=121	FDP=121	FR=.	FRO=0	FSAF=50	FSAR=71	FSRF=0	FSRR=0	FWDB=0.0195632	FXX=0	LEN=1	MLLD=110.816	OALT=T	OID=.	OMAPALT=T	OPOS=15755248
chr1	15769876	15769876	-	C	0.926316	88	95	2	intronic	CTRC	.	.	.	rs35149641	.	.	1	.	1	.	.	.	.	.	.	.	.	.	.	.	.	535.454	ins	FAO=95	FDP=95	FR=.	FRO=0	FSAF=31	FSAR=64	FSRF=0	FSRR=0	FWDB=0.151064	FXX=0	LEN=1	MLLD=21.4312	OALT=C	OID=.	OMAPALT=GC	OPOS=15769877
chr1	15812432	15812432	A	G	0.991091	445	449	1	exonic	CELA2B	.	nonsynonymous SNV	CELA2B:NM_015849:exon6:c.A530G:p.Q177R	rs6429745	.	.	0.9998	.	1	.	.	0.37	T	0	B	0.305	N	1	P	-2.38	D	3771.7	snp	FAO=397	FDP=397	FR=.	FRO=0	FSAF=213	FSAR=184	FSRF=0	FSRR=0	FWDB=0.00253715	FXX=0.00749981	LEN=1	MLLD=155.47	OALT=G	OID=.	OMAPALT=G	OPOS=15812432
chr1	15813751	15813751	C	T	1	182	182	1	intronic	CELA2B	.	.	.	rs2011159	.	.	1	.	1	.	.	.	.	.	.	.	.	.	.	.	.	1737.61	snp	FAO=182	FDP=182	FR=.	FRO=0	FSAF=127	FSAR=55	FSRF=0	FSRR=0	FWDB=-0.0409517	FXX=0	LEN=1	MLLD=65.2612	OALT=T	OID=.	OMAPALT=T	OPOS=15813751
chr1	15831156	15831156	G	C	0.64939	213	328	4	exonic	CASP9	.	nonsynonymous SNV	CASP9:NM_001229:exon6:c.C818G:p.P273R,CASP9:NM_032996:exon6:c.C569G:p.P190R	.	.	.	.	.	.	.	.	0.12	T	1	D	0	D	1	D	3.88	T	1207.27	snp	FAO=213	FDP=328	FR=.	FRO=115	FSAF=114	FSAR=99	FSRF=60	FSRR=55	FWDB=0.00423049	FXX=0	LEN=1	MLLD=266.512	OALT=C	OID=.	OMAPALT=C	OPOS=15831156
chr1	15987699	15987699	T	C	0.314465	50	159	2	exonic	RSC1A1	.	nonsynonymous SNV	RSC1A1:NM_006511:exon1:c.T1336C:p.F446L	.	.	.	.	.	.	.	.	1	T	0.002	B	0.958	N	1	N	2.07	T	120.19	snp	FAO=50	FDP=160	FR=.	FRO=110	FSAF=34	FSAR=16	FSRF=49	FSRR=61	FWDB=0.0384204	FXX=0	LEN=1	MLLD=62.4537	OALT=C	OID=.	OMAPALT=C	OPOS=15987699
chr1	16096893	16096893	C	T	0.960526	73	76	4	intronic	FBLIM1	.	.	.	rs12146078	.	.	0.2228	.	0.42	.	.	.	.	.	.	.	.	.	.	.	.	651.528	snp	FAO=73	FDP=76	FR=.	FRO=3	FSAF=33	FSAR=40	FSRF=3	FSRR=0	FWDB=0.0180105	FXX=0	LEN=1	MLLD=229.432	OALT=T	OID=.	OMAPALT=T	OPOS=16096893
chr1	16096934	16096934	C	T	0.971429	68	70	6	exonic	FBLIM1	.	nonsynonymous SNV	FBLIM1:NM_001024216:exon2:c.C281T:p.S94F,FBLIM1:NM_001024215:exon5:c.C572T:p.S191F,FBLIM1:NM_017556:exon6:c.C572T:p.S191F	rs10927851	.	.	0.7119	.	0.83	.	.	0.73	T	0.997	D	0.059	N	0.025	P	0.93	T	668.522	snp	FAO=75	FDP=76	FR=.	FRO=1	FSAF=33	FSAR=42	FSRF=1	FSRR=0	FWDB=0.0628667	FXX=0.0129853	LEN=1	MLLD=51.5388	OALT=T	OID=.	OMAPALT=T	OPOS=16096934
chr1	16111014	16111014	C	T	0.986486	73	74	1	intronic	FBLIM1	.	.	.	rs144567113	.	.	0.0205	.	0.021	.	.	.	.	.	.	.	.	.	.	.	.	675.28	snp	FAO=73	FDP=74	FR=.	FRO=1	FSAF=40	FSAR=33	FSRF=0	FSRR=1	FWDB=-0.000766643	FXX=0	LEN=1	MLLD=150.536	OALT=T	OID=.	OMAPALT=T	OPOS=16111014
chr1	16271260	16271260	G	A	1	88	88	1	exonic	ZBTB17	.	synonymous SNV	ZBTB17:NM_001242884:exon7:c.C756T:p.F252F,ZBTB17:NM_001287603:exon8:c.C1002T:p.F334F,ZBTB17:NM_001287604:exon8:c.C774T:p.F258F,ZBTB17:NM_003443:exon8:c.C1002T:p.F334F	rs9661939	.	.	0.3026	.	0.44	.	.	.	.	.	.	.	.	.	.	.	.	868.74	snp	FAO=92	FDP=92	FR=.	FRO=0	FSAF=48	FSAR=44	FSRF=0	FSRR=0	FWDB=0.00144468	FXX=0	LEN=1	MLLD=188.844	OALT=A	OID=.	OMAPALT=A	OPOS=16271260
chr1	16272250	16272250	A	G	1	121	121	1	exonic	ZBTB17	.	synonymous SNV	ZBTB17:NM_001242884:exon5:c.T375C:p.A125A,ZBTB17:NM_001287603:exon6:c.T621C:p.A207A,ZBTB17:NM_001287604:exon6:c.T393C:p.A131A,ZBTB17:NM_003443:exon6:c.T621C:p.A207A	rs848217	.	.	0.4872	.	0.72	.	.	.	.	.	.	.	.	.	.	.	.	1153.63	snp	FAO=121	FDP=121	FR=.	FRO=0	FSAF=47	FSAR=74	FSRF=0	FSRR=0	FWDB=0.00165741	FXX=0	LEN=1	MLLD=88.0125	OALT=G	OID=.	OMAPALT=G	OPOS=16272250
chr1	16370899	16370899	G	A	0.966942	117	121	4	intronic	CLCNKB	.	.	.	rs945394	.	.	.	.	0.69	.	.	.	.	.	.	.	.	.	.	.	.	1055.5	snp	FAO=117	FDP=121	FR=.	FRO=4	FSAF=55	FSAR=62	FSRF=0	FSRR=4	FWDB=0.00251269	FXX=0	LEN=1	MLLD=230.007	OALT=A	OID=.	OMAPALT=A	OPOS=16370899
chr1	16371067	16371067	G	T	0.943262	133	141	1	exonic	CLCNKB	.	nonsynonymous SNV	CLCNKB:NM_000085:exon2:c.G80T:p.R27L	rs2015352	.	.	0.6422	.	0.76	.	.	0.22	T	0.468	P	0.094	N	0	P	-1.92	D	1172.72	snp	FAO=136	FDP=141	FR=.	FRO=5	FSAF=45	FSAR=91	FSRF=5	FSRR=0	FWDB=0.130394	FXX=0	LEN=1	MLLD=76.9283	OALT=T	OID=.	OMAPALT=T	OPOS=16371067
chr1	16372003	16372003	G	C	1	304	304	1	intronic	CLCNKB	.	.	.	rs6604910	.	.	0.6429	.	0.75	.	.	.	.	.	.	.	.	.	.	.	.	2914.08	snp	FAO=304	FDP=304	FR=.	FRO=0	FSAF=161	FSAR=143	FSRF=0	FSRR=0	FWDB=0.0282942	FXX=0	LEN=1	MLLD=67.2968	OALT=C	OID=.	OMAPALT=C	OPOS=16372003
chr1	16373124	16373124	A	G	1	188	188	1	exonic	CLCNKB	.	synonymous SNV	CLCNKB:NM_000085:exon4:c.A324G:p.S108S	rs5257	.	.	0.8117	.	0.99	.	.	.	.	.	.	.	.	.	.	.	.	1854.46	snp	FAO=194	FDP=194	FR=.	FRO=0	FSAF=111	FSAR=83	FSRF=0	FSRR=0	FWDB=0.0333371	FXX=0	LEN=1	MLLD=193.387	OALT=G	OID=.	OMAPALT=G	OPOS=16373124
chr1	16374533	16374533	G	C	0.714286	140	196	3	exonic	CLCNKB	.	synonymous SNV	CLCNKB:NM_000085:exon5:c.G492C:p.G164G	rs2014562	.	.	0.9364	.	1	.	.	.	.	.	.	.	.	.	.	.	.	934.108	snp	FAO=144	FDP=196	FR=.	FRO=52	FSAF=40	FSAR=104	FSRF=52	FSRR=0	FWDB=0.0167434	FXX=0	LEN=1	MLLD=276.704	OALT=C	OID=.	OMAPALT=C	OPOS=16374533
chr1	16374994	16374994	C	T	0.965753	141	146	5	intronic	CLCNKB	.	.	.	rs1889788	.	.	.	.	0.99	.	.	.	.	.	.	.	.	.	.	.	.	1271.25	snp	FAO=141	FDP=146	FR=.	FRO=5	FSAF=76	FSAR=65	FSRF=4	FSRR=1	FWDB=0.00619646	FXX=0	LEN=1	MLLD=231.279	OALT=T	OID=.	OMAPALT=T	OPOS=16374994
chr1	16375063	16375064	CA	GC	0.95302	142	149	1	exonic	CLCNKB	.	nonframeshift substitution	CLCNKB:NM_000085:exon7:c.641_642GC	rs71493533	.	.	.	.	0.8	.	.	.	.	.	.	.	.	.	.	.	.	1356.64	mnp	FAO=143	FDP=143	FR=.	FRO=0	FSAF=75	FSAR=68	FSRF=0	FSRR=0	FWDB=-0.00701641	FXX=0.0402658	LEN=2	MLLD=186.414	OALT=GC	OID=.	OMAPALT=GC	OPOS=16375063
chr1	16375354	16375354	C	T	0.994737	189	190	2	UTR5	CLCNKB	NM_001165945:c.-113C>T	.	.	rs9442227	.	.	.	.	0.99	.	.	.	.	.	.	.	.	.	.	.	.	1804.57	snp	FAO=189	FDP=189	FR=.	FRO=0	FSAF=97	FSAR=92	FSRF=0	FSRR=0	FWDB=0.00969607	FXX=0.00526288	LEN=1	MLLD=64.2618	OALT=T	OID=.	OMAPALT=T	OPOS=16375354
chr1	16376191	16376191	C	T	1	117	117	1	exonic	CLCNKB	.	nonsynonymous SNV	CLCNKB:NM_001165945:exon2:c.C353T:p.A118V,CLCNKB:NM_000085:exon9:c.C860T:p.A287V	rs7367494	.	.	.	.	1	.	.	0.52	T	0.003	B	0.65	N	1	P	-3.17	D	1120.96	snp	FAO=117	FDP=117	FR=.	FRO=0	FSAF=55	FSAR=62	FSRF=0	FSRR=0	FWDB=0.00582394	FXX=0	LEN=1	MLLD=194.419	OALT=T	OID=.	OMAPALT=T	OPOS=16376191
chr1	16376232	16376232	A	T	0.992188	127	128	4	intronic	CLCNKB	.	.	.	rs59924562	.	.	.	.	0.99	.	.	.	.	.	.	.	.	.	.	.	.	1202.69	snp	FAO=127	FDP=127	FR=.	FRO=0	FSAF=54	FSAR=73	FSRF=0	FSRR=0	FWDB=-0.0300599	FXX=0.00781189	LEN=1	MLLD=97.1072	OALT=T	OID=.	OMAPALT=T	OPOS=16376232
chr1	16376239	16376239	C	-	0.914729	118	129	6	intronic	CLCNKB	.	.	.	rs34589727	.	.	.	.	1	.	.	.	.	.	.	.	.	.	.	.	.	623.569	del	FAO=128	FDP=128	FR=.	FRO=0	FSAF=54	FSAR=74	FSRF=0	FSRR=0	FWDB=0.145816	FXX=0.00775134	LEN=1	MLLD=16.5677	OALT=-	OID=.	OMAPALT=T	OPOS=16376239
chr1	16376278	16376278	G	A	0.984615	128	130	3	intronic	CLCNKB	.	.	.	rs7365182	.	.	0.9355	.	1	.	.	.	.	.	.	.	.	.	.	.	.	1218.23	snp	FAO=128	FDP=128	FR=.	FRO=0	FSAF=55	FSAR=73	FSRF=0	FSRR=0	FWDB=0.00980541	FXX=0.0153834	LEN=1	MLLD=217.745	OALT=A	OID=.	OMAPALT=A	OPOS=16376278
chr1	16376319	16376319	T	C	1	131	131	1	exonic	CLCNKB	.	synonymous SNV	CLCNKB:NM_001165945:exon3:c.T369C:p.C123C,CLCNKB:NM_000085:exon10:c.T876C:p.C292C	rs7368151	.	.	0.9353	.	1	.	.	.	.	.	.	.	.	.	.	.	.	1249.78	snp	FAO=131	FDP=131	FR=.	FRO=0	FSAF=55	FSAR=76	FSRF=0	FSRR=0	FWDB=-0.00235749	FXX=0	LEN=1	MLLD=78.1989	OALT=C	OID=.	OMAPALT=C	OPOS=16376319
chr1	16380196	16380196	T	C	0.995943	491	493	1	exonic	CLCNKB	.	nonsynonymous SNV	CLCNKB:NM_001165945:exon9:c.T1178C:p.M393T,CLCNKB:NM_000085:exon16:c.T1685C:p.M562T	rs5253	.	.	0.9844	.	0.98	.	.	0.44	T	0	B	0.986	N	1	P	-2.2	D	3853.67	snp	FAO=400	FDP=400	FR=.	FRO=0	FSAF=168	FSAR=232	FSRF=0	FSRR=0	FWDB=0.0381167	FXX=0	LEN=1	MLLD=85.9185	OALT=C	OID=.	OMAPALT=C	OPOS=16380196
chr1	16383448	16383448	A	C	1	22	22	1	UTR3	CLCNKB	NM_000085:c.*37A>C,NM_001165945:c.*37A>C	.	.	rs10803415	.	.	.	.	0.97	.	.	.	.	.	.	.	.	.	.	.	.	201.544	snp	FAO=22	FDP=22	FR=.	FRO=0	FSAF=9	FSAR=13	FSRF=0	FSRR=0	FWDB=0.0151494	FXX=0	LEN=1	MLLD=45.81	OALT=C	OID=.	OMAPALT=C	OPOS=16383448
chr1	16385980	16385980	G	A	1	109	109	3	intronic	FAM131C	.	.	.	rs3884058	.	.	0.7496	.	0.86	.	.	.	.	.	.	.	.	.	.	.	.	1057.48	snp	FAO=111	FDP=111	FR=.	FRO=0	FSAF=41	FSAR=70	FSRF=0	FSRR=0	FWDB=-0.0361106	FXX=0	LEN=1	MLLD=243.909	OALT=A	OID=.	OMAPALT=A	OPOS=16385980
chr1	16386008	16386008	T	C	0.990654	106	107	2	exonic	FAM131C	.	synonymous SNV	FAM131C:NM_182623:exon6:c.A543G:p.Q181Q	rs2863452	.	.	.	.	0.87	.	.	.	.	.	.	.	.	.	.	.	.	1010.69	snp	FAO=107	FDP=107	FR=.	FRO=0	FSAF=38	FSAR=69	FSRF=0	FSRR=0	FWDB=-0.0195191	FXX=0.0092584	LEN=1	MLLD=54.6376	OALT=C	OID=.	OMAPALT=C	OPOS=16386008
chr1	16386416	16386416	G	A	1	213	213	1	exonic	FAM131C	.	synonymous SNV	FAM131C:NM_182623:exon5:c.C399T:p.D133D	rs9442230	.	.	0.7568	.	0.87	.	.	.	.	.	.	.	.	.	.	.	.	2019.62	snp	FAO=211	FDP=211	FR=.	FRO=0	FSAF=117	FSAR=94	FSRF=0	FSRR=0	FWDB=-0.0267035	FXX=0.014018	LEN=1	MLLD=70.7297	OALT=A	OID=.	OMAPALT=A	OPOS=16386416
chr1	16386447	16386447	G	C	0.97619	205	210	2	exonic	FAM131C	.	nonsynonymous SNV	FAM131C:NM_182623:exon5:c.C368G:p.P123R	rs11576236	.	.	.	.	0.98	.	.	0.74	T	0	B	0.666	N	1	P	1.61	T	1900.79	snp	FAO=206	FDP=210	FR=.	FRO=4	FSAF=116	FSAR=90	FSRF=0	FSRR=4	FWDB=0.0732286	FXX=0.0140838	LEN=1	MLLD=47.806	OALT=C	OID=.	OMAPALT=C	OPOS=16386447
chr1	16388556	16388556	C	T	0.992424	262	264	1	intronic	FAM131C	.	.	.	rs2863455	.	.	0.6526	.	0.83	.	.	.	.	.	.	.	.	.	.	.	.	2515.87	snp	FAO=265	FDP=265	FR=.	FRO=0	FSAF=101	FSAR=164	FSRF=0	FSRR=0	FWDB=0.0260162	FXX=0	LEN=1	MLLD=177.753	OALT=T	OID=.	OMAPALT=T	OPOS=16388556
chr1	16388580	16388580	C	T	0.992537	266	268	1	intronic	FAM131C	.	.	.	rs3978467	.	.	.	.	0.41	.	.	.	.	.	.	.	.	.	.	.	.	2521.9	snp	FAO=266	FDP=266	FR=.	FRO=0	FSAF=100	FSAR=166	FSRF=0	FSRR=0	FWDB=0.00390313	FXX=0.00746241	LEN=1	MLLD=185.648	OALT=T	OID=.	OMAPALT=T	OPOS=16388580
chr1	16388646	16388646	T	C	1	273	273	1	exonic	FAM131C	.	synonymous SNV	FAM131C:NM_182623:exon4:c.A216G:p.R72R	rs2863456	.	.	0.8712	.	0.91	.	.	.	.	.	.	.	.	.	.	.	.	2614.18	snp	FAO=273	FDP=273	FR=.	FRO=0	FSAF=101	FSAR=172	FSRF=0	FSRR=0	FWDB=-0.0176679	FXX=0	LEN=1	MLLD=172.851	OALT=C	OID=.	OMAPALT=C	OPOS=16388646
chr1	16389026	16389026	T	C	1	89	89	3	exonic	FAM131C	.	nonsynonymous SNV	FAM131C:NM_182623:exon3:c.A142G:p.K48E	rs2863458	.	.	0.284	.	0.53	.	.	0.1	T	0.925	P	0	D	0.564	P	2.37	T	857.025	snp	FAO=89	FDP=89	FR=.	FRO=0	FSAF=56	FSAR=33	FSRF=0	FSRR=0	FWDB=-0.011625	FXX=0	LEN=1	MLLD=152.68	OALT=C	OID=.	OMAPALT=C	OPOS=16389026
chr1	16451767	16451767	G	A	0.994253	173	174	1	exonic	EPHA2	.	synonymous SNV	EPHA2:NM_004431:exon17:c.C2874T:p.I958I	rs3754334	.	.	0.2813	.	0.36	.	.	.	.	.	.	.	.	.	.	.	.	1658.72	snp	FAO=175	FDP=175	FR=.	FRO=0	FSAF=84	FSAR=91	FSRF=0	FSRR=0	FWDB=0.0334469	FXX=0.0056815	LEN=1	MLLD=157.321	OALT=A	OID=.	OMAPALT=A	OPOS=16451767
chr1	16464673	16464673	G	A	0.961538	125	130	6	exonic	EPHA2	.	synonymous SNV	EPHA2:NM_004431:exon5:c.C987T:p.P329P	rs2230597	.	.	0.4032	.	0.46	.	.	.	.	.	.	.	.	.	.	.	.	1190.07	snp	FAO=137	FDP=139	FR=.	FRO=2	FSAF=71	FSAR=66	FSRF=1	FSRR=1	FWDB=0.0731352	FXX=0.0733285	LEN=1	MLLD=61.3605	OALT=A	OID=.	OMAPALT=A	OPOS=16464673
chr1	16475123	16475123	C	T	1	250	250	1	exonic	EPHA2	.	synonymous SNV	EPHA2:NM_004431:exon3:c.G573A:p.L191L	rs6678616	.	.	0.3457	.	0.37	.	.	.	.	.	.	.	.	.	.	.	.	2409.8	snp	FAO=250	FDP=250	FR=.	FRO=0	FSAF=119	FSAR=131	FSRF=0	FSRR=0	FWDB=0.0100366	FXX=0	LEN=1	MLLD=213.61	OALT=T	OID=.	OMAPALT=T	OPOS=16475123
chr1	16475126	16475126	C	T	0.992	248	250	1	exonic	EPHA2	.	synonymous SNV	EPHA2:NM_004431:exon3:c.G570A:p.A190A	rs6678618	.	.	0.3455	.	0.37	.	.	.	.	.	.	.	.	.	.	.	.	2390.57	snp	FAO=248	FDP=248	FR=.	FRO=0	FSAF=117	FSAR=131	FSRF=0	FSRR=0	FWDB=0.0223488	FXX=0.00799968	LEN=1	MLLD=73.4352	OALT=T	OID=.	OMAPALT=T	OPOS=16475126
chr1	16525056	16525056	G	T	0.99422	172	173	2	UTR3	ARHGEF19	NM_153213:c.*26C>A	.	.	rs451260	.	.	0.2564	.	0.46	.	.	.	.	.	.	.	.	.	.	.	.	1624.64	snp	FAO=172	FDP=172	FR=.	FRO=0	FSAF=81	FSAR=91	FSRF=0	FSRR=0	FWDB=-0.0060117	FXX=0.00578001	LEN=1	MLLD=60.7069	OALT=T	OID=.	OMAPALT=T	OPOS=16525056
chr1	16528233	16528233	G	A	1	105	105	1	intronic	ARHGEF19	.	.	.	rs221037	.	.	0.2558	.	0.48	.	.	.	.	.	.	.	.	.	.	.	.	1000.74	snp	FAO=105	FDP=105	FR=.	FRO=0	FSAF=39	FSAR=66	FSRF=0	FSRR=0	FWDB=0.000598661	FXX=0	LEN=1	MLLD=182.192	OALT=A	OID=.	OMAPALT=A	OPOS=16528233
chr1	16529117	16529117	T	C	0.964286	135	140	1	intronic	ARHGEF19	.	.	.	rs221039	.	.	0.2573	.	0.47	.	.	.	.	.	.	.	.	.	.	.	.	1287.11	snp	FAO=135	FDP=135	FR=.	FRO=0	FSAF=48	FSAR=87	FSRF=0	FSRR=0	FWDB=0.038578	FXX=0.0357117	LEN=1	MLLD=130.634	OALT=C	OID=.	OMAPALT=C	OPOS=16529117
chr1	16532803	16532803	G	A	0.994624	370	372	2	exonic	ARHGEF19	.	synonymous SNV	ARHGEF19:NM_153213:exon7:c.C1170T:p.S390S	rs221050	.	.	0.2545	.	0.54	.	.	.	.	.	.	.	.	0	P	.	.	3510.02	snp	FAO=370	FDP=370	FR=.	FRO=0	FSAF=182	FSAR=188	FSRF=0	FSRR=0	FWDB=0.021283	FXX=0.0053762	LEN=1	MLLD=63.0683	OALT=A	OID=.	OMAPALT=A	OPOS=16532803
chr1	16532848	16532848	A	G	1	370	370	1	intronic	ARHGEF19	.	.	.	rs221051	.	.	0.2513	.	0.47	.	.	.	.	.	.	.	.	1	P	.	.	3564.88	snp	FAO=370	FDP=370	FR=.	FRO=0	FSAF=180	FSAR=190	FSRF=0	FSRR=0	FWDB=0.0324303	FXX=0	LEN=1	MLLD=70.3761	OALT=G	OID=.	OMAPALT=G	OPOS=16532848
chr1	16534255	16534255	C	G	0.996441	280	281	2	exonic	ARHGEF19	.	nonsynonymous SNV	ARHGEF19:NM_153213:exon4:c.G712C:p.E238Q	rs221057	.	.	0.2606	.	0.47	.	.	0.5	T	0.041	B	0.001	N	0.975	P	1.81	T	2672.81	snp	FAO=281	FDP=281	FR=.	FRO=0	FSAF=149	FSAR=132	FSRF=0	FSRR=0	FWDB=0.00802517	FXX=0.00354597	LEN=1	MLLD=223.637	OALT=G	OID=.	OMAPALT=G	OPOS=16534255
chr1	16534646	16534646	C	G	1	391	391	2	exonic	ARHGEF19	.	nonsynonymous SNV	ARHGEF19:NM_153213:exon3:c.G487C:p.G163R	rs221058	.	.	0.2597	.	0.46	.	.	0.28	T	0.014	B	0.615	N	0.998	P	0.76	T	3751.8	snp	FAO=391	FDP=391	FR=.	FRO=0	FSAF=177	FSAR=214	FSRF=0	FSRR=0	FWDB=-0.00870731	FXX=0	LEN=1	MLLD=67.9027	OALT=G	OID=.	OMAPALT=G	OPOS=16534646
chr1	16731510	16731510	C	G	1	157	157	1	exonic	SPATA21	.	nonsynonymous SNV	SPATA21:NM_198546:exon8:c.G763C:p.V255L	rs525409	.	.	0.2415	.	0.47	.	.	1	T	0.001	B	0.226	N	0	P	-0.78	T	1505.96	snp	FAO=157	FDP=157	FR=.	FRO=0	FSAF=69	FSAR=88	FSRF=0	FSRR=0	FWDB=0.0370464	FXX=0	LEN=1	MLLD=188.475	OALT=G	OID=.	OMAPALT=G	OPOS=16731510
chr1	16775582	16775582	C	T	1	93	93	4	intronic	NECAP2	.	.	.	rs61769455	.	.	0.0248	.	0.035	.	.	.	.	.	.	.	.	.	.	.	.	882.262	snp	FAO=93	FDP=93	FR=.	FRO=0	FSAF=38	FSAR=55	FSRF=0	FSRR=0	FWDB=-0.0462532	FXX=0	LEN=1	MLLD=59.8026	OALT=T	OID=.	OMAPALT=T	OPOS=16775582
chr1	16890421	16890421	G	A	0.401007	239	596	2	UTR3	NBPF1	NM_017940:c.*17C>T	.	.	rs2990549	.	.	.	.	0.48	.	.	.	.	.	.	.	.	.	.	.	.	448.472	snp	FAO=151	FDP=400	FR=.	FRO=249	FSAF=76	FSAR=75	FSRF=120	FSRR=129	FWDB=-0.0142035	FXX=0	LEN=1	MLLD=92.7029	OALT=A	OID=.	OMAPALT=A	OPOS=16890421
chr1	16890598	16890598	T	A	0.492443	391	794	1	exonic	NBPF1	.	unknown	UNKNOWN	rs2990550	.	.	.	.	0.52	.	.	.	.	.	.	.	.	.	.	.	.	948.831	snp	FAO=211	FDP=400	FR=.	FRO=189	FSAF=89	FSAR=122	FSRF=89	FSRR=100	FWDB=0.00542939	FXX=0	LEN=1	MLLD=152.349	OALT=A	OID=.	OMAPALT=A	OPOS=16890598
chr1	16890602	16890602	T	G	0.487406	387	794	2	exonic	NBPF1	.	unknown	UNKNOWN	rs2990551	.	.	.	.	0.43	.	.	.	.	.	.	.	.	.	.	.	.	941.364	snp	FAO=210	FDP=399	FR=.	FRO=189	FSAF=89	FSAR=121	FSRF=89	FSRR=100	FWDB=0.00373041	FXX=0.00249994	LEN=1	MLLD=210.699	OALT=G	OID=.	OMAPALT=G	OPOS=16890602
chr1	16890607	16890607	G	A	0.49059	391	797	2	exonic	NBPF1	.	unknown	UNKNOWN	rs200783506	.	.	0.0427	.	0.29	.	.	.	.	.	.	.	.	.	.	.	.	939.716	snp	FAO=210	FDP=400	FR=.	FRO=190	FSAF=89	FSAR=121	FSRF=88	FSRR=102	FWDB=0.00754369	FXX=0	LEN=1	MLLD=254.32	OALT=A	OID=.	OMAPALT=A	OPOS=16890607
chr1	16890644	16890644	C	T	0.477535	372	779	1	exonic	NBPF1	.	unknown	UNKNOWN	rs2992339	.	.	.	.	0.5	.	.	.	.	.	.	.	.	.	.	.	.	718.803	snp	FAO=185	FDP=398	FR=.	FRO=213	FSAF=75	FSAR=110	FSRF=107	FSRR=106	FWDB=0.00738087	FXX=0.00499988	LEN=1	MLLD=162.855	OALT=T	OID=.	OMAPALT=T	OPOS=16890644
chr1	16890671	16890672	TG	CA	0.477749	365	764	1	exonic	NBPF1	.	unknown	UNKNOWN	.	.	.	.	.	.	.	.	.	.	.	.	.	.	.	.	.	.	810.321	mnp	FAO=196	FDP=400	FR=.	FRO=204	FSAF=88	FSAR=108	FSRF=88	FSRR=116	FWDB=0.00143877	FXX=0	LEN=2	MLLD=321.715	OALT=CA	OID=.	OMAPALT=CA	OPOS=16890671
chr1	16903912	16903912	T	A	1	5	5	4	exonic	NBPF1	.	unknown	UNKNOWN	rs61772344	.	.	.	.	0.86	.	.	.	.	.	.	.	.	.	.	.	.	38.3456	snp	FAO=5	FDP=5	FR=.	FRO=0	FSAF=0	FSAR=5	FSRF=0	FSRR=0	FWDB=0	FXX=0	LEN=1	MLLD=339.684	OALT=A	OID=.	OMAPALT=A	OPOS=16903912
chr1	16907328	16907328	G	T	0.524407	376	717	2	exonic	NBPF1	.	unknown	UNKNOWN	rs78540200	.	.	.	.	0.51	.	.	.	.	.	.	.	.	.	.	.	.	901.613	snp	FAO=206	FDP=400	FR=.	FRO=194	FSAF=87	FSAR=119	FSRF=87	FSRR=107	FWDB=0.00243856	FXX=0	LEN=1	MLLD=354.361	OALT=T	OID=.	OMAPALT=T	OPOS=16907328
chr1	16907466	16907466	G	A	0.466165	124	266	3	intronic	NBPF1	.	.	.	rs371465077	.	.	.	.	0.31	.	.	.	.	.	.	.	.	.	.	.	.	485.352	snp	FAO=124	FDP=266	FR=.	FRO=142	FSAF=71	FSAR=53	FSRF=77	FSRR=65	FWDB=-0.0183518	FXX=0.00374518	LEN=1	MLLD=201.04	OALT=A	OID=.	OMAPALT=A	OPOS=16907466
chr1	16909052	16909052	C	T	1	72	72	1	exonic	NBPF1	.	unknown	UNKNOWN	rs140548913	.	.	.	.	1	.	.	.	.	.	.	.	.	.	.	.	.	680.28	snp	FAO=72	FDP=72	FR=.	FRO=0	FSAF=47	FSAR=25	FSRF=0	FSRR=0	FWDB=0.00582809	FXX=0	LEN=1	MLLD=373.326	OALT=T	OID=.	OMAPALT=T	OPOS=16909052
chr1	16914252	16914252	C	T	0.264916	111	419	2	exonic	NBPF1	.	unknown	UNKNOWN	rs1020241	.	.	.	.	0.39	.	.	.	.	.	.	.	.	.	.	.	.	185.9	snp	FAO=107	FDP=400	FR=.	FRO=293	FSAF=40	FSAR=67	FSRF=164	FSRR=129	FWDB=-0.0445742	FXX=0	LEN=1	MLLD=62.4287	OALT=T	OID=.	OMAPALT=T	OPOS=16914252
chr1	16914306	16914306	A	G	0.193825	113	583	4	intronic	NBPF1	.	.	.	rs1967910	.	.	.	.	0.43	.	.	.	.	.	.	.	.	.	.	.	.	63.1105	snp	FAO=76	FDP=400	FR=.	FRO=324	FSAF=30	FSAR=46	FSRF=179	FSRR=145	FWDB=-0.00196675	FXX=0	LEN=1	MLLD=127.299	OALT=G	OID=.	OMAPALT=G	OPOS=16914306
chr1	16918502	16918502	A	G	0.331853	299	901	1	exonic	NBPF1	.	unknown	UNKNOWN	rs3925698	.	.	.	.	0.61	.	.	.	.	.	.	.	.	.	.	.	.	296.813	snp	FAO=127	FDP=399	FR=.	FRO=272	FSAF=63	FSAR=64	FSRF=128	FSRR=144	FWDB=0.0170895	FXX=0.00249994	LEN=1	MLLD=86.3755	OALT=G	OID=.	OMAPALT=G	OPOS=16918502
chr1	17248532	17248532	A	G	1	125	125	1	exonic	CROCC	.	nonsynonymous SNV	CROCC:NM_014675:exon1:c.A19G:p.R7G	rs6586566	.	.	.	.	1	.	.	1	T	0	B	.	.	1	P	3.03	T	1264.71	snp	FAO=133	FDP=133	FR=.	FRO=0	FSAF=65	FSAR=68	FSRF=0	FSRR=0	FWDB=0.00995685	FXX=0	LEN=1	MLLD=348.413	OALT=G	OID=.	OMAPALT=G	OPOS=17248532
chr1	17282573	17282573	G	A	0.995413	217	218	4	exonic	CROCC	.	synonymous SNV	CROCC:NM_014675:exon25:c.G3786A:p.G1262G	rs2273114	.	.	0.1108	.	0.3	.	.	.	.	.	.	.	.	.	.	.	.	2068.18	snp	FAO=217	FDP=217	FR=.	FRO=0	FSAF=139	FSAR=78	FSRF=0	FSRR=0	FWDB=0.00911358	FXX=0.00458695	LEN=1	MLLD=269.013	OALT=A	OID=.	OMAPALT=A	OPOS=17282573
chr1	17295679	17295679	T	C	0.981132	104	106	1	exonic	CROCC	.	synonymous SNV	CROCC:NM_014675:exon32:c.T5145C:p.A1715A	rs4920574	.	.	0.8967	.	0.99	.	.	.	.	.	.	.	.	.	.	.	.	998.523	snp	FAO=105	FDP=105	FR=.	FRO=0	FSAF=51	FSAR=54	FSRF=0	FSRR=0	FWDB=-0.00741255	FXX=0.00943307	LEN=1	MLLD=207.149	OALT=C	OID=.	OMAPALT=C	OPOS=17295679
chr1	17298155	17298155	C	T	0.325243	67	206	5	intronic	CROCC	.	.	.	.	.	.	.	.	.	.	.	.	.	.	.	.	.	.	.	.	.	166.368	snp	FAO=67	FDP=206	FR=.	FRO=139	FSAF=17	FSAR=50	FSRF=43	FSRR=96	FWDB=-0.0145194	FXX=0	LEN=1	MLLD=289.765	OALT=T	OID=.	OMAPALT=T	OPOS=17298155
chr1	17359676	17359676	C	A	1	63	63	1	intronic	SDHB	.	.	.	rs1022580	.	.	0.9728	.	1	.	.	.	.	.	.	.	.	.	.	.	.	593.245	snp	FAO=63	FDP=63	FR=.	FRO=0	FSAF=13	FSAR=50	FSRF=0	FSRR=0	FWDB=-0.0451452	FXX=0	LEN=1	MLLD=56.8355	OALT=A	OID=.	OMAPALT=A	OPOS=17359676
chr1	17380497	17380497	G	T	1	109	109	3	exonic	SDHB	.	synonymous SNV	SDHB:NM_003000:exon1:c.C18A:p.A6A	rs2746462	CLINSIG=non-pathogenic|non-pathogenic;CLNDBN=not_specified|Hereditary_cancer-predisposing_syndrome;CLNREVSTAT=criteria_provided\x2c_multiple_submitters\x2c_no_conflicts|criteria_provided\x2c_single_submitter;CLNACC=RCV000037717.5|RCV000162442.1;CLNDSDB=MedGen|MedGen:SNOMED_CT;CLNDSDBID=CN169374|C0027672:699346009	.	0.973	.	1	.	.	.	.	.	.	.	.	.	.	.	.	1049.54	snp	FAO=109	FDP=109	FR=.	FRO=0	FSAF=39	FSAR=70	FSRF=0	FSRR=0	FWDB=0.0444785	FXX=0	LEN=1	MLLD=124.433	OALT=T	OID=.	OMAPALT=T	OPOS=17380497
chr1	17409017	17409017	G	A	1	224	224	1	intronic	PADI2	.	.	.	rs2076617	.	.	0.3224	.	0.59	.	.	.	.	.	.	.	.	.	.	.	.	2144.1	snp	FAO=224	FDP=224	FR=.	FRO=0	FSAF=136	FSAR=88	FSRF=0	FSRR=0	FWDB=-0.0157654	FXX=0	LEN=1	MLLD=93.1407	OALT=A	OID=.	OMAPALT=A	OPOS=17409017
chr1	17413121	17413121	A	C	0.823529	140	170	1	exonic	PADI2	.	synonymous SNV	PADI2:NM_007365:exon7:c.T729G:p.G243G	rs2076615	.	.	0.2526	.	0.57	.	.	.	.	0.008	B	.	.	0	P	3.35	T	1611.05	snp	FAO=168	FDP=168	FR=.,HEALED	FRO=0	FSAF=34	FSAR=134	FSRF=0	FSRR=0	FWDB=0.0783437	FXX=0.011764	LEN=1	MLLD=293.669	OALT=C	OID=.	OMAPALT=C	OPOS=17413121
chr1	17418883	17418883	A	G	0.995025	200	201	1	intronic	PADI2	.	.	.	rs2647184	.	.	0.9462	.	1	.	.	.	.	.	.	.	.	.	.	.	.	2061.84	snp	FAO=215	FDP=215	FR=.	FRO=0	FSAF=157	FSAR=58	FSRF=0	FSRR=0	FWDB=0.00981839	FXX=0	LEN=1	MLLD=104.605	OALT=G	OID=.	OMAPALT=G	OPOS=17418883
chr1	17550225	17550225	T	C	0.988971	269	272	3	intronic	PADI1	.	.	.	rs3003481	.	.	0.9998	.	1	.	.	.	.	.	.	.	.	.	.	.	.	2548.89	snp	FAO=270	FDP=270	FR=.	FRO=0	FSAF=120	FSAR=150	FSRF=0	FSRR=0	FWDB=0.013213	FXX=0.00735267	LEN=1	MLLD=200.28	OALT=C	OID=.	OMAPALT=C	OPOS=17550225
chr1	17563967	17563967	T	C	1	123	123	2	intronic	PADI1	.	.	.	rs2977306	.	.	0.4262	.	0.59	.	.	.	.	.	.	.	.	.	.	.	.	1173.44	snp	FAO=123	FDP=123	FR=.	FRO=0	FSAF=56	FSAR=67	FSRF=0	FSRR=0	FWDB=-0.0391562	FXX=0.0159987	LEN=1	MLLD=56.3687	OALT=C	OID=.	OMAPALT=C	OPOS=17563967
chr1	17570466	17570466	T	C	0.995516	222	223	1	intronic	PADI1	.	.	.	rs2293921	.	.	0.4464	.	0.6	.	.	.	.	.	.	.	.	.	.	.	.	2104.72	snp	FAO=220	FDP=220	FR=.	FRO=0	FSAF=94	FSAR=126	FSRF=0	FSRR=0	FWDB=-0.00164708	FXX=0.0134523	LEN=1	MLLD=64.4385	OALT=C	OID=.	OMAPALT=C	OPOS=17570466
chr1	17575645	17575645	A	C	1	136	136	1	exonic	PADI3	.	synonymous SNV	PADI3:NM_016233:exon1:c.A13C:p.R5R	rs3763589	.	.	0.0777	.	0.23	.	.	.	.	.	.	.	.	.	.	.	.	1308.19	snp	FAO=136	FDP=136	FR=.	FRO=0	FSAF=18	FSAR=118	FSRF=0	FSRR=0	FWDB=-0.186676	FXX=0.0144917	LEN=1	MLLD=54.3183	OALT=C	OID=.	OMAPALT=C	OPOS=17575645
chr1	17586010	17586010	G	A	0.986111	213	216	1	intronic	PADI3	.	.	.	rs45438395	.	.	.	.	0.23	.	.	.	.	.	.	.	.	.	.	.	.	2084.76	snp	FAO=217	FDP=217	FR=.	FRO=0	FSAF=98	FSAR=119	FSRF=0	FSRR=0	FWDB=-0.00844535	FXX=0.0136357	LEN=1	MLLD=224.498	OALT=A	OID=.	OMAPALT=A	OPOS=17586010
chr1	17586134	17586134	A	G	0.995227	417	419	1	exonic	PADI3	.	nonsynonymous SNV	PADI3:NM_016233:exon2:c.A154G:p.I52V	rs3750300	.	.	0.0919	.	0.23	.	.	1	T	0	B	0	N	1	P	3.08	T	3853.63	snp	FAO=400	FDP=400	FR=.	FRO=0	FSAF=157	FSAR=243	FSRF=0	FSRR=0	FWDB=-0.0352299	FXX=0	LEN=1	MLLD=120.399	OALT=G	OID=.	OMAPALT=G	OPOS=17586134
chr1	17593316	17593316	G	A	1	108	108	1	exonic	PADI3	.	nonsynonymous SNV	PADI3:NM_016233:exon5:c.G511A:p.V171M	rs2272629	.	.	0.08	.	0.24	.	.	0.11	T	0.999	D	0.008	N	0.481	P	2.01	T	1037	snp	FAO=108	FDP=108	FR=.	FRO=0	FSAF=59	FSAR=49	FSRF=0	FSRR=0	FWDB=0.00183405	FXX=0	LEN=1	MLLD=174.211	OALT=A	OID=.	OMAPALT=A	OPOS=17593316
chr1	17603453	17603453	G	A	0.971831	207	213	3	intronic	PADI3	.	.	.	rs139378764	.	.	.	.	0.017	.	.	.	.	.	.	.	.	.	.	.	.	1885.78	snp	FAO=207	FDP=213	FR=.	FRO=6	FSAF=69	FSAR=138	FSRF=3	FSRR=3	FWDB=-0.0477039	FXX=0.0138882	LEN=1	MLLD=60.5631	OALT=A	OID=.	OMAPALT=A	OPOS=17603453
chr1	17718672	17718672	G	-	1	104	104	3	splicing	PADI6	NM_207421:exon9:c.1025+1G>-,NM_207421:exon10:c.1026-1G>-	.	.	rs10709483	.	.	0.9995	.	1	.	.	.	.	.	.	.	.	.	.	.	.	612.049	del	FAO=104	FDP=104	FR=.	FRO=0	FSAF=63	FSAR=41	FSRF=0	FSRR=0	FWDB=0.0984203	FXX=0	LEN=1	MLLD=30.9623	OALT=-	OID=.	OMAPALT=A	OPOS=17718672
chr1	17720439	17720439	T	C	1	78	78	1	intronic	PADI6	.	.	.	rs6695849	.	.	0.6474	.	0.67	.	.	.	.	.	.	.	.	.	.	.	.	748.181	snp	FAO=78	FDP=78	FR=.	FRO=0	FSAF=16	FSAR=62	FSRF=0	FSRR=0	FWDB=0.00970058	FXX=0	LEN=1	MLLD=126.207	OALT=C	OID=.	OMAPALT=C	OPOS=17720439
chr1	17720615	17720615	A	C	0.988372	85	86	2	intronic	PADI6	.	.	.	rs10458537	.	.	0.6508	.	0.67	.	.	.	.	.	.	.	.	.	.	.	.	794.167	snp	FAO=85	FDP=86	FR=.	FRO=1	FSAF=14	FSAR=71	FSRF=0	FSRR=1	FWDB=-0.00569423	FXX=0	LEN=1	MLLD=64.4184	OALT=C	OID=.	OMAPALT=C	OPOS=17720615
chr1	17723476	17723476	-	CA	0.939394	186	198	3	intronic	PADI6	.	.	.	rs397791237	.	.	.	.	0.4	.	.	.	.	.	.	.	.	.	.	.	.	1109.18	ins	FAO=193	FDP=193	FR=.	FRO=0	FSAF=124	FSAR=69	FSRF=0	FSRR=0	FWDB=-0.0116361	FXX=0.0102559	LEN=2	MLLD=237.705	OALT=CA	OID=.	OMAPALT=CCA	OPOS=17723477
chr1	17723739	17723739	G	A	0.982249	166	169	2	intronic	PADI6	.	.	.	rs12129196	.	.	.	.	0.4	.	.	.	.	.	.	.	.	.	.	.	.	1565.21	snp	FAO=168	FDP=168	FR=.	FRO=0	FSAF=77	FSAR=91	FSRF=0	FSRR=0	FWDB=0.0659344	FXX=0.00591681	LEN=1	MLLD=110.095	OALT=A	OID=.	OMAPALT=A	OPOS=17723739
chr1	17739586	17739586	G	A	1	213	213	2	exonic	RCC2	.	synonymous SNV	RCC2:NM_001136204:exon9:c.C1296T:p.I432I,RCC2:NM_018715:exon10:c.C1296T:p.I432I	rs942457	.	.	0.3514	.	0.41	.	.	.	.	.	.	.	.	.	.	.	.	2036.83	snp	FAO=213	FDP=213	FR=.	FRO=0	FSAF=116	FSAR=97	FSRF=0	FSRR=0	FWDB=0.0118391	FXX=0	LEN=1	MLLD=64.8486	OALT=A	OID=.	OMAPALT=A	OPOS=17739586
chr1	17747283	17747283	C	A	0.193103	56	290	4	exonic	RCC2	.	synonymous SNV	RCC2:NM_001136204:exon6:c.G786T:p.G262G,RCC2:NM_018715:exon7:c.G786T:p.G262G	.	.	.	.	.	.	.	.	.	.	.	.	.	.	.	.	.	.	51.2634	snp	FAO=56	FDP=290	FR=.	FRO=234	FSAF=22	FSAR=34	FSRF=122	FSRR=112	FWDB=-0.016277	FXX=0	LEN=1	MLLD=268.93	OALT=A	OID=.	OMAPALT=A	OPOS=17747283
chr1	17991052	17991052	T	C	0.987952	82	83	1	exonic	ARHGEF10L	.	nonsynonymous SNV	ARHGEF10L:NM_001011722:exon24:c.T2854C:p.W952R,ARHGEF10L:NM_018125:exon26:c.T2971C:p.W991R	rs6695710	.	.	1	.	1	.	.	0.89	T	0	B	0.011	N	0	P	1.69	T	819.951	snp	FAO=86	FDP=86	FR=.	FRO=0	FSAF=75	FSAR=11	FSRF=0	FSRR=0	FWDB=0.0269206	FXX=0.0114929	LEN=1	MLLD=230.471	OALT=C	OID=.	OMAPALT=C	OPOS=17991052
chr1	18021867	18021867	T	C	1	97	97	2	intronic	ARHGEF10L	.	.	.	rs2279816	.	.	.	.	0.91	.	.	.	.	.	.	.	.	.	.	.	.	928.471	snp	FAO=97	FDP=97	FR=.	FRO=0	FSAF=19	FSAR=78	FSRF=0	FSRR=0	FWDB=0.0450216	FXX=0	LEN=1	MLLD=339.604	OALT=C	OID=.	OMAPALT=C	OPOS=18021867
chr1	18023365	18023365	C	T	0.993939	164	165	1	exonic	ARHGEF10L	.	synonymous SNV	ARHGEF10L:NM_001011722:exon27:c.C3213T:p.N1071N,ARHGEF10L:NM_018125:exon29:c.C3330T:p.N1110N	rs2270978	.	.	0.8315	.	0.91	.	.	.	.	.	.	.	.	.	.	.	.	1568.81	snp	FAO=164	FDP=164	FR=.	FRO=0	FSAF=86	FSAR=78	FSRF=0	FSRR=0	FWDB=0.0259983	FXX=0.00606024	LEN=1	MLLD=299.403	OALT=T	OID=.	OMAPALT=T	OPOS=18023365
chr1	18023509	18023509	T	C	1	19	19	1	exonic	ARHGEF10L	.	synonymous SNV	ARHGEF10L:NM_001011722:exon27:c.T3357C:p.D1119D,ARHGEF10L:NM_018125:exon29:c.T3474C:p.D1158D	rs2270977	.	.	0.832	.	0.91	.	.	.	.	.	.	.	.	.	.	.	.	183.135	snp	FAO=19	FDP=19	FR=.	FRO=0	FSAF=12	FSAR=7	FSRF=0	FSRR=0	FWDB=0.00484317	FXX=0	LEN=1	MLLD=131.136	OALT=C	OID=.	OMAPALT=C	OPOS=18023509
chr1	18023690	18023690	A	G	1	109	109	1	exonic	ARHGEF10L	.	nonsynonymous SNV	ARHGEF10L:NM_001011722:exon27:c.A3538G:p.I1180V,ARHGEF10L:NM_018125:exon29:c.A3655G:p.I1219V	rs2270976	.	.	0.8367	.	0.92	.	.	1	T	0	B	0.018	N	0	P	2.61	T	1024.28	snp	FAO=106	FDP=106	FR=.	FRO=0	FSAF=54	FSAR=52	FSRF=0	FSRR=0	FWDB=0.0356403	FXX=0.0363603	LEN=1	MLLD=285.887	OALT=G	OID=.	OMAPALT=G	OPOS=18023690
chr1	19186129	19186129	G	C	0.988166	167	169	2	exonic	TAS1R2	.	nonsynonymous SNV	TAS1R2:NM_152232:exon1:c.C26G:p.S9C	rs9701796	.	.	0.7733	.	0.87	.	.	1	T	0	B	.	.	1	P	-2.47	D	1573.99	snp	FAO=167	FDP=167	FR=.	FRO=0	FSAF=73	FSAR=94	FSRF=0	FSRR=0	FWDB=-0.00606987	FXX=0.0118336	LEN=1	MLLD=141.529	OALT=C	OID=.	OMAPALT=C	OPOS=19186129
chr1	19199221	19199221	C	T	0.995851	240	241	3	UTR3	ALDH4A1	NM_003748:c.*118G>A,NM_001161504:c.*118G>A	.	.	rs11740	.	.	.	.	0.66	.	.	.	.	.	.	.	.	.	.	.	.	2280.51	snp	FAO=240	FDP=240	FR=.	FRO=0	FSAF=112	FSAR=128	FSRF=0	FSRR=0	FWDB=0.0149058	FXX=0.00414921	LEN=1	MLLD=114.732	OALT=T	OID=.	OMAPALT=T	OPOS=19199221
chr1	19199473	19199473	T	A	0.968254	183	189	5	intronic	ALDH4A1	.	.	.	rs28700162	.	.	0.4273	.	0.68	.	.	.	.	.	.	.	.	.	.	.	.	1664.93	snp	FAO=183	FDP=189	FR=.	FRO=6	FSAF=90	FSAR=93	FSRF=3	FSRR=3	FWDB=0.0057835	FXX=0	LEN=1	MLLD=301.494	OALT=A	OID=.	OMAPALT=A	OPOS=19199473
chr1	19200908	19200908	G	C	1	357	357	3	intronic	ALDH4A1	.	.	.	rs28529092	.	.	0.4428	.	0.68	.	.	.	.	.	.	.	.	.	.	.	.	3431.08	snp	FAO=357	FDP=357	FR=.	FRO=0	FSAF=158	FSAR=199	FSRF=0	FSRR=0	FWDB=0.00267518	FXX=0	LEN=1	MLLD=339.845	OALT=C	OID=.	OMAPALT=C	OPOS=19200908
chr1	19201094	19201095	GT	AC	0.994236	345	347	2	intronic	ALDH4A1	.	.	.	.	.	.	.	.	.	.	.	.	.	.	.	.	.	.	.	.	.	3319.11	mnp	FAO=346	FDP=346	FR=.	FRO=0	FSAF=133	FSAR=213	FSRF=0	FSRR=0	FWDB=0.03505	FXX=0.00288176	LEN=2	MLLD=341.585	OALT=AC	OID=.	OMAPALT=AC	OPOS=19201094
chr1	19201956	19201956	A	G	0.981818	108	110	1	exonic	ALDH4A1	.	synonymous SNV	ALDH4A1:NM_001161504:exon13:c.T1200C:p.D400D,ALDH4A1:NM_003748:exon13:c.T1380C:p.D460D,ALDH4A1:NM_170726:exon13:c.T1380C:p.D460D	rs2230708	.	.	0.714	.	0.83	.	.	.	.	.	.	.	.	.	.	.	.	1062.15	snp	FAO=110	FDP=110	FR=.	FRO=0	FSAF=70	FSAR=40	FSRF=0	FSRR=0	FWDB=-0.0209361	FXX=0	LEN=1	MLLD=60.4208	OALT=G	OID=.	OMAPALT=G	OPOS=19201956
chr1	19202917	19202917	T	C	1	147	147	1	exonic	ALDH4A1	.	synonymous SNV	ALDH4A1:NM_001161504:exon12:c.A1050G:p.S350S,ALDH4A1:NM_003748:exon12:c.A1230G:p.S410S,ALDH4A1:NM_170726:exon12:c.A1230G:p.S410S	rs7550938	.	.	0.6938	.	0.81	.	.	.	.	.	.	.	.	.	.	.	.	1412.55	snp	FAO=147	FDP=147	FR=.	FRO=0	FSAF=27	FSAR=120	FSRF=0	FSRR=0	FWDB=-0.0012387	FXX=0.0067563	LEN=1	MLLD=279.501	OALT=C	OID=.	OMAPALT=C	OPOS=19202917
chr1	19202926	19202926	T	C	1	148	148	1	exonic	ALDH4A1	.	synonymous SNV	ALDH4A1:NM_001161504:exon12:c.A1041G:p.A347A,ALDH4A1:NM_003748:exon12:c.A1221G:p.A407A,ALDH4A1:NM_170726:exon12:c.A1221G:p.A407A	rs2230706	.	.	0.6919	.	0.81	.	.	.	.	.	.	.	.	.	.	.	.	1422.06	snp	FAO=148	FDP=148	FR=.	FRO=0	FSAF=27	FSAR=121	FSRF=0	FSRR=0	FWDB=0.0168113	FXX=0	LEN=1	MLLD=107.891	OALT=C	OID=.	OMAPALT=C	OPOS=19202926
chr1	19209543	19209543	A	G	1	47	47	1	intronic	ALDH4A1	.	.	.	rs6426611	.	.	.	.	1	.	.	.	.	.	.	.	.	.	.	.	.	447.286	snp	FAO=47	FDP=47	FR=.	FRO=0	FSAF=21	FSAR=26	FSRF=0	FSRR=0	FWDB=0.0240043	FXX=0	LEN=1	MLLD=61.4702	OALT=G	OID=.	OMAPALT=G	OPOS=19209543
chr1	19212881	19212881	G	A	0.797101	110	138	1	intronic	ALDH4A1	.	.	.	rs72936443	.	.	0.0308	.	0.19	.	.	.	.	.	.	.	.	.	.	.	.	1325.76	snp	FAO=138	FDP=138	FR=.	FRO=0	FSAF=81	FSAR=57	FSRF=0	FSRR=0	FWDB=0.0330631	FXX=0	LEN=1	MLLD=121.925	OALT=A	OID=.	OMAPALT=A	OPOS=19212881
chr1	19524405	19524405	A	T	0.981061	259	264	1	intronic	UBR4	.	.	.	.	.	.	.	.	.	.	.	.	.	.	.	.	.	.	.	.	.	2421.09	snp	FAO=260	FDP=260	FR=.	FRO=0	FSAF=151	FSAR=109	FSRF=0	FSRR=0	FWDB=0.0303139	FXX=0.0151509	LEN=1	MLLD=76.3271	OALT=T	OID=.	OMAPALT=T	OPOS=19524405
chr1	19609254	19609254	T	C	0.991453	116	117	1	exonic	AKR7A3	.	nonsynonymous SNV	AKR7A3:NM_012067:exon7:c.A967G:p.T323A	rs1738025	.	.	0.8232	.	0.89	.	.	1	T	0	B	0	N	1	P	3.73	T	1111.39	snp	FAO=116	FDP=116	FR=.	FRO=0	FSAF=63	FSAR=53	FSRF=0	FSRR=0	FWDB=-0.0116275	FXX=0.00854628	LEN=1	MLLD=269.492	OALT=C	OID=.	OMAPALT=C	OPOS=19609254
chr1	19611241	19611241	T	C	1	198	198	2	exonic	AKR7A3	.	nonsynonymous SNV	AKR7A3:NM_012067:exon5:c.A643G:p.N215D	rs1738023	.	.	0.8309	.	0.9	.	.	1	T	0	B	0	N	1	P	1.89	T	1883.96	snp	FAO=196	FDP=196	FR=.	FRO=0	FSAF=88	FSAR=108	FSRF=0	FSRR=0	FWDB=0.0252097	FXX=0.0101005	LEN=1	MLLD=54.5847	OALT=C	OID=.	OMAPALT=C	OPOS=19611241
chr1	19670931	19670931	G	A	0.69697	92	132	2	intronic	CAPZB	.	.	.	rs574426482	.	.	.	.	0.001	.	.	.	.	.	.	.	.	.	.	.	.	565.355	snp	FAO=92	FDP=132	FR=.	FRO=40	FSAF=33	FSAR=59	FSRF=24	FSRR=16	FWDB=0.00147666	FXX=0	LEN=1	MLLD=75.0029	OALT=A	OID=.	OMAPALT=A	OPOS=19670931
chr1	20020993	20020994	AC	GT	1	106	106	1	exonic	TMCO4	.	nonframeshift substitution	TMCO4:NM_181719:exon15:c.1433_1434AC	rs386629247	.	.	.	.	0.41	.	.	.	.	.	.	.	.	.	.	.	.	1012.6	mnp	FAO=106	FDP=106	FR=.	FRO=0	FSAF=24	FSAR=82	FSRF=0	FSRR=0	FWDB=0.00373708	FXX=0	LEN=2	MLLD=175.344	OALT=GT	OID=.	OMAPALT=GT	OPOS=20020993
chr1	20027116	20027116	C	T	0.360825	70	194	2	intronic	TMCO4	.	.	.	.	.	.	.	.	.	.	.	.	.	.	.	.	.	.	.	.	.	201.402	snp	FAO=70	FDP=194	FR=.	FRO=124	FSAF=38	FSAR=32	FSRF=81	FSRR=43	FWDB=-0.0141033	FXX=0	LEN=1	MLLD=71.7651	OALT=T	OID=.	OMAPALT=T	OPOS=20027116
chr1	20141528	20141528	C	T	1	195	195	1	exonic	RNF186	.	nonsynonymous SNV	RNF186:NM_019062:exon1:c.G67A:p.A23T	rs1541185	.	.	0.2415	.	0.48	.	.	0.05	D	0.341	B	0.747	N	1	P	1.52	T	1866.88	snp	FAO=195	FDP=195	FR=.	FRO=0	FSAF=83	FSAR=112	FSRF=0	FSRR=0	FWDB=-0.0565428	FXX=0	LEN=1	MLLD=87.7515	OALT=T	OID=.	OMAPALT=T	OPOS=20141528
chr1	20216860	20216860	G	A	1	186	186	1	intronic	OTUD3	.	.	.	rs10799593	.	.	0.5169	.	0.62	.	.	.	.	.	.	.	.	.	.	.	.	1782.56	snp	FAO=186	FDP=186	FR=.	FRO=0	FSAF=89	FSAR=97	FSRF=0	FSRR=0	FWDB=0.00810082	FXX=0	LEN=1	MLLD=178.056	OALT=A	OID=.	OMAPALT=A	OPOS=20216860
chr1	20233086	20233086	G	A	0.972222	70	72	1	exonic	OTUD3	.	nonsynonymous SNV	OTUD3:NM_015207:exon7:c.G997A:p.A333T	rs10916668	.	.	0.0622	.	0.24	.	.	0.45	T	0.004	B	0	D	0.997	D	1.92	T	670.84	snp	FAO=71	FDP=71	FR=.	FRO=0	FSAF=34	FSAR=37	FSRF=0	FSRR=0	FWDB=0.0142186	FXX=0.0273935	LEN=1	MLLD=216.213	OALT=A	OID=.	OMAPALT=A	OPOS=20233086
chr1	20304962	20304962	C	G	1	239	239	1	exonic	PLA2G2A	.	synonymous SNV	PLA2G2A:NM_001161728:exon3:c.G96C:p.T32T,PLA2G2A:NM_001161729:exon3:c.G96C:p.T32T,PLA2G2A:NM_000300:exon4:c.G96C:p.T32T,PLA2G2A:NM_001161727:exon4:c.G96C:p.T32T	rs2236771	.	.	0.0923	.	0.23	.	.	.	.	.	.	.	.	.	.	.	.	2298.77	snp	FAO=240	FDP=240	FR=.	FRO=0	FSAF=144	FSAR=96	FSRF=0	FSRR=0	FWDB=0.00379499	FXX=0.00414921	LEN=1	MLLD=216.388	OALT=G	OID=.	OMAPALT=G	OPOS=20304962
chr1	20442054	20442054	T	C	1	93	93	1	exonic	PLA2G2D	.	nonsynonymous SNV	PLA2G2D:NM_012400:exon3:c.A238G:p.S80G	rs584367	.	.	0.5822	.	0.97	.	.	0.83	T	0	B	0.017	N	1	P	1.68	T	882.28	snp	FAO=93	FDP=93	FR=.	FRO=0	FSAF=50	FSAR=43	FSRF=0	FSRR=0	FWDB=-0.00674435	FXX=0	LEN=1	MLLD=253.749	OALT=C	OID=.	OMAPALT=C	OPOS=20442054
chr1	20490518	20490518	T	C	1	212	212	1	exonic	PLA2G2C	.	nonsynonymous SNV	PLA2G2C:NM_001105572:exon3:c.A419G:p.Q140R	rs6426616	.	.	0.5942	.	0.75	.	.	0.48	T	0	B	0.051	N	1	P	1.73	T	2047.76	snp	FAO=214	FDP=214	FR=.	FRO=0	FSAF=85	FSAR=129	FSRF=0	FSRR=0	FWDB=0.044883	FXX=0	LEN=1	MLLD=127.771	OALT=C	OID=.	OMAPALT=C	OPOS=20490518
chr1	20501582	20501582	G	A	0.992063	125	126	1	exonic	PLA2G2C	.	stopgain	PLA2G2C:NM_001105572:exon1:c.C106T:p.R36X	rs12139100	.	.	0.176	.	0.39	.	.	0.38	T	.	.	0.051	N	0	P	.	.	1196.08	snp	FAO=125	FDP=125	FR=.	FRO=0	FSAF=60	FSAR=65	FSRF=0	FSRR=0	FWDB=-0.00218334	FXX=0.00793588	LEN=1	MLLD=81.5909	OALT=A	OID=.	OMAPALT=A	OPOS=20501582
chr1	20915590	20915590	C	-	0.911765	62	68	3	UTR5	CDA	NM_001785:c.-33del-	.	.	rs3215400	.	.	0.5611	.	0.65	.	.	.	.	.	.	.	.	.	.	.	.	380.761	del	FAO=66	FDP=66	FR=.	FRO=0	FSAF=34	FSAR=32	FSRF=0	FSRR=0	FWDB=0.0166906	FXX=0.0571347	LEN=1	MLLD=24.9782	OALT=-	OID=.	OMAPALT=T	OPOS=20915590
chr1	20940463	20940463	T	C	0.997253	363	364	2	intronic	CDA	.	.	.	rs3738130	.	.	0.1967	.	0.32	.	.	.	.	.	.	.	.	.	.	.	.	3456.94	snp	FAO=362	FDP=362	FR=.	FRO=0	FSAF=173	FSAR=189	FSRF=0	FSRR=0	FWDB=-0.0516172	FXX=0.00821895	LEN=1	MLLD=230.693	OALT=C	OID=.	OMAPALT=C	OPOS=20940463
chr1	20945055	20945055	C	T	0.985915	210	213	3	exonic	CDA	.	synonymous SNV	CDA:NM_001785:exon4:c.C435T:p.T145T	rs1048977	.	.	0.3149	.	0.43	.	.	.	.	.	.	.	.	.	.	.	.	1957.96	snp	FAO=210	FDP=210	FR=.	FRO=0	FSAF=92	FSAR=118	FSRF=0	FSRR=0	FWDB=-0.0070874	FXX=0.0140838	LEN=1	MLLD=294.572	OALT=T	OID=.	OMAPALT=T	OPOS=20945055
chr1	20964270	20964271	CT	-	0.948052	219	231	4	intronic	PINK1	.	.	.	rs35832516	.	.	.	.	0.15	.	.	.	.	.	.	.	.	.	.	.	.	1325.14	del	FAO=224	FDP=224	FR=.	FRO=0	FSAF=125	FSAR=99	FSRF=0	FSRR=0	FWDB=0.0074063	FXX=0.0303017	LEN=2	MLLD=153.49	OALT=-	OID=.	OMAPALT=C	OPOS=20964270
chr1	20964328	20964328	A	G	1	225	225	1	intronic	PINK1	.	.	.	rs2298298	.	.	0.8801	.	0.93	.	.	.	.	.	.	.	.	.	.	.	.	2158.35	snp	FAO=225	FDP=225	FR=.	FRO=0	FSAF=119	FSAR=106	FSRF=0	FSRR=0	FWDB=0.0741761	FXX=0.00442458	LEN=1	MLLD=65.7287	OALT=G	OID=.	OMAPALT=G	OPOS=20964328
chr1	20972048	20972048	G	A	0.990196	101	102	1	ncRNA_intronic	PINK1-AS	.	.	.	rs3131713	.	.	0.8797	.	0.93	.	.	.	.	.	.	.	.	.	.	.	.	959.296	snp	FAO=101	FDP=101	FR=.	FRO=0	FSAF=64	FSAR=37	FSRF=0	FSRR=0	FWDB=-0.000126252	FXX=0.00980296	LEN=1	MLLD=70.921	OALT=A	OID=.	OMAPALT=A	OPOS=20972048
chr1	20977000	20977000	A	C	0.996429	279	280	2	exonic	PINK1	.	nonsynonymous SNV	PINK1:NM_032409:exon8:c.A1562C:p.N521T	rs1043424	.	.	0.2713	.	0.4	.	.	0.24	T	0.022	B	0.169	N	1	P	-0.81	T	2698.58	snp	FAO=280	FDP=280	FR=.	FRO=0	FSAF=125	FSAR=155	FSRF=0	FSRR=0	FWDB=-0.0283749	FXX=0	LEN=1	MLLD=263.833	OALT=C	OID=.	OMAPALT=C	OPOS=20977000
chr1	20977221	20977221	A	T	1	251	251	1	ncRNA_exonic	PINK1-AS	.	.	.	rs686658	.	.	0.8793	.	0.91	.	.	.	.	.	.	.	.	.	.	.	.	2412.96	snp	FAO=252	FDP=252	FR=.	FRO=0	FSAF=99	FSAR=153	FSRF=0	FSRR=0	FWDB=0.00690844	FXX=0.00395241	LEN=1	MLLD=317.341	OALT=T	OID=.	OMAPALT=T	OPOS=20977221
chr1	20978832	20978832	T	C	0.990291	102	103	2	UTR3	DDOST	NM_005216:c.*40A>G	.	.	rs6893	.	.	0.8813	.	0.91	.	.	.	.	.	.	.	.	.	.	.	.	962.309	snp	FAO=103	FDP=103	FR=.	FRO=0	FSAF=56	FSAR=47	FSRF=0	FSRR=0	FWDB=0.0150239	FXX=0.00961446	LEN=1	MLLD=59.2997	OALT=C	OID=.	OMAPALT=C	OPOS=20978832
chr1	20980086	20980086	C	-	0.937143	164	175	3	intronic	DDOST	.	.	.	rs35610874	.	.	0.1313	.	0.18	.	.	.	.	.	.	.	.	.	.	.	.	1020.6	del	FAO=182	FDP=182	FR=.	FRO=0	FSAF=94	FSAR=88	FSRF=0	FSRR=0	FWDB=-0.0333629	FXX=0.0267365	LEN=1	MLLD=21.8163	OALT=-	OID=.	OMAPALT=A	OPOS=20980086
chr1	20982151	20982151	G	A	0.990909	545	550	2	intronic	DDOST	.	.	.	rs3738140	.	.	0.1966	.	0.25	.	.	.	.	.	.	.	.	.	.	.	.	3748.6	snp	FAO=397	FDP=397	FR=.	FRO=0	FSAF=203	FSAR=194	FSRF=0	FSRR=0	FWDB=0.108116	FXX=0.00749981	LEN=1	MLLD=55.4396	OALT=A	OID=.	OMAPALT=A	OPOS=20982151
chr1	20982631	20982631	G	A	0.994413	356	358	1	exonic	DDOST	.	synonymous SNV	DDOST:NM_005216:exon3:c.C366T:p.G122G	rs4704	.	.	0.6103	.	0.76	.	.	.	.	.	.	.	.	.	.	.	.	3408.91	snp	FAO=356	FDP=356	FR=.	FRO=0	FSAF=157	FSAR=199	FSRF=0	FSRR=0	FWDB=0.0038104	FXX=0.00835631	LEN=1	MLLD=70.5258	OALT=A	OID=.	OMAPALT=A	OPOS=20982631
chr1	20987873	20987873	G	C	1	76	76	1	exonic	DDOST	.	nonsynonymous SNV	DDOST:NM_005216:exon1:c.C22G:p.R8G	rs537816	.	.	0.9996	.	1	.	.	1	T	0	B	0	N	1	P	0.88	T	723.91	snp	FAO=76	FDP=76	FR=.	FRO=0	FSAF=27	FSAR=49	FSRF=0	FSRR=0	FWDB=0.0266836	FXX=0	LEN=1	MLLD=215.847	OALT=C	OID=.	OMAPALT=C	OPOS=20987873
chr1	20992819	20992819	G	C	1	167	167	1	exonic	KIF17	.	nonsynonymous SNV	KIF17:NM_001122819:exon14:c.C2796G:p.D932E,KIF17:NM_001287212:exon14:c.C2499G:p.D833E,KIF17:NM_020816:exon14:c.C2799G:p.D933E	rs631357	.	.	0.8053	.	0.82	.	.	1	T	0	B	.	.	1	P	0.04	T	1602.21	snp	FAO=167	FDP=167	FR=.	FRO=0	FSAF=86	FSAR=81	FSRF=0	FSRR=0	FWDB=0.000414103	FXX=0	LEN=1	MLLD=72.4978	OALT=C	OID=.	OMAPALT=C	OPOS=20992819
chr1	20992887	20992887	C	A	1	150	150	1	intronic	KIF17	.	.	.	rs61778493	.	.	.	.	0.16	.	.	.	.	.	.	.	.	.	.	.	.	1565.41	snp	FAO=165	FDP=165	FR=.	FRO=0	FSAF=81	FSAR=84	FSRF=0	FSRR=0	FWDB=0.0384703	FXX=0.00602373	LEN=1	MLLD=305.04	OALT=A	OID=.	OMAPALT=A	OPOS=20992887
chr1	20992933	20992933	G	C	0.993548	154	155	1	intronic	KIF17	.	.	.	rs573268	.	.	.	.	1	.	.	.	.	.	.	.	.	.	.	.	.	1496.41	snp	FAO=159	FDP=159	FR=.	FRO=0	FSAF=74	FSAR=85	FSRF=0	FSRR=0	FWDB=-0.0340377	FXX=0.00624961	LEN=1	MLLD=50.0498	OALT=C	OID=.	OMAPALT=C	OPOS=20992933
chr1	21031042	21031042	T	C	0.995816	238	239	1	exonic	KIF17	.	nonsynonymous SNV	KIF17:NM_001122819:exon5:c.A1021G:p.I341V,KIF17:NM_001287212:exon5:c.A721G:p.I241V,KIF17:NM_020816:exon5:c.A1021G:p.I341V	rs2296225	.	.	0.0837	.	0.32	.	Name=Eosinophilic esophagitis	0.05	D	0.084	B	0.005	U	0.001	P	-0.58	T	2303.84	snp	FAO=239	FDP=239	FR=.	FRO=0	FSAF=161	FSAR=78	FSRF=0	FSRR=0	FWDB=0.0967897	FXX=0.00416649	LEN=1	MLLD=62.3046	OALT=C	OID=.	OMAPALT=C	OPOS=21031042
chr1	21042094	21042094	G	A	0.997475	395	396	1	exonic	KIF17	.	synonymous SNV	KIF17:NM_001122819:exon2:c.C270T:p.Y90Y,KIF17:NM_020816:exon2:c.C270T:p.Y90Y	rs12046928	.	.	0.1286	.	0.75	.	.	.	.	.	.	.	.	.	.	.	.	3823.77	snp	FAO=398	FDP=398	FR=.	FRO=0	FSAF=207	FSAR=191	FSRF=0	FSRR=0	FWDB=0.00278098	FXX=0	LEN=1	MLLD=84.6796	OALT=A	OID=.	OMAPALT=A	OPOS=21042094
chr1	21043913	21043913	T	C	0.989362	93	94	1	UTR5	KIF17	NM_001287212:c.-1850A>G	.	.	rs604659	.	.	.	.	0.86	.	.	.	.	.	.	.	.	.	.	.	.	890.083	snp	FAO=95	FDP=95	FR=.	FRO=0	FSAF=67	FSAR=28	FSRF=0	FSRR=0	FWDB=0.0036946	FXX=0.0104156	LEN=1	MLLD=345.352	OALT=C	OID=.	OMAPALT=C	OPOS=21043913
chr1	21043926	21043926	T	C	1	101	101	1	UTR5	KIF17	NM_001287212:c.-1863A>G	.	.	rs604645	.	.	0.7008	.	0.9	.	.	.	.	.	.	.	.	.	.	.	.	977.57	snp	FAO=103	FDP=103	FR=.	FRO=0	FSAF=66	FSAR=37	FSRF=0	FSRR=0	FWDB=-0.00221933	FXX=0	LEN=1	MLLD=329.966	OALT=C	OID=.	OMAPALT=C	OPOS=21043926
chr1	21044161	21044161	A	G	0.996667	299	300	1	exonic	KIF17	.	synonymous SNV	KIF17:NM_001122819:exon1:c.T39C:p.R13R,KIF17:NM_020816:exon1:c.T39C:p.R13R	rs601329	.	.	0.6902	.	0.9	.	.	.	.	.	.	.	.	.	.	.	.	2890.4	snp	FAO=304	FDP=304	FR=.	FRO=0	FSAF=142	FSAR=162	FSRF=0	FSRR=0	FWDB=0.0129345	FXX=0.00653573	LEN=1	MLLD=205.68	OALT=G	OID=.	OMAPALT=G	OPOS=21044161
chr1	21049214	21049214	C	T	0.263158	5	19	1	intronic	SH2D5	.	.	.	.	.	.	.	.	.	.	.	.	.	.	.	.	.	.	.	.	.	16.7653	snp	FAO=5	FDP=19	FR=.	FRO=14	FSAF=5	FSAR=0	FSRF=14	FSRR=0	FWDB=-0.0251526	FXX=0	LEN=1	MLLD=76.9428	OALT=T	OID=.	OMAPALT=T	OPOS=21049214
chr1	21050270	21050270	C	T	0.95	19	20	3	intronic	SH2D5	.	.	.	rs3753047	.	.	0.0737	.	0.34	.	.	.	.	.	.	.	.	.	.	.	.	190.439	snp	FAO=20	FDP=20	FR=.	FRO=0	FSAF=14	FSAR=6	FSRF=0	FSRR=0	FWDB=-0.0118495	FXX=0	LEN=1	MLLD=41.7758	OALT=T	OID=.	OMAPALT=T	OPOS=21050270
chr1	21050958	21050958	C	T	0.993197	292	294	1	exonic	SH2D5	.	synonymous SNV	SH2D5:NM_001103160:exon5:c.G309A:p.Q103Q,SH2D5:NM_001103161:exon6:c.G561A:p.Q187Q	rs592060	.	.	0.756	.	0.99	.	.	.	.	.	.	.	.	.	.	.	.	2829.76	snp	FAO=295	FDP=295	FR=.	FRO=0	FSAF=185	FSAR=110	FSRF=0	FSRR=0	FWDB=0.00678026	FXX=0	LEN=1	MLLD=138.579	OALT=T	OID=.	OMAPALT=T	OPOS=21050958
chr1	21167404	21167404	A	G	0.992366	260	262	2	exonic	EIF4G3	.	synonymous SNV	EIF4G3:NM_003760:exon25:c.T3838C:p.L1280L,EIF4G3:NM_001198801:exon28:c.T3946C:p.L1316L,EIF4G3:NM_001198802:exon28:c.T3856C:p.L1286L	rs2230573	.	.	0.9994	.	1	.	.	.	.	.	.	.	.	.	.	.	.	2462.93	snp	FAO=261	FDP=261	FR=.	FRO=0	FSAF=155	FSAR=106	FSRF=0	FSRR=0	FWDB=-0.00627838	FXX=0.00760427	LEN=1	MLLD=401.674	OALT=G	OID=.	OMAPALT=G	OPOS=21167404
chr1	21795388	21795388	A	G	0.981356	579	590	1	exonic	NBPF3	.	nonsynonymous SNV	NBPF3:NM_001256416:exon3:c.A341G:p.Y114C,NBPF3:NM_032264:exon3:c.A341G:p.Y114C	rs1827293	.	.	0.553	.	0.58	.	.	0	D	1	D	.	.	1	P	3.69	T	3649.6	snp	FAO=393	FDP=393	FR=.	FRO=0	FSAF=203	FSAR=190	FSRF=0	FSRR=0	FWDB=-0.00424802	FXX=0.0174996	LEN=1	MLLD=162.725	OALT=G	OID=.	OMAPALT=G	OPOS=21795388
chr1	21799489	21799489	T	C	1	238	238	1	intronic	NBPF3	.	.	.	rs1971327	.	.	.	.	0.92	.	.	.	.	.	.	.	.	.	.	.	.	2288.38	snp	FAO=238	FDP=238	FR=.	FRO=0	FSAF=67	FSAR=171	FSRF=0	FSRR=0	FWDB=-0.0106155	FXX=0	LEN=1	MLLD=349.953	OALT=C	OID=.	OMAPALT=C	OPOS=21799489
chr1	21799823	21799823	A	G	0.994012	166	167	2	intronic	NBPF3	.	.	.	rs1971328	.	.	0.7283	.	0.89	.	.	.	.	.	.	.	.	.	.	.	.	1586.53	snp	FAO=167	FDP=167	FR=.	FRO=0	FSAF=84	FSAR=83	FSRF=0	FSRR=0	FWDB=0.0132384	FXX=0.00595203	LEN=1	MLLD=96.7639	OALT=G	OID=.	OMAPALT=G	OPOS=21799823
chr1	21801346	21801346	G	A	0.986957	227	230	2	intronic	NBPF3	.	.	.	rs7531217	.	.	0.7787	.	0.92	.	.	.	.	.	.	.	.	.	.	.	.	2149.27	snp	FAO=229	FDP=229	FR=.	FRO=0	FSAF=146	FSAR=83	FSRF=0	FSRR=0	FWDB=0.0530097	FXX=0.00434764	LEN=1	MLLD=60.2673	OALT=A	OID=.	OMAPALT=A	OPOS=21801346
chr1	21804815	21804815	T	G	0.997416	386	387	4	intronic	NBPF3	.	.	.	rs7535654	.	.	0.999	.	1	.	.	.	.	.	.	.	.	.	.	.	.	3691.61	snp	FAO=386	FDP=386	FR=.	FRO=0	FSAF=193	FSAR=193	FSRF=0	FSRR=0	FWDB=0.0177854	FXX=0.00258391	LEN=1	MLLD=331.697	OALT=G	OID=.	OMAPALT=G	OPOS=21804815
chr1	21805730	21805730	A	G	1	317	317	1	intronic	NBPF3	.	.	.	rs2316504	.	.	.	.	0.92	.	.	.	.	.	.	.	.	.	.	.	.	3046.05	snp	FAO=317	FDP=317	FR=.	FRO=0	FSAF=180	FSAR=137	FSRF=0	FSRR=0	FWDB=-0.00892003	FXX=0	LEN=1	MLLD=124.937	OALT=G	OID=.	OMAPALT=G	OPOS=21805730
chr1	21806619	21806619	T	C	1	14	14	4	exonic	NBPF3	.	synonymous SNV	NBPF3:NM_001256417:exon10:c.T1074C:p.P358P,NBPF3:NM_001256416:exon11:c.T1248C:p.P416P,NBPF3:NM_032264:exon11:c.T1284C:p.P428P	rs3820294	.	.	.	.	0.3	.	.	.	.	.	.	.	.	.	.	.	.	125.836	snp	FAO=14	FDP=14	FR=.	FRO=0	FSAF=0	FSAR=14	FSRF=0	FSRR=0	FWDB=0	FXX=0	LEN=1	MLLD=60.1232	OALT=C	OID=.	OMAPALT=C	OPOS=21806619
chr1	21806621	21806621	T	G	1	14	14	4	exonic	NBPF3	.	nonsynonymous SNV	NBPF3:NM_001256417:exon10:c.T1076G:p.F359C,NBPF3:NM_001256416:exon11:c.T1250G:p.F417C,NBPF3:NM_032264:exon11:c.T1286G:p.F429C	rs3820293	.	.	.	.	0.3	.	.	0.04	D	0.938	P	.	.	1	N	3.34	T	125.837	snp	FAO=14	FDP=14	FR=.	FRO=0	FSAF=0	FSAR=14	FSRF=0	FSRR=0	FWDB=0	FXX=0	LEN=1	MLLD=386.169	OALT=G	OID=.	OMAPALT=G	OPOS=21806621
chr1	21806624	21806624	A	G	1	14	14	1	exonic	NBPF3	.	nonsynonymous SNV	NBPF3:NM_001256417:exon10:c.A1079G:p.E360G,NBPF3:NM_001256416:exon11:c.A1253G:p.E418G,NBPF3:NM_032264:exon11:c.A1289G:p.E430G	rs3820292	.	.	.	.	0.32	.	.	0.44	T	0	B	.	.	1	N	3.29	T	125.837	snp	FAO=14	FDP=14	FR=.	FRO=0	FSAF=0	FSAR=14	FSRF=0	FSRR=0	FWDB=0	FXX=0	LEN=1	MLLD=323.47	OALT=G	OID=.	OMAPALT=G	OPOS=21806624
chr1	21806667	21806667	C	G	1	14	14	1	exonic	NBPF3	.	nonsynonymous SNV	NBPF3:NM_001256417:exon10:c.C1122G:p.D374E,NBPF3:NM_001256416:exon11:c.C1296G:p.D432E,NBPF3:NM_032264:exon11:c.C1332G:p.D444E	rs12043777	.	.	0.189	.	0.34	.	.	0.07	T	0.112	B	.	.	1	P	3.32	T	125.837	snp	FAO=14	FDP=14	FR=.	FRO=0	FSAF=0	FSAR=14	FSRF=0	FSRR=0	FWDB=0	FXX=0	LEN=1	MLLD=77.2211	OALT=G	OID=.	OMAPALT=G	OPOS=21806667
chr1	21809750	21809750	T	C	1	21	21	1	exonic	NBPF3	.	synonymous SNV	NBPF3:NM_001256417:exon14:c.T1563C:p.Y521Y,NBPF3:NM_001256416:exon15:c.T1737C:p.Y579Y,NBPF3:NM_032264:exon15:c.T1773C:p.Y591Y	rs202069483	.	.	.	.	0.9	.	.	.	.	.	.	.	.	.	.	.	.	195.159	snp	FAO=21	FDP=21	FR=.	FRO=0	FSAF=11	FSAR=10	FSRF=0	FSRR=0	FWDB=0.0654212	FXX=0	LEN=1	MLLD=79.0747	OALT=C	OID=.	OMAPALT=C	OPOS=21809750
chr1	21889635	21889635	T	C	1	188	188	1	exonic	ALPL	.	synonymous SNV	ALPL:NM_001177520:exon3:c.T99C:p.S33S,ALPL:NM_001127501:exon4:c.T165C:p.S55S,ALPL:NM_000478:exon5:c.T330C:p.S110S	rs1780316	.	.	0.9493	.	0.99	.	.	.	.	.	.	.	.	.	.	.	.	1768.79	snp	FAO=184	FDP=184	FR=.	FRO=0	FSAF=98	FSAR=86	FSRF=0	FSRR=0	FWDB=-0.0912891	FXX=0.0212755	LEN=1	MLLD=170.416	OALT=C	OID=.	OMAPALT=C	OPOS=21889635
chr1	21894724	21894724	T	A	0.414414	92	222	2	exonic	ALPL	.	nonsynonymous SNV	ALPL:NM_001177520:exon5:c.T545A:p.F182Y,ALPL:NM_001127501:exon6:c.T611A:p.F204Y,ALPL:NM_000478:exon7:c.T776A:p.F259Y	.	.	.	.	.	.	.	.	0.04	D	0.91	P	0.078	N	1	N	-3.81	D	314.756	snp	FAO=92	FDP=222	FR=.	FRO=130	FSAF=48	FSAR=44	FSRF=54	FSRR=76	FWDB=0.003867	FXX=0	LEN=1	MLLD=193.067	OALT=A	OID=.	OMAPALT=A	OPOS=21894724
chr1	21904206	21904206	C	T	#VALUE!	19;18	64	8;8	UTR3	ALPL	NM_001177520:c.*65C>T,NM_001127501:c.*65C>T,NM_000478:c.*65C>T	.	.	rs1697405	.	.	.	.	0.42	.	.	.	.	.	.	.	.	.	.	.	.	551.602	snp;snp	FAO=46,16	FDP=63	FR=.,.	FRO=1	FSAF=3,1	FSAR=43,15	FSRF=0	FSRR=1	FWDB=0.0439776,0.0322578	FXX=0.0156226	LEN=1,1	MLLD=284.324,271.526	OALT=T,T	OID=.,.	OMAPALT=CT,TC	OPOS=21904206,21904205
chr1	21904205	21904205	C	T	#VALUE!	19;18	64	8;8	UTR3	ALPL	NM_001177520:c.*64C>T,NM_001127501:c.*64C>T,NM_000478:c.*64C>T	.	.	.	.	.	.	.	.	.	.	.	.	.	.	.	.	.	.	.	.	551.602	snp;snp	FAO=46,16	FDP=63	FR=.,.	FRO=1	FSAF=3,1	FSAR=43,15	FSRF=0	FSRR=1	FWDB=0.0439776,0.0322578	FXX=0.0156226	LEN=1,1	MLLD=284.324,271.526	OALT=T,T	OID=.,.	OMAPALT=CT,TC	OPOS=21904206,21904205
chr1	21935433	21935433	G	T	1	225	225	2	intronic	RAP1GAP	.	.	.	rs861212	.	.	0.493	.	0.65	.	.	.	.	.	.	.	.	.	.	.	.	2155.65	snp	FAO=225	FDP=225	FR=.	FRO=0	FSAF=100	FSAR=125	FSRF=0	FSRR=0	FWDB=0.013295	FXX=0	LEN=1	MLLD=191.791	OALT=T	OID=.	OMAPALT=T	OPOS=21935433
chr1	21940555	21940555	C	T	0.993031	285	287	1	exonic	RAP1GAP	.	nonsynonymous SNV	RAP1GAP:NM_001145658:exon8:c.G511A:p.A171T,RAP1GAP:NM_002885:exon8:c.G319A:p.A107T,RAP1GAP:NM_001145657:exon9:c.G319A:p.A107T	rs2275363	.	.	0.4557	.	0.47	.	.	0.53	T	0.001	B	0.247	N	1	P	-3.27	D	2701.65	snp	FAO=285	FDP=285	FR=.	FRO=0	FSAF=163	FSAR=122	FSRF=0	FSRR=0	FWDB=-0.0197294	FXX=0.0069684	LEN=1	MLLD=73.1172	OALT=T	OID=.	OMAPALT=T	OPOS=21940555
chr1	22013771	22013771	G	A	1	226	226	1	intronic	USP48	.	.	.	rs10493008	.	.	0.4398	.	0.77	.	.	.	.	.	.	.	.	.	.	.	.	2166.72	snp	FAO=226	FDP=226	FR=.	FRO=0	FSAF=114	FSAR=112	FSRF=0	FSRR=0	FWDB=0.00103492	FXX=0.00440509	LEN=1	MLLD=358.019	OALT=A	OID=.	OMAPALT=A	OPOS=22013771
chr1	22073543	22073543	C	A	0.472222	34	72	2	intronic	USP48	.	.	.	.	.	.	.	.	.	.	.	.	.	.	.	.	.	.	.	.	.	143.456	snp	FAO=34	FDP=72	FR=.	FRO=38	FSAF=13	FSAR=21	FSRF=16	FSRR=22	FWDB=0.000460648	FXX=0	LEN=1	MLLD=267.76	OALT=A	OID=.	OMAPALT=A	OPOS=22073543
chr1	22109370	22109370	G	A	1	385	385	1	exonic	USP48	.	synonymous SNV	USP48:NM_001032730:exon1:c.C81T:p.H27H,USP48:NM_032236:exon1:c.C81T:p.H27H	rs10917042	.	.	0.2186	.	0.72	.	.	.	.	.	.	.	.	.	.	.	.	3695.68	snp	FAO=385	FDP=385	FR=.	FRO=0	FSAF=155	FSAR=230	FSRF=0	FSRR=0	FWDB=0.0403145	FXX=0	LEN=1	MLLD=209.545	OALT=A	OID=.	OMAPALT=A	OPOS=22109370
chr1	22141206	22141206	A	C	1	79	79	2	exonic	LDLRAD2	.	nonsynonymous SNV	LDLRAD2:NM_001013693:exon2:c.A401C:p.N134T	rs10917051	.	.	0.693	.	0.85	.	.	1	T	0	B	0.104	N	0.999	P	0.8	T	760.759	snp	FAO=79	FDP=79	FR=.	FRO=0	FSAF=18	FSAR=61	FSRF=0	FSRR=0	FWDB=-0.0612177	FXX=0	LEN=1	MLLD=66.803	OALT=C	OID=.	OMAPALT=C	OPOS=22141206
chr1	22149935	22149935	T	C	1	22	22	1	exonic	HSPG2	.	synonymous SNV	HSPG2:NM_001291860:exon97:c.A13053G:p.S4351S,HSPG2:NM_005529:exon97:c.A13050G:p.S4350S	rs897467	.	.	0.8281	.	0.85	.	.	.	.	.	.	.	.	.	.	.	.	201.641	snp	FAO=22	FDP=22	FR=.	FRO=0	FSAF=13	FSAR=9	FSRF=0	FSRR=0	FWDB=0.00764734	FXX=0	LEN=1	MLLD=243.262	OALT=C	OID=.	OMAPALT=C	OPOS=22149935
chr1	22150120	22150120	C	T	1	196	196	1	exonic	HSPG2	.	nonsynonymous SNV	HSPG2:NM_001291860:exon96:c.G12995A:p.S4332N,HSPG2:NM_005529:exon96:c.G12992A:p.S4331N	rs3736360	.	.	0.1762	.	0.32	.	.	0.76	T	0.001	B	0.248	N	0	P	-0.93	T	1878.82	snp	FAO=196	FDP=196	FR=.	FRO=0	FSAF=129	FSAR=67	FSRF=0	FSRR=0	FWDB=-0.00504594	FXX=0	LEN=1	MLLD=302.919	OALT=T	OID=.	OMAPALT=T	OPOS=22150120
chr1	22150130	22150130	C	T	1	195	195	1	exonic	HSPG2	.	nonsynonymous SNV	HSPG2:NM_001291860:exon96:c.G12985A:p.A4329T,HSPG2:NM_005529:exon96:c.G12982A:p.A4328T	rs114015043	.	.	0.0044	.	0.011	.	.	0.7	T	0	B	0.05	N	1	N	-0.94	T	1866.21	snp	FAO=195	FDP=195	FR=.	FRO=0	FSAF=135	FSAR=60	FSRF=0	FSRR=0	FWDB=0.01655	FXX=0	LEN=1	MLLD=71.3255	OALT=T	OID=.	OMAPALT=T	OPOS=22150130
chr1	22150160	22150160	G	T	0.994975	198	199	2	exonic	HSPG2	.	synonymous SNV	HSPG2:NM_001291860:exon96:c.C12955A:p.R4319R,HSPG2:NM_005529:exon96:c.C12952A:p.R4318R	rs3736358	.	.	0.1755	.	0.28	.	.	.	.	.	.	.	.	.	.	.	.	1888.28	snp	FAO=198	FDP=198	FR=.	FRO=0	FSAF=135	FSAR=63	FSRF=0	FSRR=0	FWDB=0.0173388	FXX=0.00502487	LEN=1	MLLD=330.629	OALT=T	OID=.	OMAPALT=T	OPOS=22150160
chr1	22154845	22154845	A	G	1	433	433	1	exonic	HSPG2	.	synonymous SNV	HSPG2:NM_001291860:exon89:c.T12315C:p.D4105D,HSPG2:NM_005529:exon89:c.T12312C:p.D4104D	rs2228347	.	.	0.3063	.	0.51	.	.	.	.	.	.	.	.	.	.	.	.	3853.66	snp	FAO=400	FDP=400	FR=.	FRO=0	FSAF=195	FSAR=205	FSRF=0	FSRR=0	FWDB=-0.0167619	FXX=0	LEN=1	MLLD=187.816	OALT=G	OID=.	OMAPALT=G	OPOS=22154845
chr1	22155841	22155841	T	C	0.997992	497	498	1	intronic	HSPG2	.	.	.	rs12042189	.	.	0.177	.	0.31	.	.	.	.	.	.	.	.	.	.	.	.	3815.76	snp	FAO=398	FDP=398	FR=.	FRO=0	FSAF=213	FSAR=185	FSRF=0	FSRR=0	FWDB=-0.00586055	FXX=0.00499988	LEN=1	MLLD=198.307	OALT=C	OID=.	OMAPALT=C	OPOS=22155841
chr1	22155853	22155853	C	T	0.993988	496	499	4	intronic	HSPG2	.	.	.	rs12023794	.	.	0.1743	.	0.3	.	.	.	.	.	.	.	.	.	.	.	.	3769.38	snp	FAO=397	FDP=397	FR=.	FRO=0	FSAF=211	FSAR=186	FSRF=0	FSRR=0	FWDB=-0.0125095	FXX=0.00749981	LEN=1	MLLD=147.801	OALT=T	OID=.	OMAPALT=T	OPOS=22155853
chr1	22157689	22157689	G	A	0.99359	310	312	1	intronic	HSPG2	.	.	.	rs3736355	.	.	0.8022	.	0.83	.	.	.	.	.	.	.	.	.	.	.	.	2936.33	snp	FAO=311	FDP=311	FR=.	FRO=0	FSAF=151	FSAR=160	FSRF=0	FSRR=0	FWDB=0.0114623	FXX=0.00320503	LEN=1	MLLD=332.303	OALT=A	OID=.	OMAPALT=A	OPOS=22157689
chr1	22158120	22158120	G	T	1	50	50	1	intronic	HSPG2	.	.	.	rs2270701	.	.	0.1756	.	0.32	.	.	.	.	.	.	.	.	.	.	.	.	484.587	snp	FAO=50	FDP=50	FR=.	FRO=0	FSAF=32	FSAR=18	FSRF=0	FSRR=0	FWDB=-0.00988317	FXX=0	LEN=1	MLLD=64.0875	OALT=T	OID=.	OMAPALT=T	OPOS=22158120
chr1	22159008	22159008	C	A	0.980263	149	152	6	exonic	HSPG2	.	synonymous SNV	HSPG2:NM_001291860:exon81:c.G11190T:p.V3730V,HSPG2:NM_005529:exon81:c.G11187T:p.V3729V	rs2229487	.	.	0.1676	.	0.29	.	.	.	.	.	.	.	.	.	.	.	.	1379.32	snp	FAO=149	FDP=149	FR=.	FRO=0	FSAF=82	FSAR=67	FSRF=0	FSRR=0	FWDB=0.00154457	FXX=0.0197355	LEN=1	MLLD=44.9322	OALT=A	OID=.	OMAPALT=A	OPOS=22159008
chr1	22160111	22160111	C	T	1	239	239	1	intronic	HSPG2	.	.	.	rs17459139	.	.	0.1692	.	0.32	.	.	.	.	.	.	.	.	.	.	.	.	2300.9	snp	FAO=239	FDP=239	FR=.	FRO=0	FSAF=113	FSAR=126	FSRF=0	FSRR=0	FWDB=0.00958949	FXX=0	LEN=1	MLLD=290.906	OALT=T	OID=.	OMAPALT=T	OPOS=22160111
chr1	22161275	22161275	G	A	0.992268	385	388	1	exonic	HSPG2	.	synonymous SNV	HSPG2:NM_001291860:exon77:c.C10620T:p.V3540V,HSPG2:NM_005529:exon77:c.C10617T:p.V3539V	rs2229492	.	.	0.1697	.	0.3	.	.	.	.	.	.	.	.	.	.	.	.	3674.02	snp	FAO=387	FDP=387	FR=.	FRO=0	FSAF=151	FSAR=236	FSRF=0	FSRR=0	FWDB=0.00950105	FXX=0.00514126	LEN=1	MLLD=174.628	OALT=A	OID=.	OMAPALT=A	OPOS=22161275
chr1	22165901	22165901	A	G	0.994898	195	196	1	exonic	HSPG2	.	synonymous SNV	HSPG2:NM_001291860:exon73:c.T9855C:p.A3285A,HSPG2:NM_005529:exon73:c.T9852C:p.A3284A	rs2291826	.	.	0.2571	.	0.55	.	.	.	.	.	.	.	.	.	.	.	.	1851.31	snp	FAO=195	FDP=195	FR=.	FRO=0	FSAF=83	FSAR=112	FSRF=0	FSRR=0	FWDB=-0.0390227	FXX=0.00510178	LEN=1	MLLD=93.4114	OALT=G	OID=.	OMAPALT=G	OPOS=22165901
chr1	22165987	22165987	G	A	1	202	202	1	exonic	HSPG2	.	nonsynonymous SNV	HSPG2:NM_001291860:exon73:c.C9769T:p.H3257Y,HSPG2:NM_005529:exon73:c.C9766T:p.H3256Y	rs2291827	.	.	0.1683	.	0.3	.	.	1	T	0.387	B	0.001	N	0	P	1.67	T	1930.72	snp	FAO=202	FDP=202	FR=.	FRO=0	FSAF=82	FSAR=120	FSRF=0	FSRR=0	FWDB=0.0626808	FXX=0	LEN=1	MLLD=81.7621	OALT=A	OID=.	OMAPALT=A	OPOS=22165987
chr1	22167988	22167988	G	T	0.971698	103	106	3	intronic	HSPG2	.	.	.	rs2270697	.	.	0.1694	.	0.3	.	.	.	.	.	.	.	.	.	.	.	.	984.268	snp	FAO=103	FDP=103	FR=.	FRO=0	FSAF=52	FSAR=51	FSRF=0	FSRR=0	FWDB=0.0407548	FXX=0.0282992	LEN=1	MLLD=376.183	OALT=T	OID=.	OMAPALT=T	OPOS=22167988
chr1	22173762	22173762	G	A	0.990431	207	209	2	intronic	HSPG2	.	.	.	rs12023884	.	.	.	.	0.3	.	.	.	.	.	.	.	.	.	.	.	.	1956.98	snp	FAO=207	FDP=207	FR=.	FRO=0	FSAF=139	FSAR=68	FSRF=0	FSRR=0	FWDB=-0.0780916	FXX=0.00956892	LEN=1	MLLD=58.9417	OALT=A	OID=.	OMAPALT=A	OPOS=22173762
chr1	22174426	22174426	T	G	1	311	311	1	intronic	HSPG2	.	.	.	rs2290501	.	.	0.3108	.	0.54	.	.	.	.	.	.	.	.	1	P	0.97	T	2998.47	snp	FAO=314	FDP=314	FR=.	FRO=0	FSAF=118	FSAR=196	FSRF=0	FSRR=0	FWDB=0.00911954	FXX=0	LEN=1	MLLD=166.565	OALT=G	OID=.	OMAPALT=G	OPOS=22174426
chr1	22176831	22176831	C	T	0.994949	197	198	3	intronic	HSPG2	.	.	.	rs2290500	.	.	0.1641	.	0.3	.	.	.	.	.	.	.	.	.	.	.	.	1875.54	snp	FAO=197	FDP=197	FR=.	FRO=0	FSAF=75	FSAR=122	FSRF=0	FSRR=0	FWDB=0.0211614	FXX=0.00505025	LEN=1	MLLD=160.703	OALT=T	OID=.	OMAPALT=T	OPOS=22176831
chr1	22183471	22183471	A	C	1	173	173	1	intronic	HSPG2	.	.	.	rs12024579	.	.	0.8131	.	0.83	.	.	.	.	.	.	.	.	.	.	.	.	1651.86	snp	FAO=173	FDP=173	FR=.	FRO=0	FSAF=78	FSAR=95	FSRF=0	FSRR=0	FWDB=0.00544514	FXX=0	LEN=1	MLLD=216.093	OALT=C	OID=.	OMAPALT=C	OPOS=22183471
chr1	22186234	22186234	A	G	0.938931	123	131	1	intronic	HSPG2	.	.	.	rs10917056	.	.	.	.	1	.	.	.	.	.	.	.	.	.	.	.	.	1073.41	snp	FAO=123	FDP=129	FR=.	FRO=6	FSAF=68	FSAR=55	FSRF=0	FSRR=6	FWDB=0.0327236	FXX=0.015266	LEN=1	MLLD=110.182	OALT=G	OID=.	OMAPALT=G	OPOS=22186234
chr1	22199245	22199245	C	T	1	171	171	2	exonic	HSPG2	.	synonymous SNV	HSPG2:NM_001291860:exon32:c.G3900A:p.V1300V,HSPG2:NM_005529:exon32:c.G3897A:p.V1299V	rs2229482	.	.	0.6429	.	0.71	.	.	.	.	.	.	.	.	.	.	.	.	1634.61	snp	FAO=171	FDP=171	FR=.	FRO=0	FSAF=72	FSAR=99	FSRF=0	FSRR=0	FWDB=-0.0104539	FXX=0	LEN=1	MLLD=74.8687	OALT=T	OID=.	OMAPALT=T	OPOS=22199245
chr1	22199821	22199821	G	A	0.981366	158	161	3	intronic	HSPG2	.	.	.	rs2454290	.	.	0.8559	.	0.98	.	.	.	.	.	.	.	.	.	.	.	.	1511.69	snp	FAO=158	FDP=158	FR=.	FRO=0	FSAF=92	FSAR=66	FSRF=0	FSRR=0	FWDB=0.0423327	FXX=0.0246898	LEN=1	MLLD=61.3878	OALT=A	OID=.	OMAPALT=A	OPOS=22199821
chr1	22206649	22206649	T	C	1	297	297	2	exonic	HSPG2	.	nonsynonymous SNV	HSPG2:NM_001291860:exon17:c.A2297G:p.N766S,HSPG2:NM_005529:exon17:c.A2294G:p.N765S	rs989994	.	.	0.9991	.	1	.	.	0.24	T	0.003	B	0.016	N	0.002	P	0.11	T	2876.65	snp	FAO=299	FDP=299	FR=.	FRO=0	FSAF=153	FSAR=146	FSRF=0	FSRR=0	FWDB=-0.0177878	FXX=0	LEN=1	MLLD=78.4226	OALT=C	OID=.	OMAPALT=C	OPOS=22206649
chr1	22206942	22206942	G	A	0.996429	279	280	2	exonic	HSPG2	.	synonymous SNV	HSPG2:NM_001291860:exon16:c.C2112T:p.A704A,HSPG2:NM_005529:exon16:c.C2109T:p.A703A	rs1874793	.	.	0.9991	.	1	.	.	.	.	.	.	.	.	.	.	.	.	2698.58	snp	FAO=280	FDP=280	FR=.	FRO=0	FSAF=136	FSAR=144	FSRF=0	FSRR=0	FWDB=0.0351012	FXX=0	LEN=1	MLLD=234.929	OALT=A	OID=.	OMAPALT=A	OPOS=22206942
chr1	22207235	22207235	T	C	1	88	88	1	exonic	HSPG2	.	nonsynonymous SNV	HSPG2:NM_001291860:exon15:c.A1915G:p.M639V,HSPG2:NM_005529:exon15:c.A1912G:p.M638V	rs1874792	.	.	0.9994	.	1	.	.	1	T	0	B	0.062	N	1	P	1.34	T	847.477	snp	FAO=88	FDP=88	FR=.	FRO=0	FSAF=47	FSAR=41	FSRF=0	FSRR=0	FWDB=-0.0223152	FXX=0.0112347	LEN=1	MLLD=87.4579	OALT=C	OID=.	OMAPALT=C	OPOS=22207235
chr1	22207805	22207817	CCCAGGGTGGCAG	-	0.993421	151	152	3	intronic	HSPG2	.	.	.	rs139046040	.	.	0.998	.	1	.	.	.	.	.	.	.	.	.	.	.	.	898.296	del	FAO=153	FDP=153	FR=.	FRO=0	FSAF=71	FSAR=82	FSRF=0	FSRR=0	FWDB=0.00205658	FXX=0.00649309	LEN=13	MLLD=397.393	OALT=-	OID=.	OMAPALT=A	OPOS=22207805
chr1	22211222	22211222	T	C	0.990741	107	108	1	intronic	HSPG2	.	.	.	rs4654994	.	.	0.9348	.	0.96	.	.	.	.	.	.	.	.	.	.	.	.	1027.52	snp	FAO=107	FDP=107	FR=.	FRO=0	FSAF=57	FSAR=50	FSRF=0	FSRR=0	FWDB=0.00607824	FXX=0.0092584	LEN=1	MLLD=184.817	OALT=C	OID=.	OMAPALT=C	OPOS=22211222
chr1	22213796	22213796	G	T	0.34	17	50	4	exonic	HSPG2	.	nonsynonymous SNV	HSPG2:NM_001291860:exon9:c.C990A:p.F330L,HSPG2:NM_005529:exon9:c.C990A:p.F330L	.	.	.	.	.	.	.	.	0.02	D	0.985	D	0.001	D	1	D	-5.21	D	54.6563	snp	FAO=17	FDP=49	FR=.	FRO=32	FSAF=6	FSAR=11	FSRF=16	FSRR=16	FWDB=-0.033869	FXX=0.019996	LEN=1	MLLD=205.687	OALT=T	OID=.	OMAPALT=T	OPOS=22213796
chr1	22216574	22216574	C	A	1	417	417	4	exonic	HSPG2	.	synonymous SNV	HSPG2:NM_001291860:exon6:c.G474T:p.G158G,HSPG2:NM_005529:exon6:c.G474T:p.G158G	rs2254358	.	.	0.677	.	0.68	.	.	0.24	T	0.617	P	0.043	N	0.998	P	0.39	T	3853.67	snp	FAO=400	FDP=400	FR=.	FRO=0	FSAF=176	FSAR=224	FSRF=0	FSRR=0	FWDB=0.00815131	FXX=0	LEN=1	MLLD=226.668	OALT=A	OID=.	OMAPALT=A	OPOS=22216574
chr1	22216604	22216604	C	G	0.992665	406	409	2	exonic	HSPG2	.	synonymous SNV	HSPG2:NM_001291860:exon6:c.G444C:p.L148L,HSPG2:NM_005529:exon6:c.G444C:p.L148L	rs2254357	.	.	0.6771	.	0.68	.	.	0.91	T	0.946	P	.	.	0	P	0.56	T	3768.65	snp	FAO=397	FDP=397	FR=.	FRO=0	FSAF=170	FSAR=227	FSRF=0	FSRR=0	FWDB=-0.011293	FXX=0.00749981	LEN=1	MLLD=59.669	OALT=G	OID=.	OMAPALT=G	OPOS=22216604
chr1	22217108	22217108	G	A	0.95	76	80	2	exonic	HSPG2	.	synonymous SNV	HSPG2:NM_001291860:exon4:c.C324T:p.F108F,HSPG2:NM_005529:exon4:c.C324T:p.F108F	rs2501260	.	.	0.9991	.	1	.	.	.	.	.	.	.	.	.	.	.	.	680.371	snp	FAO=76	FDP=80	FR=.	FRO=4	FSAF=18	FSAR=58	FSRF=4	FSRR=0	FWDB=0.0308459	FXX=0	LEN=1	MLLD=53.1808	OALT=A	OID=.	OMAPALT=A	OPOS=22217108
chr1	22304712	22304712	A	G	0.996364	274	275	1	intronic	CELA3B	.	.	.	rs10917088	.	.	.	.	0.74	.	.	.	.	.	.	.	.	.	.	.	.	2609	snp	FAO=274	FDP=274	FR=.	FRO=0	FSAF=117	FSAR=157	FSRF=0	FSRR=0	FWDB=-0.000532551	FXX=0.00363623	LEN=1	MLLD=234.627	OALT=G	OID=.	OMAPALT=G	OPOS=22304712
chr1	22307340	22307340	C	T	1	90	90	1	exonic	CELA3B	.	synonymous SNV	CELA3B:NM_007352:exon3:c.C153T:p.S51S	rs7528228	.	.	.	.	0.99	.	.	.	.	.	.	.	.	.	.	.	.	869.63	snp	FAO=90	FDP=90	FR=.	FRO=0	FSAF=40	FSAR=50	FSRF=0	FSRR=0	FWDB=-0.0191041	FXX=0	LEN=1	MLLD=69.6722	OALT=T	OID=.	OMAPALT=T	OPOS=22307340
chr1	22307358	22307358	C	G	1	90	90	2	exonic	CELA3B	.	synonymous SNV	CELA3B:NM_007352:exon3:c.C171G:p.T57T	rs7528300	.	.	.	.	0.99	.	.	.	.	.	.	.	.	.	.	.	.	869.638	snp	FAO=90	FDP=90	FR=.	FRO=0	FSAF=40	FSAR=50	FSRF=0	FSRR=0	FWDB=-0.0177199	FXX=0	LEN=1	MLLD=63.9116	OALT=G	OID=.	OMAPALT=G	OPOS=22307358
chr1	22307538	22307538	C	T	0.952128	358	376	3	exonic	CELA3B	.	nonsynonymous SNV	CELA3B:NM_007352:exon4:c.C235T:p.R79W	rs7528405	.	.	0.9921	.	1	.	.	0.18	T	0.962	D	0.718	N	1	P	-2.49	D	3172.29	snp	FAO=358	FDP=375	FR=.	FRO=17	FSAF=186	FSAR=172	FSRF=6	FSRR=11	FWDB=0.0240987	FXX=0.0026595	LEN=1	MLLD=255.55	OALT=T	OID=.	OMAPALT=T	OPOS=22307538
chr1	22310139	22310139	T	G	0.992701	272	274	2	intronic	CELA3B	.	.	.	rs10733031	.	.	.	.	0.93	.	.	.	.	.	.	.	.	.	.	.	.	2588.28	snp	FAO=272	FDP=272	FR=.	FRO=0	FSAF=115	FSAR=157	FSRF=0	FSRR=0	FWDB=-0.0040058	FXX=0.007299	LEN=1	MLLD=171.485	OALT=G	OID=.	OMAPALT=G	OPOS=22310139
chr1	22310145	22310145	C	T	0.992674	271	273	2	intronic	CELA3B	.	.	.	rs10733032	.	.	.	.	0.97	.	.	.	.	.	.	.	.	.	.	.	.	2558.96	snp	FAO=271	FDP=271	FR=.	FRO=0	FSAF=114	FSAR=157	FSRF=0	FSRR=0	FWDB=-0.0133728	FXX=0.00732574	LEN=1	MLLD=79.3731	OALT=T	OID=.	OMAPALT=T	OPOS=22310145
chr1	22310262	22310262	G	C	1	277	277	2	exonic	CELA3B	.	synonymous SNV	CELA3B:NM_007352:exon5:c.G438C:p.P146P	rs10733033	.	.	0.9905	.	1	.	.	.	.	.	.	.	.	.	.	.	.	2660.1	snp	FAO=277	FDP=277	FR=.	FRO=0	FSAF=104	FSAR=173	FSRF=0	FSRR=0	FWDB=-0.0324779	FXX=0	LEN=1	MLLD=62.6004	OALT=C	OID=.	OMAPALT=C	OPOS=22310262
chr1	22310725	22310725	G	C	1	107	107	2	exonic	CELA3B	.	synonymous SNV	CELA3B:NM_007352:exon6:c.G543C:p.P181P	rs3820287	.	.	0.9428	.	0.95	.	.	.	.	.	.	.	.	.	.	.	.	1007.88	snp	FAO=105	FDP=105	FR=.	FRO=0	FSAF=29	FSAR=76	FSRF=0	FSRR=0	FWDB=-0.0179369	FXX=0.0277752	LEN=1	MLLD=46.9573	OALT=C	OID=.	OMAPALT=C	OPOS=22310725
chr1	22310824	22310824	T	C	1	225	225	1	exonic	CELA3B	.	synonymous SNV	CELA3B:NM_007352:exon6:c.T642C:p.N214N	rs1803531	.	.	0.992	.	1	.	.	.	.	.	.	.	.	.	.	.	.	2155.65	snp	FAO=225	FDP=225	FR=.	FRO=0	FSAF=117	FSAR=108	FSRF=0	FSRR=0	FWDB=0.00173983	FXX=0	LEN=1	MLLD=197.773	OALT=C	OID=.	OMAPALT=C	OPOS=22310824
chr1	22310933	22310933	C	G	1	212	212	2	intronic	CELA3B	.	.	.	rs12130164	.	.	.	.	0.94	.	.	.	.	.	.	.	.	.	.	.	.	2026.92	snp	FAO=212	FDP=212	FR=.	FRO=0	FSAF=106	FSAR=106	FSRF=0	FSRR=0	FWDB=0.036008	FXX=0	LEN=1	MLLD=61.9493	OALT=G	OID=.	OMAPALT=G	OPOS=22310933
chr1	22313161	22313161	T	C	0.982558	169	172	2	exonic	CELA3B	.	synonymous SNV	CELA3B:NM_007352:exon7:c.T780C:p.I260I	rs1803530	.	.	0.9907	.	1	.	.	.	.	.	.	.	.	.	.	.	.	1562.54	snp	FAO=169	FDP=172	FR=.	FRO=3	FSAF=68	FSAR=101	FSRF=0	FSRR=3	FWDB=-0.0272194	FXX=0	LEN=1	MLLD=227.459	OALT=C	OID=.	OMAPALT=C	OPOS=22313161
chr1	22313197	22313197	C	A	0.993377	150	151	3	intronic	CELA3B	.	.	.	rs34963341	.	.	0.7397	.	0.75	.	.	.	.	.	.	.	.	.	.	.	.	1431.79	snp	FAO=150	FDP=150	FR=.	FRO=0	FSAF=56	FSAR=94	FSRF=0	FSRR=0	FWDB=0.016	FXX=0.013157	LEN=1	MLLD=307.961	OALT=A	OID=.	OMAPALT=A	OPOS=22313197
chr1	22336277	22336277	C	G	1	155	155	2	exonic	CELA3A	.	nonsynonymous SNV	CELA3A:NM_005747:exon7:c.C722G:p.A241G	rs3820285	.	.	0.9757	.	0.98	.	.	0.59	T	0	B	.	.	1	P	2.27	T	1481.89	snp	FAO=155	FDP=155	FR=.	FRO=0	FSAF=69	FSAR=86	FSRF=0	FSRR=0	FWDB=-0.0761275	FXX=0	LEN=1	MLLD=64.1529	OALT=G	OID=.	OMAPALT=G	OPOS=22336277
chr1	22336371	22336371	C	A	0.993056	143	144	3	intronic	CELA3A	.	.	.	rs3806297	.	.	0.7041	.	0.72	.	.	.	.	.	.	.	.	.	.	.	.	1347.23	snp	FAO=143	FDP=143	FR=.	FRO=0	FSAF=59	FSAR=84	FSRF=0	FSRR=0	FWDB=0.012032	FXX=0.00694396	LEN=1	MLLD=322.369	OALT=A	OID=.	OMAPALT=A	OPOS=22336371
chr1	22835677	22835677	A	G	1	185	185	1	exonic	ZBTB40	.	nonsynonymous SNV	ZBTB40:NM_014870:exon9:c.A1784G:p.Y595C,ZBTB40:NM_001083621:exon10:c.A1784G:p.Y595C	rs209729	.	.	0.7192	.	0.94	.	.	0.24	T	0	B	0.668	N	1	P	1.03	T	1773.04	snp	FAO=185	FDP=185	FR=.	FRO=0	FSAF=70	FSAR=115	FSRF=0	FSRR=0	FWDB=0.00453892	FXX=0.00537606	LEN=1	MLLD=302.635	OALT=G	OID=.	OMAPALT=G	OPOS=22835677
chr1	22837849	22837849	C	T	1	146	146	1	intronic	ZBTB40	.	.	.	rs209727	.	.	0.3479	.	0.76	.	.	.	.	.	.	.	.	.	.	.	.	1388.07	snp	FAO=145	FDP=145	FR=.	FRO=0	FSAF=44	FSAR=101	FSRF=0	FSRR=0	FWDB=0.00117718	FXX=0.00684885	LEN=1	MLLD=134.689	OALT=T	OID=.	OMAPALT=T	OPOS=22837849
chr1	22843876	22843876	G	C	0.267677	106	396	4	exonic	ZBTB40	.	nonsynonymous SNV	ZBTB40:NM_014870:exon13:c.G2752C:p.D918H,ZBTB40:NM_001083621:exon14:c.G2752C:p.D918H	.	.	.	.	.	.	.	.	0	D	1	D	0	D	1	D	2.22	T	185.01	snp	FAO=106	FDP=395	FR=.	FRO=289	FSAF=57	FSAR=49	FSRF=152	FSRR=137	FWDB=0.00892052	FXX=0.00252519	LEN=1	MLLD=242.92	OALT=C	OID=.	OMAPALT=C	OPOS=22843876
chr1	22846709	22846709	G	A	1	57	57	1	exonic	ZBTB40	.	nonsynonymous SNV	ZBTB40:NM_014870:exon14:c.G2989A:p.V997M,ZBTB40:NM_001083621:exon15:c.G2989A:p.V997M	rs209720	.	.	0.9947	.	1	.	.	0.3	T	0.001	B	0	N	1	P	3.53	T	543.43	snp	FAO=57	FDP=57	FR=.	FRO=0	FSAF=33	FSAR=24	FSRF=0	FSRR=0	FWDB=-0.00233117	FXX=0	LEN=1	MLLD=179.574	OALT=A	OID=.	OMAPALT=A	OPOS=22846709
chr1	23219493	23219493	T	C	1	153	153	2	exonic	EPHB2	.	synonymous SNV	EPHB2:NM_004442:exon7:c.T1545C:p.G515G,EPHB2:NM_017449:exon7:c.T1545C:p.G515G	rs309472	.	.	0.9923	.	1	.	.	.	.	.	.	.	.	.	.	.	.	1470.42	snp	FAO=154	FDP=154	FR=.	FRO=0	FSAF=47	FSAR=107	FSRF=0	FSRR=0	FWDB=-0.0903927	FXX=0	LEN=1	MLLD=181.21	OALT=C	OID=.	OMAPALT=C	OPOS=23219493
chr1	23236826	23236826	C	T	1	221	221	1	intronic	EPHB2	.	.	.	rs309497	.	.	0.5002	.	0.79	.	.	.	.	.	.	.	.	.	.	.	.	2115.73	snp	FAO=221	FDP=221	FR=.	FRO=0	FSAF=101	FSAR=120	FSRF=0	FSRR=0	FWDB=0.0112114	FXX=0	LEN=1	MLLD=302.655	OALT=T	OID=.	OMAPALT=T	OPOS=23236826
chr1	23380198	23380198	A	G	1	46	46	1	intronic	KDM1A	.	.	.	rs579785	.	.	0.83	.	0.85	.	.	.	.	.	.	.	.	.	.	.	.	447.423	snp	FAO=47	FDP=47	FR=.	FRO=0	FSAF=26	FSAR=21	FSRF=0	FSRR=0	FWDB=0.000811566	FXX=0	LEN=1	MLLD=223.249	OALT=G	OID=.	OMAPALT=G	OPOS=23380198
chr1	23399932	23399932	C	T	1	136	136	2	intronic	KDM1A	.	.	.	rs967605	.	.	0.8291	.	0.88	.	.	.	.	.	.	.	.	.	.	.	.	1301.32	snp	FAO=136	FDP=136	FR=.	FRO=0	FSAF=39	FSAR=97	FSRF=0	FSRR=0	FWDB=-0.102009	FXX=0	LEN=1	MLLD=230.431	OALT=T	OID=.	OMAPALT=T	OPOS=23399932
chr1	23688933	23688933	A	G	0.984772	194	197	3	exonic	ZNF436	.	synonymous SNV	ZNF436:NM_030634:exon3:c.T942C:p.N314N,ZNF436:NM_001077195:exon4:c.T942C:p.N314N	rs2849028	.	.	0.7314	.	0.73	.	.	.	.	.	.	.	.	.	.	.	.	1836.86	snp	FAO=195	FDP=195	FR=.	FRO=0	FSAF=85	FSAR=110	FSRF=0	FSRR=0	FWDB=-0.021861	FXX=0.0101518	LEN=1	MLLD=70.3335	OALT=G	OID=.	OMAPALT=G	OPOS=23688933
chr1	23710805	23710805	A	G	0.992509	265	267	2	intronic	TCEA3	.	.	.	rs605468	.	.	0.9175	.	0.95	.	.	.	.	.	.	.	.	.	.	.	.	2526.37	snp	FAO=265	FDP=265	FR=.	FRO=0	FSAF=129	FSAR=136	FSRF=0	FSRR=0	FWDB=-0.0601403	FXX=0.00749036	LEN=1	MLLD=63.5919	OALT=G	OID=.	OMAPALT=G	OPOS=23710805
chr1	23735241	23735241	G	T	0.996575	291	292	2	intronic	TCEA3	.	.	.	rs1198423	.	.	0.8717	.	0.9	.	.	.	.	.	.	.	.	.	.	.	.	2775.07	snp	FAO=292	FDP=292	FR=.	FRO=0	FSAF=143	FSAR=149	FSRF=0	FSRR=0	FWDB=-0.01632	FXX=0.00341285	LEN=1	MLLD=341.169	OALT=T	OID=.	OMAPALT=T	OPOS=23735241
chr1	23751140	23751140	G	T	1	41	41	1	UTR5	TCEA3	NM_003196:c.-14C>A	.	.	rs71514235	.	.	0.6743	.	0.74	.	.	.	.	.	.	.	.	.	.	.	.	385.459	snp	FAO=41	FDP=41	FR=.	FRO=0	FSAF=5	FSAR=36	FSRF=0	FSRR=0	FWDB=0.0715727	FXX=0	LEN=1	MLLD=321.264	OALT=T	OID=.	OMAPALT=T	OPOS=23751140
chr1	23767487	23767487	C	T	1	134	134	1	intronic	ASAP3	.	.	.	rs17184553	.	.	.	.	0.075	.	.	.	.	.	.	.	.	.	.	.	.	1277.93	snp	FAO=134	FDP=134	FR=.	FRO=0	FSAF=70	FSAR=64	FSRF=0	FSRR=0	FWDB=-0.0139944	FXX=0	LEN=1	MLLD=62.7714	OALT=T	OID=.	OMAPALT=T	OPOS=23767487
chr1	23885498	23885498	T	C	1	177	177	1	exonic	ID3	.	nonsynonymous SNV	ID3:NM_002167:exon2:c.A313G:p.T105A	rs11574	.	.	0.7615	.	0.99	.	.	0.99	T	0	B	0.902	N	1	P	-0.56	T	1723.28	snp	FAO=179	FDP=179	FR=.	FRO=0	FSAF=96	FSAR=83	FSRF=0	FSRR=0	FWDB=0.0574166	FXX=0	LEN=1	MLLD=185.259	OALT=C	OID=.	OMAPALT=C	OPOS=23885498
chr1	23885599	23885599	T	C	0.983713	302	307	1	intronic	ID3	.	.	.	rs2067053	.	.	0.327	.	0.66	.	.	.	.	.	.	.	.	.	.	.	.	3287.35	snp	FAO=359	FDP=359	FR=.	FRO=0	FSAF=223	FSAR=136	FSRF=0	FSRR=0	FWDB=0.142987	FXX=0.00554001	LEN=1	MLLD=116.559	OALT=C	OID=.	OMAPALT=C	OPOS=23885599
chr1	24018277	24018277	C	G	1	163	163	1	UTR5	RPL11	NM_001199802:c.-37C>G,NM_000975:c.-37C>G	.	.	rs10917413	CLINSIG=non-pathogenic;CLNDBN=not_provided;CLNREVSTAT=criteria_provided\x2c_single_submitter;CLNACC=RCV000127804.1;CLNDSDB=MedGen;CLNDSDBID=CN221809	.	0.9997	.	1	.	.	.	.	.	.	.	.	.	.	.	.	1555.63	snp	FAO=163	FDP=163	FR=.	FRO=0	FSAF=98	FSAR=65	FSRF=0	FSRR=0	FWDB=-0.0262185	FXX=0	LEN=1	MLLD=64.3404	OALT=G	OID=.	OMAPALT=G	OPOS=24018277
chr1	24022437	24022437	A	G	0.969697	256	264	1	intronic	RPL11	.	.	.	rs2280437	.	.	0.4031	.	0.58	.	.	.	.	.	.	.	.	.	.	.	.	2482.3	snp	FAO=260	FDP=260	FR=.	FRO=0	FSAF=103	FSAR=157	FSRF=0	FSRR=0	FWDB=-0.0192333	FXX=0.0151509	LEN=1	MLLD=131.487	OALT=G	OID=.	OMAPALT=G	OPOS=24022437
chr1	24083494	24083494	C	T	1	127	127	1	exonic	TCEB3	.	synonymous SNV	TCEB3:NM_003198:exon10:c.C2214T:p.S738S	rs2076345	.	.	0.3087	.	0.38	.	.	.	.	.	.	.	.	.	.	.	.	1217.2	snp	FAO=127	FDP=127	FR=.	FRO=0	FSAF=54	FSAR=73	FSRF=0	FSRR=0	FWDB=0.0257587	FXX=0	LEN=1	MLLD=65.511	OALT=T	OID=.	OMAPALT=T	OPOS=24083494
chr1	24134721	24134721	T	C	0.995305	212	213	1	exonic	HMGCL	.	synonymous SNV	HMGCL:NM_001166059:exon5:c.A441G:p.L147L,HMGCL:NM_000191:exon7:c.A654G:p.L218L	rs719400	CLINSIG=non-pathogenic|non-pathogenic;CLNDBN=not_specified|not_provided;CLNREVSTAT=criteria_provided\x2c_single_submitter|criteria_provided\x2c_single_submitter;CLNACC=RCV000078343.3|RCV000125367.1;CLNDSDB=MedGen|MedGen;CLNDSDBID=CN169374|CN221809	.	0.9085	.	0.97	.	.	.	.	.	.	.	.	0	P	.	.	2059.09	snp	FAO=215	FDP=215	FR=.	FRO=0	FSAF=93	FSAR=122	FSRF=0	FSRR=0	FWDB=0.00333271	FXX=0	LEN=1	MLLD=70.531	OALT=C	OID=.	OMAPALT=C	OPOS=24134721
chr1	24180962	24180962	T	C	1	257	257	1	exonic	FUCA1	.	nonsynonymous SNV	FUCA1:NM_000147:exon5:c.A857G:p.Q286R	rs13551	CLINSIG=non-pathogenic;CLNDBN=FU1/FU2_POLYMORPHISM;CLNREVSTAT=no_assertion_criteria_provided;CLNACC=RCV000000726.1;CLNDSDB=.;CLNDSDBID=.	.	0.3308	.	0.4	.	.	0	D	0.001	B	0.915	N	1	P	0.46	T	2468.51	snp	FAO=257	FDP=257	FR=.	FRO=0	FSAF=146	FSAR=111	FSRF=0	FSRR=0	FWDB=-0.00177162	FXX=0	LEN=1	MLLD=135.318	OALT=C	OID=.	OMAPALT=C	OPOS=24180962
chr1	24294249	24294249	C	T	0.97546	159	163	2	UTR3	SRSF10	NM_001191005:c.*3383G>A,NM_001191006:c.*167G>A,NM_054016:c.*3383G>A,NM_001300936:c.*167G>A	.	.	rs4276860	.	.	.	.	1	.	.	.	.	.	.	.	.	.	.	.	.	1444.6	snp	FAO=158	FDP=162	FR=.	FRO=4	FSAF=92	FSAR=66	FSRF=2	FSRR=2	FWDB=0.00592967	FXX=0.0240949	LEN=1	MLLD=54.7532	OALT=T	OID=.	OMAPALT=T	OPOS=24294249
chr1	24294362	24294362	A	T	1	159	159	1	UTR3	SRSF10	NM_001191005:c.*3270T>A,NM_001191006:c.*54T>A,NM_054016:c.*3270T>A,NM_001300936:c.*54T>A	.	.	rs145308205	.	.	.	.	0.27	.	.	.	.	.	.	.	.	.	.	.	.	1498.43	snp	FAO=157	FDP=157	FR=.	FRO=0	FSAF=80	FSAR=77	FSRF=0	FSRR=0	FWDB=0.0734742	FXX=0.0308623	LEN=1	MLLD=161.367	OALT=T	OID=.	OMAPALT=T	OPOS=24294362
chr1	24383819	24383819	T	C	1	33	33	1	UTR3	MYOM3	NM_152372:c.*35A>G	.	.	rs7540491	.	.	0.7176	.	0.95	.	.	.	.	.	.	.	.	.	.	.	.	306.094	snp	FAO=33	FDP=33	FR=.	FRO=0	FSAF=4	FSAR=29	FSRF=0	FSRR=0	FWDB=-0.00467483	FXX=0	LEN=1	MLLD=293.563	OALT=C	OID=.	OMAPALT=C	OPOS=24383819
chr1	24390731	24390731	C	T	1	188	188	2	intronic	MYOM3	.	.	.	rs7555384	.	.	.	.	0.43	.	.	.	.	.	.	.	.	.	.	.	.	1807.09	snp	FAO=188	FDP=188	FR=.	FRO=0	FSAF=77	FSAR=111	FSRF=0	FSRR=0	FWDB=0.00331857	FXX=0	LEN=1	MLLD=147.942	OALT=T	OID=.	OMAPALT=T	OPOS=24390731
chr1	24400633	24400633	C	G	0.68559	157	229	1	intronic	MYOM3	.	.	.	rs10903083	.	.	0.9993	.	1	.	.	.	.	.	.	.	.	.	.	.	.	2142.64	snp	FAO=222	FDP=222	FR=.,HEALED	FRO=0	FSAF=106	FSAR=116	FSRF=0	FSRR=0	FWDB=0.0764769	FXX=0.0305664	LEN=1	MLLD=258.566	OALT=G	OID=.	OMAPALT=G	OPOS=24400633
chr1	24406647	24406647	G	A	0.994723	377	379	2	exonic	MYOM3	.	synonymous SNV	MYOM3:NM_152372:exon20:c.C2445T:p.A815A	rs4649175	.	.	0.4247	.	0.49	.	.	.	.	.	.	.	.	.	.	.	.	3629.12	snp	FAO=377	FDP=377	FR=.	FRO=0	FSAF=159	FSAR=218	FSRF=0	FSRR=0	FWDB=-0.00522188	FXX=0.00527691	LEN=1	MLLD=262.01	OALT=A	OID=.	OMAPALT=A	OPOS=24406647
chr1	24409191	24409191	C	T	1	105	105	3	exonic	MYOM3	.	nonsynonymous SNV	MYOM3:NM_152372:exon17:c.G1984A:p.G662R	rs4320729	.	.	0.4194	.	0.49	.	.	0.03	D	1	D	0	D	0	P	0.06	T	1000.76	snp	FAO=105	FDP=105	FR=.	FRO=0	FSAF=32	FSAR=73	FSRF=0	FSRR=0	FWDB=-0.0453775	FXX=0	LEN=1	MLLD=115.723	OALT=T	OID=.	OMAPALT=T	OPOS=24409191
chr1	24413159	24413159	T	C	0.993506	153	154	2	exonic	MYOM3	.	synonymous SNV	MYOM3:NM_152372:exon15:c.A1773G:p.E591E	rs6424152	.	.	0.4277	.	0.49	.	.	.	.	.	.	.	.	.	.	.	.	1443.35	snp	FAO=153	FDP=153	FR=.	FRO=0	FSAF=99	FSAR=54	FSRF=0	FSRR=0	FWDB=0.0310865	FXX=0.00649309	LEN=1	MLLD=341.719	OALT=C	OID=.	OMAPALT=C	OPOS=24413159
chr1	24416059	24416059	T	C	0.964912	110	114	1	exonic	MYOM3	.	nonsynonymous SNV	MYOM3:NM_152372:exon14:c.A1583G:p.D528G	rs4393101	.	.	0.9996	.	1	.	.	1	T	0	B	0	N	0	P	0.83	T	1006.55	snp	FAO=106	FDP=106	FR=.	FRO=0	FSAF=42	FSAR=64	FSRF=0	FSRR=0	FWDB=0.0288682	FXX=0.101686	LEN=1	MLLD=162.836	OALT=C	OID=.	OMAPALT=C	OPOS=24416059
chr1	24416070	24416070	G	C	0.982456	112	114	3	exonic	MYOM3	.	synonymous SNV	MYOM3:NM_152372:exon14:c.C1572G:p.P524P	rs7533060	.	.	0.4938	.	0.73	.	.	.	.	.	.	.	.	.	.	.	.	943.326	snp	FAO=102	FDP=104	FR=.	FRO=2	FSAF=39	FSAR=63	FSRF=1	FSRR=1	FWDB=0.157849	FXX=0.0956439	LEN=1	MLLD=261.662	OALT=C	OID=.	OMAPALT=C	OPOS=24416070
chr1	24417415	24417415	T	C	0.97541	119	122	2	exonic	MYOM3	.	nonsynonymous SNV	MYOM3:NM_152372:exon12:c.A1304G:p.Q435R	rs6700245	.	.	0.1605	.	0.27	.	.	0.61	T	0.003	B	0.074	N	0	P	0.44	T	1128.74	snp	FAO=121	FDP=121	FR=.	FRO=0	FSAF=80	FSAR=41	FSRF=0	FSRR=0	FWDB=-0.0369379	FXX=0.00819605	LEN=1	MLLD=72.4114	OALT=C	OID=.	OMAPALT=C	OPOS=24417415
chr1	24418768	24418768	T	C	0.992908	140	141	1	exonic	MYOM3	.	synonymous SNV	MYOM3:NM_152372:exon11:c.A1128G:p.P376P	rs7556176	.	.	0.4451	.	0.55	.	.	.	.	.	.	.	.	.	.	.	.	1345.44	snp	FAO=141	FDP=141	FR=.	FRO=0	FSAF=34	FSAR=107	FSRF=0	FSRR=0	FWDB=-0.0684654	FXX=0	LEN=1	MLLD=61.2659	OALT=C	OID=.	OMAPALT=C	OPOS=24418768
chr1	24419496	24419496	A	G	0.992647	135	136	1	exonic	MYOM3	.	nonsynonymous SNV	MYOM3:NM_152372:exon10:c.T1031C:p.M344T	rs4233050	.	.	0.4751	.	0.6	.	.	1	T	0	B	0.001	N	0.68	P	1.29	T	1274.64	snp	FAO=135	FDP=135	FR=.	FRO=0	FSAF=86	FSAR=49	FSRF=0	FSRR=0	FWDB=-0.0408121	FXX=0.0073524	LEN=1	MLLD=142.851	OALT=G	OID=.	OMAPALT=G	OPOS=24419496
chr1	24421474	24421474	G	A	1	255	255	1	exonic	MYOM3	.	nonsynonymous SNV	MYOM3:NM_152372:exon9:c.C797T:p.T266M	rs6678540	.	.	0.455	.	0.57	.	.	0.62	T	0.002	B	0.125	N	1	P	0.53	T	2444.4	snp	FAO=255	FDP=255	FR=.	FRO=0	FSAF=112	FSAR=143	FSRF=0	FSRR=0	FWDB=0.00204677	FXX=0	LEN=1	MLLD=196.198	OALT=A	OID=.	OMAPALT=A	OPOS=24421474
chr1	24421804	24421804	A	G	1	278	278	1	intronic	MYOM3	.	.	.	rs11249142	.	.	.	.	0.44	.	.	.	.	.	.	.	.	.	.	.	.	2685.93	snp	FAO=279	FDP=279	FR=.	FRO=0	FSAF=147	FSAR=132	FSRF=0	FSRR=0	FWDB=-0.0149956	FXX=0	LEN=1	MLLD=369.851	OALT=G	OID=.	OMAPALT=G	OPOS=24421804
chr1	24421875	24421875	C	T	0.985612	274	278	1	intronic	MYOM3	.	.	.	rs11249143	.	.	0.4007	.	0.44	.	.	.	.	.	.	.	.	.	.	.	.	2634.81	snp	FAO=275	FDP=275	FR=.	FRO=0	FSAF=141	FSAR=134	FSRF=0	FSRR=0	FWDB=-0.00733112	FXX=0.0178565	LEN=1	MLLD=234.811	OALT=T	OID=.	OMAPALT=T	OPOS=24421875
chr1	24421950	24421950	C	G	1	255	255	1	exonic	MYOM3	.	nonsynonymous SNV	MYOM3:NM_152372:exon8:c.G772C:p.D258H	rs4319261	.	.	0.4745	.	0.58	.	.	0.36	T	0.999	D	0.005	N	0	P	0.39	T	2443.54	snp	FAO=255	FDP=255	FR=.	FRO=0	FSAF=116	FSAR=139	FSRF=0	FSRR=0	FWDB=-0.00181388	FXX=0	LEN=1	MLLD=56.5545	OALT=G	OID=.	OMAPALT=G	OPOS=24421950
chr1	24448084	24448084	G	A	0.98801	412	417	3	exonic	IL22RA1	.	synonymous SNV	IL22RA1:NM_021258:exon7:c.C936T:p.P312P	rs17852648	.	.	0.3014	.	0.48	.	.	.	.	.	.	.	.	.	.	.	.	3721.34	snp	FAO=394	FDP=394	FR=.	FRO=0	FSAF=159	FSAR=235	FSRF=0	FSRR=0	FWDB=-0.00712092	FXX=0.0149996	LEN=1	MLLD=126.573	OALT=A	OID=.	OMAPALT=A	OPOS=24448084
chr1	24460797	24460797	T	G	1	125	125	2	exonic	IL22RA1	.	synonymous SNV	IL22RA1:NM_021258:exon4:c.A435C:p.P145P	rs17852649	.	.	0.6024	.	0.7	.	.	.	.	.	.	.	.	.	.	.	.	1192.75	snp	FAO=125	FDP=125	FR=.	FRO=0	FSAF=62	FSAR=63	FSRF=0	FSRR=0	FWDB=-0.022047	FXX=0	LEN=1	MLLD=58.6573	OALT=G	OID=.	OMAPALT=G	OPOS=24460797
chr1	24663184	24663184	T	C	0.995	199	200	1	exonic	GRHL3	.	nonsynonymous SNV	GRHL3:NM_001195010:exon4:c.T341C:p.V114A,GRHL3:NM_021180:exon4:c.T494C:p.V165A,GRHL3:NM_198173:exon4:c.T479C:p.V160A,GRHL3:NM_198174:exon4:c.T479C:p.V160A	rs34637004	.	.	0.045	.	0.082	.	.	0.51	T	0	B	0.15	N	1	N	3.03	T	1900.9	snp	FAO=199	FDP=199	FR=.	FRO=0	FSAF=91	FSAR=108	FSRF=0	FSRR=0	FWDB=0.00363176	FXX=0.00499975	LEN=1	MLLD=303.438	OALT=C	OID=.	OMAPALT=C	OPOS=24663184
chr1	24671418	24671418	A	G	0.994805	383	385	2	exonic	GRHL3	.	nonsynonymous SNV	GRHL3:NM_001195010:exon12:c.A1313G:p.N438S,GRHL3:NM_021180:exon12:c.A1466G:p.N489S,GRHL3:NM_198173:exon12:c.A1451G:p.N484S,GRHL3:NM_198174:exon12:c.A1451G:p.N484S	rs116396279	.	.	0.046	.	0.067	.	.	0.84	T	0.001	B	0.436	N	0.714	D	3.03	T	3639.44	snp	FAO=383	FDP=383	FR=.	FRO=0	FSAF=120	FSAR=263	FSRF=0	FSRR=0	FWDB=0.0030229	FXX=0.00519467	LEN=1	MLLD=289.429	OALT=G	OID=.	OMAPALT=G	OPOS=24671418
chr1	24775967	24775967	G	A	0.995968	247	248	1	intronic	NIPAL3	.	.	.	rs4648989	.	.	0.2206	.	0.31	.	.	.	.	.	.	.	.	.	.	.	.	2383.78	snp	FAO=248	FDP=248	FR=.	FRO=0	FSAF=135	FSAR=113	FSRF=0	FSRR=0	FWDB=0.00331785	FXX=0	LEN=1	MLLD=67.1332	OALT=A	OID=.	OMAPALT=A	OPOS=24775967
chr1	25648349	25648349	T	C	0.993939	164	165	1	intronic	RHD	.	.	.	rs28669938	.	.	0.2489	.	0.34	.	.	.	.	.	.	.	.	.	.	.	.	1567.94	snp	FAO=164	FDP=164	FR=.	FRO=0	FSAF=94	FSAR=70	FSRF=0	FSRR=0	FWDB=-0.0074956	FXX=0.00606024	LEN=1	MLLD=149.641	OALT=C	OID=.	OMAPALT=C	OPOS=25648349
chr1	25678238	25678238	T	A	1	102	102	1	intronic	TMEM50A	.	.	.	rs3093616	.	.	0.9984	.	1	.	.	.	.	.	.	.	.	.	.	.	.	968.651	snp	FAO=102	FDP=102	FR=.	FRO=0	FSAF=52	FSAR=50	FSRF=0	FSRR=0	FWDB=-0.000872998	FXX=0	LEN=1	MLLD=291.625	OALT=A	OID=.	OMAPALT=A	OPOS=25678238
chr1	25717365	25717365	C	G	0.996169	520	522	1	exonic	RHCE	.	nonsynonymous SNV	RHCE:NM_020485:exon5:c.G676C:p.A226P,RHCE:NM_138618:exon5:c.G676C:p.A226P	rs609320	CLINSIG=non-pathogenic;CLNDBN=RH_E/e_POLYMORPHISM;CLNREVSTAT=no_assertion_criteria_provided;CLNACC=RCV000019282.1;CLNDSDB=.;CLNDSDBID=.	.	0.154	.	0.26	.	.	0.04	D	0.032	B	0.04	N	0	P	1.62	T	3825.4	snp	FAO=399	FDP=399	FR=.	FRO=0	FSAF=214	FSAR=185	FSRF=0	FSRR=0	FWDB=0.000530228	FXX=0.00249994	LEN=1	MLLD=364.85	OALT=G	OID=.	OMAPALT=G	OPOS=25717365
chr1	26131654	26131654	G	A	1	144	144	1	exonic	SEPN1	.	unknown	UNKNOWN	rs7349185	CLINSIG=non-pathogenic;CLNDBN=not_specified;CLNREVSTAT=criteria_provided\x2c_multiple_submitters\x2c_no_conflicts;CLNACC=RCV000082016.4;CLNDSDB=MedGen;CLNDSDBID=CN169374	.	.	.	0.94	.	.	1	T	0	B	0.076	N	1	P	3.02	T	1374.16	snp	FAO=144	FDP=144	FR=.	FRO=0	FSAF=74	FSAR=70	FSRF=0	FSRR=0	FWDB=0.00791538	FXX=0	LEN=1	MLLD=80.5718	OALT=A	OID=.	OMAPALT=A	OPOS=26131654
chr1	26138262	26138262	T	C	0.991736	600	605	2	exonic	SEPN1	.	unknown	UNKNOWN	rs760597	CLINSIG=non-pathogenic;CLNDBN=not_specified;CLNREVSTAT=criteria_provided\x2c_multiple_submitters\x2c_no_conflicts;CLNACC=RCV000082009.4;CLNDSDB=MedGen;CLNDSDBID=CN169374	.	0.7881	.	0.97	.	.	.	.	.	.	.	.	.	.	.	.	3780.06	snp	FAO=397	FDP=397	FR=.	FRO=0	FSAF=184	FSAR=213	FSRF=0	FSRR=0	FWDB=0.0563371	FXX=0.00749981	LEN=1	MLLD=47.0842	OALT=C	OID=.	OMAPALT=C	OPOS=26138262
chr1	26138451	26138451	A	G	0.992063	250	252	1	intronic	SEPN1	.	.	.	rs11247744	.	.	.	.	0.97	.	.	.	.	.	.	.	.	.	.	.	.	2377.04	snp	FAO=250	FDP=250	FR=.	FRO=0	FSAF=103	FSAR=147	FSRF=0	FSRR=0	FWDB=0.0410996	FXX=0.00793619	LEN=1	MLLD=63.1304	OALT=G	OID=.	OMAPALT=G	OPOS=26138451
chr1	26139137	26139137	C	T	0.992647	135	136	2	intronic	SEPN1	.	.	.	rs10902685	.	.	0.7872	.	0.97	.	.	.	.	.	.	.	.	.	.	.	.	1301.32	snp	FAO=136	FDP=136	FR=.	FRO=0	FSAF=51	FSAR=85	FSRF=0	FSRR=0	FWDB=-0.00685253	FXX=0	LEN=1	MLLD=94.9963	OALT=T	OID=.	OMAPALT=T	OPOS=26139137
chr1	26140573	26140573	C	A	0.97449	191	196	2	exonic	SEPN1	.	unknown	UNKNOWN	rs2294228	CLINSIG=non-pathogenic;CLNDBN=not_specified;CLNREVSTAT=criteria_provided\x2c_multiple_submitters\x2c_no_conflicts;CLNACC=RCV000082012.4;CLNDSDB=MedGen;CLNDSDBID=CN169374	.	0.7872	.	0.97	.	.	0.11	T	0	B	0.054	N	0.1	P	-2.36	D	1747.92	snp	FAO=191	FDP=196	FR=.	FRO=5	FSAF=95	FSAR=96	FSRF=0	FSRR=5	FWDB=0.0431376	FXX=0	LEN=1	MLLD=55.3035	OALT=A	OID=.	OMAPALT=A	OPOS=26140573
chr1	26152758	26152758	A	G	1	83	83	1	intronic	MTFR1L	.	.	.	rs6598924	.	.	0.7937	.	0.98	.	.	.	.	.	.	.	.	.	.	.	.	786.12	snp	FAO=83	FDP=83	FR=.	FRO=0	FSAF=46	FSAR=37	FSRF=0	FSRR=0	FWDB=0.000194021	FXX=0	LEN=1	MLLD=170.904	OALT=G	OID=.	OMAPALT=G	OPOS=26152758
chr1	26158337	26158337	C	T	1	433	433	1	intronic	MTFR1L	.	.	.	rs1961580	.	.	.	.	0.98	.	.	.	.	.	.	.	.	.	.	.	.	3853.66	snp	FAO=400	FDP=400	FR=.	FRO=0	FSAF=245	FSAR=155	FSRF=0	FSRR=0	FWDB=-0.00212999	FXX=0	LEN=1	MLLD=74.0381	OALT=T	OID=.	OMAPALT=T	OPOS=26158337
chr1	26357656	26357656	C	A	1	248	248	1	exonic	EXTL1	.	nonsynonymous SNV	EXTL1:NM_004455:exon5:c.C1135A:p.H379N	rs2736831	.	.	0.6783	.	0.82	.	.	0.27	T	0.029	B	0.019	N	0.557	P	-3.54	D	2384.59	snp	FAO=248	FDP=248	FR=.	FRO=0	FSAF=125	FSAR=123	FSRF=0	FSRR=0	FWDB=-0.00250378	FXX=0	LEN=1	MLLD=158.395	OALT=A	OID=.	OMAPALT=A	OPOS=26357656
chr1	26370164	26370164	G	A	0.992754	274	276	3	intronic	SLC30A2	.	.	.	rs11585142	.	.	.	.	0.86	.	.	.	.	.	.	.	.	.	.	.	.	2626.45	snp	FAO=275	FDP=275	FR=.	FRO=0	FSAF=121	FSAR=154	FSRF=0	FSRR=0	FWDB=-0.0202273	FXX=0.010791	LEN=1	MLLD=64.4095	OALT=A	OID=.	OMAPALT=A	OPOS=26370164
chr1	26371788	26371788	G	A	1	177	177	2	intronic	SLC30A2	.	.	.	rs3121763	.	.	.	.	0.93	.	.	.	.	.	.	.	.	.	.	.	.	1710.58	snp	FAO=178	FDP=178	FR=.	FRO=0	FSAF=101	FSAR=77	FSRF=0	FSRR=0	FWDB=0.0187426	FXX=0	LEN=1	MLLD=57.035	OALT=A	OID=.	OMAPALT=A	OPOS=26371788
chr1	26487940	26487940	A	G	1	83	83	1	exonic	FAM110D	.	nonsynonymous SNV	FAM110D:NM_024869:exon2:c.A158G:p.H53R	rs3748856	.	.	0.2972	.	0.48	.	.	0.41	T	0.677	P	0.07	U	0.894	P	1.08	T	786.12	snp	FAO=83	FDP=83	FR=.	FRO=0	FSAF=57	FSAR=26	FSRF=0	FSRR=0	FWDB=0.016838	FXX=0	LEN=1	MLLD=218.489	OALT=G	OID=.	OMAPALT=G	OPOS=26487940
chr1	26496455	26496455	C	T	0.980263	149	152	2	UTR5	ZNF593	NM_015871:c.-20C>T	.	.	rs2232648	.	.	0.2452	.	0.59	.	.	.	.	.	.	.	.	.	.	.	.	1394.41	snp	FAO=150	FDP=150	FR=.	FRO=0	FSAF=116	FSAR=34	FSRF=0	FSRR=0	FWDB=0.0242266	FXX=0.013157	LEN=1	MLLD=89.6508	OALT=T	OID=.	OMAPALT=T	OPOS=26496455
chr1	26511700	26511700	A	G	0.985507	204	207	1	intronic	CNKSR1	.	.	.	rs2783680	.	.	0.6019	.	0.97	.	.	.	.	.	.	.	.	.	.	.	.	1948.38	snp	FAO=205	FDP=205	FR=.	FRO=0	FSAF=94	FSAR=111	FSRF=0	FSRR=0	FWDB=-0.00739017	FXX=0.0144224	LEN=1	MLLD=199.736	OALT=G	OID=.	OMAPALT=G	OPOS=26511700
chr1	26524706	26524706	A	G	1	188	188	1	intronic	CATSPER4	.	.	.	rs9970046	.	.	.	.	0.9	.	.	.	.	.	.	.	.	.	.	.	.	1807.09	snp	FAO=188	FDP=188	FR=.	FRO=0	FSAF=113	FSAR=75	FSRF=0	FSRR=0	FWDB=-0.00785758	FXX=0	LEN=1	MLLD=145.054	OALT=G	OID=.	OMAPALT=G	OPOS=26524706
chr1	26582091	26582091	G	A	0.99705	338	339	1	exonic	CEP85	.	nonsynonymous SNV	CEP85:NM_001281517:exon3:c.G485A:p.S162N,CEP85:NM_022778:exon4:c.G638A:p.S213N	rs3795686	.	.	0.3076	.	0.31	.	.	1	T	0	B	0	D	0.995	P	2.78	T	3253.86	snp	FAO=338	FDP=338	FR=.	FRO=0	FSAF=156	FSAR=182	FSRF=0	FSRR=0	FWDB=0.00598077	FXX=0.00294977	LEN=1	MLLD=265.106	OALT=A	OID=.	OMAPALT=A	OPOS=26582091
chr1	26597435	26597435	G	A	0.980392	200	204	1	intronic	CEP85	.	.	.	rs4659419	.	.	.	.	0.93	.	.	.	.	.	.	.	.	.	.	.	.	1947.2	snp	FAO=210	FDP=210	FR=.	FRO=0	FSAF=106	FSAR=104	FSRF=0	FSRR=0	FWDB=-0.0421445	FXX=0.0140838	LEN=1	MLLD=50.1395	OALT=A	OID=.	OMAPALT=A	OPOS=26597435
chr1	26601385	26601385	G	A	1	247	247	1	intronic	CEP85	.	.	.	rs3795685	.	.	.	.	0.63	.	.	.	.	.	.	.	.	.	.	.	.	2384.43	snp	FAO=248	FDP=248	FR=.	FRO=0	FSAF=180	FSAR=68	FSRF=0	FSRR=0	FWDB=-0.00306813	FXX=0	LEN=1	MLLD=100.916	OALT=A	OID=.	OMAPALT=A	OPOS=26601385
chr1	26607123	26607123	C	T	1	261	261	2	intronic	SH3BGRL3	.	.	.	rs12759434	.	.	.	.	0.63	.	.	.	.	.	.	.	.	.	.	.	.	2481.59	snp	FAO=259	FDP=259	FR=.	FRO=0	FSAF=116	FSAR=143	FSRF=0	FSRR=0	FWDB=-0.0592815	FXX=0.00766254	LEN=1	MLLD=86.7284	OALT=T	OID=.	OMAPALT=T	OPOS=26607123
chr1	26609259	26609259	C	T	0.961039	148	154	1	exonic	UBXN11	.	synonymous SNV	UBXN11:NM_001077262:exon10:c.G813A:p.T271T,UBXN11:NM_145345:exon14:c.G1074A:p.T358T,UBXN11:NM_183008:exon15:c.G1173A:p.T391T	rs7522905	.	.	0.6612	.	0.66	.	.	.	.	.	.	.	.	.	.	.	.	1343.42	snp	FAO=149	FDP=154	FR=.	FRO=5	FSAF=89	FSAR=60	FSRF=1	FSRR=4	FWDB=0.0438977	FXX=0.0128197	LEN=1	MLLD=57.7631	OALT=T	OID=.	OMAPALT=T	OPOS=26609259
chr1	26609307	26609307	G	T	1	172	172	1	intronic	UBXN11	.	.	.	rs6598952	.	.	0.9375	.	0.94	.	.	.	.	.	.	.	.	.	.	.	.	1642.04	snp	FAO=172	FDP=172	FR=.	FRO=0	FSAF=86	FSAR=86	FSRF=0	FSRR=0	FWDB=-0.0373635	FXX=0	LEN=1	MLLD=254.567	OALT=T	OID=.	OMAPALT=T	OPOS=26609307
chr1	26610891	26610891	A	C	1	171	171	1	exonic	UBXN11	.	nonsynonymous SNV	UBXN11:NM_001077262:exon7:c.T575G:p.L192R,UBXN11:NM_145345:exon11:c.T836G:p.L279R,UBXN11:NM_183008:exon12:c.T935G:p.L312R	rs4332350	.	.	0.9373	.	0.94	.	.	0.55	T	0	B	0.372	N	1	P	2.63	T	1634.61	snp	FAO=171	FDP=171	FR=.	FRO=0	FSAF=56	FSAR=115	FSRF=0	FSRR=0	FWDB=-0.00634844	FXX=0	LEN=1	MLLD=148.786	OALT=C	OID=.	OMAPALT=C	OPOS=26610891
chr1	26627478	26627478	T	C	0.996885	320	321	1	exonic	UBXN11	.	synonymous SNV	UBXN11:NM_001077262:exon4:c.A138G:p.S46S,UBXN11:NM_183008:exon5:c.A138G:p.S46S	rs2276712	.	.	0.7666	.	0.77	.	.	.	.	.	.	.	.	.	.	.	.	3050.1	snp	FAO=320	FDP=320	FR=.	FRO=0	FSAF=115	FSAR=205	FSRF=0	FSRR=0	FWDB=0.0239611	FXX=0.00311517	LEN=1	MLLD=274.774	OALT=C	OID=.	OMAPALT=C	OPOS=26627478
chr1	26629342	26629342	G	A	1	201	201	3	exonic	UBXN11	.	synonymous SNV	UBXN11:NM_001077262:exon2:c.C33T:p.T11T,UBXN11:NM_145345:exon3:c.C33T:p.T11T,UBXN11:NM_183008:exon3:c.C33T:p.T11T	rs117509001	.	.	0.0075	.	0.075	.	.	.	.	.	.	.	.	.	.	.	.	1923.28	snp	FAO=201	FDP=201	FR=.	FRO=0	FSAF=103	FSAR=98	FSRF=0	FSRR=0	FWDB=-0.00573555	FXX=0	LEN=1	MLLD=250.473	OALT=A	OID=.	OMAPALT=A	OPOS=26629342
chr1	26646726	26646726	A	G	0.995192	207	208	2	exonic	CD52	.	nonsynonymous SNV	CD52:NM_001803:exon2:c.A119G:p.N40S	rs1071849	.	.	0.7655	.	0.77	.	.	0.53	T	0.009	B	0.493	N	1	P	1.72	T	1971.98	snp	FAO=207	FDP=207	FR=.	FRO=0	FSAF=111	FSAR=96	FSRF=0	FSRR=0	FWDB=-0.0029112	FXX=0.00480746	LEN=1	MLLD=177.649	OALT=G	OID=.	OMAPALT=G	OPOS=26646726
chr1	26646730	26646730	A	G	1	208	208	2	exonic	CD52	.	nonsynonymous SNV	CD52:NM_001803:exon2:c.A123G:p.I41M	rs17645	.	.	0.7655	.	0.77	.	.	0.54	T	0	B	0.258	N	1	P	1.53	T	1999.6	snp	FAO=208	FDP=208	FR=.	FRO=0	FSAF=111	FSAR=97	FSRF=0	FSRR=0	FWDB=0.00274679	FXX=0	LEN=1	MLLD=283.516	OALT=G	OID=.	OMAPALT=G	OPOS=26646730
chr1	26648551	26648551	G	C	0.97561	120	123	5	intronic	AIM1L	.	.	.	rs11247913	.	.	0.7645	.	0.76	.	.	.	.	.	.	.	.	.	.	.	.	1095.62	snp	FAO=120	FDP=123	FR=.	FRO=3	FSAF=58	FSAR=62	FSRF=2	FSRR=1	FWDB=0.00523811	FXX=0	LEN=1	MLLD=290.102	OALT=C	OID=.	OMAPALT=C	OPOS=26648551
chr1	26662774	26662774	C	T	0.989011	180	182	2	intronic	AIM1L	.	.	.	rs7517559	.	.	0.8297	.	0.83	.	.	.	.	.	.	.	.	.	.	.	.	1684.54	snp	FAO=180	FDP=180	FR=.	FRO=0	FSAF=81	FSAR=99	FSRF=0	FSRR=0	FWDB=0.0330992	FXX=0.0109884	LEN=1	MLLD=281.195	OALT=T	OID=.	OMAPALT=T	OPOS=26662774
chr1	26689659	26689659	G	A	0.990244	203	205	3	intronic	ZNF683	.	.	.	rs11247932	.	.	0.3585	.	0.42	.	.	.	.	.	.	.	.	.	.	.	.	1934.62	snp	FAO=202	FDP=202	FR=.	FRO=0	FSAF=89	FSAR=113	FSRF=0	FSRR=0	FWDB=-0.00890702	FXX=0.0146334	LEN=1	MLLD=219.312	OALT=A	OID=.	OMAPALT=A	OPOS=26689659
chr1	26691174	26691174	C	A	0.989247	92	93	1	exonic	ZNF683	.	nonsynonymous SNV	ZNF683:NM_001114759:exon4:c.G863T:p.R288L,ZNF683:NM_173574:exon4:c.G863T:p.R288L	rs11247933	.	.	0.3592	.	0.42	.	.	0.69	T	0.006	B	0.061	N	1	P	3.01	T	877.107	snp	FAO=93	FDP=93	FR=.	FRO=0	FSAF=44	FSAR=49	FSRF=0	FSRR=0	FWDB=-0.0566708	FXX=0	LEN=1	MLLD=177.02	OALT=A	OID=.	OMAPALT=A	OPOS=26691174
chr1	26752992	26752992	T	C	0.988095	83	84	4	UTR3	LIN28A	NM_024674:c.*43T>C	.	.	rs4659441	.	.	0.8012	.	0.92	.	.	.	.	.	.	.	.	.	.	.	.	771.338	snp	FAO=83	FDP=84	FR=.	FRO=1	FSAF=33	FSAR=50	FSRF=1	FSRR=0	FWDB=0.0570064	FXX=0	LEN=1	MLLD=81.0977	OALT=C	OID=.	OMAPALT=C	OPOS=26752992
chr1	26786631	26786631	T	C	0.294798	51	173	2	exonic	DHDDS	.	nonsynonymous SNV	DHDDS:NM_001243564:exon7:c.T659C:p.L220P,DHDDS:NM_001243565:exon7:c.T644C:p.L215P,DHDDS:NM_024887:exon8:c.T761C:p.L254P,DHDDS:NM_205861:exon8:c.T761C:p.L254P	.	.	.	.	.	0.0004	.	.	0	D	0.998	D	0	D	1	D	0.77	T	110.999	snp	FAO=51	FDP=173	FR=.	FRO=122	FSAF=40	FSAR=11	FSRF=90	FSRR=32	FWDB=0.0526906	FXX=0.0057468	LEN=1	MLLD=61.2219	OALT=C	OID=.	OMAPALT=C	OPOS=26786631
chr1	26879920	26879920	T	C	1	254	254	1	exonic	RPS6KA1	.	synonymous SNV	RPS6KA1:NM_001006665:exon6:c.T534C:p.A178A,RPS6KA1:NM_002953:exon7:c.T507C:p.A169A	rs4970490	.	.	0.9999	.	1	.	.	.	.	.	.	.	.	.	.	.	.	2432.85	snp	FAO=254	FDP=254	FR=.	FRO=0	FSAF=123	FSAR=131	FSRF=0	FSRR=0	FWDB=-0.0323268	FXX=0	LEN=1	MLLD=350.905	OALT=C	OID=.	OMAPALT=C	OPOS=26879920
chr1	26883511	26883511	A	C	0.994048	167	168	2	exonic	RPS6KA1	.	nonsynonymous SNV	RPS6KA1:NM_001006665:exon12:c.A1031C:p.K344T,RPS6KA1:NM_002953:exon13:c.A1004C:p.K335T	rs2229712	.	.	0.2385	.	0.3	.	.	0.09	T	0.295	B	0	D	0	P	0.63	T	1599.73	snp	FAO=168	FDP=168	FR=.	FRO=0	FSAF=86	FSAR=82	FSRF=0	FSRR=0	FWDB=-0.0161846	FXX=0.00591681	LEN=1	MLLD=200.103	OALT=C	OID=.	OMAPALT=C	OPOS=26883511
chr1	26899687	26899687	C	A	0.969697	256	264	5	intronic	RPS6KA1	.	.	.	rs282178	.	.	0.2291	.	0.54	.	.	.	.	.	.	.	.	.	.	.	.	2321.32	snp	FAO=256	FDP=264	FR=.	FRO=8	FSAF=122	FSAR=134	FSRF=6	FSRR=2	FWDB=0.00119295	FXX=0	LEN=1	MLLD=372.422	OALT=A	OID=.	OMAPALT=A	OPOS=26899687
chr1	27099179	27099179	G	A	0.387755	57	147	3	intronic	ARID1A	.	.	.	.	.	.	.	.	.	.	.	.	.	.	.	.	.	.	.	.	.	182.806	snp	FAO=57	FDP=147	FR=.	FRO=90	FSAF=28	FSAR=29	FSRF=46	FSRR=44	FWDB=-0.00453026	FXX=0	LEN=1	MLLD=314.195	OALT=A	OID=.	OMAPALT=A	OPOS=27099179
chr1	27101413	27101413	A	C	0.368421	7	19	2	exonic	ARID1A	.	synonymous SNV	ARID1A:NM_006015:exon18:c.A4695C:p.T1565T	.	.	.	.	.	.	.	.	.	.	.	.	.	.	1	D	.	.	28.7257	snp	FAO=7	FDP=19	FR=.	FRO=12	FSAF=2	FSAR=5	FSRF=2	FSRR=10	FWDB=-0.0969212	FXX=0	LEN=1	MLLD=28.7983	OALT=C	OID=.	OMAPALT=C	OPOS=27101413
chr1	27101415	27101415	G	A	0.315789	6	19	2	exonic	ARID1A	.	nonsynonymous SNV	ARID1A:NM_006015:exon18:c.G4697A:p.R1566K	.	.	.	.	.	.	.	.	0.27	T	0.9	P	0	D	1	D	4.27	T	22.3199	snp	FAO=6	FDP=19	FR=.	FRO=13	FSAF=1	FSAR=5	FSRF=3	FSRR=10	FWDB=0.0882533	FXX=0	LEN=1	MLLD=42.0497	OALT=A	OID=.	OMAPALT=A	OPOS=27101415
chr1	27101417	27101417	C	G	0.4	6	15	5	exonic	ARID1A	.	nonsynonymous SNV	ARID1A:NM_006015:exon18:c.C4699G:p.P1567A	.	.	.	.	.	.	.	.	0.23	T	0.894	P	0	N	1	D	4.48	T	35.595	snp	FAO=9	FDP=19	FR=.	FRO=10	FSAF=3	FSAR=6	FSRF=1	FSRR=9	FWDB=0.0813583	FXX=0	LEN=1	MLLD=25.4395	OALT=G	OID=.	OMAPALT=G	OPOS=27101417
chr1	27426796	27426796	T	C	1	9	9	1	UTR3	SLC9A1	NM_003047:c.*2A>G	.	.	rs4266911	.	.	0.9596	.	1	.	.	.	.	.	.	.	.	.	.	.	.	86.7584	snp	FAO=9	FDP=9	FR=.	FRO=0	FSAF=4	FSAR=5	FSRF=0	FSRR=0	FWDB=0.0148828	FXX=0	LEN=1	MLLD=244.34	OALT=C	OID=.	OMAPALT=C	OPOS=27426796
chr1	27427041	27427041	T	C	0.977186	257	263	2	exonic	SLC9A1	.	synonymous SNV	SLC9A1:NM_003047:exon12:c.A2205G:p.E735E	rs4418629	.	.	0.9599	.	1	.	.	.	.	.	.	.	.	.	.	.	.	2388.34	snp	FAO=259	FDP=264	FR=.	FRO=5	FSAF=109	FSAR=150	FSRF=0	FSRR=5	FWDB=-0.0491313	FXX=0	LEN=1	MLLD=66.0612	OALT=C	OID=.	OMAPALT=C	OPOS=27427041
chr1	27428321	27428321	T	C	1	78	78	1	intronic	SLC9A1	.	.	.	rs6598870	.	.	0.3703	.	0.37	.	.	.	.	.	.	.	.	.	.	.	.	738.792	snp	FAO=77	FDP=77	FR=.	FRO=0	FSAF=46	FSAR=31	FSRF=0	FSRR=0	FWDB=-0.0331566	FXX=0.0128189	LEN=1	MLLD=60.7564	OALT=C	OID=.	OMAPALT=C	OPOS=27428321
chr1	27435976	27435976	C	G	1	103	103	5	intronic	SLC9A1	.	.	.	rs3738689	.	.	0.3705	.	0.37	.	.	.	.	.	.	.	.	.	.	.	.	978.456	snp	FAO=103	FDP=103	FR=.	FRO=0	FSAF=53	FSAR=50	FSRF=0	FSRR=0	FWDB=-0.00652028	FXX=0	LEN=1	MLLD=326.799	OALT=G	OID=.	OMAPALT=G	OPOS=27435976
chr1	27480757	27480757	A	G	0.996951	327	328	2	exonic	SLC9A1	.	synonymous SNV	SLC9A1:NM_003047:exon1:c.T69C:p.V23V	rs34306208	.	.	0.3553	.	0.38	.	.	.	.	.	.	.	.	.	.	.	.	3154.6	snp	FAO=328	FDP=328	FR=.	FRO=0	FSAF=134	FSAR=194	FSRF=0	FSRR=0	FWDB=-0.0278496	FXX=0	LEN=1	MLLD=106.051	OALT=G	OID=.	OMAPALT=G	OPOS=27480757
chr1	27609980	27609980	T	G	1	70	70	1	intronic	WDTC1	.	.	.	rs6670124	.	.	0.9988	.	1	.	.	.	.	.	.	.	.	.	.	.	.	677.134	snp	FAO=70	FDP=70	FR=.	FRO=0	FSAF=23	FSAR=47	FSRF=0	FSRR=0	FWDB=-0.0256165	FXX=0	LEN=1	MLLD=135.594	OALT=G	OID=.	OMAPALT=G	OPOS=27609980
chr1	27660568	27660568	G	A	0.966216	143	148	2	intronic	TMEM222	.	.	.	rs35771571	.	.	0.4442	.	0.46	.	.	.	.	.	.	.	.	.	.	.	.	1295.33	snp	FAO=143	FDP=148	FR=.	FRO=5	FSAF=70	FSAR=73	FSRF=2	FSRR=3	FWDB=0.0444305	FXX=0	LEN=1	MLLD=194.851	OALT=A	OID=.	OMAPALT=A	OPOS=27660568
chr1	27660788	27660788	G	A	0.304762	64	210	1	intronic	TMEM222	.	.	.	.	.	.	.	.	.	.	.	.	.	.	.	.	.	.	.	.	.	144.704	snp	FAO=64	FDP=210	FR=.	FRO=146	FSAF=13	FSAR=51	FSRF=51	FSRR=95	FWDB=-0.00374454	FXX=0	LEN=1	MLLD=195.911	OALT=A	OID=.	OMAPALT=A	OPOS=27660788
chr1	27676925	27676925	G	A	1	148	148	1	exonic	SYTL1	.	synonymous SNV	SYTL1:NM_001193308:exon10:c.G954A:p.K318K,SYTL1:NM_032872:exon10:c.G918A:p.K306K	rs6702341	.	.	0.3759	.	0.41	.	.	.	.	.	.	.	.	0	P	.	.	1484.38	snp	FAO=156	FDP=156	FR=.	FRO=0	FSAF=84	FSAR=72	FSRF=0	FSRR=0	FWDB=0.0675487	FXX=0	LEN=1	MLLD=185.343	OALT=A	OID=.	OMAPALT=A	OPOS=27676925
chr1	27677960	27677960	C	A	0.449275	31	69	5	exonic	SYTL1	.	synonymous SNV	SYTL1:NM_001193308:exon13:c.C1257A:p.P419P,SYTL1:NM_032872:exon13:c.C1221A:p.P407P	.	.	.	.	.	.	.	.	0	D	.	.	0	D	1	D	.	.	125.233	snp	FAO=31	FDP=69	FR=.	FRO=38	FSAF=17	FSAR=14	FSRF=16	FSRR=22	FWDB=-0.00131671	FXX=0.0142837	LEN=1	MLLD=277.682	OALT=A	OID=.	OMAPALT=A	OPOS=27677960
chr1	27679797	27679797	A	G	1	63	63	1	exonic	SYTL1	.	nonsynonymous SNV	SYTL1:NM_001193308:exon14:c.A1367G:p.Q456R,SYTL1:NM_032872:exon14:c.A1331G:p.Q444R	rs3813795	.	.	0.6953	.	0.73	.	.	1	T	0	B	0.003	N	0	P	3.28	T	539.663	snp	FAO=57	FDP=57	FR=.	FRO=0	FSAF=51	FSAR=6	FSRF=0	FSRR=0	FWDB=0.000910326	FXX=0.109358	LEN=1	MLLD=57.1295	OALT=G	OID=.	OMAPALT=G	OPOS=27679797
chr1	27679954	27679954	G	A	0.982517	281	286	6	exonic	SYTL1	.	synonymous SNV	SYTL1:NM_001193308:exon14:c.G1524A:p.G508G,SYTL1:NM_032872:exon14:c.G1488A:p.G496G	rs1128918	.	.	0.3631	.	0.45	.	.	.	.	.	.	.	.	.	.	.	.	2590.42	snp	FAO=279	FDP=284	FR=.	FRO=5	FSAF=120	FSAR=159	FSRF=2	FSRR=3	FWDB=0.0447576	FXX=0.00699276	LEN=1	MLLD=231.934	OALT=A	OID=.	OMAPALT=A	OPOS=27679954
chr1	27680292	27680292	A	G	1	70	70	2	exonic	SYTL1	.	synonymous SNV	SYTL1:NM_001193308:exon15:c.A1638G:p.E546E,SYTL1:NM_032872:exon15:c.A1602G:p.E534E	rs8533	.	.	0.7319	.	0.73	.	.	.	.	.	.	.	.	.	.	.	.	677.094	snp	FAO=70	FDP=70	FR=.	FRO=0	FSAF=50	FSAR=20	FSRF=0	FSRR=0	FWDB=-0.024016	FXX=0	LEN=1	MLLD=69.0675	OALT=G	OID=.	OMAPALT=G	OPOS=27680292
chr1	27686063	27686063	G	C	1	246	246	1	intronic	MAP3K6	.	.	.	rs7521552	.	.	0.996	.	1	.	.	.	.	.	.	.	.	.	.	.	.	2360.04	snp	FAO=246	FDP=246	FR=.	FRO=0	FSAF=132	FSAR=114	FSRF=0	FSRR=0	FWDB=0.0384555	FXX=0	LEN=1	MLLD=64.5223	OALT=C	OID=.	OMAPALT=C	OPOS=27686063
chr1	27687366	27687366	C	G	1	165	165	3	intronic	MAP3K6	.	.	.	rs35733093	.	.	0.3326	.	0.55	.	.	.	.	.	.	.	.	.	.	.	.	1718.19	snp	FAO=183	FDP=183	FR=.	FRO=0	FSAF=161	FSAR=22	FSRF=0	FSRR=0	FWDB=0.0058588	FXX=0	LEN=1	MLLD=41.637	OALT=G	OID=.	OMAPALT=G	OPOS=27687366
chr1	27688633	27688633	G	A	0.98	98	100	3	exonic	MAP3K6	.	nonsynonymous SNV	MAP3K6:NM_001297609:exon8:c.C1340T:p.T447I,MAP3K6:NM_004672:exon9:c.C1364T:p.T455I	rs1138294	.	.	0.3507	.	0.54	.	.	0.17	T	0	B	.	.	1	P	2.96	T	914.317	snp	FAO=98	FDP=100	FR=.	FRO=2	FSAF=38	FSAR=60	FSRF=2	FSRR=0	FWDB=0.00947693	FXX=0	LEN=1	MLLD=151.955	OALT=A	OID=.	OMAPALT=A	OPOS=27688633
chr1	27941399	27941399	C	T	0.5	6	12	2	exonic	FGR	.	nonsynonymous SNV	FGR:NM_001042729:exon10:c.G1057A:p.D353N,FGR:NM_001042747:exon10:c.G1057A:p.D353N,FGR:NM_005248:exon10:c.G1057A:p.D353N	.	.	.	.	.	.	.	.	0.35	T	0	B	0.813	N	1	N	-1.59	D	34.0783	snp	FAO=6	FDP=12	FR=.	FRO=6	FSAF=4	FSAR=2	FSRF=2	FSRR=4	FWDB=0.0575272	FXX=0	LEN=1	MLLD=55.4186	OALT=T	OID=.	OMAPALT=T	OPOS=27941399
chr1	28075574	28075574	A	G	0.2	45	225	4	intronic	FAM76A	.	.	.	.	.	.	.	.	.	.	.	.	.	.	.	.	.	.	.	.	.	46.579	snp	FAO=45	FDP=225	FR=.	FRO=180	FSAF=25	FSAR=20	FSRF=113	FSRR=67	FWDB=0.0367744	FXX=0.00881018	LEN=1	MLLD=77.4631	OALT=G	OID=.	OMAPALT=G	OPOS=28075574
chr1	28203133	28203133	C	T	0.708661	90	127	2	exonic	THEMIS2	.	synonymous SNV	THEMIS2:NM_001039477:exon2:c.C129T:p.C43C,THEMIS2:NM_001105556:exon2:c.C129T:p.C43C,THEMIS2:NM_001286113:exon2:c.C129T:p.C43C,THEMIS2:NM_001286115:exon2:c.C129T:p.C43C,THEMIS2:NM_004848:exon2:c.C129T:p.C43C	.	.	.	.	.	.	.	.	.	.	.	.	.	.	.	.	.	.	565.115	snp	FAO=90	FDP=127	FR=.	FRO=37	FSAF=60	FSAR=30	FSRF=23	FSRR=14	FWDB=-0.040588	FXX=0	LEN=1	MLLD=69.6336	OALT=T	OID=.	OMAPALT=T	OPOS=28203133
chr1	28282206	28282206	C	T	1	361	361	1	exonic	SMPDL3B	.	synonymous SNV	SMPDL3B:NM_001009568:exon6:c.C702T:p.V234V,SMPDL3B:NM_001304579:exon6:c.C84T:p.V28V,SMPDL3B:NM_014474:exon6:c.C702T:p.V234V	rs3813804	.	.	0.281	.	0.33	.	.	.	.	.	.	.	.	.	.	.	.	3470.45	snp	FAO=362	FDP=362	FR=.	FRO=0	FSAF=194	FSAR=168	FSRF=0	FSRR=0	FWDB=-0.0455001	FXX=0.00275475	LEN=1	MLLD=79.0986	OALT=T	OID=.	OMAPALT=T	OPOS=28282206
chr1	28290231	28290231	C	G	0.984962	262	266	6	intronic	XKR8	.	.	.	rs4373781	.	.	0.9703	.	0.97	.	.	.	.	.	.	.	.	.	.	.	.	2497.99	snp	FAO=264	FDP=264	FR=.	FRO=0	FSAF=135	FSAR=129	FSRF=0	FSRR=0	FWDB=0.00607404	FXX=0.00751851	LEN=1	MLLD=269.199	OALT=G	OID=.	OMAPALT=G	OPOS=28290231
chr1	28555426	28555426	G	A	1	57	57	2	intronic	DNAJC8	.	.	.	rs567086	.	.	0.3564	.	0.67	.	.	.	.	.	.	.	.	.	.	.	.	543.264	snp	FAO=57	FDP=57	FR=.	FRO=0	FSAF=31	FSAR=26	FSRF=0	FSRR=0	FWDB=0.0436308	FXX=0	LEN=1	MLLD=61.5	OALT=A	OID=.	OMAPALT=A	OPOS=28555426
chr1	28555579	28555579	C	A	1	55	55	1	intronic	DNAJC8	.	.	.	rs3753863	.	.	0.2447	.	0.25	.	.	.	.	.	.	.	.	.	.	.	.	575.871	snp	FAO=60	FDP=60	FR=.	FRO=0	FSAF=29	FSAR=31	FSRF=0	FSRR=0	FWDB=0.0339405	FXX=0	LEN=1	MLLD=263.108	OALT=A	OID=.	OMAPALT=A	OPOS=28555579
chr1	28559574	28559574	C	G	0.994505	181	182	2	upstream	DNAJC8	.	.	.	rs510803	.	.	.	.	0.5	.	.	.	.	.	.	.	.	.	.	.	.	1738.27	snp	FAO=182	FDP=182	FR=.	FRO=0	FSAF=78	FSAR=104	FSRF=0	FSRR=0	FWDB=0.0184252	FXX=0	LEN=1	MLLD=304.089	OALT=G	OID=.	OMAPALT=G	OPOS=28559574
chr1	28562676	28562676	A	G	1	49	49	1	UTR5	ATPIF1	NM_178190:c.-19A>G,NM_178191:c.-19A>G,NM_016311:c.-19A>G	.	.	rs12154	.	.	0.2999	.	0.66	.	.	.	.	.	.	.	.	.	.	.	.	477.552	snp	FAO=51	FDP=51	FR=.	FRO=0	FSAF=29	FSAR=22	FSRF=0	FSRR=0	FWDB=-0.0157757	FXX=0	LEN=1	MLLD=271.94	OALT=G	OID=.	OMAPALT=G	OPOS=28562676
chr1	28563084	28563084	C	T	0.984848	65	66	1	UTR3	ATPIF1	NM_178191:c.*117C>T	.	.	rs2078348	.	.	.	.	0.25	.	.	.	.	.	.	.	.	.	.	.	.	625.544	snp	FAO=67	FDP=68	FR=.	FRO=1	FSAF=11	FSAR=56	FSRF=1	FSRR=0	FWDB=0.0348619	FXX=0	LEN=1	MLLD=79.8523	OALT=T	OID=.	OMAPALT=T	OPOS=28563084
chr1	28564252	28564252	A	G	1	212	212	2	UTR3	ATPIF1	NM_178191:c.*1285A>G	.	.	rs8559	.	.	0.3585	.	0.74	.	.	.	.	.	.	.	.	.	.	.	.	2036.84	snp	FAO=213	FDP=213	FR=.	FRO=0	FSAF=126	FSAR=87	FSRF=0	FSRR=0	FWDB=-0.0276834	FXX=0	LEN=1	MLLD=67.6014	OALT=G	OID=.	OMAPALT=G	OPOS=28564252
chr1	28564279	28564279	A	G	0.990566	210	212	1	exonic	ATPIF1	.	nonsynonymous SNV	ATPIF1:NM_178190:exon3:c.A187G:p.R63G	rs9508	.	.	0.3001	.	0.66	.	.	0.91	T	0.002	B	.	.	1	P	.	.	2035.46	snp	FAO=213	FDP=213	FR=.	FRO=0	FSAF=125	FSAR=88	FSRF=0	FSRR=0	FWDB=-0.00520541	FXX=0	LEN=1	MLLD=332.438	OALT=G	OID=.	OMAPALT=G	OPOS=28564279
chr1	28800380	28800380	C	A	0.977528	174	178	1	exonic	PHACTR4	.	nonsynonymous SNV	PHACTR4:NM_023923:exon6:c.C1168A:p.L390I,PHACTR4:NM_001048183:exon7:c.C1138A:p.L380I	rs61785974	.	.	0.2716	.	0.32	.	.	0.45	T	0.328	B	0.795	N	0.954	P	1.84	T	1622.75	snp	FAO=174	FDP=177	FR=.	FRO=3	FSAF=73	FSAR=101	FSRF=1	FSRR=2	FWDB=0.0167525	FXX=0.00561766	LEN=1	MLLD=303.495	OALT=A	OID=.	OMAPALT=A	OPOS=28800380
chr1	28861636	28861636	G	A	1	114	114	1	exonic	RCC1	.	synonymous SNV	RCC1:NM_001269:exon5:c.G516A:p.V172V,RCC1:NM_001048194:exon6:c.G609A:p.V203V,RCC1:NM_001048195:exon6:c.G567A:p.V189V,RCC1:NM_001048199:exon7:c.G516A:p.V172V	rs2066726	.	.	0.2723	.	0.31	.	.	.	.	.	.	.	.	.	.	.	.	1085.51	snp	FAO=114	FDP=114	FR=.	FRO=0	FSAF=76	FSAR=38	FSRF=0	FSRR=0	FWDB=0.0822194	FXX=0	LEN=1	MLLD=70.1572	OALT=A	OID=.	OMAPALT=A	OPOS=28861636
chr1	29063559	29063559	A	C	1	11	11	1	UTR5	YTHDF2	NM_001173128:c.-74A>C,NM_016258:c.-74A>C,NM_001172828:c.-5374A>C	.	.	rs6697540	.	.	.	.	1	.	.	.	.	.	.	.	.	.	.	.	.	100.474	snp	FAO=11	FDP=11	FR=.	FRO=0	FSAF=8	FSAR=3	FSRF=0	FSRR=0	FWDB=-0.0148	FXX=0.0832639	LEN=1	MLLD=101.138	OALT=C	OID=.	OMAPALT=C	OPOS=29063559
chr1	29138975	29138975	G	T	1	56	56	1	exonic	OPRD1	.	nonsynonymous SNV	OPRD1:NM_000911:exon1:c.G80T:p.C27F	rs1042114	.	.	0.8888	.	1	.	.	0.73	T	0	B	0.074	N	1	P	-0.28	T	543.581	snp	FAO=57	FDP=57	FR=.	FRO=0	FSAF=26	FSAR=31	FSRF=0	FSRR=0	FWDB=-0.0012466	FXX=0	LEN=1	MLLD=348.359	OALT=T	OID=.	OMAPALT=T	OPOS=29138975
chr1	29139140	29139140	C	G	0.980769	51	52	2	intronic	OPRD1	.	.	.	rs12133192	.	.	0.2122	.	0.39	.	.	.	.	.	.	.	.	.	.	.	.	463.832	snp	FAO=51	FDP=52	FR=.	FRO=1	FSAF=15	FSAR=36	FSRF=1	FSRR=0	FWDB=0.00946903	FXX=0	LEN=1	MLLD=51.2328	OALT=G	OID=.	OMAPALT=G	OPOS=29139140
chr1	29189597	29189597	C	T	0.993355	299	301	1	exonic	OPRD1	.	synonymous SNV	OPRD1:NM_000911:exon3:c.C921T:p.G307G	rs2234918	.	.	0.537	.	0.76	.	.	.	.	.	.	.	.	.	.	.	.	2869.82	snp	FAO=303	FDP=303	FR=.	FRO=0	FSAF=148	FSAR=155	FSRF=0	FSRR=0	FWDB=0.0102783	FXX=0.00655716	LEN=1	MLLD=68.3737	OALT=T	OID=.	OMAPALT=T	OPOS=29189597
chr1	29345009	29345009	-	TT	0.989071	362	366	0	intronic	EPB41	.	.	.	rs5773229	.	.	.	.	0.99	.	.	.	.	.	.	.	.	.	.	.	.	2144.58	ins	FAO=364	FDP=364	FR=.	FRO=0	FSAF=197	FSAR=167	FSRF=0	FSRR=0	FWDB=-0.00860501	FXX=0.00546433	LEN=2	MLLD=165.529	OALT=TT	OID=.	OMAPALT=CTT	OPOS=29345010
chr1	29345027	29345027	T	G	0.991935	369	372	2	intronic	EPB41	.	.	.	rs2985334	.	.	.	.	0.93	.	Name=Amyotrophic lateral sclerosis (sporadic)	.	.	.	.	.	.	.	.	.	.	3520.02	snp	FAO=369	FDP=369	FR=.	FRO=0	FSAF=196	FSAR=173	FSRF=0	FSRR=0	FWDB=0.0246245	FXX=0.0107236	LEN=1	MLLD=189.848	OALT=G	OID=.	OMAPALT=G	OPOS=29345027
chr1	29475341	29475341	C	T	0.984848	130	132	3	exonic	SRSF4	.	nonsynonymous SNV	SRSF4:NM_005626:exon6:c.G1066A:p.G356S	rs2230678	.	.	0.7979	.	0.8	.	.	0.65	T	0.008	B	0.963	N	0	P	3.77	T	1204.74	snp	FAO=130	FDP=132	FR=.	FRO=2	FSAF=1	FSAR=129	FSRF=1	FSRR=1	FWDB=-0.0381238	FXX=0	LEN=1	MLLD=265.07	OALT=T	OID=.	OMAPALT=T	OPOS=29475341
chr1	29475394	29475394	C	G	0.986755	149	151	5	exonic	SRSF4	.	nonsynonymous SNV	SRSF4:NM_005626:exon6:c.G1013C:p.G338A	rs2230677	.	.	0.7979	.	0.8	.	.	1	T	0	B	0.674	N	1	P	2.64	T	1385.93	snp	FAO=149	FDP=149	FR=.	FRO=0	FSAF=3	FSAR=146	FSRF=0	FSRR=0	FWDB=0.00600344	FXX=0.0132442	LEN=1	MLLD=217.811	OALT=G	OID=.	OMAPALT=G	OPOS=29475394
chr1	29475648	29475648	T	G	0.984375	189	192	4	exonic	SRSF4	.	nonsynonymous SNV	SRSF4:NM_005626:exon6:c.A759C:p.E253D	rs2230679	.	.	0.8916	.	0.9	.	.	0.87	T	0	B	0.005	N	1	P	2.58	T	1754.45	snp	FAO=189	FDP=192	FR=.	FRO=3	FSAF=91	FSAR=98	FSRF=0	FSRR=3	FWDB=-0.00921584	FXX=0	LEN=1	MLLD=262.255	OALT=G	OID=.	OMAPALT=G	OPOS=29475648
chr1	29529699	29529699	T	C	0.996942	326	327	1	exonic	MECR	.	synonymous SNV	MECR:NM_001024732:exon5:c.A369G:p.A123A,MECR:NM_016011:exon5:c.A597G:p.A199A	rs1062924	.	.	0.8906	.	0.89	.	.	.	.	.	.	.	.	.	.	.	.	3132.57	snp	FAO=326	FDP=326	FR=.	FRO=0	FSAF=168	FSAR=158	FSRF=0	FSRR=0	FWDB=-0.00777854	FXX=0.00305801	LEN=1	MLLD=115.259	OALT=C	OID=.	OMAPALT=C	OPOS=29529699
chr1	29542637	29542637	A	G	0.982036	164	167	2	exonic	MECR	.	nonsynonymous SNV	MECR:NM_001024732:exon3:c.T58C:p.F20L,MECR:NM_016011:exon3:c.T286C:p.F96L	rs1128400	.	.	0.8914	.	0.9	.	.	0.65	T	0	B	0	N	1	P	1.01	T	1539.59	snp	FAO=164	FDP=164	FR=.	FRO=0	FSAF=91	FSAR=73	FSRF=0	FSRR=0	FWDB=0.00555727	FXX=0.017963	LEN=1	MLLD=159.919	OALT=G	OID=.	OMAPALT=G	OPOS=29542637
chr1	29557224	29557224	C	T	0.945205	207	219	1	intronic	MECR	.	.	.	rs2640466	.	.	0.8752	.	0.91	.	.	.	.	.	.	.	.	.	.	.	.	2154.38	snp	FAO=228	FDP=228	FR=.	FRO=0	FSAF=167	FSAR=61	FSRF=0	FSRR=0	FWDB=0.0725231	FXX=0.00869527	LEN=1	MLLD=260.604	OALT=T	OID=.	OMAPALT=T	OPOS=29557224
chr1	31186387	31186387	C	T	1	261	261	1	UTR3	MATN1	NM_002379:c.*42G>A	.	.	rs1746059	.	.	0.106	.	0.46	.	.	.	.	.	.	.	.	.	.	.	.	2500.66	snp	FAO=261	FDP=261	FR=.	FRO=0	FSAF=114	FSAR=147	FSRF=0	FSRR=0	FWDB=-0.0173485	FXX=0	LEN=1	MLLD=236.023	OALT=T	OID=.	OMAPALT=T	OPOS=31186387
chr1	31188901	31188901	A	G	0.988372	85	86	1	exonic	MATN1	.	synonymous SNV	MATN1:NM_002379:exon5:c.T1062C:p.T354T	rs20566	.	.	0.4534	.	0.84	.	.	.	.	.	.	.	.	.	.	.	.	794.176	snp	FAO=85	FDP=86	FR=.	FRO=1	FSAF=44	FSAR=41	FSRF=1	FSRR=0	FWDB=-0.0338334	FXX=0	LEN=1	MLLD=161.99	OALT=G	OID=.	OMAPALT=G	OPOS=31188901
chr1	31194470	31194470	G	C	0.269231	7	26	3	exonic	MATN1	.	nonsynonymous SNV	MATN1:NM_002379:exon2:c.C223G:p.P75A	.	.	.	.	.	.	.	.	0.05	D	0.004	B	.	.	1	D	-1.86	D	32.4139	snp	FAO=9	FDP=26	FR=.	FRO=17	FSAF=3	FSAR=6	FSRF=3	FSRR=14	FWDB=0.0216683	FXX=0	LEN=1	MLLD=49.6283	OALT=C	OID=.	OMAPALT=C	OPOS=31194470
chr1	31346199	31346199	G	A	1	319	319	1	exonic	SDC3	.	synonymous SNV	SDC3:NM_014654:exon5:c.C1188T:p.G396G	rs1539360	.	.	0.114	.	0.12	.	.	.	.	.	.	.	.	.	.	.	.	3074	snp	FAO=319	FDP=319	FR=.	FRO=0	FSAF=174	FSAR=145	FSRF=0	FSRR=0	FWDB=-0.012794	FXX=0.0031249	LEN=1	MLLD=72.8621	OALT=A	OID=.	OMAPALT=A	OPOS=31346199
chr1	31349642	31349642	C	T	0.990741	214	216	2	exonic	SDC3	.	synonymous SNV	SDC3:NM_014654:exon3:c.G627A:p.R209R	rs41269521	.	.	0.0399	.	0.043	.	.	.	.	.	.	.	.	.	.	.	.	2016.63	snp	FAO=214	FDP=214	FR=.	FRO=0	FSAF=121	FSAR=93	FSRF=0	FSRR=0	FWDB=0.016833	FXX=0.00925883	LEN=1	MLLD=59.0131	OALT=T	OID=.	OMAPALT=T	OPOS=31349642
chr1	31349647	31349647	C	T	1	216	216	1	exonic	SDC3	.	nonsynonymous SNV	SDC3:NM_014654:exon3:c.G622A:p.V208I	rs2491132	CLINSIG=other;CLNDBN=Obesity\x2c_association_with;CLNREVSTAT=no_assertion_criteria_provided;CLNACC=RCV000013593.17;CLNDSDB=.;CLNDSDBID=.	.	0.2109	.	0.22	.	.	0.25	T	0.002	B	0.716	N	1	P	1.99	T	2071.32	snp	FAO=216	FDP=216	FR=.	FRO=0	FSAF=122	FSAR=94	FSRF=0	FSRR=0	FWDB=0.0170955	FXX=0	LEN=1	MLLD=271.203	OALT=T	OID=.	OMAPALT=T	OPOS=31349647
chr1	31351513	31351513	G	A	0.978947	93	95	3	exonic	SDC3	.	synonymous SNV	SDC3:NM_014654:exon2:c.C213T:p.P71P	rs1891419	.	.	0.2823	.	0.38	.	.	.	.	.	.	.	.	.	.	.	.	853.57	snp	FAO=93	FDP=95	FR=.	FRO=2	FSAF=45	FSAR=48	FSRF=0	FSRR=2	FWDB=0.0114841	FXX=0	LEN=1	MLLD=211.188	OALT=A	OID=.	OMAPALT=A	OPOS=31351513
chr1	31426815	31426815	A	G	0.993151	145	146	1	exonic	PUM1	.	synonymous SNV	PUM1:NM_001020658:exon15:c.T2337C:p.N779N,PUM1:NM_014676:exon15:c.T2337C:p.N779N	rs2275741	.	.	0.3997	.	0.51	.	.	.	.	.	.	.	.	0	P	.	.	1371.32	snp	FAO=145	FDP=145	FR=.	FRO=0	FSAF=67	FSAR=78	FSRF=0	FSRR=0	FWDB=-0.0282728	FXX=0.00684885	LEN=1	MLLD=91.6395	OALT=G	OID=.	OMAPALT=G	OPOS=31426815
chr1	31501755	31501755	T	C	0.98	98	100	2	intronic	PUM1	.	.	.	rs4949331	.	.	0.3285	.	0.36	.	.	.	.	.	.	.	.	.	.	.	.	939.422	snp	FAO=99	FDP=99	FR=.	FRO=0	FSAF=30	FSAR=69	FSRF=0	FSRR=0	FWDB=0.0477029	FXX=0.009999	LEN=1	MLLD=64.5708	OALT=C	OID=.	OMAPALT=C	OPOS=31501755
chr1	31740706	31740706	A	G	0.994652	186	187	1	intronic	SNRNP40	.	.	.	rs3753373	.	.	0.2114	.	0.48	.	.	.	.	.	.	.	.	.	.	.	.	1767.38	snp	FAO=186	FDP=186	FR=.	FRO=0	FSAF=93	FSAR=93	FSRF=0	FSRR=0	FWDB=0.0171917	FXX=0.00534731	LEN=1	MLLD=215.893	OALT=G	OID=.	OMAPALT=G	OPOS=31740706
chr1	31883295	31883295	T	C	0.968944	156	161	2	intronic	SERINC2	.	.	.	rs6701521	.	.	.	.	0.8	.	.	.	.	.	.	.	.	.	.	.	.	1427.61	snp	FAO=157	FDP=161	FR=.	FRO=4	FSAF=46	FSAR=111	FSRF=0	FSRR=4	FWDB=-0.131915	FXX=0	LEN=1	MLLD=53.1997	OALT=C	OID=.	OMAPALT=C	OPOS=31883295
chr1	31886833	31886833	T	C	0.992366	130	131	1	UTR5	SERINC2	NM_018565:c.-28T>C,NM_001199039:c.-9833T>C	.	.	rs10914377	.	.	.	.	0.8	.	.	.	.	.	.	.	.	.	.	.	.	1251.02	snp	FAO=134	FDP=134	FR=.	FRO=0	FSAF=70	FSAR=64	FSRF=0	FSRR=0	FWDB=0.0902064	FXX=0	LEN=1	MLLD=62.0337	OALT=C	OID=.	OMAPALT=C	OPOS=31886833
chr1	31902418	31902418	A	G	1	179	179	1	intronic	SERINC2	.	.	.	rs10047085	.	.	0.3742	.	0.48	.	.	.	.	.	.	.	.	.	.	.	.	1729.19	snp	FAO=180	FDP=180	FR=.	FRO=0	FSAF=102	FSAR=78	FSRF=0	FSRR=0	FWDB=-0.00298942	FXX=0	LEN=1	MLLD=90.4336	OALT=G	OID=.	OMAPALT=G	OPOS=31902418
chr1	31905889	31905889	-	CAG	0.871429	122	140	0	exonic	SERINC2	.	nonframeshift insertion	SERINC2:NM_001199037:exon9:c.1101_1102insCAG:p.T367delinsTQ,SERINC2:NM_018565:exon9:c.1101_1102insCAG:p.T367delinsTQ,SERINC2:NM_178865:exon9:c.1089_1090insCAG:p.T363delinsTQ,SERINC2:NM_001199038:exon10:c.1116_1117insCAG:p.T372delinsTQ,SERINC2:NM_001199039:exon10:c.924_925insCAG:p.T308delinsTQ	rs3050461	.	ID=COSM1317544;OCCURENCE=1(haematopoietic_and_lymphoid_tissue),1(ovary),4(large_intestine)	0.8396	.	0.86	.	.	.	.	.	.	.	.	.	.	.	.	564.931	ins	FAO=125	FDP=138	FR=.	FRO=13	FSAF=53	FSAR=72	FSRF=8	FSRR=5	FWDB=0.0390986	FXX=0.0142847	LEN=3	MLLD=152.314	OALT=CAG	OID=.	OMAPALT=ACAG	OPOS=31905890
chr1	31907102	31907102	A	G	1	142	142	1	UTR3	SERINC2	NM_001199038:c.*56A>G,NM_001199037:c.*56A>G,NM_178865:c.*56A>G,NM_018565:c.*56A>G,NM_001199039:c.*56A>G	.	.	rs7417775	.	.	.	.	0.97	.	.	.	.	.	.	.	.	.	.	.	.	1353.38	snp	FAO=142	FDP=142	FR=.	FRO=0	FSAF=89	FSAR=53	FSRF=0	FSRR=0	FWDB=0.00315093	FXX=0	LEN=1	MLLD=61.6254	OALT=G	OID=.	OMAPALT=G	OPOS=31907102
chr1	32050203	32050203	C	A	0.995475	220	221	3	intronic	TINAGL1	.	.	.	rs78461805	.	.	.	.	0.052	.	.	.	.	.	.	.	.	.	.	.	.	2088.16	snp	FAO=220	FDP=220	FR=.	FRO=0	FSAF=113	FSAR=107	FSRF=0	FSRR=0	FWDB=0.000242368	FXX=0.00452468	LEN=1	MLLD=304.26	OALT=A	OID=.	OMAPALT=A	OPOS=32050203
chr1	32092525	32092525	A	G	0.995327	213	214	1	exonic	HCRTR1	.	nonsynonymous SNV	HCRTR1:NM_001525:exon9:c.A1222G:p.I408V	rs2271933	.	.	0.6141	.	0.63	.	.	1	T	0	B	0.001	N	0	P	0.31	T	2020.48	snp	FAO=213	FDP=213	FR=.	FRO=0	FSAF=105	FSAR=108	FSRF=0	FSRR=0	FWDB=0.00611384	FXX=0.00467268	LEN=1	MLLD=217.016	OALT=G	OID=.	OMAPALT=G	OPOS=32092525
chr1	32092610	32092610	G	A	0.942029	130	138	5	UTR3	HCRTR1	NM_001525:c.*29G>A	.	.	rs41263963	.	.	0.058	.	0.19	.	.	.	.	.	.	.	.	.	.	.	.	1212.7	snp	FAO=135	FDP=138	FR=.	FRO=3	FSAF=68	FSAR=67	FSRF=1	FSRR=2	FWDB=-0.0198862	FXX=0.0212751	LEN=1	MLLD=194.204	OALT=A	OID=.	OMAPALT=A	OPOS=32092610
chr1	32127953	32127953	G	A	0.995305	212	213	1	exonic	COL16A1	.	synonymous SNV	COL16A1:NM_001856:exon58:c.C3663T:p.D1221D	rs2271928	.	.	0.3989	.	0.65	.	.	.	.	.	.	.	.	.	.	.	.	2027.41	snp	FAO=212	FDP=212	FR=.	FRO=0	FSAF=121	FSAR=91	FSRF=0	FSRR=0	FWDB=-0.0201942	FXX=0.00469462	LEN=1	MLLD=156.745	OALT=A	OID=.	OMAPALT=A	OPOS=32127953
chr1	32133891	32133891	G	A	1	57	57	2	intronic	COL16A1	.	.	.	rs41312022	.	.	0.0204	.	0.034	.	.	.	.	.	.	.	.	.	.	.	.	543.516	snp	FAO=57	FDP=57	FR=.	FRO=0	FSAF=15	FSAR=42	FSRF=0	FSRR=0	FWDB=0.0871966	FXX=0	LEN=1	MLLD=66.4401	OALT=A	OID=.	OMAPALT=A	OPOS=32133891
chr1	32136168	32136168	G	C	0.978571	137	140	7	intronic	COL16A1	.	.	.	rs2292990	.	.	.	.	0.63	.	.	.	.	.	.	.	.	.	.	.	.	1272.86	snp	FAO=137	FDP=140	FR=.	FRO=3	FSAF=55	FSAR=82	FSRF=2	FSRR=1	FWDB=0.00548524	FXX=0	LEN=1	MLLD=158.745	OALT=C	OID=.	OMAPALT=C	OPOS=32136168
chr1	32148571	32148571	A	G	0.990868	217	219	1	exonic	COL16A1	.	synonymous SNV	COL16A1:NM_001856:exon37:c.T2502C:p.P834P	rs10737358	.	.	1	.	1	.	.	.	.	.	.	.	.	.	.	.	.	2100.64	snp	FAO=218	FDP=218	FR=.	FRO=0	FSAF=118	FSAR=100	FSRF=0	FSRR=0	FWDB=-0.051382	FXX=0.0090905	LEN=1	MLLD=134.398	OALT=G	OID=.	OMAPALT=G	OPOS=32148571
chr1	32202042	32202042	C	T	0.29703	60	202	4	intronic	ADGRB2	.	.	.	.	.	.	.	.	.	.	.	.	.	.	.	.	.	.	.	.	.	130.932	snp	FAO=60	FDP=202	FR=.	FRO=142	FSAF=36	FSAR=24	FSRF=61	FSRR=81	FWDB=0.0141934	FXX=0	LEN=1	MLLD=326.365	OALT=T	OID=.	OMAPALT=T	OPOS=32202042
chr1	32279629	32279629	G	A	0.77907	67	86	2	exonic	SPOCD1	.	nonsynonymous SNV	SPOCD1:NM_001281987:exon2:c.C1306T:p.R436W,SPOCD1:NM_144569:exon2:c.C1306T:p.R436W	rs6669563	.	.	0.4378	.	0.5	.	.	0	D	0.825	P	.	.	1	P	1.84	T	775.442	snp	FAO=83	FDP=84	FR=.	FRO=1	FSAF=70	FSAR=13	FSRF=1	FSRR=0	FWDB=0.034883	FXX=0.0232531	LEN=1	MLLD=142.399	OALT=A	OID=.	OMAPALT=A	OPOS=32279629
chr1	32280610	32280610	T	C	0.995169	206	207	1	exonic	SPOCD1	.	nonsynonymous SNV	SPOCD1:NM_001281987:exon2:c.A325G:p.T109A,SPOCD1:NM_144569:exon2:c.A325G:p.T109A	rs6664445	.	.	0.6895	.	0.75	.	.	1	T	0	B	.	.	1	P	2.2	T	1959.65	snp	FAO=206	FDP=206	FR=.	FRO=0	FSAF=114	FSAR=92	FSRF=0	FSRR=0	FWDB=0.00209329	FXX=0.00483068	LEN=1	MLLD=91.3572	OALT=C	OID=.	OMAPALT=C	OPOS=32280610
chr1	32658062	32658062	-	GT	0.859574	202	235	5	intronic	TXLNA	.	.	.	rs397808632	.	.	0.6204	.	0.96	.	.	.	.	.	.	.	.	.	.	.	.	1265.17	ins	FAO=227	FDP=231	FR=.	FRO=4	FSAF=116	FSAR=111	FSRF=3	FSRR=1	FWDB=0.00380968	FXX=0.0170206	LEN=2	MLLD=299.607	OALT=GT	OID=.	OMAPALT=GGT	OPOS=32658063
chr1	32678162	32678162	T	C	0.303279	74	244	1	exonic	DCDC2B	.	nonsynonymous SNV	DCDC2B:NM_001099434:exon5:c.T599C:p.V200A	.	.	.	.	.	.	.	.	0.99	T	0.938	P	.	.	0.987	D	-2.72	D	163.831	snp	FAO=74	FDP=244	FR=.	FRO=170	FSAF=37	FSAR=37	FSRF=82	FSRR=88	FWDB=0.00812059	FXX=0	LEN=1	MLLD=201.385	OALT=C	OID=.	OMAPALT=C	OPOS=32678162
chr1	32745295	32745295	A	C	0.578125	111	192	1	exonic	LCK	.	nonsynonymous SNV	LCK:NM_001042771:exon10:c.A988C:p.T330P,LCK:NM_005356:exon10:c.A988C:p.T330P	.	.	.	.	.	.	.	.	0.04	D	0.775	P	0	D	1	D	-1.22	T	577.299	snp	FAO=114	FDP=195	FR=.	FRO=81	FSAF=54	FSAR=60	FSRF=36	FSRR=45	FWDB=-5.51507e-05	FXX=0	LEN=1	MLLD=67.1218	OALT=C	OID=.	OMAPALT=C	OPOS=32745295
chr1	32827669	32827669	C	G	0.185841	42	226	3	exonic	FAM229A	.	synonymous SNV	FAM229A:NM_001167676:exon1:c.G24C:p.G8G	.	.	.	.	.	.	.	.	.	.	.	.	.	.	.	.	.	.	23.6785	snp	FAO=41	FDP=267	FR=.	FRO=226	FSAF=31	FSAR=10	FSRF=97	FSRR=129	FWDB=-0.0977365	FXX=0	LEN=1	MLLD=16.1959	OALT=G	OID=.	OMAPALT=G	OPOS=32827669
chr1	32846814	32846814	C	G	0.280172	65	232	2	splicing	BSDC1	NM_001143888:exon6:c.463+1G>C,NM_001143889:exon5:c.244+1G>C,NM_001143890:exon4:c.127+1G>C,NM_018045:exon6:c.412+1G>C,NM_001300958:exon6:c.463+1G>C	.	.	.	.	.	.	.	.	.	.	.	.	.	.	.	.	1	D	.	.	131.488	snp	FAO=65	FDP=228	FR=.	FRO=163	FSAF=40	FSAR=25	FSRF=75	FSRR=88	FWDB=-0.0242953	FXX=0.0172406	LEN=1	MLLD=137.538	OALT=G	OID=.	OMAPALT=G	OPOS=32846814
chr1	33065947	33065947	G	C	1	312	312	2	exonic	ZBTB8A	.	nonsynonymous SNV	ZBTB8A:NM_001040441:exon5:c.G1253C:p.G418A	rs704886	.	.	0.9999	.	1	.	.	1	T	0	B	0	N	0	P	2.79	T	2989.37	snp	FAO=312	FDP=312	FR=.	FRO=0	FSAF=176	FSAR=136	FSRF=0	FSRR=0	FWDB=0.0345366	FXX=0	LEN=1	MLLD=224.753	OALT=C	OID=.	OMAPALT=C	OPOS=33065947
chr1	33087437	33087437	G	A	1	134	134	1	UTR3	ZBTB8OS	NM_178547:c.*26C>T	.	.	rs3753603	.	.	0.037	.	0.41	.	.	.	.	.	.	.	.	.	.	.	.	1276.46	snp	FAO=134	FDP=134	FR=.	FRO=0	FSAF=55	FSAR=79	FSRF=0	FSRR=0	FWDB=-0.0922759	FXX=0	LEN=1	MLLD=95.0918	OALT=A	OID=.	OMAPALT=A	OPOS=33087437
chr1	33099637	33099637	A	G	0.992941	422	425	3	exonic	ZBTB8OS	.	synonymous SNV	ZBTB8OS:NM_178547:exon3:c.T195C:p.F65F	rs704878	.	.	0.0397	.	0.49	.	.	.	.	.	.	.	.	0	P	.	.	3755.31	snp	FAO=396	FDP=396	FR=.	FRO=0	FSAF=186	FSAR=210	FSRF=0	FSRR=0	FWDB=-0.039239	FXX=0.00999975	LEN=1	MLLD=80.3662	OALT=G	OID=.	OMAPALT=G	OPOS=33099637
chr1	33133968	33133968	T	C	0.994924	196	197	5	exonic	RBBP4	.	synonymous SNV	RBBP4:NM_001135255:exon4:c.T450C:p.V150V,RBBP4:NM_001135256:exon4:c.T348C:p.V116V,RBBP4:NM_005610:exon4:c.T453C:p.V151V	rs2762904	.	.	0.9994	.	1	.	.	.	.	.	.	.	.	0	P	.	.	1863.45	snp	FAO=196	FDP=196	FR=.	FRO=0	FSAF=65	FSAR=131	FSRF=0	FSRR=0	FWDB=0.000523063	FXX=0.00507588	LEN=1	MLLD=289.629	OALT=C	OID=.	OMAPALT=C	OPOS=33133968
chr1	33138366	33138366	C	A	0.971698	206	212	2	intronic	RBBP4	.	.	.	rs367873300	.	.	.	.	0.26	.	.	.	.	.	.	.	.	.	.	.	.	1885.77	snp	FAO=206	FDP=211	FR=.	FRO=5	FSAF=75	FSAR=131	FSRF=2	FSRR=3	FWDB=-0.0943923	FXX=0.00471676	LEN=1	MLLD=58.1672	OALT=A	OID=.	OMAPALT=A	OPOS=33138366
chr1	33149699	33149700	AG	-	0.940171	110	117	5	UTR3	RBBP4	NM_001135255:c.*4393_*4394delAG,NM_005610:c.*4393_*4394delAG,NM_001135256:c.*4393_*4394delAG	.	.	rs34250196	.	.	0.0362	.	0.3	.	.	.	.	.	.	.	.	.	.	.	.	682.418	del	FAO=119	FDP=119	FR=.	FRO=0	FSAF=59	FSAR=60	FSRF=0	FSRR=0	FWDB=0.00876873	FXX=0.0165276	LEN=2	MLLD=278.974	OALT=-	OID=.	OMAPALT=A	OPOS=33149699
chr1	33160644	33160644	T	G	0.996942	326	327	1	exonic	SYNC	.	nonsynonymous SNV	SYNC:NM_001161708:exon2:c.A1055C:p.E352A,SYNC:NM_030786:exon2:c.A1055C:p.E352A	rs3795424	.	.	0.0352	.	0.18	.	.	0.02	D	1	D	0	D	0.161	P	-2.46	D	3113.99	snp	FAO=326	FDP=326	FR=.	FRO=0	FSAF=258	FSAR=68	FSRF=0	FSRR=0	FWDB=0.0177048	FXX=0.00305801	LEN=1	MLLD=335.154	OALT=G	OID=.	OMAPALT=G	OPOS=33160644
chr1	33161264	33161264	C	T	1	353	353	3	exonic	SYNC	.	synonymous SNV	SYNC:NM_001161708:exon2:c.G435A:p.R145R,SYNC:NM_030786:exon2:c.G435A:p.R145R	rs74519835	.	.	0.0393	.	0.18	.	.	.	.	.	.	.	.	.	.	.	.	3365.27	snp	FAO=351	FDP=351	FR=.	FRO=0	FSAF=172	FSAR=179	FSRF=0	FSRR=0	FWDB=0.014944	FXX=0.00566556	LEN=1	MLLD=290.174	OALT=T	OID=.	OMAPALT=T	OPOS=33161264
chr1	33161612	33161612	T	G	0.987952	246	249	3	exonic	SYNC	.	synonymous SNV	SYNC:NM_001161708:exon2:c.A87C:p.P29P,SYNC:NM_030786:exon2:c.A87C:p.P29P	rs3806248	.	.	0.0383	.	0.18	.	.	.	.	.	.	.	.	.	.	.	.	2327.78	snp	FAO=247	FDP=247	FR=.	FRO=0	FSAF=112	FSAR=135	FSRF=0	FSRR=0	FWDB=0.0484785	FXX=0.00803181	LEN=1	MLLD=59.9462	OALT=G	OID=.	OMAPALT=G	OPOS=33161612
chr1	33231380	33231380	T	G	1	118	118	2	exonic	KIAA1522	.	nonsynonymous SNV	KIAA1522:NM_001198972:exon1:c.T10G:p.F4V,KIAA1522:NM_001198973:exon1:c.T10G:p.F4V	rs6694085	.	.	.	.	0.24	.	.	0	D	0.419	B	.	.	0	P	2.17	T	1151.48	snp	FAO=121	FDP=121	FR=.	FRO=0	FSAF=115	FSAR=6	FSRF=0	FSRR=0	FWDB=0.000525332	FXX=0	LEN=1	MLLD=51.0381	OALT=G	OID=.	OMAPALT=G	OPOS=33231380
chr1	33231403	33231403	G	T	0.992063	125	126	1	exonic	KIAA1522	.	synonymous SNV	KIAA1522:NM_001198972:exon1:c.G33T:p.A11A,KIAA1522:NM_001198973:exon1:c.G33T:p.A11A	rs6702519	.	.	.	.	0.24	.	.	.	.	.	.	.	.	.	.	.	.	1195.56	snp	FAO=125	FDP=125	FR=.	FRO=0	FSAF=104	FSAR=21	FSRF=0	FSRR=0	FWDB=-0.0282281	FXX=0.00793588	LEN=1	MLLD=210.773	OALT=T	OID=.	OMAPALT=T	OPOS=33231403
chr1	33276424	33276424	G	A	1	165	165	1	intronic	YARS	.	.	.	rs4951787	.	.	.	.	1	.	.	.	.	.	.	.	.	.	.	.	.	1540.12	snp	FAO=161	FDP=161	FR=.	FRO=0	FSAF=89	FSAR=72	FSRF=0	FSRR=0	FWDB=-0.0410351	FXX=0.024241	LEN=1	MLLD=195.113	OALT=A	OID=.	OMAPALT=A	OPOS=33276424
chr1	33318634	33318634	G	A	1	99	99	1	intronic	S100PBP	.	.	.	rs785274	.	.	0.9992	.	1	.	.	.	.	.	.	.	.	.	.	.	.	953.285	snp	FAO=99	FDP=99	FR=.	FRO=0	FSAF=60	FSAR=39	FSRF=0	FSRR=0	FWDB=-0.00869084	FXX=0	LEN=1	MLLD=265.082	OALT=A	OID=.	OMAPALT=A	OPOS=33318634
chr1	33330432	33330432	A	G	1	277	277	1	intronic	FNDC5	.	.	.	rs1284368	.	.	0.9992	.	1	.	.	.	.	.	.	.	.	.	.	.	.	2663.04	snp	FAO=277	FDP=277	FR=.	FRO=0	FSAF=167	FSAR=110	FSRF=0	FSRR=0	FWDB=0.0189142	FXX=0.00359699	LEN=1	MLLD=346.79	OALT=G	OID=.	OMAPALT=G	OPOS=33330432
chr1	33361552	33361552	C	T	1	204	204	1	exonic	TMEM54	.	nonsynonymous SNV	TMEM54:NM_033504:exon3:c.G229A:p.A77T	rs139394643	.	.	0.0037	.	0.0064	.	.	0.34	T	0.004	B	0.468	N	1	D	1	T	1951.05	snp	FAO=204	FDP=204	FR=.	FRO=0	FSAF=102	FSAR=102	FSRF=0	FSRR=0	FWDB=0.000929192	FXX=0	LEN=1	MLLD=76.0703	OALT=T	OID=.	OMAPALT=T	OPOS=33361552
chr1	33409693	33409693	G	A	0.994624	185	186	1	exonic	RNF19B	.	synonymous SNV	RNF19B:NM_001127361:exon6:c.C1329T:p.G443G,RNF19B:NM_001300826:exon6:c.C1329T:p.G443G,RNF19B:NM_153341:exon6:c.C1332T:p.G444G	rs194645	.	.	0.2219	.	0.33	.	.	.	.	.	.	.	.	.	.	.	.	1773	snp	FAO=185	FDP=185	FR=.	FRO=0	FSAF=61	FSAR=124	FSRF=0	FSRR=0	FWDB=0.00792068	FXX=0.00537606	LEN=1	MLLD=64.2255	OALT=A	OID=.	OMAPALT=A	OPOS=33409693
chr1	33560338	33560338	A	G	0.996047	252	253	1	intronic	AZIN2	.	.	.	rs804428	.	.	0.9448	.	1	.	.	.	.	.	.	.	.	.	.	.	.	2394.07	snp	FAO=252	FDP=252	FR=.	FRO=0	FSAF=109	FSAR=143	FSRF=0	FSRR=0	FWDB=0.00120027	FXX=0.00395241	LEN=1	MLLD=232.869	OALT=G	OID=.	OMAPALT=G	OPOS=33560338
chr1	33646950	33646950	A	G	1	111	111	2	exonic	TRIM62	.	synonymous SNV	TRIM62:NM_018207:exon1:c.T84C:p.H28H	rs622407	.	.	0.7871	.	0.83	.	.	.	.	.	.	.	.	.	.	.	.	1057.38	snp	FAO=111	FDP=111	FR=.	FRO=0	FSAF=54	FSAR=57	FSRF=0	FSRR=0	FWDB=-0.00866465	FXX=0	LEN=1	MLLD=123.315	OALT=G	OID=.	OMAPALT=G	OPOS=33646950
chr1	33742228	33742228	T	C	1	8	8	1	intronic	ZNF362	.	.	.	rs4475712	.	.	.	.	1	.	.	.	.	.	.	.	.	.	.	.	.	81.6513	snp	FAO=9	FDP=9	FR=.	FRO=0	FSAF=3	FSAR=6	FSRF=0	FSRR=0	FWDB=0.0683044	FXX=0	LEN=1	MLLD=66.6031	OALT=C	OID=.	OMAPALT=C	OPOS=33742228
chr1	33790496	33790496	G	A	1	144	144	1	exonic	PHC2	.	synonymous SNV	PHC2:NM_004427:exon7:c.C942T:p.Y314Y,PHC2:NM_198040:exon14:c.C2547T:p.Y849Y	rs11554674	.	.	0.2472	.	0.27	.	.	.	.	.	.	.	.	.	.	.	.	1374.18	snp	FAO=144	FDP=144	FR=.	FRO=0	FSAF=84	FSAR=60	FSRF=0	FSRR=0	FWDB=-0.00349599	FXX=0	LEN=1	MLLD=184.461	OALT=A	OID=.	OMAPALT=A	OPOS=33790496
chr1	33799900	33799900	G	A	0.985782	208	211	1	intronic	PHC2	.	.	.	rs12734630	.	.	0.2417	.	0.27	.	.	.	.	.	.	.	.	.	.	.	.	1956.11	snp	FAO=210	FDP=210	FR=.	FRO=0	FSAF=82	FSAR=128	FSRF=0	FSRR=0	FWDB=0.0056627	FXX=0.0186907	LEN=1	MLLD=301.976	OALT=A	OID=.	OMAPALT=A	OPOS=33799900
chr1	33820134	33820134	C	T	1	88	88	1	exonic	PHC2	.	nonsynonymous SNV	PHC2:NM_198040:exon8:c.G1423A:p.V475M	rs12026290	.	.	0.2417	.	0.28	.	.	0.03	D	0.412	B	0.848	N	0.003	P	1.8	T	858.983	snp	FAO=89	FDP=89	FR=.	FRO=0	FSAF=37	FSAR=52	FSRF=0	FSRR=0	FWDB=0.0179881	FXX=0.0111099	LEN=1	MLLD=361.394	OALT=T	OID=.	OMAPALT=T	OPOS=33820134
chr1	33832865	33832865	A	G	1	261	261	1	exonic	PHC2	.	synonymous SNV	PHC2:NM_198040:exon6:c.T828C:p.P276P	rs6425816	.	.	0.6671	.	0.88	.	.	.	.	.	.	.	.	.	.	.	.	2561.02	snp	FAO=267	FDP=267	FR=.	FRO=0	FSAF=134	FSAR=133	FSRF=0	FSRR=0	FWDB=0.0142523	FXX=0	LEN=1	MLLD=232.949	OALT=G	OID=.	OMAPALT=G	OPOS=33832865
chr1	33957152	33957152	T	G	0.994975	198	199	1	exonic	ZSCAN20	.	nonsynonymous SNV	ZSCAN20:NM_145238:exon6:c.T1294G:p.Y432D	rs4403594	.	.	0.997	.	1	.	.	1	T	0	B	0	N	1	P	4.7	T	1994.14	snp	FAO=210	FDP=210	FR=.	FRO=0	FSAF=103	FSAR=107	FSRF=0	FSRR=0	FWDB=0.00120792	FXX=0.00473911	LEN=1	MLLD=152.085	OALT=G	OID=.	OMAPALT=G	OPOS=33957152
chr1	33960062	33960062	A	G	0.991453	232	234	1	exonic	ZSCAN20	.	synonymous SNV	ZSCAN20:NM_145238:exon8:c.A2118G:p.A706A	rs9943259	.	.	0.7884	.	0.85	.	.	.	.	.	.	.	.	.	.	.	.	2216.81	snp	FAO=234	FDP=234	FR=.	FRO=0	FSAF=110	FSAR=124	FSRF=0	FSRR=0	FWDB=0.0363982	FXX=0.00425514	LEN=1	MLLD=138.06	OALT=G	OID=.	OMAPALT=G	OPOS=33960062
chr1	33961147	33961147	T	G	0.989726	289	292	1	UTR3	ZSCAN20	NM_145238:c.*71T>G	.	.	rs3795420	.	.	.	.	0.85	.	.	.	.	.	.	.	.	.	.	.	.	2808.27	snp	FAO=293	FDP=293	FR=.	FRO=0	FSAF=135	FSAR=158	FSRF=0	FSRR=0	FWDB=0.0187054	FXX=0.00340124	LEN=1	MLLD=72.7297	OALT=G	OID=.	OMAPALT=G	OPOS=33961147
chr1	33985353	33985353	C	G	1	291	291	3	intronic	CSMD2	.	.	.	rs2641959	.	.	.	.	0.73	.	.	.	.	.	.	.	.	.	.	.	.	2789.36	snp	FAO=291	FDP=291	FR=.	FRO=0	FSAF=161	FSAR=130	FSRF=0	FSRR=0	FWDB=-0.017575	FXX=0	LEN=1	MLLD=147.073	OALT=G	OID=.	OMAPALT=G	OPOS=33985353
chr1	34071434	34071434	C	T	0.991573	353	356	1	intronic	CSMD2	.	.	.	rs1874044	.	.	0.576	.	0.72	.	.	.	.	.	.	.	.	.	.	.	.	3413.18	snp	FAO=357	FDP=357	FR=.	FRO=0	FSAF=224	FSAR=133	FSRF=0	FSRR=0	FWDB=-0.00867752	FXX=0.00557088	LEN=1	MLLD=147.633	OALT=T	OID=.	OMAPALT=T	OPOS=34071434
chr1	34071525	34071525	C	T	0.842105	304	361	1	exonic	CSMD2	.	nonsynonymous SNV	CSMD2:NM_052896:exon42:c.G6287A:p.R2096K	rs1874045	.	.	0.5759	.	0.7	.	.	.	.	.	.	.	.	.	.	.	.	3428.03	snp	FAO=360	FDP=360	FR=.,HEALED	FRO=0	FSAF=192	FSAR=168	FSRF=0	FSRR=0	FWDB=-0.0307759	FXX=0.00277001	LEN=1	MLLD=298.748	OALT=T	OID=.	OMAPALT=T	OPOS=34071525
chr1	34189958	34189958	G	-	0.918182	101	110	4	intronic	CSMD2	.	.	.	rs11346874	.	.	.	.	1	.	.	.	.	.	.	.	.	.	.	.	.	616.312	del	FAO=109	FDP=109	FR=.	FRO=0	FSAF=49	FSAR=60	FSRF=0	FSRR=0	FWDB=0.126282	FXX=0.00909008	LEN=1	MLLD=22.1295	OALT=-	OID=.	OMAPALT=A	OPOS=34189958
chr1	34285342	34285342	G	A	1	8	8	2	exonic	CSMD2	.	synonymous SNV	CSMD2:NM_001281956:exon9:c.C1296T:p.A432A,CSMD2:NM_052896:exon9:c.C1176T:p.A392A	rs17342512	.	.	0.5167	.	0.66	.	.	.	.	.	.	.	.	.	.	.	.	73.8377	snp	FAO=8	FDP=8	FR=.	FRO=0	FSAF=7	FSAR=1	FSRF=0	FSRR=0	FWDB=0.0825116	FXX=0	LEN=1	MLLD=54.0052	OALT=A	OID=.	OMAPALT=A	OPOS=34285342
chr1	34285995	34285995	G	A	0.993827	161	162	2	intronic	CSMD2	.	.	.	rs3795414	.	.	.	.	0.62	.	.	.	.	.	.	.	.	.	.	.	.	1537.59	snp	FAO=163	FDP=163	FR=.	FRO=0	FSAF=91	FSAR=72	FSRF=0	FSRR=0	FWDB=-0.00294608	FXX=0.00609719	LEN=1	MLLD=55.8007	OALT=A	OID=.	OMAPALT=A	OPOS=34285995
chr1	34329897	34329897	T	C	0.995495	221	222	1	exonic	HMGB4	.	synonymous SNV	HMGB4:NM_145205:exon2:c.T105C:p.Y35Y	rs911218	.	.	0.9545	.	1	.	.	.	.	.	.	.	.	.	.	.	.	2113.82	snp	FAO=221	FDP=221	FR=.	FRO=0	FSAF=75	FSAR=146	FSRF=0	FSRR=0	FWDB=0.00826332	FXX=0.0045043	LEN=1	MLLD=378.505	OALT=C	OID=.	OMAPALT=C	OPOS=34329897
chr1	34330067	34330067	A	C	0.980132	148	151	2	exonic	HMGB4	.	nonsynonymous SNV	HMGB4:NM_145205:exon2:c.A275C:p.E92A	rs10379	.	.	0.7599	.	0.99	.	.	1	T	0	B	0	N	0	P	-3.15	D	1363.83	snp	FAO=148	FDP=151	FR=.	FRO=3	FSAF=68	FSAR=80	FSRF=3	FSRR=0	FWDB=0.0261469	FXX=0	LEN=1	MLLD=367.842	OALT=C	OID=.	OMAPALT=C	OPOS=34330067
chr1	34330268	34330268	T	A	0.385475	69	179	1	exonic	HMGB4	.	nonsynonymous SNV	HMGB4:NM_145205:exon2:c.T476A:p.L159H	.	.	.	.	.	.	.	.	0.01	D	0.231	B	0.51	N	0.999	N	-4.57	D	217.755	snp	FAO=69	FDP=179	FR=.	FRO=110	FSAF=16	FSAR=53	FSRF=46	FSRR=64	FWDB=-0.0189979	FXX=0	LEN=1	MLLD=157.245	OALT=A	OID=.	OMAPALT=A	OPOS=34330268
chr1	34663180	34663180	G	A	1	82	82	4	exonic	C1orf94	.	synonymous SNV	C1orf94:NM_001134734:exon2:c.G675A:p.R225R,C1orf94:NM_032884:exon2:c.G105A:p.R35R	rs3795412	.	.	0.1953	.	0.2	.	.	.	.	.	.	.	.	.	.	.	.	776.372	snp	FAO=82	FDP=82	FR=.	FRO=0	FSAF=49	FSAR=33	FSRF=0	FSRR=0	FWDB=0.0159227	FXX=0	LEN=1	MLLD=346.39	OALT=A	OID=.	OMAPALT=A	OPOS=34663180
chr1	34663208	34663208	C	G	1	77	77	1	exonic	C1orf94	.	nonsynonymous SNV	C1orf94:NM_001134734:exon2:c.C703G:p.Q235E,C1orf94:NM_032884:exon2:c.C133G:p.Q45E	rs1382602	.	.	0.2656	.	0.76	.	.	1	T	0	B	0.022	N	1	P	2.27	T	735.987	snp	FAO=77	FDP=77	FR=.	FRO=0	FSAF=44	FSAR=33	FSRF=0	FSRR=0	FWDB=0.0429615	FXX=0	LEN=1	MLLD=142.789	OALT=G	OID=.	OMAPALT=G	OPOS=34663208
chr1	34663411	34663411	C	G	0.976608	167	171	1	exonic	C1orf94	.	nonsynonymous SNV	C1orf94:NM_001134734:exon2:c.C906G:p.D302E,C1orf94:NM_032884:exon2:c.C336G:p.D112E	rs1414474	.	.	0.2359	.	0.24	.	.	0.19	T	0.008	B	0.822	N	0.999	P	1.75	T	1531.81	snp	FAO=167	FDP=171	FR=.	FRO=4	FSAF=71	FSAR=96	FSRF=1	FSRR=3	FWDB=0.0182679	FXX=0	LEN=1	MLLD=191.027	OALT=G	OID=.	OMAPALT=G	OPOS=34663411
chr1	34667863	34667863	C	A	1	277	277	1	intronic	C1orf94	.	.	.	rs12746310	.	.	0.2336	.	0.23	.	.	.	.	.	.	.	.	.	.	.	.	2673.7	snp	FAO=278	FDP=278	FR=.	FRO=0	FSAF=88	FSAR=190	FSRF=0	FSRR=0	FWDB=0.0473585	FXX=0	LEN=1	MLLD=81.4851	OALT=A	OID=.	OMAPALT=A	OPOS=34667863
chr1	35470877	35470877	A	T	1	96	96	1	intronic	ZMYM6	.	.	.	rs10158284	.	.	0.029	.	0.41	.	.	.	.	.	.	.	.	.	.	.	.	918.694	snp	FAO=96	FDP=96	FR=.	FRO=0	FSAF=39	FSAR=57	FSRF=0	FSRR=0	FWDB=-0.0160263	FXX=0.0103082	LEN=1	MLLD=164.252	OALT=T	OID=.	OMAPALT=T	OPOS=35470877
chr1	35562965	35562965	G	A	1	79	79	1	exonic	ZMYM1	.	nonsynonymous SNV	ZMYM1:NM_001289089:exon4:c.G217A:p.V73M,ZMYM1:NM_024772:exon4:c.G217A:p.V73M,ZMYM1:NM_001289088:exon5:c.G217A:p.V73M,ZMYM1:NM_001289090:exon5:c.G217A:p.V73M	rs2971408	.	.	0.9256	.	0.93	.	.	0.29	T	0.001	B	0.023	N	0	P	2.54	T	760.763	snp	FAO=79	FDP=79	FR=.	FRO=0	FSAF=56	FSAR=23	FSRF=0	FSRR=0	FWDB=-0.0223876	FXX=0	LEN=1	MLLD=163.395	OALT=A	OID=.	OMAPALT=A	OPOS=35562965
chr1	35576145	35576145	C	T	0.990991	110	111	2	intronic	ZMYM1	.	.	.	rs2935955	.	.	.	.	0.93	.	.	.	.	.	.	.	.	.	.	.	.	1051.85	snp	FAO=111	FDP=111	FR=.	FRO=0	FSAF=12	FSAR=99	FSRF=0	FSRR=0	FWDB=0.0212073	FXX=0	LEN=1	MLLD=139.844	OALT=T	OID=.	OMAPALT=T	OPOS=35576145
chr1	35925861	35925861	C	A	1	17	17	1	intronic	KIAA0319L	.	.	.	rs2819002	.	.	0.9493	.	1	.	.	.	.	.	.	.	.	.	.	.	.	287.125	snp	FAO=30	FDP=30	FR=.	FRO=0	FSAF=19	FSAR=11	FSRF=0	FSRR=0	FWDB=0.209471	FXX=0	LEN=1	MLLD=101.883	OALT=A	OID=.	OMAPALT=A	OPOS=35925861
chr1	36054180	36054180	G	A	0.993976	165	166	1	intronic	TFAP2E	.	.	.	rs115984747	.	.	0.01	.	0.016	.	.	.	.	.	.	.	.	.	.	.	.	1562.8	snp	FAO=165	FDP=165	FR=.	FRO=0	FSAF=60	FSAR=105	FSRF=0	FSRR=0	FWDB=0.0541966	FXX=0.00602373	LEN=1	MLLD=75.7987	OALT=A	OID=.	OMAPALT=A	OPOS=36054180
chr1	36205166	36205166	A	G	0.990291	102	103	2	intronic	CLSPN	.	.	.	rs577483	.	.	0.8664	.	0.87	.	.	.	.	.	.	.	.	.	.	.	.	969.117	snp	FAO=102	FDP=102	FR=.	FRO=0	FSAF=45	FSAR=57	FSRF=0	FSRR=0	FWDB=0.0407828	FXX=0.0097078	LEN=1	MLLD=90.2734	OALT=G	OID=.	OMAPALT=G	OPOS=36205166
chr1	36216835	36216835	C	T	0.958333	23	24	1	intronic	CLSPN	.	.	.	rs535638	.	.	0.8663	.	0.87	.	.	.	.	.	.	.	.	.	.	.	.	199.298	snp	FAO=23	FDP=24	FR=.	FRO=1	FSAF=18	FSAR=5	FSRF=1	FSRR=0	FWDB=-0.0275731	FXX=0	LEN=1	MLLD=303.345	OALT=T	OID=.	OMAPALT=T	OPOS=36216835
chr1	36316571	36316571	A	C	1	246	246	1	exonic	AGO4	.	synonymous SNV	AGO4:NM_017629:exon17:c.A2394C:p.S798S	rs4652895	.	.	0.8593	.	0.86	.	.	.	.	.	.	.	.	.	.	.	.	2360.07	snp	FAO=246	FDP=246	FR=.	FRO=0	FSAF=107	FSAR=139	FSRF=0	FSRR=0	FWDB=-0.00592409	FXX=0	LEN=1	MLLD=237.913	OALT=C	OID=.	OMAPALT=C	OPOS=36316571
chr1	36384028	36384028	G	T	1	93	93	1	intronic	AGO1	.	.	.	rs61751004	.	.	0.0342	.	0.034	.	.	.	.	.	.	.	.	.	.	.	.	882.279	snp	FAO=93	FDP=93	FR=.	FRO=0	FSAF=38	FSAR=55	FSRF=0	FSRR=0	FWDB=0.0104454	FXX=0	LEN=1	MLLD=340.061	OALT=T	OID=.	OMAPALT=T	OPOS=36384028
chr1	36553142	36553142	G	C	0.293173	73	249	2	exonic	TEKT2	.	nonsynonymous SNV	TEKT2:NM_014466:exon8:c.G958C:p.A320P	.	.	.	.	.	.	.	.	0.2	T	0.137	B	0.003	N	0.999	N	4.2	T	152.75	snp	FAO=73	FDP=249	FR=.	FRO=176	FSAF=30	FSAR=43	FSRF=102	FSRR=74	FWDB=-0.0109735	FXX=0	LEN=1	MLLD=45.051	OALT=C	OID=.	OMAPALT=C	OPOS=36553142
chr1	36553673	36553673	A	G	1	192	192	1	exonic	TEKT2	.	synonymous SNV	TEKT2:NM_014466:exon10:c.A1179G:p.T393T	rs399393	.	.	0.9184	.	1	.	.	.	.	.	.	.	.	.	.	.	.	1844.29	snp	FAO=193	FDP=193	FR=.	FRO=0	FSAF=79	FSAR=114	FSRF=0	FSRR=0	FWDB=0.0461234	FXX=0	LEN=1	MLLD=100.231	OALT=G	OID=.	OMAPALT=G	OPOS=36553673
chr1	36563158	36563158	C	A	0.783333	94	120	8	UTR3	COL8A2	NM_005202:c.*12G>T,NM_001294347:c.*12G>T	.	.	rs3738360	.	.	0.9083	.	0.91	.	.	.	.	.	.	.	.	.	.	.	.	637.449	snp	FAO=91	FDP=117	FR=.	FRO=26	FSAF=61	FSAR=30	FSRF=4	FSRR=22	FWDB=-0.00446271	FXX=0.0249979	LEN=1	MLLD=280.323	OALT=A	OID=.	OMAPALT=A	OPOS=36563158
chr1	36602943	36602943	C	T	0.990196	101	102	1	intronic	TRAPPC3	.	.	.	rs2231318	.	.	0.7476	.	0.85	.	.	.	.	.	.	.	.	.	.	.	.	972.778	snp	FAO=102	FDP=102	FR=.	FRO=0	FSAF=37	FSAR=65	FSRF=0	FSRR=0	FWDB=-0.000189633	FXX=0.0192289	LEN=1	MLLD=173.269	OALT=T	OID=.	OMAPALT=T	OPOS=36602943
chr1	36642420	36642420	T	C	1	48	48	1	exonic	MAP7D1	.	synonymous SNV	MAP7D1:NM_001286365:exon7:c.T1245C:p.S415S,MAP7D1:NM_018067:exon8:c.T1356C:p.S452S,MAP7D1:NM_001286366:exon9:c.T1260C:p.S420S	rs475591	.	.	0.5797	.	0.93	.	.	.	.	.	.	.	.	1	P	.	.	459.535	snp	FAO=48	FDP=48	FR=.	FRO=0	FSAF=28	FSAR=20	FSRF=0	FSRR=0	FWDB=0.0149356	FXX=0	LEN=1	MLLD=96.6623	OALT=C	OID=.	OMAPALT=C	OPOS=36642420
chr1	36762396	36762396	C	T	0.972067	174	179	2	intronic	THRAP3	.	.	.	rs1566589	.	.	0.9992	.	1	.	.	.	.	.	.	.	.	.	.	.	.	1607.5	snp	FAO=176	FDP=179	FR=.	FRO=3	FSAF=95	FSAR=81	FSRF=3	FSRR=0	FWDB=0.0683004	FXX=0	LEN=1	MLLD=53.6201	OALT=T	OID=.	OMAPALT=T	OPOS=36762396
chr1	36773075	36773076	TT	-	0.879781	161	183	2	intronic	SH3D21	.	.	.	rs138016197	.	.	0.1197	.	0.14	.	.	.	.	.	.	.	.	.	.	.	.	1059.11	del	FAO=181	FDP=181	FR=.	FRO=0	FSAF=99	FSAR=82	FSRF=0	FSRR=0	FWDB=-0.00584309	FXX=0.0109284	LEN=2	MLLD=202.793	OALT=-	OID=.	OMAPALT=C	OPOS=36773075
chr1	36814473	36814473	C	T	1	143	143	1	intronic	STK40	.	.	.	rs55703317	.	.	.	.	0.12	.	.	.	.	.	.	.	.	.	.	.	.	1363.27	snp	FAO=143	FDP=143	FR=.	FRO=0	FSAF=58	FSAR=85	FSRF=0	FSRR=0	FWDB=-0.00831396	FXX=0	LEN=1	MLLD=69.1991	OALT=T	OID=.	OMAPALT=T	OPOS=36814473
chr1	36820927	36820927	G	A	0.990148	201	203	1	exonic	STK40	.	synonymous SNV	STK40:NM_001282546:exon5:c.C465T:p.S155S,STK40:NM_001282547:exon5:c.C450T:p.S150S,STK40:NM_032017:exon6:c.C450T:p.S150S	rs11263875	.	.	0.1215	.	0.14	.	.	.	.	.	.	.	.	.	.	.	.	1913.18	snp	FAO=202	FDP=202	FR=.	FRO=0	FSAF=97	FSAR=105	FSRF=0	FSRR=0	FWDB=-0.0174341	FXX=0.00492587	LEN=1	MLLD=70.6471	OALT=A	OID=.	OMAPALT=A	OPOS=36820927
chr1	36887870	36887870	C	T	1	237	237	1	intronic	OSCP1	.	.	.	rs16822940	.	.	0.0947	.	0.31	.	.	.	.	.	.	.	.	.	.	.	.	2268.89	snp	FAO=236	FDP=236	FR=.	FRO=0	FSAF=138	FSAR=98	FSRF=0	FSRR=0	FWDB=-0.0219626	FXX=0.00840301	LEN=1	MLLD=99.4665	OALT=T	OID=.	OMAPALT=T	OPOS=36887870
chr1	36888462	36888462	A	G	0.988593	260	263	1	exonic	OSCP1	.	nonsynonymous SNV	OSCP1:NM_145047:exon6:c.T656C:p.I219T	rs1416840	.	.	0.0969	.	0.31	.	.	0.82	T	0	B	0.852	N	1	P	2.05	T	2529.06	snp	FAO=264	FDP=264	FR=.	FRO=0	FSAF=129	FSAR=135	FSRF=0	FSRR=0	FWDB=0.00854191	FXX=0	LEN=1	MLLD=72.0705	OALT=G	OID=.	OMAPALT=G	OPOS=36888462
chr1	36888520	36888520	A	G	1	257	257	1	intronic	OSCP1	.	.	.	rs16822952	.	.	0.0927	.	0.11	.	.	.	.	.	.	.	.	.	.	.	.	2468.51	snp	FAO=257	FDP=257	FR=.	FRO=0	FSAF=120	FSAR=137	FSRF=0	FSRR=0	FWDB=0.00934997	FXX=0	LEN=1	MLLD=346.282	OALT=G	OID=.	OMAPALT=G	OPOS=36888520
chr1	36889005	36889005	G	A	0.995305	212	213	2	exonic	OSCP1	.	synonymous SNV	OSCP1:NM_145047:exon5:c.C579T:p.S193S	rs16822954	.	.	0.0948	.	0.31	.	.	.	.	.	.	.	.	.	.	.	.	2009.34	snp	FAO=212	FDP=212	FR=.	FRO=0	FSAF=116	FSAR=96	FSRF=0	FSRR=0	FWDB=-0.0110638	FXX=0.00469462	LEN=1	MLLD=218.039	OALT=A	OID=.	OMAPALT=A	OPOS=36889005
chr1	36893968	36893968	A	G	0.991892	367	370	2	exonic	OSCP1	.	nonsynonymous SNV	OSCP1:NM_206837:exon5:c.T625C:p.Y209H	rs61308377	.	.	0.0948	.	0.31	.	.	0.01	D	0	B	.	.	1	P	1.28	T	3511.25	snp	FAO=370	FDP=370	FR=.	FRO=0	FSAF=179	FSAR=191	FSRF=0	FSRR=0	FWDB=-0.00826629	FXX=0.00804268	LEN=1	MLLD=186.324	OALT=G	OID=.	OMAPALT=G	OPOS=36893968
chr1	36921533	36921533	A	G	0.984536	191	194	1	intronic	MRPS15	.	.	.	rs2275480	.	.	0.0951	.	0.31	.	.	.	.	.	.	.	.	.	.	.	.	1865.75	snp	FAO=198	FDP=198	FR=.	FRO=0	FSAF=86	FSAR=112	FSRF=0	FSRR=0	FWDB=0.0025139	FXX=0.019801	LEN=1	MLLD=382.602	OALT=G	OID=.	OMAPALT=G	OPOS=36921533
chr1	36926409	36926409	G	C	0.973333	73	75	2	intronic	MRPS15	.	.	.	rs3738838	.	.	0.0955	.	0.31	.	.	.	.	.	.	.	.	.	.	.	.	686.655	snp	FAO=74	FDP=75	FR=.	FRO=1	FSAF=37	FSAR=37	FSRF=0	FSRR=1	FWDB=0.0207644	FXX=0	LEN=1	MLLD=73.5461	OALT=C	OID=.	OMAPALT=C	OPOS=36926409
chr1	36926461	36926461	C	T	0.985294	67	68	1	intronic	MRPS15	.	.	.	rs3738840	.	.	.	.	0.31	.	.	.	.	.	.	.	.	.	.	.	.	626.559	snp	FAO=67	FDP=68	FR=.	FRO=1	FSAF=28	FSAR=39	FSRF=1	FSRR=0	FWDB=0.0113357	FXX=0	LEN=1	MLLD=155.485	OALT=T	OID=.	OMAPALT=T	OPOS=36926461
chr1	36927733	36927733	G	A	0.995283	211	212	3	exonic	MRPS15	.	synonymous SNV	MRPS15:NM_031280:exon3:c.C207T:p.P69P	rs7065	.	.	0.929	.	1	.	.	.	.	.	.	.	.	.	.	.	.	2021.09	snp	FAO=212	FDP=212	FR=.	FRO=0	FSAF=109	FSAR=103	FSRF=0	FSRR=0	FWDB=0.0124417	FXX=0.00469462	LEN=1	MLLD=61.0825	OALT=A	OID=.	OMAPALT=A	OPOS=36927733
chr1	36927846	36927846	C	T	0.990431	207	209	1	intronic	MRPS15	.	.	.	rs16823052	.	.	.	.	0.088	.	.	.	.	.	.	.	.	.	.	.	.	1969.94	snp	FAO=208	FDP=208	FR=.	FRO=0	FSAF=93	FSAR=115	FSRF=0	FSRR=0	FWDB=0.0368829	FXX=0.00952336	LEN=1	MLLD=83.2285	OALT=T	OID=.	OMAPALT=T	OPOS=36927846
chr1	37325477	37325477	A	C	1	187	187	1	exonic	GRIK3	.	nonsynonymous SNV	GRIK3:NM_000831:exon6:c.T928G:p.S310A	rs6691840	.	.	0.2669	.	0.62	.	.	1	T	0	B	0.013	N	1	P	2.01	T	1794.73	snp	FAO=187	FDP=187	FR=.	FRO=0	FSAF=86	FSAR=101	FSRF=0	FSRR=0	FWDB=0.0406752	FXX=0	LEN=1	MLLD=123.371	OALT=C	OID=.	OMAPALT=C	OPOS=37325477
chr1	37978999	37978999	A	C	0.974576	115	118	2	intronic	MEAF6	.	.	.	rs72657778	.	.	0.0785	.	0.09	.	.	.	.	.	.	.	.	.	.	.	.	1087.88	snp	FAO=115	FDP=115	FR=.	FRO=0	FSAF=52	FSAR=63	FSRF=0	FSRR=0	FWDB=-0.0113759	FXX=0.0254216	LEN=1	MLLD=149.857	OALT=C	OID=.	OMAPALT=C	OPOS=37978999
chr1	38006359	38006359	A	G	1	318	318	4	intronic	SNIP1	.	.	.	rs2174769	.	.	0.8458	.	0.97	.	.	.	.	.	.	.	.	.	.	.	.	3061.42	snp	FAO=318	FDP=318	FR=.	FRO=0	FSAF=160	FSAR=158	FSRF=0	FSRR=0	FWDB=-0.0292788	FXX=0.0031347	LEN=1	MLLD=61.5937	OALT=G	OID=.	OMAPALT=G	OPOS=38006359
chr1	38025103	38025103	T	C	1	191	191	1	intronic	DNALI1	.	.	.	rs41267309	.	.	0.0779	.	0.096	.	.	.	.	.	.	.	.	.	.	.	.	1827.05	snp	FAO=191	FDP=191	FR=.	FRO=0	FSAF=80	FSAR=111	FSRF=0	FSRR=0	FWDB=0.0378031	FXX=0	LEN=1	MLLD=66.8972	OALT=C	OID=.	OMAPALT=C	OPOS=38025103
chr1	38033217	38033217	G	C	1	172	172	1	intronic	GNL2	.	.	.	rs41307894	.	.	.	.	0.055	.	.	.	.	.	.	.	.	.	.	.	.	1642.05	snp	FAO=172	FDP=172	FR=.	FRO=0	FSAF=97	FSAR=75	FSRF=0	FSRR=0	FWDB=0.0347294	FXX=0	LEN=1	MLLD=83.0741	OALT=C	OID=.	OMAPALT=C	OPOS=38033217
chr1	38049552	38049552	C	G	0.993151	145	146	4	intronic	GNL2	.	.	.	rs6426024	.	.	0.8445	.	0.97	.	.	.	.	.	.	.	.	.	.	.	.	1370.53	snp	FAO=145	FDP=145	FR=.	FRO=0	FSAF=81	FSAR=64	FSRF=0	FSRR=0	FWDB=0.00386515	FXX=0.00684885	LEN=1	MLLD=315.284	OALT=G	OID=.	OMAPALT=G	OPOS=38049552
chr1	38082381	38082381	G	C	0.995671	230	231	1	intronic	RSPO1	.	.	.	rs45577433	.	.	0.0608	.	0.073	.	.	.	.	.	.	.	.	.	.	.	.	2184.12	snp	FAO=230	FDP=230	FR=.	FRO=0	FSAF=107	FSAR=123	FSRF=0	FSRR=0	FWDB=0.0682031	FXX=0.00432882	LEN=1	MLLD=64.3717	OALT=C	OID=.	OMAPALT=C	OPOS=38082381
chr1	38327982	38327982	G	T	0.992908	140	141	1	UTR3	INPP5B	NM_005540:c.*5C>A,NM_001297434:c.*5C>A	.	.	rs3843	.	.	0.7036	.	0.79	.	.	.	.	.	.	.	.	.	.	.	.	1319.24	snp	FAO=140	FDP=140	FR=.	FRO=0	FSAF=70	FSAR=70	FSRF=0	FSRR=0	FWDB=0.0274462	FXX=0.0070917	LEN=1	MLLD=82.6937	OALT=T	OID=.	OMAPALT=T	OPOS=38327982
chr1	38329999	38329999	C	G	0.993976	165	166	2	exonic	INPP5B	.	nonsynonymous SNV	INPP5B:NM_001297434:exon17:c.G2119C:p.D707H,INPP5B:NM_005540:exon23:c.G2611C:p.D871H	rs41311191	.	.	0.144	.	0.17	.	.	0.01	D	1	D	0	D	0	P	0.79	T	1607.93	snp	FAO=167	FDP=167	FR=.	FRO=0	FSAF=77	FSAR=90	FSRF=0	FSRR=0	FWDB=0.00668498	FXX=0.0118336	LEN=1	MLLD=226.829	OALT=G	OID=.	OMAPALT=G	OPOS=38329999
chr1	38338795	38338795	A	G	1	129	129	1	exonic	INPP5B	.	nonsynonymous SNV	INPP5B:NM_001297434:exon13:c.T1502C:p.M501T,INPP5B:NM_005540:exon19:c.T1994C:p.M665T	rs11488569	.	.	0.7037	.	0.79	.	.	0.65	T	0	B	0.944	N	1	P	-2.92	D	1242.06	snp	FAO=129	FDP=129	FR=.	FRO=0	FSAF=56	FSAR=73	FSRF=0	FSRR=0	FWDB=0.00752914	FXX=0	LEN=1	MLLD=223.821	OALT=G	OID=.	OMAPALT=G	OPOS=38338795
chr1	38348506	38348506	G	A	1	266	266	1	exonic	INPP5B	.	synonymous SNV	INPP5B:NM_001297434:exon8:c.C912T:p.D304D,INPP5B:NM_005540:exon14:c.C1404T:p.D468D	rs41307896	.	.	0.1428	.	0.16	.	.	1	T	.	.	.	.	0	P	-4.27	D	2591.14	snp	FAO=271	FDP=271	FR=.	FRO=0	FSAF=157	FSAR=114	FSRF=0	FSRR=0	FWDB=0.000968836	FXX=0	LEN=1	MLLD=194.788	OALT=A	OID=.	OMAPALT=A	OPOS=38348506
chr1	38464639	38464639	C	G	0.982301	111	113	1	intronic	FHL3	.	.	.	rs4570384	.	.	1	.	1	.	.	.	.	.	.	.	.	.	.	.	.	1038.66	snp	FAO=112	FDP=112	FR=.	FRO=0	FSAF=76	FSAR=36	FSRF=0	FSRR=0	FWDB=-0.0201947	FXX=0.00884877	LEN=1	MLLD=138.26	OALT=G	OID=.	OMAPALT=G	OPOS=38464639
chr1	39340282	39340282	C	T	1	362	362	1	exonic	GJA9	.	nonsynonymous SNV	GJA9:NM_030772:exon2:c.G1489A:p.V497I	rs880303	.	.	0.4551	.	0.49	.	.	0.45	T	0	B	0.001	N	1	P	-4.36	D	3470.62	snp	FAO=362	FDP=362	FR=.	FRO=0	FSAF=197	FSAR=165	FSRF=0	FSRR=0	FWDB=-0.0202686	FXX=0	LEN=1	MLLD=90.3033	OALT=T	OID=.	OMAPALT=T	OPOS=39340282
chr1	39352271	39352271	G	T	0.995305	212	213	1	exonic	RHBDL2	.	nonsynonymous SNV	RHBDL2:NM_001304746:exon8:c.C1057A:p.L353M,RHBDL2:NM_017821:exon8:c.C817A:p.L273M	rs2147914	.	.	0.4552	.	0.49	.	.	0.24	T	0.994	D	0	D	0	P	1.41	T	2009.35	snp	FAO=212	FDP=212	FR=.	FRO=0	FSAF=112	FSAR=100	FSRF=0	FSRR=0	FWDB=0.00232021	FXX=0.00469462	LEN=1	MLLD=200.507	OALT=T	OID=.	OMAPALT=T	OPOS=39352271
chr1	39464099	39464099	A	G	1	177	177	2	intronic	AKIRIN1	.	.	.	.	.	.	.	.	.	.	.	.	.	.	.	.	.	.	.	.	.	1698.46	snp	FAO=177	FDP=177	FR=.	FRO=0	FSAF=42	FSAR=135	FSRF=0	FSRR=0	FWDB=0.0683155	FXX=0	LEN=1	MLLD=80.2033	OALT=G	OID=.	OMAPALT=G	OPOS=39464099
chr1	39549869	39549869	T	C	1	77	77	1	UTR5	MACF1	NM_012090:c.-22T>C	.	.	.	.	.	.	.	.	.	.	0.06	T	.	.	.	.	1	N	.	.	748.197	snp	FAO=78	FDP=78	FR=.	FRO=0	FSAF=16	FSAR=62	FSRF=0	FSRR=0	FWDB=0.021306	FXX=0	LEN=1	MLLD=274.411	OALT=C	OID=.	OMAPALT=C	OPOS=39549869
chr1	39758439	39758439	G	T	0.98324	176	179	3	exonic	MACF1	.	nonsynonymous SNV	MACF1:NM_012090:exon16:c.G1931T:p.G644V	rs139995582	.	.	0.0051	.	0.014	.	.	0.34	T	0.39	B	.	.	1	D	-3.46	D	1643.1	snp	FAO=176	FDP=179	FR=.	FRO=3	FSAF=100	FSAR=76	FSRF=2	FSRR=1	FWDB=0.0125586	FXX=0	LEN=1	MLLD=163.313	OALT=T	OID=.	OMAPALT=T	OPOS=39758439
chr1	39852965	39852965	A	-	0.515789	49	95	6	exonic	MACF1	.	frameshift deletion	MACF1:NM_012090:exon52:c.8265delA:p.A2755fs	.	.	.	.	.	.	.	.	.	.	.	.	.	.	.	.	.	.	119.803	del	FAO=65	FDP=88	FR=.	FRO=23	FSAF=61	FSAR=4	FSRF=20	FSRR=3	FWDB=0.086117	FXX=0.0736765	LEN=1	MLLD=9.11761	OALT=-	OID=.	OMAPALT=C	OPOS=39852965
chr1	39889677	39889677	G	A	0.992308	129	130	1	intronic	MACF1	.	.	.	rs663892	.	.	0.3067	.	0.73	.	.	.	.	.	.	.	.	.	.	.	.	1239.37	snp	FAO=130	FDP=130	FR=.	FRO=0	FSAF=65	FSAR=65	FSRF=0	FSRR=0	FWDB=0.0967037	FXX=0	LEN=1	MLLD=102.671	OALT=A	OID=.	OMAPALT=A	OPOS=39889677
chr1	39893093	39893093	C	T	1	130	130	1	intronic	MACF1	.	.	.	rs625384	.	.	0.3038	.	0.51	.	.	.	.	.	.	.	.	.	.	.	.	1387.75	snp	FAO=147	FDP=147	FR=.	FRO=0	FSAF=88	FSAR=59	FSRF=0	FSRR=0	FWDB=0.0209681	FXX=0	LEN=1	MLLD=302.051	OALT=T	OID=.	OMAPALT=T	OPOS=39893093
chr1	39895460	39895460	G	A	0.991525	117	118	2	intronic	MACF1	.	.	.	rs683135	.	.	0.3074	.	0.73	.	.	.	.	.	.	.	.	.	.	.	.	1106.58	snp	FAO=117	FDP=117	FR=.	FRO=0	FSAF=66	FSAR=51	FSRF=0	FSRR=0	FWDB=0.0120796	FXX=0.00847386	LEN=1	MLLD=312.524	OALT=A	OID=.	OMAPALT=A	OPOS=39895460
chr1	39908506	39908506	G	A	0.994152	340	342	1	exonic	MACF1	.	nonsynonymous SNV	MACF1:NM_012090:exon73:c.G13048A:p.A4350T	rs587404	.	.	0.3066	.	0.51	.	.	1	T	0	B	0.003	N	0.98	P	1.3	T	3275.29	snp	FAO=342	FDP=342	FR=.	FRO=0	FSAF=157	FSAR=185	FSRF=0	FSRR=0	FWDB=0.0461987	FXX=0.00291537	LEN=1	MLLD=277.296	OALT=A	OID=.	OMAPALT=A	OPOS=39908506
chr1	39914363	39914363	G	C	1	86	86	1	exonic	MACF1	.	nonsynonymous SNV	MACF1:NM_012090:exon79:c.G14009C:p.S4670T	rs668556	.	.	0.5801	.	0.81	.	.	1	T	0	B	0.037	N	0.998	P	0.68	T	820.137	snp	FAO=86	FDP=86	FR=.	FRO=0	FSAF=23	FSAR=63	FSRF=0	FSRR=0	FWDB=-0.00267591	FXX=0	LEN=1	MLLD=83.4767	OALT=C	OID=.	OMAPALT=C	OPOS=39914363
chr1	39991483	39991483	A	G	0.983806	243	247	1	ncRNA_intronic	PPIEL	.	.	.	rs2230007	.	.	0.0069	.	0.09	.	.	.	.	.	.	.	.	.	.	.	.	2333.55	snp	FAO=243	FDP=243	FR=.	FRO=0	FSAF=154	FSAR=89	FSRF=0	FSRR=0	FWDB=0.0159106	FXX=0.0279989	LEN=1	MLLD=297.718	OALT=G	OID=.	OMAPALT=G	OPOS=39991483
chr1	40092089	40092089	T	C	1	79	79	1	UTR3	HEYL	NM_014571:c.*90A>G	.	.	rs2695320	.	.	.	.	1	.	.	.	.	.	.	.	.	.	.	.	.	760.685	snp	FAO=79	FDP=79	FR=.	FRO=0	FSAF=74	FSAR=5	FSRF=0	FSRR=0	FWDB=0.0100621	FXX=0	LEN=1	MLLD=89.1934	OALT=C	OID=.	OMAPALT=C	OPOS=40092089
chr1	40096053	40096053	T	C	1	217	217	1	intronic	HEYL	.	.	.	rs1148945	.	.	.	.	0.49	.	.	.	.	.	.	.	.	.	.	.	.	2083.41	snp	FAO=217	FDP=217	FR=.	FRO=0	FSAF=108	FSAR=109	FSRF=0	FSRR=0	FWDB=0.0606214	FXX=0	LEN=1	MLLD=180.687	OALT=C	OID=.	OMAPALT=C	OPOS=40096053
chr1	40098328	40098328	T	C	1	26	26	1	exonic	HEYL	.	nonsynonymous SNV	HEYL:NM_014571:exon2:c.A140G:p.H47R	rs784625	.	.	0.9897	.	1	.	.	1	T	0	B	0	N	1	P	-4.55	D	243.173	snp	FAO=26	FDP=26	FR=.	FRO=0	FSAF=4	FSAR=22	FSRF=0	FSRR=0	FWDB=0.189227	FXX=0	LEN=1	MLLD=286.46	OALT=C	OID=.	OMAPALT=C	OPOS=40098328
chr1	40149642	40149642	G	T	1	95	95	1	exonic	HPCAL4	.	synonymous SNV	HPCAL4:NM_016257:exon3:c.C345A:p.R115R,HPCAL4:NM_001282396:exon4:c.C345A:p.R115R	rs784634	.	.	0.8065	.	0.92	.	.	.	.	.	.	.	.	.	.	.	.	915.303	snp	FAO=96	FDP=96	FR=.	FRO=0	FSAF=45	FSAR=51	FSRF=0	FSRR=0	FWDB=-0.00819302	FXX=0	LEN=1	MLLD=323.109	OALT=T	OID=.	OMAPALT=T	OPOS=40149642
chr1	40149870	40149870	C	G	1	37	37	4	intronic	HPCAL4	.	.	.	rs113763288	.	.	0.8339	.	0.92	.	.	.	.	.	.	.	.	.	.	.	.	351.112	snp	FAO=37	FDP=37	FR=.	FRO=0	FSAF=19	FSAR=18	FSRF=0	FSRR=0	FWDB=-0.0282871	FXX=0	LEN=1	MLLD=73.7391	OALT=G	OID=.	OMAPALT=G	OPOS=40149870
chr1	40149875	40149875	C	T	1	37	37	5	intronic	HPCAL4	.	.	.	rs113459798	.	.	0.3885	.	0.63	.	.	.	.	.	.	.	.	.	.	.	.	349.988	snp	FAO=37	FDP=37	FR=.	FRO=0	FSAF=19	FSAR=18	FSRF=0	FSRR=0	FWDB=0.0335851	FXX=0	LEN=1	MLLD=56.3258	OALT=T	OID=.	OMAPALT=T	OPOS=40149875
chr1	40150156	40150156	G	A	0.984848	260	264	1	exonic	HPCAL4	.	synonymous SNV	HPCAL4:NM_001282397:exon2:c.C120T:p.S40S,HPCAL4:NM_016257:exon2:c.C120T:p.S40S,HPCAL4:NM_001282396:exon3:c.C120T:p.S40S	rs9662128	.	.	0.332	.	0.48	.	.	.	.	.	.	.	.	.	.	.	.	2437.11	snp	FAO=260	FDP=260	FR=.	FRO=0	FSAF=148	FSAR=112	FSRF=0	FSRR=0	FWDB=-0.0347805	FXX=0.0151509	LEN=1	MLLD=63.8437	OALT=A	OID=.	OMAPALT=A	OPOS=40150156
chr1	40236074	40236074	A	C	1	47	47	1	exonic	OXCT2	.	nonsynonymous SNV	OXCT2:NM_022120:exon1:c.T854G:p.L285R	rs230321	.	.	.	.	0.42	.	.	1	T	0	B	0.122	N	1	P	-1.2	T	450.641	snp	FAO=47	FDP=47	FR=.	FRO=0	FSAF=21	FSAR=26	FSRF=0	FSRR=0	FWDB=0.0207585	FXX=0.020829	LEN=1	MLLD=160.886	OALT=C	OID=.	OMAPALT=C	OPOS=40236074
chr1	40240843	40240843	C	T	0.8	8	10	2	intronic	BMP8B	.	.	.	rs34047126	.	.	.	.	0.23	.	.	.	.	.	.	.	.	.	.	.	.	64.4516	snp	FAO=8	FDP=10	FR=.	FRO=2	FSAF=0	FSAR=8	FSRF=0	FSRR=2	FWDB=0	FXX=0	LEN=1	MLLD=65.4947	OALT=T	OID=.	OMAPALT=T	OPOS=40240843
chr1	40363054	40363054	G	C	1	287	287	1	exonic	MYCL	.	nonsynonymous SNV	MYCL:NM_001033081:exon2:c.C1085G:p.T362S,MYCL:NM_001033082:exon3:c.C1175G:p.T392S	rs3134614	.	.	0.8672	.	1	.	.	0.71	T	0	B	0	N	0	P	-0.9	T	2757.27	snp	FAO=287	FDP=287	FR=.	FRO=0	FSAF=101	FSAR=186	FSRF=0	FSRR=0	FWDB=0.0473573	FXX=0	LEN=1	MLLD=69.4754	OALT=C	OID=.	OMAPALT=C	OPOS=40363054
chr1	40435157	40435157	A	G	1	181	181	1	intronic	MFSD2A	.	.	.	rs41268047	.	.	0.0917	.	0.092	.	.	.	.	.	.	.	.	.	.	.	.	1730.83	snp	FAO=181	FDP=181	FR=.	FRO=0	FSAF=72	FSAR=109	FSRF=0	FSRR=0	FWDB=0.0232042	FXX=0	LEN=1	MLLD=330.01	OALT=G	OID=.	OMAPALT=G	OPOS=40435157
chr1	40533266	40533266	T	G	0.982955	173	176	1	exonic	CAP1	.	nonsynonymous SNV	CAP1:NM_001105530:exon8:c.T685G:p.C229G,CAP1:NM_006367:exon8:c.T685G:p.C229G	rs11207440	.	.	.	.	1	.	.	0.68	T	0	B	0.005	N	1	P	2.85	T	1658.02	snp	FAO=173	FDP=173	FR=.	FRO=0	FSAF=98	FSAR=75	FSRF=0	FSRR=0	FWDB=-0.0505024	FXX=0.0170445	LEN=1	MLLD=57.353	OALT=G	OID=.	OMAPALT=G	OPOS=40533266
chr1	40533287	40533287	T	G	1	81	81	1	exonic	CAP1	.	nonsynonymous SNV	CAP1:NM_001105530:exon8:c.T706G:p.C236G,CAP1:NM_006367:exon8:c.T706G:p.C236G	rs6665926	.	.	.	.	1	.	.	0.29	T	0	B	0	N	1	P	1.62	T	769.044	snp	FAO=81	FDP=81	FR=.	FRO=0	FSAF=2	FSAR=79	FSRF=0	FSRR=0	FWDB=0.0482973	FXX=0	LEN=1	MLLD=58.4676	OALT=G	OID=.	OMAPALT=G	OPOS=40533287
chr1	40533315	40533315	T	G	1	80	80	3	exonic	CAP1	.	nonsynonymous SNV	CAP1:NM_001105530:exon8:c.T734G:p.I245S,CAP1:NM_006367:exon8:c.T734G:p.I245S	rs6665933	.	.	.	.	1	.	.	0.85	T	0	B	0.007	N	0.998	P	2.61	T	750.333	snp	FAO=80	FDP=80	FR=.	FRO=0	FSAF=1	FSAR=79	FSRF=0	FSRR=0	FWDB=-0.0506561	FXX=0.0123442	LEN=1	MLLD=196.253	OALT=G	OID=.	OMAPALT=G	OPOS=40533315
chr1	40533320	40533320	T	G	1	81	81	1	exonic	CAP1	.	nonsynonymous SNV	CAP1:NM_001105530:exon8:c.T739G:p.C247G,CAP1:NM_006367:exon8:c.T739G:p.C247G	rs6665936	.	.	.	.	1	.	.	0.48	T	0	B	0.014	N	1	P	2.82	T	769.115	snp	FAO=81	FDP=81	FR=.	FRO=0	FSAF=1	FSAR=80	FSRF=0	FSRR=0	FWDB=-0.0214221	FXX=0	LEN=1	MLLD=71.9371	OALT=G	OID=.	OMAPALT=G	OPOS=40533320
chr1	40533326	40533326	T	G	1	81	81	1	exonic	CAP1	.	nonsynonymous SNV	CAP1:NM_001105530:exon8:c.T745G:p.Y249D,CAP1:NM_006367:exon8:c.T745G:p.Y249D	rs6665937	.	.	.	.	1	.	.	0.97	T	0	B	0	N	1	P	2.8	T	769.108	snp	FAO=81	FDP=81	FR=.	FRO=0	FSAF=1	FSAR=80	FSRF=0	FSRR=0	FWDB=-0.0775205	FXX=0	LEN=1	MLLD=58.0673	OALT=G	OID=.	OMAPALT=G	OPOS=40533326
chr1	40737631	40737631	G	A	1	35	35	3	exonic	ZMPSTE24	.	synonymous SNV	ZMPSTE24:NM_005857:exon6:c.G693A:p.E231E	.	.	.	.	.	.	.	.	.	.	.	.	.	.	.	.	.	.	327.642	snp	FAO=35	FDP=35	FR=.	FRO=0	FSAF=20	FSAR=15	FSRF=0	FSRR=0	FWDB=0.068708	FXX=0	LEN=1	MLLD=56.688	OALT=A	OID=.	OMAPALT=A	OPOS=40737631
chr1	40775704	40775704	C	T	1	166	166	1	intronic	COL9A2	.	.	.	.	.	.	.	.	0	.	.	.	.	.	.	.	.	.	.	.	.	1612.33	snp	FAO=168	FDP=168	FR=.	FRO=0	FSAF=76	FSAR=92	FSRF=0	FSRR=0	FWDB=-0.00349228	FXX=0.00591681	LEN=1	MLLD=192.639	OALT=T	OID=.	OMAPALT=T	OPOS=40775704
chr1	40840353	40840353	A	G	0.987342	78	79	3	UTR5	SMAP2	NM_001198978:c.-15A>G	.	.	rs1003710	.	.	.	.	0.71	.	.	.	.	.	.	.	.	.	.	.	.	734.577	snp	FAO=78	FDP=79	FR=.	FRO=1	FSAF=6	FSAR=72	FSRF=0	FSRR=1	FWDB=0.070984	FXX=0	LEN=1	MLLD=49.3928	OALT=G	OID=.	OMAPALT=G	OPOS=40840353
chr1	40879808	40879808	G	T	0.990566	210	212	1	intronic	SMAP2	.	.	.	rs209605	.	.	0.9219	.	0.98	.	.	.	.	.	.	.	.	.	.	.	.	2034.5	snp	FAO=213	FDP=213	FR=.	FRO=0	FSAF=101	FSAR=112	FSRF=0	FSRR=0	FWDB=0.017478	FXX=0.00467268	LEN=1	MLLD=194.811	OALT=T	OID=.	OMAPALT=T	OPOS=40879808
chr1	40881041	40881041	C	G	0.989619	286	289	2	exonic	SMAP2	.	synonymous SNV	SMAP2:NM_001198978:exon7:c.C579G:p.S193S,SMAP2:NM_001198979:exon7:c.C654G:p.S218S,SMAP2:NM_001198980:exon7:c.C429G:p.S143S,SMAP2:NM_022733:exon7:c.C669G:p.S223S	rs209606	.	.	0.8847	.	0.99	.	.	.	.	.	.	.	.	.	.	.	.	2698.84	snp	FAO=286	FDP=286	FR=.	FRO=0	FSAF=130	FSAR=156	FSRF=0	FSRR=0	FWDB=0.00206742	FXX=0.0103803	LEN=1	MLLD=59.4627	OALT=G	OID=.	OMAPALT=G	OPOS=40881041
chr1	40882032	40882032	A	G	0.996016	250	251	1	intronic	SMAP2	.	.	.	rs115238379	.	.	0.0215	.	0.027	.	.	.	.	.	.	.	.	.	.	.	.	2395.02	snp	FAO=250	FDP=250	FR=.	FRO=0	FSAF=122	FSAR=128	FSRF=0	FSRR=0	FWDB=-0.00180509	FXX=0.00398391	LEN=1	MLLD=214.779	OALT=G	OID=.	OMAPALT=G	OPOS=40882032
chr1	40882747	40882747	G	A	1	180	180	1	exonic	SMAP2	.	synonymous SNV	SMAP2:NM_001198978:exon9:c.G1053A:p.Q351Q,SMAP2:NM_001198979:exon9:c.G1128A:p.Q376Q,SMAP2:NM_001198980:exon9:c.G903A:p.Q301Q,SMAP2:NM_022733:exon9:c.G1143A:p.Q381Q	rs41312030	.	.	0.0215	.	0.028	.	.	.	.	.	.	.	.	.	.	.	.	1730.83	snp	FAO=181	FDP=181	FR=.	FRO=0	FSAF=93	FSAR=88	FSRF=0	FSRR=0	FWDB=0.014841	FXX=0	LEN=1	MLLD=198.026	OALT=A	OID=.	OMAPALT=A	OPOS=40882747
chr1	40980731	40980731	G	T	0.988235	252	255	4	exonic	EXO5	.	nonsynonymous SNV	EXO5:NM_022774:exon3:c.G515T:p.G172V	rs11208299	.	.	0.3716	.	0.7	.	.	1	T	0	B	0.478	N	0.94	P	1.83	T	2379.55	snp	FAO=252	FDP=252	FR=.	FRO=0	FSAF=140	FSAR=112	FSRF=0	FSRR=0	FWDB=0.003719	FXX=0.0117642	LEN=1	MLLD=346.145	OALT=T	OID=.	OMAPALT=T	OPOS=40980731
chr1	41013015	41013015	C	T	1	77	77	3	exonic	ZNF684	.	synonymous SNV	ZNF684:NM_152373:exon5:c.C1020T:p.S340S	rs2297755	.	.	0.1017	.	0.45	.	.	.	.	.	.	.	.	.	.	.	.	735.988	snp	FAO=77	FDP=77	FR=.	FRO=0	FSAF=50	FSAR=27	FSRF=0	FSRR=0	FWDB=-0.0281656	FXX=0	LEN=1	MLLD=225.328	OALT=T	OID=.	OMAPALT=T	OPOS=41013015
chr1	41013099	41013099	A	C	0.955556	215	225	3	exonic	ZNF684	.	synonymous SNV	ZNF684:NM_152373:exon5:c.A1104C:p.S368S	.	.	.	.	.	.	.	.	.	.	.	.	.	.	.	.	.	.	1949.65	snp	FAO=218	FDP=226	FR=.	FRO=8	FSAF=91	FSAR=127	FSRF=1	FSRR=7	FWDB=0.0395239	FXX=0.00877155	LEN=1	MLLD=55.9837	OALT=C	OID=.	OMAPALT=C	OPOS=41013099
chr1	41013260	41013260	C	T	0.995902	243	244	2	UTR3	ZNF684	NM_152373:c.*128C>T	.	.	rs2297756	.	.	.	.	0.71	.	.	.	.	.	.	.	.	.	.	.	.	2326.42	snp	FAO=243	FDP=243	FR=.	FRO=0	FSAF=85	FSAR=158	FSRF=0	FSRR=0	FWDB=-0.0252352	FXX=0.00409819	LEN=1	MLLD=257.776	OALT=T	OID=.	OMAPALT=T	OPOS=41013260
chr1	41101572	41101572	A	G	0.994382	177	178	1	intronic	RIMS3	.	.	.	rs2253835	.	.	0.7971	.	0.93	.	.	.	.	.	.	.	.	.	.	.	.	1705.19	snp	FAO=178	FDP=178	FR=.	FRO=0	FSAF=86	FSAR=92	FSRF=0	FSRR=0	FWDB=0.0200977	FXX=0	LEN=1	MLLD=210.532	OALT=G	OID=.	OMAPALT=G	OPOS=41101572
chr1	41107612	41107612	C	G	1	78	78	1	UTR5	RIMS3	NM_014747:c.-15G>C	.	.	rs2076332	.	.	0.2672	.	0.28	.	.	.	.	.	.	.	.	.	.	.	.	748.285	snp	FAO=78	FDP=78	FR=.	FRO=0	FSAF=40	FSAR=38	FSRF=0	FSRR=0	FWDB=0.0588147	FXX=0	LEN=1	MLLD=312.602	OALT=G	OID=.	OMAPALT=G	OPOS=41107612
chr1	41204569	41204569	C	T	0.994253	173	174	2	exonic	NFYC	.	synonymous SNV	NFYC:NM_001142587:exon2:c.C54T:p.S18S,NFYC:NM_001142588:exon2:c.C54T:p.S18S,NFYC:NM_001142589:exon2:c.C54T:p.S18S,NFYC:NM_014223:exon2:c.C54T:p.S18S,NFYC:NM_001142590:exon7:c.C54T:p.S18S	rs1057925	.	.	0.5844	.	0.59	.	.	.	.	.	.	.	.	.	.	.	.	1635.29	snp	FAO=173	FDP=173	FR=.	FRO=0	FSAF=66	FSAR=107	FSRF=0	FSRR=0	FWDB=-0.0674529	FXX=0.0057468	LEN=1	MLLD=235.806	OALT=T	OID=.	OMAPALT=T	OPOS=41204569
chr1	41284119	41284119	C	G	0.928571	13	14	2	intronic	KCNQ4	.	.	.	rs2296838	.	.	.	.	0.34	.	.	.	.	.	.	.	.	.	.	.	.	106.853	snp	FAO=13	FDP=14	FR=.	FRO=1	FSAF=9	FSAR=4	FSRF=1	FSRR=0	FWDB=0.0383507	FXX=0	LEN=1	MLLD=49.0243	OALT=G	OID=.	OMAPALT=G	OPOS=41284119
chr1	41285087	41285087	T	C	0.998476	655	656	1	exonic	KCNQ4	.	synonymous SNV	KCNQ4:NM_004700:exon5:c.T777C:p.A259A,KCNQ4:NM_172163:exon5:c.T777C:p.A259A	rs4660468	CLINSIG=non-pathogenic;CLNDBN=not_specified;CLNREVSTAT=criteria_provided\x2c_single_submitter;CLNACC=RCV000038247.2;CLNDSDB=MedGen;CLNDSDBID=CN169374	.	0.7269	.	0.73	.	.	.	.	.	.	.	.	0	P	.	.	3817.81	snp	FAO=398	FDP=398	FR=.	FRO=0	FSAF=209	FSAR=189	FSRF=0	FSRR=0	FWDB=0.0228268	FXX=0.00499988	LEN=1	MLLD=174.161	OALT=C	OID=.	OMAPALT=C	OPOS=41285087
chr1	41285585	41285585	G	A	0.993243	294	296	1	exonic	KCNQ4	.	synonymous SNV	KCNQ4:NM_004700:exon6:c.G873A:p.P291P,KCNQ4:NM_172163:exon6:c.G873A:p.P291P	rs12117176	CLINSIG=non-pathogenic;CLNDBN=not_specified;CLNREVSTAT=criteria_provided\x2c_single_submitter;CLNACC=RCV000038249.2;CLNDSDB=MedGen;CLNDSDBID=CN169374	.	0.085	.	0.25	.	.	.	.	.	.	.	.	0	P	.	.	2785.66	snp	FAO=294	FDP=294	FR=.	FRO=0	FSAF=173	FSAR=121	FSRF=0	FSRR=0	FWDB=-0.0260537	FXX=0.00675653	LEN=1	MLLD=78.8349	OALT=A	OID=.	OMAPALT=A	OPOS=41285585
chr1	41285591	41285591	A	G	1	296	296	1	exonic	KCNQ4	.	synonymous SNV	KCNQ4:NM_004700:exon6:c.A879G:p.T293T,KCNQ4:NM_172163:exon6:c.A879G:p.T293T	rs12143503	CLINSIG=non-pathogenic;CLNDBN=not_specified;CLNREVSTAT=criteria_provided\x2c_single_submitter;CLNACC=RCV000038250.2;CLNDSDB=MedGen;CLNDSDBID=CN169374	.	0.0824	.	0.25	.	.	.	.	.	.	.	.	0	P	.	.	2841.34	snp	FAO=296	FDP=296	FR=.	FRO=0	FSAF=174	FSAR=122	FSRF=0	FSRR=0	FWDB=0.0251914	FXX=0	LEN=1	MLLD=186.274	OALT=G	OID=.	OMAPALT=G	OPOS=41285591
chr1	41304306	41304306	A	G	0.78453	142	181	1	UTR3	KCNQ4	NM_172163:c.*111A>G,NM_004700:c.*111A>G	.	.	rs55862109	.	.	.	.	0.07	.	.	.	.	.	.	.	.	.	.	.	.	1049.25	snp	FAO=143	FDP=173	FR=.	FRO=30	FSAF=64	FSAR=79	FSRF=0	FSRR=30	FWDB=-0.00250822	FXX=0.0494478	LEN=1	MLLD=173.324	OALT=G	OID=.	OMAPALT=G	OPOS=41304306
chr1	41466803	41466803	G	A	0.932886	139	149	1	intronic	CTPS1	.	.	.	rs12718433	.	.	0.4138	.	0.58	.	.	.	.	.	.	.	.	.	.	.	.	1222.75	snp	FAO=138	FDP=138	FR=.	FRO=0	FSAF=56	FSAR=82	FSRF=0	FSRR=0	FWDB=0.053622	FXX=0.0738206	LEN=1	MLLD=57.3625	OALT=A	OID=.	OMAPALT=A	OPOS=41466803
chr1	41475085	41475085	A	G	0.991667	119	120	2	intronic	CTPS1	.	.	.	rs12144160	.	.	0.5574	.	0.66	.	.	.	.	.	.	.	.	.	.	.	.	1138.82	snp	FAO=120	FDP=120	FR=.	FRO=0	FSAF=54	FSAR=66	FSRF=0	FSRR=0	FWDB=-0.00278611	FXX=0	LEN=1	MLLD=60.3945	OALT=G	OID=.	OMAPALT=G	OPOS=41475085
chr1	41485902	41485902	C	G	0.993151	145	146	1	exonic	SLFNL1	.	nonsynonymous SNV	SLFNL1:NM_144990:exon2:c.G431C:p.R144T,SLFNL1:NM_001168247:exon3:c.G431C:p.R144T,SLFNL1:NM_001300859:exon3:c.G431C:p.R144T	rs3738368	.	.	0.3076	.	0.32	.	.	0.01	D	0.972	D	0.045	N	0.906	P	0.24	T	1370.48	snp	FAO=145	FDP=145	FR=.	FRO=0	FSAF=51	FSAR=94	FSRF=0	FSRR=0	FWDB=0.0367608	FXX=0.00684885	LEN=1	MLLD=76.6501	OALT=G	OID=.	OMAPALT=G	OPOS=41485902
chr1	41486245	41486245	C	T	0.995475	440	442	1	exonic	SLFNL1	.	nonsynonymous SNV	SLFNL1:NM_144990:exon2:c.G88A:p.A30T,SLFNL1:NM_001168247:exon3:c.G88A:p.A30T,SLFNL1:NM_001300859:exon3:c.G88A:p.A30T	rs1138293	.	.	0.196	.	0.2	.	.	0.27	T	0.003	B	0.082	N	1	P	0.19	T	3624.24	snp	FAO=380	FDP=380	FR=.	FRO=0	FSAF=177	FSAR=203	FSRF=0	FSRR=0	FWDB=0.00452468	FXX=0.0499987	LEN=1	MLLD=205.398	OALT=T	OID=.	OMAPALT=T	OPOS=41486245
chr1	41494222	41494222	G	T	0.996914	323	324	2	ncRNA_exonic	SLFNL1-AS1	.	.	.	rs11578697	.	.	0.4894	.	0.63	.	.	.	.	.	.	.	.	.	.	.	.	3113.48	snp	FAO=326	FDP=326	FR=.	FRO=0	FSAF=177	FSAR=149	FSRF=0	FSRR=0	FWDB=-0.0335832	FXX=0.00305801	LEN=1	MLLD=67.2111	OALT=T	OID=.	OMAPALT=T	OPOS=41494222
chr1	41950312	41950312	T	C	1	210	210	1	UTR5	EDN2	NM_001302269:c.-40A>G,NM_001956:c.-40A>G	.	.	rs2984691	.	.	0.9422	.	0.97	.	.	.	.	.	.	.	.	.	.	.	.	2024.76	snp	FAO=210	FDP=210	FR=.	FRO=0	FSAF=103	FSAR=107	FSRF=0	FSRR=0	FWDB=-0.0228789	FXX=0	LEN=1	MLLD=127.096	OALT=C	OID=.	OMAPALT=C	OPOS=41950312
chr1	41976328	41976328	T	C	1	60	60	1	exonic	HIVEP3	.	nonsynonymous SNV	HIVEP3:NM_001127714:exon8:c.A7012G:p.T2338A,HIVEP3:NM_024503:exon9:c.A7015G:p.T2339A	rs9439043	.	.	0.9972	.	1	.	.	1	T	0	B	0.392	N	1	P	3.45	T	580.863	snp	FAO=60	FDP=60	FR=.	FRO=0	FSAF=35	FSAR=25	FSRF=0	FSRR=0	FWDB=0.0333496	FXX=0	LEN=1	MLLD=71.7001	OALT=C	OID=.	OMAPALT=C	OPOS=41976328
chr1	41978566	41978566	T	G	0.967742	60	62	1	exonic	HIVEP3	.	nonsynonymous SNV	HIVEP3:NM_001127714:exon7:c.A6326C:p.D2109A,HIVEP3:NM_024503:exon8:c.A6326C:p.D2109A	rs2991344	.	.	1	.	1	.	.	1	T	0	B	0.025	N	1	P	3.51	T	600.104	snp	FAO=64	FDP=64	FR=.	FRO=0	FSAF=34	FSAR=30	FSRF=0	FSRR=0	FWDB=-0.019712	FXX=0.0153822	LEN=1	MLLD=43.855	OALT=G	OID=.	OMAPALT=G	OPOS=41978566
chr1	41978825	41978825	C	G	0.992933	281	283	1	exonic	HIVEP3	.	nonsynonymous SNV	HIVEP3:NM_001127714:exon7:c.G6067C:p.A2023P,HIVEP3:NM_024503:exon8:c.G6067C:p.A2023P	rs2483689	.	.	1	.	1	.	.	1	T	0	B	0.037	N	1	P	3.66	T	2771.64	snp	FAO=289	FDP=289	FR=.	FRO=0	FSAF=140	FSAR=149	FSRF=0	FSRR=0	FWDB=0.0359492	FXX=0	LEN=1	MLLD=267.582	OALT=G	OID=.	OMAPALT=G	OPOS=41978825
chr1	41979156	41979156	A	G	1	11	11	1	exonic	HIVEP3	.	synonymous SNV	HIVEP3:NM_001127714:exon7:c.T5736C:p.A1912A,HIVEP3:NM_024503:exon8:c.T5736C:p.A1912A	rs615177	.	.	0.605	.	0.99	.	.	.	.	.	.	.	.	.	.	.	.	101.957	snp	FAO=11	FDP=11	FR=.	FRO=0	FSAF=8	FSAR=3	FSRF=0	FSRR=0	FWDB=0.0788572	FXX=0	LEN=1	MLLD=202.633	OALT=G	OID=.	OMAPALT=G	OPOS=41979156
chr1	42619152	42619152	C	A	0.995192	207	208	2	exonic	GUCA2B	.	nonsynonymous SNV	GUCA2B:NM_007102:exon1:c.C31A:p.P11T	rs2297567	.	.	0.1888	.	0.3	.	.	0.33	T	0	B	0	N	1	P	1.01	T	1999.6	snp	FAO=208	FDP=208	FR=.	FRO=0	FSAF=114	FSAR=94	FSRF=0	FSRR=0	FWDB=0.0198329	FXX=0	LEN=1	MLLD=211.367	OALT=A	OID=.	OMAPALT=A	OPOS=42619152
chr1	42629040	42629040	A	G	1	152	152	2	intronic	GUCA2A	.	.	.	rs2232224	.	.	0.9987	.	1	.	.	.	.	.	.	.	.	.	.	.	.	1449.11	snp	FAO=152	FDP=152	FR=.	FRO=0	FSAF=42	FSAR=110	FSRF=0	FSRR=0	FWDB=-0.0321935	FXX=0	LEN=1	MLLD=303.914	OALT=G	OID=.	OMAPALT=G	OPOS=42629040
chr1	42656868	42656868	C	G	1	145	145	1	intronic	FOXJ3	.	.	.	rs1085252	.	.	.	.	0.36	.	.	.	.	.	.	.	.	.	.	.	.	1385.64	snp	FAO=145	FDP=145	FR=.	FRO=0	FSAF=66	FSAR=79	FSRF=0	FSRR=0	FWDB=-0.0200252	FXX=0	LEN=1	MLLD=62.5581	OALT=G	OID=.	OMAPALT=G	OPOS=42656868
chr1	43212431	43212431	A	G	0.811245	202	249	1	exonic	P3H1	.	synonymous SNV	P3H1:NM_022356:exon15:c.T2148C:p.G716G	rs4660662	.	.	.	.	1	.	.	.	.	.	.	.	.	.	.	.	.	2359.5	snp	FAO=249	FDP=249	FR=.,HEALED	FRO=0	FSAF=128	FSAR=121	FSRF=0	FSRR=0	FWDB=0.0504847	FXX=0	LEN=1	MLLD=59.8276	OALT=G	OID=.	OMAPALT=G	OPOS=43212431
chr1	43300663	43300663	T	C	1	136	136	1	intronic	ERMAP	.	.	.	rs4660672	.	.	0.717	.	0.81	.	.	.	.	.	.	.	.	.	.	.	.	1325.94	snp	FAO=138	FDP=138	FR=.	FRO=0	FSAF=73	FSAR=65	FSRF=0	FSRR=0	FWDB=0.00361508	FXX=0	LEN=1	MLLD=338.455	OALT=C	OID=.	OMAPALT=C	OPOS=43300663
chr1	43395635	43395635	C	T	1	153	153	2	exonic	SLC2A1	.	synonymous SNV	SLC2A1:NM_006516:exon5:c.G588A:p.P196P	rs2229682	CLINSIG=non-pathogenic;CLNDBN=not_specified;CLNREVSTAT=criteria_provided\x2c_multiple_submitters\x2c_no_conflicts;CLNACC=RCV000081436.4;CLNDSDB=MedGen;CLNDSDBID=CN169374	.	0.2034	.	0.23	.	.	.	.	.	.	.	.	.	.	.	.	1459.5	snp	FAO=153	FDP=153	FR=.	FRO=0	FSAF=71	FSAR=82	FSRF=0	FSRR=0	FWDB=-0.0167817	FXX=0	LEN=1	MLLD=331.092	OALT=T	OID=.	OMAPALT=T	OPOS=43395635
chr1	43396414	43396414	G	A	1	67	67	1	exonic	SLC2A1	.	synonymous SNV	SLC2A1:NM_006516:exon4:c.C399T:p.C133C	rs11537641	CLINSIG=non-pathogenic|non-pathogenic;CLNDBN=not_specified|not_provided;CLNREVSTAT=criteria_provided\x2c_multiple_submitters\x2c_no_conflicts|criteria_provided\x2c_single_submitter;CLNACC=RCV000081433.4|RCV000128103.1;CLNDSDB=MedGen|MedGen;CLNDSDBID=CN169374|CN221809	.	0.1987	.	0.24	.	.	.	.	.	.	.	.	.	.	.	.	639.751	snp	FAO=67	FDP=67	FR=.	FRO=0	FSAF=22	FSAR=45	FSRF=0	FSRR=0	FWDB=-0.00498947	FXX=0	LEN=1	MLLD=72.2795	OALT=A	OID=.	OMAPALT=A	OPOS=43396414
chr1	43663376	43663376	A	G	0.980907	411	419	3	intronic	CFAP57	.	.	.	rs513009	.	.	0.9212	.	0.93	.	.	.	.	.	.	.	.	.	.	.	.	3698.02	snp	FAO=396	FDP=396	FR=.	FRO=0	FSAF=205	FSAR=191	FSRF=0	FSRR=0	FWDB=0.0206258	FXX=0.00999975	LEN=1	MLLD=54.0059	OALT=G	OID=.	OMAPALT=G	OPOS=43663376
chr1	43672636	43672636	T	G	1	196	196	1	intronic	CFAP57	.	.	.	rs11210812	.	.	0.5541	.	0.72	.	.	.	.	.	.	.	.	.	.	.	.	1997.22	snp	FAO=208	FDP=208	FR=.	FRO=0	FSAF=88	FSAR=120	FSRF=0	FSRR=0	FWDB=0.0254918	FXX=0	LEN=1	MLLD=395.662	OALT=G	OID=.	OMAPALT=G	OPOS=43672636
chr1	43675467	43675467	G	A	0.995489	662	665	1	exonic	CFAP57	.	synonymous SNV	CFAP57:NM_001167965:exon11:c.G1809A:p.S603S,CFAP57:NM_001195831:exon11:c.G1809A:p.S603S,CFAP57:NM_152498:exon11:c.G1809A:p.S603S	rs2453412	.	.	0.8758	.	0.89	.	.	.	.	.	.	.	.	.	.	.	.	3727.91	snp	FAO=393	FDP=393	FR=.	FRO=0	FSAF=205	FSAR=188	FSRF=0	FSRR=0	FWDB=0.0213167	FXX=0.0174996	LEN=1	MLLD=107.967	OALT=A	OID=.	OMAPALT=A	OPOS=43675467
chr1	43700140	43700140	A	G	1	116	116	1	intronic	CFAP57	.	.	.	rs2483688	.	.	.	.	0.95	.	.	.	.	.	.	.	.	.	.	.	.	1108.31	snp	FAO=116	FDP=116	FR=.	FRO=0	FSAF=62	FSAR=54	FSRF=0	FSRR=0	FWDB=0.0311468	FXX=0	LEN=1	MLLD=71.4686	OALT=G	OID=.	OMAPALT=G	OPOS=43700140
chr1	43771017	43771017	A	-	0.986607	221	224	3	intronic	TIE1	.	.	.	rs3831248	.	.	0.6136	.	0.9	.	.	.	.	.	.	.	.	.	.	.	.	1305.1	del	FAO=222	FDP=222	FR=.	FRO=0	FSAF=84	FSAR=138	FSRF=0	FSRR=0	FWDB=-0.0132446	FXX=0.00892817	LEN=1	MLLD=33.6194	OALT=-	OID=.	OMAPALT=T	OPOS=43771017
chr1	43777852	43777852	C	T	0.979275	189	193	3	intronic	TIE1	.	.	.	rs1999595	.	.	0.8648	.	0.86	.	.	.	.	.	.	.	.	.	.	.	.	1738.79	snp	FAO=189	FDP=193	FR=.	FRO=4	FSAF=79	FSAR=110	FSRF=3	FSRR=1	FWDB=0.0110004	FXX=0	LEN=1	MLLD=307.63	OALT=T	OID=.	OMAPALT=T	OPOS=43777852
chr1	43778059	43778059	C	A	0.321244	62	193	3	exonic	TIE1	.	nonsynonymous SNV	TIE1:NM_001253357:exon12:c.C1579A:p.P527T,TIE1:NM_005424:exon12:c.C1714A:p.P572T	.	.	.	.	.	.	.	.	0.22	T	0.514	P	0.873	N	1	N	0.51	T	152.247	snp	FAO=62	FDP=193	FR=.	FRO=131	FSAF=41	FSAR=21	FSRF=71	FSRR=60	FWDB=-0.062564	FXX=0.00515437	LEN=1	MLLD=216.639	OALT=A	OID=.	OMAPALT=A	OPOS=43778059
chr1	43779564	43779564	T	C	0.987288	233	236	1	exonic	TIE1	.	synonymous SNV	TIE1:NM_001253357:exon14:c.T2199C:p.A733A,TIE1:NM_005424:exon14:c.T2334C:p.A778A	rs3120276	.	.	0.612	.	0.9	.	.	.	.	.	.	.	.	.	.	.	.	2235.58	snp	FAO=233	FDP=233	FR=.	FRO=0	FSAF=129	FSAR=104	FSRF=0	FSRR=0	FWDB=0.00909675	FXX=0.0127113	LEN=1	MLLD=277.833	OALT=C	OID=.	OMAPALT=C	OPOS=43779564
chr1	43782846	43782846	G	A	1	272	272	1	intronic	TIE1	.	.	.	rs1198982	.	.	0.6093	.	0.89	.	.	.	.	.	.	.	.	.	.	.	.	2604.39	snp	FAO=272	FDP=272	FR=.	FRO=0	FSAF=184	FSAR=88	FSRF=0	FSRR=0	FWDB=-0.0238224	FXX=0	LEN=1	MLLD=262.505	OALT=A	OID=.	OMAPALT=A	OPOS=43782846
chr1	43784911	43784911	C	G	0.271845	28	103	2	exonic	TIE1	.	nonsynonymous SNV	TIE1:NM_001253357:exon18:c.C2793G:p.I931M,TIE1:NM_005424:exon18:c.C2928G:p.I976M	.	.	.	.	.	.	.	.	0	D	0.997	D	0.001	N	1	D	-2.08	D	58.3833	snp	FAO=28	FDP=103	FR=.	FRO=75	FSAF=21	FSAR=7	FSRF=42	FSRR=33	FWDB=-0.00579268	FXX=0	LEN=1	MLLD=70.1595	OALT=G	OID=.	OMAPALT=G	OPOS=43784911
chr1	43855490	43855490	C	T	0.997199	356	357	1	upstream	MED8,SZT2	.	.	.	rs116004196	.	.	0.0493	.	0.049	.	.	.	.	.	.	.	.	.	.	.	.	3397.81	snp	FAO=355	FDP=355	FR=.	FRO=0	FSAF=184	FSAR=171	FSRF=0	FSRR=0	FWDB=0.0399717	FXX=0.00837965	LEN=1	MLLD=294.276	OALT=T	OID=.	OMAPALT=T	OPOS=43855490
chr1	44035352	44035352	C	T	1	118	118	2	exonic	PTPRF	.	synonymous SNV	PTPRF:NM_002840:exon6:c.C471T:p.A157A,PTPRF:NM_130440:exon6:c.C471T:p.A157A	rs1065771	.	.	0.31	.	0.34	.	.	.	.	.	.	.	.	.	.	.	.	1133.3	snp	FAO=118	FDP=118	FR=.	FRO=0	FSAF=56	FSAR=62	FSRF=0	FSRR=0	FWDB=0.00394514	FXX=0	LEN=1	MLLD=251.362	OALT=T	OID=.	OMAPALT=T	OPOS=44035352
chr1	44044468	44044468	C	T	1	283	283	1	intronic	PTPRF	.	.	.	rs11210874	.	.	0.321	.	0.42	.	.	.	.	.	.	.	.	.	.	.	.	2732.95	snp	FAO=285	FDP=285	FR=.	FRO=0	FSAF=142	FSAR=143	FSRF=0	FSRR=0	FWDB=-0.0208012	FXX=0	LEN=1	MLLD=230.727	OALT=T	OID=.	OMAPALT=T	OPOS=44044468
chr1	44057668	44057668	G	T	1	215	215	3	intronic	PTPRF	.	.	.	rs7540068	.	.	0.319	.	0.5	.	.	.	.	.	.	.	.	.	.	.	.	2059.2	snp	FAO=215	FDP=215	FR=.	FRO=0	FSAF=92	FSAR=123	FSRF=0	FSRR=0	FWDB=0.00311151	FXX=0	LEN=1	MLLD=57.1708	OALT=T	OID=.	OMAPALT=T	OPOS=44057668
chr1	44058265	44058265	C	A	0.870968	81	93	3	exonic	PTPRF	.	synonymous SNV	PTPRF:NM_002840:exon11:c.C1806A:p.A602A,PTPRF:NM_130440:exon11:c.C1806A:p.A602A	rs3828151	.	.	0.4037	.	0.57	.	.	.	.	.	.	.	.	0	P	.	.	648.127	snp	FAO=82	FDP=92	FR=.	FRO=10	FSAF=20	FSAR=62	FSRF=10	FSRR=0	FWDB=0.0391371	FXX=0.0107515	LEN=1	MLLD=283.169	OALT=A	OID=.	OMAPALT=A	OPOS=44058265
chr1	44064319	44064319	A	G	0.996454	281	282	2	intronic	PTPRF	.	.	.	rs17849103	.	.	.	.	0.56	.	.	.	.	.	.	.	.	.	.	.	.	2653.75	snp	FAO=279	FDP=279	FR=.	FRO=0	FSAF=125	FSAR=154	FSRF=0	FSRR=0	FWDB=-0.0576499	FXX=0.0106379	LEN=1	MLLD=78.9314	OALT=G	OID=.	OMAPALT=G	OPOS=44064319
chr1	44067859	44067859	A	G	1	70	70	1	intronic	PTPRF	.	.	.	rs12023161	.	.	.	.	0.56	.	.	.	.	.	.	.	.	.	.	.	.	663.615	snp	FAO=70	FDP=70	FR=.	FRO=0	FSAF=27	FSAR=43	FSRF=0	FSRR=0	FWDB=0.0542005	FXX=0.0140825	LEN=1	MLLD=134.529	OALT=G	OID=.	OMAPALT=G	OPOS=44067859
chr1	44071221	44071221	G	A	1	194	194	1	exonic	PTPRF	.	synonymous SNV	PTPRF:NM_130440:exon18:c.G3384A:p.V1128V,PTPRF:NM_002840:exon19:c.G3411A:p.V1137V	rs631248	.	.	0.7694	.	0.79	.	.	.	.	.	.	.	.	0	P	.	.	1867.18	snp	FAO=195	FDP=195	FR=.	FRO=0	FSAF=86	FSAR=109	FSRF=0	FSRR=0	FWDB=0.00895158	FXX=0	LEN=1	MLLD=212.55	OALT=A	OID=.	OMAPALT=A	OPOS=44071221
chr1	44072018	44072018	C	T	0.970223	391	403	2	exonic	PTPRF	.	synonymous SNV	PTPRF:NM_130440:exon19:c.C3564T:p.T1188T,PTPRF:NM_002840:exon20:c.C3591T:p.T1197T	rs1065772	.	.	0.3488	.	0.48	.	.	.	.	.	.	.	.	0	P	.	.	3544.34	snp	FAO=388	FDP=399	FR=.	FRO=11	FSAF=159	FSAR=229	FSRF=7	FSRR=4	FWDB=-0.0430702	FXX=0.00249994	LEN=1	MLLD=42.0272	OALT=T	OID=.	OMAPALT=T	OPOS=44072018
chr1	44072066	44072066	C	T	0.986239	215	218	4	exonic	PTPRF	.	synonymous SNV	PTPRF:NM_130440:exon19:c.C3612T:p.P1204P,PTPRF:NM_002840:exon20:c.C3639T:p.P1213P	rs10890266	.	.	0.3617	.	0.48	.	.	0.05	D	.	.	0.004	N	0	P	1.17	T	2014.42	snp	FAO=215	FDP=215	FR=.	FRO=0	FSAF=88	FSAR=127	FSRF=0	FSRR=0	FWDB=-0.0217259	FXX=0.0137608	LEN=1	MLLD=255.751	OALT=T	OID=.	OMAPALT=T	OPOS=44072066
chr1	44079411	44079411	T	C	0.986486	219	222	1	intronic	PTPRF	.	.	.	rs603542	.	.	0.6649	.	0.71	.	.	.	.	.	.	.	.	.	.	.	.	2091.82	snp	FAO=222	FDP=222	FR=.	FRO=0	FSAF=72	FSAR=150	FSRF=0	FSRR=0	FWDB=0.0868548	FXX=0.0263146	LEN=1	MLLD=120.244	OALT=C	OID=.	OMAPALT=C	OPOS=44079411
chr1	44083015	44083015	G	A	1	259	259	2	intronic	PTPRF	.	.	.	rs653953	.	.	.	.	0.69	.	.	.	.	.	.	.	.	.	.	.	.	2566.78	snp	FAO=268	FDP=268	FR=.	FRO=0	FSAF=156	FSAR=112	FSRF=0	FSRR=0	FWDB=0.0353999	FXX=0	LEN=1	MLLD=52.2085	OALT=A	OID=.	OMAPALT=A	OPOS=44083015
chr1	44083110	44083110	C	T	0.996255	266	267	1	intronic	PTPRF	.	.	.	rs571862	.	.	0.7479	.	0.95	.	.	.	.	.	.	.	.	.	.	.	.	2574.87	snp	FAO=269	FDP=269	FR=.	FRO=0	FSAF=149	FSAR=120	FSRF=0	FSRR=0	FWDB=0.0401313	FXX=0.00370357	LEN=1	MLLD=246.725	OALT=T	OID=.	OMAPALT=T	OPOS=44083110
chr1	44083507	44083507	T	C	0.995536	223	224	1	exonic	PTPRF	.	synonymous SNV	PTPRF:NM_130440:exon24:c.T4269C:p.G1423G,PTPRF:NM_002840:exon25:c.T4296C:p.G1432G	rs641365	.	.	0.7479	.	0.95	.	.	.	.	.	.	.	.	0	P	.	.	2116.57	snp	FAO=223	FDP=223	FR=.	FRO=0	FSAF=106	FSAR=117	FSRF=0	FSRR=0	FWDB=-0.0488048	FXX=0.00446409	LEN=1	MLLD=128.089	OALT=C	OID=.	OMAPALT=C	OPOS=44083507
chr1	44083519	44083519	G	A	0.982143	220	224	2	exonic	PTPRF	.	synonymous SNV	PTPRF:NM_130440:exon24:c.G4281A:p.R1427R,PTPRF:NM_002840:exon25:c.G4308A:p.R1436R	rs641351	.	.	0.7478	.	0.95	.	.	.	.	.	.	.	.	0	P	.	.	2036.63	snp	FAO=220	FDP=224	FR=.	FRO=4	FSAF=105	FSAR=115	FSRF=2	FSRR=2	FWDB=0.0503878	FXX=0	LEN=1	MLLD=63.2602	OALT=A	OID=.	OMAPALT=A	OPOS=44083519
chr1	44084739	44084739	C	T	0.995475	220	221	1	exonic	PTPRF	.	synonymous SNV	PTPRF:NM_130440:exon26:c.C4485T:p.R1495R,PTPRF:NM_002840:exon27:c.C4512T:p.R1504R	rs1143701	.	.	0.7478	.	0.95	.	.	1	T	.	.	0.005	N	0	P	.	.	2088.17	snp	FAO=220	FDP=220	FR=.	FRO=0	FSAF=93	FSAR=127	FSRF=0	FSRR=0	FWDB=0.00368145	FXX=0.00452468	LEN=1	MLLD=155.504	OALT=T	OID=.	OMAPALT=T	OPOS=44084739
chr1	44086831	44086831	C	T	0.9819	217	221	1	exonic	PTPRF	.	synonymous SNV	PTPRF:NM_130440:exon32:c.C5556T:p.Y1852Y,PTPRF:NM_002840:exon33:c.C5583T:p.Y1861Y	rs1143702	.	.	0.6659	.	0.71	.	.	.	.	.	.	.	.	0	P	.	.	2042.27	snp	FAO=217	FDP=217	FR=.	FRO=0	FSAF=123	FSAR=94	FSRF=0	FSRR=0	FWDB=0.029312	FXX=0.0180987	LEN=1	MLLD=244.102	OALT=T	OID=.	OMAPALT=T	OPOS=44086831
chr1	44137257	44137257	C	A	1	148	148	1	exonic	KDM4A	.	nonsynonymous SNV	KDM4A:NM_014663:exon11:c.C1445A:p.A482E	rs586339	.	.	0.7288	.	0.95	.	.	1	T	0	B	0.615	N	1	P	2.59	T	1412.51	snp	FAO=147	FDP=147	FR=.	FRO=0	FSAF=57	FSAR=90	FSRF=0	FSRR=0	FWDB=-0.0428206	FXX=0.0067563	LEN=1	MLLD=225.636	OALT=A	OID=.	OMAPALT=A	OPOS=44137257
chr1	44149415	44149415	C	A	0.300971	93	309	2	exonic	KDM4A	.	nonsynonymous SNV	KDM4A:NM_014663:exon12:c.C1795A:p.P599T	.	.	.	.	.	.	.	.	0.01	D	0.888	P	0	D	0.981	D	0.63	T	205.325	snp	FAO=94	FDP=310	FR=.	FRO=216	FSAF=28	FSAR=66	FSRF=96	FSRR=120	FWDB=0.00860401	FXX=0	LEN=1	MLLD=217.448	OALT=A	OID=.	OMAPALT=A	OPOS=44149415
chr1	44401384	44401384	A	G	1	74	74	1	exonic	ARTN	.	nonsynonymous SNV	ARTN:NM_001136215:exon2:c.A56G:p.Q19R,ARTN:NM_057090:exon3:c.A56G:p.Q19R,ARTN:NM_057091:exon3:c.A56G:p.Q19R	rs2242637	.	.	0.9247	.	0.92	.	.	0.98	T	0	B	.	.	1	P	0.92	T	700.754	snp	FAO=74	FDP=74	FR=.	FRO=0	FSAF=24	FSAR=50	FSRF=0	FSRR=0	FWDB=0.0230261	FXX=0	LEN=1	MLLD=146.936	OALT=G	OID=.	OMAPALT=G	OPOS=44401384
chr1	44415415	44415415	C	T	1	170	170	1	exonic	IPO13	.	synonymous SNV	IPO13:NM_014652:exon2:c.C411T:p.D137D	rs2240447	.	.	0.7851	.	0.79	.	.	.	.	.	.	.	.	.	.	.	.	1639.48	snp	FAO=170	FDP=170	FR=.	FRO=0	FSAF=90	FSAR=80	FSRF=0	FSRR=0	FWDB=0.0177114	FXX=0	LEN=1	MLLD=193.898	OALT=T	OID=.	OMAPALT=T	OPOS=44415415
chr1	44426025	44426025	G	A	1	294	294	1	intronic	IPO13	.	.	.	rs2301993	.	.	0.7849	.	0.78	.	.	.	.	.	.	.	.	.	.	.	.	2817.8	snp	FAO=294	FDP=294	FR=.	FRO=0	FSAF=104	FSAR=190	FSRF=0	FSRR=0	FWDB=0.0247637	FXX=0	LEN=1	MLLD=72.5216	OALT=A	OID=.	OMAPALT=A	OPOS=44426025
chr1	44432500	44432500	C	G	1	107	107	4	intronic	IPO13	.	.	.	rs4660759	.	.	0.7848	.	0.78	.	.	.	.	.	.	.	.	.	.	.	.	1024.68	snp	FAO=107	FDP=107	FR=.	FRO=0	FSAF=66	FSAR=41	FSRF=0	FSRR=0	FWDB=0.00708671	FXX=0	LEN=1	MLLD=281.1	OALT=G	OID=.	OMAPALT=G	OPOS=44432500
chr1	44442521	44442521	A	C	0.98773	322	326	4	intronic	ATP6V0B	.	.	.	rs12410334	.	.	0.8193	.	0.82	.	.	.	.	.	.	.	.	.	.	.	.	3113.38	snp	FAO=325	FDP=325	FR=.	FRO=0	FSAF=184	FSAR=141	FSRF=0	FSRR=0	FWDB=-0.0071859	FXX=0.0384604	LEN=1	MLLD=52.0674	OALT=C	OID=.	OMAPALT=C	OPOS=44442521
chr1	44451124	44451124	G	T	1	7	7	1	intronic	B4GALT2	.	.	.	rs75761202	.	.	.	.	0.54	.	.	.	.	.	.	.	.	.	.	.	.	61.4031	snp	FAO=7	FDP=7	FR=.	FRO=0	FSAF=6	FSAR=1	FSRF=0	FSRR=0	FWDB=-0.0126689	FXX=0	LEN=1	MLLD=266.297	OALT=T	OID=.	OMAPALT=T	OPOS=44451124
chr1	44595113	44595113	G	C	1	260	260	1	exonic	KLF17	.	nonsynonymous SNV	KLF17:NM_173484:exon2:c.G170C:p.S57T	rs2429051	.	.	0.664	.	0.69	.	.	0.4	T	0.183	B	0.653	N	1	P	2.95	T	2506.01	snp	FAO=260	FDP=260	FR=.	FRO=0	FSAF=147	FSAR=113	FSRF=0	FSRR=0	FWDB=0.0429858	FXX=0	LEN=1	MLLD=114.858	OALT=C	OID=.	OMAPALT=C	OPOS=44595113
chr1	44595410	44595410	A	G	1	169	169	2	exonic	KLF17	.	nonsynonymous SNV	KLF17:NM_173484:exon2:c.A467G:p.N156S	rs2485652	.	.	0.3726	.	0.47	.	.	0.94	T	0	B	0.163	N	1	P	3.17	T	1627.16	snp	FAO=169	FDP=169	FR=.	FRO=0	FSAF=161	FSAR=8	FSRF=0	FSRR=0	FWDB=0.0196912	FXX=0.00588201	LEN=1	MLLD=59.0044	OALT=G	OID=.	OMAPALT=G	OPOS=44595410
chr1	44595426	44595426	G	A	0.996241	265	266	2	exonic	KLF17	.	synonymous SNV	KLF17:NM_173484:exon2:c.G483A:p.S161S	rs2429050	.	.	0.3724	.	0.47	.	.	.	.	.	.	.	.	.	.	.	.	2524.7	snp	FAO=265	FDP=265	FR=.	FRO=0	FSAF=160	FSAR=105	FSRF=0	FSRR=0	FWDB=0.00626228	FXX=0.00375926	LEN=1	MLLD=278.171	OALT=A	OID=.	OMAPALT=A	OPOS=44595426
chr1	44686322	44686322	T	C	1	203	203	1	UTR3	DMAP1	NM_001034023:c.*32T>C,NM_019100:c.*32T>C,NM_001034024:c.*32T>C	.	.	rs12419	.	.	0.299	.	0.4	.	.	.	.	.	.	.	.	.	.	.	.	1931.18	snp	FAO=202	FDP=202	FR=.	FRO=0	FSAF=92	FSAR=110	FSRF=0	FSRR=0	FWDB=0.0077215	FXX=0.00492587	LEN=1	MLLD=145.515	OALT=C	OID=.	OMAPALT=C	OPOS=44686322
chr1	45120674	45120674	G	A	1	110	110	1	exonic	TMEM53	.	nonsynonymous SNV	TMEM53:NM_001300746:exon2:c.C172T:p.R58C,TMEM53:NM_001300747:exon3:c.C301T:p.R101C,TMEM53:NM_001300748:exon3:c.C298T:p.R100C,TMEM53:NM_024587:exon3:c.C391T:p.R131C	rs144707748	.	.	0.001	.	0.002	.	.	0.08	T	1	D	0	D	1	N	.	.	1055.19	snp	FAO=111	FDP=111	FR=.	FRO=0	FSAF=71	FSAR=40	FSRF=0	FSRR=0	FWDB=0.0360181	FXX=0.00892777	LEN=1	MLLD=75.0703	OALT=A	OID=.	OMAPALT=A	OPOS=45120674
chr1	45475566	45475566	A	G	1	98	98	1	intronic	HECTD3	.	.	.	rs6429552	.	.	.	.	1	.	.	.	.	.	.	.	.	.	.	.	.	940.791	snp	FAO=98	FDP=98	FR=.	FRO=0	FSAF=45	FSAR=53	FSRF=0	FSRR=0	FWDB=0.00508941	FXX=0	LEN=1	MLLD=198.741	OALT=G	OID=.	OMAPALT=G	OPOS=45475566
chr1	45476069	45476069	C	A	0.988417	256	259	3	intronic	HECTD3	.	.	.	rs7533668	.	.	.	.	1	.	.	.	.	.	.	.	.	.	.	.	.	2416.31	snp	FAO=257	FDP=257	FR=.	FRO=0	FSAF=143	FSAR=114	FSRF=0	FSRR=0	FWDB=0.0257866	FXX=0.00772171	LEN=1	MLLD=87.8454	OALT=A	OID=.	OMAPALT=A	OPOS=45476069
chr1	45486272	45486272	T	C	1	249	249	1	intronic	ZSWIM5	.	.	.	rs998418	.	.	0.7517	.	0.78	.	.	.	.	.	.	.	.	.	.	.	.	2397.15	snp	FAO=249	FDP=249	FR=.	FRO=0	FSAF=130	FSAR=119	FSRF=0	FSRR=0	FWDB=0.0140886	FXX=0	LEN=1	MLLD=83.7861	OALT=C	OID=.	OMAPALT=C	OPOS=45486272
chr1	45504720	45504720	G	C	0.996169	260	261	2	exonic	ZSWIM5	.	synonymous SNV	ZSWIM5:NM_020883:exon8:c.C1782G:p.T594T	rs7551698	.	.	0.5961	.	0.69	.	.	.	.	.	.	.	.	.	.	.	.	2463.45	snp	FAO=259	FDP=259	FR=.	FRO=0	FSAF=20	FSAR=239	FSRF=0	FSRR=0	FWDB=0.049151	FXX=0.00766254	LEN=1	MLLD=88.8415	OALT=C	OID=.	OMAPALT=C	OPOS=45504720
chr1	45508878	45508878	G	A	0.307692	40	130	3	intronic	ZSWIM5	.	.	.	.	.	.	.	.	0.0001	.	.	.	.	.	.	.	.	.	.	.	.	101.103	snp	FAO=41	FDP=131	FR=.	FRO=90	FSAF=14	FSAR=27	FSRF=39	FSRR=51	FWDB=-0.0383096	FXX=0	LEN=1	MLLD=59.151	OALT=A	OID=.	OMAPALT=A	OPOS=45508878
chr1	45796269	45796269	G	C	0.978723	138	141	1	intronic	MUTYH	.	.	.	rs3219493	.	.	0.9113	.	0.98	.	.	.	.	.	.	.	.	.	.	.	.	1317.98	snp	FAO=138	FDP=138	FR=.	FRO=0	FSAF=59	FSAR=79	FSRF=0	FSRR=0	FWDB=0.0270875	FXX=0.028167	LEN=1	MLLD=307.523	OALT=C	OID=.	OMAPALT=C	OPOS=45796269
chr1	45798555	45798555	T	C	0.995902	486	488	2	intronic	MUTYH	.	.	.	rs3219487	.	.	0.912	.	0.98	.	.	.	.	.	.	.	.	.	.	.	.	3825.34	snp	FAO=399	FDP=399	FR=.	FRO=0	FSAF=172	FSAR=227	FSRF=0	FSRR=0	FWDB=-0.00359097	FXX=0.00249994	LEN=1	MLLD=171.319	OALT=C	OID=.	OMAPALT=C	OPOS=45798555
chr1	45973928	45973928	G	A	0.996689	301	302	1	exonic	MMACHC	.	synonymous SNV	MMACHC:NM_015506:exon3:c.G321A:p.V107V	rs2275276	CLINSIG=non-pathogenic|non-pathogenic;CLNDBN=not_specified|not_provided;CLNREVSTAT=criteria_provided\x2c_single_submitter|criteria_provided\x2c_single_submitter;CLNACC=RCV000081738.3|RCV000126793.1;CLNDSDB=MedGen|MedGen;CLNDSDBID=CN169374|CN221809	.	0.437	.	0.6	.	.	.	.	.	.	.	.	.	.	.	.	2865.16	snp	FAO=301	FDP=301	FR=.	FRO=0	FSAF=155	FSAR=146	FSRF=0	FSRR=0	FWDB=-0.025073	FXX=0.00331115	LEN=1	MLLD=207.809	OALT=A	OID=.	OMAPALT=A	OPOS=45973928
chr1	45981512	45981512	T	C	0.994318	175	176	3	intronic	PRDX1	.	.	.	rs2356559	.	.	.	.	0.93	.	.	.	.	.	.	.	.	.	.	.	.	1658.88	snp	FAO=175	FDP=175	FR=.	FRO=0	FSAF=93	FSAR=82	FSRF=0	FSRR=0	FWDB=-0.00497307	FXX=0.0056815	LEN=1	MLLD=59.4616	OALT=C	OID=.	OMAPALT=C	OPOS=45981512
chr1	46081940	46081940	T	A	0.99	99	100	2	intronic	NASP	.	.	.	rs2356581	.	.	0.9579	.	1	.	.	.	.	.	.	.	.	.	.	.	.	956.335	snp	FAO=99	FDP=99	FR=.	FRO=0	FSAF=72	FSAR=27	FSRF=0	FSRR=0	FWDB=-0.00358184	FXX=0.009999	LEN=1	MLLD=279.173	OALT=A	OID=.	OMAPALT=A	OPOS=46081940
chr1	46094027	46094027	A	G	1	210	210	1	exonic	GPBP1L1	.	synonymous SNV	GPBP1L1:NM_021639:exon13:c.T1326C:p.S442S	rs1250	.	.	0.2948	.	0.4	.	.	.	.	.	.	.	.	.	.	.	.	2018.74	snp	FAO=211	FDP=211	FR=.	FRO=0	FSAF=111	FSAR=100	FSRF=0	FSRR=0	FWDB=0.0090992	FXX=0	LEN=1	MLLD=65.8117	OALT=G	OID=.	OMAPALT=G	OPOS=46094027
chr1	46095272	46095272	T	C	0.995025	200	201	3	exonic	GPBP1L1	.	synonymous SNV	GPBP1L1:NM_021639:exon12:c.A1248G:p.K416K	rs1135812	.	.	0.2963	.	0.41	.	.	.	.	.	.	.	.	.	.	.	.	1897.12	snp	FAO=200	FDP=200	FR=.	FRO=0	FSAF=91	FSAR=109	FSRF=0	FSRR=0	FWDB=-0.0122051	FXX=0.00497488	LEN=1	MLLD=62.3129	OALT=C	OID=.	OMAPALT=C	OPOS=46095272
chr1	46195375	46195375	T	C	0.997033	336	337	3	exonic	IPP	.	nonsynonymous SNV	IPP:NM_001145349:exon4:c.A791G:p.K264R,IPP:NM_005897:exon4:c.A791G:p.K264R	rs28375469	.	.	0.296	.	0.41	.	.	0.04	D	0.006	B	0	D	0	P	-0.63	T	3210.51	snp	FAO=336	FDP=336	FR=.	FRO=0	FSAF=142	FSAR=194	FSRF=0	FSRR=0	FWDB=0.0169631	FXX=0.00296727	LEN=1	MLLD=274.724	OALT=C	OID=.	OMAPALT=C	OPOS=46195375
chr1	46195434	46195434	G	A	1	192	192	2	exonic	IPP	.	synonymous SNV	IPP:NM_001145349:exon4:c.C732T:p.S244S,IPP:NM_005897:exon4:c.C732T:p.S244S	rs61729320	.	.	0.0084	.	0.011	.	.	.	.	.	.	.	.	.	.	.	.	1834.49	snp	FAO=192	FDP=192	FR=.	FRO=0	FSAF=78	FSAR=114	FSRF=0	FSRR=0	FWDB=-0.0158781	FXX=0	LEN=1	MLLD=218.992	OALT=A	OID=.	OMAPALT=A	OPOS=46195434
chr1	46206540	46206540	A	G	0.990476	208	210	2	intronic	IPP	.	.	.	rs28507722	.	.	0.2958	.	0.41	.	.	.	.	.	.	.	.	.	.	.	.	2019.49	snp	FAO=211	FDP=211	FR=.	FRO=0	FSAF=98	FSAR=113	FSRF=0	FSRR=0	FWDB=-0.00346836	FXX=0	LEN=1	MLLD=70.5906	OALT=G	OID=.	OMAPALT=G	OPOS=46206540
chr1	46476587	46476587	T	G	1	126	126	1	exonic	MAST2	.	nonsynonymous SNV	MAST2:NM_015112:exon10:c.T1164G:p.D388E	rs11211247	.	.	0.7389	.	0.98	.	.	1	T	0	B	0	N	0	P	1.87	T	1205.08	snp	FAO=126	FDP=126	FR=.	FRO=0	FSAF=5	FSAR=121	FSRF=0	FSRR=0	FWDB=0.0274885	FXX=0	LEN=1	MLLD=71.4335	OALT=G	OID=.	OMAPALT=G	OPOS=46476587
chr1	46655158	46655158	T	C	1	349	349	1	exonic	POMGNT1	.	nonsynonymous SNV	POMGNT1:NM_001290129:exon20:c.A1801G:p.M601V,POMGNT1:NM_001290130:exon20:c.A1438G:p.M480V,POMGNT1:NM_001243766:exon21:c.A1867G:p.M623V,POMGNT1:NM_017739:exon21:c.A1867G:p.M623V	rs6659553	CLINSIG=non-pathogenic;CLNDBN=not_specified;CLNREVSTAT=no_assertion_criteria_provided;CLNACC=RCV000153758.2;CLNDSDB=MedGen;CLNDSDBID=CN169374	.	0.9994	.	1	.	.	1	T	0	B	0	N	0	P	-1.76	D	3359.7	snp	FAO=349	FDP=349	FR=.	FRO=0	FSAF=221	FSAR=128	FSRF=0	FSRR=0	FWDB=0.0157986	FXX=0	LEN=1	MLLD=171.96	OALT=C	OID=.	OMAPALT=C	OPOS=46655158
chr1	46810530	46810530	A	G	1	60	60	1	exonic	NSUN4	.	nonsynonymous SNV	NSUN4:NM_001256127:exon2:c.A4G:p.T2A,NSUN4:NM_001256128:exon2:c.A4G:p.T2A,NSUN4:NM_199044:exon2:c.A151G:p.T51A	rs3737744	.	.	0.3313	.	0.52	.	.	0.5	T	0.004	B	0	D	0.002	P	2.54	T	580.867	snp	FAO=60	FDP=60	FR=.	FRO=0	FSAF=13	FSAR=47	FSRF=0	FSRR=0	FWDB=-0.0759591	FXX=0	LEN=1	MLLD=95.8593	OALT=G	OID=.	OMAPALT=G	OPOS=46810530
chr1	46827214	46827214	A	C	0.991071	333	336	2	intronic	NSUN4	.	.	.	rs324414	.	.	0.9797	.	1	.	.	.	.	.	.	.	.	.	.	.	.	3169.07	snp	FAO=333	FDP=333	FR=.	FRO=0	FSAF=166	FSAR=167	FSRF=0	FSRR=0	FWDB=-0.0376733	FXX=0.00892831	LEN=1	MLLD=68.0755	OALT=C	OID=.	OMAPALT=C	OPOS=46827214
chr1	46871986	46871986	T	C	0.987805	243	246	1	exonic	FAAH	.	synonymous SNV	FAAH:NM_001441:exon7:c.T897C:p.C299C	rs324419	.	.	0.837	.	1	.	.	.	.	.	.	.	.	.	.	.	.	2346.9	snp	FAO=246	FDP=246	FR=.	FRO=0	FSAF=124	FSAR=122	FSRF=0	FSRR=0	FWDB=0.0428144	FXX=0	LEN=1	MLLD=58.882	OALT=C	OID=.	OMAPALT=C	OPOS=46871986
chr1	46976837	46976837	C	T	0.920635	58	63	5	exonic	DMBX1	.	synonymous SNV	DMBX1:NM_147192:exon3:c.C579T:p.P193P,DMBX1:NM_172225:exon3:c.C564T:p.P188P	rs1886116	.	.	0.4361	.	0.44	.	.	.	.	.	.	.	.	.	.	.	.	504.677	snp	FAO=59	FDP=63	FR=.	FRO=4	FSAF=27	FSAR=32	FSRF=4	FSRR=0	FWDB=0.0605595	FXX=0.0156226	LEN=1	MLLD=99.9595	OALT=T	OID=.	OMAPALT=T	OPOS=46976837
chr1	47013364	47013364	T	C	1	29	29	1	ncRNA_intronic	MKNK1-AS1	.	.	.	rs1258041	.	.	0.9966	.	1	.	.	.	.	.	.	.	.	.	.	.	.	279.431	snp	FAO=29	FDP=29	FR=.	FRO=0	FSAF=25	FSAR=4	FSRF=0	FSRR=0	FWDB=0.00829389	FXX=0	LEN=1	MLLD=103.154	OALT=C	OID=.	OMAPALT=C	OPOS=47013364
chr1	47024308	47024308	C	T	0.990385	206	208	2	exonic	MKNK1	.	nonsynonymous SNV	MKNK1:NM_001135553:exon13:c.G1214A:p.R405Q,MKNK1:NM_003684:exon14:c.G1337A:p.R446Q	rs34881418	.	.	0.0117	.	0.03	.	.	1	T	0.414	B	0	D	1	D	0.21	T	1946.21	snp	FAO=206	FDP=206	FR=.	FRO=0	FSAF=65	FSAR=141	FSRF=0	FSRR=0	FWDB=-0.00899195	FXX=0.00961492	LEN=1	MLLD=338.105	OALT=T	OID=.	OMAPALT=T	OPOS=47024308
chr1	47108828	47108828	T	C	1	116	116	1	intronic	ATPAF1	.	.	.	rs736188	.	.	0.9946	.	0.99	.	.	.	.	.	.	.	.	.	.	.	.	1108.83	snp	FAO=116	FDP=116	FR=.	FRO=0	FSAF=61	FSAR=55	FSRF=0	FSRR=0	FWDB=0.0418314	FXX=0	LEN=1	MLLD=80.9406	OALT=C	OID=.	OMAPALT=C	OPOS=47108828
chr1	47138444	47138444	C	T	1	189	189	1	intronic	TEX38	.	.	.	rs616249	.	.	.	.	1	.	.	.	.	.	.	.	.	.	.	.	.	1819.61	snp	FAO=189	FDP=189	FR=.	FRO=0	FSAF=105	FSAR=84	FSRF=0	FSRR=0	FWDB=-0.018187	FXX=0	LEN=1	MLLD=221.716	OALT=T	OID=.	OMAPALT=T	OPOS=47138444
chr1	47279175	47279175	C	T	0.994083	504	507	1	exonic	CYP4B1	.	nonsynonymous SNV	CYP4B1:NM_000779:exon5:c.C517T:p.R173W,CYP4B1:NM_001099772:exon5:c.C517T:p.R173W	rs4646487	.	.	0.1292	.	0.26	.	.	0.01	D	0.998	D	0.167	N	1	P	-0.37	T	3816.67	snp	FAO=398	FDP=398	FR=.	FRO=0	FSAF=262	FSAR=136	FSRF=0	FSRR=0	FWDB=0.0023621	FXX=0.00499988	LEN=1	MLLD=279.364	OALT=T	OID=.	OMAPALT=T	OPOS=47279175
chr1	47398496	47398496	A	G	1	112	112	3	exonic	CYP4A11	.	nonsynonymous SNV	CYP4A11:NM_000778:exon11:c.T1301C:p.F434S	rs1126742	.	.	0.1297	.	0.33	.	.	0.66	T	0	B	0.038	N	1	P	-0.24	T	1064.61	snp	FAO=112	FDP=112	FR=.	FRO=0	FSAF=51	FSAR=61	FSRF=0	FSRR=0	FWDB=-0.0611487	FXX=0	LEN=1	MLLD=55.0374	OALT=G	OID=.	OMAPALT=G	OPOS=47398496
chr1	47399967	47399967	G	A	0.987578	159	161	1	exonic	CYP4A11	.	synonymous SNV	CYP4A11:NM_000778:exon8:c.C969T:p.H323H	rs28451040	.	.	0.2187	.	0.53	.	.	.	.	.	.	.	.	.	.	.	.	1491.9	snp	FAO=160	FDP=160	FR=.	FRO=0	FSAF=136	FSAR=24	FSRF=0	FSRR=0	FWDB=0.00797761	FXX=0.0123449	LEN=1	MLLD=69.5457	OALT=A	OID=.	OMAPALT=A	OPOS=47399967
chr1	47495822	47495822	C	T	1	236	236	1	intronic	CYP4X1	.	.	.	rs12141009	.	.	0.2347	.	0.69	.	.	.	.	.	.	.	.	.	.	.	.	2263.78	snp	FAO=236	FDP=236	FR=.	FRO=0	FSAF=92	FSAR=144	FSRF=0	FSRR=0	FWDB=-0.0286657	FXX=0	LEN=1	MLLD=239.745	OALT=T	OID=.	OMAPALT=T	OPOS=47495822
chr1	47571902	47571902	C	T	0.982759	57	58	1	exonic	CYP4Z1	.	synonymous SNV	CYP4Z1:NM_178134:exon9:c.C1170T:p.I390I	rs4926802	.	.	0.3264	.	0.96	.	.	.	.	.	.	.	.	.	.	.	.	530.708	snp	FAO=57	FDP=58	FR=.	FRO=1	FSAF=26	FSAR=31	FSRF=0	FSRR=1	FWDB=0.0107451	FXX=0	LEN=1	MLLD=328.717	OALT=T	OID=.	OMAPALT=T	OPOS=47571902
chr1	47571905	47571905	C	T	0.896552	52	58	2	exonic	CYP4Z1	.	synonymous SNV	CYP4Z1:NM_178134:exon9:c.C1173T:p.T391T	rs28463559	.	.	.	.	0.96	.	.	.	.	.	.	.	.	.	.	.	.	427.064	snp	FAO=52	FDP=58	FR=.	FRO=6	FSAF=26	FSAR=26	FSRF=0	FSRR=6	FWDB=0.0125281	FXX=0	LEN=1	MLLD=48.5548	OALT=T	OID=.	OMAPALT=T	OPOS=47571905
chr1	47583415	47583415	G	T	1	199	199	1	intronic	CYP4Z1	.	.	.	rs6664496	.	.	0.3355	.	0.97	.	.	.	.	.	.	.	.	.	.	.	.	1959.3	snp	FAO=205	FDP=205	FR=.	FRO=0	FSAF=105	FSAR=100	FSRF=0	FSRR=0	FWDB=0.011819	FXX=0	LEN=1	MLLD=325.567	OALT=T	OID=.	OMAPALT=T	OPOS=47583415
chr1	47607281	47607281	C	T	1	65	65	1	exonic	CYP4A22	.	nonsynonymous SNV	CYP4A22:NM_001010969:exon3:c.C376T:p.R126W	rs12564525	.	.	0.2095	.	0.61	.	.	1	T	0	B	0	N	1	P	-0.27	T	615.954	snp	FAO=65	FDP=65	FR=.	FRO=0	FSAF=0	FSAR=65	FSRF=0	FSRR=0	FWDB=0	FXX=0	LEN=1	MLLD=96.2103	OALT=T	OID=.	OMAPALT=T	OPOS=47607281
chr1	47607762	47607762	T	C	0.987461	315	319	1	intronic	CYP4A22	.	.	.	rs2056901	.	.	0.2085	.	0.55	.	.	.	.	.	.	.	.	.	.	.	.	2985.74	snp	FAO=314	FDP=314	FR=.	FRO=0	FSAF=166	FSAR=148	FSRF=0	FSRR=0	FWDB=-0.013364	FXX=0.0156735	LEN=1	MLLD=60.0906	OALT=C	OID=.	OMAPALT=C	OPOS=47607762
chr1	47607785	47607785	G	A	0.9875	316	320	2	exonic	CYP4A22	.	nonsynonymous SNV	CYP4A22:NM_001010969:exon4:c.G388A:p.G130S	rs2056900	.	.	0.2015	.	0.55	.	.	0.01	D	0.997	D	0	D	0.001	P	-0.65	T	2957.43	snp	FAO=315	FDP=315	FR=.	FRO=0	FSAF=166	FSAR=149	FSRF=0	FSRR=0	FWDB=0.00990221	FXX=0.0156245	LEN=1	MLLD=369.987	OALT=A	OID=.	OMAPALT=A	OPOS=47607785
chr1	47607851	47607851	A	T	0.996855	317	318	2	exonic	CYP4A22	.	nonsynonymous SNV	CYP4A22:NM_001010969:exon4:c.A454T:p.N152Y	rs2056899	.	.	0.3865	.	0.98	.	.	1	T	0	B	0	N	1	P	-0.36	T	3011.15	snp	FAO=315	FDP=315	FR=.	FRO=0	FSAF=163	FSAR=152	FSRF=0	FSRR=0	FWDB=0.00560241	FXX=0.00943367	LEN=1	MLLD=340.919	OALT=T	OID=.	OMAPALT=T	OPOS=47607851
chr1	47608983	47608983	G	T	1	6	6	2	exonic	CYP4A22	.	nonsynonymous SNV	CYP4A22:NM_001010969:exon5:c.G553T:p.V185F	rs113777592	.	.	0.2014	.	0.55	.	.	0.03	D	0.872	P	0.213	N	0.999	P	-0.45	T	49.5316	snp	FAO=6	FDP=6	FR=.	FRO=0	FSAF=2	FSAR=4	FSRF=0	FSRR=0	FWDB=-0.0655401	FXX=0	LEN=1	MLLD=53.2021	OALT=T	OID=.	OMAPALT=T	OPOS=47608983
chr1	47609407	47609407	C	T	1	89	89	1	intronic	CYP4A22	.	.	.	rs10890469	.	.	0.1137	.	0.28	.	.	.	.	.	.	.	.	.	.	.	.	857.022	snp	FAO=89	FDP=89	FR=.	FRO=0	FSAF=41	FSAR=48	FSRF=0	FSRR=0	FWDB=0.00600401	FXX=0	LEN=1	MLLD=74.7554	OALT=T	OID=.	OMAPALT=T	OPOS=47609407
chr1	47609489	47609489	T	C	0.994723	377	379	1	exonic	CYP4A22	.	nonsynonymous SNV	CYP4A22:NM_001010969:exon6:c.T691C:p.C231R	rs10789501	.	.	0.338	.	0.94	.	.	1	T	0	B	0	N	0.918	P	-0.17	T	3550.15	snp	FAO=370	FDP=370	FR=.	FRO=0	FSAF=195	FSAR=175	FSRF=0	FSRR=0	FWDB=0.0278516	FXX=0.0263151	LEN=1	MLLD=85.2528	OALT=C	OID=.	OMAPALT=C	OPOS=47609489
chr1	47609668	47609668	T	C	1	241	241	1	intronic	CYP4A22	.	.	.	rs911909	.	.	.	.	0.93	.	.	.	.	.	.	.	.	.	.	.	.	2309.43	snp	FAO=241	FDP=241	FR=.	FRO=0	FSAF=109	FSAR=132	FSRF=0	FSRR=0	FWDB=0.0338659	FXX=0.0398391	LEN=1	MLLD=193.12	OALT=C	OID=.	OMAPALT=C	OPOS=47609668
chr1	47610436	47610436	G	C	0.996109	256	257	4	intronic	CYP4A22	.	.	.	rs147000658	.	.	0.1116	.	0.26	.	.	.	.	.	.	.	.	.	.	.	.	2440.38	snp	FAO=256	FDP=256	FR=.	FRO=0	FSAF=163	FSAR=93	FSRF=0	FSRR=0	FWDB=-0.00783363	FXX=0.0038909	LEN=1	MLLD=287.114	OALT=C	OID=.	OMAPALT=C	OPOS=47610436
chr1	47610574	47610574	C	T	0.995475	440	442	2	exonic	CYP4A22	.	nonsynonymous SNV	CYP4A22:NM_001010969:exon9:c.C1154T:p.P385L	rs61736431	.	.	0.0272	.	0.027	.	.	0	D	0.995	D	0	D	1	D	-0.29	T	3798.78	snp	FAO=398	FDP=398	FR=.	FRO=0	FSAF=230	FSAR=168	FSRF=0	FSRR=0	FWDB=-0.0755393	FXX=0.00499988	LEN=1	MLLD=87.9448	OALT=T	OID=.	OMAPALT=T	OPOS=47610574
chr1	47611598	47611598	T	C	0.990683	319	322	1	exonic	CYP4A22	.	nonsynonymous SNV	CYP4A22:NM_001010969:exon10:c.T1283C:p.L428P	rs2405599	.	.	0.2245	.	0.61	.	.	1	T	0.001	B	0	N	0.002	P	1.64	T	3004.06	snp	FAO=319	FDP=319	FR=.	FRO=0	FSAF=229	FSAR=90	FSRF=0	FSRR=0	FWDB=0.00771724	FXX=0.0123835	LEN=1	MLLD=50.3191	OALT=C	OID=.	OMAPALT=C	OPOS=47611598
chr1	47685455	47685455	T	C	0.988764	88	89	3	exonic	TAL1	.	synonymous SNV	TAL1:NM_001290406:exon3:c.A456G:p.K152K,TAL1:NM_001287347:exon5:c.A933G:p.K311K,TAL1:NM_001290403:exon5:c.A933G:p.K311K,TAL1:NM_001290405:exon5:c.A933G:p.K311K,TAL1:NM_001290404:exon6:c.A933G:p.K311K,TAL1:NM_003189:exon6:c.A933G:p.K311K	rs927462	.	.	.	.	1	.	.	.	.	.	.	.	.	.	.	.	.	832.627	snp	FAO=89	FDP=90	FR=.	FRO=1	FSAF=26	FSAR=63	FSRF=0	FSRR=1	FWDB=0.0296734	FXX=0.0109878	LEN=1	MLLD=115.724	OALT=C	OID=.	OMAPALT=C	OPOS=47685455
chr1	47726087	47726087	T	C	0.987179	154	156	1	exonic	STIL	.	nonsynonymous SNV	STIL:NM_001048166:exon16:c.A2954G:p.H985R,STIL:NM_003035:exon16:c.A2951G:p.H984R,STIL:NM_001282936:exon17:c.A2951G:p.H984R,STIL:NM_001282937:exon17:c.A2900G:p.H967R,STIL:NM_001282938:exon18:c.A2813G:p.H938R,STIL:NM_001282939:exon18:c.A2759G:p.H920R	rs13376679	CLINSIG=non-pathogenic;CLNDBN=not_specified;CLNREVSTAT=criteria_provided\x2c_multiple_submitters\x2c_no_conflicts;CLNACC=RCV000080043.4;CLNDSDB=MedGen;CLNDSDBID=CN169374	.	0.3151	.	0.32	.	.	0.4	T	0.001	B	0.16	N	1	P	2.31	T	1478.62	snp	FAO=156	FDP=156	FR=.	FRO=0	FSAF=95	FSAR=61	FSRF=0	FSRR=0	FWDB=0.0520738	FXX=0.00636902	LEN=1	MLLD=60.1535	OALT=C	OID=.	OMAPALT=C	OPOS=47726087
chr1	47767141	47767141	C	A	1	207	207	1	intronic	STIL	.	.	.	rs6689687	.	.	.	.	0.89	.	.	.	.	.	.	.	.	.	.	.	.	2035.83	snp	FAO=213	FDP=213	FR=.	FRO=0	FSAF=100	FSAR=113	FSRF=0	FSRR=0	FWDB=0.00890069	FXX=0	LEN=1	MLLD=216.779	OALT=A	OID=.	OMAPALT=A	OPOS=47767141
chr1	47767914	47767914	G	A	0.995745	234	235	1	exonic	STIL	.	nonsynonymous SNV	STIL:NM_001048166:exon4:c.C257T:p.A86V,STIL:NM_003035:exon4:c.C257T:p.A86V,STIL:NM_001282936:exon5:c.C257T:p.A86V,STIL:NM_001282937:exon5:c.C257T:p.A86V,STIL:NM_001282938:exon5:c.C257T:p.A86V,STIL:NM_001282939:exon5:c.C257T:p.A86V	rs3125630	CLINSIG=non-pathogenic|probable-non-pathogenic;CLNDBN=Primary_autosomal_recessive_microcephaly_7|not_specified;CLNREVSTAT=no_assertion_criteria_provided|no_assertion_criteria_provided;CLNACC=RCV000020526.1|RCV000147687.1;CLNDSDB=GeneReviews:MedGen:OMIM:Orphanet|MedGen;CLNDSDBID=NBK9587:C2675187:612703:ORPHA2512|CN169374	.	0.477	.	0.88	.	.	1	T	0	B	0	N	1	P	1.87	T	2247.55	snp	FAO=235	FDP=235	FR=.	FRO=0	FSAF=136	FSAR=99	FSRF=0	FSRR=0	FWDB=-0.00737931	FXX=0	LEN=1	MLLD=79.3789	OALT=A	OID=.	OMAPALT=A	OPOS=47767914
chr1	47842431	47842431	G	A	0.965116	249	258	2	UTR3	CMPK1	NM_016308:c.*14G>A,NM_001136140:c.*14G>A	.	.	rs3125648	.	.	0.9983	.	1	.	.	.	.	.	.	.	.	.	.	.	.	2306.74	snp	FAO=250	FDP=256	FR=.	FRO=6	FSAF=136	FSAR=114	FSRF=2	FSRR=4	FWDB=0.0358496	FXX=0.0115826	LEN=1	MLLD=62.0255	OALT=A	OID=.	OMAPALT=A	OPOS=47842431
chr1	48697733	48697733	T	G	1	93	93	2	exonic	SLC5A9	.	nonsynonymous SNV	SLC5A9:NM_001011547:exon7:c.T807G:p.I269M,SLC5A9:NM_001135181:exon8:c.T882G:p.I294M	rs212991	.	.	0.9986	.	1	.	.	1	T	0.001	B	0	N	0	P	-2.35	D	882.28	snp	FAO=93	FDP=93	FR=.	FRO=0	FSAF=17	FSAR=76	FSRF=0	FSRR=0	FWDB=-0.00890717	FXX=0	LEN=1	MLLD=338.338	OALT=G	OID=.	OMAPALT=G	OPOS=48697733
chr1	48697928	48697928	T	C	1	5	5	2	intronic	SLC5A9	.	.	.	rs1004833	.	.	.	.	0.4	.	.	.	.	.	.	.	.	.	.	.	.	38.3456	snp	FAO=5	FDP=5	FR=.	FRO=0	FSAF=4	FSAR=1	FSRF=0	FSRR=0	FWDB=0.00621641	FXX=0	LEN=1	MLLD=196.456	OALT=C	OID=.	OMAPALT=C	OPOS=48697928
chr1	48708133	48708133	C	A	0.362205	46	127	1	exonic	SLC5A9	.	nonsynonymous SNV	SLC5A9:NM_001011547:exon13:c.C1682A:p.T561K,SLC5A9:NM_001135181:exon14:c.C1757A:p.T586K	.	.	.	.	.	.	.	.	0.34	T	0	B	0.03	N	1	N	-1.22	T	143.694	snp	FAO=47	FDP=127	FR=.	FRO=80	FSAF=29	FSAR=18	FSRF=50	FSRR=30	FWDB=-0.00217577	FXX=0	LEN=1	MLLD=210.897	OALT=A	OID=.	OMAPALT=A	OPOS=48708133
chr1	48869409	48869409	C	T	0.984615	64	65	2	intronic	SPATA6	.	.	.	rs41296157	.	.	.	.	0.067	.	.	.	.	.	.	.	.	.	.	.	.	590.732	snp	FAO=64	FDP=65	FR=.	FRO=1	FSAF=23	FSAR=41	FSRF=1	FSRR=0	FWDB=-0.0154702	FXX=0	LEN=1	MLLD=70.7898	OALT=T	OID=.	OMAPALT=T	OPOS=48869409
chr1	49100332	49100332	C	T	0.984456	190	193	2	intronic	AGBL4	.	.	.	rs319983	.	.	.	.	0.6	.	.	.	.	.	.	.	.	.	.	.	.	1764.5	snp	FAO=190	FDP=193	FR=.	FRO=3	FSAF=90	FSAR=100	FSRF=0	FSRR=3	FWDB=-0.0274213	FXX=0	LEN=1	MLLD=61.6189	OALT=T	OID=.	OMAPALT=T	OPOS=49100332
chr1	49224584	49224584	G	T	1	129	129	1	exonic	BEND5	.	synonymous SNV	BEND5:NM_001302082:exon3:c.C226A:p.R76R,BEND5:NM_024603:exon3:c.C733A:p.R245R	rs1128934	.	.	0.885	.	0.89	.	.	.	.	.	.	.	.	.	.	.	.	1242.06	snp	FAO=129	FDP=129	FR=.	FRO=0	FSAF=68	FSAR=61	FSRF=0	FSRR=0	FWDB=0.0170929	FXX=0	LEN=1	MLLD=228.841	OALT=T	OID=.	OMAPALT=T	OPOS=49224584
chr1	49511424	49511424	A	G	0.994083	168	169	1	exonic	AGBL4	.	synonymous SNV	AGBL4:NM_032785:exon5:c.T426C:p.H142H	rs3934240	.	.	0.2209	.	0.48	.	.	.	.	.	.	.	.	.	.	.	.	1617.53	snp	FAO=168	FDP=168	FR=.	FRO=0	FSAF=125	FSAR=43	FSRF=0	FSRR=0	FWDB=-0.0233395	FXX=0.00591681	LEN=1	MLLD=72.4721	OALT=G	OID=.	OMAPALT=G	OPOS=49511424
chr1	50572096	50572096	C	A	0.981308	105	107	4	intronic	ELAVL4	.	.	.	rs12138061	.	.	0.2253	.	0.35	.	.	.	.	.	.	.	.	.	.	.	.	970.222	snp	FAO=105	FDP=107	FR=.	FRO=2	FSAF=55	FSAR=50	FSRF=0	FSRR=2	FWDB=-0.0811146	FXX=0	LEN=1	MLLD=46.7226	OALT=A	OID=.	OMAPALT=A	OPOS=50572096
chr1	50661411	50661411	C	T	0.958824	163	170	5	exonic	ELAVL4	.	synonymous SNV	ELAVL4:NM_001144774:exon5:c.C687T:p.P229P,ELAVL4:NM_001144775:exon5:c.C795T:p.P265P,ELAVL4:NM_001144776:exon5:c.C687T:p.P229P,ELAVL4:NM_001144777:exon5:c.C696T:p.P232P,ELAVL4:NM_001294348:exon5:c.C702T:p.P234P,ELAVL4:NM_021952:exon5:c.C687T:p.P229P	rs2480683	.	.	0.9693	.	1	.	.	.	.	.	.	.	.	.	.	.	.	1487.06	snp	FAO=164	FDP=170	FR=.	FRO=6	FSAF=69	FSAR=95	FSRF=5	FSRR=1	FWDB=0.045158	FXX=0	LEN=1	MLLD=222.053	OALT=T	OID=.	OMAPALT=T	OPOS=50661411
chr1	50666515	50666515	C	T	0.98995	197	199	6	exonic	ELAVL4	.	nonsynonymous SNV	ELAVL4:NM_021952:exon7:c.C808T:p.P270S	rs2494876	.	.	0.9206	.	0.92	.	.	0.67	T	0.001	B	0.001	N	0	P	2.89	T	1854.68	snp	FAO=198	FDP=198	FR=.	FRO=0	FSAF=96	FSAR=102	FSRF=0	FSRR=0	FWDB=0.0117378	FXX=0.0246293	LEN=1	MLLD=52.1726	OALT=T	OID=.	OMAPALT=T	OPOS=50666515
chr1	50884230	50884230	G	C	0.826087	38	46	1	UTR3	DMRTA2	NM_032110:c.*107C>G	.	.	rs1296714	.	.	.	.	0.98	.	.	.	.	.	.	.	.	.	.	.	.	432.154	snp	FAO=45	FDP=46	FR=.,HEALED	FRO=0	FSAF=28	FSAR=17	FSRF=0	FSRR=0	FWDB=0.0252993	FXX=0	LEN=1	MLLD=330.242	OALT=C	OID=.	OMAPALT=C	OPOS=50884230
chr1	51826921	51826921	T	C	0.991228	226	228	1	exonic	EPS15	.	nonsynonymous SNV	EPS15:NM_001159969:exon12:c.A1524G:p.I508M,EPS15:NM_001981:exon24:c.A2466G:p.I822M	rs17567	.	.	0.2305	.	0.57	.	.	0.25	T	0.001	B	.	.	0	P	0.98	T	2152.49	snp	FAO=227	FDP=227	FR=.	FRO=0	FSAF=107	FSAR=120	FSRF=0	FSRR=0	FWDB=0.0326584	FXX=0.00438577	LEN=1	MLLD=69.8597	OALT=C	OID=.	OMAPALT=C	OPOS=51826921
chr1	51873951	51873951	G	A	0.993333	298	300	1	exonic	EPS15	.	synonymous SNV	EPS15:NM_001159969:exon3:c.C387T:p.Y129Y,EPS15:NM_001981:exon15:c.C1329T:p.Y443Y	rs1065754	.	.	0.6548	.	0.99	.	.	.	.	.	.	.	.	.	.	.	.	2835.29	snp	FAO=298	FDP=298	FR=.	FRO=0	FSAF=143	FSAR=155	FSRF=0	FSRR=0	FWDB=-0.0154022	FXX=0.00666644	LEN=1	MLLD=370.251	OALT=A	OID=.	OMAPALT=A	OPOS=51873951
chr1	52266242	52266242	G	A	0.991202	338	341	3	exonic	NRD1	.	synonymous SNV	NRD1:NM_001101662:exon21:c.C2427T:p.P809P,NRD1:NM_001242361:exon23:c.C2235T:p.P745P,NRD1:NM_002525:exon23:c.C2631T:p.P877P	rs8375	.	.	0.5024	.	0.83	.	.	.	.	.	.	.	.	0	P	.	.	3187.22	snp	FAO=338	FDP=338	FR=.	FRO=0	FSAF=176	FSAR=162	FSRF=0	FSRR=0	FWDB=0.00943032	FXX=0.0087974	LEN=1	MLLD=231.104	OALT=A	OID=.	OMAPALT=A	OPOS=52266242
chr1	52290984	52290984	T	G	0.975309	79	81	1	exonic	NRD1	.	synonymous SNV	NRD1:NM_001101662:exon6:c.A1011C:p.G337G,NRD1:NM_001242361:exon8:c.A819C:p.G273G,NRD1:NM_002525:exon8:c.A1215C:p.G405G	rs11205896	.	.	0.5013	.	0.83	.	.	.	.	.	.	.	.	.	.	.	.	746.678	snp	FAO=79	FDP=79	FR=.	FRO=0	FSAF=12	FSAR=67	FSRF=0	FSRR=0	FWDB=0.0851035	FXX=0.0246883	LEN=1	MLLD=61.5106	OALT=G	OID=.	OMAPALT=G	OPOS=52290984
chr1	52306064	52306066	TCT	-	0.85567	166	194	2	exonic	NRD1	.	nonframeshift deletion	NRD1:NM_001101662:exon2:c.462_464del:p.154_155del,NRD1:NM_001242361:exon2:c.66_68del:p.22_23del,NRD1:NM_002525:exon2:c.462_464del:p.154_155del	rs35723519	.	ID=COSM1237693;OCCURENCE=1(thyroid)	0.5316	.	0.94	.	.	.	.	.	.	.	.	.	.	.	.	891.456	del	FAO=178	FDP=189	FR=.	FRO=11	FSAF=96	FSAR=82	FSRF=6	FSRR=5	FWDB=0.051103	FXX=0.00526288	LEN=3	MLLD=174.543	OALT=-	OID=.	OMAPALT=A	OPOS=52306064
chr1	52402956	52402956	G	A	0.993976	165	166	3	intronic	RAB3B	.	.	.	rs10888742	.	.	0.9534	.	1	.	.	.	.	.	.	.	.	.	.	.	.	1563.03	snp	FAO=165	FDP=165	FR=.	FRO=0	FSAF=80	FSAR=85	FSRF=0	FSRR=0	FWDB=0.0217877	FXX=0.00602373	LEN=1	MLLD=291.872	OALT=A	OID=.	OMAPALT=A	OPOS=52402956
chr1	52489322	52489322	G	A	0.990476	208	210	3	intronic	TXNDC12	.	.	.	rs2783178	.	.	.	.	1	.	.	.	.	.	.	.	.	.	.	.	.	1996.78	snp	FAO=209	FDP=209	FR=.	FRO=0	FSAF=94	FSAR=115	FSRF=0	FSRR=0	FWDB=-0.0506007	FXX=0.00476168	LEN=1	MLLD=126.131	OALT=A	OID=.	OMAPALT=A	OPOS=52489322
chr1	52820226	52820226	G	A	1	228	228	1	intronic	CC2D1B	.	.	.	rs2820334	.	.	1	.	1	.	.	.	.	.	.	.	.	.	.	.	.	2192.11	snp	FAO=228	FDP=228	FR=.	FRO=0	FSAF=94	FSAR=134	FSRF=0	FSRR=0	FWDB=-0.0504062	FXX=0	LEN=1	MLLD=185.244	OALT=A	OID=.	OMAPALT=A	OPOS=52820226
chr1	52991638	52991638	C	T	0.992908	140	141	2	exonic	ZCCHC11	.	synonymous SNV	ZCCHC11:NM_001009881:exon2:c.G315A:p.P105P,ZCCHC11:NM_015269:exon2:c.G315A:p.P105P	rs12123698	.	.	0.3342	.	0.52	.	.	.	.	.	.	.	.	.	.	.	.	1318.88	snp	FAO=140	FDP=140	FR=.	FRO=0	FSAF=71	FSAR=69	FSRF=0	FSRR=0	FWDB=-0.0575738	FXX=0.0070917	LEN=1	MLLD=57.2428	OALT=T	OID=.	OMAPALT=T	OPOS=52991638
chr1	53072454	53072454	T	C	0.995935	245	246	3	exonic	GPX7	.	synonymous SNV	GPX7:NM_015696:exon2:c.T237C:p.F79F	rs1970951	.	.	0.8366	.	0.97	.	.	.	.	.	.	.	.	.	.	.	.	2332.36	snp	FAO=245	FDP=245	FR=.	FRO=0	FSAF=118	FSAR=127	FSRF=0	FSRR=0	FWDB=0.007375	FXX=0.00406488	LEN=1	MLLD=269.461	OALT=C	OID=.	OMAPALT=C	OPOS=53072454
chr1	53099085	53099085	C	T	1	107	107	1	UTR5	FAM159A	NM_001042693:c.-81C>T	.	.	rs142476797	.	.	.	.	0.046	.	.	.	.	.	.	.	.	.	.	.	.	1037.26	snp	FAO=108	FDP=108	FR=.	FRO=0	FSAF=68	FSAR=40	FSRF=0	FSRR=0	FWDB=0.0455451	FXX=0	LEN=1	MLLD=144.599	OALT=T	OID=.	OMAPALT=T	OPOS=53099085
chr1	53163877	53163877	C	G	0.290323	36	124	1	intronic	COA7	.	.	.	.	.	.	.	.	.	.	.	.	.	.	.	.	.	.	.	.	.	80.0261	snp	FAO=36	FDP=124	FR=.	FRO=88	FSAF=22	FSAR=14	FSRF=27	FSRR=61	FWDB=0.00172049	FXX=0	LEN=1	MLLD=267.511	OALT=G	OID=.	OMAPALT=G	OPOS=53163877
chr1	53250650	53250650	G	A	0.984615	128	130	3	exonic	ZYG11B	.	synonymous SNV	ZYG11B:NM_024646:exon5:c.G1194A:p.G398G	rs6588443	.	.	0.4449	.	0.98	.	.	.	.	.	.	.	.	.	.	.	.	1202.54	snp	FAO=128	FDP=130	FR=.	FRO=2	FSAF=51	FSAR=77	FSRF=1	FSRR=1	FWDB=0.0655766	FXX=0	LEN=1	MLLD=62.302	OALT=A	OID=.	OMAPALT=A	OPOS=53250650
chr1	53323492	53323492	C	A	1	138	138	1	intronic	ZYG11A	.	.	.	rs10788945	.	.	.	.	0.99	.	.	.	.	.	.	.	.	.	.	.	.	1325.81	snp	FAO=138	FDP=138	FR=.	FRO=0	FSAF=70	FSAR=68	FSRF=0	FSRR=0	FWDB=-0.0141302	FXX=0	LEN=1	MLLD=116.211	OALT=A	OID=.	OMAPALT=A	OPOS=53323492
chr1	53535478	53535478	G	A	0.993827	161	162	1	exonic	PODN	.	nonsynonymous SNV	PODN:NM_001199082:exon2:c.G95A:p.R32H,PODN:NM_153703:exon2:c.G95A:p.R32H,PODN:NM_001199081:exon3:c.G38A:p.R13H,PODN:NM_001199080:exon4:c.G38A:p.R13H	rs1288386	.	.	0.4201	.	0.63	.	.	0.35	T	0.345	B	.	.	1	P	0.81	T	1536.41	snp	FAO=161	FDP=161	FR=.	FRO=0	FSAF=86	FSAR=75	FSRF=0	FSRR=0	FWDB=0.00488558	FXX=0.00617246	LEN=1	MLLD=280.877	OALT=A	OID=.	OMAPALT=A	OPOS=53535478
chr1	53537266	53537266	G	A	0.987395	235	238	1	exonic	PODN	.	synonymous SNV	PODN:NM_153703:exon3:c.G516A:p.T172T,PODN:NM_001199081:exon4:c.G459A:p.T153T,PODN:NM_001199080:exon5:c.G459A:p.T153T	rs1769316	.	.	0.4691	.	0.76	.	.	.	.	.	.	.	.	.	.	.	.	2211.76	snp	FAO=236	FDP=236	FR=.	FRO=0	FSAF=142	FSAR=94	FSRF=0	FSRR=0	FWDB=0.0297815	FXX=0.00840301	LEN=1	MLLD=70.6626	OALT=A	OID=.	OMAPALT=A	OPOS=53537266
chr1	53544439	53544439	G	A	0.977528	174	178	1	exonic	PODN	.	synonymous SNV	PODN:NM_001199082:exon4:c.G975A:p.P325P,PODN:NM_153703:exon8:c.G1401A:p.P467P,PODN:NM_001199081:exon9:c.G1344A:p.P448P,PODN:NM_001199080:exon10:c.G1344A:p.P448P	rs1288388	.	.	0.728	.	0.77	.	.	.	.	.	.	.	.	.	.	.	.	1658.14	snp	FAO=175	FDP=175	FR=.	FRO=0	FSAF=71	FSAR=104	FSRF=0	FSRR=0	FWDB=0.0332889	FXX=0.016853	LEN=1	MLLD=159.654	OALT=A	OID=.	OMAPALT=A	OPOS=53544439
chr1	53544597	53544597	T	C	0.993007	142	143	1	exonic	PODN	.	nonsynonymous SNV	PODN:NM_001199082:exon4:c.T1133C:p.V378A,PODN:NM_153703:exon8:c.T1559C:p.V520A,PODN:NM_001199081:exon9:c.T1502C:p.V501A,PODN:NM_001199080:exon10:c.T1502C:p.V501A	rs1288389	.	.	0.8881	.	0.9	.	.	1	T	0	B	0.027	N	1	P	3.72	T	1354.25	snp	FAO=142	FDP=142	FR=.	FRO=0	FSAF=68	FSAR=74	FSRF=0	FSRR=0	FWDB=-0.017507	FXX=0.00699252	LEN=1	MLLD=195.008	OALT=C	OID=.	OMAPALT=C	OPOS=53544597
chr1	53553702	53553702	A	G	0.997921	480	481	1	exonic	SLC1A7	.	synonymous SNV	SLC1A7:NM_001287595:exon11:c.T1839C:p.S613S,SLC1A7:NM_006671:exon11:c.T1662C:p.S554S	rs1288400	.	.	0.9988	.	1	.	.	.	.	.	.	.	.	.	.	.	.	3844	snp	FAO=399	FDP=399	FR=.	FRO=0	FSAF=202	FSAR=197	FSRF=0	FSRR=0	FWDB=3.09384e-05	FXX=0.00249994	LEN=1	MLLD=132.564	OALT=G	OID=.	OMAPALT=G	OPOS=53553702
chr1	53553754	53553754	T	C	0.982684	227	231	1	exonic	SLC1A7	.	nonsynonymous SNV	SLC1A7:NM_001287595:exon11:c.A1787G:p.Q596R,SLC1A7:NM_006671:exon11:c.A1610G:p.Q537R	rs1288401	.	.	0.7287	.	0.77	.	.	0.4	T	0	B	0.001	N	0	P	0.79	T	2121.13	snp	FAO=227	FDP=227	FR=.	FRO=0	FSAF=132	FSAR=95	FSRF=0	FSRR=0	FWDB=0.0155853	FXX=0.0173153	LEN=1	MLLD=198.493	OALT=C	OID=.	OMAPALT=C	OPOS=53553754
chr1	53558270	53558270	A	G	0.99435	176	177	1	exonic	SLC1A7	.	synonymous SNV	SLC1A7:NM_001287597:exon6:c.T771C:p.R257R,SLC1A7:NM_001287595:exon7:c.T987C:p.R329R,SLC1A7:NM_006671:exon7:c.T987C:p.R329R	rs1288406	.	.	0.8402	.	0.96	.	.	.	.	.	.	.	.	.	.	.	.	1671.08	snp	FAO=176	FDP=176	FR=.	FRO=0	FSAF=63	FSAR=113	FSRF=0	FSRR=0	FWDB=-0.00676985	FXX=0.0056494	LEN=1	MLLD=70.58	OALT=G	OID=.	OMAPALT=G	OPOS=53558270
chr1	53676448	53676448	G	A	0.994898	390	392	1	exonic	CPT2	.	nonsynonymous SNV	CPT2:NM_000098:exon4:c.G1102A:p.V368I	rs1799821	CLINSIG=other|non-pathogenic|non-pathogenic;CLNDBN=Encephalopathy\x2c_acute\x2c_infection-induced\x2c_4\x2c_susceptibility_to|not_specified|not_provided;CLNREVSTAT=no_assertion_criteria_provided|criteria_provided\x2c_single_submitter|criteria_provided\x2c_single_submitter;CLNACC=RCV000023026.1|RCV000078116.3|RCV000124601.1;CLNDSDB=MedGen:OMIM:Orphanet|MedGen|MedGen;CLNDSDBID=C3280160:614212:ORPHA…	.	0.5416	.	0.73	.	.	1	T	0.011	B	0.005	N	0.999	P	-2.47	D	3665.04	snp	FAO=386	FDP=386	FR=.	FRO=0	FSAF=193	FSAR=193	FSRF=0	FSRR=0	FWDB=-0.0144736	FXX=0.0153057	LEN=1	MLLD=221.419	OALT=A	OID=.	OMAPALT=A	OPOS=53676448
chr1	53712727	53712727	C	T	1	79	79	1	exonic	LRP8	.	nonsynonymous SNV	LRP8:NM_017522:exon16:c.G2066A:p.R689Q,LRP8:NM_033300:exon17:c.G2345A:p.R782Q,LRP8:NM_001018054:exon18:c.G2678A:p.R893Q,LRP8:NM_004631:exon19:c.G2855A:p.R952Q	rs5174	CLINSIG=other;CLNDBN=Myocardial_infarction_1;CLNREVSTAT=no_assertion_criteria_provided;CLNACC=RCV000007411.1;CLNDSDB=MedGen:OMIM;CLNDSDBID=C1838021:608446	.	0.3955	.	0.43	.	.	0.05	D	1	D	.	.	0	P	-2.75	D	760.764	snp	FAO=79	FDP=79	FR=.	FRO=0	FSAF=29	FSAR=50	FSRF=0	FSRR=0	FWDB=-0.000963104	FXX=0	LEN=1	MLLD=74.3245	OALT=T	OID=.	OMAPALT=T	OPOS=53712727
chr1	53716416	53716416	G	A	0.988571	173	175	1	exonic	LRP8	.	synonymous SNV	LRP8:NM_017522:exon15:c.C2010T:p.D670D,LRP8:NM_033300:exon15:c.C2112T:p.D704D,LRP8:NM_001018054:exon17:c.C2622T:p.D874D,LRP8:NM_004631:exon17:c.C2622T:p.D874D	rs3737983	.	.	0.4112	.	0.73	.	.	.	.	.	.	.	.	.	.	.	.	1668.67	snp	FAO=174	FDP=174	FR=.	FRO=0	FSAF=95	FSAR=79	FSRF=0	FSRR=0	FWDB=-0.00858234	FXX=0.011363	LEN=1	MLLD=250.589	OALT=A	OID=.	OMAPALT=A	OPOS=53716416
chr1	53732315	53732315	G	T	1	222	222	1	exonic	LRP8	.	synonymous SNV	LRP8:NM_033300:exon7:c.C747A:p.G249G,LRP8:NM_017522:exon8:c.C870A:p.G290G,LRP8:NM_001018054:exon9:c.C1257A:p.G419G,LRP8:NM_004631:exon9:c.C1257A:p.G419G	rs2297660	.	.	0.4013	.	0.64	.	.	.	.	.	.	.	.	0	P	.	.	2154.62	snp	FAO=225	FDP=225	FR=.	FRO=0	FSAF=112	FSAR=113	FSRF=0	FSRR=0	FWDB=0.0287588	FXX=0	LEN=1	MLLD=262.24	OALT=T	OID=.	OMAPALT=T	OPOS=53732315
chr1	53930360	53930360	G	A	1	22	22	1	exonic	DMRTB1	.	synonymous SNV	DMRTB1:NM_033067:exon3:c.G801A:p.P267P	rs61738842	.	.	0.0762	.	0.077	.	.	.	.	.	.	.	.	.	.	.	.	201.643	snp	FAO=22	FDP=22	FR=.	FRO=0	FSAF=18	FSAR=4	FSRF=0	FSRR=0	FWDB=0.0235256	FXX=0	LEN=1	MLLD=56.864	OALT=A	OID=.	OMAPALT=A	OPOS=53930360
chr1	53974987	53974987	G	T	1	163	163	1	intronic	GLIS1	.	.	.	rs10749691	.	.	0.8076	.	0.81	.	.	.	.	.	.	.	.	.	.	.	.	1622	snp	FAO=169	FDP=169	FR=.	FRO=0	FSAF=47	FSAR=122	FSRF=0	FSRR=0	FWDB=-0.0210124	FXX=0	LEN=1	MLLD=64.1492	OALT=T	OID=.	OMAPALT=T	OPOS=53974987
chr1	54344282	54344282	C	A	0.994413	356	358	3	intronic	YIPF1	.	.	.	rs2272928	.	.	0.5536	.	0.86	.	.	.	.	.	.	.	.	.	.	.	.	3387.32	snp	FAO=356	FDP=356	FR=.	FRO=0	FSAF=180	FSAR=176	FSRF=0	FSRR=0	FWDB=-0.00331654	FXX=0.00558644	LEN=1	MLLD=259.289	OALT=A	OID=.	OMAPALT=A	OPOS=54344282
chr1	54370306	54370306	G	A	0.976959	212	217	3	intronic	DIO1	.	.	.	rs2294512	.	.	0.2648	.	0.63	.	.	.	.	.	.	.	.	.	.	.	.	1951.07	snp	FAO=212	FDP=217	FR=.	FRO=5	FSAF=89	FSAR=123	FSRF=4	FSRR=1	FWDB=0.0201187	FXX=0	LEN=1	MLLD=259.625	OALT=A	OID=.	OMAPALT=A	OPOS=54370306
chr1	54375570	54375570	C	A	1	131	131	1	intronic	DIO1	.	.	.	rs2235544	.	.	0.5034	.	0.74	.	Name=Thyroid hormone levels,Multiple myeloma (hyperdiploidy)	.	.	.	.	.	.	.	.	.	.	1287.38	snp	FAO=135	FDP=135	FR=.	FRO=0	FSAF=80	FSAR=55	FSRF=0	FSRR=0	FWDB=0.00640694	FXX=0	LEN=1	MLLD=341.996	OALT=A	OID=.	OMAPALT=A	OPOS=54375570
chr1	54476027	54476027	A	T	0.332203	98	295	1	exonic	LDLRAD1	.	nonsynonymous SNV	LDLRAD1:NM_001276392:exon3:c.T280A:p.S94T,LDLRAD1:NM_001276394:exon3:c.T130A:p.S44T,LDLRAD1:NM_001276393:exon4:c.T268A:p.S90T,LDLRAD1:NM_001010978:exon5:c.T397A:p.S133T	.	.	.	.	.	.	.	.	0.41	T	0.634	P	0.169	N	0.999	N	0.34	T	246.762	snp	FAO=98	FDP=294	FR=.	FRO=196	FSAF=50	FSAR=48	FSRF=77	FSRR=119	FWDB=-0.0240907	FXX=0.00338972	LEN=1	MLLD=65.5453	OALT=T	OID=.	OMAPALT=T	OPOS=54476027
chr1	54607051	54607051	A	G	1	217	217	1	exonic	CDCP2	.	synonymous SNV	CDCP2:NM_201546:exon3:c.T483C:p.Y161Y	rs671103	.	.	1	.	1	.	.	.	.	.	.	.	.	.	.	.	.	2108.6	snp	FAO=219	FDP=219	FR=.	FRO=0	FSAF=143	FSAR=76	FSRF=0	FSRR=0	FWDB=-0.0169158	FXX=0	LEN=1	MLLD=281.006	OALT=G	OID=.	OMAPALT=G	OPOS=54607051
chr1	54683856	54683856	C	G	0.982456	112	114	3	exonic	MRPL37	.	synonymous SNV	MRPL37:NM_016491:exon7:c.C1206G:p.G402G	rs15921	.	.	0.2165	.	0.59	.	.	.	.	.	.	.	.	.	.	.	.	1060.79	snp	FAO=113	FDP=113	FR=.	FRO=0	FSAF=54	FSAR=59	FSRF=0	FSRR=0	FWDB=-0.00799012	FXX=0.0173898	LEN=1	MLLD=61.6698	OALT=G	OID=.	OMAPALT=G	OPOS=54683856
chr1	55014013	55014013	C	T	1	108	108	1	exonic	ACOT11	.	nonsynonymous SNV	ACOT11:NM_015547:exon1:c.C31T:p.R11W,ACOT11:NM_147161:exon1:c.C31T:p.R11W	rs34630746	.	.	0.0521	.	0.21	.	.	0.07	T	1	D	0.138	N	1	D	2.86	T	1049.56	snp	FAO=109	FDP=109	FR=.	FRO=0	FSAF=63	FSAR=46	FSRF=0	FSRR=0	FWDB=-0.00490626	FXX=0	LEN=1	MLLD=290.213	OALT=T	OID=.	OMAPALT=T	OPOS=55014013
chr1	55069986	55069986	T	C	0.69395	195	281	1	intronic	ACOT11	.	.	.	rs746503	.	.	0.6329	.	0.64	.	.	.	.	.	.	.	.	.	.	.	.	2554.74	snp	FAO=268	FDP=268	FR=.	FRO=0	FSAF=162	FSAR=106	FSRF=0	FSRR=0	FWDB=0.0256279	FXX=0.0462617	LEN=1	MLLD=60.1497	OALT=C	OID=.	OMAPALT=C	OPOS=55069986
chr1	55074840	55074840	T	A	1	142	142	1	UTR3	ACOT11	NM_147161:c.*55T>A	.	.	rs1617287	.	.	.	.	0.55	.	.	.	.	.	.	.	.	.	.	.	.	1353.4	snp	FAO=142	FDP=142	FR=.	FRO=0	FSAF=64	FSAR=78	FSRF=0	FSRR=0	FWDB=-0.063341	FXX=0	LEN=1	MLLD=111.043	OALT=A	OID=.	OMAPALT=A	OPOS=55074840
chr1	55075452	55075452	G	A	1	265	265	1	exonic	FAM151A	.	nonsynonymous SNV	FAM151A:NM_176782:exon8:c.C1247T:p.A416V	rs1368883	.	.	0.5208	.	0.54	.	.	0.05	D	0.12	B	0.268	N	1	P	2.78	T	2454.8	snp	FAO=256	FDP=256	FR=.	FRO=0	FSAF=119	FSAR=137	FSRF=0	FSRR=0	FWDB=0.0246266	FXX=0.033961	LEN=1	MLLD=232.028	OALT=A	OID=.	OMAPALT=A	OPOS=55075452
chr1	55118566	55118566	C	G	1	173	173	1	ncRNA_exonic	MROH7-TTC4	.	.	.	rs1655520	.	.	0.9982	.	1	.	.	.	.	.	.	.	.	.	.	.	.	1923.15	snp	FAO=203	FDP=203	FR=.	FRO=0	FSAF=117	FSAR=86	FSRF=0	FSRR=0	FWDB=0.0321166	FXX=0	LEN=1	MLLD=335.556	OALT=G	OID=.	OMAPALT=G	OPOS=55118566
chr1	55119289	55119289	G	C	0.998069	517	518	1	exonic	MROH7	.	synonymous SNV	MROH7:NM_001039464:exon3:c.G690C:p.L230L	rs9332417	.	.	0.5896	.	0.59	.	.	.	.	.	.	.	.	.	.	.	.	3852.54	snp	FAO=400	FDP=400	FR=.	FRO=0	FSAF=186	FSAR=214	FSRF=0	FSRR=0	FWDB=0.024427	FXX=0	LEN=1	MLLD=69.3181	OALT=C	OID=.	OMAPALT=C	OPOS=55119289
chr1	55119534	55119534	C	T	1	231	231	2	exonic	MROH7	.	nonsynonymous SNV	MROH7:NM_001039464:exon3:c.C935T:p.S312F	rs17399810	.	.	0.2389	.	0.24	.	.	0.03	D	1	D	0.52	N	0.014	P	3.47	T	2219.31	snp	FAO=232	FDP=232	FR=.	FRO=0	FSAF=97	FSAR=135	FSRF=0	FSRR=0	FWDB=0.0458015	FXX=0	LEN=1	MLLD=64.0243	OALT=T	OID=.	OMAPALT=T	OPOS=55119534
chr1	55119546	55119546	A	G	0.995671	230	231	1	exonic	MROH7	.	nonsynonymous SNV	MROH7:NM_001039464:exon3:c.A947G:p.E316G	rs1655518	.	.	0.9982	.	1	.	.	1	T	0	B	0.483	N	1	P	3.68	T	2219.62	snp	FAO=232	FDP=232	FR=.	FRO=0	FSAF=96	FSAR=136	FSRF=0	FSRR=0	FWDB=0.0574342	FXX=0	LEN=1	MLLD=284.211	OALT=G	OID=.	OMAPALT=G	OPOS=55119546
chr1	55139741	55139741	A	G	0.993671	157	158	1	exonic	MROH7	.	nonsynonymous SNV	MROH7:NM_001291332:exon8:c.A407G:p.H136R,MROH7:NM_001039464:exon10:c.A1853G:p.H618R	rs570218	.	.	0.7902	.	1	.	.	1	T	0	B	0.004	N	0	P	4.76	T	1521.24	snp	FAO=158	FDP=158	FR=.	FRO=0	FSAF=68	FSAR=90	FSRF=0	FSRR=0	FWDB=-0.00592294	FXX=0.00628891	LEN=1	MLLD=173.146	OALT=G	OID=.	OMAPALT=G	OPOS=55139741
chr1	55174782	55174782	G	A	0.255814	33	129	4	ncRNA_intronic	MROH7-TTC4	.	.	.	.	.	.	.	.	.	.	.	.	.	.	.	.	.	.	.	.	.	60.3384	snp	FAO=33	FDP=129	FR=.	FRO=96	FSAF=9	FSAR=24	FSRF=43	FSRR=53	FWDB=-0.0185513	FXX=0	LEN=1	MLLD=175.387	OALT=A	OID=.	OMAPALT=A	OPOS=55174782
chr1	55248074	55248074	A	G	1	175	175	1	exonic	TTC22	.	nonsynonymous SNV	TTC22:NM_001114108:exon6:c.T1097C:p.L366P	rs12144325	.	.	0.1625	.	0.23	.	.	0	D	1	D	0	D	0	P	-0.9	T	1677.52	snp	FAO=175	FDP=175	FR=.	FRO=0	FSAF=86	FSAR=89	FSRF=0	FSRR=0	FWDB=-0.00984591	FXX=0.0056815	LEN=1	MLLD=329.581	OALT=G	OID=.	OMAPALT=G	OPOS=55248074
chr1	55251689	55251689	T	C	0.99005	199	201	2	exonic	TTC22	.	synonymous SNV	TTC22:NM_001114108:exon5:c.A987G:p.E329E,TTC22:NM_017904:exon5:c.A987G:p.E329E	rs586462	.	.	1	.	1	.	.	.	.	.	.	.	.	.	.	.	.	1900.62	snp	FAO=199	FDP=199	FR=.	FRO=0	FSAF=116	FSAR=83	FSRF=0	FSRR=0	FWDB=0.00818789	FXX=0.00994975	LEN=1	MLLD=295.08	OALT=C	OID=.	OMAPALT=C	OPOS=55251689
chr1	55253346	55253346	G	A	0.9875	237	240	5	intronic	TTC22	.	.	.	rs2269999	.	.	0.2302	.	0.52	.	.	.	.	.	.	.	.	.	.	.	.	2233.67	snp	FAO=238	FDP=238	FR=.	FRO=0	FSAF=146	FSAR=92	FSRF=0	FSRR=0	FWDB=0.0358609	FXX=0.00833299	LEN=1	MLLD=156.648	OALT=A	OID=.	OMAPALT=A	OPOS=55253346
chr1	55271774	55271774	A	G	1	122	122	1	UTR5	C1orf177	NM_152607:c.-16A>G,NM_001110533:c.-16A>G	.	.	rs757581	.	.	0.584	.	0.67	.	.	.	.	.	.	.	.	.	.	.	.	1171.05	snp	FAO=123	FDP=123	FR=.	FRO=0	FSAF=81	FSAR=42	FSRF=0	FSRR=0	FWDB=0.0397411	FXX=0.00806387	LEN=1	MLLD=60.8748	OALT=G	OID=.	OMAPALT=G	OPOS=55271774
chr1	55272643	55272643	C	G	1	204	204	1	intronic	C1orf177	.	.	.	rs6666034	.	.	0.132	.	0.21	.	.	.	.	.	.	.	.	.	.	.	.	1942.07	snp	FAO=203	FDP=203	FR=.	FRO=0	FSAF=84	FSAR=119	FSRF=0	FSRR=0	FWDB=0.0610178	FXX=0.00490172	LEN=1	MLLD=99.7493	OALT=G	OID=.	OMAPALT=G	OPOS=55272643
chr1	55277599	55277599	T	C	1	163	163	2	exonic	C1orf177	.	nonsynonymous SNV	C1orf177:NM_001110533:exon5:c.T613C:p.Y205H,C1orf177:NM_152607:exon5:c.T613C:p.Y205H	rs600499	.	.	1	.	1	.	.	0.58	T	0	B	0.729	N	1	P	2.15	T	1555.71	snp	FAO=163	FDP=163	FR=.	FRO=0	FSAF=88	FSAR=75	FSRF=0	FSRR=0	FWDB=-0.00728051	FXX=0	LEN=1	MLLD=67.1723	OALT=C	OID=.	OMAPALT=C	OPOS=55277599
chr1	55318108	55318108	C	T	0.992453	263	265	1	intronic	DHCR24	.	.	.	rs667222	.	.	0.307	.	0.61	.	.	.	.	.	.	.	.	.	.	.	.	2485.28	snp	FAO=263	FDP=263	FR=.	FRO=0	FSAF=128	FSAR=135	FSRF=0	FSRR=0	FWDB=-0.0575014	FXX=0.00754688	LEN=1	MLLD=162.437	OALT=T	OID=.	OMAPALT=T	OPOS=55318108
chr1	55330966	55330966	T	C	1	253	253	1	intronic	DHCR24	.	.	.	rs611057	.	.	0.9995	.	1	.	.	.	.	.	.	.	.	.	.	.	.	2441.46	snp	FAO=255	FDP=255	FR=.	FRO=0	FSAF=121	FSAR=134	FSRF=0	FSRR=0	FWDB=-0.00398411	FXX=0	LEN=1	MLLD=373.491	OALT=C	OID=.	OMAPALT=C	OPOS=55330966
chr1	55446664	55446664	G	C	1	44	44	2	UTR5	TMEM61	NM_182532:c.-75G>C	.	.	rs2253467	.	.	0.7888	.	0.79	.	.	.	.	.	.	.	.	.	.	.	.	412.464	snp	FAO=44	FDP=44	FR=.	FRO=0	FSAF=14	FSAR=30	FSRF=0	FSRR=0	FWDB=0.00348804	FXX=0	LEN=1	MLLD=62.3683	OALT=C	OID=.	OMAPALT=C	OPOS=55446664
chr1	55446671	55446671	C	T	1	44	44	2	UTR5	TMEM61	NM_182532:c.-68C>T	.	.	rs2253466	.	.	0.7888	.	0.79	.	.	.	.	.	.	.	.	.	.	.	.	412.461	snp	FAO=44	FDP=44	FR=.	FRO=0	FSAF=14	FSAR=30	FSRF=0	FSRR=0	FWDB=-0.019999	FXX=0	LEN=1	MLLD=60.0111	OALT=T	OID=.	OMAPALT=T	OPOS=55446671
chr1	55446697	55446697	G	A	1	45	45	2	UTR5	TMEM61	NM_182532:c.-42G>A	.	.	rs2253465	.	.	0.8013	.	0.85	.	.	.	.	.	.	.	.	.	.	.	.	423.611	snp	FAO=45	FDP=45	FR=.	FRO=0	FSAF=13	FSAR=32	FSRF=0	FSRR=0	FWDB=0.0146799	FXX=0	LEN=1	MLLD=156.505	OALT=A	OID=.	OMAPALT=A	OPOS=55446697
chr1	55457710	55457710	G	A	0.983051	174	177	2	exonic	TMEM61	.	synonymous SNV	TMEM61:NM_182532:exon3:c.G567A:p.A189A	rs2500326	.	.	0.8085	.	0.9	.	.	.	.	.	.	.	.	.	.	.	.	1644.4	snp	FAO=175	FDP=175	FR=.	FRO=0	FSAF=95	FSAR=80	FSRF=0	FSRR=0	FWDB=-0.000812961	FXX=0.0112988	LEN=1	MLLD=269.946	OALT=A	OID=.	OMAPALT=A	OPOS=55457710
chr1	55464743	55464743	T	C	1	186	186	2	UTR5	BSND	NM_057176:c.-117T>C	.	.	rs2500340	.	.	.	.	0.76	.	.	.	.	.	.	.	.	.	.	.	.	1782.44	snp	FAO=186	FDP=186	FR=.	FRO=0	FSAF=124	FSAR=62	FSRF=0	FSRR=0	FWDB=-0.00736355	FXX=0	LEN=1	MLLD=65.5874	OALT=C	OID=.	OMAPALT=C	OPOS=55464743
chr1	55464790	55464790	C	G	1	186	186	1	UTR5	BSND	NM_057176:c.-70C>G	.	.	rs2500341	.	.	.	.	0.76	.	.	.	.	.	.	.	.	.	.	.	.	1793.2	snp	FAO=187	FDP=187	FR=.	FRO=0	FSAF=122	FSAR=65	FSRF=0	FSRR=0	FWDB=0.00114043	FXX=0.00531887	LEN=1	MLLD=139.107	OALT=G	OID=.	OMAPALT=G	OPOS=55464790
chr1	55518467	55518467	A	G	0.987952	82	83	2	intronic	PCSK9	.	.	.	rs2495477	.	.	0.402	.	0.75	.	.	.	.	.	.	.	.	.	.	.	.	785.634	snp	FAO=83	FDP=83	FR=.	FRO=0	FSAF=44	FSAR=39	FSRF=0	FSRR=0	FWDB=0.0457066	FXX=0	LEN=1	MLLD=163.6	OALT=G	OID=.	OMAPALT=G	OPOS=55518467
chr1	55523033	55523033	A	G	0.984694	386	392	2	exonic	PCSK9	.	synonymous SNV	PCSK9:NM_174936:exon7:c.A1026G:p.Q342Q	rs509504	.	.	0.9998	.	1	.	.	.	.	.	.	.	.	.	.	.	.	3524.19	snp	FAO=375	FDP=375	FR=.	FRO=0	FSAF=227	FSAR=148	FSRF=0	FSRR=0	FWDB=-0.0411497	FXX=0.0433662	LEN=1	MLLD=68.8017	OALT=G	OID=.	OMAPALT=G	OPOS=55523033
chr1	55524197	55524197	A	G	0.990476	104	105	1	exonic	PCSK9	.	synonymous SNV	PCSK9:NM_174936:exon9:c.A1380G:p.V460V	rs540796	.	.	0.8335	.	0.99	.	.	0.16	T	.	.	.	.	0	P	-1.5	D	1000.22	snp	FAO=105	FDP=105	FR=.	FRO=0	FSAF=53	FSAR=52	FSRF=0	FSRR=0	FWDB=0.00505766	FXX=0	LEN=1	MLLD=308.357	OALT=G	OID=.	OMAPALT=G	OPOS=55524197
chr1	55524237	55524237	G	A	1	106	106	1	exonic	PCSK9	.	nonsynonymous SNV	PCSK9:NM_174936:exon9:c.G1420A:p.V474I	rs562556	.	.	0.8335	.	0.99	.	.	0.29	T	0.013	B	0.007	N	1	P	-0.52	T	1015.3	snp	FAO=106	FDP=106	FR=.	FRO=0	FSAF=53	FSAR=53	FSRF=0	FSRR=0	FWDB=-0.0122711	FXX=0.00934492	LEN=1	MLLD=85.5891	OALT=A	OID=.	OMAPALT=A	OPOS=55524237
chr1	55529187	55529187	G	A	1	140	140	4	exonic	PCSK9	.	nonsynonymous SNV	PCSK9:NM_174936:exon12:c.G2009A:p.G670E	rs505151	CLINSIG=non-pathogenic;CLNDBN=Familial_hypercholesterolemia;CLNREVSTAT=criteria_provided\x2c_single_submitter;CLNACC=RCV000030349.1;CLNDSDB=MedGen:OMIM:OMIM:SNOMED_CT:SNOMED_CT;CLNDSDBID=C0020445:143890:144400:397915002:398036000	.	0.9647	.	0.98	.	.	1	T	0	B	0.339	N	1	P	-0.35	T	1350.96	snp	FAO=140	FDP=140	FR=.	FRO=0	FSAF=70	FSAR=70	FSRF=0	FSRR=0	FWDB=-0.00458047	FXX=0	LEN=1	MLLD=325.371	OALT=A	OID=.	OMAPALT=A	OPOS=55529187
chr1	55538385	55538385	T	C	1	85	85	1	intronic	USP24	.	.	.	rs654674	.	.	.	.	1	.	.	.	.	.	.	.	.	.	.	.	.	808.332	snp	FAO=85	FDP=85	FR=.	FRO=0	FSAF=52	FSAR=33	FSRF=0	FSRR=0	FWDB=0.0239927	FXX=0	LEN=1	MLLD=215.256	OALT=C	OID=.	OMAPALT=C	OPOS=55538385
chr1	55541174	55541174	A	G	0.993506	153	154	1	exonic	USP24	.	nonsynonymous SNV	USP24:NM_015306:exon63:c.T7403C:p.V2468A	rs487230	.	.	0.7671	.	0.92	.	.	0.86	T	0	B	0.001	D	0.695	P	4.46	T	1443.39	snp	FAO=153	FDP=153	FR=.	FRO=0	FSAF=80	FSAR=73	FSRF=0	FSRR=0	FWDB=0.00897509	FXX=0.00649309	LEN=1	MLLD=203.651	OALT=G	OID=.	OMAPALT=G	OPOS=55541174
chr1	55555285	55555285	G	A	0.347826	40	115	1	intronic	USP24	.	.	.	rs548852	.	.	0.7643	.	0.92	.	.	.	.	.	.	.	.	.	.	.	.	1075.79	snp	FAO=112	FDP=112	FR=.,HEALED,HEALED	FRO=0	FSAF=51	FSAR=61	FSRF=0	FSRR=0	FWDB=0.0437293	FXX=0.0175423	LEN=1	MLLD=273.846	OALT=A	OID=.	OMAPALT=A	OPOS=55555285
chr1	55557859	55557859	-	TT	0.935673	160	171	0	intronic	USP24	.	.	.	rs34673217	.	.	.	.	1	.	.	.	.	.	.	.	.	.	.	.	.	980.36	ins	FAO=166	FDP=166	FR=.	FRO=0	FSAF=62	FSAR=104	FSRF=0	FSRR=0	FWDB=-0.0159479	FXX=0.0292381	LEN=2	MLLD=284.629	OALT=TT	OID=.	OMAPALT=ATT	OPOS=55557860
chr1	55557864	55557864	C	T	1	171	171	1	intronic	USP24	.	.	.	rs3736992	.	.	.	.	0.92	.	.	.	.	.	.	.	.	.	.	.	.	1634.61	snp	FAO=171	FDP=171	FR=.	FRO=0	FSAF=65	FSAR=106	FSRF=0	FSRR=0	FWDB=-0.0968111	FXX=0	LEN=1	MLLD=89.5329	OALT=T	OID=.	OMAPALT=T	OPOS=55557864
chr1	55567410	55567410	A	G	1	112	112	2	intronic	USP24	.	.	.	rs615652	.	.	0.8518	.	1	.	.	.	.	.	.	.	.	.	.	.	.	1064.81	snp	FAO=112	FDP=112	FR=.	FRO=0	FSAF=53	FSAR=59	FSRF=0	FSRR=0	FWDB=-0.00360533	FXX=0	LEN=1	MLLD=71.2452	OALT=G	OID=.	OMAPALT=G	OPOS=55567410
chr1	55614037	55614038	AT	-	0.978261	90	92	1	intronic	USP24	.	.	.	rs34030121	.	.	.	.	0.96	.	.	.	.	.	.	.	.	.	.	.	.	533.542	del	FAO=90	FDP=90	FR=.	FRO=0	FSAF=34	FSAR=56	FSRF=0	FSRR=0	FWDB=0.00356352	FXX=0.0217368	LEN=2	MLLD=317.116	OALT=-	OID=.	OMAPALT=C	OPOS=55614037
chr1	55638075	55638075	G	A	0.992126	126	127	1	exonic	USP24	.	nonsynonymous SNV	USP24:NM_015306:exon4:c.C677T:p.T226I	rs1165222	.	.	0.844	.	1	.	.	0.23	T	0	B	0.125	N	1	P	4.43	T	1190.39	snp	FAO=126	FDP=126	FR=.	FRO=0	FSAF=72	FSAR=54	FSRF=0	FSRR=0	FWDB=-0.00585522	FXX=0.0078734	LEN=1	MLLD=183.363	OALT=A	OID=.	OMAPALT=A	OPOS=55638075
chr1	57185818	57185818	A	G	0.992857	139	140	1	intronic	C1orf168	.	.	.	rs857141	.	.	0.6935	.	0.98	.	.	.	.	.	.	.	.	.	.	.	.	1323.86	snp	FAO=139	FDP=139	FR=.	FRO=0	FSAF=73	FSAR=66	FSRF=0	FSRR=0	FWDB=0.0460463	FXX=0.00714235	LEN=1	MLLD=195.831	OALT=G	OID=.	OMAPALT=G	OPOS=57185818
chr1	57257817	57257817	T	C	0.968254	366	378	5	exonic	C1orf168	.	synonymous SNV	C1orf168:NM_001004303:exon2:c.A669G:p.K223K	rs2298130	.	.	0.1385	.	0.36	.	.	.	.	.	.	.	.	.	.	.	.	3360.73	snp	FAO=367	FDP=377	FR=.	FRO=10	FSAF=157	FSAR=210	FSRF=4	FSRR=6	FWDB=-0.00251027	FXX=0.00264543	LEN=1	MLLD=323.937	OALT=C	OID=.	OMAPALT=C	OPOS=57257817
chr1	57373740	57373740	C	T	0.307317	63	205	2	exonic	C8A	.	nonsynonymous SNV	C8A:NM_000562:exon9:c.C1334T:p.S445F	.	.	.	.	.	.	.	.	0.12	T	0.035	B	0.388	N	0.611	N	-1.89	D	147.932	snp	FAO=63	FDP=203	FR=.	FRO=140	FSAF=36	FSAR=27	FSRF=84	FSRR=56	FWDB=-0.053025	FXX=0.00975562	LEN=1	MLLD=49.4227	OALT=T	OID=.	OMAPALT=T	OPOS=57373740
chr1	57383358	57383358	C	T	0.996528	287	288	2	exonic	C8A	.	nonsynonymous SNV	C8A:NM_000562:exon11:c.C1724T:p.P575L	rs17300936	.	.	0.126	.	0.13	.	.	0.41	T	0.001	B	0.009	N	1	P	0.59	T	2760.02	snp	FAO=287	FDP=287	FR=.	FRO=0	FSAF=158	FSAR=129	FSRF=0	FSRR=0	FWDB=-0.104872	FXX=0.0034721	LEN=1	MLLD=172.017	OALT=T	OID=.	OMAPALT=T	OPOS=57383358
chr1	57395251	57395251	T	C	1	206	206	1	intronic	C8B	.	.	.	rs605648	.	.	0.8552	.	0.97	.	.	.	.	.	.	.	.	.	.	.	.	1975.06	snp	FAO=206	FDP=206	FR=.	FRO=0	FSAF=89	FSAR=117	FSRF=0	FSRR=0	FWDB=0.018379	FXX=0	LEN=1	MLLD=98.2907	OALT=C	OID=.	OMAPALT=C	OPOS=57395251
chr1	57417592	57417592	C	A	0.988462	257	260	3	intronic	C8B	.	.	.	rs1960384	.	.	.	.	0.27	.	.	.	.	.	.	.	.	.	.	.	.	2449.36	snp	FAO=256	FDP=256	FR=.	FRO=0	FSAF=142	FSAR=114	FSRF=0	FSRR=0	FWDB=-0.00189706	FXX=0.015384	LEN=1	MLLD=292.885	OALT=A	OID=.	OMAPALT=A	OPOS=57417592
chr1	57417633	57417633	-	GGATGTGTCCAAGGTCACACA	0.881356	208	236	3	intronic	C8B	.	.	.	rs138791380	.	.	.	.	.	.	.	.	.	.	.	.	.	.	.	.	.	1328.65	ins	FAO=226	FDP=226	FR=.	FRO=0	FSAF=114	FSAR=112	FSRF=0	FSRR=0	FWDB=0.038521	FXX=0.0464115	LEN=21	MLLD=666.608	OALT=GGATGTGTCCAAGGTCACACA	OID=.	OMAPALT=GGGATGTGTCCAAGGTCACACA	OPOS=57417634
chr1	57422484	57422484	C	T	1	319	319	2	exonic	C8B	.	nonsynonymous SNV	C8B:NM_000066:exon3:c.G349A:p.G117R,C8B:NM_001278543:exon4:c.G193A:p.G65R,C8B:NM_001278544:exon4:c.G163A:p.G55R	rs1013579	.	.	0.9672	.	1	.	.	0.8	T	0	B	0.014	N	1	P	1.89	T	3070.95	snp	FAO=319	FDP=319	FR=.	FRO=0	FSAF=170	FSAR=149	FSRF=0	FSRR=0	FWDB=-0.0532114	FXX=0	LEN=1	MLLD=200.241	OALT=T	OID=.	OMAPALT=T	OPOS=57422484
chr1	57425889	57425889	G	-	0.958904	280	292	3	intronic	C8B	.	.	.	rs139781264	.	.	0.1637	.	0.17	.	.	.	.	.	.	.	.	.	.	.	.	1664.51	del	FAO=289	FDP=289	FR=.	FRO=0	FSAF=117	FSAR=172	FSRF=0	FSRR=0	FWDB=-0.0317118	FXX=0.0170062	LEN=1	MLLD=29.4131	OALT=-	OID=.	OMAPALT=A	OPOS=57425889
chr1	59004979	59004979	C	T	1	146	146	1	UTR5	OMA1	NM_145243:c.-13G>A	.	.	rs902925	.	.	0.9994	.	1	.	.	.	.	.	.	.	.	.	.	.	.	1397.53	snp	FAO=146	FDP=146	FR=.	FRO=0	FSAF=71	FSAR=75	FSRF=0	FSRR=0	FWDB=0.0250422	FXX=0	LEN=1	MLLD=165.475	OALT=T	OID=.	OMAPALT=T	OPOS=59004979
chr1	59134586	59134586	G	C	1	27	27	1	intronic	MYSM1	.	.	.	rs11207284	.	.	0.4089	.	0.41	.	.	.	.	.	.	.	.	.	.	.	.	254.957	snp	FAO=27	FDP=27	FR=.	FRO=0	FSAF=13	FSAR=14	FSRF=0	FSRR=0	FWDB=0.0385185	FXX=0	LEN=1	MLLD=67.4322	OALT=C	OID=.	OMAPALT=C	OPOS=59134586
chr1	59134607	59134607	-	AG	0.888889	24	27	0	intronic	MYSM1	.	.	.	rs57822474	.	.	.	.	1	.	.	.	.	.	.	.	.	.	.	.	.	153.547	ins	FAO=26	FDP=26	FR=.	FRO=0	FSAF=13	FSAR=13	FSRF=0	FSRR=0	FWDB=0.000254095	FXX=0	LEN=2	MLLD=205.715	OALT=AG	OID=.	OMAPALT=CAG	OPOS=59134608
chr1	59142713	59142713	T	C	0.923077	12	13	4	exonic	MYSM1	.	synonymous SNV	MYSM1:NM_001085487:exon9:c.A1275G:p.P425P	rs579110	.	.	0.5789	.	0.72	.	.	.	.	.	.	.	.	.	.	.	.	97.7648	snp	FAO=12	FDP=13	FR=.	FRO=1	FSAF=6	FSAR=6	FSRF=0	FSRR=1	FWDB=-0.0063839	FXX=0	LEN=1	MLLD=58.2023	OALT=C	OID=.	OMAPALT=C	OPOS=59142713
chr1	59147420	59147420	G	A	1	175	175	1	intronic	MYSM1	.	.	.	rs11207292	.	.	0.5739	.	0.72	.	.	.	.	.	.	.	.	.	.	.	.	1674.42	snp	FAO=175	FDP=175	FR=.	FRO=0	FSAF=93	FSAR=82	FSRF=0	FSRR=0	FWDB=0.00890726	FXX=0	LEN=1	MLLD=278.822	OALT=A	OID=.	OMAPALT=A	OPOS=59147420
chr1	59147926	59147926	T	C	0.992	124	125	1	exonic	MYSM1	.	nonsynonymous SNV	MYSM1:NM_001085487:exon8:c.A790G:p.T264A	rs12139511	.	.	0.5793	.	0.72	.	.	0.8	T	0	B	0.933	N	1	P	2.01	T	1166.59	snp	FAO=124	FDP=124	FR=.	FRO=0	FSAF=42	FSAR=82	FSRF=0	FSRR=0	FWDB=-0.00569226	FXX=0.00799936	LEN=1	MLLD=151.427	OALT=C	OID=.	OMAPALT=C	OPOS=59147926
chr1	59248813	59248813	G	C	0.991416	231	233	1	UTR5	JUN	NM_002228:c.-71C>G	.	.	rs2760499	.	.	.	.	1	.	.	.	.	.	.	.	.	.	.	.	.	2197.97	snp	FAO=232	FDP=232	FR=.	FRO=0	FSAF=111	FSAR=121	FSRF=0	FSRR=0	FWDB=0.0231205	FXX=0.00429166	LEN=1	MLLD=188.236	OALT=C	OID=.	OMAPALT=C	OPOS=59248813
chr1	60228310	60228310	-	TC	0.930736	215	231	2	UTR3	FGGY	NM_018291:c.*54_*55insTC,NM_001113411:c.*54_*55insTC,NM_001244714:c.*54_*55insTC,NM_001278224:c.*54_*55insTC	.	.	rs10626387	.	.	0.8368	.	1	.	.	.	.	.	.	.	.	.	.	.	.	1296.86	ins	FAO=220	FDP=220	FR=.	FRO=0	FSAF=112	FSAR=108	FSRF=0	FSRR=0	FWDB=0.0015797	FXX=0.00452468	LEN=2	MLLD=303.578	OALT=TC	OID=.	OMAPALT=TTC	OPOS=60228311
chr1	60505578	60505578	A	G	0.99422	172	173	2	intronic	C1orf87	.	.	.	rs680390	.	.	0.9059	.	0.92	.	.	.	.	.	.	.	.	.	.	.	.	1624.57	snp	FAO=172	FDP=172	FR=.	FRO=0	FSAF=89	FSAR=83	FSRF=0	FSRR=0	FWDB=-0.00611639	FXX=0.00578001	LEN=1	MLLD=84.7316	OALT=G	OID=.	OMAPALT=G	OPOS=60505578
chr1	61548345	61548345	T	C	0.333333	2	6	2	UTR5	NFIA	NM_005595:c.-119T>C,NM_001134673:c.-119T>C	.	.	.	.	.	.	.	.	.	.	.	.	.	.	.	.	.	.	.	.	15.7381	snp	FAO=3	FDP=7	FR=.	FRO=4	FSAF=1	FSAR=2	FSRF=3	FSRR=1	FWDB=0.138217	FXX=0	LEN=1	MLLD=33.2554	OALT=C	OID=.	OMAPALT=C	OPOS=61548345
chr1	61743337	61743337	G	T	0.97973	145	148	5	intronic	NFIA	.	.	.	rs11207719	.	.	.	.	0.26	.	.	.	.	.	.	.	.	.	.	.	.	1358.65	snp	FAO=145	FDP=147	FR=.	FRO=2	FSAF=69	FSAR=76	FSRF=1	FSRR=1	FWDB=0.0322852	FXX=0.0067563	LEN=1	MLLD=283.28	OALT=T	OID=.	OMAPALT=T	OPOS=61743337
chr1	61869783	61869783	G	A	1	309	309	1	exonic	NFIA	.	synonymous SNV	NFIA:NM_001134673:exon8:c.G1083A:p.P361P,NFIA:NM_001145511:exon8:c.G1059A:p.P353P,NFIA:NM_005595:exon8:c.G1083A:p.P361P,NFIA:NM_001145512:exon9:c.G1218A:p.P406P	rs2236059	.	.	0.2673	.	0.58	.	.	.	.	.	.	.	.	.	.	.	.	2974.58	snp	FAO=309	FDP=309	FR=.	FRO=0	FSAF=164	FSAR=145	FSRF=0	FSRR=0	FWDB=0.0160564	FXX=0	LEN=1	MLLD=68.5168	OALT=A	OID=.	OMAPALT=A	OPOS=61869783
chr1	62190766	62190766	C	T	0.38175	205	537	1	exonic	TM2D1	.	synonymous SNV	TM2D1:NM_032027:exon1:c.G27A:p.P9P	.	.	.	.	.	.	.	.	.	.	.	.	.	.	.	.	.	.	448.462	snp	FAO=151	FDP=400	FR=.	FRO=249	FSAF=86	FSAR=65	FSRF=126	FSRR=123	FWDB=0.00753394	FXX=0	LEN=1	MLLD=63.7793	OALT=T	OID=.	OMAPALT=T	OPOS=62190766
chr1	62232031	62232031	C	T	0.99505	201	202	1	exonic	INADL	.	synonymous SNV	INADL:NM_176877:exon4:c.C270T:p.I90I	rs1286835	.	.	0.982	.	1	.	.	.	.	.	.	.	.	.	.	.	.	1921.3	snp	FAO=201	FDP=201	FR=.	FRO=0	FSAF=33	FSAR=168	FSRF=0	FSRR=0	FWDB=0.0205077	FXX=0.00495025	LEN=1	MLLD=339.61	OALT=T	OID=.	OMAPALT=T	OPOS=62232031
chr1	62235038	62235038	T	C	0.25	35	140	1	exonic	INADL	.	synonymous SNV	INADL:NM_176877:exon5:c.T468C:p.N156N	.	.	.	.	.	.	.	.	.	.	.	.	.	.	.	.	.	.	64.7725	snp	FAO=36	FDP=141	FR=.	FRO=105	FSAF=25	FSAR=11	FSRF=45	FSRR=60	FWDB=0.023995	FXX=0	LEN=1	MLLD=220.513	OALT=C	OID=.	OMAPALT=C	OPOS=62235038
chr1	62261168	62261168	A	G	0.996139	258	259	1	exonic	INADL	.	nonsynonymous SNV	INADL:NM_176877:exon10:c.A1198G:p.I400V	rs7516332	.	.	0.4848	.	0.63	.	.	0.41	T	0.013	B	0.041	N	0	P	2.52	T	2475.66	snp	FAO=259	FDP=259	FR=.	FRO=0	FSAF=101	FSAR=158	FSRF=0	FSRR=0	FWDB=-0.0333067	FXX=0.00384601	LEN=1	MLLD=61.063	OALT=G	OID=.	OMAPALT=G	OPOS=62261168
chr1	62330080	62330080	T	G	0.975	78	80	2	exonic	INADL	.	nonsynonymous SNV	INADL:NM_176877:exon20:c.T2610G:p.I870M	rs2799627	.	.	0.9999	.	1	.	.	1	T	0	B	0.001	N	0	P	3.03	T	722.985	snp	FAO=78	FDP=80	FR=.	FRO=2	FSAF=41	FSAR=37	FSRF=1	FSRR=1	FWDB=0.0266739	FXX=0	LEN=1	MLLD=295.422	OALT=G	OID=.	OMAPALT=G	OPOS=62330080
chr1	62349928	62349928	C	A	0.701754	80	114	2	exonic	INADL	.	synonymous SNV	INADL:NM_176877:exon22:c.C2979A:p.V993V	.	.	.	.	.	.	.	.	.	.	.	.	.	.	.	.	.	.	495.144	snp	FAO=80	FDP=114	FR=.	FRO=34	FSAF=45	FSAR=35	FSRF=15	FSRR=19	FWDB=0.00764632	FXX=0	LEN=1	MLLD=219.751	OALT=A	OID=.	OMAPALT=A	OPOS=62349928
chr1	62393394	62393394	A	G	1	225	225	1	intronic	INADL	.	.	.	rs2251182	.	.	0.8658	.	0.92	.	.	.	.	.	.	.	.	.	.	.	.	2155.65	snp	FAO=225	FDP=225	FR=.	FRO=0	FSAF=89	FSAR=136	FSRF=0	FSRR=0	FWDB=0.0063707	FXX=0	LEN=1	MLLD=237.059	OALT=G	OID=.	OMAPALT=G	OPOS=62393394
chr1	62483599	62483599	G	A	0.996124	257	258	2	exonic	INADL	.	synonymous SNV	INADL:NM_176877:exon29:c.G3939A:p.K1313K	rs34726576	.	.	0.257	.	0.26	.	.	.	.	.	.	.	.	.	.	.	.	2567.92	snp	FAO=269	FDP=269	FR=.	FRO=0	FSAF=135	FSAR=134	FSRF=0	FSRR=0	FWDB=-0.0392335	FXX=0.00370357	LEN=1	MLLD=50.6723	OALT=A	OID=.	OMAPALT=A	OPOS=62483599
chr1	62483623	62483623	A	G	1	267	267	2	intronic	INADL	.	.	.	rs41313250	.	.	0.1234	.	0.13	.	.	.	.	.	.	.	.	.	.	.	.	2577.14	snp	FAO=268	FDP=268	FR=.	FRO=0	FSAF=133	FSAR=135	FSRF=0	FSRR=0	FWDB=-0.018088	FXX=0	LEN=1	MLLD=73.0889	OALT=G	OID=.	OMAPALT=G	OPOS=62483623
chr1	62516683	62516683	G	C	1	192	192	1	exonic	INADL	.	nonsynonymous SNV	INADL:NM_176877:exon31:c.G4078C:p.V1360L	rs2498982	.	.	0.5552	.	0.77	.	.	1	T	0.001	B	0.997	N	1	P	3.32	T	1834.44	snp	FAO=192	FDP=192	FR=.	FRO=0	FSAF=84	FSAR=108	FSRF=0	FSRR=0	FWDB=0.00968758	FXX=0	LEN=1	MLLD=191.411	OALT=C	OID=.	OMAPALT=C	OPOS=62516683
chr1	62579823	62579823	G	A	0.986911	377	382	2	exonic	INADL	.	synonymous SNV	INADL:NM_176877:exon35:c.G4560A:p.E1520E	rs1475563	.	.	0.6985	.	0.78	.	.	.	.	.	.	.	.	.	.	.	.	3554.33	snp	FAO=380	FDP=380	FR=.	FRO=0	FSAF=163	FSAR=217	FSRF=0	FSRR=0	FWDB=0.0488528	FXX=0.0129867	LEN=1	MLLD=59.8719	OALT=A	OID=.	OMAPALT=A	OPOS=62579823
chr1	62594593	62594593	C	T	1	158	158	1	exonic	INADL	.	synonymous SNV	INADL:NM_176877:exon41:c.C5247T:p.N1749N	rs2476194	.	.	0.5484	.	0.56	.	.	.	.	.	.	.	.	.	.	.	.	1518.32	snp	FAO=158	FDP=158	FR=.	FRO=0	FSAF=60	FSAR=98	FSRF=0	FSRR=0	FWDB=-0.0238424	FXX=0	LEN=1	MLLD=72.7054	OALT=T	OID=.	OMAPALT=T	OPOS=62594593
chr1	62672546	62672546	G	A	0.990476	104	105	5	exonic	L1TD1	.	synonymous SNV	L1TD1:NM_019079:exon3:c.G246A:p.G82G,L1TD1:NM_001164835:exon4:c.G246A:p.G82G	rs2457829	.	.	0.842	.	0.99	.	.	.	.	.	.	.	.	.	.	.	.	974.396	snp	FAO=104	FDP=104	FR=.	FRO=0	FSAF=54	FSAR=50	FSRF=0	FSRR=0	FWDB=-0.00477862	FXX=0.0095229	LEN=1	MLLD=329.599	OALT=A	OID=.	OMAPALT=A	OPOS=62672546
chr1	62675619	62675619	C	T	0.962963	78	81	2	exonic	L1TD1	.	synonymous SNV	L1TD1:NM_019079:exon4:c.C1173T:p.A391A,L1TD1:NM_001164835:exon5:c.C1173T:p.A391A	rs4625314	.	.	0.5123	.	0.51	.	.	.	.	.	.	.	.	.	.	.	.	778.086	snp	FAO=87	FDP=87	FR=.	FRO=0	FSAF=59	FSAR=28	FSRF=0	FSRR=0	FWDB=-0.0218016	FXX=0	LEN=1	MLLD=50.2369	OALT=T	OID=.	OMAPALT=T	OPOS=62675619
chr1	62675892	62675892	A	G	0.978947	186	190	2	exonic	L1TD1	.	synonymous SNV	L1TD1:NM_019079:exon4:c.A1446G:p.E482E,L1TD1:NM_001164835:exon5:c.A1446G:p.E482E	rs2481694	.	.	0.6567	.	0.67	.	.	.	.	.	.	.	.	.	.	.	.	1726.64	snp	FAO=186	FDP=190	FR=.	FRO=4	FSAF=95	FSAR=91	FSRF=0	FSRR=4	FWDB=-0.0122214	FXX=0	LEN=1	MLLD=62.3733	OALT=G	OID=.	OMAPALT=G	OPOS=62675892
chr1	62677048	62677048	G	T	1	129	129	1	UTR3	L1TD1	NM_019079:c.*4G>T,NM_001164835:c.*4G>T	.	.	rs1056517	.	.	0.5393	.	0.56	.	.	.	.	.	.	.	.	.	.	.	.	1242.06	snp	FAO=129	FDP=129	FR=.	FRO=0	FSAF=53	FSAR=76	FSRF=0	FSRR=0	FWDB=0.0149357	FXX=0	LEN=1	MLLD=158.76	OALT=T	OID=.	OMAPALT=T	OPOS=62677048
chr1	62677050	62677050	C	T	1	129	129	2	UTR3	L1TD1	NM_019079:c.*6C>T,NM_001164835:c.*6C>T	.	.	rs12137401	.	.	0.2142	.	0.37	.	.	.	.	.	.	.	.	.	.	.	.	1242.06	snp	FAO=129	FDP=129	FR=.	FRO=0	FSAF=53	FSAR=76	FSRF=0	FSRR=0	FWDB=0.0264217	FXX=0	LEN=1	MLLD=125.335	OALT=T	OID=.	OMAPALT=T	OPOS=62677050
chr1	62713224	62713224	C	G	0.995536	223	224	2	exonic	KANK4	.	nonsynonymous SNV	KANK4:NM_181712:exon9:c.G2803C:p.V935L	rs2941679	.	.	0.9598	.	1	.	.	0.3	T	0	B	0.163	N	1	P	0.08	T	2116.16	snp	FAO=223	FDP=223	FR=.	FRO=0	FSAF=129	FSAR=94	FSRF=0	FSRR=0	FWDB=0.00512229	FXX=0.00446409	LEN=1	MLLD=298.535	OALT=G	OID=.	OMAPALT=G	OPOS=62713224
chr1	62713246	62713246	G	A	0.986957	227	230	1	exonic	KANK4	.	synonymous SNV	KANK4:NM_181712:exon9:c.C2781T:p.H927H	rs10889315	.	.	0.4209	.	0.49	.	.	.	.	.	.	.	.	.	.	.	.	2135.4	snp	FAO=227	FDP=227	FR=.	FRO=0	FSAF=128	FSAR=99	FSRF=0	FSRR=0	FWDB=0.00987909	FXX=0.0130429	LEN=1	MLLD=65.0251	OALT=A	OID=.	OMAPALT=A	OPOS=62713246
chr1	62728784	62728784	A	G	0.991935	246	248	1	exonic	KANK4	.	nonsynonymous SNV	KANK4:NM_181712:exon7:c.T2519C:p.V840A	rs2666472	.	.	0.7338	.	0.87	.	.	0.22	T	0.068	B	0.475	N	0	P	-0.44	T	2347.11	snp	FAO=246	FDP=246	FR=.	FRO=0	FSAF=143	FSAR=103	FSRF=0	FSRR=0	FWDB=-0.0209976	FXX=0.00806419	LEN=1	MLLD=58.6004	OALT=G	OID=.	OMAPALT=G	OPOS=62728784
chr1	62728838	62728838	T	C	1	240	240	1	exonic	KANK4	.	nonsynonymous SNV	KANK4:NM_181712:exon7:c.A2465G:p.H822R	rs2258470	.	.	0.734	.	0.86	.	.	0.21	T	0	B	0.278	N	0	P	-0.08	T	2313.02	snp	FAO=240	FDP=240	FR=.	FRO=0	FSAF=132	FSAR=108	FSRF=0	FSRR=0	FWDB=0.0279695	FXX=0	LEN=1	MLLD=94.8204	OALT=C	OID=.	OMAPALT=C	OPOS=62728838
chr1	62728861	62728861	T	C	0.995745	234	235	3	exonic	KANK4	.	synonymous SNV	KANK4:NM_181712:exon7:c.A2442G:p.K814K	rs2260581	.	.	0.7338	.	0.86	.	.	.	.	.	.	.	.	.	.	.	.	2248.57	snp	FAO=234	FDP=234	FR=.	FRO=0	FSAF=124	FSAR=110	FSRF=0	FSRR=0	FWDB=-0.0376481	FXX=0.0126577	LEN=1	MLLD=104.248	OALT=C	OID=.	OMAPALT=C	OPOS=62728861
chr1	62728918	62728918	G	A	0.952991	223	234	4	exonic	KANK4	.	synonymous SNV	KANK4:NM_181712:exon7:c.C2385T:p.P795P	rs2262110	.	.	0.7338	.	0.86	.	.	.	.	.	.	.	.	.	.	.	.	1969.37	snp	FAO=223	FDP=234	FR=.	FRO=11	FSAF=111	FSAR=112	FSRF=7	FSRR=4	FWDB=0.00632014	FXX=0	LEN=1	MLLD=269.782	OALT=A	OID=.	OMAPALT=A	OPOS=62728918
chr1	62729015	62729015	G	A	0.993528	307	309	2	intronic	KANK4	.	.	.	rs2262106	.	.	0.7345	.	0.87	.	.	.	.	.	.	.	.	.	.	.	.	2918.83	snp	FAO=307	FDP=307	FR=.	FRO=0	FSAF=133	FSAR=174	FSRF=0	FSRR=0	FWDB=0.00205868	FXX=0.00647228	LEN=1	MLLD=248.141	OALT=A	OID=.	OMAPALT=A	OPOS=62729015
chr1	62733939	62733939	G	A	0.995413	217	218	1	intronic	KANK4	.	.	.	rs11207950	.	.	0.4079	.	0.64	.	.	.	.	.	.	.	.	.	.	.	.	2095.53	snp	FAO=218	FDP=218	FR=.	FRO=0	FSAF=121	FSAR=97	FSRF=0	FSRR=0	FWDB=-0.0110198	FXX=0	LEN=1	MLLD=76.9526	OALT=A	OID=.	OMAPALT=A	OPOS=62733939
chr1	62738904	62738904	T	C	0.990826	108	109	1	exonic	KANK4	.	synonymous SNV	KANK4:NM_181712:exon3:c.A1872G:p.P624P	rs7516290	.	.	0.6733	.	0.88	.	.	.	.	.	.	.	.	.	.	.	.	1049.54	snp	FAO=109	FDP=109	FR=.	FRO=0	FSAF=85	FSAR=24	FSRF=0	FSRR=0	FWDB=0.00887226	FXX=0	LEN=1	MLLD=122.908	OALT=C	OID=.	OMAPALT=C	OPOS=62738904
chr1	62739198	62739198	G	A	0.991228	113	114	1	exonic	KANK4	.	synonymous SNV	KANK4:NM_181712:exon3:c.C1578T:p.S526S	rs17855078	.	.	0.3309	.	0.43	.	.	.	.	.	.	.	.	.	.	.	.	1060.61	snp	FAO=113	FDP=113	FR=.	FRO=0	FSAF=50	FSAR=63	FSRF=0	FSRR=0	FWDB=0.0178939	FXX=0.00877116	LEN=1	MLLD=61.4949	OALT=A	OID=.	OMAPALT=A	OPOS=62739198
chr1	62740065	62740065	A	G	0.994382	354	356	1	exonic	KANK4	.	synonymous SNV	KANK4:NM_181712:exon3:c.T711C:p.G237G	rs12127930	.	.	0.4271	.	0.64	.	.	.	.	.	.	.	.	.	.	.	.	3362.78	snp	FAO=354	FDP=354	FR=.	FRO=0	FSAF=179	FSAR=175	FSRF=0	FSRR=0	FWDB=-0.0107361	FXX=0.00561782	LEN=1	MLLD=109.186	OALT=G	OID=.	OMAPALT=G	OPOS=62740065
chr1	62740446	62740446	T	C	0.99455	365	367	1	exonic	KANK4	.	synonymous SNV	KANK4:NM_181712:exon3:c.A330G:p.P110P	rs2666506	.	.	0.6742	.	0.88	.	.	.	.	.	.	.	.	.	.	.	.	3469.66	snp	FAO=365	FDP=365	FR=.	FRO=0	FSAF=159	FSAR=206	FSRF=0	FSRR=0	FWDB=1.86041e-05	FXX=0.00544944	LEN=1	MLLD=68.1577	OALT=C	OID=.	OMAPALT=C	OPOS=62740446
chr1	62740449	62740449	T	C	0.99726	364	365	1	exonic	KANK4	.	synonymous SNV	KANK4:NM_181712:exon3:c.A327G:p.S109S	rs2666507	.	.	0.6734	.	0.86	.	.	.	.	.	.	.	.	.	.	.	.	3508.3	snp	FAO=365	FDP=365	FR=.	FRO=0	FSAF=157	FSAR=208	FSRF=0	FSRR=0	FWDB=0.00403315	FXX=0.00544944	LEN=1	MLLD=70.4497	OALT=C	OID=.	OMAPALT=C	OPOS=62740449
chr1	62912919	62912919	C	T	1	176	176	1	intronic	USP1	.	.	.	rs10158897	.	.	.	.	0.43	.	Name=Lipid traits	.	.	.	.	.	.	.	.	.	.	1711.05	snp	FAO=178	FDP=178	FR=.	FRO=0	FSAF=106	FSAR=72	FSRF=0	FSRR=0	FWDB=0.0127852	FXX=0	LEN=1	MLLD=67.8221	OALT=T	OID=.	OMAPALT=T	OPOS=62912919
chr1	62939634	62939634	C	T	1	166	166	1	intronic	DOCK7	.	.	.	rs1168007	.	.	0.9997	.	1	.	.	.	.	.	.	.	.	.	.	.	.	1580.5	snp	FAO=165	FDP=165	FR=.	FRO=0	FSAF=88	FSAR=77	FSRF=0	FSRR=0	FWDB=-0.0426768	FXX=0.0119753	LEN=1	MLLD=88.766	OALT=T	OID=.	OMAPALT=T	OPOS=62939634
chr1	62960101	62960101	A	G	1	191	191	2	exonic	DOCK7	.	synonymous SNV	DOCK7:NM_001272000:exon39:c.T4942C:p.L1648L,DOCK7:NM_001272001:exon39:c.T4942C:p.L1648L,DOCK7:NM_033407:exon39:c.T4969C:p.L1657L,DOCK7:NM_001271999:exon40:c.T5035C:p.L1679L	rs10889335	.	.	0.3337	.	0.46	.	.	.	.	.	.	.	.	0	P	.	.	1827.05	snp	FAO=191	FDP=191	FR=.	FRO=0	FSAF=81	FSAR=110	FSRF=0	FSRR=0	FWDB=-0.0313787	FXX=0	LEN=1	MLLD=75.5361	OALT=G	OID=.	OMAPALT=G	OPOS=62960101
chr1	63920515	63920515	C	G	0.995763	235	236	1	intronic	ITGB3BP	.	.	.	rs17319708	.	.	0.2285	.	0.26	.	.	.	.	.	.	.	.	.	.	.	.	2262.39	snp	FAO=236	FDP=236	FR=.	FRO=0	FSAF=130	FSAR=106	FSRF=0	FSRR=0	FWDB=-0.0225077	FXX=0	LEN=1	MLLD=69.2719	OALT=G	OID=.	OMAPALT=G	OPOS=63920515
chr1	63975830	63975830	T	C	1	58	58	1	exonic	ITGB3BP	.	nonsynonymous SNV	ITGB3BP:NM_001206739:exon2:c.A28G:p.R10G	rs6588047	.	.	.	.	1	.	.	1	T	.	.	.	.	1	P	2.05	T	555.783	snp	FAO=58	FDP=58	FR=.	FRO=0	FSAF=26	FSAR=32	FSRF=0	FSRR=0	FWDB=0.0169967	FXX=0	LEN=1	MLLD=146.477	OALT=C	OID=.	OMAPALT=C	OPOS=63975830
chr1	63988904	63988904	G	A	0.990991	110	111	1	UTR5	ITGB3BP	NM_001206739:c.-100C>T,NM_014288:c.-100C>T	.	.	rs17125090	.	.	0.3196	.	0.32	.	.	.	.	.	.	.	.	.	.	.	.	1050.27	snp	FAO=110	FDP=110	FR=.	FRO=0	FSAF=28	FSAR=82	FSRF=0	FSRR=0	FWDB=-0.0134187	FXX=0.0090082	LEN=1	MLLD=115.46	OALT=A	OID=.	OMAPALT=A	OPOS=63988904
chr1	64515379	64515379	C	T	1	71	71	1	exonic	ROR1	.	synonymous SNV	ROR1:NM_001083592:exon3:c.C180T:p.L60L,ROR1:NM_005012:exon3:c.C180T:p.L60L	rs1772626	.	.	0.8556	.	0.96	.	.	.	.	.	.	.	.	.	.	.	.	741.138	snp	FAO=78	FDP=78	FR=.	FRO=0	FSAF=18	FSAR=60	FSRF=0	FSRR=0	FWDB=0.0395261	FXX=0	LEN=1	MLLD=94.1969	OALT=T	OID=.	OMAPALT=T	OPOS=64515379
chr1	64608329	64608329	G	T	1	210	210	1	exonic	ROR1	.	synonymous SNV	ROR1:NM_001083592:exon7:c.G1170T:p.A390A,ROR1:NM_005012:exon7:c.G1170T:p.A390A	rs2762833	.	.	.	.	1	.	.	.	.	.	.	.	.	.	.	.	.	2010.05	snp	FAO=210	FDP=210	FR=.	FRO=0	FSAF=93	FSAR=117	FSRF=0	FSRR=0	FWDB=0.0161122	FXX=0.00473911	LEN=1	MLLD=233.255	OALT=T	OID=.	OMAPALT=T	OPOS=64608329
chr1	64624612	64624612	G	A	1	206	206	1	intronic	ROR1	.	.	.	rs4362024	.	.	0.9997	.	1	.	.	.	.	.	.	.	.	.	.	.	.	1975.06	snp	FAO=206	FDP=206	FR=.	FRO=0	FSAF=111	FSAR=95	FSRF=0	FSRR=0	FWDB=0.0106109	FXX=0	LEN=1	MLLD=144.523	OALT=A	OID=.	OMAPALT=A	OPOS=64624612
chr1	64624842	64624842	A	G	1	103	103	1	exonic	ROR1	.	synonymous SNV	ROR1:NM_005012:exon8:c.A1353G:p.V451V	rs6668545	.	.	0.3677	.	0.41	.	.	.	.	.	.	.	.	.	.	.	.	978.456	snp	FAO=103	FDP=103	FR=.	FRO=0	FSAF=42	FSAR=61	FSRF=0	FSRR=0	FWDB=-0.00529308	FXX=0	LEN=1	MLLD=151.265	OALT=G	OID=.	OMAPALT=G	OPOS=64624842
chr1	64643277	64643277	C	T	1	271	271	1	exonic	ROR1	.	nonsynonymous SNV	ROR1:NM_005012:exon9:c.C1553T:p.T518M	rs7527017	.	.	0.3322	.	0.38	.	.	0.07	T	0.788	P	0.019	N	0	P	-1.68	D	2596.9	snp	FAO=271	FDP=271	FR=.	FRO=0	FSAF=135	FSAR=136	FSRF=0	FSRR=0	FWDB=-0.00323158	FXX=0	LEN=1	MLLD=86.1369	OALT=T	OID=.	OMAPALT=T	OPOS=64643277
chr1	64644334	64644334	C	A	0.326347	109	334	1	exonic	ROR1	.	nonsynonymous SNV	ROR1:NM_005012:exon9:c.C2610A:p.S870R	.	.	.	.	.	.	.	.	0.01	D	0.578	P	0	D	1	D	-0.93	T	264.479	snp	FAO=109	FDP=334	FR=.	FRO=225	FSAF=43	FSAR=66	FSRF=106	FSRR=119	FWDB=-0.0090875	FXX=0	LEN=1	MLLD=236.339	OALT=A	OID=.	OMAPALT=A	OPOS=64644334
chr1	65113351	65113351	T	C	0.960784	147	153	1	intronic	CACHD1	.	.	.	rs7534210	.	.	.	.	1	.	.	.	.	.	.	.	.	.	.	.	.	1414.01	snp	FAO=152	FDP=152	FR=.	FRO=0	FSAF=71	FSAR=81	FSRF=0	FSRR=0	FWDB=0.00754333	FXX=0.00653552	LEN=1	MLLD=216.449	OALT=C	OID=.	OMAPALT=C	OPOS=65113351
chr1	65113568	65113568	T	C	0.989437	281	284	1	exonic	CACHD1	.	nonsynonymous SNV	CACHD1:NM_001293274:exon8:c.T353C:p.M118T,CACHD1:NM_020925:exon9:c.T1088C:p.M363T	rs6588100	.	.	1	.	1	.	.	0.51	T	0	B	0.003	N	1	P	2.06	T	2687.93	snp	FAO=282	FDP=282	FR=.	FRO=0	FSAF=136	FSAR=146	FSRF=0	FSRR=0	FWDB=0.0591387	FXX=0.0105259	LEN=1	MLLD=63.3567	OALT=C	OID=.	OMAPALT=C	OPOS=65113568
chr1	65141677	65141682	TAATAA	-	0.65035	93	143	0	intronic	CACHD1	.	.	.	rs202029689	.	.	.	.	0.17	.	.	.	.	.	.	.	.	.	.	.	.	15	del	.	.	FR=.	.	.	.	.	.	.	.	LEN=6	.	OALT=-	OID=.	OMAPALT=T	OPOS=65141677
chr1	65255154	65255154	A	T	0.299213	38	127	2	exonic	RAVER2	.	nonsynonymous SNV	RAVER2:NM_018211:exon5:c.A1062T:p.Q354H	.	.	.	.	.	.	.	.	0.04	D	1	D	0	D	1	D	1.12	T	87.7555	snp	FAO=38	FDP=127	FR=.	FRO=89	FSAF=15	FSAR=23	FSRF=46	FSRR=43	FWDB=-0.00148473	FXX=0	LEN=1	MLLD=164.818	OALT=T	OID=.	OMAPALT=T	OPOS=65255154
chr1	65684425	65684425	C	T	0.747126	65	87	1	intronic	AK4	.	.	.	rs11208611	.	.	0.3444	.	0.86	.	.	.	.	.	.	.	.	.	.	.	.	830.963	snp	FAO=87	FDP=87	FR=.,HEALED	FRO=0	FSAF=60	FSAR=27	FSRF=0	FSRR=0	FWDB=0.0267811	FXX=0	LEN=1	MLLD=176.146	OALT=T	OID=.	OMAPALT=T	OPOS=65684425
chr1	65690461	65690461	G	A	1	91	91	1	exonic	AK4	.	synonymous SNV	AK4:NM_013410:exon4:c.G465A:p.P155P,AK4:NM_001005353:exon5:c.G465A:p.P155P,AK4:NM_203464:exon5:c.G465A:p.P155P	rs4915685	.	.	0.2094	.	0.67	.	.	.	.	.	.	.	.	.	.	.	.	864.986	snp	FAO=91	FDP=91	FR=.	FRO=0	FSAF=33	FSAR=58	FSRF=0	FSRR=0	FWDB=0.0185173	FXX=0	LEN=1	MLLD=162.079	OALT=A	OID=.	OMAPALT=A	OPOS=65690461
chr1	65886398	65886398	T	C	1	34	34	2	UTR5	LEPR,LEPROT	NM_002303:c.-144851T>C,NM_001003679:c.-144851T>C,NM_001003680:c.-144851T>C;NM_017526:c.-10T>C,NM_001198683:c.-10T>C	.	.	rs3790435	.	.	0.442	.	0.87	.	.	.	.	.	.	.	.	.	.	.	.	316.514	snp	FAO=34	FDP=34	FR=.	FRO=0	FSAF=15	FSAR=19	FSRF=0	FSRR=0	FWDB=-0.0411176	FXX=0	LEN=1	MLLD=243.448	OALT=C	OID=.	OMAPALT=C	OPOS=65886398
chr1	65886448	65886448	T	C	1	33	33	2	intronic	LEPR,LEPROT	.	.	.	rs3790434	.	.	0.4433	.	0.87	.	.	.	.	.	.	.	.	.	.	.	.	306.1	snp	FAO=33	FDP=33	FR=.	FRO=0	FSAF=14	FSAR=19	FSRF=0	FSRR=0	FWDB=-0.0453678	FXX=0	LEN=1	MLLD=62.3985	OALT=C	OID=.	OMAPALT=C	OPOS=65886448
chr1	65887013	65887013	A	C	1	187	187	2	UTR5	LEPROT	NM_001198681:c.-87A>C	.	.	rs12145690	.	.	.	.	0.87	.	.	.	.	.	.	.	.	.	.	.	.	1794.73	snp	FAO=187	FDP=187	FR=.	FRO=0	FSAF=101	FSAR=86	FSRF=0	FSRR=0	FWDB=0.000478718	FXX=0	LEN=1	MLLD=378.355	OALT=C	OID=.	OMAPALT=C	OPOS=65887013
chr1	66036501	66036501	G	T	1	364	364	1	intronic	LEPR	.	.	.	rs2186248	.	.	1	.	1	.	.	.	.	.	.	.	.	.	.	.	.	3811.29	snp	FAO=400	FDP=400	FR=.	FRO=0	FSAF=180	FSAR=220	FSRF=0	FSRR=0	FWDB=0.00957614	FXX=0	LEN=1	MLLD=350.568	OALT=T	OID=.	OMAPALT=T	OPOS=66036501
chr1	66831370	66831370	G	A	1	248	248	1	exonic	PDE4B	.	synonymous SNV	PDE4B:NM_001037339:exon6:c.G789A:p.E263E,PDE4B:NM_001297442:exon6:c.G606A:p.E202E,PDE4B:NM_001037340:exon11:c.G1260A:p.E420E,PDE4B:NM_001297440:exon12:c.G1029A:p.E343E,PDE4B:NM_001297441:exon12:c.G1080A:p.E360E,PDE4B:NM_001037341:exon13:c.G1305A:p.E435E,PDE4B:NM_002600:exon13:c.G1305A:p.E435E	rs783036	.	.	0.4834	.	0.79	.	.	.	.	.	.	.	.	.	.	.	.	2407.72	snp	FAO=252	FDP=252	FR=.	FRO=0	FSAF=135	FSAR=117	FSRF=0	FSRR=0	FWDB=0.052517	FXX=0.00395241	LEN=1	MLLD=137.251	OALT=A	OID=.	OMAPALT=A	OPOS=66831370
chr1	67266756	67266756	T	A	0.994845	193	194	1	exonic	INSL5	.	nonsynonymous SNV	INSL5:NM_005478:exon1:c.A149T:p.Q50L	rs549148	.	.	0.8603	.	1	.	.	1	T	0	B	0.091	N	1	P	-2.49	D	1836.61	snp	FAO=194	FDP=194	FR=.	FRO=0	FSAF=110	FSAR=84	FSRF=0	FSRR=0	FWDB=0.0631642	FXX=0	LEN=1	MLLD=75.9418	OALT=A	OID=.	OMAPALT=A	OPOS=67266756
chr1	67288045	67288045	C	T	0.979592	288	294	3	exonic	WDR78	.	nonsynonymous SNV	WDR78:NM_024763:exon16:c.G2495A:p.R832Q	rs482082	.	.	0.4922	.	0.65	.	.	0.46	T	0.005	B	0.089	N	0	P	0.96	T	2662.33	snp	FAO=289	FDP=289	FR=.	FRO=0	FSAF=171	FSAR=118	FSRF=0	FSRR=0	FWDB=0.00210678	FXX=0.0170062	LEN=1	MLLD=285.57	OALT=T	OID=.	OMAPALT=T	OPOS=67288045
chr1	67340653	67340653	T	A	0.197917	19	96	1	intronic	WDR78	.	.	.	.	.	.	.	.	.	.	.	.	.	.	.	.	.	.	.	.	.	24.4375	snp	FAO=19	FDP=96	FR=.	FRO=77	FSAF=8	FSAR=11	FSRF=39	FSRR=38	FWDB=-0.00798328	FXX=0	LEN=1	MLLD=311.616	OALT=A	OID=.	OMAPALT=A	OPOS=67340653
chr1	67390416	67390416	G	C	0.99569	231	232	1	exonic	WDR78	.	nonsynonymous SNV	WDR78:NM_024763:exon1:c.C99G:p.C33W,WDR78:NM_207014:exon1:c.C99G:p.C33W	rs3008858	.	.	0.732	.	0.89	.	.	0.33	T	0	B	0.038	N	1	P	1.94	T	2227.87	snp	FAO=234	FDP=234	FR=.	FRO=0	FSAF=101	FSAR=133	FSRF=0	FSRR=0	FWDB=-0.0214662	FXX=0.0126577	LEN=1	MLLD=322.878	OALT=C	OID=.	OMAPALT=C	OPOS=67390416
chr1	67390468	67390468	C	G	1	96	96	2	exonic	WDR78	.	nonsynonymous SNV	WDR78:NM_024763:exon1:c.G47C:p.G16A,WDR78:NM_207014:exon1:c.G47C:p.G16A	rs1886686	.	.	0.732	.	0.89	.	.	1	T	0	B	0.7	N	0.999	P	1.87	T	916.367	snp	FAO=96	FDP=96	FR=.	FRO=0	FSAF=52	FSAR=44	FSRF=0	FSRR=0	FWDB=0.00371078	FXX=0	LEN=1	MLLD=351.596	OALT=G	OID=.	OMAPALT=G	OPOS=67390468
chr1	67423997	67423997	-	TTCTC	0.755102	37	49	0	intronic	MIER1	.	.	.	rs146392518	.	.	.	.	0.89	.	.	.	.	.	.	.	.	.	.	.	.	50	ins	.	.	FR=.	.	.	.	.	.	.	.	LEN=5	.	OALT=TTCTC	OID=.	OMAPALT=TTTCTC	OPOS=67423998
chr1	67474977	67474977	C	T	1	29	29	1	intronic	SLC35D1	.	.	.	rs2755271	.	.	.	.	0.84	.	.	.	.	.	.	.	.	.	.	.	.	279.431	snp	FAO=29	FDP=29	FR=.	FRO=0	FSAF=14	FSAR=15	FSRF=0	FSRR=0	FWDB=-0.0382353	FXX=0	LEN=1	MLLD=127.531	OALT=T	OID=.	OMAPALT=T	OPOS=67474977
chr1	67515564	67515565	AT	-	#VALUE!	27;4	31	1;1	intronic	SLC35D1	.	.	.	rs3048488	.	.	0.0284	.	0.24	.	.	.	.	.	.	.	.	.	.	.	.	318.927	del;snp	FAO=32,3	FDP=35	FR=.,.	FRO=0	FSAF=7,2	FSAR=25,1	FSRF=0	FSRR=0	FWDB=0.0202335,0.0661967	FXX=0.0277701	LEN=2,1	MLLD=314.743,168.946	OALT=-,C	OID=.,.	OMAPALT=C,CAC	OPOS=67515564,67515565
chr1	67516192	67516192	A	G	0.318182	42	132	10	intronic	SLC35D1	.	.	.	rs80222583	.	.	.	.	.	.	.	.	.	.	.	.	.	.	.	.	.	106.295	snp	FAO=42	FDP=132	FR=.	FRO=90	FSAF=2	FSAR=40	FSRF=67	FSRR=23	FWDB=-0.0778668	FXX=0.423562	LEN=1	MLLD=41.5415	OALT=G	OID=.	OMAPALT=G	OPOS=67516192
chr1	67558739	67558739	C	T	0.99422	172	173	1	exonic	C1orf141	.	synonymous SNV	C1orf141:NM_001276351:exon8:c.G1152A:p.T384T	rs6588237	.	.	0.8572	.	0.98	.	.	.	.	.	.	.	.	.	.	.	.	1653.87	snp	FAO=173	FDP=173	FR=.	FRO=0	FSAF=91	FSAR=82	FSRF=0	FSRR=0	FWDB=-0.00960832	FXX=0.0057468	LEN=1	MLLD=74.1104	OALT=T	OID=.	OMAPALT=T	OPOS=67558739
chr1	67558756	67558756	C	T	1	171	171	1	exonic	C1orf141	.	nonsynonymous SNV	C1orf141:NM_001276351:exon8:c.G1135A:p.E379K	rs41313272	.	.	0.0336	.	0.26	.	.	1	T	0	B	0.221	N	1	P	1.59	T	1634.61	snp	FAO=171	FDP=171	FR=.	FRO=0	FSAF=89	FSAR=82	FSRF=0	FSRR=0	FWDB=-0.0615617	FXX=0	LEN=1	MLLD=81.1727	OALT=T	OID=.	OMAPALT=T	OPOS=67558756
chr1	67558763	67558763	A	G	0.994186	171	172	1	exonic	C1orf141	.	synonymous SNV	C1orf141:NM_001276351:exon8:c.T1128C:p.Y376Y	rs41299551	.	.	0.036	.	0.23	.	.	.	.	.	.	.	.	.	.	.	.	1632.62	snp	FAO=171	FDP=171	FR=.	FRO=0	FSAF=88	FSAR=83	FSRF=0	FSRR=0	FWDB=0.0136445	FXX=0.00581362	LEN=1	MLLD=261.883	OALT=G	OID=.	OMAPALT=G	OPOS=67558763
chr1	67560856	67560856	G	A	1	93	93	3	intronic	C1orf141	.	.	.	rs72933967	.	.	.	.	0.26	.	.	.	.	.	.	.	.	.	.	.	.	882.279	snp	FAO=93	FDP=93	FR=.	FRO=0	FSAF=37	FSAR=56	FSRF=0	FSRR=0	FWDB=0.0248375	FXX=0	LEN=1	MLLD=177.291	OALT=A	OID=.	OMAPALT=A	OPOS=67560856
chr1	67560897	67560897	A	G	1	93	93	2	intronic	C1orf141	.	.	.	rs10889653	.	.	0.8568	.	0.98	.	.	.	.	.	.	.	.	.	.	.	.	882.279	snp	FAO=93	FDP=93	FR=.	FRO=0	FSAF=36	FSAR=57	FSRF=0	FSRR=0	FWDB=0.0187876	FXX=0	LEN=1	MLLD=344.028	OALT=G	OID=.	OMAPALT=G	OPOS=67560897
chr1	67560956	67560956	C	T	1	376	376	1	exonic	C1orf141	.	nonsynonymous SNV	C1orf141:NM_001276351:exon7:c.G565A:p.V189I	rs11208997	.	.	0.857	.	0.99	.	.	1	T	0	B	0.052	N	0	P	2.09	T	3607.07	snp	FAO=376	FDP=376	FR=.	FRO=0	FSAF=193	FSAR=183	FSRF=0	FSRR=0	FWDB=0.0282194	FXX=0	LEN=1	MLLD=188.39	OALT=T	OID=.	OMAPALT=T	OPOS=67560956
chr1	67561090	67561090	T	C	0.992806	276	278	1	exonic	C1orf141	.	nonsynonymous SNV	C1orf141:NM_001276351:exon7:c.A431G:p.Q144R	rs72933970	.	.	0.0468	.	0.26	.	.	0.32	T	0.624	P	0.019	N	1	P	1.59	T	2654.29	snp	FAO=276	FDP=276	FR=.	FRO=0	FSAF=133	FSAR=143	FSRF=0	FSRR=0	FWDB=0.00191262	FXX=0.00719399	LEN=1	MLLD=136.953	OALT=C	OID=.	OMAPALT=C	OPOS=67561090
chr1	67562146	67562146	A	T	1	82	82	3	intronic	C1orf141	.	.	.	rs11805123	.	.	.	.	0.25	.	.	.	.	.	.	.	.	.	.	.	.	776.373	snp	FAO=82	FDP=82	FR=.	FRO=0	FSAF=33	FSAR=49	FSRF=0	FSRR=0	FWDB=-0.0280103	FXX=0	LEN=1	MLLD=161.782	OALT=T	OID=.	OMAPALT=T	OPOS=67562146
chr1	67633812	67633812	G	T	0.996212	263	264	2	exonic	IL23R	.	nonsynonymous SNV	IL23R:NM_144701:exon2:c.G9T:p.Q3H	rs1884444	.	.	0.5279	.	0.65	.	.	0.48	T	0.002	B	0.329	N	1	P	-1.97	D	2501.21	snp	FAO=263	FDP=263	FR=.	FRO=0	FSAF=137	FSAR=126	FSRF=0	FSRR=0	FWDB=0.019626	FXX=0.00378774	LEN=1	MLLD=239.393	OALT=T	OID=.	OMAPALT=T	OPOS=67633812
chr1	67685387	67685387	T	C	0.994048	167	168	1	exonic	IL23R	.	nonsynonymous SNV	IL23R:NM_144701:exon7:c.T929C:p.L310P	rs7530511	.	.	0.8705	.	0.99	.	.	1	T	0	B	0.012	N	1	P	0.61	T	1630.72	snp	FAO=169	FDP=169	FR=.	FRO=0	FSAF=78	FSAR=91	FSRF=0	FSRR=0	FWDB=0.0112625	FXX=0.00588201	LEN=1	MLLD=88.8175	OALT=C	OID=.	OMAPALT=C	OPOS=67685387
chr1	67685443	67685443	G	A	1	170	170	3	intronic	IL23R	.	.	.	rs7518660	.	.	0.4595	.	0.59	.	.	.	.	.	.	.	.	.	.	.	.	1639.64	snp	FAO=170	FDP=170	FR=.	FRO=0	FSAF=72	FSAR=98	FSRF=0	FSRR=0	FWDB=-0.0767516	FXX=0	LEN=1	MLLD=53.4382	OALT=A	OID=.	OMAPALT=A	OPOS=67685443
chr1	67795319	67795319	T	C	0.962963	52	54	1	exonic	IL12RB2	.	synonymous SNV	IL12RB2:NM_001258215:exon6:c.T714C:p.S238S,IL12RB2:NM_001258216:exon6:c.T714C:p.S238S,IL12RB2:NM_001559:exon6:c.T714C:p.S238S,IL12RB2:NM_001258214:exon7:c.T714C:p.S238S	rs1495963	.	.	0.9852	.	0.99	.	.	.	.	.	.	.	.	1	P	.	.	463.306	snp	FAO=52	FDP=54	FR=.	FRO=2	FSAF=37	FSAR=15	FSRF=2	FSRR=0	FWDB=0.00790214	FXX=0	LEN=1	MLLD=138.772	OALT=C	OID=.	OMAPALT=C	OPOS=67795319
chr1	67833527	67833527	G	C	0.997942	485	486	2	exonic	IL12RB2	.	nonsynonymous SNV	IL12RB2:NM_001258215:exon10:c.G1278C:p.Q426H,IL12RB2:NM_001258216:exon10:c.G1278C:p.Q426H,IL12RB2:NM_001559:exon10:c.G1278C:p.Q426H,IL12RB2:NM_001258214:exon11:c.G1278C:p.Q426H	rs2307145	.	.	0.0485	.	0.079	.	.	0.13	T	0.008	B	0.722	N	0.883	P	0.38	T	3825.5	snp	FAO=399	FDP=399	FR=.	FRO=0	FSAF=211	FSAR=188	FSRF=0	FSRR=0	FWDB=0.00994471	FXX=0.00249994	LEN=1	MLLD=88.3214	OALT=C	OID=.	OMAPALT=C	OPOS=67833527
chr1	68603731	68603731	A	G	0.989474	188	190	1	ncRNA_intronic	GNG12-AS1	.	.	.	rs1831297	.	.	.	.	0.71	.	.	.	.	.	.	.	.	.	.	.	.	1777.72	snp	FAO=188	FDP=188	FR=.	FRO=0	FSAF=69	FSAR=119	FSRF=0	FSRR=0	FWDB=-0.00749006	FXX=0.0105258	LEN=1	MLLD=67.4297	OALT=G	OID=.	OMAPALT=G	OPOS=68603731
chr1	68615848	68615848	C	G	0.292373	69	236	1	ncRNA_intronic	GNG12-AS1	.	.	.	.	.	.	.	.	.	.	.	.	.	.	.	.	.	.	.	.	.	144.581	snp	FAO=69	FDP=236	FR=.	FRO=167	FSAF=39	FSAR=30	FSRF=88	FSRR=79	FWDB=-0.041856	FXX=0	LEN=1	MLLD=68.6368	OALT=G	OID=.	OMAPALT=G	OPOS=68615848
chr1	68943665	68943665	T	G	1	66	66	1	intronic	DEPDC1	.	.	.	rs12119046	.	.	0.4276	.	0.43	.	.	.	.	.	.	.	.	.	.	.	.	633.441	snp	FAO=67	FDP=67	FR=.	FRO=0	FSAF=25	FSAR=42	FSRF=0	FSRR=0	FWDB=-0.00226488	FXX=0	LEN=1	MLLD=230.523	OALT=G	OID=.	OMAPALT=G	OPOS=68943665
chr1	70639201	70639201	G	A	1	217	217	3	intronic	LRRC40	.	.	.	rs80163912	.	.	0.0116	.	0.017	.	.	.	.	.	.	.	.	.	.	.	.	2083.49	snp	FAO=217	FDP=217	FR=.	FRO=0	FSAF=116	FSAR=101	FSRF=0	FSRR=0	FWDB=-0.0202987	FXX=0	LEN=1	MLLD=290.945	OALT=A	OID=.	OMAPALT=A	OPOS=70639201
chr1	71419499	71419499	C	T	1	128	128	1	intronic	PTGER3	.	.	.	rs571705	.	.	0.8343	.	0.95	.	.	.	.	.	.	.	.	.	.	.	.	1235.48	snp	FAO=128	FDP=128	FR=.	FRO=0	FSAF=54	FSAR=74	FSRF=0	FSRR=0	FWDB=-0.0430978	FXX=0.0153834	LEN=1	MLLD=180.441	OALT=T	OID=.	OMAPALT=T	OPOS=71419499
chr1	71536574	71536574	G	C	1	69	69	1	exonic	ZRANB2	.	nonsynonymous SNV	ZRANB2:NM_005455:exon7:c.C619G:p.R207G,ZRANB2:NM_203350:exon7:c.C619G:p.R207G	rs11583800	.	.	0.103	.	0.12	.	.	0.29	T	0.992	D	0	D	0	P	-0.14	T	664.498	snp	FAO=69	FDP=69	FR=.	FRO=0	FSAF=25	FSAR=44	FSRF=0	FSRR=0	FWDB=0.0182578	FXX=0	LEN=1	MLLD=214.287	OALT=C	OID=.	OMAPALT=C	OPOS=71536574
chr1	72058552	72058552	G	A	0.987342	156	158	2	exonic	NEGR1	.	synonymous SNV	NEGR1:NM_173808:exon6:c.C888T:p.T296T	rs1413368	.	.	0.9969	.	1	.	.	.	.	.	.	.	.	.	.	.	.	1510.48	snp	FAO=157	FDP=157	FR=.	FRO=0	FSAF=69	FSAR=88	FSRF=0	FSRR=0	FWDB=0.0324837	FXX=0.0125778	LEN=1	MLLD=63.2183	OALT=A	OID=.	OMAPALT=A	OPOS=72058552
chr1	74575182	74575182	C	T	1	241	241	1	exonic	LRRIQ3	.	nonsynonymous SNV	LRRIQ3:NM_001105659:exon5:c.G763A:p.A255T	rs1340472	.	.	0.9251	.	0.97	.	.	1	T	0	B	.	.	1	P	3.23	T	2315.57	snp	FAO=242	FDP=242	FR=.	FRO=0	FSAF=129	FSAR=113	FSRF=0	FSRR=0	FWDB=-0.00913794	FXX=0	LEN=1	MLLD=195.553	OALT=T	OID=.	OMAPALT=T	OPOS=74575182
chr1	74663814	74663814	C	G	1	97	97	1	UTR5	LRRIQ3	NM_001105659:c.-14446G>C	.	.	rs1412825	.	.	.	.	0.74	.	.	.	.	.	.	.	.	.	.	.	.	931.392	snp	FAO=97	FDP=97	FR=.	FRO=0	FSAF=79	FSAR=18	FSRF=0	FSRR=0	FWDB=-0.0192903	FXX=0.010203	LEN=1	MLLD=68.8606	OALT=G	OID=.	OMAPALT=G	OPOS=74663814
chr1	74665493	74665493	G	A	0.981707	161	164	2	exonic	FPGT,FPGT-TNNI3K	.	synonymous SNV	FPGT-TNNI3K:NM_001112808:exon2:c.G267A:p.V89V,FPGT-TNNI3K:NM_001199327:exon2:c.G267A:p.V89V,FPGT:NM_001199328:exon2:c.G267A:p.V89V,FPGT:NM_001199329:exon2:c.G267A:p.V89V,FPGT:NM_003838:exon2:c.G267A:p.V89V	rs792310	.	.	0.4834	.	0.74	.	.	.	.	.	.	.	.	.	.	.	.	1498.79	snp	FAO=162	FDP=165	FR=.	FRO=3	FSAF=87	FSAR=75	FSRF=2	FSRR=1	FWDB=0.00305479	FXX=0	LEN=1	MLLD=207.636	OALT=A	OID=.	OMAPALT=A	OPOS=74665493
chr1	74669973	74669973	T	G	0.974026	75	77	1	intronic	FPGT,FPGT-TNNI3K	.	.	.	rs9425024	.	.	.	.	0.96	.	.	.	.	.	.	.	.	.	.	.	.	715.959	snp	FAO=78	FDP=78	FR=.	FRO=0	FSAF=55	FSAR=23	FSRF=0	FSRR=0	FWDB=0.00990219	FXX=0	LEN=1	MLLD=242.806	OALT=G	OID=.	OMAPALT=G	OPOS=74669973
chr1	74671519	74671519	A	G	1	182	182	1	UTR3	FPGT	NM_003838:c.*3A>G,NM_001199329:c.*461A>G,NM_001199328:c.*3A>G	.	.	rs571848	.	.	0.4779	.	0.74	.	.	.	.	.	.	.	.	.	.	.	.	1826.68	snp	FAO=190	FDP=190	FR=.	FRO=0	FSAF=72	FSAR=118	FSRF=0	FSRR=0	FWDB=0.00361205	FXX=0	LEN=1	MLLD=203.493	OALT=G	OID=.	OMAPALT=G	OPOS=74671519
chr1	74819077	74819077	T	G	0.988636	261	264	1	intronic	FPGT-TNNI3K,TNNI3K	.	.	.	rs6424586	.	.	0.9423	.	1	.	.	.	.	.	.	.	.	.	.	.	.	2473.75	snp	FAO=262	FDP=262	FR=.	FRO=0	FSAF=118	FSAR=144	FSRF=0	FSRR=0	FWDB=0.0497827	FXX=0.00757547	LEN=1	MLLD=81.6016	OALT=G	OID=.	OMAPALT=G	OPOS=74819077
chr1	74835030	74835030	G	T	0.651639	159	244	2	intronic	FPGT-TNNI3K,TNNI3K	.	.	.	.	.	.	.	.	.	.	.	.	.	.	.	.	.	.	.	.	.	916.343	snp	FAO=160	FDP=244	FR=.	FRO=84	FSAF=84	FSAR=76	FSRF=52	FSRR=32	FWDB=0.105056	FXX=0.00408147	LEN=1	MLLD=54.0641	OALT=T	OID=.	OMAPALT=T	OPOS=74835030
chr1	75006027	75006027	A	G	1	123	123	2	intronic	FPGT-TNNI3K,TNNI3K	.	.	.	rs3895907	.	.	0.556	.	0.56	.	.	.	.	.	.	.	.	.	.	.	.	1170.84	snp	FAO=123	FDP=123	FR=.	FRO=0	FSAF=49	FSAR=74	FSRF=0	FSRR=0	FWDB=-0.0591238	FXX=0	LEN=1	MLLD=67.3085	OALT=G	OID=.	OMAPALT=G	OPOS=75006027
chr1	75190452	75190452	C	T	0.991453	116	117	3	exonic	CRYZ	.	synonymous SNV	CRYZ:NM_001130043:exon2:c.G54A:p.G18G,CRYZ:NM_001889:exon2:c.G54A:p.G18G,CRYZ:NM_001130042:exon3:c.G54A:p.G18G	rs1051122	.	.	0.7429	.	0.86	.	.	.	.	.	.	.	.	.	.	.	.	1111.7	snp	FAO=116	FDP=116	FR=.	FRO=0	FSAF=46	FSAR=70	FSRF=0	FSRR=0	FWDB=-0.0012221	FXX=0.00854628	LEN=1	MLLD=192.344	OALT=T	OID=.	OMAPALT=T	OPOS=75190452
chr1	75622616	75622616	C	T	1	239	239	1	exonic	LHX8	.	synonymous SNV	LHX8:NM_001256114:exon8:c.C819T:p.H273H,LHX8:NM_001001933:exon9:c.C849T:p.H283H	rs941032	.	.	0.4129	.	0.55	.	.	.	.	.	.	.	.	.	.	.	.	2313.55	snp	FAO=240	FDP=240	FR=.	FRO=0	FSAF=162	FSAR=78	FSRF=0	FSRR=0	FWDB=0.00972155	FXX=0	LEN=1	MLLD=312.993	OALT=T	OID=.	OMAPALT=T	OPOS=75622616
chr1	75680433	75680433	G	A	1	218	218	1	intronic	SLC44A5	.	.	.	rs687715	.	.	.	.	0.51	.	.	.	.	.	.	.	.	.	.	.	.	2119.92	snp	FAO=220	FDP=220	FR=.	FRO=0	FSAF=116	FSAR=104	FSRF=0	FSRR=0	FWDB=0.0841058	FXX=0	LEN=1	MLLD=178.743	OALT=A	OID=.	OMAPALT=A	OPOS=75680433
chr1	75681511	75681511	T	C	0.991416	231	233	2	exonic	SLC44A5	.	synonymous SNV	SLC44A5:NM_001130058:exon19:c.A1656G:p.Q552Q,SLC44A5:NM_152697:exon19:c.A1656G:p.Q552Q	rs595009	.	.	0.8436	.	1	.	.	.	.	.	.	.	.	.	.	.	.	2205.13	snp	FAO=232	FDP=232	FR=.	FRO=0	FSAF=116	FSAR=116	FSRF=0	FSRR=0	FWDB=0.0316984	FXX=0.00429166	LEN=1	MLLD=190.687	OALT=C	OID=.	OMAPALT=C	OPOS=75681511
chr1	75699646	75699646	T	C	1	174	174	1	intronic	SLC44A5	.	.	.	rs10493564	.	.	0.2674	.	0.37	.	.	.	.	.	.	.	.	.	.	.	.	1662.87	snp	FAO=174	FDP=174	FR=.	FRO=0	FSAF=66	FSAR=108	FSRF=0	FSRR=0	FWDB=0.0371723	FXX=0	LEN=1	MLLD=69.6921	OALT=C	OID=.	OMAPALT=C	OPOS=75699646
chr1	75699771	75699771	A	G	0.980769	153	156	2	exonic	SLC44A5	.	synonymous SNV	SLC44A5:NM_001130058:exon12:c.T753C:p.I251I,SLC44A5:NM_152697:exon12:c.T753C:p.I251I	rs10493565	.	.	0.2676	.	0.37	.	.	.	.	.	.	.	.	.	.	.	.	1439.06	snp	FAO=155	FDP=158	FR=.	FRO=3	FSAF=42	FSAR=113	FSRF=1	FSRR=2	FWDB=0.00615852	FXX=0	LEN=1	MLLD=112.577	OALT=G	OID=.	OMAPALT=G	OPOS=75699771
chr1	75702674	75702674	G	A	0.992063	125	126	1	exonic	SLC44A5	.	synonymous SNV	SLC44A5:NM_001130058:exon11:c.C738T:p.L246L,SLC44A5:NM_152697:exon11:c.C738T:p.L246L	rs17096508	.	.	0.2115	.	0.23	.	.	.	.	.	.	.	.	.	.	.	.	1193.59	snp	FAO=125	FDP=125	FR=.	FRO=0	FSAF=58	FSAR=67	FSRF=0	FSRR=0	FWDB=0.0505883	FXX=0.0157468	LEN=1	MLLD=111.469	OALT=A	OID=.	OMAPALT=A	OPOS=75702674
chr1	76194230	76194230	T	-	0.961538	125	130	4	intronic	ACADM	.	.	.	rs11316888	.	.	.	.	1	.	.	.	.	.	.	.	.	.	.	.	.	711.124	del	FAO=127	FDP=127	FR=.	FRO=0	FSAF=46	FSAR=81	FSRF=0	FSRR=0	FWDB=0.0115956	FXX=0.0230751	LEN=1	MLLD=23.9771	OALT=-	OID=.	OMAPALT=G	OPOS=76194230
chr1	76194306	76194306	A	G	1	127	127	2	intronic	ACADM	.	.	.	rs1146572	.	.	.	.	0.99	.	.	.	.	.	.	.	.	.	.	.	.	1217.21	snp	FAO=127	FDP=127	FR=.	FRO=0	FSAF=42	FSAR=85	FSRF=0	FSRR=0	FWDB=-0.0213646	FXX=0	LEN=1	MLLD=103.75	OALT=G	OID=.	OMAPALT=G	OPOS=76194306
chr1	76257892	76257892	A	T	0.990964	329	332	2	exonic	RABGGTB	.	synonymous SNV	RABGGTB:NM_004582:exon7:c.A606T:p.A202A	rs12703	.	.	0.9379	.	0.99	.	.	.	.	.	.	.	.	.	.	.	.	3111.49	snp	FAO=330	FDP=330	FR=.	FRO=0	FSAF=174	FSAR=156	FSRF=0	FSRR=0	FWDB=0.00541219	FXX=0.00602391	LEN=1	MLLD=212.405	OALT=T	OID=.	OMAPALT=T	OPOS=76257892
chr1	76272837	76272837	A	G	0.993921	327	329	2	intronic	MSH4	.	.	.	rs3737574	.	.	0.2995	.	0.7	.	.	.	.	.	.	.	.	.	.	.	.	3113.89	snp	FAO=328	FDP=328	FR=.	FRO=0	FSAF=176	FSAR=152	FSRF=0	FSRR=0	FWDB=-0.00663262	FXX=0.00303942	LEN=1	MLLD=61.2909	OALT=G	OID=.	OMAPALT=G	OPOS=76272837
chr1	76344011	76344011	C	A	0.961749	176	183	1	intronic	MSH4	.	.	.	rs1493367	.	.	0.7594	.	0.99	.	.	.	.	.	.	.	.	.	.	.	.	1727.24	snp	FAO=181	FDP=181	FR=.	FRO=0	FSAF=66	FSAR=115	FSRF=0	FSRR=0	FWDB=-0.0429672	FXX=0.0216205	LEN=1	MLLD=75.4875	OALT=A	OID=.	OMAPALT=A	OPOS=76344011
chr1	76344705	76344705	T	C	1	142	142	1	exonic	MSH4	.	synonymous SNV	MSH4:NM_002440:exon12:c.T1569C:p.Y523Y	rs5745448	.	.	0.3238	.	0.7	.	.	.	.	.	.	.	.	.	.	.	.	1363.27	snp	FAO=143	FDP=143	FR=.	FRO=0	FSAF=83	FSAR=60	FSRF=0	FSRR=0	FWDB=0.018358	FXX=0	LEN=1	MLLD=179.578	OALT=C	OID=.	OMAPALT=C	OPOS=76344705
chr1	76344711	76344711	A	T	1	143	143	1	exonic	MSH4	.	synonymous SNV	MSH4:NM_002440:exon12:c.A1575T:p.L525L	rs5745449	.	.	0.7598	.	0.99	.	.	.	.	.	.	.	.	.	.	.	.	1363.27	snp	FAO=143	FDP=143	FR=.	FRO=0	FSAF=83	FSAR=60	FSRF=0	FSRR=0	FWDB=0.00307223	FXX=0	LEN=1	MLLD=167.305	OALT=T	OID=.	OMAPALT=T	OPOS=76344711
chr1	76346920	76346920	-	AT	0.954545	42	44	0	intronic	MSH4	.	.	.	rs5745466	.	.	0.9983	.	1	.	.	.	.	.	.	.	.	.	.	.	.	256.512	ins	FAO=43	FDP=43	FR=.	FRO=0	FSAF=20	FSAR=23	FSRF=0	FSRR=0	FWDB=-0.0118896	FXX=0.0227221	LEN=2	MLLD=217.835	OALT=AT	OID=.	OMAPALT=CAT	OPOS=76346921
chr1	76397972	76397972	C	T	1	124	124	1	exonic	ASB17	.	nonsynonymous SNV	ASB17:NM_080868:exon1:c.G5A:p.S2N	rs3795251	.	.	0.3519	.	0.71	.	.	0.22	T	0.002	B	0.003	N	0.99	P	1.3	T	1195.24	snp	FAO=125	FDP=125	FR=.	FRO=0	FSAF=53	FSAR=72	FSRF=0	FSRR=0	FWDB=-0.0555226	FXX=0.00793588	LEN=1	MLLD=259.779	OALT=T	OID=.	OMAPALT=T	OPOS=76397972
chr1	77634948	77634948	G	A	0.992754	137	138	1	exonic	PIGK	.	synonymous SNV	PIGK:NM_005482:exon4:c.C372T:p.Y124Y	rs1779199	.	.	0.9999	.	1	.	.	.	.	.	.	.	.	.	.	.	.	1289.3	snp	FAO=136	FDP=136	FR=.	FRO=0	FSAF=71	FSAR=65	FSRF=0	FSRR=0	FWDB=-0.0148337	FXX=0.0144917	LEN=1	MLLD=222.963	OALT=A	OID=.	OMAPALT=A	OPOS=77634948
chr1	77763542	77763542	G	A	0.924731	258	279	1	exonic	AK5	.	synonymous SNV	AK5:NM_012093:exon5:c.G531A:p.K177K,AK5:NM_174858:exon5:c.G609A:p.K203K	rs1167206	.	.	0.9999	.	1	.	.	.	.	.	.	.	.	.	.	.	.	2498.11	snp	FAO=261	FDP=261	FR=.	FRO=0	FSAF=72	FSAR=189	FSRF=0	FSRR=0	FWDB=0.00967485	FXX=0.0744654	LEN=1	MLLD=235.091	OALT=A	OID=.	OMAPALT=A	OPOS=77763542
chr1	78046630	78046630	G	A	1	132	132	1	intronic	ZZZ3	.	.	.	rs17385754	.	.	0.0962	.	0.12	.	.	.	.	.	.	.	.	.	.	.	.	1257.2	snp	FAO=132	FDP=132	FR=.	FRO=0	FSAF=84	FSAR=48	FSRF=0	FSRR=0	FWDB=0.00539595	FXX=0	LEN=1	MLLD=95.3033	OALT=A	OID=.	OMAPALT=A	OPOS=78046630
chr1	78184325	78184325	A	G	0.95082	58	61	2	exonic	USP33	.	synonymous SNV	USP33:NM_201624:exon16:c.T1693C:p.L565L,USP33:NM_015017:exon17:c.T1786C:p.L596L,USP33:NM_201626:exon17:c.T1762C:p.L588L	rs12142671	.	.	0.248	.	0.52	.	.	.	.	.	.	.	.	.	.	.	.	520.801	snp	FAO=58	FDP=59	FR=.	FRO=1	FSAF=28	FSAR=30	FSRF=1	FSRR=0	FWDB=0.028549	FXX=0.0327815	LEN=1	MLLD=78.447	OALT=G	OID=.	OMAPALT=G	OPOS=78184325
chr1	78201745	78201745	G	T	0.990991	220	222	2	exonic	USP33	.	synonymous SNV	USP33:NM_201624:exon6:c.C450A:p.A150A,USP33:NM_015017:exon7:c.C543A:p.A181A,USP33:NM_201626:exon7:c.C543A:p.A181A	rs2296227	.	.	0.3016	.	0.75	.	.	.	.	.	.	.	.	.	.	.	.	2091.83	snp	FAO=223	FDP=223	FR=.	FRO=0	FSAF=119	FSAR=104	FSRF=0	FSRR=0	FWDB=0.00573479	FXX=0.00446409	LEN=1	MLLD=66.3303	OALT=T	OID=.	OMAPALT=T	OPOS=78201745
chr1	78206682	78206682	A	C	0.994118	338	340	1	intronic	USP33	.	.	.	rs2274123	.	.	.	.	0.4	.	.	.	.	.	.	.	.	.	.	.	.	3220.22	snp	FAO=338	FDP=338	FR=.	FRO=0	FSAF=154	FSAR=184	FSRF=0	FSRR=0	FWDB=0.0274832	FXX=0.00588218	LEN=1	MLLD=71.6726	OALT=C	OID=.	OMAPALT=C	OPOS=78206682
chr1	78383467	78383467	G	A	1	64	64	1	intronic	NEXN	.	.	.	rs1749913	.	.	0.8608	.	0.87	.	.	.	.	.	.	.	.	.	.	.	.	604.614	snp	FAO=64	FDP=64	FR=.	FRO=0	FSAF=37	FSAR=27	FSRF=0	FSRR=0	FWDB=-0.00587398	FXX=0	LEN=1	MLLD=248.068	OALT=A	OID=.	OMAPALT=A	OPOS=78383467
chr1	78430689	78430689	-	G	0.926667	139	150	1	intronic	FUBP1	.	.	.	rs11409017	.	.	.	.	1	.	.	.	.	.	.	.	.	.	.	.	.	863.86	ins	FAO=147	FDP=147	FR=.	FRO=0	FSAF=67	FSAR=80	FSRF=0	FSRR=0	FWDB=-0.016056	FXX=0.0134219	LEN=1	MLLD=31.1074	OALT=G	OID=.	OMAPALT=AG	OPOS=78430690
chr1	78432659	78432659	T	A	0.151515	5	33	10	intronic	FUBP1	.	.	.	rs35489563	.	.	.	.	0.0011	.	.	.	.	.	.	.	.	.	.	.	.	32.5294	snp	FAO=9	FDP=45	FR=.,HEALED	FRO=32	FSAF=4	FSAR=5	FSRF=20	FSRR=12	FWDB=-0.00724368	FXX=0	LEN=1	MLLD=31.2728	OALT=A	OID=.	OMAPALT=A	OPOS=78432659
chr1	78481640	78481640	G	A	1	196	196	1	intronic	DNAJB4	.	.	.	rs1039863	.	.	.	.	0.82	.	.	.	.	.	.	.	.	.	.	.	.	1878.81	snp	FAO=196	FDP=196	FR=.	FRO=0	FSAF=101	FSAR=95	FSRF=0	FSRR=0	FWDB=-0.0105914	FXX=0	LEN=1	MLLD=70.4148	OALT=A	OID=.	OMAPALT=A	OPOS=78481640
chr1	78958451	78958451	A	T	1	184	184	1	exonic	PTGFR	.	nonsynonymous SNV	PTGFR:NM_000959:exon2:c.A23T:p.Q8L,PTGFR:NM_001039585:exon2:c.A23T:p.Q8L	rs41292960	.	.	0.0057	.	0.022	.	.	0.18	T	0.001	B	0.018	N	0.622	N	-0.99	T	1759.12	snp	FAO=184	FDP=184	FR=.	FRO=0	FSAF=101	FSAR=83	FSRF=0	FSRR=0	FWDB=-0.0968737	FXX=0	LEN=1	MLLD=215.854	OALT=T	OID=.	OMAPALT=T	OPOS=78958451
chr1	79392756	79392756	C	A	1	202	202	1	exonic	ADGRL4	.	nonsynonymous SNV	ADGRL4:NM_022159:exon8:c.G898T:p.V300L	rs12754818	.	.	0.6396	.	0.7	.	.	.	.	0	B	0	N	1	P	2.73	T	1985.14	snp	FAO=207	FDP=207	FR=.	FRO=0	FSAF=103	FSAR=104	FSRF=0	FSRR=0	FWDB=0.00560601	FXX=0.00480746	LEN=1	MLLD=165.223	OALT=A	OID=.	OMAPALT=A	OPOS=79392756
chr1	79401927	79401927	A	G	1	104	104	3	intronic	ADGRL4	.	.	.	rs61770681	.	.	.	.	0.7	.	.	.	.	.	.	.	.	.	.	.	.	989.312	snp	FAO=104	FDP=104	FR=.	FRO=0	FSAF=47	FSAR=57	FSRF=0	FSRR=0	FWDB=-0.0152635	FXX=0	LEN=1	MLLD=199.56	OALT=G	OID=.	OMAPALT=G	OPOS=79401927
chr1	79403751	79403751	T	G	0.992857	139	140	1	intronic	ADGRL4	.	.	.	rs985277	.	.	0.5875	.	0.7	.	.	.	.	.	.	.	.	.	.	.	.	1341.38	snp	FAO=139	FDP=139	FR=.	FRO=0	FSAF=73	FSAR=66	FSRF=0	FSRR=0	FWDB=-0.00691881	FXX=0.00714235	LEN=1	MLLD=289.617	OALT=G	OID=.	OMAPALT=G	OPOS=79403751
chr1	79411888	79411888	T	C	1	81	81	1	intronic	ADGRL4	.	.	.	rs723898	.	.	.	.	0.59	.	.	.	.	.	.	.	.	.	.	.	.	769.118	snp	FAO=81	FDP=81	FR=.	FRO=0	FSAF=50	FSAR=31	FSRF=0	FSRR=0	FWDB=-0.00585578	FXX=0	LEN=1	MLLD=390.489	OALT=C	OID=.	OMAPALT=C	OPOS=79411888
chr1	82302600	82302600	T	C	0.971014	67	69	4	UTR5	ADGRL2	NM_001297704:c.-70T>C,NM_001297705:c.-70T>C,NM_012302:c.-70T>C,NM_001297706:c.-70T>C	.	.	rs12064537	.	.	.	.	0.46	.	.	.	.	.	.	.	.	.	.	.	.	615.074	snp	FAO=67	FDP=69	FR=.	FRO=2	FSAF=40	FSAR=27	FSRF=1	FSRR=1	FWDB=-0.00494347	FXX=0	LEN=1	MLLD=183.003	OALT=C	OID=.	OMAPALT=C	OPOS=82302600
chr1	82402365	82402368	AATC	-	0.938272	76	81	1	intronic	ADGRL2	.	.	.	rs142993868	.	.	0.3518	.	0.36	.	.	.	.	.	.	.	.	.	.	.	.	466.081	del	FAO=79	FDP=79	FR=.	FRO=0	FSAF=57	FSAR=22	FSRF=0	FSRR=0	FWDB=-0.000193477	FXX=0.0919435	LEN=4	MLLD=279.902	OALT=-	OID=.	OMAPALT=T	OPOS=82402365
chr1	82409003	82409003	T	C	0.386667	116	300	1	exonic	ADGRL2	.	nonsynonymous SNV	ADGRL2:NM_001297705:exon5:c.T748C:p.Y250H,ADGRL2:NM_001297706:exon5:c.T748C:p.Y250H,ADGRL2:NM_012302:exon5:c.T748C:p.Y250H,ADGRL2:NM_001297704:exon6:c.T748C:p.Y250H	rs561209754	.	.	.	.	0.0008	.	.	0.1	T	1	D	0	D	1	D	-2.55	D	353.191	snp	FAO=115	FDP=300	FR=.	FRO=185	FSAF=64	FSAR=51	FSRF=82	FSRR=103	FWDB=0.0212625	FXX=0.00332215	LEN=1	MLLD=184.157	OALT=C	OID=.	OMAPALT=C	OPOS=82409003
chr1	82421596	82421596	C	T	0.989011	90	91	3	exonic	ADGRL2	.	synonymous SNV	ADGRL2:NM_001297705:exon9:c.C1818T:p.P606P,ADGRL2:NM_001297706:exon9:c.C1818T:p.P606P,ADGRL2:NM_012302:exon9:c.C1818T:p.P606P,ADGRL2:NM_001297704:exon10:c.C1818T:p.P606P	rs11163397	.	.	1	.	1	.	.	0	D	.	.	0	D	0	P	2.85	T	856.137	snp	FAO=90	FDP=90	FR=.	FRO=0	FSAF=27	FSAR=63	FSRF=0	FSRR=0	FWDB=-0.00139226	FXX=0.0109878	LEN=1	MLLD=341.57	OALT=T	OID=.	OMAPALT=T	OPOS=82421596
chr1	84864256	84864256	G	C	1	126	126	1	exonic	DNASE2B	.	nonsynonymous SNV	DNASE2B:NM_021233:exon1:c.G9C:p.Q3H	rs3738573	.	.	0.3429	.	0.4	.	.	0.33	T	0.61	P	0.894	N	0	P	2.74	T	1195.61	snp	FAO=125	FDP=125	FR=.	FRO=0	FSAF=83	FSAR=42	FSRF=0	FSRR=0	FWDB=-0.000221499	FXX=0.00793588	LEN=1	MLLD=144.269	OALT=C	OID=.	OMAPALT=C	OPOS=84864256
chr1	84867610	84867610	G	A	1	162	162	1	exonic	DNASE2B	.	nonsynonymous SNV	DNASE2B:NM_021233:exon2:c.G152A:p.R51K	rs3754274	.	.	0.281	.	0.5	.	.	0.52	T	0.001	B	0.309	N	1	P	2.62	T	1643.7	snp	FAO=174	FDP=174	FR=.	FRO=0	FSAF=79	FSAR=95	FSRF=0	FSRR=0	FWDB=0.0060392	FXX=0	LEN=1	MLLD=272.498	OALT=A	OID=.	OMAPALT=A	OPOS=84867610
chr1	84874242	84874242	C	G	1	91	91	1	intronic	DNASE2B	.	.	.	rs3116406	.	.	0.3483	.	0.47	.	.	.	.	.	.	.	.	.	.	.	.	865.208	snp	FAO=91	FDP=91	FR=.	FRO=0	FSAF=41	FSAR=50	FSRF=0	FSRR=0	FWDB=-0.0236974	FXX=0	LEN=1	MLLD=67.8657	OALT=G	OID=.	OMAPALT=G	OPOS=84874242
chr1	84880380	84880380	T	C	0.993119	433	436	1	exonic	DNASE2B	.	synonymous SNV	DNASE2B:NM_058248:exon4:c.T291C:p.H97H,DNASE2B:NM_021233:exon6:c.T915C:p.H305H	rs3768250	.	.	0.3527	.	0.46	.	.	.	.	.	.	.	.	.	.	.	.	3742.17	snp	FAO=394	FDP=394	FR=.	FRO=0	FSAF=220	FSAR=174	FSRF=0	FSRR=0	FWDB=0.069216	FXX=0.0149996	LEN=1	MLLD=65.0124	OALT=C	OID=.	OMAPALT=C	OPOS=84880380
chr1	84944989	84944989	A	G	1	74	74	1	exonic	RPF1	.	nonsynonymous SNV	RPF1:NM_025065:exon1:c.A25G:p.S9G	rs2292191	.	.	0.6337	.	0.77	.	.	0.48	T	0	B	0.108	N	1	P	1.57	T	700.757	snp	FAO=74	FDP=74	FR=.	FRO=0	FSAF=37	FSAR=37	FSRF=0	FSRR=0	FWDB=0.0127928	FXX=0	LEN=1	MLLD=101.834	OALT=G	OID=.	OMAPALT=G	OPOS=84944989
chr1	85020566	85020566	T	C	0.135135	30	222	2	UTR3	CTBS	NM_004388:c.*116A>G	.	.	.	.	.	.	.	.	.	.	.	.	.	.	.	.	.	.	.	.	25.0249	snp	FAO=37	FDP=222	FR=.	FRO=185	FSAF=1	FSAR=36	FSRF=126	FSRR=59	FWDB=-0.00663722	FXX=0	LEN=1	MLLD=71.0677	OALT=C	OID=.	OMAPALT=C	OPOS=85020566
chr1	85113203	85113203	T	C	1	279	279	1	exonic	SSX2IP	.	synonymous SNV	SSX2IP:NM_001166294:exon13:c.A1677G:p.A559A,SSX2IP:NM_001166295:exon13:c.A1677G:p.A559A,SSX2IP:NM_001166293:exon14:c.A1758G:p.A586A,SSX2IP:NM_001166417:exon15:c.A1758G:p.A586A,SSX2IP:NM_014021:exon15:c.A1758G:p.A586A	rs2994949	.	.	0.8478	.	0.88	.	.	.	.	.	.	.	.	.	.	.	.	2685.91	snp	FAO=279	FDP=279	FR=.	FRO=0	FSAF=117	FSAR=162	FSRF=0	FSRR=0	FWDB=0.0514173	FXX=0	LEN=1	MLLD=65.3987	OALT=C	OID=.	OMAPALT=C	OPOS=85113203
chr1	85113229	85113229	A	G	0.996454	281	282	1	exonic	SSX2IP	.	nonsynonymous SNV	SSX2IP:NM_001166294:exon13:c.T1651C:p.C551R,SSX2IP:NM_001166295:exon13:c.T1651C:p.C551R,SSX2IP:NM_001166293:exon14:c.T1732C:p.C578R,SSX2IP:NM_001166417:exon15:c.T1732C:p.C578R,SSX2IP:NM_014021:exon15:c.T1732C:p.C578R	rs1057746	.	.	0.6308	.	0.71	.	.	0.11	T	0.01	B	0.025	N	0	P	0.81	T	2682.84	snp	FAO=282	FDP=282	FR=.	FRO=0	FSAF=113	FSAR=169	FSRF=0	FSRR=0	FWDB=0.0313746	FXX=0.00353344	LEN=1	MLLD=74.5133	OALT=G	OID=.	OMAPALT=G	OPOS=85113229
chr1	85131982	85131982	T	G	1	386	386	1	intronic	SSX2IP	.	.	.	rs3096445	.	.	.	.	0.95	.	.	.	.	.	.	.	.	.	.	.	.	3699.43	snp	FAO=385	FDP=385	FR=.	FRO=0	FSAF=199	FSAR=186	FSRF=0	FSRR=0	FWDB=0.0140888	FXX=0.00516783	LEN=1	MLLD=177.745	OALT=G	OID=.	OMAPALT=G	OPOS=85131982
chr1	85392324	85392324	C	T	0.996377	275	276	2	UTR3	MCOLN2	NM_153259:c.*44G>A	.	.	rs6681025	.	.	0.2777	.	0.39	.	.	.	.	.	.	.	.	.	.	.	.	2620.92	snp	FAO=275	FDP=275	FR=.	FRO=0	FSAF=148	FSAR=127	FSRF=0	FSRR=0	FWDB=0.0193369	FXX=0.00362306	LEN=1	MLLD=210.199	OALT=T	OID=.	OMAPALT=T	OPOS=85392324
chr1	85422061	85422061	C	T	1	268	268	1	intronic	MCOLN2	.	.	.	rs632545	.	.	.	.	0.66	.	.	.	.	.	.	.	.	.	.	.	.	2590.71	snp	FAO=271	FDP=271	FR=.	FRO=0	FSAF=129	FSAR=142	FSRF=0	FSRR=0	FWDB=0.00595758	FXX=0	LEN=1	MLLD=315.008	OALT=T	OID=.	OMAPALT=T	OPOS=85422061
chr1	85422378	85422378	T	C	1	239	239	1	intronic	MCOLN2	.	.	.	rs550766	.	.	.	.	0.47	.	.	.	.	.	.	.	.	.	.	.	.	2345.77	snp	FAO=245	FDP=245	FR=.	FRO=0	FSAF=117	FSAR=128	FSRF=0	FSRR=0	FWDB=0.0378656	FXX=0	LEN=1	MLLD=290.954	OALT=C	OID=.	OMAPALT=C	OPOS=85422378
chr1	85462582	85462582	C	G	1	249	249	1	UTR5	MCOLN2	NM_153259:c.-27G>C	.	.	rs11161503	.	.	0.4771	.	0.63	.	.	.	.	.	.	.	.	.	.	.	.	2494.19	snp	FAO=261	FDP=261	FR=.	FRO=0	FSAF=147	FSAR=114	FSRF=0	FSRR=0	FWDB=0.0495465	FXX=0	LEN=1	MLLD=140.248	OALT=G	OID=.	OMAPALT=G	OPOS=85462582
chr1	85488030	85488030	G	A	1	140	140	1	exonic	MCOLN3	.	synonymous SNV	MCOLN3:NM_001253693:exon9:c.C981T:p.L327L,MCOLN3:NM_018298:exon10:c.C1149T:p.L383L	rs2028304	.	.	0.8586	.	0.86	.	.	.	.	.	.	.	.	.	.	.	.	1350.96	snp	FAO=140	FDP=140	FR=.	FRO=0	FSAF=51	FSAR=89	FSRF=0	FSRR=0	FWDB=0.0104788	FXX=0	LEN=1	MLLD=76.3752	OALT=A	OID=.	OMAPALT=A	OPOS=85488030
chr1	85538879	85538879	G	A	1	132	132	1	intronic	WDR63	.	.	.	rs11161517	.	.	.	.	0.26	.	.	.	.	.	.	.	.	.	.	.	.	1257.08	snp	FAO=132	FDP=132	FR=.	FRO=0	FSAF=67	FSAR=65	FSRF=0	FSRR=0	FWDB=0.000487286	FXX=0	LEN=1	MLLD=243.961	OALT=A	OID=.	OMAPALT=A	OPOS=85538879
chr1	85560313	85560313	T	C	0.983425	178	181	2	intronic	WDR63	.	.	.	rs709765	.	.	.	.	0.67	.	.	.	.	.	.	.	.	.	.	.	.	1658.44	snp	FAO=179	FDP=182	FR=.	FRO=3	FSAF=106	FSAR=73	FSRF=1	FSRR=2	FWDB=0.0306458	FXX=0	LEN=1	MLLD=61.8632	OALT=C	OID=.	OMAPALT=C	OPOS=85560313
chr1	85592126	85592126	G	T	0.995074	202	203	1	intronic	WDR63	.	.	.	rs817474	.	.	.	.	0.95	.	.	.	.	.	.	.	.	.	.	.	.	1942.12	snp	FAO=203	FDP=203	FR=.	FRO=0	FSAF=110	FSAR=93	FSRF=0	FSRR=0	FWDB=-0.0139588	FXX=0.00490172	LEN=1	MLLD=330.291	OALT=T	OID=.	OMAPALT=T	OPOS=85592126
chr1	85595645	85595645	C	T	1	230	230	3	intronic	WDR63	.	.	.	rs1020770	.	.	0.7067	.	0.83	.	.	.	.	.	.	.	.	.	.	.	.	2216.12	snp	FAO=230	FDP=230	FR=.	FRO=0	FSAF=139	FSAR=91	FSRF=0	FSRR=0	FWDB=-0.0451491	FXX=0	LEN=1	MLLD=71.8225	OALT=T	OID=.	OMAPALT=T	OPOS=85595645
chr1	85624549	85624549	C	T	0.989418	187	189	1	exonic	SYDE2	.	nonsynonymous SNV	SYDE2:NM_032184:exon7:c.G3469A:p.V1157I	rs709786	.	.	0.9995	.	1	.	.	1	T	0	B	0	N	1	P	0.99	T	1778.13	snp	FAO=190	FDP=190	FR=.	FRO=0	FSAF=95	FSAR=95	FSRF=0	FSRR=0	FWDB=-0.0279887	FXX=0.00523533	LEN=1	MLLD=112.032	OALT=T	OID=.	OMAPALT=T	OPOS=85624549
chr1	85624864	85624864	G	A	1	293	293	1	exonic	SYDE2	.	synonymous SNV	SYDE2:NM_032184:exon7:c.C3154T:p.L1052L	rs817412	.	.	0.9998	.	1	.	.	.	.	.	.	.	.	.	.	.	.	2813.53	snp	FAO=294	FDP=294	FR=.	FRO=0	FSAF=137	FSAR=157	FSRF=0	FSRR=0	FWDB=0.011012	FXX=0	LEN=1	MLLD=352.791	OALT=A	OID=.	OMAPALT=A	OPOS=85624864
chr1	85648620	85648620	C	T	1	405	405	1	exonic	SYDE2	.	nonsynonymous SNV	SYDE2:NM_032184:exon3:c.G1705A:p.V569I	rs817443	.	.	0.9996	.	1	.	.	1	T	0	B	0.919	N	1	P	3.34	T	3844.21	snp	FAO=399	FDP=399	FR=.	FRO=0	FSAF=187	FSAR=212	FSRF=0	FSRR=0	FWDB=0.00764826	FXX=0.00249994	LEN=1	MLLD=129.003	OALT=T	OID=.	OMAPALT=T	OPOS=85648620
chr1	85666156	85666156	T	G	0.995575	225	226	1	exonic	SYDE2	.	nonsynonymous SNV	SYDE2:NM_032184:exon1:c.A524C:p.Q175P	rs12121540	.	.	0.2384	.	0.48	.	.	0.71	T	0	B	0.261	N	1	P	3.32	T	2157.99	snp	FAO=225	FDP=225	FR=.	FRO=0	FSAF=68	FSAR=157	FSRF=0	FSRR=0	FWDB=-0.0247576	FXX=0.00442458	LEN=1	MLLD=121.539	OALT=G	OID=.	OMAPALT=G	OPOS=85666156
chr1	85724328	85724328	C	T	1	185	185	1	exonic	C1orf52	.	synonymous SNV	C1orf52:NM_198077:exon2:c.G354A:p.P118P	rs4949926	.	.	0.2031	.	0.34	.	.	.	.	.	.	.	.	.	.	.	.	1770.66	snp	FAO=185	FDP=185	FR=.	FRO=0	FSAF=113	FSAR=72	FSRF=0	FSRR=0	FWDB=-0.0403621	FXX=0	LEN=1	MLLD=69.0409	OALT=T	OID=.	OMAPALT=T	OPOS=85724328
chr1	85787114	85787114	A	T	0.986425	218	221	2	UTR3	DDAH1	NM_001134445:c.*21T>A,NM_012137:c.*21T>A	.	.	rs233116	.	.	.	.	1	.	.	.	.	.	.	.	.	.	.	.	.	2041.99	snp	FAO=219	FDP=219	FR=.	FRO=0	FSAF=151	FSAR=68	FSRF=0	FSRR=0	FWDB=0.00355961	FXX=0.0135129	LEN=1	MLLD=160.324	OALT=T	OID=.	OMAPALT=T	OPOS=85787114
chr1	85787118	85787118	G	C	0.885	177	200	7	UTR3	DDAH1	NM_001134445:c.*17C>G,NM_012137:c.*17C>G	.	.	rs3087894	.	.	0.3444	.	0.41	.	.	.	.	.	.	.	.	.	.	.	.	1566.89	snp	FAO=201	FDP=222	FR=.	FRO=21	FSAF=137	FSAR=64	FSRF=13	FSRR=8	FWDB=0.0478571	FXX=0	LEN=1	MLLD=51.604	OALT=C	OID=.	OMAPALT=C	OPOS=85787118
chr1	86146672	86146672	G	A	1	100	100	1	intronic	ZNHIT6	.	.	.	rs3767162	.	.	.	.	0.58	.	.	.	.	.	.	.	.	.	.	.	.	966.133	snp	FAO=102	FDP=102	FR=.	FRO=0	FSAF=30	FSAR=72	FSRF=0	FSRR=0	FWDB=-0.00318764	FXX=0	LEN=1	MLLD=320.9	OALT=A	OID=.	OMAPALT=A	OPOS=86146672
chr1	86200509	86200509	C	T	0.991736	240	242	2	exonic	COL24A1	.	nonsynonymous SNV	COL24A1:NM_152890:exon59:c.G4921A:p.G1641S	rs143597403	.	.	0.0024	.	0.004	.	.	0.47	T	0.003	B	0.001	D	0.998	N	-0.64	T	2260.7	snp	FAO=240	FDP=240	FR=.	FRO=0	FSAF=135	FSAR=105	FSRF=0	FSRR=0	FWDB=-0.00552462	FXX=0.00826412	LEN=1	MLLD=205.729	OALT=T	OID=.	OMAPALT=T	OPOS=86200509
chr1	86210546	86210546	G	A	1	54	54	1	intronic	COL24A1	.	.	.	rs7547023	.	.	0.9662	.	0.97	.	.	.	.	.	.	.	.	.	.	.	.	518.106	snp	FAO=55	FDP=55	FR=.	FRO=0	FSAF=15	FSAR=40	FSRF=0	FSRR=0	FWDB=-0.0177413	FXX=0	LEN=1	MLLD=291.988	OALT=A	OID=.	OMAPALT=A	OPOS=86210546
chr1	86249911	86249911	A	G	0.99262	269	271	3	intronic	COL24A1	.	.	.	rs313725	.	.	0.9635	.	0.96	.	.	.	.	.	.	.	.	.	.	.	.	2549.11	snp	FAO=270	FDP=270	FR=.	FRO=0	FSAF=158	FSAR=112	FSRF=0	FSRR=0	FWDB=-0.0482248	FXX=0.00735267	LEN=1	MLLD=105.631	OALT=G	OID=.	OMAPALT=G	OPOS=86249911
chr1	86252025	86252025	A	G	0.966667	87	90	4	intronic	COL24A1	.	.	.	rs12746325	.	.	0.4818	.	0.48	.	.	.	.	.	.	.	.	.	.	.	.	795.148	snp	FAO=87	FDP=90	FR=.	FRO=3	FSAF=45	FSAR=42	FSRF=1	FSRR=2	FWDB=0.0206095	FXX=0	LEN=1	MLLD=92.3406	OALT=G	OID=.	OMAPALT=G	OPOS=86252025
chr1	86355212	86355212	C	A	0.988	247	250	1	intronic	COL24A1	.	.	.	rs76666601	.	.	0.0272	.	0.27	.	.	.	.	.	.	.	.	.	.	.	.	2375.59	snp	FAO=250	FDP=250	FR=.	FRO=0	FSAF=161	FSAR=89	FSRF=0	FSRR=0	FWDB=0.00533744	FXX=0.0118572	LEN=1	MLLD=316.747	OALT=A	OID=.	OMAPALT=A	OPOS=86355212
chr1	86375654	86375654	C	G	1	157	157	1	exonic	COL24A1	.	synonymous SNV	COL24A1:NM_152890:exon26:c.G2649C:p.P883P	rs1502657	.	.	0.6984	.	0.81	.	.	.	.	.	.	.	.	.	.	.	.	1536.25	snp	FAO=161	FDP=161	FR=.	FRO=0	FSAF=76	FSAR=85	FSRF=0	FSRR=0	FWDB=0.013319	FXX=0	LEN=1	MLLD=324.813	OALT=G	OID=.	OMAPALT=G	OPOS=86375654
chr1	86377028	86377028	C	T	0.757764	122	161	1	intronic	COL24A1	.	.	.	rs10493777	.	.	0.334	.	0.56	.	.	.	.	.	.	.	.	.	.	.	.	1538.61	snp	FAO=161	FDP=161	FR=.,HEALED	FRO=0	FSAF=91	FSAR=70	FSRF=0	FSRR=0	FWDB=0.0355196	FXX=0	LEN=1	MLLD=254.847	OALT=T	OID=.	OMAPALT=T	OPOS=86377028
chr1	86487981	86487981	G	A	0.992126	126	127	1	intronic	COL24A1	.	.	.	rs516213	.	.	0.6143	.	0.93	.	.	.	.	.	.	.	.	.	.	.	.	1190.39	snp	FAO=126	FDP=126	FR=.	FRO=0	FSAF=60	FSAR=66	FSRF=0	FSRR=0	FWDB=0.0105048	FXX=0.0078734	LEN=1	MLLD=333.148	OALT=A	OID=.	OMAPALT=A	OPOS=86487981
chr1	86488232	86488232	G	A	1	135	135	2	exonic	COL24A1	.	nonsynonymous SNV	COL24A1:NM_152890:exon17:c.C2191T:p.P731S	rs641712	.	.	0.2838	.	0.42	.	.	0.06	T	0.242	B	0.05	N	0.057	P	-4.13	D	1289.33	snp	FAO=135	FDP=135	FR=.	FRO=0	FSAF=43	FSAR=92	FSRF=0	FSRR=0	FWDB=-0.146889	FXX=0	LEN=1	MLLD=57.058	OALT=A	OID=.	OMAPALT=A	OPOS=86488232
chr1	86557967	86557967	G	A	0.993421	151	152	2	exonic	COL24A1	.	nonsynonymous SNV	COL24A1:NM_152890:exon6:c.C1636T:p.P546S	rs11161732	.	.	0.3821	.	0.45	.	.	0.11	T	0.005	B	0.045	N	1	P	2.35	T	1440.37	snp	FAO=151	FDP=151	FR=.	FRO=0	FSAF=75	FSAR=76	FSRF=0	FSRR=0	FWDB=-0.00697413	FXX=0.00657851	LEN=1	MLLD=264.962	OALT=A	OID=.	OMAPALT=A	OPOS=86557967
chr1	86590915	86590915	G	A	0.994475	180	181	1	exonic	COL24A1	.	synonymous SNV	COL24A1:NM_152890:exon3:c.C1104T:p.S368S	rs2174767	.	.	0.9993	.	1	.	.	.	.	.	.	.	.	.	.	.	.	1723.49	snp	FAO=181	FDP=181	FR=.	FRO=0	FSAF=90	FSAR=91	FSRF=0	FSRR=0	FWDB=0.0251833	FXX=0.0054942	LEN=1	MLLD=171.164	OALT=A	OID=.	OMAPALT=A	OPOS=86590915
chr1	86591837	86591837	G	A	0.996479	566	568	1	exonic	COL24A1	.	nonsynonymous SNV	COL24A1:NM_152890:exon3:c.C182T:p.A61V	rs11161747	.	.	0.745	.	0.74	.	.	0.45	T	0	B	0.285	N	1	P	1.31	T	3765.9	snp	FAO=395	FDP=395	FR=.	FRO=0	FSAF=184	FSAR=211	FSRF=0	FSRR=0	FWDB=0.0109507	FXX=0.0124997	LEN=1	MLLD=159.008	OALT=A	OID=.	OMAPALT=A	OPOS=86591837
chr1	86818572	86818572	T	C	1	93	93	2	exonic	ODF2L	.	synonymous SNV	ODF2L:NM_001184766:exon15:c.A1617G:p.E539E,ODF2L:NM_001184765:exon16:c.A1704G:p.E568E,ODF2L:NM_001007022:exon17:c.A1863G:p.E621E,ODF2L:NM_020729:exon17:c.A1815G:p.E605E	rs272496	.	.	0.6498	.	0.83	.	.	.	.	.	.	.	.	0	P	.	.	882.277	snp	FAO=93	FDP=93	FR=.	FRO=0	FSAF=51	FSAR=42	FSRF=0	FSRR=0	FWDB=0.0115025	FXX=0	LEN=1	MLLD=89.2093	OALT=C	OID=.	OMAPALT=C	OPOS=86818572
chr1	86820267	86820267	C	T	1	306	306	1	exonic	ODF2L	.	synonymous SNV	ODF2L:NM_001184766:exon14:c.G1467A:p.E489E,ODF2L:NM_001184765:exon15:c.G1554A:p.E518E,ODF2L:NM_001007022:exon16:c.G1713A:p.E571E,ODF2L:NM_020729:exon16:c.G1665A:p.E555E	rs1182098	.	.	0.6584	.	0.83	.	.	.	.	.	.	.	.	0	P	.	.	2949.36	snp	FAO=307	FDP=307	FR=.	FRO=0	FSAF=156	FSAR=151	FSRF=0	FSRR=0	FWDB=0.00472556	FXX=0	LEN=1	MLLD=184.619	OALT=T	OID=.	OMAPALT=T	OPOS=86820267
chr1	86822231	86822231	A	G	0.99	198	200	2	exonic	ODF2L	.	synonymous SNV	ODF2L:NM_020729:exon13:c.T1327C:p.L443L,ODF2L:NM_001007022:exon14:c.T1414C:p.L472L	rs385437	.	.	0.1506	.	0.26	.	.	.	.	.	.	.	.	.	.	.	.	1900.75	snp	FAO=199	FDP=199	FR=.	FRO=0	FSAF=107	FSAR=92	FSRF=0	FSRR=0	FWDB=-0.0589234	FXX=0.00499975	LEN=1	MLLD=65.6138	OALT=G	OID=.	OMAPALT=G	OPOS=86822231
chr1	86838158	86838158	C	T	0.991453	116	117	1	exonic	ODF2L	.	synonymous SNV	ODF2L:NM_001007022:exon9:c.G876A:p.V292V,ODF2L:NM_001184765:exon9:c.G876A:p.V292V,ODF2L:NM_001184766:exon9:c.G876A:p.V292V,ODF2L:NM_020729:exon9:c.G876A:p.V292V	rs421105	.	.	0.658	.	0.83	.	.	.	.	.	.	.	.	.	.	.	.	1136.04	snp	FAO=118	FDP=118	FR=.	FRO=0	FSAF=76	FSAR=42	FSRF=0	FSRR=0	FWDB=0.0245182	FXX=0.00840265	LEN=1	MLLD=234.408	OALT=T	OID=.	OMAPALT=T	OPOS=86838158
chr1	86847955	86847955	G	A	0.941176	80	85	2	exonic	ODF2L	.	synonymous SNV	ODF2L:NM_001007022:exon7:c.C594T:p.A198A,ODF2L:NM_001184765:exon7:c.C594T:p.A198A,ODF2L:NM_001184766:exon7:c.C594T:p.A198A,ODF2L:NM_020729:exon7:c.C594T:p.A198A	rs272516	.	.	0.3107	.	0.54	.	.	.	.	.	.	.	.	0	P	.	.	716.401	snp	FAO=80	FDP=83	FR=.	FRO=3	FSAF=55	FSAR=25	FSRF=1	FSRR=2	FWDB=0.0141594	FXX=0.0235266	LEN=1	MLLD=82.1469	OALT=A	OID=.	OMAPALT=A	OPOS=86847955
chr1	86952324	86952324	A	G	0.978723	92	94	4	exonic	CLCA1	.	nonsynonymous SNV	CLCA1:NM_001285:exon7:c.A1070G:p.N357S	rs2734705	.	.	0.8367	.	0.94	.	.	1	T	0	B	0	N	1	P	2.78	T	842.405	snp	FAO=92	FDP=94	FR=.	FRO=2	FSAF=27	FSAR=65	FSRF=0	FSRR=2	FWDB=-0.0680743	FXX=0	LEN=1	MLLD=60.0039	OALT=G	OID=.	OMAPALT=G	OPOS=86952324
chr1	86959173	86959173	T	C	0.961039	148	154	1	exonic	CLCA1	.	nonsynonymous SNV	CLCA1:NM_001285:exon10:c.T1571C:p.M524T	rs2791494	.	.	0.8179	.	0.92	.	.	0.76	T	0	B	0.938	N	1	P	1.67	T	1413.68	snp	FAO=148	FDP=148	FR=.	FRO=0	FSAF=54	FSAR=94	FSRF=0	FSRR=0	FWDB=0.00061796	FXX=0.0389585	LEN=1	MLLD=198.082	OALT=C	OID=.	OMAPALT=C	OPOS=86959173
chr1	86964263	86964263	C	T	0.295775	63	213	1	exonic	CLCA1	.	stopgain	CLCA1:NM_001285:exon13:c.C2122T:p.Q708X	.	.	.	.	.	0.0001	.	.	1	T	.	.	0.53	N	1	A	.	.	135.821	snp	FAO=63	FDP=213	FR=.	FRO=150	FSAF=36	FSAR=27	FSRF=77	FSRR=73	FWDB=-0.035116	FXX=0	LEN=1	MLLD=110.872	OALT=T	OID=.	OMAPALT=T	OPOS=86964263
chr1	86965556	86965556	A	G	0.313725	48	153	2	exonic	CLCA1	.	nonsynonymous SNV	CLCA1:NM_001285:exon14:c.A2573G:p.N858S	.	.	.	.	.	.	.	.	0	D	0.99	D	0	D	0.841	D	3.04	T	120.943	snp	FAO=49	FDP=154	FR=.	FRO=105	FSAF=24	FSAR=25	FSRF=58	FSRR=47	FWDB=-0.0111906	FXX=0	LEN=1	MLLD=275.87	OALT=G	OID=.	OMAPALT=G	OPOS=86965556
chr1	86965802	86965802	T	-	0.975309	158	162	4	UTR3	CLCA1	NM_001285:c.*74delT	.	.	rs397897662	.	.	.	.	0.22	.	.	.	.	.	.	.	.	.	.	.	.	895.094	del	FAO=161	FDP=161	FR=.	FRO=0	FSAF=60	FSAR=101	FSRF=0	FSRR=0	FWDB=0.00935437	FXX=0.00617246	LEN=1	MLLD=21.3436	OALT=-	OID=.	OMAPALT=A	OPOS=86965802
chr1	87549858	87549858	A	G	1	187	187	2	intronic	HS2ST1	.	.	.	rs2798675	.	.	0.9316	.	1	.	.	.	.	.	.	.	.	.	.	.	.	1807.08	snp	FAO=188	FDP=188	FR=.	FRO=0	FSAF=111	FSAR=77	FSRF=0	FSRR=0	FWDB=0.0063231	FXX=0	LEN=1	MLLD=71.5878	OALT=G	OID=.	OMAPALT=G	OPOS=87549858
chr1	87563668	87563668	G	A	0.993711	316	318	1	UTR3	HS2ST1	NM_001134492:c.*46G>A	.	.	rs1199677	.	.	0.9648	.	1	.	.	.	.	.	.	.	.	.	.	.	.	3002.68	snp	FAO=316	FDP=316	FR=.	FRO=0	FSAF=134	FSAR=182	FSRF=0	FSRR=0	FWDB=-0.014604	FXX=0.00628911	LEN=1	MLLD=236.942	OALT=A	OID=.	OMAPALT=A	OPOS=87563668
chr1	87570398	87570398	G	A	1	158	158	2	UTR3	HS2ST1	NM_012262:c.*19G>A	.	.	rs1621247	.	.	0.781	.	0.97	.	.	.	.	.	.	.	.	.	.	.	.	1518.32	snp	FAO=158	FDP=158	FR=.	FRO=0	FSAF=77	FSAR=81	FSRF=0	FSRR=0	FWDB=0.0178338	FXX=0	LEN=1	MLLD=361.928	OALT=A	OID=.	OMAPALT=A	OPOS=87570398
chr1	89322982	89322982	G	A	1	129	129	1	exonic	GTF2B	.	synonymous SNV	GTF2B:NM_001514:exon6:c.C724T:p.L242L	rs2794318	.	.	0.9999	.	1	.	.	.	.	.	.	.	.	.	.	.	.	1241.98	snp	FAO=129	FDP=129	FR=.	FRO=0	FSAF=69	FSAR=60	FSRF=0	FSRR=0	FWDB=-0.0529693	FXX=0	LEN=1	MLLD=163.641	OALT=A	OID=.	OMAPALT=A	OPOS=89322982
chr1	89426902	89426902	G	A	1	309	309	1	exonic	CCBL2	.	synonymous SNV	CCBL2:NM_001008662:exon7:c.C633T:p.S211S,CCBL2:NM_001008661:exon8:c.C735T:p.S245S	rs3738055	.	.	0.4907	.	0.5	.	.	.	.	.	.	.	.	.	.	.	.	2965.01	snp	FAO=308	FDP=308	FR=.	FRO=0	FSAF=165	FSAR=143	FSRF=0	FSRR=0	FWDB=-0.00765837	FXX=0.00323614	LEN=1	MLLD=186.23	OALT=A	OID=.	OMAPALT=A	OPOS=89426902
chr1	89473453	89473453	A	G	0.99422	172	173	1	exonic	GBP3	.	nonsynonymous SNV	GBP3:NM_018284:exon11:c.T1742C:p.L581P	rs114910977	.	.	0.0155	.	0.016	.	.	0.03	D	0.539	P	0.1	N	1	N	3.41	T	1665.83	snp	FAO=174	FDP=174	FR=.	FRO=0	FSAF=85	FSAR=89	FSRF=0	FSRR=0	FWDB=-0.000438466	FXX=0.011363	LEN=1	MLLD=248.403	OALT=G	OID=.	OMAPALT=G	OPOS=89473453
chr1	89475230	89475230	T	G	0.956522	176	184	4	intronic	GBP3	.	.	.	rs4142706	.	.	.	.	0.6	.	.	.	.	.	.	.	.	.	.	.	.	1597.48	snp	FAO=179	FDP=184	FR=.	FRO=5	FSAF=97	FSAR=82	FSRF=4	FSRR=1	FWDB=-0.0104113	FXX=0	LEN=1	MLLD=289.781	OALT=G	OID=.	OMAPALT=G	OPOS=89475230
chr1	89476441	89476444	CTCC	-	0.8875	213	240	0	intronic	GBP3	.	.	.	rs112348491	.	.	.	.	0.59	.	.	.	.	.	.	.	.	.	.	.	.	50	del	.	.	FR=.	.	.	.	.	.	.	.	LEN=4	.	OALT=-	OID=.	OMAPALT=T	OPOS=89476441
chr1	89479077	89479077	G	C	0.697368	106	152	4	exonic	GBP3	.	nonsynonymous SNV	GBP3:NM_018284:exon6:c.C659G:p.P220R	.	.	.	.	.	.	.	.	.	.	0.999	D	0	D	0.986	N	0.19	T	650.867	snp	FAO=106	FDP=152	FR=.	FRO=46	FSAF=43	FSAR=63	FSRF=23	FSRR=23	FWDB=0.0181735	FXX=0	LEN=1	MLLD=220.949	OALT=C	OID=.	OMAPALT=C	OPOS=89479077
chr1	89579941	89579941	T	C	0.990937	328	331	1	exonic	GBP2	.	nonsynonymous SNV	GBP2:NM_004120:exon7:c.A907G:p.S303G	rs2230338	.	.	0.6629	.	0.79	.	.	0.01	D	0.007	B	0.727	U	1	P	0.51	T	3101	snp	FAO=323	FDP=323	FR=.	FRO=0	FSAF=139	FSAR=184	FSRF=0	FSRR=0	FWDB=0.0260923	FXX=0.0329331	LEN=1	MLLD=124.778	OALT=C	OID=.	OMAPALT=C	OPOS=89579941
chr1	89582690	89582690	G	C	1	175	175	2	exonic	GBP2	.	nonsynonymous SNV	GBP2:NM_004120:exon6:c.C853G:p.P285A	rs1803632	.	.	0.6629	.	0.79	.	.	0.48	T	0.004	B	0.018	U	1	P	0.66	T	1655.43	snp	FAO=173	FDP=173	FR=.	FRO=0	FSAF=106	FSAR=67	FSRF=0	FSRR=0	FWDB=-0.000678063	FXX=0.0114279	LEN=1	MLLD=220.402	OALT=C	OID=.	OMAPALT=C	OPOS=89582690
chr1	89615979	89615979	C	T	0.98	147	150	2	intronic	GBP7	.	.	.	rs586609	.	.	0.6617	.	0.79	.	.	.	.	.	.	.	.	.	.	.	.	1368.1	snp	FAO=147	FDP=150	FR=.	FRO=3	FSAF=100	FSAR=47	FSRF=0	FSRR=3	FWDB=-0.0181689	FXX=0	LEN=1	MLLD=64.2484	OALT=T	OID=.	OMAPALT=T	OPOS=89615979
chr1	89637578	89637578	G	A	0.996255	266	267	1	exonic	GBP7	.	nonsynonymous SNV	GBP7:NM_207398:exon2:c.C41T:p.T14I	rs676913	.	.	0.662	.	0.79	.	.	1	T	0	B	0.101	N	1	P	0.41	T	2527.3	snp	FAO=265	FDP=265	FR=.	FRO=0	FSAF=130	FSAR=135	FSRF=0	FSRR=0	FWDB=0.0384358	FXX=0.00749036	LEN=1	MLLD=162.707	OALT=A	OID=.	OMAPALT=A	OPOS=89637578
chr1	89652846	89652846	G	A	0.993007	142	143	1	intronic	GBP4	.	.	.	rs12129014	.	.	.	.	0.37	.	.	.	.	.	.	.	.	.	.	.	.	1383.87	snp	FAO=145	FDP=145	FR=.	FRO=0	FSAF=68	FSAR=77	FSRF=0	FSRR=0	FWDB=0.0198645	FXX=0.00684885	LEN=1	MLLD=177.717	OALT=A	OID=.	OMAPALT=A	OPOS=89652846
chr1	89847153	89847153	G	A	0.983673	241	245	1	intronic	GBP6	.	.	.	rs1001847	.	.	.	.	0.31	.	.	.	.	.	.	.	.	.	.	.	.	2320.45	snp	FAO=244	FDP=244	FR=.	FRO=0	FSAF=155	FSAR=89	FSRF=0	FSRR=0	FWDB=0.0518019	FXX=0.00408147	LEN=1	MLLD=196.953	OALT=A	OID=.	OMAPALT=A	OPOS=89847153
chr1	89847372	89847372	G	T	1	139	139	1	exonic	GBP6	.	nonsynonymous SNV	GBP6:NM_198460:exon7:c.G991T:p.A331S	rs4658359	.	.	0.7455	.	0.91	.	.	0.11	T	0.835	P	0.288	N	1	P	4.39	T	1338.32	snp	FAO=139	FDP=139	FR=.	FRO=0	FSAF=84	FSAR=55	FSRF=0	FSRR=0	FWDB=0.00450282	FXX=0	LEN=1	MLLD=313.771	OALT=T	OID=.	OMAPALT=T	OPOS=89847372
chr1	89847411	89847411	C	T	1	138	138	1	exonic	GBP6	.	nonsynonymous SNV	GBP6:NM_198460:exon7:c.C1030T:p.L344F	rs4658360	.	.	0.7455	.	0.91	.	.	0.33	T	0.01	B	0.79	N	1	P	4.31	T	1328.4	snp	FAO=138	FDP=138	FR=.	FRO=0	FSAF=83	FSAR=55	FSRF=0	FSRR=0	FWDB=0.0449494	FXX=0.00719373	LEN=1	MLLD=62.1843	OALT=T	OID=.	OMAPALT=T	OPOS=89847411
chr1	89847444	89847444	A	G	1	139	139	1	exonic	GBP6	.	nonsynonymous SNV	GBP6:NM_198460:exon7:c.A1063G:p.M355V	rs4658146	.	.	0.7455	.	0.91	.	.	0.94	T	0	B	0.39	N	1	P	4.67	T	1328.74	snp	FAO=138	FDP=138	FR=.	FRO=0	FSAF=83	FSAR=55	FSRF=0	FSRR=0	FWDB=0.00733552	FXX=0.00719373	LEN=1	MLLD=67.7129	OALT=G	OID=.	OMAPALT=G	OPOS=89847444
chr1	89849201	89849201	C	G	0.975309	79	81	2	intronic	GBP6	.	.	.	rs928652	.	.	0.8913	.	0.92	.	.	.	.	.	.	.	.	.	.	.	.	737.516	snp	FAO=78	FDP=78	FR=.	FRO=0	FSAF=46	FSAR=32	FSRF=0	FSRR=0	FWDB=0.00832355	FXX=0.0370325	LEN=1	MLLD=342.279	OALT=G	OID=.	OMAPALT=G	OPOS=89849201
chr1	89849742	89849742	A	T	0.995169	206	207	1	exonic	GBP6	.	nonsynonymous SNV	GBP6:NM_198460:exon10:c.A1559T:p.D520V	rs959460	.	.	0.8913	.	0.92	.	.	0.04	D	0.011	B	0.68	N	1	P	0.52	T	1977.69	snp	FAO=206	FDP=206	FR=.	FRO=0	FSAF=116	FSAR=90	FSRF=0	FSRR=0	FWDB=-0.0113677	FXX=0.00483068	LEN=1	MLLD=290.273	OALT=T	OID=.	OMAPALT=T	OPOS=89849742
chr1	90049040	90049040	A	G	1	240	240	1	exonic	LRRC8B	.	synonymous SNV	LRRC8B:NM_015350:exon5:c.A831G:p.P277P,LRRC8B:NM_001134476:exon7:c.A831G:p.P277P	rs36084789	.	.	0.2593	.	0.34	.	.	.	.	.	.	.	.	.	.	.	.	2313.55	snp	FAO=240	FDP=240	FR=.	FRO=0	FSAF=119	FSAR=121	FSRF=0	FSRR=0	FWDB=0.011819	FXX=0	LEN=1	MLLD=274.983	OALT=G	OID=.	OMAPALT=G	OPOS=90049040
chr1	90178743	90178743	A	G	1	316	316	1	exonic	LRRC8C	.	nonsynonymous SNV	LRRC8C:NM_032270:exon3:c.A614G:p.D205G	rs474536	.	.	0.9997	.	1	.	.	0.56	T	0	B	0	N	1	P	1.88	T	3046.05	snp	FAO=317	FDP=317	FR=.	FRO=0	FSAF=145	FSAR=172	FSRF=0	FSRR=0	FWDB=0.0550883	FXX=0	LEN=1	MLLD=60.8086	OALT=G	OID=.	OMAPALT=G	OPOS=90178743
chr1	90486412	90486412	T	G	0.990596	316	319	3	exonic	ZNF326	.	synonymous SNV	ZNF326:NM_182976:exon10:c.T1236G:p.V412V	rs2816881	.	.	0.5614	.	0.9	.	.	.	.	.	.	.	.	.	.	.	.	3018.04	snp	FAO=317	FDP=317	FR=.	FRO=0	FSAF=122	FSAR=195	FSRF=0	FSRR=0	FWDB=-0.00880436	FXX=0.00937471	LEN=1	MLLD=207.444	OALT=G	OID=.	OMAPALT=G	OPOS=90486412
chr1	90493026	90493026	G	A	1	97	97	2	exonic	ZNF326	.	synonymous SNV	ZNF326:NM_182976:exon12:c.G1515A:p.E505E	rs10922744	.	.	0.5565	.	0.9	.	.	.	.	.	.	.	.	.	.	.	.	940.016	snp	FAO=98	FDP=98	FR=.	FRO=0	FSAF=42	FSAR=56	FSRF=0	FSRR=0	FWDB=0.0713561	FXX=0	LEN=1	MLLD=67.1862	OALT=A	OID=.	OMAPALT=A	OPOS=90493026
chr1	91182559	91182559	G	A	0.285714	8	28	2	exonic	BARHL2	.	nonsynonymous SNV	BARHL2:NM_020063:exon1:c.C194T:p.P65L	.	.	.	.	.	.	.	.	0.06	T	1	D	0	D	1	D	-4.01	D	24.356	snp	FAO=8	FDP=28	FR=.	FRO=20	FSAF=6	FSAR=2	FSRF=6	FSRR=14	FWDB=0.140017	FXX=0	LEN=1	MLLD=59.5773	OALT=A	OID=.	OMAPALT=A	OPOS=91182559
chr1	91728053	91728053	G	A	0.99359	155	156	2	exonic	HFM1	.	synonymous SNV	HFM1:NM_001017975:exon37:c.C4071T:p.A1357A	rs585898	.	.	1	.	1	.	.	.	.	.	.	.	.	0	P	.	.	1466.66	snp	FAO=155	FDP=155	FR=.	FRO=0	FSAF=95	FSAR=60	FSRF=0	FSRR=0	FWDB=0.00980114	FXX=0.00640985	LEN=1	MLLD=412.818	OALT=A	OID=.	OMAPALT=A	OPOS=91728053
chr1	91728202	91728202	T	C	0.925795	262	283	4	intronic	HFM1	.	.	.	rs555432	.	.	.	.	1	.	.	.	.	.	.	.	.	.	.	.	.	2293.86	snp	FAO=264	FDP=278	FR=.	FRO=14	FSAF=126	FSAR=138	FSRF=0	FSRR=14	FWDB=-0.0120961	FXX=0.0176672	LEN=1	MLLD=283.89	OALT=C	OID=.	OMAPALT=C	OPOS=91728202
chr1	91739208	91739208	C	T	0.988971	269	272	1	intronic	HFM1	.	.	.	rs281964	.	.	.	.	1	.	.	.	.	.	.	.	.	.	.	.	.	2553.86	snp	FAO=270	FDP=270	FR=.	FRO=0	FSAF=145	FSAR=125	FSRF=0	FSRR=0	FWDB=-0.0055918	FXX=0.00735267	LEN=1	MLLD=167.935	OALT=T	OID=.	OMAPALT=T	OPOS=91739208
chr1	91781304	91781304	T	C	0.503759	134	266	9	intronic	HFM1	.	.	.	rs281991	.	.	.	.	1	.	.	.	.	.	.	.	.	.	.	.	.	1769.86	snp	FAO=230	FDP=267	FR=.	FRO=37	FSAF=101	FSAR=129	FSRF=21	FSRR=16	FWDB=0.00249659	FXX=0	LEN=1	MLLD=49.9432	OALT=C	OID=.	OMAPALT=C	OPOS=91781304
chr1	91781644	91781644	C	G	1	365	365	1	intronic	HFM1	.	.	.	rs11589490	.	.	0.2536	.	0.27	.	.	.	.	.	.	.	.	.	.	.	.	3482	snp	FAO=362	FDP=362	FR=.	FRO=0	FSAF=176	FSAR=186	FSRF=0	FSRR=0	FWDB=-0.0717426	FXX=0.0163039	LEN=1	MLLD=64.8944	OALT=G	OID=.	OMAPALT=G	OPOS=91781644
chr1	91782031	91782031	T	C	1	237	237	1	exonic	HFM1	.	nonsynonymous SNV	HFM1:NM_001017975:exon26:c.A2815G:p.I939V	rs11584478	.	.	0.2561	.	0.26	.	.	0.43	T	0.009	B	0.004	N	0.933	P	0.22	T	2275.96	snp	FAO=237	FDP=237	FR=.	FRO=0	FSAF=116	FSAR=121	FSRF=0	FSRR=0	FWDB=-0.00302261	FXX=0	LEN=1	MLLD=190.687	OALT=C	OID=.	OMAPALT=C	OPOS=91782031
chr1	91784887	91784887	G	A	1	195	195	2	exonic	HFM1	.	synonymous SNV	HFM1:NM_001017975:exon24:c.C2643T:p.T881T	rs10493845	.	.	0.3343	.	0.34	.	.	.	.	.	.	.	.	0.977	P	.	.	1866.9	snp	FAO=195	FDP=195	FR=.	FRO=0	FSAF=81	FSAR=114	FSRF=0	FSRR=0	FWDB=0.0113676	FXX=0	LEN=1	MLLD=104.163	OALT=A	OID=.	OMAPALT=A	OPOS=91784887
chr1	91841301	91841301	T	C	0.743034	240	323	1	intronic	HFM1	.	.	.	rs282036	.	.	1	.	1	.	.	.	.	.	.	.	.	.	.	.	.	2951.64	snp	FAO=317	FDP=317	FR=.	FRO=0	FSAF=150	FSAR=167	FSRF=0	FSRR=0	FWDB=0.0952414	FXX=0.0185753	LEN=1	MLLD=62.016	OALT=C	OID=.	OMAPALT=C	OPOS=91841301
chr1	91846374	91846374	C	A	1	273	273	1	intronic	HFM1	.	.	.	rs282033	.	.	.	.	1	.	.	.	.	.	.	.	.	.	.	.	.	2614.36	snp	FAO=273	FDP=273	FR=.	FRO=0	FSAF=136	FSAR=137	FSRF=0	FSRR=0	FWDB=0.012354	FXX=0	LEN=1	MLLD=285.957	OALT=A	OID=.	OMAPALT=A	OPOS=91846374
chr1	91851253	91851253	T	C	0.934066	85	91	5	exonic	HFM1	.	synonymous SNV	HFM1:NM_001017975:exon5:c.A633G:p.Q211Q	rs282026	.	.	1	.	1	.	.	.	.	.	.	.	.	.	.	.	.	728.849	snp	FAO=85	FDP=91	FR=.	FRO=6	FSAF=43	FSAR=42	FSRF=5	FSRR=1	FWDB=0.0404139	FXX=0	LEN=1	MLLD=307.597	OALT=C	OID=.	OMAPALT=C	OPOS=91851253
chr1	91859795	91859795	T	C	1	268	268	1	exonic	HFM1	.	nonsynonymous SNV	HFM1:NM_001017975:exon4:c.A349G:p.I117V	rs282009	.	.	1	.	1	.	.	0.92	T	0	B	.	.	1	P	1.71	T	2577.06	snp	FAO=268	FDP=268	FR=.	FRO=0	FSAF=130	FSAR=138	FSRF=0	FSRR=0	FWDB=0.053814	FXX=0	LEN=1	MLLD=73.7617	OALT=C	OID=.	OMAPALT=C	OPOS=91859795
chr1	91859801	91859801	A	G	0.996269	267	268	1	exonic	HFM1	.	nonsynonymous SNV	HFM1:NM_001017975:exon4:c.T343C:p.S115P	rs11165778	.	.	0.2581	.	0.26	.	.	0.27	T	0	B	.	.	1	P	1.37	T	2549.21	snp	FAO=267	FDP=267	FR=.	FRO=0	FSAF=130	FSAR=137	FSRF=0	FSRR=0	FWDB=0.0247781	FXX=0.0037312	LEN=1	MLLD=255.553	OALT=G	OID=.	OMAPALT=G	OPOS=91859801
chr1	91977483	91977483	A	C	0.19403	26	134	2	intronic	CDC7	.	.	.	.	.	.	.	.	.	.	.	.	.	.	.	.	.	.	.	.	.	28.4776	snp	FAO=26	FDP=135	FR=.	FRO=109	FSAF=14	FSAR=12	FSRF=38	FSRR=71	FWDB=-0.020394	FXX=0	LEN=1	MLLD=64.1287	OALT=C	OID=.	OMAPALT=C	OPOS=91977483
chr1	92174260	92174260	A	G	1	157	157	1	exonic	TGFBR3	.	synonymous SNV	TGFBR3:NM_001195683:exon14:c.T2244C:p.T748T,TGFBR3:NM_003243:exon14:c.T2247C:p.T749T,TGFBR3:NM_001195684:exon15:c.T2244C:p.T748T	rs284878	.	.	0.9415	.	0.97	.	.	.	.	.	.	.	.	.	.	.	.	1505.97	snp	FAO=157	FDP=157	FR=.	FRO=0	FSAF=92	FSAR=65	FSRF=0	FSRR=0	FWDB=-0.00348666	FXX=0	LEN=1	MLLD=250.778	OALT=G	OID=.	OMAPALT=G	OPOS=92174260
chr1	92185657	92185657	C	T	1	62	62	1	exonic	TGFBR3	.	synonymous SNV	TGFBR3:NM_001195683:exon9:c.G1203A:p.P401P,TGFBR3:NM_003243:exon9:c.G1206A:p.P402P,TGFBR3:NM_001195684:exon10:c.G1203A:p.P401P	rs1805112	.	.	0.4147	.	0.53	.	.	.	.	.	.	.	.	.	.	.	.	584.236	snp	FAO=62	FDP=62	FR=.	FRO=0	FSAF=29	FSAR=33	FSRF=0	FSRR=0	FWDB=0.00407871	FXX=0	LEN=1	MLLD=438.329	OALT=T	OID=.	OMAPALT=T	OPOS=92185657
chr1	92185776	92185776	C	T	0.28125	9	32	3	exonic	TGFBR3	.	nonsynonymous SNV	TGFBR3:NM_001195683:exon9:c.G1084A:p.G362R,TGFBR3:NM_003243:exon9:c.G1087A:p.G363R,TGFBR3:NM_001195684:exon10:c.G1084A:p.G362R	.	.	.	.	.	.	.	.	0.49	T	0.001	B	0.034	N	0.612	D	1.62	T	26.14	snp	FAO=9	FDP=32	FR=.	FRO=23	FSAF=7	FSAR=2	FSRF=10	FSRR=13	FWDB=0.0261219	FXX=0	LEN=1	MLLD=244.715	OALT=T	OID=.	OMAPALT=T	OPOS=92185776
chr1	92200597	92200597	G	A	0.987879	163	165	1	intronic	TGFBR3	.	.	.	rs12124904	.	.	.	.	0.55	.	.	.	.	.	.	.	.	.	.	.	.	1578.17	snp	FAO=165	FDP=165	FR=.	FRO=0	FSAF=85	FSAR=80	FSRF=0	FSRR=0	FWDB=-0.0112394	FXX=0	LEN=1	MLLD=96.0857	OALT=A	OID=.	OMAPALT=A	OPOS=92200597
chr1	92200627	92200627	T	C	0.993902	163	164	3	intronic	TGFBR3	.	.	.	rs10874913	.	.	.	.	1	.	.	.	.	.	.	.	.	.	.	.	.	1539.58	snp	FAO=163	FDP=163	FR=.	FRO=0	FSAF=81	FSAR=82	FSRF=0	FSRR=0	FWDB=0.0186578	FXX=0.00609719	LEN=1	MLLD=349.674	OALT=C	OID=.	OMAPALT=C	OPOS=92200627
chr1	92262874	92262874	T	C	1	184	184	1	exonic	TGFBR3	.	synonymous SNV	TGFBR3:NM_001195683:exon3:c.A216G:p.A72A,TGFBR3:NM_003243:exon3:c.A216G:p.A72A,TGFBR3:NM_001195684:exon4:c.A216G:p.A72A	rs2810904	.	.	0.6416	.	0.79	.	.	.	.	.	.	.	.	.	.	.	.	1769.47	snp	FAO=185	FDP=185	FR=.	FRO=0	FSAF=50	FSAR=135	FSRF=0	FSRR=0	FWDB=0.0311664	FXX=0	LEN=1	MLLD=274.818	OALT=C	OID=.	OMAPALT=C	OPOS=92262874
chr1	92428495	92428495	C	A	1	238	238	1	exonic	BRDT	.	nonsynonymous SNV	BRDT:NM_001242806:exon2:c.C184A:p.Q62K,BRDT:NM_001242807:exon2:c.C184A:p.Q62K,BRDT:NM_001242808:exon2:c.C184A:p.Q62K,BRDT:NM_001726:exon2:c.C184A:p.Q62K,BRDT:NM_207189:exon2:c.C184A:p.Q62K,BRDT:NM_001242805:exon3:c.C184A:p.Q62K	rs10783071	.	.	0.9414	.	0.95	.	.	0.44	T	0	B	0.015	N	1	P	2.21	T	2288.38	snp	FAO=238	FDP=238	FR=.	FRO=0	FSAF=112	FSAR=126	FSRF=0	FSRR=0	FWDB=-0.0189244	FXX=0	LEN=1	MLLD=321.663	OALT=A	OID=.	OMAPALT=A	OPOS=92428495
chr1	92944327	92944327	A	G	0.6	3	5	1	intronic	GFI1	.	.	.	.	.	.	.	.	.	.	.	.	.	.	.	.	.	.	.	.	.	16.4561	snp	FAO=3	FDP=5	FR=.	FRO=2	FSAF=3	FSAR=0	FSRF=2	FSRR=0	FWDB=-0.0184771	FXX=0	LEN=1	MLLD=83.4221	OALT=G	OID=.	OMAPALT=G	OPOS=92944327
chr1	92946479	92946479	G	A	0.957447	45	47	1	exonic	GFI1	.	synonymous SNV	GFI1:NM_001127215:exon4:c.C465T:p.C155C,GFI1:NM_001127216:exon4:c.C465T:p.C155C,GFI1:NM_005263:exon4:c.C465T:p.C155C	rs11164605	.	.	0.8132	.	0.98	.	.	.	.	.	.	.	.	.	.	.	.	446.179	snp	FAO=47	FDP=47	FR=.	FRO=0	FSAF=25	FSAR=22	FSRF=0	FSRR=0	FWDB=0.0295548	FXX=0	LEN=1	MLLD=56.3203	OALT=A	OID=.	OMAPALT=A	OPOS=92946479
chr1	92979354	92979354	A	G	0.997647	424	425	2	exonic	EVI5	.	synonymous SNV	EVI5:NM_005665:exon18:c.T2292C:p.G764G	rs6603979	.	.	0.7942	.	0.98	.	.	.	.	.	.	.	.	.	.	.	.	3825.34	snp	FAO=399	FDP=399	FR=.	FRO=0	FSAF=183	FSAR=216	FSRF=0	FSRR=0	FWDB=-0.0110201	FXX=0.00249994	LEN=1	MLLD=77.5891	OALT=G	OID=.	OMAPALT=G	OPOS=92979354
chr1	93073228	93073228	C	A	0.992278	257	259	2	exonic	EVI5	.	nonsynonymous SNV	EVI5:NM_005665:exon15:c.G1836T:p.Q612H	rs11808092	.	.	0.2566	.	0.27	.	.	0.05	D	0.589	P	0	N	0	P	1.4	T	2473.49	snp	FAO=259	FDP=259	FR=.	FRO=0	FSAF=108	FSAR=151	FSRF=0	FSRR=0	FWDB=0.0166929	FXX=0	LEN=1	MLLD=181.335	OALT=A	OID=.	OMAPALT=A	OPOS=93073228
chr1	93089823	93089823	T	C	0.982249	166	169	2	exonic	EVI5	.	synonymous SNV	EVI5:NM_005665:exon14:c.A1689G:p.Q563Q	rs7514716	.	.	0.8976	.	0.98	.	.	.	.	.	.	.	.	.	.	.	.	1570.63	snp	FAO=167	FDP=167	FR=.	FRO=0	FSAF=74	FSAR=93	FSRF=0	FSRR=0	FWDB=0.0195277	FXX=0.0118336	LEN=1	MLLD=62.0945	OALT=C	OID=.	OMAPALT=C	OPOS=93089823
chr1	93160002	93160002	G	A	0.981818	162	165	1	intronic	EVI5	.	.	.	rs34202284	.	.	0.2678	.	0.27	.	.	.	.	.	.	.	.	.	.	.	.	1516.73	snp	FAO=164	FDP=164	FR=.	FRO=0	FSAF=86	FSAR=78	FSRF=0	FSRR=0	FWDB=-0.0501441	FXX=0.0120475	LEN=1	MLLD=63.3797	OALT=A	OID=.	OMAPALT=A	OPOS=93160002
chr1	93160902	93160902	T	C	0.958955	257	268	2	exonic	EVI5	.	nonsynonymous SNV	EVI5:NM_005665:exon7:c.A1006G:p.I336V	rs2391199	.	.	0.898	.	0.98	.	.	0.82	T	0	B	0.023	N	0.012	P	2.01	T	2324.21	snp	FAO=258	FDP=268	FR=.	FRO=10	FSAF=136	FSAR=122	FSRF=5	FSRR=5	FWDB=0.0918694	FXX=0.00371733	LEN=1	MLLD=148.606	OALT=C	OID=.	OMAPALT=C	OPOS=93160902
chr1	93576302	93576302	T	G	1	167	167	1	intronic	MTF2	.	.	.	rs494745	.	.	.	.	1	.	.	.	.	.	.	.	.	.	.	.	.	1602.14	snp	FAO=167	FDP=167	FR=.	FRO=0	FSAF=69	FSAR=98	FSRF=0	FSRR=0	FWDB=0.00894181	FXX=0	LEN=1	MLLD=70.9157	OALT=G	OID=.	OMAPALT=G	OPOS=93576302
chr1	93580581	93580581	G	C	1	71	71	1	exonic	MTF2	.	nonsynonymous SNV	MTF2:NM_001164393:exon3:c.G113C:p.C38S,MTF2:NM_001164392:exon5:c.G419C:p.C140S,MTF2:NM_007358:exon5:c.G419C:p.C140S,MTF2:NM_001164391:exon6:c.G113C:p.C38S	rs2815427	.	.	1	.	1	.	.	1	T	0	B	0	N	1	P	-1.69	D	673.07	snp	FAO=71	FDP=71	FR=.	FRO=0	FSAF=35	FSAR=36	FSRF=0	FSRR=0	FWDB=-0.0150854	FXX=0	LEN=1	MLLD=227.398	OALT=C	OID=.	OMAPALT=C	OPOS=93580581
chr1	93672688	93672688	C	T	1	145	145	1	exonic	CCDC18	.	synonymous SNV	CCDC18:NM_206886:exon9:c.C942T:p.N314N	rs2783499	.	.	0.1634	.	0.38	.	.	.	.	.	.	.	.	0	P	.	.	1385.69	snp	FAO=145	FDP=145	FR=.	FRO=0	FSAF=73	FSAR=72	FSRF=0	FSRR=0	FWDB=0.00740144	FXX=0	LEN=1	MLLD=243.987	OALT=T	OID=.	OMAPALT=T	OPOS=93672688
chr1	93672723	93672723	A	C	0.964844	247	256	5	exonic	CCDC18	.	nonsynonymous SNV	CCDC18:NM_206886:exon9:c.A977C:p.N326T	rs2815413	.	.	0.8221	.	0.97	.	.	0.47	T	0.649	P	0	D	0	P	2.31	T	2226.55	snp	FAO=247	FDP=256	FR=.	FRO=9	FSAF=108	FSAR=139	FSRF=0	FSRR=9	FWDB=0.018572	FXX=0	LEN=1	MLLD=67.9276	OALT=C	OID=.	OMAPALT=C	OPOS=93672723
chr1	93687091	93687091	G	T	0.993333	149	150	1	intronic	CCDC18	.	.	.	rs797661	.	.	.	.	0.87	.	.	.	.	.	.	.	.	.	.	.	.	1482.81	snp	FAO=155	FDP=155	FR=.	FRO=0	FSAF=89	FSAR=66	FSRF=0	FSRR=0	FWDB=0.0568086	FXX=0.00640985	LEN=1	MLLD=219.415	OALT=T	OID=.	OMAPALT=T	OPOS=93687091
chr1	93687395	93687395	T	C	0.918269	191	208	1	intronic	CCDC18	.	.	.	rs77100127	.	.	0.095	.	0.3	.	.	.	.	.	.	.	.	.	.	.	.	1628.43	snp	FAO=193	FDP=207	FR=.	FRO=14	FSAF=91	FSAR=102	FSRF=0	FSRR=14	FWDB=0.104252	FXX=0.00480746	LEN=1	MLLD=55.9984	OALT=C	OID=.	OMAPALT=C	OPOS=93687395
chr1	93705532	93705532	C	T	0.993631	156	157	1	intronic	CCDC18	.	.	.	rs2893242	.	.	.	.	0.29	.	.	.	.	.	.	.	.	.	.	.	.	1478.8	snp	FAO=156	FDP=156	FR=.	FRO=0	FSAF=90	FSAR=66	FSRF=0	FSRR=0	FWDB=0.0236239	FXX=0.00636902	LEN=1	MLLD=190.078	OALT=T	OID=.	OMAPALT=T	OPOS=93705532
chr1	93720070	93720070	C	G	0.945946	105	111	1	exonic	CCDC18	.	nonsynonymous SNV	CCDC18:NM_206886:exon24:c.C3241G:p.L1081V	rs12030843	.	.	0.1639	.	0.38	.	.	0.17	T	0.484	P	0	D	0	P	-1.19	T	1017.65	snp	FAO=107	FDP=107	FR=.	FRO=0	FSAF=61	FSAR=46	FSRF=0	FSRR=0	FWDB=-0.00491203	FXX=0.0446389	LEN=1	MLLD=317.708	OALT=G	OID=.	OMAPALT=G	OPOS=93720070
chr1	94335585	94335585	G	C	0.994792	191	192	1	intronic	DNTTIP2	.	.	.	rs2273167	.	.	.	.	0.45	.	.	.	.	.	.	.	.	.	.	.	.	1834.49	snp	FAO=192	FDP=192	FR=.	FRO=0	FSAF=84	FSAR=108	FSRF=0	FSRR=0	FWDB=0.00714653	FXX=0	LEN=1	MLLD=182.863	OALT=C	OID=.	OMAPALT=C	OPOS=94335585
chr1	94341267	94341267	A	G	0.987179	77	78	4	exonic	DNTTIP2	.	synonymous SNV	DNTTIP2:NM_014597:exon3:c.T1740C:p.F580F	rs2273165	.	.	0.429	.	0.63	.	.	.	.	.	.	.	.	.	.	.	.	715.441	snp	FAO=77	FDP=78	FR=.	FRO=1	FSAF=28	FSAR=49	FSRF=0	FSRR=1	FWDB=0.0231615	FXX=0.0487745	LEN=1	MLLD=283.233	OALT=G	OID=.	OMAPALT=G	OPOS=94341267
chr1	94343233	94343233	T	C	1	231	231	3	exonic	DNTTIP2	.	synonymous SNV	DNTTIP2:NM_014597:exon2:c.A258G:p.E86E	rs3789457	.	.	0.6958	.	0.88	.	.	.	.	.	.	.	.	.	.	.	.	2229.38	snp	FAO=233	FDP=233	FR=.	FRO=0	FSAF=99	FSAR=134	FSRF=0	FSRR=0	FWDB=0.0183649	FXX=0	LEN=1	MLLD=381.856	OALT=C	OID=.	OMAPALT=C	OPOS=94343233
chr1	94344580	94344580	C	A	1	9	9	2	intronic	DNTTIP2	.	.	.	rs6675820	.	.	0.357	.	0.44	.	.	.	.	.	.	.	.	.	.	.	.	86.758	snp	FAO=9	FDP=9	FR=.	FRO=0	FSAF=4	FSAR=5	FSRF=0	FSRR=0	FWDB=-0.0168236	FXX=0	LEN=1	MLLD=68.1502	OALT=A	OID=.	OMAPALT=A	OPOS=94344580
chr1	94461637	94461637	C	G	1	187	187	1	intronic	ABCA4	.	.	.	rs6666559	.	.	0.0466	.	0.42	.	.	.	.	.	.	.	.	.	.	.	.	1793.1	snp	FAO=187	FDP=187	FR=.	FRO=0	FSAF=112	FSAR=75	FSRF=0	FSRR=0	FWDB=-0.0156313	FXX=0	LEN=1	MLLD=93.8949	OALT=G	OID=.	OMAPALT=G	OPOS=94461637
chr1	94461717	94461717	C	A	1	190	190	1	exonic	ABCA4	.	nonsynonymous SNV	ABCA4:NM_000350:exon49:c.G6764T:p.S2255I	rs6666652	.	.	0.0465	.	0.52	.	.	0.12	T	0	B	0.243	N	0.042	P	-2.26	D	1826.45	snp	FAO=191	FDP=191	FR=.	FRO=0	FSAF=105	FSAR=86	FSRF=0	FSRR=0	FWDB=-0.0171546	FXX=0	LEN=1	MLLD=193.608	OALT=A	OID=.	OMAPALT=A	OPOS=94461717
chr1	94461754	94461754	A	G	0.994681	187	188	1	intronic	ABCA4	.	.	.	rs1800717	CLINSIG=non-pathogenic;CLNDBN=not_provided;CLNREVSTAT=criteria_provided\x2c_single_submitter;CLNACC=RCV000085852.3;CLNDSDB=MedGen;CLNDSDBID=CN221809	.	0.0464	.	0.42	.	.	.	.	.	.	.	.	.	.	.	.	1825.96	snp	FAO=191	FDP=191	FR=.	FRO=0	FSAF=104	FSAR=87	FSRF=0	FSRR=0	FWDB=0.00811794	FXX=0	LEN=1	MLLD=147.646	OALT=G	OID=.	OMAPALT=G	OPOS=94461754
chr1	94466659	94466659	A	G	0.98374	121	123	1	exonic	ABCA4	.	synonymous SNV	ABCA4:NM_000350:exon46:c.T6285C:p.D2095D	rs1801555	CLINSIG=non-pathogenic;CLNDBN=not_provided;CLNREVSTAT=criteria_provided\x2c_single_submitter;CLNACC=RCV000085803.2;CLNDSDB=MedGen;CLNDSDBID=CN221809	.	0.1278	.	0.73	.	.	.	.	.	.	.	.	.	.	.	.	1144.22	snp	FAO=122	FDP=122	FR=.	FRO=0	FSAF=58	FSAR=64	FSRF=0	FSRR=0	FWDB=-0.017879	FXX=0.00812942	LEN=1	MLLD=139.468	OALT=G	OID=.	OMAPALT=G	OPOS=94466659
chr1	94467407	94467407	C	T	1	97	97	1	intronic	ABCA4	.	.	.	rs17110761	.	.	0.0678	.	0.32	.	.	.	.	.	.	.	.	.	.	.	.	940.936	snp	FAO=98	FDP=98	FR=.	FRO=0	FSAF=63	FSAR=35	FSRF=0	FSRR=0	FWDB=0.0178342	FXX=0	LEN=1	MLLD=188.106	OALT=T	OID=.	OMAPALT=T	OPOS=94467407
chr1	94467447	94467447	G	A	1	103	103	1	exonic	ABCA4	.	synonymous SNV	ABCA4:NM_000350:exon45:c.C6249T:p.I2083I	rs1801359	CLINSIG=non-pathogenic;CLNDBN=not_provided;CLNREVSTAT=criteria_provided\x2c_single_submitter;CLNACC=RCV000085799.2;CLNDSDB=MedGen;CLNDSDBID=CN221809	.	0.0678	.	0.32	.	.	.	.	.	.	.	.	.	.	.	.	978.457	snp	FAO=103	FDP=103	FR=.	FRO=0	FSAF=62	FSAR=41	FSRF=0	FSRR=0	FWDB=-0.0169473	FXX=0	LEN=1	MLLD=341.035	OALT=A	OID=.	OMAPALT=A	OPOS=94467447
chr1	94487354	94487354	G	A	1	29	29	1	intronic	ABCA4	.	.	.	rs472908	CLINSIG=untested;CLNDBN=not_provided;CLNREVSTAT=no_assertion_provided;CLNACC=RCV000085672.1;CLNDSDB=MedGen;CLNDSDBID=CN221809	.	0.5691	.	0.76	.	.	.	.	.	.	.	.	.	.	.	.	279.431	snp	FAO=29	FDP=29	FR=.	FRO=0	FSAF=8	FSAR=21	FSRF=0	FSRR=0	FWDB=0.0618828	FXX=0	LEN=1	MLLD=87.6895	OALT=A	OID=.	OMAPALT=A	OPOS=94487354
chr1	94495930	94495930	T	C	1	210	210	2	intronic	ABCA4	.	.	.	rs547806	.	.	.	.	1	.	.	.	.	.	.	.	.	.	.	.	.	2024.63	snp	FAO=210	FDP=210	FR=.	FRO=0	FSAF=86	FSAR=124	FSRF=0	FSRR=0	FWDB=0.0561465	FXX=0	LEN=1	MLLD=61.5769	OALT=C	OID=.	OMAPALT=C	OPOS=94495930
chr1	94497473	94497473	T	G	0.359223	111	309	1	exonic	ABCA4	.	nonsynonymous SNV	ABCA4:NM_000350:exon27:c.A3989C:p.E1330A	.	.	.	.	.	.	.	.	0.52	T	0	B	0.015	U	1	N	-2.14	D	311.692	snp	FAO=111	FDP=308	FR=.	FRO=197	FSAF=49	FSAR=62	FSRF=85	FSRR=112	FWDB=-0.0882812	FXX=0.00323614	LEN=1	MLLD=61.6586	OALT=G	OID=.	OMAPALT=G	OPOS=94497473
chr1	94544276	94544276	G	A	1	71	71	1	intronic	ABCA4	.	.	.	rs4147830	CLINSIG=non-pathogenic;CLNDBN=not_provided;CLNREVSTAT=criteria_provided\x2c_single_submitter;CLNACC=RCV000085380.2;CLNDSDB=MedGen;CLNDSDBID=CN221809	.	0.46	.	0.6	.	.	.	.	.	.	.	.	.	.	.	.	680.248	snp	FAO=72	FDP=72	FR=.	FRO=0	FSAF=12	FSAR=60	FSRF=0	FSRR=0	FWDB=0.0640645	FXX=0	LEN=1	MLLD=190.572	OALT=A	OID=.	OMAPALT=A	OPOS=94544276
chr1	94578548	94578548	T	C	0.983051	290	295	1	exonic	ABCA4	.	synonymous SNV	ABCA4:NM_000350:exon2:c.A141G:p.P47P	rs4847281	CLINSIG=untested,non-pathogenic;CLNDBN=not_provided,not_specified;CLNREVSTAT=no_assertion_provided,no_assertion_criteria_provided;CLNACC=RCV000085396.1,RCV000152712.2;CLNDSDB=MedGen,MedGen;CLNDSDBID=CN221809,CN169374	.	0.9999	.	1	.	.	.	.	.	.	.	.	.	.	.	.	2710.25	snp	FAO=290	FDP=290	FR=.	FRO=0	FSAF=133	FSAR=157	FSRF=0	FSRR=0	FWDB=0.044072	FXX=0.0169486	LEN=1	MLLD=127.506	OALT=C	OID=.	OMAPALT=C	OPOS=94578548
chr1	94639337	94639337	A	G	0.659459	122	185	1	UTR3	ARHGAP29	NM_004815:c.*88T>C	.	.	rs1330858	.	.	.	.	1	.	.	.	.	.	.	.	.	.	.	.	.	1892.96	snp	FAO=196	FDP=196	FR=.,HEALED	FRO=0	FSAF=80	FSAR=116	FSRF=0	FSRR=0	FWDB=0.125902	FXX=0	LEN=1	MLLD=325.977	OALT=G	OID=.	OMAPALT=G	OPOS=94639337
chr1	94639447	94639447	C	T	0.96	168	175	2	exonic	ARHGAP29	.	nonsynonymous SNV	ARHGAP29:NM_004815:exon23:c.G3764A:p.G1255D	rs1999272	.	.	0.9992	.	1	.	.	0.38	T	0	B	0.001	N	0	P	2.18	T	1591.01	snp	FAO=169	FDP=169	FR=.	FRO=0	FSAF=40	FSAR=129	FSRF=0	FSRR=0	FWDB=-0.0131187	FXX=0.0342838	LEN=1	MLLD=346.238	OALT=T	OID=.	OMAPALT=T	OPOS=94639447
chr1	94980671	94980671	C	G	0.995327	213	214	1	intronic	ABCD3	.	.	.	rs3118109	.	.	1	.	1	.	.	.	.	.	.	.	.	.	.	.	.	2038.36	snp	FAO=213	FDP=213	FR=.	FRO=0	FSAF=120	FSAR=93	FSRF=0	FSRR=0	FWDB=0.00204321	FXX=0.00467268	LEN=1	MLLD=72.0287	OALT=G	OID=.	OMAPALT=G	OPOS=94980671
chr1	95001600	95001600	A	C	1	459	459	1	exonic	F3	.	synonymous SNV	F3:NM_001178096:exon3:c.T333G:p.P111P,F3:NM_001993:exon3:c.T333G:p.P111P	rs698946	.	.	1	.	1	.	.	.	.	.	.	.	.	.	.	.	.	3853.96	snp	FAO=400	FDP=400	FR=.	FRO=0	FSAF=194	FSAR=206	FSRF=0	FSRR=0	FWDB=0.0441519	FXX=0	LEN=1	MLLD=216.354	OALT=C	OID=.	OMAPALT=C	OPOS=95001600
chr1	95330372	95330372	G	A	1	102	102	1	exonic	SLC44A3	.	nonsynonymous SNV	SLC44A3:NM_001258342:exon10:c.G1204A:p.V402I,SLC44A3:NM_001258343:exon10:c.G1108A:p.V370I,SLC44A3:NM_001301079:exon10:c.G1072A:p.V358I,SLC44A3:NM_152369:exon10:c.G1168A:p.V390I,SLC44A3:NM_001114106:exon11:c.G1312A:p.V438I,SLC44A3:NM_001258340:exon11:c.G1312A:p.V438I,SLC44A3:NM_001258341:exon11:c.G1216A:p.V406I	rs859098	.	.	0.7473	.	0.98	.	.	0.09	T	0.848	P	0.027	N	1	P	2.26	T	968.65	snp	FAO=102	FDP=102	FR=.	FRO=0	FSAF=38	FSAR=64	FSRF=0	FSRR=0	FWDB=-0.0406361	FXX=0	LEN=1	MLLD=247.082	OALT=A	OID=.	OMAPALT=A	OPOS=95330372
chr1	95332864	95332864	C	T	1	112	112	2	intronic	SLC44A3	.	.	.	rs12137650	.	.	0.3251	.	0.35	.	.	.	.	.	.	.	.	.	.	.	.	1017.81	snp	FAO=107	FDP=107	FR=.	FRO=0	FSAF=62	FSAR=45	FSRF=0	FSRR=0	FWDB=-0.0751063	FXX=0.0530926	LEN=1	MLLD=50.9755	OALT=T	OID=.	OMAPALT=T	OPOS=95332864
chr1	95367669	95367669	G	A	0.995816	238	239	1	intronic	CNN3	.	.	.	rs2275613	.	.	0.1116	.	0.11	.	.	.	.	.	.	.	.	.	.	.	.	2273.05	snp	FAO=238	FDP=238	FR=.	FRO=0	FSAF=91	FSAR=147	FSRF=0	FSRR=0	FWDB=-0.0494755	FXX=0.00418393	LEN=1	MLLD=71.2861	OALT=A	OID=.	OMAPALT=A	OPOS=95367669
chr1	95538424	95538424	C	T	0.987578	159	161	1	exonic	ALG14	.	nonsynonymous SNV	ALG14:NM_001305242:exon1:c.G31A:p.A11T,ALG14:NM_144988:exon1:c.G31A:p.A11T	rs34364382	.	.	0.0117	.	0.012	.	.	0.4	T	0.016	B	0.458	N	1	N	0.93	T	1511.5	snp	FAO=160	FDP=160	FR=.	FRO=0	FSAF=90	FSAR=70	FSRF=0	FSRR=0	FWDB=0.0404574	FXX=0.00621079	LEN=1	MLLD=63.0619	OALT=T	OID=.	OMAPALT=T	OPOS=95538424
chr1	95709821	95709821	T	C	1	260	260	1	exonic	RWDD3	.	nonsynonymous SNV	RWDD3:NM_001128142:exon2:c.T140C:p.V47A,RWDD3:NM_001199682:exon2:c.T140C:p.V47A,RWDD3:NM_015485:exon2:c.T140C:p.V47A,RWDD3:NM_001278247:exon3:c.T95C:p.V32A,RWDD3:NM_001278248:exon3:c.T95C:p.V32A	rs259358	.	.	0.9995	.	1	.	.	0.79	T	0.001	B	0.507	N	1	P	2.03	T	2506.06	snp	FAO=260	FDP=260	FR=.	FRO=0	FSAF=142	FSAR=118	FSRF=0	FSRR=0	FWDB=0.0118156	FXX=0	LEN=1	MLLD=72.1119	OALT=C	OID=.	OMAPALT=C	OPOS=95709821
chr1	95709939	95709939	T	G	0.973913	224	230	3	exonic	RWDD3	.	nonsynonymous SNV	RWDD3:NM_001128142:exon2:c.T258G:p.N86K,RWDD3:NM_001199682:exon2:c.T258G:p.N86K,RWDD3:NM_015485:exon2:c.T258G:p.N86K,RWDD3:NM_001278247:exon3:c.T213G:p.N71K,RWDD3:NM_001278248:exon3:c.T213G:p.N71K	rs2296308	.	.	0.8656	.	0.95	.	.	1	T	0	B	0	N	1	P	2.14	T	2148.21	snp	FAO=230	FDP=230	FR=.	FRO=0	FSAF=112	FSAR=118	FSRF=0	FSRR=0	FWDB=0.0185179	FXX=0.00432882	LEN=1	MLLD=203.142	OALT=G	OID=.	OMAPALT=G	OPOS=95709939
chr1	98039541	98039541	A	G	0.995215	208	209	2	intronic	DPYD	.	.	.	rs56293913	CLINSIG=untested;CLNDBN=not_provided;CLNREVSTAT=no_assertion_provided;CLNACC=RCV000086486.1;CLNDSDB=MedGen;CLNDSDBID=CN221809	.	0.1146	.	0.2	.	.	.	.	.	.	.	.	.	.	.	.	1984.38	snp	FAO=208	FDP=208	FR=.	FRO=0	FSAF=112	FSAR=96	FSRF=0	FSRR=0	FWDB=-0.0208772	FXX=0.00478446	LEN=1	MLLD=54.6261	OALT=G	OID=.	OMAPALT=G	OPOS=98039541
chr1	98165091	98165091	T	C	0.98913	91	92	2	exonic	DPYD	.	nonsynonymous SNV	DPYD:NM_000110:exon6:c.A496G:p.M166V	rs2297595	CLINSIG=untested;CLNDBN=not_provided;CLNREVSTAT=no_assertion_provided;CLNACC=RCV000086499.1;CLNDSDB=MedGen;CLNDSDBID=CN221809	.	0.0991	.	0.18	.	.	0.05	D	1	D	0	D	0	P	-0.58	T	846.553	snp	FAO=91	FDP=92	FR=.	FRO=1	FSAF=27	FSAR=64	FSRF=0	FSRR=1	FWDB=0.0473797	FXX=0	LEN=1	MLLD=63.8672	OALT=C	OID=.	OMAPALT=C	OPOS=98165091
chr1	99127392	99127392	T	C	0.97479	116	119	1	exonic	SNX7	.	synonymous SNV	SNX7:NM_015976:exon1:c.T105C:p.S35S,SNX7:NM_152238:exon1:c.T105C:p.S35S	rs9728148	.	.	.	.	1	.	.	.	.	.	.	.	.	.	.	.	.	1097.38	snp	FAO=119	FDP=119	FR=.	FRO=0	FSAF=83	FSAR=36	FSRF=0	FSRR=0	FWDB=-0.0505899	FXX=0	LEN=1	MLLD=53.7031	OALT=C	OID=.	OMAPALT=C	OPOS=99127392
chr1	99225627	99225627	G	A	1	36	36	1	exonic	SNX7	.	synonymous SNV	SNX7:NM_152238:exon8:c.G1131A:p.E377E,SNX7:NM_015976:exon9:c.G1296A:p.E432E	rs2019213	.	.	0.9866	.	0.99	.	.	.	.	.	.	.	.	.	.	.	.	330.082	snp	FAO=35	FDP=35	FR=.	FRO=0	FSAF=22	FSAR=13	FSRF=0	FSRR=0	FWDB=0.0133984	FXX=0.0277701	LEN=1	MLLD=154.229	OALT=A	OID=.	OMAPALT=A	OPOS=99225627
chr1	100174670	100174670	C	T	1	80	80	1	exonic	FRRS1	.	nonsynonymous SNV	FRRS1:NM_001013660:exon17:c.G1665A:p.M555I	rs12145706	.	.	0.0364	.	0.45	.	.	0.05	D	0	B	0	N	0.998	P	.	.	766.398	snp	FAO=81	FDP=81	FR=.	FRO=0	FSAF=73	FSAR=8	FSRF=0	FSRR=0	FWDB=-0.00867703	FXX=0	LEN=1	MLLD=188.155	OALT=T	OID=.	OMAPALT=T	OPOS=100174670
chr1	100203648	100203648	C	T	1	160	160	1	exonic	FRRS1	.	synonymous SNV	FRRS1:NM_001013660:exon7:c.G753A:p.Q251Q	rs7537296	.	.	0.339	.	0.94	.	.	.	.	.	.	.	.	.	.	.	.	1535.26	snp	FAO=161	FDP=161	FR=.	FRO=0	FSAF=102	FSAR=59	FSRF=0	FSRR=0	FWDB=-0.00233646	FXX=0	LEN=1	MLLD=258.103	OALT=T	OID=.	OMAPALT=T	OPOS=100203648
chr1	100203693	100203693	G	A	1	161	161	1	exonic	FRRS1	.	synonymous SNV	FRRS1:NM_001013660:exon7:c.C708T:p.S236S	rs7514021	.	.	0.339	.	0.94	.	.	.	.	.	.	.	.	.	.	.	.	1538.37	snp	FAO=161	FDP=161	FR=.	FRO=0	FSAF=101	FSAR=60	FSRF=0	FSRR=0	FWDB=-0.0526775	FXX=0	LEN=1	MLLD=80.1292	OALT=A	OID=.	OMAPALT=A	OPOS=100203693
chr1	100327026	100327026	C	T	1	220	220	1	UTR5	AGL	NM_000645:c.-2C>T	.	.	rs2307129	.	.	0.1707	.	0.42	.	.	.	.	.	.	.	.	.	.	.	.	2121.04	snp	FAO=220	FDP=220	FR=.	FRO=0	FSAF=129	FSAR=91	FSRF=0	FSRR=0	FWDB=-0.000691541	FXX=0	LEN=1	MLLD=318.048	OALT=T	OID=.	OMAPALT=T	OPOS=100327026
chr1	100330237	100330237	A	G	1	230	230	1	intronic	AGL	.	.	.	rs538389	.	.	.	.	0.93	.	.	.	.	.	.	.	.	.	.	.	.	2236.63	snp	FAO=234	FDP=234	FR=.	FRO=0	FSAF=111	FSAR=123	FSRF=0	FSRR=0	FWDB=0.0179608	FXX=0	LEN=1	MLLD=272.593	OALT=G	OID=.	OMAPALT=G	OPOS=100330237
[truncated: 33,822 more rows]
[truncated: 18 more columns]

## Sheet: Cisplatin candidates
Chr	Start	End	Ref	Alt	Allele frequency	Allele count	Depth	Homopolymer length	Func.refGene	Gene.refGene	GeneDetail.refGene	ExonicFunc.refGene	AAChange.refGene	avsnp142	clinvar_20150629	Type
chr7	150915340	150915340	G	A	0.168285	52	309	1	intronic	ABCF2	.	.	.	.	.	snp
[truncated: 232 more rows]

## Sheet: TCGA SMG
Chr	Start	End	Ref	Alt	Allele frequency	Allele count	Depth	Homopolymer length	Func.refGene	Gene.refGene	GeneDetail.refGene	ExonicFunc.refGene	AAChange.refGene	avsnp142	clinvar_20150629	Type
[truncated: 70 more rows]
