# Supplementary material for: Distinctive mutational spectrum and karyotype disruption in long-term cisplatin-treated urothelial carcinoma cell lines
Source: Sci Rep. 2019 Oct 9;9:14476. doi: 10.1038/s41598-019-50891-w (PMC6785536; doi:10.1038/s41598-019-50891-w)
Supplement: Supplementary file 8 — Suppl Table 7 [file 41598_2019_50891_MOESM8_ESM.xlsx]

## Sheet: T-24_untr ctrl_hg19_raw
Chr	Start	End	Ref	Alt	Allele frequency	Allele count	Depth	Homopolymer length	Func.refGene	Gene.refGene	GeneDetail.refGene	ExonicFunc.refGene	AAChange.refGene	avsnp142	clinvar_20150629	cosmic70	esp6500siv2_ea	EUR.sites.2015_08	PopFreqMax	targetScanS	gwasCatalog	SIFT_score	SIFT_pred	Polyphen2_HDIV_score	Polyphen2_HDIV_pred	LRT_score	LRT_pred	MutationTaster_score	MutationTaster_pred	FATHMM_score	FATHMM_pred	Quality	Type
chr1	871334	871334	G	T	1	231	231	2	intronic	SAMD11	.	.	.	rs4072383	.	.	.	.	0.71	.	.	.	.	.	.	.	.	.	.	.	.	2211.87	snp	FAO=231	FDP=231	FR=.	FRO=0	FSAF=132	FSAR=99	FSRF=0	FSRR=0	FWDB=0.0037495	FXX=0	LEN=1	MLLD=64.2006	OALT=T	OID=.	OMAPALT=T	OPOS=871334
chr1	878185	878185	C	G	0.210526	4	19	3	exonic	SAMD11	.	synonymous SNV	SAMD11:NM_152486:exon11:c.C1311G:p.P437P	.	.	.	.	.	.	.	.	0.46	T	.	.	0.137	N	1	N	.	.	21.6388	snp	FAO=4	FDP=19	FR=.,HEALED	FRO=12	FSAF=4	FSAR=0	FSRF=7	FSRR=5	FWDB=-0.102998	FXX=0	LEN=1	MLLD=26.8159	OALT=G	OID=.	OMAPALT=G	OPOS=878185
chr1	880238	880238	A	G	1	124	124	1	intronic	NOC2L	.	.	.	rs3748592	.	.	.	.	0.95	.	.	.	.	.	.	.	.	.	.	.	.	1181.74	snp	FAO=124	FDP=124	FR=.	FRO=0	FSAF=46	FSAR=78	FSRF=0	FSRR=0	FWDB=0.0200892	FXX=0	LEN=1	MLLD=67.9924	OALT=G	OID=.	OMAPALT=G	OPOS=880238
chr1	881627	881627	G	A	0.987261	310	314	4	exonic	NOC2L	.	synonymous SNV	NOC2L:NM_015658:exon16:c.C1843T:p.L615L	rs2272757	.	.	0.6379	.	0.66	.	.	.	.	.	.	.	.	.	.	.	.	2926.43	snp	FAO=311	FDP=311	FR=.	FRO=0	FSAF=165	FSAR=146	FSRF=0	FSRR=0	FWDB=-0.0652128	FXX=0.0158223	LEN=1	MLLD=51.2295	OALT=A	OID=.	OMAPALT=A	OPOS=881627
chr1	883625	883625	A	G	1	63	63	1	intronic	NOC2L	.	.	.	rs4970378	.	.	1	.	1	.	.	.	.	.	.	.	.	.	.	.	.	637.153	snp	FAO=67	FDP=67	FR=.	FRO=0	FSAF=3	FSAR=64	FSRF=0	FSRR=0	FWDB=-0.0210382	FXX=0	LEN=1	MLLD=136.074	OALT=G	OID=.	OMAPALT=G	OPOS=883625
chr1	887560	887560	A	C	0.992565	267	269	2	intronic	NOC2L	.	.	.	rs3748595	.	.	0.9327	.	0.95	.	.	.	.	.	.	.	.	.	.	.	.	2546.72	snp	FAO=268	FDP=268	FR=.	FRO=0	FSAF=113	FSAR=155	FSRF=0	FSRR=0	FWDB=-0.0189569	FXX=0.00740713	LEN=1	MLLD=62.4065	OALT=C	OID=.	OMAPALT=C	OPOS=887560
chr1	887801	887801	A	G	1	193	193	1	exonic	NOC2L	.	synonymous SNV	NOC2L:NM_015658:exon10:c.T1182C:p.T394T	rs3828047	.	.	0.9384	.	0.96	.	.	.	.	.	.	.	.	.	.	.	.	1866.63	snp	FAO=195	FDP=195	FR=.	FRO=0	FSAF=76	FSAR=119	FSRF=0	FSRR=0	FWDB=0.0348313	FXX=0	LEN=1	MLLD=223.052	OALT=G	OID=.	OMAPALT=G	OPOS=887801
chr1	888639	888639	T	C	0.989796	97	98	2	exonic	NOC2L	.	synonymous SNV	NOC2L:NM_015658:exon9:c.A918G:p.E306E	rs3748596	.	.	0.9383	.	0.96	.	.	.	.	.	.	.	.	.	.	.	.	943.4	snp	FAO=98	FDP=98	FR=.	FRO=0	FSAF=42	FSAR=56	FSRF=0	FSRR=0	FWDB=-0.106289	FXX=0.0101	LEN=1	MLLD=62.3078	OALT=C	OID=.	OMAPALT=C	OPOS=888639
chr1	888659	888659	T	C	0.989691	96	97	1	exonic	NOC2L	.	nonsynonymous SNV	NOC2L:NM_015658:exon9:c.A898G:p.I300V	rs3748597	.	.	0.9384	.	0.96	.	.	1	T	0	B	0.07	N	1	P	-0.39	T	928.47	snp	FAO=97	FDP=97	FR=.	FRO=0	FSAF=40	FSAR=57	FSRF=0	FSRR=0	FWDB=-0.013835	FXX=0	LEN=1	MLLD=109.478	OALT=C	OID=.	OMAPALT=C	OPOS=888659
chr1	889158	889159	GA	CC	0.92233	190	206	1	intronic	NOC2L	.	.	.	rs369883627	.	.	.	.	0.85	.	.	.	.	.	.	.	.	.	.	.	.	1941.78	mnp	FAO=203	FDP=203	FR=.	FRO=0	FSAF=123	FSAR=80	FSRF=0	FSRR=0	FWDB=0.0240996	FXX=0.0193227	LEN=2	MLLD=137.477	OALT=CC	OID=.	OMAPALT=CC	OPOS=889158
chr1	894573	894573	G	A	0.986945	378	383	2	intronic	NOC2L	.	.	.	rs13303010	.	.	0.8969	.	0.9	.	.	.	.	.	.	.	.	.	.	.	.	3589.08	snp	FAO=378	FDP=378	FR=.	FRO=0	FSAF=223	FSAR=155	FSRF=0	FSRR=0	FWDB=0.0155639	FXX=0.0156246	LEN=1	MLLD=375.439	OALT=A	OID=.	OMAPALT=A	OPOS=894573
chr1	897325	897325	G	C	1	63	63	1	exonic	KLHL17	.	synonymous SNV	KLHL17:NM_198317:exon4:c.G609C:p.A203A	rs4970441	.	.	0.9262	.	0.94	.	.	.	.	.	.	.	.	.	.	.	.	604.615	snp	FAO=64	FDP=64	FR=.	FRO=0	FSAF=48	FSAR=16	FSRF=0	FSRR=0	FWDB=0.0107836	FXX=0	LEN=1	MLLD=296.276	OALT=C	OID=.	OMAPALT=C	OPOS=897325
chr1	909238	909238	G	C	0.441176	75	170	1	exonic	PLEKHN1	.	nonsynonymous SNV	PLEKHN1:NM_001160184:exon13:c.G1355C:p.R452P,PLEKHN1:NM_032129:exon14:c.G1460C:p.R487P	rs3829740	.	.	0.5833	.	0.89	.	.	0.28	T	0	B	0.414	N	1	P	1	T	280.579	snp	FAO=75	FDP=170	FR=.	FRO=95	FSAF=51	FSAR=24	FSRF=55	FSRR=40	FWDB=-0.0114404	FXX=0	LEN=1	MLLD=334.672	OALT=C	OID=.	OMAPALT=C	OPOS=909238
chr1	909768	909768	A	G	1	166	166	1	intronic	PLEKHN1	.	.	.	rs2340593	.	.	1	.	1	.	.	.	.	.	.	.	.	.	.	.	.	1617.88	snp	FAO=169	FDP=169	FR=.	FRO=0	FSAF=61	FSAR=108	FSRF=0	FSRR=0	FWDB=-0.0147011	FXX=0	LEN=1	MLLD=198.87	OALT=G	OID=.	OMAPALT=G	OPOS=909768
chr1	948921	948921	T	C	0.990868	434	438	2	UTR5	ISG15	NM_005101:c.-33T>C	.	.	rs15842	.	.	0.9564	.	1	.	.	.	.	.	.	.	.	.	.	.	.	3822.54	snp	FAO=399	FDP=399	FR=.	FRO=0	FSAF=216	FSAR=183	FSRF=0	FSRR=0	FWDB=-0.0135526	FXX=0.00249994	LEN=1	MLLD=137.128	OALT=C	OID=.	OMAPALT=C	OPOS=948921
chr1	949597	949597	C	T	0.479167	115	240	1	exonic	ISG15	.	synonymous SNV	ISG15:NM_005101:exon2:c.C237T:p.D79D	rs61766284	.	.	0.0072	.	0.049	.	.	.	.	.	.	.	.	.	.	.	.	468.141	snp	FAO=115	FDP=240	FR=.	FRO=125	FSAF=51	FSAR=64	FSRF=63	FSRR=62	FWDB=-0.0173759	FXX=0	LEN=1	MLLD=327.138	OALT=T	OID=.	OMAPALT=T	OPOS=949597
chr1	949654	949654	A	G	0.994444	179	180	1	exonic	ISG15	.	synonymous SNV	ISG15:NM_005101:exon2:c.A294G:p.V98V	rs8997	.	.	0.947	.	0.96	.	.	.	.	.	.	.	.	.	.	.	.	1735.99	snp	FAO=180	FDP=180	FR=.	FRO=0	FSAF=101	FSAR=79	FSRF=0	FSRR=0	FWDB=0.0171456	FXX=0	LEN=1	MLLD=211.705	OALT=G	OID=.	OMAPALT=G	OPOS=949654
chr1	977330	977330	T	C	1	46	46	1	intronic	AGRN	.	.	.	rs2799066	CLINSIG=non-pathogenic;CLNDBN=not_specified;CLNREVSTAT=criteria_provided\x2c_single_submitter;CLNACC=RCV000116254.1;CLNDSDB=MedGen;CLNDSDBID=CN169374	.	0.9208	.	1	.	.	.	.	.	.	.	.	.	.	.	.	435.333	snp	FAO=46	FDP=46	FR=.	FRO=0	FSAF=26	FSAR=20	FSRF=0	FSRR=0	FWDB=-0.000545975	FXX=0	LEN=1	MLLD=88.0248	OALT=C	OID=.	OMAPALT=C	OPOS=977330
chr1	981353	981353	C	T	0.382114	47	123	1	exonic	AGRN	.	nonsynonymous SNV	AGRN:NM_198576:exon16:c.C2690T:p.A897V	rs116836855	.	.	0.0024	.	0.0043	.	.	0.32	T	0.53	P	0.073	N	1	N	-1.06	T	150.118	snp	FAO=47	FDP=123	FR=.	FRO=76	FSAF=21	FSAR=26	FSRF=45	FSRR=31	FWDB=0.0779796	FXX=0	LEN=1	MLLD=145.377	OALT=T	OID=.	OMAPALT=T	OPOS=981353
chr1	981994	981994	C	G	#VALUE!	6;6	37	6;6	exonic	AGRN	.	synonymous SNV	AGRN:NM_198576:exon18:c.C3129G:p.P1043P	.	.	.	.	.	.	.	.	.	.	.	.	.	.	.	.	.	.	83.7276	mnp;snp	FAO=8,13	FDP=32	FR=.,.	FRO=11	FSAF=0,0	FSAR=8,13	FSRF=0	FSRR=11	FWDB=0,0	FXX=0.135099	LEN=2,1	MLLD=29.4222,16.3618	OALT=AC,G	OID=.,.	OMAPALT=AC,GA	OPOS=981994,981994
chr1	982941	982941	T	C	1	63	63	1	intronic	AGRN	.	.	.	rs3128102	.	.	0.9154	.	0.97	.	.	.	.	.	.	.	.	.	.	.	.	603.351	snp	FAO=64	FDP=64	FR=.	FRO=0	FSAF=0	FSAR=64	FSRF=0	FSRR=0	FWDB=0	FXX=0	LEN=1	MLLD=326.004	OALT=C	OID=.	OMAPALT=C	OPOS=982941
chr1	982994	982994	T	C	1	17	17	4	exonic	AGRN	.	synonymous SNV	AGRN:NM_198576:exon21:c.T3558C:p.F1186F	rs10267	CLINSIG=non-pathogenic;CLNDBN=not_specified;CLNREVSTAT=criteria_provided\x2c_single_submitter;CLNACC=RCV000116264.1;CLNDSDB=MedGen;CLNDSDBID=CN169374	.	0.9187	.	1	.	.	.	.	.	.	.	.	.	.	.	.	158.916	snp	FAO=17	FDP=17	FR=.	FRO=0	FSAF=7	FSAR=10	FSRF=0	FSRR=0	FWDB=0.0349842	FXX=0	LEN=1	MLLD=63.2425	OALT=C	OID=.	OMAPALT=C	OPOS=982994
chr1	985266	985266	C	T	0.901961	46	51	3	intronic	AGRN	.	.	.	rs2275813	.	.	0.5278	.	0.82	.	.	.	.	.	.	.	.	.	.	.	.	382.92	snp	FAO=47	FDP=51	FR=.	FRO=4	FSAF=10	FSAR=37	FSRF=4	FSRR=0	FWDB=0.0954874	FXX=0	LEN=1	MLLD=74.7727	OALT=T	OID=.	OMAPALT=T	OPOS=985266
chr1	985446	985446	G	T	0.703704	19	27	15	intronic	AGRN	.	.	.	rs2275812	.	.	.	.	0.51	.	.	.	.	.	.	.	.	.	.	.	.	122.747	snp	FAO=19	FDP=27	FR=.	FRO=8	FSAF=5	FSAR=14	FSRF=1	FSRR=7	FWDB=0.00952485	FXX=0	LEN=1	MLLD=206.337	OALT=T	OID=.	OMAPALT=T	OPOS=985446
chr1	985449	985449	G	A	0.814815	22	27	15	intronic	AGRN	.	.	.	rs2799067	.	.	.	.	0.62	.	.	.	.	.	.	.	.	.	.	.	.	163.272	snp	FAO=22	FDP=27	FR=.	FRO=5	FSAF=6	FSAR=16	FSRF=0	FSRR=5	FWDB=0.00635659	FXX=0	LEN=1	MLLD=219.417	OALT=A	OID=.	OMAPALT=A	OPOS=985449
chr1	987200	987200	C	T	1	188	188	1	intronic	AGRN	.	.	.	rs9803031	CLINSIG=non-pathogenic;CLNDBN=not_specified;CLNREVSTAT=criteria_provided\x2c_single_submitter;CLNACC=RCV000116279.1;CLNDSDB=MedGen;CLNDSDBID=CN169374	.	0.91	.	1	.	.	.	.	.	.	.	.	.	.	.	.	1806.95	snp	FAO=188	FDP=188	FR=.	FRO=0	FSAF=102	FSAR=86	FSRF=0	FSRR=0	FWDB=-0.0149084	FXX=0	LEN=1	MLLD=189.261	OALT=T	OID=.	OMAPALT=T	OPOS=987200
chr1	990280	990280	C	T	1	61	61	1	exonic	AGRN	.	synonymous SNV	AGRN:NM_198576:exon36:c.C6057T:p.D2019D	rs4275402	CLINSIG=non-pathogenic;CLNDBN=not_specified;CLNREVSTAT=criteria_provided\x2c_single_submitter;CLNACC=RCV000116281.1;CLNDSDB=MedGen;CLNDSDBID=CN169374	.	0.7054	.	0.82	.	.	.	.	.	.	.	.	.	.	.	.	577.076	snp	FAO=61	FDP=61	FR=.	FRO=0	FSAF=23	FSAR=38	FSRF=0	FSRR=0	FWDB=-0.00789646	FXX=0	LEN=1	MLLD=73.3568	OALT=T	OID=.	OMAPALT=T	OPOS=990280
chr1	1007203	1007203	A	G	0.454545	10	22	1	exonic	RNF223	.	synonymous SNV	RNF223:NM_001205252:exon2:c.T744C:p.D248D	rs4633229	.	.	.	.	0.92	.	.	.	.	.	.	.	.	.	.	.	.	47.1884	snp	FAO=10	FDP=22	FR=.	FRO=12	FSAF=10	FSAR=0	FSRF=11	FSRR=1	FWDB=0.0281912	FXX=0	LEN=1	MLLD=51.4802	OALT=G	OID=.	OMAPALT=G	OPOS=1007203
chr1	1021415	1021415	A	G	0.502222	113	225	1	intronic	C1orf159	.	.	.	rs3737728	.	.	0.7217	.	0.92	.	.	.	.	.	.	.	.	.	.	.	.	483.956	snp	FAO=113	FDP=225	FR=.	FRO=112	FSAF=59	FSAR=54	FSRF=52	FSRR=60	FWDB=-0.00828009	FXX=0.00442458	LEN=1	MLLD=103.007	OALT=G	OID=.	OMAPALT=G	OPOS=1021415
chr1	1158631	1158631	A	G	0.993939	164	165	1	exonic	SDF4	.	synonymous SNV	SDF4:NM_016176:exon4:c.T570C:p.D190D,SDF4:NM_016547:exon4:c.T570C:p.D190D	rs6603781	.	.	0.8898	.	1	.	.	.	.	.	.	.	.	0	P	.	.	1550.96	snp	FAO=164	FDP=164	FR=.	FRO=0	FSAF=67	FSAR=97	FSRF=0	FSRR=0	FWDB=0.00266053	FXX=0.00606024	LEN=1	MLLD=253.865	OALT=G	OID=.	OMAPALT=G	OPOS=1158631
chr1	1222690	1222690	C	T	0.488889	88	180	1	intronic	SCNN1D	.	.	.	rs115316182	.	.	0.0544	.	0.076	.	.	.	.	.	.	.	.	.	.	.	.	370.006	snp	FAO=88	FDP=180	FR=.	FRO=92	FSAF=29	FSAR=59	FSRF=23	FSRR=69	FWDB=0.0562293	FXX=0	LEN=1	MLLD=76.5373	OALT=T	OID=.	OMAPALT=T	OPOS=1222690
chr1	1246303	1246303	G	A	0.353659	29	82	2	exonic	PUSL1	.	synonymous SNV	PUSL1:NM_153339:exon7:c.G714A:p.T238T	rs41285824	.	.	0.029	.	0.042	.	.	.	.	.	.	.	.	.	.	.	.	94.3223	snp	FAO=30	FDP=82	FR=.	FRO=52	FSAF=0	FSAR=30	FSRF=0	FSRR=52	FWDB=0	FXX=0	LEN=1	MLLD=56.0296	OALT=A	OID=.	OMAPALT=A	OPOS=1246303
chr1	1247494	1247494	T	C	1	68	68	1	exonic	CPSF3L	.	synonymous SNV	CPSF3L:NM_001256462:exon14:c.A1347G:p.P449P,CPSF3L:NM_001256463:exon14:c.A1338G:p.P446P,CPSF3L:NM_017871:exon16:c.A1641G:p.P547P,CPSF3L:NM_001256460:exon17:c.A1554G:p.P518P,CPSF3L:NM_001256456:exon18:c.A1659G:p.P553P	rs12103	.	.	0.8065	.	0.81	.	Name=Inflammatory bowel disease	.	.	.	.	.	.	.	.	.	.	652.033	snp	FAO=68	FDP=68	FR=.	FRO=0	FSAF=42	FSAR=26	FSRF=0	FSRR=0	FWDB=-0.0144561	FXX=0	LEN=1	MLLD=200.428	OALT=C	OID=.	OMAPALT=C	OPOS=1247494
chr1	1249187	1249187	G	A	0.996154	259	260	1	exonic	CPSF3L	.	synonymous SNV	CPSF3L:NM_001256462:exon7:c.C588T:p.F196F,CPSF3L:NM_001256463:exon7:c.C579T:p.F193F,CPSF3L:NM_017871:exon9:c.C882T:p.F294F,CPSF3L:NM_001256460:exon10:c.C795T:p.F265F,CPSF3L:NM_001256456:exon11:c.C900T:p.F300F	rs12142199	.	.	0.7978	.	0.81	.	.	.	.	.	.	.	.	.	.	.	.	2508.23	snp	FAO=263	FDP=263	FR=.	FRO=0	FSAF=161	FSAR=102	FSRF=0	FSRR=0	FWDB=-0.00541164	FXX=0.00378774	LEN=1	MLLD=236.232	OALT=A	OID=.	OMAPALT=A	OPOS=1249187
chr1	1254841	1254841	C	G	0.992565	534	538	3	exonic	CPSF3L	.	synonymous SNV	CPSF3L:NM_017871:exon4:c.G264C:p.G88G,CPSF3L:NM_001256460:exon5:c.G177C:p.G59G,CPSF3L:NM_001256456:exon6:c.G282C:p.G94G	rs10907179	.	.	0.9322	.	0.93	.	.	.	.	.	.	.	.	.	.	.	.	3789.93	snp	FAO=399	FDP=399	FR=.	FRO=0	FSAF=188	FSAR=211	FSRF=0	FSRR=0	FWDB=-0.0052116	FXX=0.00249994	LEN=1	MLLD=49.5029	OALT=G	OID=.	OMAPALT=G	OPOS=1254841
chr1	1258527	1258527	C	T	0.440529	100	227	2	UTR5	CPSF3L	NM_001256456:c.-1194G>A	.	.	rs140361978	.	.	.	.	0.11	.	.	0	D	.	.	.	.	1	N	-2.51	D	372.541	snp	FAO=101	FDP=229	FR=.	FRO=128	FSAF=67	FSAR=34	FSRF=85	FSRR=43	FWDB=-0.00655475	FXX=0	LEN=1	MLLD=258.818	OALT=T	OID=.	OMAPALT=T	OPOS=1258527
chr1	1262966	1262966	C	T	0.991416	231	233	1	exonic	CPTP	.	synonymous SNV	CPTP:NM_001029885:exon3:c.C468T:p.R156R	rs307349	.	.	0.9313	.	0.93	.	.	.	.	.	.	.	.	.	.	.	.	2190.51	snp	FAO=232	FDP=232	FR=.	FRO=0	FSAF=156	FSAR=76	FSRF=0	FSRR=0	FWDB=0.0812931	FXX=0.00429166	LEN=1	MLLD=126.07	OALT=T	OID=.	OMAPALT=T	OPOS=1262966
chr1	1263144	1263144	G	A	0.985915	70	71	4	UTR3	CPTP	NM_001029885:c.*1G>A	.	.	rs307350	.	.	0.9358	.	0.94	.	.	.	.	.	.	.	.	.	.	.	.	648.178	snp	FAO=70	FDP=71	FR=.	FRO=1	FSAF=4	FSAR=66	FSRF=0	FSRR=1	FWDB=-0.0123401	FXX=0	LEN=1	MLLD=287.957	OALT=A	OID=.	OMAPALT=A	OPOS=1263144
chr1	1268847	1268847	T	G	0.9875	79	80	1	intronic	TAS1R3	.	.	.	rs307378	.	.	0.9708	.	0.99	.	.	.	.	.	.	.	.	.	.	.	.	759.425	snp	FAO=80	FDP=80	FR=.	FRO=0	FSAF=26	FSAR=54	FSRF=0	FSRR=0	FWDB=-0.00288401	FXX=0.0123442	LEN=1	MLLD=79.0635	OALT=G	OID=.	OMAPALT=G	OPOS=1268847
chr1	1269554	1269554	T	C	1	229	229	1	exonic	TAS1R3	.	nonsynonymous SNV	TAS1R3:NM_152228:exon6:c.T2269C:p.C757R	rs307377	.	.	0.971	.	0.99	.	.	0.33	T	0	B	0.048	N	1	P	-2.22	D	2204.63	snp	FAO=229	FDP=229	FR=.	FRO=0	FSAF=129	FSAR=100	FSRF=0	FSRR=0	FWDB=-0.0105749	FXX=0	LEN=1	MLLD=222.637	OALT=C	OID=.	OMAPALT=C	OPOS=1269554
chr1	1271853	1271853	G	C	0.218182	48	220	4	exonic	DVL1	.	nonsynonymous SNV	DVL1:NM_004421:exon15:c.C1682G:p.P561R	rs113005319	.	.	0.0097	.	0.044	.	.	0.53	T	0.174	B	0.98	N	1	N	3.58	T	292.965	snp	FAO=47	FDP=216	FR=.,HEALED	FRO=121	FSAF=7	FSAR=40	FSRF=71	FSRR=50	FWDB=-0.14274	FXX=0.018181	LEN=1	MLLD=34.946	OALT=C	OID=.	OMAPALT=C	OPOS=1271853
chr1	1277533	1277533	T	C	0.975831	323	331	3	exonic	DVL1	.	synonymous SNV	DVL1:NM_004421:exon4:c.A366G:p.P122P	rs307362	.	.	0.9987	.	1	.	.	.	.	.	.	.	.	.	.	.	.	2955.68	snp	FAO=323	FDP=331	FR=.	FRO=8	FSAF=187	FSAR=136	FSRF=8	FSRR=0	FWDB=-0.0148189	FXX=0	LEN=1	MLLD=53.3944	OALT=C	OID=.	OMAPALT=C	OPOS=1277533
chr1	1289368	1289369	TG	-	0.972222	315	324	1	intronic	MXRA8	.	.	.	rs140777846	.	.	0.9351	.	0.94	.	.	.	.	.	.	.	.	.	.	.	.	1907.56	del	FAO=324	FDP=324	FR=.	FRO=0	FSAF=139	FSAR=185	FSRF=0	FSRR=0	FWDB=0.00840931	FXX=0.00307683	LEN=2	MLLD=329.116	OALT=-	OID=.	OMAPALT=C	OPOS=1289368
chr1	1323078	1323078	A	G	0.997947	486	487	1	intronic	CCNL2	.	.	.	rs12729599	.	.	.	.	0.81	.	.	.	.	.	.	.	.	.	.	.	.	3818.91	snp	FAO=397	FDP=397	FR=.	FRO=0	FSAF=164	FSAR=233	FSRF=0	FSRR=0	FWDB=-0.00572579	FXX=0.00749981	LEN=1	MLLD=74.7501	OALT=G	OID=.	OMAPALT=G	OPOS=1323078
chr1	1323144	1323145	CT	-	0.989339	464	469	3	intronic	CCNL2	.	.	.	rs35654872	.	.	0.8166	.	0.82	.	.	.	.	.	.	.	.	.	.	.	.	2299.39	del	FAO=391	FDP=391	FR=.	FRO=0	FSAF=154	FSAR=237	FSRF=0	FSRR=0	FWDB=0.0260022	FXX=0.0224994	LEN=2	MLLD=320.46	OALT=-	OID=.	OMAPALT=C	OPOS=1323144
chr1	1342394	1342394	G	A	0.454128	99	218	2	exonic	MRPL20	.	synonymous SNV	MRPL20:NM_017971:exon2:c.C93T:p.F31F	rs11548045	.	.	0.0291	.	0.042	.	.	.	.	.	.	.	.	.	.	.	.	378.43	snp	FAO=99	FDP=218	FR=.	FRO=119	FSAF=67	FSAR=32	FSRF=67	FSRR=52	FWDB=0.00981845	FXX=0	LEN=1	MLLD=52.9868	OALT=A	OID=.	OMAPALT=A	OPOS=1342394
chr1	1342612	1342612	G	C	0.509615	53	104	2	UTR5	MRPL20	NM_017971:c.-15C>G	.	.	rs2275915	.	.	0.1663	.	0.87	.	.	.	.	.	.	.	.	.	.	.	.	256.893	snp	FAO=56	FDP=107	FR=.	FRO=51	FSAF=13	FSAR=43	FSRF=18	FSRR=33	FWDB=0.0415903	FXX=0.0092584	LEN=1	MLLD=43.1848	OALT=C	OID=.	OMAPALT=C	OPOS=1342612
chr1	1469546	1469546	G	A	0.992857	278	280	3	UTR3	ATAD3A	NM_001170535:c.*94G>A,NM_018188:c.*94G>A,NM_001170536:c.*94G>A	.	.	rs3128344	.	.	.	.	0.99	.	.	.	.	.	.	.	.	.	.	.	.	2698.44	snp	FAO=280	FDP=280	FR=.	FRO=0	FSAF=104	FSAR=176	FSRF=0	FSRR=0	FWDB=0.0140245	FXX=0	LEN=1	MLLD=249.842	OALT=A	OID=.	OMAPALT=A	OPOS=1469546
chr1	1551927	1551927	T	C	0.973118	181	186	3	exonic	MIB2	.	nonsynonymous SNV	MIB2:NM_001170686:exon2:c.T214C:p.F72L,MIB2:NM_001170687:exon2:c.T214C:p.F72L,MIB2:NM_001170688:exon2:c.T214C:p.F72L,MIB2:NM_080875:exon2:c.T214C:p.F72L	rs7418389	.	.	0.7219	.	0.74	.	.	1	T	0	B	.	.	0.999	P	1.45	T	1651.68	snp	FAO=181	FDP=186	FR=.	FRO=5	FSAF=148	FSAR=33	FSRF=0	FSRR=5	FWDB=-0.00709216	FXX=0	LEN=1	MLLD=308.292	OALT=C	OID=.	OMAPALT=C	OPOS=1551927
chr1	1558792	1558792	T	C	1	145	145	1	exonic	MIB2	.	nonsynonymous SNV	MIB2:NM_001170686:exon3:c.T305C:p.M102T,MIB2:NM_001170688:exon3:c.T305C:p.M102T,MIB2:NM_080875:exon3:c.T305C:p.M102T	rs12755088	.	.	0.9401	.	0.94	.	.	0.31	T	0.013	B	0.135	U	1	P	1.44	T	1384.81	snp	FAO=145	FDP=145	FR=.	FRO=0	FSAF=94	FSAR=51	FSRF=0	FSRR=0	FWDB=0.0315877	FXX=0	LEN=1	MLLD=268.018	OALT=C	OID=.	OMAPALT=C	OPOS=1558792
chr1	1563789	1563789	C	A	0.54661	129	236	1	intronic	MIB2	.	.	.	rs74892851	.	.	0.3785	.	0.38	.	.	.	.	.	.	.	.	.	.	.	.	606.788	snp	FAO=129	FDP=236	FR=.	FRO=107	FSAF=59	FSAR=70	FSRF=45	FSRR=62	FWDB=0.032064	FXX=0	LEN=1	MLLD=65.5826	OALT=A	OID=.	OMAPALT=A	OPOS=1563789
chr1	1564712	1564712	G	T	0.447619	47	105	4	intronic	MIB2	.	.	.	rs61774907	.	.	0.2914	.	0.51	.	.	.	.	.	.	.	.	.	.	.	.	181.541	snp	FAO=47	FDP=105	FR=.	FRO=58	FSAF=17	FSAR=30	FSRF=13	FSRR=45	FWDB=-0.0212548	FXX=0	LEN=1	MLLD=259.044	OALT=T	OID=.	OMAPALT=T	OPOS=1564712
chr1	1635004	1635004	T	C	0.43038	102	237	5	exonic	CDK11A	.	synonymous SNV	CDK11A:NM_024011:exon18:c.A1971G:p.K657K,CDK11A:NM_033529:exon18:c.A1941G:p.K647K	rs874516	.	.	0.5637	.	0.92	.	.	.	.	.	.	.	.	.	.	.	.	363.909	snp	FAO=102	FDP=237	FR=.	FRO=135	FSAF=43	FSAR=59	FSRF=55	FSRR=80	FWDB=-0.00591841	FXX=0	LEN=1	MLLD=275.801	OALT=C	OID=.	OMAPALT=C	OPOS=1635004
chr1	1635619	1635619	T	C	0.495283	105	212	1	intronic	CDK11A,CDK11B	.	.	.	rs2076329	.	.	0.5912	.	0.94	.	.	.	.	.	.	.	.	.	.	.	.	464.898	snp	FAO=108	FDP=214	FR=.	FRO=106	FSAF=68	FSAR=40	FSRF=73	FSRR=33	FWDB=0.00559519	FXX=0	LEN=1	MLLD=264.122	OALT=C	OID=.	OMAPALT=C	OPOS=1635619
chr1	1635749	1635749	C	A	0.43662	93	213	6	exonic	CDK11A	.	synonymous SNV	CDK11A:NM_024011:exon15:c.G1599T:p.R533R,CDK11A:NM_033529:exon15:c.G1569T:p.R523R	rs55880629	.	.	0.511	.	0.54	.	.	.	.	.	.	.	.	.	.	.	.	380.099	snp	FAO=98	FDP=213	FR=.	FRO=115	FSAF=53	FSAR=45	FSRF=78	FSRR=37	FWDB=-0.036225	FXX=0	LEN=1	MLLD=201.872	OALT=A	OID=.	OMAPALT=A	OPOS=1635749
chr1	1636044	1636044	G	A	0.316667	19	60	1	exonic	CDK11A	.	synonymous SNV	CDK11A:NM_024011:exon14:c.C1509T:p.Y503Y,CDK11A:NM_033529:exon14:c.C1479T:p.Y493Y	rs1059822	.	.	0.5644	.	0.94	.	.	.	.	.	.	.	.	.	.	.	.	53.1873	snp	FAO=19	FDP=60	FR=.	FRO=41	FSAF=19	FSAR=0	FSRF=41	FSRR=0	FWDB=-0.0126026	FXX=0	LEN=1	MLLD=357.351	OALT=A	OID=.	OMAPALT=A	OPOS=1636044
chr1	1639046	1639046	C	G	0.368421	28	76	1	intronic	CDK11A,CDK11B	.	.	.	rs138369165	.	.	.	.	0.93	.	.	.	.	.	.	.	.	.	.	.	.	89.2212	snp	FAO=28	FDP=76	FR=.	FRO=48	FSAF=14	FSAR=14	FSRF=12	FSRR=36	FWDB=0.0154934	FXX=0	LEN=1	MLLD=67.6977	OALT=G	OID=.	OMAPALT=G	OPOS=1639046
chr1	1647928	1647928	A	G	0.466403	118	253	3	intronic	CDK11A,CDK11B	.	.	.	rs1883424	.	.	.	.	0.54	.	.	.	.	.	.	.	.	.	.	.	.	462.679	snp	FAO=118	FDP=253	FR=.	FRO=135	FSAF=63	FSAR=55	FSRF=72	FSRR=63	FWDB=0.00017043	FXX=0	LEN=1	MLLD=196.213	OALT=G	OID=.	OMAPALT=G	OPOS=1647928
chr1	1650807	1650807	T	C	0.75	135	180	4	exonic	CDK11A,CDK11B	.	synonymous SNV	CDK11B:NM_001291345:exon4:c.A315G:p.R105R,CDK11B:NM_001787:exon4:c.A315G:p.R105R,CDK11A:NM_024011:exon4:c.A315G:p.R105R,CDK11B:NM_033486:exon4:c.A315G:p.R105R,CDK11A:NM_033529:exon4:c.A315G:p.R105R,CDK11B:NM_033489:exon5:c.A213G:p.R71R	rs1137005	.	.	.	.	0.92	.	.	.	.	.	.	.	.	.	.	.	.	1610.89	snp	FAO=175	FDP=180	FR=.,HEALED	FRO=5	FSAF=83	FSAR=92	FSRF=3	FSRR=2	FWDB=0.073778	FXX=0	LEN=1	MLLD=48.7638	OALT=C	OID=.	OMAPALT=C	OPOS=1650807
chr1	1650845	1650845	G	A	0.954774	190	199	1	exonic	CDK11A,CDK11B	.	nonsynonymous SNV	CDK11B:NM_001291345:exon4:c.C277T:p.R93W,CDK11B:NM_001787:exon4:c.C277T:p.R93W,CDK11A:NM_024011:exon4:c.C277T:p.R93W,CDK11B:NM_033486:exon4:c.C277T:p.R93W,CDK11A:NM_033529:exon4:c.C277T:p.R93W,CDK11B:NM_033489:exon5:c.C175T:p.R59W	rs1059831	.	.	0.488	.	0.92	.	.	0.08	T	1	D	0.082	U	0.99	D	3.65	T	1718.2	snp	FAO=191	FDP=199	FR=.	FRO=8	FSAF=80	FSAR=111	FSRF=3	FSRR=5	FWDB=0.0196623	FXX=0.00499975	LEN=1	MLLD=238.862	OALT=A	OID=.	OMAPALT=A	OPOS=1650845
chr1	1653004	1653004	T	C	0.994286	174	175	2	intronic	CDK11A,CDK11B	.	.	.	rs36039898	.	.	0.9273	.	0.93	.	.	.	.	.	.	.	.	.	.	.	.	1664.94	snp	FAO=174	FDP=174	FR=.	FRO=0	FSAF=76	FSAR=98	FSRF=0	FSRR=0	FWDB=0.00231055	FXX=0.00571396	LEN=1	MLLD=104.096	OALT=C	OID=.	OMAPALT=C	OPOS=1653004
chr1	1653028	1653028	C	T	1	175	175	2	intronic	CDK11A,CDK11B	.	.	.	rs16825265	.	.	0.9298	.	0.93	.	.	.	.	.	.	.	.	.	.	.	.	1674.42	snp	FAO=175	FDP=175	FR=.	FRO=0	FSAF=76	FSAR=99	FSRF=0	FSRR=0	FWDB=-0.0092704	FXX=0	LEN=1	MLLD=212.081	OALT=T	OID=.	OMAPALT=T	OPOS=1653028
chr1	1663851	1663851	G	C	0.996109	256	257	1	UTR3	SLC35E2	NM_182838:c.*43C>G	.	.	rs2294486	.	.	0.4107	.	0.59	.	.	.	.	.	.	.	.	.	.	.	.	2440.44	snp	FAO=256	FDP=256	FR=.	FRO=0	FSAF=103	FSAR=153	FSRF=0	FSRR=0	FWDB=-0.0119406	FXX=0.0038909	LEN=1	MLLD=60.4432	OALT=C	OID=.	OMAPALT=C	OPOS=1663851
chr1	1663861	1663861	G	A	0.996364	274	275	2	UTR3	SLC35E2	NM_182838:c.*33C>T	.	.	rs2294487	.	.	0.4114	.	0.62	.	.	.	.	.	.	.	.	.	.	.	.	2608.44	snp	FAO=274	FDP=274	FR=.	FRO=0	FSAF=105	FSAR=169	FSRF=0	FSRR=0	FWDB=-0.0152006	FXX=0.00363623	LEN=1	MLLD=60.6911	OALT=A	OID=.	OMAPALT=A	OPOS=1663861
chr1	1664019	1664019	T	C	1	288	288	1	intronic	SLC35E2	.	.	.	rs2294488	.	.	0.9267	.	0.93	.	.	.	.	.	.	.	.	.	.	.	.	2769.44	snp	FAO=288	FDP=288	FR=.	FRO=0	FSAF=92	FSAR=196	FSRF=0	FSRR=0	FWDB=0.0196139	FXX=0	LEN=1	MLLD=275.47	OALT=C	OID=.	OMAPALT=C	OPOS=1664019
chr1	1666175	1666175	C	T	1	5	5	1	exonic	SLC35E2	.	nonsynonymous SNV	SLC35E2:NM_182838:exon5:c.G686A:p.R229H,SLC35E2:NM_001199787:exon6:c.G686A:p.R229H	rs61777509	.	.	.	.	0.46	.	.	0.51	T	0.989	D	0.002	U	0.947	N	.	.	38.3456	snp	FAO=5	FDP=5	FR=.	FRO=0	FSAF=4	FSAR=1	FSRF=0	FSRR=0	FWDB=-0.047024	FXX=0	LEN=1	MLLD=106.095	OALT=T	OID=.	OMAPALT=T	OPOS=1666175
chr1	1684472	1684472	C	T	1	53	53	1	exonic	NADK	.	synonymous SNV	NADK:NM_001198995:exon10:c.G1116A:p.P372P,NADK:NM_001198993:exon12:c.G1212A:p.P404P,NADK:NM_023018:exon12:c.G1212A:p.P404P,NADK:NM_001198994:exon14:c.G1647A:p.P549P	rs7407	.	.	0.5123	.	0.61	.	.	.	.	.	.	.	.	.	.	.	.	497.735	snp	FAO=53	FDP=53	FR=.	FRO=0	FSAF=1	FSAR=52	FSRF=0	FSRR=0	FWDB=-0.0465664	FXX=0	LEN=1	MLLD=52.4304	OALT=T	OID=.	OMAPALT=T	OPOS=1684472
chr1	1685922	1685943	CCCTGGGACCGAAGTCGCCCCA	-	0.950166	286	301	3	intronic	NADK	.	.	.	rs139385870	.	.	.	.	.	.	.	.	.	.	.	.	.	.	.	.	.	1700.23	del	FAO=289	FDP=289	FR=.	FRO=0	FSAF=197	FSAR=92	FSRF=0	FSRR=0	FWDB=0.0248099	FXX=0.0430449	LEN=22	MLLD=539.041	OALT=-	OID=.	OMAPALT=T	OPOS=1685922
chr1	1846765	1846765	G	A	0.991098	334	337	3	intronic	CALML6	.	.	.	rs2247560	.	.	0.4881	.	0.6	.	.	.	.	.	.	.	.	.	.	.	.	3155.13	snp	FAO=334	FDP=334	FR=.	FRO=0	FSAF=159	FSAR=175	FSRF=0	FSRR=0	FWDB=-0.000866037	FXX=0.00890181	LEN=1	MLLD=270.788	OALT=A	OID=.	OMAPALT=A	OPOS=1846765
chr1	1848109	1848109	G	C	0.985755	346	351	1	intronic	CALML6	.	.	.	rs2803296	.	.	.	.	0.66	.	.	.	.	.	.	.	.	.	.	.	.	3254.39	snp	FAO=347	FDP=347	FR=.	FRO=0	FSAF=184	FSAR=163	FSRF=0	FSRR=0	FWDB=-0.0157	FXX=0.0113957	LEN=1	MLLD=105.143	OALT=C	OID=.	OMAPALT=C	OPOS=1848109
chr1	1849529	1849529	A	G	0.996743	306	307	1	exonic	TMEM52	.	nonsynonymous SNV	TMEM52:NM_178545:exon5:c.T422C:p.M141T	rs28640257	.	.	0.4986	.	0.56	.	.	0.52	T	0.01	B	0.012	N	1	P	1.49	T	2912.17	snp	FAO=305	FDP=305	FR=.	FRO=0	FSAF=167	FSAR=138	FSRF=0	FSRR=0	FWDB=-0.0146948	FXX=0.00651445	LEN=1	MLLD=185.423	OALT=G	OID=.	OMAPALT=G	OPOS=1849529
chr1	1850428	1850428	A	G	1	77	77	1	intronic	TMEM52	.	.	.	rs2295363	.	.	.	.	0.64	.	.	.	.	.	.	.	.	.	.	.	.	735.987	snp	FAO=77	FDP=77	FR=.	FRO=0	FSAF=31	FSAR=46	FSRF=0	FSRR=0	FWDB=-0.0182216	FXX=0	LEN=1	MLLD=147.044	OALT=G	OID=.	OMAPALT=G	OPOS=1850428
chr1	1850628	1850636	AGCGGCAGG	-	0.878378	130	148	1	exonic	TMEM52	.	nonframeshift deletion	TMEM52:NM_178545:exon1:c.69_77del:p.23_26del	rs575852588	.	ID=COSM1167507;OCCURENCE=1(NS),1(haematopoietic_and_lymphoid_tissue)	0.348	.	0.51	.	.	.	.	.	.	.	.	.	.	.	.	560.9	del	FAO=130	FDP=149	FR=.	FRO=19	FSAF=54	FSAR=76	FSRF=9	FSRR=10	FWDB=0.0120368	FXX=0.0387072	LEN=9	MLLD=270.134	OALT=-	OID=.	OMAPALT=C	OPOS=1850628
chr1	1887019	1887019	A	G	1	146	146	1	exonic	CFAP74	.	stoploss	CFAP74:NM_001080484:exon18:c.T2287C:p.X763Q	rs28548017	.	.	0.8218	.	0.86	.	.	.	.	.	.	.	.	1	P	.	.	1409.72	snp	FAO=147	FDP=147	FR=.	FRO=0	FSAF=69	FSAR=78	FSRF=0	FSRR=0	FWDB=0.00477403	FXX=0	LEN=1	MLLD=232.83	OALT=G	OID=.	OMAPALT=G	OPOS=1887019
chr1	1956362	1956362	G	A	0.36	27	75	2	intronic	GABRD	.	.	.	rs2376805	.	.	0.8329	.	0.86	.	.	.	.	.	.	.	.	.	.	.	.	82.5345	snp	FAO=27	FDP=76	FR=.	FRO=49	FSAF=21	FSAR=6	FSRF=30	FSRR=19	FWDB=0.0114121	FXX=0	LEN=1	MLLD=63.6696	OALT=A	OID=.	OMAPALT=A	OPOS=1956362
chr1	1960674	1960674	C	T	0.567901	230	405	2	exonic	GABRD	.	synonymous SNV	GABRD:NM_000815:exon7:c.C816T:p.S272S	rs28408173	.	.	0.1313	.	0.58	.	.	.	.	.	.	.	.	.	.	.	.	1109.91	snp	FAO=227	FDP=400	FR=.	FRO=173	FSAF=153	FSAR=74	FSRF=84	FSRR=89	FWDB=0.00387774	FXX=0	LEN=1	MLLD=75.7035	OALT=T	OID=.	OMAPALT=T	OPOS=1960674
chr1	1960926	1960926	T	C	0.422222	133	315	1	intronic	GABRD	.	.	.	rs28581504	.	.	.	.	0.9	.	.	.	.	.	.	.	.	.	.	.	.	466.824	snp	FAO=134	FDP=315	FR=.	FRO=181	FSAF=74	FSAR=60	FSRF=81	FSRR=100	FWDB=-0.00517681	FXX=0.00316446	LEN=1	MLLD=259.315	OALT=C	OID=.	OMAPALT=C	OPOS=1960926
chr1	2075560	2075560	T	G	0.548223	216	394	4	intronic	PRKCZ	.	.	.	rs427811	.	.	.	.	0.36	.	.	.	.	.	.	.	.	.	.	.	.	1011.6	snp	FAO=216	FDP=394	FR=.	FRO=178	FSAF=117	FSAR=99	FSRF=82	FSRR=96	FWDB=-0.00679073	FXX=0	LEN=1	MLLD=58.9811	OALT=G	OID=.	OMAPALT=G	OPOS=2075560
chr1	2075570	2075570	T	C	0.548223	216	394	1	intronic	PRKCZ	.	.	.	rs377283	.	.	.	.	0.42	.	.	.	.	.	.	.	.	.	.	.	.	1012.39	snp	FAO=216	FDP=394	FR=.	FRO=178	FSAF=116	FSAR=100	FSRF=82	FSRR=96	FWDB=-0.0123287	FXX=0.00505038	LEN=1	MLLD=109.827	OALT=C	OID=.	OMAPALT=C	OPOS=2075570
chr1	2077409	2077409	A	G	0.41358	134	324	1	intronic	PRKCZ	.	.	.	rs385039	.	.	0.2722	.	0.36	.	.	.	.	.	.	.	.	.	.	.	.	450.431	snp	FAO=134	FDP=324	FR=.	FRO=190	FSAF=66	FSAR=68	FSRF=106	FSRR=84	FWDB=-0.0719203	FXX=0	LEN=1	MLLD=74.7235	OALT=G	OID=.	OMAPALT=G	OPOS=2077409
chr1	2082458	2082458	C	T	0.532258	198	372	1	intronic	PRKCZ	.	.	.	rs262670	.	.	0.2733	.	0.42	.	.	.	.	.	.	.	.	.	.	.	.	898.634	snp	FAO=198	FDP=372	FR=.	FRO=174	FSAF=87	FSAR=111	FSRF=104	FSRR=70	FWDB=0.0207363	FXX=0	LEN=1	MLLD=224.176	OALT=T	OID=.	OMAPALT=T	OPOS=2082458
chr1	2082489	2082489	G	A	0.533512	199	373	2	intronic	PRKCZ	.	.	.	rs262669	.	.	.	.	0.42	.	.	.	.	.	.	.	.	.	.	.	.	904.65	snp	FAO=199	FDP=373	FR=.	FRO=174	FSAF=86	FSAR=113	FSRF=103	FSRR=71	FWDB=0.00829852	FXX=0	LEN=1	MLLD=251.893	OALT=A	OID=.	OMAPALT=A	OPOS=2082489
chr1	2121118	2121118	C	T	1	32	32	2	UTR3	C1orf86	NM_001256947:c.*98G>A,NM_182533:c.*30G>A,NM_001282670:c.*30G>A	.	.	rs2503701	.	.	0.6071	.	0.86	.	.	.	.	.	.	.	.	.	.	.	.	296.795	snp	FAO=32	FDP=32	FR=.	FRO=0	FSAF=2	FSAR=30	FSRF=0	FSRR=0	FWDB=-0.112313	FXX=0	LEN=1	MLLD=54.6356	OALT=T	OID=.	OMAPALT=T	OPOS=2121118
chr1	2160390	2160390	C	G	0.380952	8	21	1	exonic	SKI	.	nonsynonymous SNV	SKI:NM_003036:exon1:c.C185G:p.A62G	rs28384811	CLINSIG=non-pathogenic;CLNDBN=not_provided;CLNREVSTAT=criteria_provided\x2c_single_submitter;CLNACC=RCV000128047.1;CLNDSDB=MedGen;CLNDSDBID=CN221809	.	.	.	0.14	.	.	0.43	T	0.981	D	.	.	0.999	P	-3.82	D	33.6444	snp	FAO=8	FDP=21	FR=.	FRO=13	FSAF=4	FSAR=4	FSRF=8	FSRR=5	FWDB=0.0200303	FXX=0	LEN=1	MLLD=207.006	OALT=G	OID=.	OMAPALT=G	OPOS=2160390
chr1	2234903	2234903	C	T	0.573066	200	349	1	intronic	SKI	.	.	.	rs2256178	.	.	.	.	0.34	.	.	.	.	.	.	.	.	.	.	.	.	988.835	snp	FAO=200	FDP=349	FR=.	FRO=149	FSAF=104	FSAR=96	FSRF=84	FSRR=65	FWDB=0.0347883	FXX=0	LEN=1	MLLD=99.4409	OALT=T	OID=.	OMAPALT=T	OPOS=2234903
chr1	2316315	2316315	A	G	1	186	186	1	intronic	MORN1	.	.	.	rs2843126	.	.	.	.	0.75	.	.	.	.	.	.	.	.	.	.	.	.	1782.56	snp	FAO=186	FDP=186	FR=.	FRO=0	FSAF=110	FSAR=76	FSRF=0	FSRR=0	FWDB=0.0220279	FXX=0	LEN=1	MLLD=163.829	OALT=G	OID=.	OMAPALT=G	OPOS=2316315
chr1	2328714	2328714	A	G	0.988827	354	358	1	intronic	RER1	.	.	.	rs2645081	.	.	.	.	0.9	.	.	.	.	.	.	.	.	.	.	.	.	3392.34	snp	FAO=355	FDP=355	FR=.	FRO=0	FSAF=151	FSAR=204	FSRF=0	FSRR=0	FWDB=-0.0299263	FXX=0.0111418	LEN=1	MLLD=89.8952	OALT=G	OID=.	OMAPALT=G	OPOS=2328714
chr1	2333944	2333944	-	C	0.932331	248	266	3	intronic	RER1	.	.	.	rs70954600	.	.	.	.	0.89	.	.	.	.	.	.	.	.	.	.	.	.	1366.25	ins	FAO=264	FDP=264	FR=.	FRO=0	FSAF=146	FSAR=118	FSRF=0	FSRR=0	FWDB=-0.101424	FXX=0.00377344	LEN=1	MLLD=17.7587	OALT=C	OID=.	OMAPALT=TC	OPOS=2333945
chr1	2340200	2340200	T	C	1	24	24	1	exonic	PEX10	.	synonymous SNV	PEX10:NM_002617:exon3:c.A291G:p.T97T,PEX10:NM_153818:exon3:c.A291G:p.T97T	rs2494598	CLINSIG=probable-non-pathogenic;CLNDBN=not_specified;CLNREVSTAT=no_assertion_criteria_provided;CLNACC=RCV000117902.2;CLNDSDB=MedGen;CLNDSDBID=CN169374	.	0.817	.	0.82	.	.	.	.	.	.	.	.	.	.	.	.	220.863	snp	FAO=24	FDP=24	FR=.	FRO=0	FSAF=10	FSAR=14	FSRF=0	FSRR=0	FWDB=-0.0170045	FXX=0	LEN=1	MLLD=71.6776	OALT=C	OID=.	OMAPALT=C	OPOS=2340200
chr1	2409892	2409892	A	G	0.323529	44	136	1	intronic	PLCH2	.	.	.	rs12727342	.	.	0.6267	.	0.81	.	.	.	.	.	.	.	.	.	.	.	.	112.326	snp	FAO=44	FDP=136	FR=.	FRO=92	FSAF=34	FSAR=10	FSRF=65	FSRR=27	FWDB=-0.00421483	FXX=0	LEN=1	MLLD=261.683	OALT=G	OID=.	OMAPALT=G	OPOS=2409892
chr1	2422614	2422614	G	A	0.387368	184	475	2	intronic	PLCH2	.	.	.	rs2477699	.	.	0.7248	.	0.91	.	.	.	.	.	.	.	.	.	.	.	.	441.439	snp	FAO=150	FDP=400	FR=.	FRO=250	FSAF=87	FSAR=63	FSRF=145	FSRR=105	FWDB=0.0149075	FXX=0	LEN=1	MLLD=71.5154	OALT=A	OID=.	OMAPALT=A	OPOS=2422614
chr1	2428874	2428874	T	C	0.559701	75	134	1	intronic	PLCH2	.	.	.	rs2477706	.	.	.	.	0.96	.	.	.	.	.	.	.	.	.	.	.	.	381.943	snp	FAO=76	FDP=131	FR=.	FRO=55	FSAF=58	FSAR=18	FSRF=50	FSRR=5	FWDB=0.0014515	FXX=0.0296274	LEN=1	MLLD=76.2118	OALT=C	OID=.	OMAPALT=C	OPOS=2428874
chr1	2436778	2436778	A	G	0.383838	38	99	1	UTR3	PLCH2	NM_001303012:c.*1712A>G,NM_014638:c.*126A>G,NM_001303013:c.*1354A>G	.	.	rs12219	.	.	.	.	0.66	.	.	.	.	.	.	.	.	.	.	.	.	126.082	snp	FAO=38	FDP=98	FR=.	FRO=60	FSAF=12	FSAR=26	FSRF=16	FSRR=44	FWDB=-0.0440034	FXX=0.0101	LEN=1	MLLD=81.2716	OALT=G	OID=.	OMAPALT=G	OPOS=2436778
chr1	2441358	2441358	T	C	0.375494	95	253	1	exonic	PANK4	.	nonsynonymous SNV	PANK4:NM_018216:exon18:c.A2075G:p.Q692R	rs2494620	.	.	0.223	.	0.71	.	.	0.67	T	0	B	0.1	N	1	P	3.31	T	288.314	snp	FAO=96	FDP=254	FR=.	FRO=158	FSAF=65	FSAR=31	FSRF=85	FSRR=73	FWDB=-0.00330709	FXX=0	LEN=1	MLLD=226.575	OALT=C	OID=.	OMAPALT=C	OPOS=2441358
chr1	2441392	2441392	T	C	0.365854	90	246	1	intronic	PANK4	.	.	.	rs2494619	.	.	0.2221	.	0.71	.	.	.	.	.	.	.	.	.	.	.	.	260.332	snp	FAO=90	FDP=246	FR=.	FRO=156	FSAF=58	FSAR=32	FSRF=83	FSRR=73	FWDB=-0.00217379	FXX=0	LEN=1	MLLD=63.2115	OALT=C	OID=.	OMAPALT=C	OPOS=2441392
chr1	2444226	2444226	C	T	0.406998	221	543	1	intronic	PANK4	.	.	.	rs744112	.	.	.	.	0.72	.	.	.	.	.	.	.	.	.	.	.	.	484.142	snp	FAO=156	FDP=400	FR=.	FRO=244	FSAF=96	FSAR=60	FSRF=137	FSRR=107	FWDB=0.041094	FXX=0	LEN=1	MLLD=146.103	OALT=T	OID=.	OMAPALT=T	OPOS=2444226
chr1	2446960	2446960	T	C	0.302222	68	225	1	intronic	PANK4	.	.	.	rs2236394	.	.	0.2233	.	0.72	.	.	.	.	.	.	.	.	.	.	.	.	151.138	snp	FAO=68	FDP=225	FR=.	FRO=157	FSAF=23	FSAR=45	FSRF=82	FSRR=75	FWDB=0.0105362	FXX=0	LEN=1	MLLD=64.4528	OALT=C	OID=.	OMAPALT=C	OPOS=2446960
chr1	2452357	2452357	G	A	0.456731	95	208	1	intronic	PANK4	.	.	.	rs2494636	.	.	0.2229	.	0.72	.	.	.	.	.	.	.	.	.	.	.	.	396.785	snp	FAO=100	FDP=213	FR=.	FRO=113	FSAF=57	FSAR=43	FSRF=58	FSRR=55	FWDB=0.113038	FXX=0	LEN=1	MLLD=222.464	OALT=A	OID=.	OMAPALT=A	OPOS=2452357
chr1	2452569	2452569	T	C	0.435345	101	232	3	exonic	PANK4	.	synonymous SNV	PANK4:NM_018216:exon3:c.A417G:p.K139K	rs2985862	.	.	0.7422	.	0.96	.	.	.	.	.	.	.	.	.	.	.	.	363.605	snp	FAO=101	FDP=233	FR=.	FRO=132	FSAF=42	FSAR=59	FSRF=57	FSRR=75	FWDB=0.0550561	FXX=0.00427332	LEN=1	MLLD=61.8659	OALT=C	OID=.	OMAPALT=C	OPOS=2452569
chr1	2488153	2488153	A	G	0.98	49	50	4	exonic	TNFRSF14	.	nonsynonymous SNV	TNFRSF14:NM_001297605:exon1:c.A50G:p.K17R,TNFRSF14:NM_003820:exon1:c.A50G:p.K17R	rs4870	CLINSIG=untested;CLNDBN=not_specified;CLNREVSTAT=no_assertion_provided;CLNACC=RCV000122164.1;CLNDSDB=MedGen;CLNDSDBID=CN169374	.	0.472	.	0.78	.	.	0.43	T	0.61	P	.	.	1	P	-2.17	D	460.096	snp	FAO=49	FDP=50	FR=.	FRO=1	FSAF=26	FSAR=23	FSRF=1	FSRR=0	FWDB=-0.0437512	FXX=0	LEN=1	MLLD=152.013	OALT=G	OID=.	OMAPALT=G	OPOS=2488153
chr1	2520500	2520500	G	A	0.989529	189	191	1	intronic	FAM213B	.	.	.	rs6701238	.	.	0.3387	.	0.8	.	.	.	.	.	.	.	.	.	.	.	.	1773.5	snp	FAO=189	FDP=189	FR=.	FRO=0	FSAF=65	FSAR=124	FSRF=0	FSRR=0	FWDB=0.0314761	FXX=0.0104707	LEN=1	MLLD=123.502	OALT=A	OID=.	OMAPALT=A	OPOS=2520500
chr1	2520527	2520527	T	C	0.994413	178	179	1	intronic	FAM213B	.	.	.	rs6670198	.	.	0.334	.	0.8	.	.	.	.	.	.	.	.	.	.	.	.	1814.52	snp	FAO=193	FDP=193	FR=.	FRO=0	FSAF=63	FSAR=130	FSRF=0	FSRR=0	FWDB=0.00663025	FXX=0	LEN=1	MLLD=233.468	OALT=C	OID=.	OMAPALT=C	OPOS=2520527
chr1	2524205	2524205	C	T	0.980769	357	364	3	intronic	MMEL1	.	.	.	rs745368	.	.	0.3171	.	0.61	.	.	.	.	.	.	.	.	.	.	.	.	3350.76	snp	FAO=361	FDP=361	FR=.	FRO=0	FSAF=161	FSAR=200	FSRF=0	FSRR=0	FWDB=0.11	FXX=0.0136608	LEN=1	MLLD=63.3953	OALT=T	OID=.	OMAPALT=T	OPOS=2524205
chr1	2526746	2526746	A	G	1	492	492	1	exonic	MMEL1	.	nonsynonymous SNV	MMEL1:NM_033467:exon16:c.T1553C:p.M518T	rs3748816	.	.	0.3363	.	0.73	.	Name=Celiac disease	0.77	T	0	B	0.09	N	1	P	-1.51	D	3843.95	snp	FAO=399	FDP=399	FR=.	FRO=0	FSAF=219	FSAR=180	FSRF=0	FSRR=0	FWDB=-0.00720623	FXX=0.00249994	LEN=1	MLLD=194.9	OALT=G	OID=.	OMAPALT=G	OPOS=2526746
chr1	2535613	2535613	C	A	1	304	304	1	exonic	MMEL1	.	synonymous SNV	MMEL1:NM_033467:exon10:c.G924T:p.V308V	rs4648562	.	.	0.3176	.	0.61	.	.	.	.	.	.	.	.	0	P	.	.	2916.11	snp	FAO=304	FDP=304	FR=.	FRO=0	FSAF=126	FSAR=178	FSRF=0	FSRR=0	FWDB=0.00989272	FXX=0.00327858	LEN=1	MLLD=273.134	OALT=A	OID=.	OMAPALT=A	OPOS=2535613
chr1	2535758	2535758	A	G	1	174	174	1	intronic	MMEL1	.	.	.	rs4648652	.	.	0.3346	.	0.73	.	.	.	.	.	.	.	.	.	.	.	.	1673.56	snp	FAO=175	FDP=175	FR=.	FRO=0	FSAF=101	FSAR=74	FSRF=0	FSRR=0	FWDB=0.0691345	FXX=0	LEN=1	MLLD=264.867	OALT=G	OID=.	OMAPALT=G	OPOS=2535758
chr1	2537095	2537095	G	A	1	61	61	4	intronic	MMEL1	.	.	.	rs78506337	.	.	0.3188	.	0.65	.	.	.	.	.	.	.	.	.	.	.	.	577.084	snp	FAO=61	FDP=61	FR=.	FRO=0	FSAF=22	FSAR=39	FSRF=0	FSRR=0	FWDB=-0.00617084	FXX=0	LEN=1	MLLD=271.544	OALT=A	OID=.	OMAPALT=A	OPOS=2537095
chr1	2538349	2538349	G	A	0.991304	228	230	1	intronic	MMEL1	.	.	.	rs10797436	.	.	.	.	0.54	.	.	.	.	.	.	.	.	.	.	.	.	2153.24	snp	FAO=229	FDP=229	FR=.	FRO=0	FSAF=68	FSAR=161	FSRF=0	FSRR=0	FWDB=-0.0135293	FXX=0.00865763	LEN=1	MLLD=102.025	OALT=A	OID=.	OMAPALT=A	OPOS=2538349
chr1	2541269	2541269	A	G	0.99359	310	312	1	exonic	MMEL1	.	synonymous SNV	MMEL1:NM_033467:exon5:c.T294C:p.A98A	rs10797440	.	.	0.3316	.	0.7	.	.	.	.	.	.	.	.	.	.	.	.	2982.48	snp	FAO=313	FDP=313	FR=.	FRO=0	FSAF=117	FSAR=196	FSRF=0	FSRR=0	FWDB=0.0307436	FXX=0.00318461	LEN=1	MLLD=115.423	OALT=G	OID=.	OMAPALT=G	OPOS=2541269
chr1	2573199	2573199	A	G	0.431193	141	327	2	exonic	TTC34	.	synonymous SNV	TTC34:NM_001242672:exon7:c.T1309C:p.L437L	rs4648662	.	.	.	.	1	.	.	.	.	.	.	.	.	.	.	.	.	512.486	snp	FAO=143	FDP=329	FR=.	FRO=186	FSAF=64	FSAR=79	FSRF=73	FSRR=113	FWDB=-0.03045	FXX=0	LEN=1	MLLD=174.26	OALT=G	OID=.	OMAPALT=G	OPOS=2573199
chr1	2938989	2938989	G	A	0.533679	103	193	3	exonic	ACTRT2	.	nonsynonymous SNV	ACTRT2:NM_080431:exon1:c.G739A:p.G247R	rs3795263	.	.	0.2337	.	0.26	.	.	0	D	1	D	0	D	0	P	-4.24	D	473.542	snp	FAO=103	FDP=193	FR=.	FRO=90	FSAF=50	FSAR=53	FSRF=46	FSRR=44	FWDB=0.00547112	FXX=0	LEN=1	MLLD=156.571	OALT=A	OID=.	OMAPALT=A	OPOS=2938989
chr1	3328358	3328358	T	C	0.48048	160	333	1	exonic	PRDM16	.	nonsynonymous SNV	PRDM16:NM_022114:exon9:c.T1597C:p.S533P,PRDM16:NM_199454:exon9:c.T1597C:p.S533P	rs870124	.	.	0.8356	.	1	.	.	0.53	T	0	B	0.005	N	0.821	P	3.42	T	652.562	snp	FAO=162	FDP=336	FR=.	FRO=174	FSAF=93	FSAR=69	FSRF=93	FSRR=81	FWDB=0.0142098	FXX=0	LEN=1	MLLD=151.718	OALT=C	OID=.	OMAPALT=C	OPOS=3328358
chr1	3328659	3328659	C	T	0.534091	47	88	3	exonic	PRDM16	.	nonsynonymous SNV	PRDM16:NM_022114:exon9:c.C1898T:p.P633L,PRDM16:NM_199454:exon9:c.C1898T:p.P633L	rs2493292	.	.	0.1516	.	0.17	.	.	0.07	T	0.321	B	0.013	N	0.097	P	3.58	T	222.574	snp	FAO=47	FDP=88	FR=.	FRO=41	FSAF=18	FSAR=29	FSRF=16	FSRR=25	FWDB=-0.0105518	FXX=0	LEN=1	MLLD=62.0832	OALT=T	OID=.	OMAPALT=T	OPOS=3328659
chr1	3342109	3342109	G	T	0.991304	114	115	4	intronic	PRDM16	.	.	.	rs41303861	.	.	0.2125	.	0.22	.	.	.	.	.	.	.	.	.	.	.	.	1088.56	snp	FAO=114	FDP=114	FR=.	FRO=0	FSAF=60	FSAR=54	FSRF=0	FSRR=0	FWDB=0.00502622	FXX=0.0172399	LEN=1	MLLD=113.743	OALT=T	OID=.	OMAPALT=T	OPOS=3342109
chr1	3380057	3380057	G	A	0.517241	60	116	1	exonic	ARHGEF16	.	nonsynonymous SNV	ARHGEF16:NM_014448:exon2:c.G409A:p.V137M	rs3806164	.	.	0.034	.	0.16	.	.	0.13	T	0.003	B	0.084	N	1	P	0.04	T	270.387	snp	FAO=60	FDP=116	FR=.	FRO=56	FSAF=13	FSAR=47	FSRF=19	FSRR=37	FWDB=-0.0143069	FXX=0	LEN=1	MLLD=79.4765	OALT=A	OID=.	OMAPALT=A	OPOS=3380057
chr1	3383898	3383898	A	G	1	159	159	1	exonic	ARHGEF16	.	synonymous SNV	ARHGEF16:NM_014448:exon4:c.A801G:p.P267P	rs6424078	.	.	0.9084	.	0.92	.	.	.	.	.	.	.	.	.	.	.	.	1530.79	snp	FAO=159	FDP=159	FR=.	FRO=0	FSAF=87	FSAR=72	FSRF=0	FSRR=0	FWDB=0.0195562	FXX=0	LEN=1	MLLD=129.726	OALT=G	OID=.	OMAPALT=G	OPOS=3383898
chr1	3385330	3385330	T	C	0.981073	311	317	1	intronic	ARHGEF16	.	.	.	rs2493249	.	.	.	.	1	.	.	.	.	.	.	.	.	.	.	.	.	2987.6	snp	FAO=314	FDP=314	FR=.	FRO=0	FSAF=165	FSAR=149	FSRF=0	FSRR=0	FWDB=0.0196132	FXX=0.0187494	LEN=1	MLLD=160.709	OALT=C	OID=.	OMAPALT=C	OPOS=3385330
chr1	3389727	3389727	C	T	0.554348	51	92	1	exonic	ARHGEF16	.	nonsynonymous SNV	ARHGEF16:NM_014448:exon7:c.C1108T:p.H370Y	rs2185639	.	.	0.8722	.	0.9	.	.	0.71	T	0.011	B	0	D	0	P	0.07	T	250.029	snp	FAO=51	FDP=92	FR=.	FRO=41	FSAF=17	FSAR=34	FSRF=29	FSRR=12	FWDB=0.0280419	FXX=0	LEN=1	MLLD=94.5266	OALT=T	OID=.	OMAPALT=T	OPOS=3389727
chr1	3394456	3394456	T	C	0.995918	244	245	1	exonic	ARHGEF16	.	synonymous SNV	ARHGEF16:NM_014448:exon11:c.T1491C:p.S497S	rs4638054	.	.	0.9991	.	1	.	.	.	.	.	.	.	.	.	.	.	.	2320.37	snp	FAO=244	FDP=244	FR=.	FRO=0	FSAF=132	FSAR=112	FSRF=0	FSRR=0	FWDB=0.0181707	FXX=0.00408147	LEN=1	MLLD=175.737	OALT=C	OID=.	OMAPALT=C	OPOS=3394456
chr1	3395039	3395039	G	A	0.479245	127	265	2	exonic	ARHGEF16	.	synonymous SNV	ARHGEF16:NM_014448:exon12:c.G1677A:p.V559V	rs10797395	.	.	0.8691	.	0.9	.	.	.	.	.	.	.	.	.	.	.	.	515.421	snp	FAO=127	FDP=264	FR=.	FRO=137	FSAF=82	FSAR=45	FSRF=94	FSRR=43	FWDB=0.00251278	FXX=0.00377344	LEN=1	MLLD=334.248	OALT=A	OID=.	OMAPALT=A	OPOS=3395039
chr1	3397188	3397188	T	C	1	199	199	1	UTR3	ARHGEF16	NM_014448:c.*37T>C	.	.	rs2487677	.	.	0.9999	.	1	.	.	.	.	.	.	.	.	.	.	.	.	1940.65	snp	FAO=203	FDP=203	FR=.	FRO=0	FSAF=107	FSAR=96	FSRF=0	FSRR=0	FWDB=-0.00699749	FXX=0	LEN=1	MLLD=230.155	OALT=C	OID=.	OMAPALT=C	OPOS=3397188
chr1	3416449	3416449	C	A	0.990991	110	111	2	exonic	MEGF6	.	nonsynonymous SNV	MEGF6:NM_001409:exon22:c.G2747T:p.R916L	rs7553399	.	.	0.7481	.	0.79	.	.	0.61	T	0.045	B	0.683	N	1	P	-0.28	T	1048.18	snp	FAO=110	FDP=110	FR=.	FRO=0	FSAF=88	FSAR=22	FSRF=0	FSRR=0	FWDB=0.0381348	FXX=0.0090082	LEN=1	MLLD=113.119	OALT=A	OID=.	OMAPALT=A	OPOS=3416449
chr1	3417131	3417131	A	G	0.98513	265	269	1	intronic	MEGF6	.	.	.	rs2821031	.	.	.	.	0.86	.	.	.	.	.	.	.	.	.	.	.	.	2507.03	snp	FAO=266	FDP=266	FR=.	FRO=0	FSAF=186	FSAR=80	FSRF=0	FSRR=0	FWDB=0.0105295	FXX=0.011152	LEN=1	MLLD=110.113	OALT=G	OID=.	OMAPALT=G	OPOS=3417131
chr1	3418391	3418391	C	T	0.594059	120	202	1	exonic	MEGF6	.	synonymous SNV	MEGF6:NM_001409:exon18:c.G2283A:p.P761P	rs4648508	.	.	0.3105	.	0.35	.	.	.	.	.	.	.	.	.	.	.	.	619.042	snp	FAO=120	FDP=202	FR=.	FRO=82	FSAF=65	FSAR=55	FSRF=55	FSRR=27	FWDB=-0.0187803	FXX=0.00492587	LEN=1	MLLD=56.9693	OALT=T	OID=.	OMAPALT=T	OPOS=3418391
chr1	3421897	3421897	A	G	0.428571	90	210	1	exonic	MEGF6	.	nonsynonymous SNV	MEGF6:NM_001409:exon17:c.T2063C:p.L688P	rs2821008	.	.	0.1651	.	0.43	.	.	0.35	T	0	B	0.237	N	1	P	2.57	T	322.222	snp	FAO=90	FDP=210	FR=.	FRO=120	FSAF=46	FSAR=44	FSRF=64	FSRR=56	FWDB=0.00449666	FXX=0	LEN=1	MLLD=201.678	OALT=G	OID=.	OMAPALT=G	OPOS=3421897
chr1	3421959	3421959	G	-	#VALUE!	27;34	168	1;1	intronic	MEGF6	.	.	.	.	.	.	0.1085	.	0.11	.	.	.	.	.	.	.	.	.	.	.	.	234.64	del;snp	FAO=43,32	FDP=180	FR=.,.	FRO=105	FSAF=9,0	FSAR=34,32	FSRF=45	FSRR=60	FWDB=0.0232781,0.0208646	FXX=0.0163925	LEN=1,1	MLLD=261.758,264.085	OALT=-,C	OID=.,.	OMAPALT=C,CC	OPOS=3421959,3421959
chr1	3422642	3422642	A	G	0.552632	42	76	1	intronic	MEGF6	.	.	.	rs2247236	.	.	0.1401	.	0.35	.	.	.	.	.	.	.	.	.	.	.	.	203.533	snp	FAO=42	FDP=77	FR=.	FRO=35	FSAF=28	FSAR=14	FSRF=24	FSRR=11	FWDB=-0.00965363	FXX=0	LEN=1	MLLD=55.6767	OALT=G	OID=.	OMAPALT=G	OPOS=3422642
chr1	3424508	3424508	G	A	0.474227	92	194	1	intronic	MEGF6	.	.	.	rs41315296	.	.	0.0594	.	0.12	.	.	.	.	.	.	.	.	.	.	.	.	382.396	snp	FAO=95	FDP=197	FR=.	FRO=102	FSAF=41	FSAR=54	FSRF=55	FSRR=47	FWDB=-0.0116418	FXX=0	LEN=1	MLLD=267.74	OALT=A	OID=.	OMAPALT=A	OPOS=3424508
chr1	3425183	3425183	G	A	0.550617	223	405	2	exonic	MEGF6	.	synonymous SNV	MEGF6:NM_001409:exon13:c.C1599T:p.C533C	rs61735125	.	.	0.0597	.	0.12	.	.	.	.	.	.	.	.	.	.	.	.	1026.8	snp	FAO=219	FDP=400	FR=.	FRO=181	FSAF=102	FSAR=117	FSRF=71	FSRR=110	FWDB=-0.0491799	FXX=0	LEN=1	MLLD=69.1133	OALT=A	OID=.	OMAPALT=A	OPOS=3425183
chr1	3428160	3428160	T	G	0.545455	54	99	1	exonic	MEGF6	.	synonymous SNV	MEGF6:NM_001409:exon9:c.A1068C:p.T356T	rs2820999	.	.	0.2961	.	0.75	.	.	.	.	.	.	.	.	.	.	.	.	265.138	snp	FAO=54	FDP=98	FR=.	FRO=44	FSAF=50	FSAR=4	FSRF=38	FSRR=6	FWDB=-0.0157363	FXX=0.019998	LEN=1	MLLD=69.9048	OALT=G	OID=.	OMAPALT=G	OPOS=3428160
chr1	3440647	3440647	T	C	0.42029	58	138	1	intronic	MEGF6	.	.	.	rs2794322	.	.	0.9627	.	0.98	.	.	.	.	.	.	.	.	.	.	.	.	208.2	snp	FAO=58	FDP=137	FR=.	FRO=79	FSAF=27	FSAR=31	FSRF=34	FSRR=45	FWDB=0.0478771	FXX=0.0143875	LEN=1	MLLD=68.0655	OALT=C	OID=.	OMAPALT=C	OPOS=3440647
chr1	3496479	3496479	T	C	1	68	68	1	exonic	MEGF6	.	nonsynonymous SNV	MEGF6:NM_001409:exon4:c.A391G:p.S131G	rs2794340	.	.	0.916	.	0.92	.	.	0.7	T	0	B	0.014	N	0.954	P	-2.92	D	673.94	snp	FAO=70	FDP=70	FR=.	FRO=0	FSAF=28	FSAR=42	FSRF=0	FSRR=0	FWDB=0.00996219	FXX=0	LEN=1	MLLD=195.79	OALT=C	OID=.	OMAPALT=C	OPOS=3496479
chr1	3545176	3545194	TTCTGGGAGCTCCTCCCCC	-	0.848837	219	258	2	UTR3	TPRG1L	NM_182752:c.*9_*27delTTCTGGGAGCTCCTCCCCC	.	.	rs147637374	.	.	0.812	.	0.96	.	.	.	.	.	.	.	.	.	.	.	.	1211.05	del	FAO=223	FDP=227	FR=.	FRO=4	FSAF=75	FSAR=148	FSRF=3	FSRR=1	FWDB=0.00828132	FXX=0.116727	LEN=19	MLLD=588.114	OALT=-	OID=.	OMAPALT=G	OPOS=3545176
chr1	3548136	3548136	T	C	1	157	157	1	exonic	WRAP73	.	synonymous SNV	WRAP73:NM_017818:exon11:c.A1134G:p.A378A	rs2760321	.	.	0.8373	.	1	.	.	.	.	.	.	.	.	.	.	.	.	1505.97	snp	FAO=157	FDP=157	FR=.	FRO=0	FSAF=75	FSAR=82	FSRF=0	FSRR=0	FWDB=0.0647382	FXX=0	LEN=1	MLLD=165.574	OALT=C	OID=.	OMAPALT=C	OPOS=3548136
chr1	3548342	3548342	G	A	0.5625	126	224	2	intronic	WRAP73	.	.	.	rs2181485	.	.	.	.	0.33	.	.	.	.	.	.	.	.	.	.	.	.	611.518	snp	FAO=126	FDP=224	FR=.	FRO=98	FSAF=65	FSAR=61	FSRF=51	FSRR=47	FWDB=0.0229044	FXX=0	LEN=1	MLLD=212.06	OALT=A	OID=.	OMAPALT=A	OPOS=3548342
chr1	3555428	3555428	G	T	0.481268	167	347	1	intronic	WRAP73	.	.	.	rs3818330	.	.	0.2189	.	0.36	.	.	.	.	.	.	.	.	.	.	.	.	675.04	snp	FAO=167	FDP=347	FR=.	FRO=180	FSAF=80	FSAR=87	FSRF=107	FSRR=73	FWDB=0.0330361	FXX=0	LEN=1	MLLD=227.453	OALT=T	OID=.	OMAPALT=T	OPOS=3555428
chr1	3566626	3566633	GCAGGCTG	-	0.454545	50	110	1	UTR5	WRAP73	NM_017818:c.-63_-70delCAGCCTGC	.	.	rs145464993	.	.	0.4023	.	0.49	.	.	.	.	.	.	.	.	.	.	.	.	62.2832	del	FAO=51	FDP=108	FR=.	FRO=57	FSAF=7	FSAR=44	FSRF=26	FSRR=31	FWDB=-0.00852807	FXX=0.0181802	LEN=8	MLLD=297.237	OALT=-	OID=.	OMAPALT=A	OPOS=3566626
chr1	3566706	3566706	G	A	1	101	101	2	upstream	WRAP73	.	.	.	rs2251098	.	.	.	.	0.9	.	.	.	.	.	.	.	.	.	.	.	.	961.314	snp	FAO=101	FDP=101	FR=.	FRO=0	FSAF=21	FSAR=80	FSRF=0	FSRR=0	FWDB=0.0160685	FXX=0	LEN=1	MLLD=89.0696	OALT=A	OID=.	OMAPALT=A	OPOS=3566706
chr1	3598900	3598900	G	A	0.589744	23	39	1	UTR5	TP73	NM_001204184:c.-30G>A,NM_001204186:c.-30G>A,NM_001204187:c.-30G>A,NM_001204185:c.-30G>A,NM_005427:c.-30G>A,NM_001204188:c.-30G>A	.	.	rs2273953	.	.	0.2041	.	0.36	.	.	.	.	.	.	.	.	.	.	.	.	126.306	snp	FAO=23	FDP=39	FR=.	FRO=16	FSAF=16	FSAR=7	FSRF=7	FSRR=9	FWDB=0.00746427	FXX=0	LEN=1	MLLD=105.562	OALT=A	OID=.	OMAPALT=A	OPOS=3598900
chr1	3598910	3598910	C	T	0.564103	22	39	1	UTR5	TP73	NM_001204184:c.-20C>T,NM_001204186:c.-20C>T,NM_001204187:c.-20C>T,NM_001204185:c.-20C>T,NM_005427:c.-20C>T,NM_001204188:c.-20C>T	.	.	rs1801173	.	.	0.2054	.	0.41	.	.	.	.	.	.	.	.	.	.	.	.	115.921	snp	FAO=22	FDP=39	FR=.	FRO=17	FSAF=15	FSAR=7	FSRF=7	FSRR=10	FWDB=0.0107031	FXX=0	LEN=1	MLLD=192.657	OALT=T	OID=.	OMAPALT=T	OPOS=3598910
chr1	3638674	3638674	C	T	0.525316	83	158	2	exonic	TP73	.	synonymous SNV	TP73:NM_001126240:exon3:c.C372T:p.T124T,TP73:NM_001126241:exon3:c.C372T:p.T124T,TP73:NM_001126242:exon3:c.C372T:p.T124T,TP73:NM_001204189:exon3:c.C372T:p.T124T,TP73:NM_001204190:exon3:c.C372T:p.T124T,TP73:NM_001204191:exon3:c.C372T:p.T124T,TP73:NM_001204192:exon3:c.C306T:p.T102T,TP73:NM_001204184:exon5:c.C519T:p.T173T,TP73:NM_001204185:exon5:c.C519T:p.T173T,TP73:NM_001204186:exon5:c.C519T:p.T173T…	rs1801174	.	.	0.8888	.	0.91	.	.	.	.	.	.	.	.	.	.	.	.	378.125	snp	FAO=83	FDP=158	FR=.	FRO=75	FSAF=40	FSAR=43	FSRF=47	FSRR=28	FWDB=0.0300509	FXX=0	LEN=1	MLLD=144.722	OALT=T	OID=.	OMAPALT=T	OPOS=3638674
chr1	3638834	3638834	C	T	0.446429	50	112	2	intronic	TP73	.	.	.	rs12737840	.	.	.	.	0.4	.	.	.	.	.	.	.	.	.	.	.	.	193.066	snp	FAO=50	FDP=112	FR=.	FRO=62	FSAF=5	FSAR=45	FSRF=30	FSRR=32	FWDB=0.00622564	FXX=0	LEN=1	MLLD=319.811	OALT=T	OID=.	OMAPALT=T	OPOS=3638834
chr1	3669201	3669201	A	G	0.503916	193	383	1	exonic	CCDC27	.	synonymous SNV	CCDC27:NM_152492:exon1:c.A156G:p.P52P	rs10797410	.	.	0.3714	.	0.84	.	.	.	.	.	.	.	.	.	.	.	.	821.565	snp	FAO=193	FDP=383	FR=.	FRO=190	FSAF=104	FSAR=89	FSRF=82	FSRR=108	FWDB=-0.0169247	FXX=0	LEN=1	MLLD=204.851	OALT=G	OID=.	OMAPALT=G	OPOS=3669201
chr1	3669205	3669205	C	G	0.5	192	384	1	exonic	CCDC27	.	nonsynonymous SNV	CCDC27:NM_152492:exon1:c.C160G:p.Q54E	rs10910021	.	.	0.3693	.	0.45	.	.	0.78	T	0	B	0.65	N	1	P	2.26	T	809.583	snp	FAO=192	FDP=384	FR=.	FRO=192	FSAF=104	FSAR=88	FSRF=81	FSRR=111	FWDB=0.0379941	FXX=0	LEN=1	MLLD=85.4634	OALT=G	OID=.	OMAPALT=G	OPOS=3669205
chr1	3673496	3673496	T	G	0.523636	144	275	1	intronic	CCDC27	.	.	.	rs4648405	.	.	0.2739	.	0.4	.	.	.	.	.	.	.	.	.	.	.	.	643.614	snp	FAO=144	FDP=275	FR=.	FRO=131	FSAF=35	FSAR=109	FSRF=34	FSRR=97	FWDB=-0.0840157	FXX=0	LEN=1	MLLD=71.0555	OALT=G	OID=.	OMAPALT=G	OPOS=3673496
chr1	3677933	3677933	T	C	0.472222	136	288	1	exonic	CCDC27	.	nonsynonymous SNV	CCDC27:NM_152492:exon5:c.T800C:p.M267T	rs1181883	.	.	0.392	.	0.69	.	.	0.49	T	0	B	0.161	N	1	P	2.31	T	540.104	snp	FAO=136	FDP=288	FR=.	FRO=152	FSAF=69	FSAR=67	FSRF=90	FSRR=62	FWDB=-0.00397523	FXX=0	LEN=1	MLLD=202.788	OALT=C	OID=.	OMAPALT=C	OPOS=3677933
chr1	3679139	3679139	T	C	0.517241	30	58	1	intronic	CCDC27	.	.	.	rs1181879	.	.	0.4586	.	0.82	.	.	.	.	.	.	.	.	.	.	.	.	140.549	snp	FAO=30	FDP=58	FR=.	FRO=28	FSAF=25	FSAR=5	FSRF=24	FSRR=4	FWDB=-0.0288301	FXX=0	LEN=1	MLLD=88.7828	OALT=C	OID=.	OMAPALT=C	OPOS=3679139
chr1	3679146	3679146	G	A	0.508772	29	57	4	intronic	CCDC27	.	.	.	rs4648556	.	.	0.2392	.	0.3	.	.	.	.	.	.	.	.	.	.	.	.	138.629	snp	FAO=30	FDP=59	FR=.	FRO=29	FSAF=25	FSAR=5	FSRF=25	FSRR=4	FWDB=0.0431051	FXX=0	LEN=1	MLLD=48.5796	OALT=A	OID=.	OMAPALT=A	OPOS=3679146
chr1	3732103	3732103	T	C	0.428571	75	175	1	intronic	CEP104	.	.	.	rs4648409	.	.	0.5547	.	0.91	.	.	.	.	.	.	.	.	.	.	.	.	268.947	snp	FAO=75	FDP=175	FR=.	FRO=100	FSAF=29	FSAR=46	FSRF=34	FSRR=66	FWDB=0.0559062	FXX=0	LEN=1	MLLD=80.0588	OALT=C	OID=.	OMAPALT=C	OPOS=3732103
chr1	3745787	3745787	T	C	0.474308	120	253	3	intronic	CEP104	.	.	.	rs2275832	.	.	0.5662	.	0.94	.	.	.	.	.	.	.	.	.	.	.	.	479.895	snp	FAO=120	FDP=253	FR=.	FRO=133	FSAF=60	FSAR=60	FSRF=53	FSRR=80	FWDB=0.00487509	FXX=0	LEN=1	MLLD=193.935	OALT=C	OID=.	OMAPALT=C	OPOS=3745787
chr1	3746583	3746583	G	T	0.47931	139	290	1	intronic	CEP104	.	.	.	rs2275828	.	.	0.431	.	0.49	.	.	.	.	.	.	.	.	.	.	.	.	559.387	snp	FAO=138	FDP=288	FR=.	FRO=150	FSAF=76	FSAR=62	FSRF=83	FSRR=67	FWDB=-0.0235127	FXX=0.0103089	LEN=1	MLLD=247.798	OALT=T	OID=.	OMAPALT=T	OPOS=3746583
chr1	3746585	3746585	T	G	0.515464	150	291	2	intronic	CEP104	.	.	.	rs2275827	.	.	0.2644	.	0.34	.	.	.	.	.	.	.	.	.	.	.	.	656.383	snp	FAO=149	FDP=289	FR=.	FRO=140	FSAF=83	FSAR=66	FSRF=77	FSRR=63	FWDB=6.14074e-05	FXX=0.00687262	LEN=1	MLLD=122.256	OALT=G	OID=.	OMAPALT=G	OPOS=3746585
chr1	3746589	3746589	C	G	1	291	291	1	intronic	CEP104	.	.	.	rs2275826	.	.	0.9537	.	0.95	.	.	.	.	.	.	.	.	.	.	.	.	2770.38	snp	FAO=289	FDP=289	FR=.	FRO=0	FSAF=160	FSAR=129	FSRF=0	FSRR=0	FWDB=-0.0173457	FXX=0.00687262	LEN=1	MLLD=67.6127	OALT=G	OID=.	OMAPALT=G	OPOS=3746589
chr1	3747580	3747580	C	T	0.490909	108	220	1	intronic	CEP104	.	.	.	rs6424058	.	.	0.4349	.	0.49	.	.	.	.	.	.	.	.	.	.	.	.	453.301	snp	FAO=108	FDP=220	FR=.	FRO=112	FSAF=45	FSAR=63	FSRF=34	FSRR=78	FWDB=0.0303955	FXX=0	LEN=1	MLLD=231.523	OALT=T	OID=.	OMAPALT=T	OPOS=3747580
chr1	3747603	3747603	T	C	0.9819	217	221	1	intronic	CEP104	.	.	.	rs6413779	.	.	0.9538	.	0.95	.	.	.	.	.	.	.	.	.	.	.	.	2087.39	snp	FAO=218	FDP=218	FR=.	FRO=0	FSAF=79	FSAR=139	FSRF=0	FSRR=0	FWDB=-0.00445806	FXX=0.013574	LEN=1	MLLD=144.163	OALT=C	OID=.	OMAPALT=C	OPOS=3747603
chr1	3753136	3753136	A	T	0.484099	137	283	2	exonic	CEP104	.	nonsynonymous SNV	CEP104:NM_014704:exon10:c.T1240A:p.L414I	rs2275824	.	.	0.434	.	0.49	.	.	0.3	T	0.022	B	0.863	N	1	P	2.35	T	564.424	snp	FAO=137	FDP=281	FR=.	FRO=144	FSAF=79	FSAR=58	FSRF=78	FSRR=66	FWDB=0.0254182	FXX=0.00706689	LEN=1	MLLD=148.657	OALT=T	OID=.	OMAPALT=T	OPOS=3753136
chr1	3755675	3755675	T	C	0.984043	185	188	2	exonic	CEP104	.	synonymous SNV	CEP104:NM_014704:exon8:c.A744G:p.E248E	rs1891941	.	.	0.9538	.	0.95	.	.	.	.	.	.	.	.	.	.	.	.	1781.46	snp	FAO=186	FDP=186	FR=.	FRO=0	FSAF=101	FSAR=85	FSRF=0	FSRR=0	FWDB=0.0637801	FXX=0.0106377	LEN=1	MLLD=100.948	OALT=C	OID=.	OMAPALT=C	OPOS=3755675
chr1	3756120	3756120	A	G	0.532189	124	233	1	intronic	CEP104	.	.	.	rs1539649	.	.	0.4452	.	0.54	.	.	.	.	.	.	.	.	.	.	.	.	566.206	snp	FAO=124	FDP=233	FR=.	FRO=109	FSAF=73	FSAR=51	FSRF=68	FSRR=41	FWDB=-0.018742	FXX=0	LEN=1	MLLD=127.055	OALT=G	OID=.	OMAPALT=G	OPOS=3756120
chr1	3761479	3761479	C	T	0.584112	125	214	1	exonic	CEP104	.	synonymous SNV	CEP104:NM_014704:exon6:c.G558A:p.T186T	rs2275822	.	.	0.4348	.	0.49	.	.	.	.	.	.	.	.	.	.	.	.	633.124	snp	FAO=125	FDP=214	FR=.	FRO=89	FSAF=54	FSAR=71	FSRF=40	FSRR=49	FWDB=0.0154106	FXX=0.00465095	LEN=1	MLLD=97.6323	OALT=T	OID=.	OMAPALT=T	OPOS=3761479
chr1	3782608	3782608	C	T	0.996564	290	291	2	intronic	DFFB	.	.	.	rs10909809	.	.	0.7037	.	0.7	.	.	.	.	.	.	.	.	.	.	.	.	2761.47	snp	FAO=290	FDP=290	FR=.	FRO=0	FSAF=129	FSAR=161	FSRF=0	FSRR=0	FWDB=0.0209402	FXX=0.00343631	LEN=1	MLLD=253.286	OALT=T	OID=.	OMAPALT=T	OPOS=3782608
chr1	3786189	3786189	G	A	0.989547	284	287	2	exonic	DFFB	.	synonymous SNV	DFFB:NM_001282669:exon5:c.G603A:p.T201T,DFFB:NM_004402:exon5:c.G531A:p.T177T	rs1141070	.	.	0.3707	.	0.37	.	.	.	.	.	.	.	.	.	.	.	.	2692.11	snp	FAO=284	FDP=284	FR=.	FRO=0	FSAF=124	FSAR=160	FSRF=0	FSRR=0	FWDB=-0.0161026	FXX=0.0104526	LEN=1	MLLD=309.197	OALT=A	OID=.	OMAPALT=A	OPOS=3786189
chr1	3800242	3800242	A	G	1	282	282	2	exonic	DFFB	.	synonymous SNV	DFFB:NM_001282669:exon7:c.A1026G:p.P342P,DFFB:NM_004402:exon7:c.A954G:p.P318P	rs3205087	.	.	0.451	.	0.45	.	.	.	.	.	.	.	.	.	.	.	.	2700.64	snp	FAO=282	FDP=282	FR=.	FRO=0	FSAF=107	FSAR=175	FSRF=0	FSRR=0	FWDB=0.00127475	FXX=0	LEN=1	MLLD=361.759	OALT=G	OID=.	OMAPALT=G	OPOS=3800242
chr1	3806643	3806643	T	A	0.471429	132	280	1	intronic	C1orf174	.	.	.	rs4520357	.	.	0.3112	.	0.57	.	.	.	.	.	.	.	.	.	.	.	.	524.9	snp	FAO=132	FDP=280	FR=.	FRO=148	FSAF=76	FSAR=56	FSRF=95	FSRR=53	FWDB=0.0144785	FXX=0	LEN=1	MLLD=182.709	OALT=A	OID=.	OMAPALT=A	OPOS=3806643
chr1	3807593	3807593	G	C	0.984	369	375	1	exonic	C1orf174	.	nonsynonymous SNV	C1orf174:NM_207356:exon3:c.C158G:p.T53R	rs4274008	.	.	0.9922	.	1	.	.	1	T	0	B	0	N	1	P	3.42	T	3561.21	snp	FAO=371	FDP=371	FR=.	FRO=0	FSAF=214	FSAR=157	FSRF=0	FSRR=0	FWDB=0.0244892	FXX=0.0106664	LEN=1	MLLD=230.571	OALT=C	OID=.	OMAPALT=C	OPOS=3807593
chr1	3809423	3809423	G	A	0.464164	136	293	1	intronic	C1orf174	.	.	.	rs11807227	.	.	0.1305	.	0.25	.	.	.	.	.	.	.	.	.	.	.	.	530.585	snp	FAO=136	FDP=292	FR=.	FRO=156	FSAF=76	FSAR=60	FSRF=82	FSRR=74	FWDB=0.00722336	FXX=0.00341285	LEN=1	MLLD=276.254	OALT=A	OID=.	OMAPALT=A	OPOS=3809423
chr1	3816854	3816854	G	A	0.551136	97	176	1	UTR5	C1orf174	NM_207356:c.-104C>T	.	.	rs61770363	.	.	.	.	0.23	.	.	.	.	.	.	.	.	.	.	.	.	462.931	snp	FAO=97	FDP=176	FR=.	FRO=79	FSAF=42	FSAR=55	FSRF=33	FSRR=46	FWDB=0.0267492	FXX=0	LEN=1	MLLD=64.0609	OALT=A	OID=.	OMAPALT=A	OPOS=3816854
chr1	4772717	4772717	G	A	0.987654	80	81	4	exonic	AJAP1	.	nonsynonymous SNV	AJAP1:NM_001042478:exon2:c.G787A:p.G263R,AJAP1:NM_018836:exon2:c.G787A:p.G263R	rs242056	.	.	0.665	.	0.67	.	.	0.32	T	0.999	D	0.004	N	0.829	P	0.9	T	743.742	snp	FAO=80	FDP=81	FR=.	FRO=1	FSAF=44	FSAR=36	FSRF=0	FSRR=1	FWDB=-0.0138634	FXX=0	LEN=1	MLLD=298.028	OALT=A	OID=.	OMAPALT=A	OPOS=4772717
chr1	5926507	5926507	T	C	0.40404	120	297	2	exonic	NPHP4	.	synonymous SNV	NPHP4:NM_001291594:exon22:c.A2034G:p.E678E,NPHP4:NM_001291593:exon23:c.A2031G:p.E677E,NPHP4:NM_015102:exon26:c.A3570G:p.E1190E	rs555164	CLINSIG=non-pathogenic;CLNDBN=not_specified;CLNREVSTAT=criteria_provided\x2c_single_submitter;CLNACC=RCV000081716.3;CLNDSDB=MedGen;CLNDSDBID=CN169374	.	0.4197	.	0.5	.	.	.	.	.	.	.	.	.	.	.	.	470.754	snp	FAO=132	FDP=299	FR=.	FRO=167	FSAF=80	FSAR=52	FSRF=111	FSRR=56	FWDB=0.00943261	FXX=0	LEN=1	MLLD=305.963	OALT=C	OID=.	OMAPALT=C	OPOS=5926507
chr1	5934837	5934837	C	T	0.970464	230	237	4	intronic	NPHP4	.	.	.	rs1287638	.	.	.	.	0.6	.	.	.	.	.	.	.	.	.	.	.	.	2094.38	snp	FAO=230	FDP=237	FR=.	FRO=7	FSAF=104	FSAR=126	FSRF=2	FSRR=5	FWDB=0.00386611	FXX=0	LEN=1	MLLD=166.006	OALT=T	OID=.	OMAPALT=T	OPOS=5934837
chr1	5935162	5935162	A	T	1	112	112	1	splicing	NPHP4	NM_001291593:exon18:c.1279-2T>A,NM_001291594:exon17:c.1282-2T>A,NM_015102:exon21:c.2818-2T>A	.	.	rs1287637	CLINSIG=non-pathogenic;CLNDBN=not_specified;CLNREVSTAT=no_assertion_criteria_provided;CLNACC=RCV000153587.2;CLNDSDB=MedGen;CLNDSDBID=CN169374	.	0.8172	.	0.92	.	.	.	.	.	.	.	.	0	P	.	.	1064.82	snp	FAO=112	FDP=112	FR=.	FRO=0	FSAF=32	FSAR=80	FSRF=0	FSRR=0	FWDB=-0.0122692	FXX=0	LEN=1	MLLD=139.402	OALT=T	OID=.	OMAPALT=T	OPOS=5935162
chr1	5937327	5937327	C	T	0.535398	121	226	2	exonic	NPHP4	.	synonymous SNV	NPHP4:NM_001291594:exon16:c.G1107A:p.A369A,NPHP4:NM_001291593:exon17:c.G1104A:p.A368A,NPHP4:NM_015102:exon20:c.G2643A:p.A881A	rs3747990	CLINSIG=non-pathogenic;CLNDBN=not_specified;CLNREVSTAT=criteria_provided\x2c_single_submitter;CLNACC=RCV000081710.3;CLNDSDB=MedGen;CLNDSDBID=CN169374	.	0.1741	.	0.19	.	.	.	.	.	.	.	.	.	.	.	.	548.543	snp	FAO=119	FDP=222	FR=.	FRO=103	FSAF=58	FSAR=61	FSRF=44	FSRR=59	FWDB=-0.00458174	FXX=0.0176983	LEN=1	MLLD=164.514	OALT=T	OID=.	OMAPALT=T	OPOS=5937327
chr1	5965381	5965381	C	T	0.470588	72	153	1	exonic	NPHP4	.	synonymous SNV	NPHP4:NM_001291594:exon11:c.G390A:p.E130E,NPHP4:NM_001291593:exon12:c.G387A:p.E129E,NPHP4:NM_015102:exon15:c.G1926A:p.E642E	rs12120967	CLINSIG=non-pathogenic;CLNDBN=not_specified;CLNREVSTAT=criteria_provided\x2c_single_submitter;CLNACC=RCV000081706.3;CLNDSDB=MedGen;CLNDSDBID=CN169374	.	0.1765	.	0.18	.	.	.	.	.	.	.	.	.	.	.	.	359.385	snp	FAO=85	FDP=166	FR=.	FRO=81	FSAF=54	FSAR=31	FSRF=43	FSRR=38	FWDB=0.0146272	FXX=0	LEN=1	MLLD=327.667	OALT=T	OID=.	OMAPALT=T	OPOS=5965381
chr1	5987696	5987696	T	C	0.474138	55	116	1	intronic	NPHP4	.	.	.	rs7520105	CLINSIG=non-pathogenic;CLNDBN=not_specified;CLNREVSTAT=criteria_provided\x2c_single_submitter;CLNACC=RCV000081704.3;CLNDSDB=MedGen;CLNDSDBID=CN169374	.	0.1769	.	0.21	.	.	.	.	.	.	.	.	.	.	.	.	225.463	snp	FAO=55	FDP=116	FR=.	FRO=61	FSAF=33	FSAR=22	FSRF=43	FSRR=18	FWDB=-0.0370765	FXX=0	LEN=1	MLLD=126.864	OALT=C	OID=.	OMAPALT=C	OPOS=5987696
chr1	6038583	6038583	G	C	1	313	313	1	intronic	NPHP4	.	.	.	rs4908639	.	.	.	.	0.97	.	.	.	.	.	.	.	.	.	.	.	.	3022.96	snp	FAO=314	FDP=314	FR=.	FRO=0	FSAF=163	FSAR=151	FSRF=0	FSRR=0	FWDB=0.0114905	FXX=0.0156735	LEN=1	MLLD=325.138	OALT=C	OID=.	OMAPALT=C	OPOS=6038583
chr1	6111531	6111531	G	A	0.407186	68	167	4	intronic	KCNAB2	.	.	.	.	.	.	.	.	.	.	.	.	.	.	.	.	.	.	.	.	.	229.941	snp	FAO=68	FDP=167	FR=.	FRO=99	FSAF=39	FSAR=29	FSRF=32	FSRR=67	FWDB=0.00179806	FXX=0	LEN=1	MLLD=188.157	OALT=A	OID=.	OMAPALT=A	OPOS=6111531
chr1	6170425	6170425	G	-	0.964981	248	257	1	intronic	CHD5	.	.	.	rs78789357	.	.	0.4353	.	0.69	.	.	.	.	.	.	.	.	.	.	.	.	1494.62	del	FAO=254	FDP=254	FR=.	FRO=0	FSAF=170	FSAR=84	FSRF=0	FSRR=0	FWDB=0.0106751	FXX=0.0116727	LEN=1	MLLD=362.985	OALT=-	OID=.	OMAPALT=C	OPOS=6170425
chr1	6171992	6171992	C	A	0.994819	192	193	1	intronic	CHD5	.	.	.	rs59788818	.	.	0.1852	.	0.25	.	.	.	.	.	.	.	.	.	.	.	.	1810.35	snp	FAO=189	FDP=189	FR=.	FRO=0	FSAF=91	FSAR=98	FSRF=0	FSRR=0	FWDB=0.00233459	FXX=0.0307677	LEN=1	MLLD=170.01	OALT=A	OID=.	OMAPALT=A	OPOS=6171992
chr1	6184092	6184092	A	G	1	120	120	1	exonic	CHD5	.	nonsynonymous SNV	CHD5:NM_015557:exon31:c.T4615C:p.S1539P	rs2843493	.	.	0.5813	.	1	.	.	0.35	T	0	B	0.024	N	1	P	2.15	T	1158.39	snp	FAO=120	FDP=120	FR=.	FRO=0	FSAF=62	FSAR=58	FSRF=0	FSRR=0	FWDB=0.0443503	FXX=0	LEN=1	MLLD=81.8261	OALT=G	OID=.	OMAPALT=G	OPOS=6184092
chr1	6195493	6195493	G	A	0.988971	269	272	2	intronic	CHD5	.	.	.	rs2250504	.	.	0.413	.	0.8	.	.	.	.	.	.	.	.	.	.	.	.	2522	snp	FAO=269	FDP=269	FR=.	FRO=0	FSAF=89	FSAR=180	FSRF=0	FSRR=0	FWDB=0.0374005	FXX=0.011029	LEN=1	MLLD=65.1449	OALT=A	OID=.	OMAPALT=A	OPOS=6195493
chr1	6195548	6195548	C	T	0.996516	286	287	2	intronic	CHD5	.	.	.	rs72632517	.	.	.	.	0.22	.	.	.	.	.	.	.	.	.	.	.	.	2729.25	snp	FAO=286	FDP=286	FR=.	FRO=0	FSAF=83	FSAR=203	FSRF=0	FSRR=0	FWDB=0.0087469	FXX=0.0034842	LEN=1	MLLD=160.896	OALT=T	OID=.	OMAPALT=T	OPOS=6195548
chr1	6195598	6195598	A	C	0.996491	284	285	2	intronic	CHD5	.	.	.	rs9434673	.	.	.	.	0.8	.	.	.	.	.	.	.	.	.	.	.	.	2705.15	snp	FAO=284	FDP=284	FR=.	FRO=0	FSAF=81	FSAR=203	FSRF=0	FSRR=0	FWDB=-0.00846248	FXX=0.00350865	LEN=1	MLLD=59.4318	OALT=C	OID=.	OMAPALT=C	OPOS=6195598
chr1	6196869	6196869	A	G	1	307	307	2	exonic	CHD5	.	synonymous SNV	CHD5:NM_015557:exon16:c.T2493C:p.I831I	rs2250358	.	.	0.4143	.	0.8	.	.	.	.	.	.	.	.	.	.	.	.	2999.38	snp	FAO=316	FDP=316	FR=.	FRO=0	FSAF=117	FSAR=199	FSRF=0	FSRR=0	FWDB=-0.0695877	FXX=0	LEN=1	MLLD=70.7143	OALT=G	OID=.	OMAPALT=G	OPOS=6196869
chr1	6196943	6196943	A	G	0.983923	306	311	1	intronic	CHD5	.	.	.	rs2746066	.	.	0.4145	.	0.8	.	.	.	.	.	.	.	.	.	.	.	.	2913.71	snp	FAO=309	FDP=309	FR=.	FRO=0	FSAF=105	FSAR=204	FSRF=0	FSRR=0	FWDB=0.0175912	FXX=0.00643066	LEN=1	MLLD=71.5502	OALT=G	OID=.	OMAPALT=G	OPOS=6196943
chr1	6196951	6196951	T	A	0.993443	303	305	1	intronic	CHD5	.	.	.	rs2785582	.	.	0.4143	.	0.8	.	.	.	.	.	.	.	.	.	.	.	.	2906.82	snp	FAO=303	FDP=303	FR=.	FRO=0	FSAF=98	FSAR=205	FSRF=0	FSRR=0	FWDB=-0.0169422	FXX=0.00655716	LEN=1	MLLD=193.418	OALT=A	OID=.	OMAPALT=A	OPOS=6196951
chr1	6204161	6204161	G	A	0.373563	65	174	1	exonic	CHD5	.	synonymous SNV	CHD5:NM_015557:exon12:c.C1857T:p.Y619Y	rs17436816	.	.	0.1226	.	0.21	.	.	.	.	.	.	.	.	.	.	.	.	196.918	snp	FAO=65	FDP=174	FR=.	FRO=109	FSAF=37	FSAR=28	FSRF=54	FSRR=55	FWDB=0.011502	FXX=0	LEN=1	MLLD=194.086	OALT=A	OID=.	OMAPALT=A	OPOS=6204161
chr1	6269021	6269021	C	T	0.638889	23	36	1	exonic	RNF207	.	synonymous SNV	RNF207:NM_207396:exon4:c.C405T:p.R135R	rs114798118	.	.	0.0317	.	0.27	.	.	.	.	.	.	.	.	.	.	.	.	133.606	snp	FAO=23	FDP=36	FR=.	FRO=13	FSAF=16	FSAR=7	FSRF=13	FSRR=0	FWDB=0.0239464	FXX=0	LEN=1	MLLD=60.1157	OALT=T	OID=.	OMAPALT=T	OPOS=6269021
chr1	6269108	6269108	G	A	0.694444	25	36	4	intronic	RNF207	.	.	.	rs147735895	.	.	.	.	0.068	.	.	.	.	.	.	.	.	.	.	.	.	156.909	snp	FAO=25	FDP=36	FR=.	FRO=11	FSAF=17	FSAR=8	FSRF=11	FSRR=0	FWDB=-0.0109308	FXX=0	LEN=1	MLLD=264.221	OALT=A	OID=.	OMAPALT=A	OPOS=6269108
chr1	6271125	6271125	A	G	0.27619	58	210	1	exonic	RNF207	.	synonymous SNV	RNF207:NM_207396:exon12:c.A1056G:p.P352P	rs1052598	.	.	0.0395	.	0.37	.	.	.	.	.	.	.	.	.	.	.	.	114.271	snp	FAO=58	FDP=208	FR=.	FRO=150	FSAF=27	FSAR=31	FSRF=86	FSRR=64	FWDB=-0.0131057	FXX=0.00952336	LEN=1	MLLD=173.573	OALT=G	OID=.	OMAPALT=G	OPOS=6271125
chr1	6272813	6272813	C	T	0.334694	82	245	2	intronic	RNF207	.	.	.	rs2294711	.	.	0.0397	.	0.34	.	.	.	.	.	.	.	.	.	.	.	.	209.779	snp	FAO=82	FDP=245	FR=.	FRO=163	FSAF=38	FSAR=44	FSRF=62	FSRR=101	FWDB=0.00333896	FXX=0	LEN=1	MLLD=247.949	OALT=T	OID=.	OMAPALT=T	OPOS=6272813
chr1	6278414	6278414	A	G	0.996764	308	309	2	exonic	RNF207	.	nonsynonymous SNV	RNF207:NM_207396:exon17:c.A1718G:p.N573S	rs709209	.	.	0.336	.	0.74	.	.	0.88	T	0	B	0.168	N	1	P	2.36	T	2953.66	snp	FAO=309	FDP=309	FR=.	FRO=0	FSAF=146	FSAR=163	FSRF=0	FSRR=0	FWDB=-0.0971036	FXX=0.0032257	LEN=1	MLLD=94.2165	OALT=G	OID=.	OMAPALT=G	OPOS=6278414
chr1	6279370	6279370	G	C	0.65812	154	234	2	exonic	RNF207	.	nonsynonymous SNV	RNF207:NM_207396:exon18:c.G1808C:p.G603A	rs846111	.	.	0.2635	.	0.29	.	Name=QT interval	0.59	T	0.003	B	0.096	U	1	P	2.38	T	895.117	snp	FAO=155	FDP=234	FR=.	FRO=79	FSAF=83	FSAR=72	FSRF=36	FSRR=43	FWDB=-0.0303025	FXX=0	LEN=1	MLLD=58.3693	OALT=C	OID=.	OMAPALT=C	OPOS=6279370
chr1	6313938	6313938	C	T	1	105	105	1	exonic	GPR153	.	nonsynonymous SNV	GPR153:NM_207370:exon3:c.G626A:p.R209H	rs12735670	.	.	.	.	0.82	.	.	0.44	T	0.012	B	0.002	N	0.411	P	0.97	T	1000.76	snp	FAO=105	FDP=105	FR=.	FRO=0	FSAF=50	FSAR=55	FSRF=0	FSRR=0	FWDB=-0.0240224	FXX=0	LEN=1	MLLD=322.974	OALT=T	OID=.	OMAPALT=T	OPOS=6313938
chr1	6314822	6314822	T	C	1	42	42	1	exonic	GPR153	.	synonymous SNV	GPR153:NM_207370:exon2:c.A144G:p.T48T	rs11590458	.	.	0.7015	.	0.82	.	.	.	.	.	.	.	.	.	.	.	.	392.422	snp	FAO=42	FDP=42	FR=.	FRO=0	FSAF=19	FSAR=23	FSRF=0	FSRR=0	FWDB=-0.0620555	FXX=0	LEN=1	MLLD=196.93	OALT=C	OID=.	OMAPALT=C	OPOS=6314822
chr1	6508712	6508712	T	C	0.561753	141	251	1	exonic	ESPN	.	synonymous SNV	ESPN:NM_031475:exon8:c.T1476C:p.C492C	rs77656032	.	.	0.0499	.	0.69	.	.	.	.	.	.	.	.	.	.	.	.	690.568	snp	FAO=142	FDP=252	FR=.	FRO=110	FSAF=40	FSAR=102	FSRF=46	FSRR=64	FWDB=-0.0250148	FXX=0	LEN=1	MLLD=134.143	OALT=C	OID=.	OMAPALT=C	OPOS=6508712
chr1	6511582	6511582	A	G	0.534091	188	352	3	intronic	ESPN	.	.	.	rs9434774	.	.	.	.	0.35	.	.	.	.	.	.	.	.	.	.	.	.	852.566	snp	FAO=188	FDP=353	FR=.	FRO=165	FSAF=132	FSAR=56	FSRF=103	FSRR=62	FWDB=0.0106643	FXX=0	LEN=1	MLLD=37.4909	OALT=G	OID=.	OMAPALT=G	OPOS=6511582
chr1	6526183	6526183	G	A	0.651163	56	86	1	UTR5;UTR3	TNFRSF25;PLEKHG5	NM_003790:c.-16C>T,NM_148967:c.-16C>T,NM_148970:c.-16C>T,NM_148966:c.-16C>T,NM_148965:c.-16C>T,NM_001039664:c.-16C>T;NM_001265592:c.*1440C>T,NM_020631:c.*1440C>T,NM_001265594:c.*1468C>T,NM_001042663:c.*1440C>T,NM_001042665:c.*1440C>T,NM_198681:c.*1440C>T,NM_001265593:c.*1440C>T,NM_001042664:c.*1440C>T	.	.	rs3007417	.	.	0.0577	.	0.59	.	.	.	.	.	.	.	.	.	.	.	.	323.234	snp	FAO=56	FDP=86	FR=.	FRO=30	FSAF=21	FSAR=35	FSRF=8	FSRR=22	FWDB=-0.0293432	FXX=0	LEN=1	MLLD=50.3409	OALT=A	OID=.	OMAPALT=A	OPOS=6526183
chr1	6526203	6526210	CGTGCTCT	-	0.6375	51	80	2	UTR5;UTR3	TNFRSF25;PLEKHG5	NM_003790:c.-36_-43delAGAGCACG,NM_148967:c.-36_-43delAGAGCACG,NM_148970:c.-36_-43delAGAGCACG,NM_148966:c.-36_-43delAGAGCACG,NM_148965:c.-36_-43delAGAGCACG,NM_001039664:c.-36_-43delAGAGCACG;NM_001265592:c.*1420_*1413delAGAGCACG,NM_020631:c.*1420_*1413delAGAGCACG,NM_001265594:c.*1448_*1441delAGAGCACG,NM_001042663:c.*1420_*1413delAGAGCACG,NM_001042665:c.*1420_*1413delAGAGCACG,NM_198681:c.*1420_*1413…	.	.	rs45616733	.	.	0.0512	.	0.59	.	.	.	.	.	.	.	.	.	.	.	.	131.192	del	FAO=51	FDP=78	FR=.	FRO=27	FSAF=18	FSAR=33	FSRF=5	FSRR=22	FWDB=-0.0218536	FXX=0.0370325	LEN=8	MLLD=300.716	OALT=-	OID=.	OMAPALT=C	OPOS=6526203
chr1	6526241	6526244	CGCC	-	0.671233	49	73	1	UTR5;UTR3	TNFRSF25;PLEKHG5	NM_003790:c.-74_-77delGGCG,NM_148967:c.-74_-77delGGCG,NM_148970:c.-74_-77delGGCG,NM_148966:c.-74_-77delGGCG,NM_148965:c.-74_-77delGGCG,NM_001039664:c.-74_-77delGGCG;NM_001265592:c.*1382_*1379delGGCG,NM_020631:c.*1382_*1379delGGCG,NM_001265594:c.*1410_*1407delGGCG,NM_001042663:c.*1382_*1379delGGCG,NM_001042665:c.*1382_*1379delGGCG,NM_198681:c.*1382_*1379delGGCG,NM_001265593:c.*1382_*1379delGGCG,NM…	.	.	rs45542640	.	.	0.0517	.	0.59	.	.	.	.	.	.	.	.	.	.	.	.	173.734	del	FAO=54	FDP=73	FR=.	FRO=19	FSAF=17	FSAR=37	FSRF=3	FSRR=16	FWDB=0.0331395	FXX=0	LEN=4	MLLD=173.07	OALT=-	OID=.	OMAPALT=G	OPOS=6526241
chr1	6526319	6526319	C	T	0.771429	54	70	2	UTR3	PLEKHG5	NM_001265592:c.*1304G>A,NM_020631:c.*1304G>A,NM_001265594:c.*1332G>A,NM_001042663:c.*1304G>A,NM_001042665:c.*1304G>A,NM_198681:c.*1304G>A,NM_001265593:c.*1304G>A,NM_001042664:c.*1304G>A	.	.	rs45604837	.	.	.	.	0.19	.	.	.	.	.	.	.	.	.	.	.	.	379.141	snp	FAO=54	FDP=70	FR=.	FRO=16	FSAF=14	FSAR=40	FSRF=0	FSRR=16	FWDB=-0.00566893	FXX=0	LEN=1	MLLD=232.213	OALT=T	OID=.	OMAPALT=T	OPOS=6526319
chr1	6528589	6528589	C	T	0.375	6	16	1	exonic	PLEKHG5	.	synonymous SNV	PLEKHG5:NM_001042664:exon20:c.G2307A:p.T769T,PLEKHG5:NM_001042665:exon20:c.G2307A:p.T769T,PLEKHG5:NM_001265593:exon20:c.G2514A:p.T838T,PLEKHG5:NM_001265594:exon20:c.G2307A:p.T769T,PLEKHG5:NM_020631:exon20:c.G2307A:p.T769T,PLEKHG5:NM_001042663:exon21:c.G2475A:p.T825T,PLEKHG5:NM_001265592:exon21:c.G2544A:p.T848T,PLEKHG5:NM_198681:exon21:c.G2538A:p.T846T	rs3138150	.	.	0.0573	.	0.087	.	.	.	.	.	.	.	.	.	.	.	.	26.14	snp	FAO=6	FDP=16	FR=.	FRO=10	FSAF=6	FSAR=0	FSRF=7	FSRR=3	FWDB=-0.00383322	FXX=0	LEN=1	MLLD=363.27	OALT=T	OID=.	OMAPALT=T	OPOS=6528589
chr1	6529443	6529443	A	G	0.574468	216	376	1	exonic	PLEKHG5	.	synonymous SNV	PLEKHG5:NM_001042664:exon18:c.T2001C:p.S667S,PLEKHG5:NM_001042665:exon18:c.T2001C:p.S667S,PLEKHG5:NM_001265593:exon18:c.T2208C:p.S736S,PLEKHG5:NM_001265594:exon18:c.T2001C:p.S667S,PLEKHG5:NM_020631:exon18:c.T2001C:p.S667S,PLEKHG5:NM_001042663:exon19:c.T2169C:p.S723S,PLEKHG5:NM_001265592:exon19:c.T2238C:p.S746S,PLEKHG5:NM_198681:exon19:c.T2232C:p.S744S	rs730600	.	.	0.1403	.	0.68	.	.	.	.	.	.	.	.	.	.	.	.	1067.09	snp	FAO=216	FDP=376	FR=.	FRO=160	FSAF=101	FSAR=115	FSRF=88	FSRR=72	FWDB=0.0358988	FXX=0	LEN=1	MLLD=204.165	OALT=G	OID=.	OMAPALT=G	OPOS=6529443
chr1	6530435	6530435	A	G	0.556485	133	239	2	intronic	PLEKHG5	.	.	.	rs2986753	.	.	0.1273	.	0.36	.	.	.	.	.	.	.	.	.	.	.	.	640.476	snp	FAO=133	FDP=239	FR=.	FRO=106	FSAF=72	FSAR=61	FSRF=59	FSRR=47	FWDB=-0.012979	FXX=0	LEN=1	MLLD=231.044	OALT=G	OID=.	OMAPALT=G	OPOS=6530435
chr1	6531589	6531589	C	T	0.656667	197	300	1	exonic	PLEKHG5	.	nonsynonymous SNV	PLEKHG5:NM_001042664:exon12:c.G1240A:p.A414T,PLEKHG5:NM_001042665:exon12:c.G1240A:p.A414T,PLEKHG5:NM_001265593:exon12:c.G1447A:p.A483T,PLEKHG5:NM_001265594:exon12:c.G1240A:p.A414T,PLEKHG5:NM_020631:exon12:c.G1240A:p.A414T,PLEKHG5:NM_001042663:exon13:c.G1408A:p.A470T,PLEKHG5:NM_001265592:exon13:c.G1477A:p.A493T,PLEKHG5:NM_198681:exon13:c.G1471A:p.A491T	rs74809741	.	.	0.0574	.	0.11	.	.	0.57	T	0.004	B	0.038	N	0.952	D	-0.3	T	1130.34	snp	FAO=196	FDP=298	FR=.	FRO=102	FSAF=75	FSAR=121	FSRF=32	FSRR=70	FWDB=-0.025382	FXX=0.00666644	LEN=1	MLLD=130.801	OALT=T	OID=.	OMAPALT=T	OPOS=6531589
chr1	6533393	6533393	G	C	0.645161	80	124	1	exonic	PLEKHG5	.	nonsynonymous SNV	PLEKHG5:NM_001042664:exon8:c.C713G:p.T238S,PLEKHG5:NM_001042665:exon8:c.C713G:p.T238S,PLEKHG5:NM_001265593:exon8:c.C920G:p.T307S,PLEKHG5:NM_001265594:exon8:c.C713G:p.T238S,PLEKHG5:NM_020631:exon8:c.C713G:p.T238S,PLEKHG5:NM_001042663:exon9:c.C881G:p.T294S,PLEKHG5:NM_001265592:exon9:c.C950G:p.T317S,PLEKHG5:NM_198681:exon9:c.C944G:p.T315S	rs61741379	.	.	0.128	.	0.74	.	.	0.69	T	0	B	0.006	N	1	P	-0.08	T	453.258	snp	FAO=80	FDP=124	FR=.	FRO=44	FSAF=43	FSAR=37	FSRF=25	FSRR=19	FWDB=-0.000861339	FXX=0	LEN=1	MLLD=176.652	OALT=C	OID=.	OMAPALT=C	OPOS=6533393
chr1	6579607	6579607	C	T	0.984227	312	317	2	UTR5	PLEKHG5	NM_198681:c.-36G>A	.	.	rs1556035	.	.	0.8862	.	0.93	.	.	.	.	.	.	.	.	.	.	.	.	2946.57	snp	FAO=314	FDP=314	FR=.	FRO=0	FSAF=115	FSAR=199	FSRF=0	FSRR=0	FWDB=0.0767983	FXX=0.00946342	LEN=1	MLLD=65.0305	OALT=T	OID=.	OMAPALT=T	OPOS=6579607
chr1	6586070	6586070	C	T	1	216	216	1	intronic	NOL9	.	.	.	rs7548042	.	.	0.9998	.	1	.	.	.	.	.	.	.	.	.	.	.	.	2071.32	snp	FAO=216	FDP=216	FR=.	FRO=0	FSAF=121	FSAR=95	FSRF=0	FSRR=0	FWDB=0.00253986	FXX=0	LEN=1	MLLD=128.635	OALT=T	OID=.	OMAPALT=T	OPOS=6586070
chr1	6614391	6614391	A	C	1	176	176	1	exonic	NOL9	.	nonsynonymous SNV	NOL9:NM_024654:exon1:c.T172G:p.S58A	rs6693391	.	.	0.9949	.	1	.	.	1	T	0	B	0.1	N	1	P	2.4	T	1704.38	snp	FAO=177	FDP=177	FR=.	FRO=0	FSAF=91	FSAR=86	FSRF=0	FSRR=0	FWDB=0.0161909	FXX=0.0634887	LEN=1	MLLD=174.241	OALT=C	OID=.	OMAPALT=C	OPOS=6614391
chr1	6614415	6614415	A	G	1	44	44	1	exonic	NOL9	.	nonsynonymous SNV	NOL9:NM_024654:exon1:c.T148C:p.W50R	rs6693400	.	.	0.999	.	1	.	.	1	T	0	B	0.031	N	1	P	2.5	T	412.473	snp	FAO=44	FDP=44	FR=.	FRO=0	FSAF=31	FSAR=13	FSRF=0	FSRR=0	FWDB=0.0465122	FXX=0	LEN=1	MLLD=227.35	OALT=G	OID=.	OMAPALT=G	OPOS=6614415
chr1	6614535	6614535	G	A	1	31	31	1	exonic	NOL9	.	nonsynonymous SNV	NOL9:NM_024654:exon1:c.C28T:p.R10W	rs4908923	.	.	0.8867	.	0.93	.	.	0	D	1	D	0.092	N	1	P	1.96	T	290.003	snp	FAO=31	FDP=31	FR=.	FRO=0	FSAF=15	FSAR=16	FSRF=0	FSRR=0	FWDB=-0.0509877	FXX=0	LEN=1	MLLD=72.2145	OALT=A	OID=.	OMAPALT=A	OPOS=6614535
chr1	6635231	6635231	A	G	0.991247	453	457	2	exonic	TAS1R1	.	nonsynonymous SNV	TAS1R1:NM_138697:exon3:c.A1039G:p.K347E	rs10864628	.	.	0.9993	.	1	.	.	1	T	0.056	B	0.834	N	1	P	-2.1	D	3740.43	snp	FAO=394	FDP=394	FR=.	FRO=0	FSAF=182	FSAR=212	FSRF=0	FSRR=0	FWDB=0.0181103	FXX=0.0149996	LEN=1	MLLD=62.4102	OALT=G	OID=.	OMAPALT=G	OPOS=6635231
chr1	6659505	6659505	G	A	0.411765	35	85	2	exonic	KLHL21	.	synonymous SNV	KLHL21:NM_014851:exon2:c.C1029T:p.S343S	rs2232460	.	.	0.3381	.	0.48	.	.	.	.	.	.	.	.	.	.	.	.	125.023	snp	FAO=35	FDP=85	FR=.	FRO=50	FSAF=17	FSAR=18	FSRF=31	FSRR=19	FWDB=0.00680296	FXX=0	LEN=1	MLLD=312.296	OALT=A	OID=.	OMAPALT=A	OPOS=6659505
chr1	6679848	6679848	C	T	0.624031	161	258	2	intronic	PHF13	.	.	.	rs2072948	.	.	0.3412	.	0.35	.	.	.	.	.	.	.	.	.	.	.	.	876.497	snp	FAO=161	FDP=258	FR=.	FRO=97	FSAF=98	FSAR=63	FSRF=61	FSRR=36	FWDB=0.00955942	FXX=0	LEN=1	MLLD=272.875	OALT=T	OID=.	OMAPALT=T	OPOS=6679848
chr1	6681375	6681375	C	T	0.587719	134	228	1	intronic	PHF13	.	.	.	rs6695474	.	.	.	.	0.35	.	.	.	.	.	.	.	.	.	.	.	.	700.323	snp	FAO=137	FDP=231	FR=.	FRO=94	FSAF=82	FSAR=55	FSRF=52	FSRR=42	FWDB=7.37769e-05	FXX=0.00431016	LEN=1	MLLD=267.591	OALT=T	OID=.	OMAPALT=T	OPOS=6681375
chr1	6681744	6681744	C	T	1	315	315	1	UTR3	PHF13	NM_153812:c.*47C>T	.	.	rs3747994	.	.	0.7116	.	0.81	.	.	.	.	.	.	.	.	.	.	.	.	3021.9	snp	FAO=315	FDP=315	FR=.	FRO=0	FSAF=183	FSAR=132	FSRF=0	FSRR=0	FWDB=0.0034211	FXX=0	LEN=1	MLLD=167.341	OALT=T	OID=.	OMAPALT=T	OPOS=6681744
chr1	6693097	6693097	A	G	0.436782	114	261	1	exonic	THAP3	.	nonsynonymous SNV	THAP3:NM_001195752:exon5:c.A677G:p.Q226R,THAP3:NM_001195753:exon6:c.A680G:p.Q227R	rs3174820	.	.	0.3446	.	0.49	.	.	0.83	T	0	B	0	N	1	P	-3.4	D	386.755	snp	FAO=105	FDP=238	FR=.	FRO=133	FSAF=50	FSAR=55	FSRF=66	FSRR=67	FWDB=0.0111327	FXX=0.0915996	LEN=1	MLLD=123.901	OALT=G	OID=.	OMAPALT=G	OPOS=6693097
chr1	6694207	6694207	A	G	0.451327	51	113	2	UTR3	THAP3	NM_138350:c.*59A>G	.	.	rs12727844	.	.	0.3567	.	0.49	.	.	.	.	.	.	.	.	.	.	.	.	198.569	snp	FAO=51	FDP=113	FR=.	FRO=62	FSAF=21	FSAR=30	FSRF=29	FSRR=33	FWDB=-0.0866683	FXX=0	LEN=1	MLLD=83.2333	OALT=G	OID=.	OMAPALT=G	OPOS=6694207
chr1	6695802	6695802	A	G	1	359	359	1	intronic	DNAJC11	.	.	.	rs6577583	.	.	0.6994	.	0.8	.	.	.	.	.	.	.	.	.	.	.	.	3455.92	snp	FAO=359	FDP=359	FR=.	FRO=0	FSAF=156	FSAR=203	FSRF=0	FSRR=0	FWDB=-0.0862071	FXX=0	LEN=1	MLLD=67.5058	OALT=G	OID=.	OMAPALT=G	OPOS=6695802
chr1	6704635	6704635	A	G	0.996403	277	278	1	exonic	DNAJC11	.	synonymous SNV	DNAJC11:NM_018198:exon10:c.T1080C:p.G360G	rs200458	.	.	0.9117	.	0.97	.	.	.	.	.	.	.	.	.	.	.	.	2635.84	snp	FAO=276	FDP=276	FR=.	FRO=0	FSAF=164	FSAR=112	FSRF=0	FSRR=0	FWDB=0.00785174	FXX=0.00719399	LEN=1	MLLD=71.8383	OALT=G	OID=.	OMAPALT=G	OPOS=6704635
chr1	7151479	7151479	T	C	0.482993	71	147	2	intronic	CAMTA1	.	.	.	rs72640073	.	.	0.1767	.	0.2	.	.	.	.	.	.	.	.	.	.	.	.	294.768	snp	FAO=71	FDP=147	FR=.	FRO=76	FSAF=26	FSAR=45	FSRF=32	FSRR=44	FWDB=0.0240934	FXX=0	LEN=1	MLLD=161.354	OALT=C	OID=.	OMAPALT=C	OPOS=7151479
chr1	7527996	7527996	T	C	0.494737	94	190	1	intronic	CAMTA1	.	.	.	rs1201529	.	.	0.5722	.	0.67	.	.	.	.	.	.	.	.	.	.	.	.	399.882	snp	FAO=94	FDP=190	FR=.	FRO=96	FSAF=42	FSAR=52	FSRF=48	FSRR=48	FWDB=0.00652867	FXX=0	LEN=1	MLLD=93.7932	OALT=C	OID=.	OMAPALT=C	OPOS=7527996
chr1	7723957	7723957	G	A	0.509036	169	332	2	exonic	CAMTA1	.	synonymous SNV	CAMTA1:NM_015215:exon9:c.G1350A:p.S450S	rs12128526	CLINSIG=probable-non-pathogenic;CLNDBN=not_specified;CLNREVSTAT=no_assertion_criteria_provided;CLNACC=RCV000116536.2;CLNDSDB=MedGen;CLNDSDBID=CN169374	.	0.4586	.	0.5	.	.	.	.	.	.	.	.	.	.	.	.	742.224	snp	FAO=170	FDP=331	FR=.	FRO=161	FSAF=96	FSAR=74	FSRF=88	FSRR=73	FWDB=0.00740045	FXX=0.00301196	LEN=1	MLLD=211.018	OALT=A	OID=.	OMAPALT=A	OPOS=7723957
chr1	7725284	7725284	C	A	0.520231	90	173	2	intronic	CAMTA1	.	.	.	rs4908671	.	.	0.3577	.	0.44	.	.	.	.	.	.	.	.	.	.	.	.	403.371	snp	FAO=90	FDP=173	FR=.	FRO=83	FSAF=41	FSAR=49	FSRF=52	FSRR=31	FWDB=0.0258217	FXX=0	LEN=1	MLLD=198.283	OALT=A	OID=.	OMAPALT=A	OPOS=7725284
chr1	7725414	7725414	C	T	0.517045	91	176	1	intronic	CAMTA1	.	.	.	rs4908672	.	.	.	.	0.37	.	.	.	.	.	.	.	.	.	.	.	.	412.002	snp	FAO=92	FDP=176	FR=.	FRO=84	FSAF=37	FSAR=55	FSRF=51	FSRR=33	FWDB=0.0533938	FXX=0	LEN=1	MLLD=77.5586	OALT=T	OID=.	OMAPALT=T	OPOS=7725414
chr1	7737799	7737799	A	G	1	194	194	2	intronic	CAMTA1	.	.	.	rs3011926	.	.	0.5414	.	0.66	.	.	.	.	.	.	.	.	.	.	.	.	1865.34	snp	FAO=195	FDP=195	FR=.	FRO=0	FSAF=48	FSAR=147	FSRF=0	FSRR=0	FWDB=-0.0362063	FXX=0	LEN=1	MLLD=63.3007	OALT=G	OID=.	OMAPALT=G	OPOS=7737799
chr1	7807897	7807897	A	G	0.5	60	120	2	intronic	CAMTA1	.	.	.	rs12133253	.	.	0.7222	.	0.78	.	.	.	.	.	.	.	.	.	.	.	.	262.969	snp	FAO=60	FDP=120	FR=.	FRO=60	FSAF=31	FSAR=29	FSRF=26	FSRR=34	FWDB=0.0294585	FXX=0	LEN=1	MLLD=67.7086	OALT=G	OID=.	OMAPALT=G	OPOS=7807897
chr1	7861345	7861345	G	A	0.427835	166	388	1	intronic	PER3	.	.	.	rs488728	.	.	.	.	0.7	.	.	.	.	.	.	.	.	.	.	.	.	580.385	snp	FAO=166	FDP=388	FR=.	FRO=222	FSAF=93	FSAR=73	FSRF=115	FSRR=107	FWDB=-0.0331969	FXX=0	LEN=1	MLLD=73.4796	OALT=A	OID=.	OMAPALT=A	OPOS=7861345
chr1	7869915	7869915	G	C	0.458333	22	48	1	intronic	PER3	.	.	.	rs228668	.	.	0.9551	.	1	.	.	.	.	.	.	.	.	.	.	.	.	92.8466	snp	FAO=22	FDP=48	FR=.	FRO=26	FSAF=6	FSAR=16	FSRF=12	FSRR=14	FWDB=-0.0202661	FXX=0	LEN=1	MLLD=50.7596	OALT=C	OID=.	OMAPALT=C	OPOS=7869915
chr1	7870048	7870048	T	C	0.510638	24	47	1	exonic	PER3	.	synonymous SNV	PER3:NM_001289861:exon12:c.T1338C:p.S446S,PER3:NM_001289862:exon12:c.T1338C:p.S446S,PER3:NM_001289863:exon12:c.T1338C:p.S446S,PER3:NM_001289864:exon12:c.T381C:p.S127S,PER3:NM_016831:exon12:c.T1335C:p.S445S	rs228669	.	.	0.9257	.	0.97	.	.	.	.	.	.	.	.	.	.	.	.	112.096	snp	FAO=24	FDP=47	FR=.	FRO=23	FSAF=6	FSAR=18	FSRF=8	FSRR=15	FWDB=-0.0268849	FXX=0	LEN=1	MLLD=73.4736	OALT=C	OID=.	OMAPALT=C	OPOS=7870048
chr1	7879322	7879322	C	T	0.466667	91	195	1	intronic	PER3	.	.	.	rs228690	.	.	0.084	.	0.1	.	.	.	.	.	.	.	.	.	.	.	.	359.243	snp	FAO=91	FDP=195	FR=.	FRO=104	FSAF=58	FSAR=33	FSRF=60	FSRR=44	FWDB=-0.0310911	FXX=0	LEN=1	MLLD=64.0592	OALT=T	OID=.	OMAPALT=T	OPOS=7879322
chr1	7887493	7887493	T	C	0.444717	181	407	1	exonic	PER3	.	nonsynonymous SNV	PER3:NM_001289861:exon18:c.T2504C:p.L835P,PER3:NM_001289862:exon18:c.T2504C:p.L835P,PER3:NM_001289863:exon18:c.T2483C:p.L828P,PER3:NM_001289864:exon18:c.T1547C:p.L516P,PER3:NM_016831:exon18:c.T2480C:p.L827P	rs228696	.	.	0.9548	.	1	.	.	1	T	0	B	0.738	N	1	P	2.89	T	760.34	snp	FAO=190	FDP=398	FR=.	FRO=208	FSAF=78	FSAR=112	FSRF=91	FSRR=117	FWDB=-0.0342334	FXX=0.00499988	LEN=1	MLLD=98.6618	OALT=C	OID=.	OMAPALT=C	OPOS=7887493
chr1	7887579	7887579	C	G	0.47139	173	367	6	exonic	PER3	.	nonsynonymous SNV	PER3:NM_001289861:exon18:c.C2590G:p.P864A,PER3:NM_001289862:exon18:c.C2590G:p.P864A,PER3:NM_001289863:exon18:c.C2569G:p.P857A,PER3:NM_001289864:exon18:c.C1633G:p.P545A,PER3:NM_016831:exon18:c.C2566G:p.P856A	rs228697	.	.	0.1043	.	0.12	.	.	0.36	T	0.3	B	0.002	N	1	P	2.85	T	681.563	snp	FAO=173	FDP=367	FR=.	FRO=194	FSAF=114	FSAR=59	FSRF=117	FSRR=77	FWDB=-0.00751338	FXX=0	LEN=1	MLLD=329.877	OALT=G	OID=.	OMAPALT=G	OPOS=7887579
chr1	7890053	7890053	G	A	0.546926	169	309	1	exonic	PER3	.	nonsynonymous SNV	PER3:NM_001289862:exon19:c.G3046A:p.A1016T,PER3:NM_001289864:exon19:c.G2086A:p.A696T,PER3:NM_016831:exon19:c.G3019A:p.A1007T	rs1776342	.	.	.	.	.	.	.	0.47	T	0.117	B	0	N	1	N	2.51	T	794.618	snp	FAO=169	FDP=309	FR=.	FRO=140	FSAF=83	FSAR=86	FSRF=3	FSRR=137	FWDB=0.0746701	FXX=0	LEN=1	MLLD=118.419	OALT=A	OID=.	OMAPALT=A	OPOS=7890053
chr1	7890055	7890055	T	A	0.539936	169	313	1	exonic	PER3	.	synonymous SNV	PER3:NM_001289862:exon19:c.T3048A:p.A1016A,PER3:NM_001289864:exon19:c.T2088A:p.A696A,PER3:NM_016831:exon19:c.T3021A:p.A1007A	rs11121034	.	.	.	.	.	.	.	.	.	.	.	.	.	.	.	.	.	781.187	snp	FAO=169	FDP=313	FR=.	FRO=144	FSAF=83	FSAR=86	FSRF=3	FSRR=141	FWDB=0.0108432	FXX=0	LEN=1	MLLD=63.2392	OALT=A	OID=.	OMAPALT=A	OPOS=7890055
chr1	7890064	7890064	A	G	0.511401	157	307	1	exonic;splicing	PER3;PER3	NM_001289863:exon20:c.2981-2A>G,NM_001289861:exon20:c.3002-2A>G	synonymous SNV	PER3:NM_001289862:exon19:c.A3057G:p.T1019T,PER3:NM_001289864:exon19:c.A2097G:p.T699T,PER3:NM_016831:exon19:c.A3030G:p.T1010T	rs12023156	.	.	.	.	0.33	.	.	.	.	.	.	.	.	1	P	.	.	737.551	snp	FAO=166	FDP=315	FR=.	FRO=149	FSAF=80	FSAR=86	FSRF=2	FSRR=147	FWDB=0.135458	FXX=0	LEN=1	MLLD=162.299	OALT=G	OID=.	OMAPALT=G	OPOS=7890064
chr1	7890117	7890117	T	C	0.419118	171	408	1	exonic	PER3	.	nonsynonymous SNV	PER3:NM_001289862:exon19:c.T3110C:p.M1037T,PER3:NM_001289864:exon19:c.T2150C:p.M717T,PER3:NM_016831:exon19:c.T3083C:p.M1028T,PER3:NM_001289861:exon20:c.T3053C:p.M1018T,PER3:NM_001289863:exon20:c.T3032C:p.M1011T	rs2640909	.	.	0.2952	.	0.32	.	.	0.6	T	0.017	B	0.039	N	1	P	2.58	T	591.915	snp	FAO=170	FDP=399	FR=.	FRO=229	FSAF=84	FSAR=86	FSRF=91	FSRR=138	FWDB=0.0254153	FXX=0.00249994	LEN=1	MLLD=137.571	OALT=C	OID=.	OMAPALT=C	OPOS=7890117
chr1	7890264	7890264	A	G	0.490028	172	351	1	intronic	PER3	.	.	.	rs1773135	.	.	0.6566	.	0.85	.	.	.	.	.	.	.	.	.	.	.	.	711.716	snp	FAO=172	FDP=351	FR=.	FRO=179	FSAF=86	FSAR=86	FSRF=90	FSRR=89	FWDB=0.000180429	FXX=0	LEN=1	MLLD=205.316	OALT=G	OID=.	OMAPALT=G	OPOS=7890264
chr1	7897228	7897228	G	A	0.479412	163	340	2	intronic	PER3	.	.	.	rs228654	.	.	0.1042	.	0.12	.	.	.	.	.	.	.	.	.	.	.	.	658.122	snp	FAO=163	FDP=340	FR=.	FRO=177	FSAF=75	FSAR=88	FSRF=99	FSRR=78	FWDB=0.0255761	FXX=0	LEN=1	MLLD=210.952	OALT=A	OID=.	OMAPALT=A	OPOS=7897228
chr1	7913430	7913430	G	A	1	170	170	1	exonic	UTS2	.	nonsynonymous SNV	UTS2:NM_021995:exon1:c.C62T:p.T21M	rs228648	.	.	0.5692	.	0.63	.	.	0.12	T	0.216	B	.	.	1	P	1.34	T	1639.73	snp	FAO=170	FDP=170	FR=.	FRO=0	FSAF=98	FSAR=72	FSRF=0	FSRR=0	FWDB=-0.00180689	FXX=0	LEN=1	MLLD=70.3841	OALT=A	OID=.	OMAPALT=A	OPOS=7913430
chr1	8390246	8390246	T	C	1	308	308	1	intronic	SLC45A1	.	.	.	rs12565834	.	.	0.286	.	0.55	.	.	.	.	.	.	.	.	.	.	.	.	2962.17	snp	FAO=308	FDP=308	FR=.	FRO=0	FSAF=173	FSAR=135	FSRF=0	FSRR=0	FWDB=-0.0116691	FXX=0	LEN=1	MLLD=282.297	OALT=C	OID=.	OMAPALT=C	OPOS=8390246
chr1	8390888	8390888	G	A	1	160	160	1	exonic	SLC45A1	.	synonymous SNV	SLC45A1:NM_001080397:exon5:c.G1437A:p.P479P	rs2289731	.	.	0.3233	.	0.54	.	Name=Breast cancer	.	.	.	.	.	.	.	.	.	.	1543.48	snp	FAO=160	FDP=160	FR=.	FRO=0	FSAF=72	FSAR=88	FSRF=0	FSRR=0	FWDB=0.00460695	FXX=0	LEN=1	MLLD=145.728	OALT=A	OID=.	OMAPALT=A	OPOS=8390888
chr1	8404169	8404169	T	A	1	177	177	1	UTR3	SLC45A1	NM_001080397:c.*96T>A	.	.	rs6685844	.	.	.	.	1	.	.	.	.	.	.	.	.	.	.	.	.	1697.48	snp	FAO=177	FDP=177	FR=.	FRO=0	FSAF=97	FSAR=80	FSRF=0	FSRR=0	FWDB=-0.0327729	FXX=0	LEN=1	MLLD=73.8523	OALT=A	OID=.	OMAPALT=A	OPOS=8404169
chr1	8418644	8418644	C	A	0.995455	438	440	3	exonic	RERE	.	synonymous SNV	RERE:NM_001042682:exon10:c.G2289T:p.R763R,RERE:NM_001042681:exon20:c.G3951T:p.R1317R,RERE:NM_012102:exon21:c.G3951T:p.R1317R	rs11121172	.	.	0.6774	.	0.9	.	.	.	.	.	.	.	.	.	.	.	.	3815.76	snp	FAO=398	FDP=398	FR=.	FRO=0	FSAF=203	FSAR=195	FSRF=0	FSRR=0	FWDB=0.0518408	FXX=0.00499988	LEN=1	MLLD=193.718	OALT=A	OID=.	OMAPALT=A	OPOS=8418644
chr1	8418650	8418650	T	C	1	424	424	1	exonic	RERE	.	synonymous SNV	RERE:NM_001042682:exon10:c.A2283G:p.R761R,RERE:NM_001042681:exon20:c.A3945G:p.R1315R,RERE:NM_012102:exon21:c.A3945G:p.R1315R	rs1058766	.	.	0.679	.	0.9	.	.	.	.	.	.	.	.	.	.	.	.	3845.37	snp	FAO=399	FDP=399	FR=.	FRO=0	FSAF=201	FSAR=198	FSRF=0	FSRR=0	FWDB=0.0178172	FXX=0.00249994	LEN=1	MLLD=221.698	OALT=C	OID=.	OMAPALT=C	OPOS=8418650
chr1	9034815	9034815	-	AGA	0.444444	132	297	1	UTR3	CA6	NM_001270501:c.*52_*53insAGA,NM_001270502:c.*52_*53insAGA,NM_001215:c.*52_*53insAGA	.	.	rs35753212	.	.	0.491	.	0.95	.	.	.	.	.	.	.	.	.	.	.	.	127.777	ins	FAO=133	FDP=295	FR=.	FRO=162	FSAF=55	FSAR=78	FSRF=83	FSRR=79	FWDB=0.0031595	FXX=0.00673378	LEN=3	MLLD=196.5	OALT=AGA	OID=.	OMAPALT=CAGA	OPOS=9034816
chr1	9063602	9063602	G	C	0.482085	148	307	2	intronic	SLC2A7	.	.	.	rs4908804	.	.	0.4609	.	0.71	.	.	.	.	.	.	.	.	.	.	.	.	601.252	snp	FAO=148	FDP=307	FR=.	FRO=159	FSAF=57	FSAR=91	FSRF=41	FSRR=118	FWDB=0.029475	FXX=0	LEN=1	MLLD=305.49	OALT=C	OID=.	OMAPALT=C	OPOS=9063602
chr1	9165685	9165685	G	A	0.483871	150	310	1	exonic	GPR157	.	nonsynonymous SNV	GPR157:NM_024980:exon3:c.C652T:p.R218C	rs72637739	.	.	0.2197	.	0.36	.	.	0.16	T	0.068	B	0.92	N	1	P	0.97	T	613.546	snp	FAO=150	FDP=310	FR=.	FRO=160	FSAF=56	FSAR=94	FSRF=46	FSRR=114	FWDB=-0.0177826	FXX=0	LEN=1	MLLD=151.452	OALT=A	OID=.	OMAPALT=A	OPOS=9165685
chr1	9171238	9171238	G	T	0.496894	160	322	1	intronic	GPR157	.	.	.	rs12135666	.	.	.	.	0.46	.	.	.	.	.	.	.	.	.	.	.	.	679.543	snp	FAO=160	FDP=319	FR=.	FRO=159	FSAF=91	FSAR=69	FSRF=79	FSRR=80	FWDB=-0.00182901	FXX=0.0123835	LEN=1	MLLD=67.379	OALT=T	OID=.	OMAPALT=T	OPOS=9171238
chr1	9307033	9307033	G	A	0.549801	138	251	1	exonic	H6PD	.	synonymous SNV	H6PD:NM_001282587:exon3:c.G669A:p.A223A,H6PD:NM_004285:exon3:c.G636A:p.A212A	rs7524046	.	.	0.2388	.	0.42	.	.	.	.	.	.	.	.	.	.	.	.	658.023	snp	FAO=138	FDP=250	FR=.	FRO=112	FSAF=60	FSAR=78	FSRF=34	FSRR=78	FWDB=0.0178421	FXX=0.00398391	LEN=1	MLLD=121.879	OALT=A	OID=.	OMAPALT=A	OPOS=9307033
chr1	9307138	9307138	T	C	0.529851	71	134	1	exonic	H6PD	.	synonymous SNV	H6PD:NM_001282587:exon3:c.T774C:p.A258A,H6PD:NM_004285:exon3:c.T741C:p.A247A	rs11121350	.	.	0.2395	.	0.44	.	.	.	.	.	.	.	.	.	.	.	.	326.505	snp	FAO=71	FDP=134	FR=.	FRO=63	FSAF=18	FSAR=53	FSRF=21	FSRR=42	FWDB=0.00741012	FXX=0	LEN=1	MLLD=151.927	OALT=C	OID=.	OMAPALT=C	OPOS=9307138
chr1	9324571	9324571	T	C	0.647059	22	34	1	exonic	H6PD	.	synonymous SNV	H6PD:NM_001282587:exon5:c.T2052C:p.Y684Y,H6PD:NM_004285:exon5:c.T2019C:p.Y673Y	rs9434742	.	.	0.3965	.	0.54	.	.	.	.	.	.	.	.	.	.	.	.	128.821	snp	FAO=22	FDP=34	FR=.	FRO=12	FSAF=7	FSAR=15	FSRF=3	FSRR=9	FWDB=0.0140605	FXX=0	LEN=1	MLLD=113.582	OALT=C	OID=.	OMAPALT=C	OPOS=9324571
chr1	9324670	9324670	A	G	0.558824	38	68	1	exonic	H6PD	.	synonymous SNV	H6PD:NM_001282587:exon5:c.A2151G:p.S717S,H6PD:NM_004285:exon5:c.A2118G:p.S706S	rs9434743	.	.	0.388	.	0.54	.	.	.	.	.	.	.	.	.	.	.	.	190.649	snp	FAO=38	FDP=68	FR=.	FRO=30	FSAF=18	FSAR=20	FSRF=14	FSRR=16	FWDB=0.00662194	FXX=0	LEN=1	MLLD=150.075	OALT=G	OID=.	OMAPALT=G	OPOS=9324670
chr1	9416151	9416151	G	A	0.285303	99	347	1	exonic	SPSB1	.	synonymous SNV	SPSB1:NM_025106:exon2:c.G201A:p.V67V	rs9435243	.	.	0.2323	.	0.45	.	.	.	.	.	.	.	.	.	.	.	.	193.848	snp	FAO=99	FDP=347	FR=.	FRO=248	FSAF=59	FSAR=40	FSRF=141	FSRR=107	FWDB=0.000252883	FXX=0	LEN=1	MLLD=195.366	OALT=A	OID=.	OMAPALT=A	OPOS=9416151
chr1	9416346	9416346	C	T	0.660952	347	525	1	exonic	SPSB1	.	synonymous SNV	SPSB1:NM_025106:exon2:c.C396T:p.L132L	rs3795309	.	.	0.299	.	0.32	.	.	.	.	.	.	.	.	.	.	.	.	1552.11	snp	FAO=266	FDP=399	FR=.	FRO=133	FSAF=125	FSAR=141	FSRF=65	FSRR=68	FWDB=-0.0468229	FXX=0.00249994	LEN=1	MLLD=181.891	OALT=T	OID=.	OMAPALT=T	OPOS=9416346
chr1	9642329	9642329	C	T	0.581395	175	301	1	intronic	SLC25A33	.	.	.	rs56026893	.	.	0.161	.	0.3	.	.	.	.	.	.	.	.	.	.	.	.	880.567	snp	FAO=175	FDP=301	FR=.	FRO=126	FSAF=71	FSAR=104	FSRF=65	FSRR=61	FWDB=0.00544098	FXX=0	LEN=1	MLLD=175.668	OALT=T	OID=.	OMAPALT=T	OPOS=9642329
chr1	9661348	9661348	C	A	0.285714	30	105	2	exonic	TMEM201	.	synonymous SNV	TMEM201:NM_001010866:exon5:c.C792A:p.T264T,TMEM201:NM_001130924:exon5:c.C792A:p.T264T	.	.	.	.	.	.	.	.	.	.	.	.	.	.	0.997	N	.	.	66.654	snp	FAO=30	FDP=105	FR=.	FRO=75	FSAF=11	FSAR=19	FSRF=31	FSRR=44	FWDB=0.0176981	FXX=0	LEN=1	MLLD=50.293	OALT=A	OID=.	OMAPALT=A	OPOS=9661348
chr1	9670834	9670834	C	T	0.382716	31	81	2	exonic	TMEM201	.	nonsynonymous SNV	TMEM201:NM_001130924:exon9:c.C1736T:p.P579L	rs4926472	.	.	0.8058	.	0.81	.	.	0.15	T	0.007	B	0.492	N	1	P	.	.	105.282	snp	FAO=31	FDP=80	FR=.	FRO=49	FSAF=17	FSAR=14	FSRF=33	FSRR=16	FWDB=0.0738692	FXX=0.0123442	LEN=1	MLLD=74.6569	OALT=T	OID=.	OMAPALT=T	OPOS=9670834
chr1	9782556	9782556	C	T	0.331707	68	205	1	intronic	PIK3CD	.	.	.	rs11589267	.	.	0.4613	.	0.49	.	.	.	.	.	.	.	.	.	.	.	.	173.717	snp	FAO=68	FDP=205	FR=.	FRO=137	FSAF=34	FSAR=34	FSRF=64	FSRR=73	FWDB=0.0161129	FXX=0	LEN=1	MLLD=72.1418	OALT=T	OID=.	OMAPALT=T	OPOS=9782556
chr1	9816620	9816620	T	C	1	80	80	1	intronic	CLSTN1	.	.	.	rs6680090	.	.	0.9532	.	1	.	.	.	.	.	.	.	.	.	.	.	.	773.398	snp	FAO=80	FDP=80	FR=.	FRO=0	FSAF=33	FSAR=47	FSRF=0	FSRR=0	FWDB=-0.00105021	FXX=0	LEN=1	MLLD=348.718	OALT=C	OID=.	OMAPALT=C	OPOS=9816620
chr1	10190884	10190884	A	T	0.726027	53	73	4	intronic	UBE4B	.	.	.	rs2295294	.	.	0.3926	.	0.68	.	.	.	.	.	.	.	.	.	.	.	.	333.927	snp	FAO=53	FDP=75	FR=.	FRO=22	FSAF=33	FSAR=20	FSRF=11	FSRR=11	FWDB=0.00236442	FXX=0	LEN=1	MLLD=103.567	OALT=T	OID=.	OMAPALT=T	OPOS=10190884
chr1	10318652	10318652	C	G	0.605634	43	71	2	exonic	KIF1B	.	synonymous SNV	KIF1B:NM_015074:exon4:c.C285G:p.A95A,KIF1B:NM_183416:exon4:c.C285G:p.A95A	rs12402052	.	.	0.2969	.	0.35	.	.	.	.	.	.	.	.	.	.	.	.	234.426	snp	FAO=43	FDP=71	FR=.	FRO=28	FSAF=27	FSAR=16	FSRF=9	FSRR=19	FWDB=-0.00722797	FXX=0	LEN=1	MLLD=95.8533	OALT=G	OID=.	OMAPALT=G	OPOS=10318652
chr1	10322054	10322054	G	A	0.689922	89	129	1	intronic	KIF1B	.	.	.	rs4846209	.	.	0.3488	.	0.4	.	.	.	.	.	.	.	.	.	.	.	.	551.334	snp	FAO=89	FDP=128	FR=.	FRO=39	FSAF=33	FSAR=56	FSRF=14	FSRR=25	FWDB=-0.00874783	FXX=0.00775134	LEN=1	MLLD=168.069	OALT=A	OID=.	OMAPALT=A	OPOS=10322054
chr1	10327407	10327407	A	T	0.608696	56	92	1	intronic	KIF1B	.	.	.	rs12141246	.	.	0.3499	.	0.45	.	.	.	.	.	.	.	.	.	.	.	.	294.448	snp	FAO=55	FDP=91	FR=.	FRO=36	FSAF=35	FSAR=20	FSRF=18	FSRR=18	FWDB=0.0403949	FXX=0.0108684	LEN=1	MLLD=69.7851	OALT=T	OID=.	OMAPALT=T	OPOS=10327407
chr1	10328338	10328338	C	T	0.632075	201	318	1	intronic	KIF1B	.	.	.	rs1339458	.	.	0.297	.	0.37	.	.	.	.	.	.	.	.	.	.	.	.	1106.65	snp	FAO=201	FDP=318	FR=.	FRO=117	FSAF=71	FSAR=130	FSRF=49	FSRR=68	FWDB=-0.0216783	FXX=0	LEN=1	MLLD=345.548	OALT=T	OID=.	OMAPALT=T	OPOS=10328338
chr1	10342629	10342629	G	A	1	192	192	1	intronic	KIF1B	.	.	.	rs3748576	.	.	0.603	.	0.98	.	.	.	.	.	.	.	.	.	.	.	.	1825.05	snp	FAO=191	FDP=191	FR=.	FRO=0	FSAF=95	FSAR=96	FSRF=0	FSRR=0	FWDB=-0.00469463	FXX=0.00520806	LEN=1	MLLD=75.916	OALT=A	OID=.	OMAPALT=A	OPOS=10342629
chr1	10355834	10355834	C	T	0.684783	63	92	2	intronic	KIF1B	.	.	.	rs3753037	CLINSIG=non-pathogenic;CLNDBN=not_specified;CLNREVSTAT=criteria_provided\x2c_single_submitter;CLNACC=RCV000154624.1;CLNDSDB=MedGen;CLNDSDBID=CN169374	.	0.297	.	0.36	.	.	.	.	.	.	.	.	.	.	.	.	381.982	snp	FAO=63	FDP=92	FR=.	FRO=29	FSAF=23	FSAR=40	FSRF=18	FSRR=11	FWDB=0.0309447	FXX=0	LEN=1	MLLD=66.3653	OALT=T	OID=.	OMAPALT=T	OPOS=10355834
chr1	10356562	10356562	C	A	0.721311	44	61	2	intronic	KIF1B	.	.	.	rs2275424	.	.	.	.	0.32	.	.	.	.	.	.	.	.	.	.	.	.	278.254	snp	FAO=44	FDP=62	FR=.	FRO=18	FSAF=42	FSAR=2	FSRF=16	FSRR=2	FWDB=0.00488927	FXX=0	LEN=1	MLLD=120.705	OALT=A	OID=.	OMAPALT=A	OPOS=10356562
chr1	10364385	10364385	C	T	0.649351	100	154	1	exonic	KIF1B	.	nonsynonymous SNV	KIF1B:NM_183416:exon21:c.C3142T:p.R1048C	rs376558549	.	.	0.0001	.	0.0005	.	.	0	D	1	D	.	.	1	D	-0.92	T	577.319	snp	FAO=101	FDP=155	FR=.	FRO=54	FSAF=58	FSAR=43	FSRF=40	FSRR=14	FWDB=-0.0171787	FXX=0	LEN=1	MLLD=213.266	OALT=T	OID=.	OMAPALT=T	OPOS=10364385
chr1	10384176	10384176	-	TTGAAA	0.878151	209	238	0	intronic	KIF1B	.	.	.	rs200163420	.	.	.	.	0.32	.	.	.	.	.	.	.	.	.	.	.	.	50	ins	.	.	FR=.	.	.	.	.	.	.	.	LEN=6	.	OALT=TTGAAA	OID=.	OMAPALT=CTTGAAA	OPOS=10384177
chr1	10394536	10394536	C	G	1	193	193	2	intronic	KIF1B	.	.	.	rs2276100	.	.	0.3271	.	0.39	.	.	.	.	.	.	.	.	.	.	.	.	1845.97	snp	FAO=193	FDP=193	FR=.	FRO=0	FSAF=103	FSAR=90	FSRF=0	FSRR=0	FWDB=0.0174894	FXX=0.00515437	LEN=1	MLLD=136.372	OALT=G	OID=.	OMAPALT=G	OPOS=10394536
chr1	10420918	10420918	G	A	1	231	231	1	intronic	KIF1B	.	.	.	rs3748578	.	.	.	.	0.33	.	.	.	.	.	.	.	.	.	.	.	.	2250.08	snp	FAO=235	FDP=235	FR=.	FRO=0	FSAF=144	FSAR=91	FSRF=0	FSRR=0	FWDB=0.0134316	FXX=0	LEN=1	MLLD=244.707	OALT=A	OID=.	OMAPALT=A	OPOS=10420918
chr1	10420937	10420937	C	T	1	236	236	1	intronic	KIF1B	.	.	.	rs3748579	.	.	0.3267	.	0.39	.	.	.	.	.	.	.	.	.	.	.	.	2263.82	snp	FAO=236	FDP=236	FR=.	FRO=0	FSAF=145	FSAR=91	FSRF=0	FSRR=0	FWDB=-0.00175434	FXX=0	LEN=1	MLLD=173.885	OALT=T	OID=.	OMAPALT=T	OPOS=10420937
chr1	10435324	10435324	C	A	0.972727	107	110	2	exonic	KIF1B	.	synonymous SNV	KIF1B:NM_015074:exon46:c.C5163A:p.T1721T	rs11121552	.	.	0.3006	.	0.35	.	.	.	.	.	.	.	.	.	.	.	.	979.884	snp	FAO=108	FDP=111	FR=.	FRO=3	FSAF=50	FSAR=58	FSRF=2	FSRR=1	FWDB=-0.0297674	FXX=0.00892777	LEN=1	MLLD=167.471	OALT=A	OID=.	OMAPALT=A	OPOS=10435324
chr1	10460485	10460485	T	C	1	37	37	1	exonic	PGD	.	synonymous SNV	PGD:NM_001304451:exon3:c.T120C:p.D40D,PGD:NM_001304452:exon3:c.T81C:p.D27D,PGD:NM_002631:exon3:c.T120C:p.D40D	rs1049887	.	.	0.3027	.	0.36	.	.	0	D	.	.	.	.	0	P	.	.	351.114	snp	FAO=37	FDP=37	FR=.	FRO=0	FSAF=22	FSAR=15	FSRF=0	FSRR=0	FWDB=0.0138656	FXX=0	LEN=1	MLLD=245.035	OALT=C	OID=.	OMAPALT=C	OPOS=10460485
chr1	10473196	10473196	C	T	1	213	213	1	exonic	PGD	.	synonymous SNV	PGD:NM_001304451:exon7:c.C666T:p.D222D,PGD:NM_001304452:exon8:c.C693T:p.D231D,PGD:NM_002631:exon8:c.C732T:p.D244D	rs2229687	.	.	0.3276	.	0.39	.	.	.	.	.	.	.	.	.	.	.	.	2036.89	snp	FAO=213	FDP=213	FR=.	FRO=0	FSAF=136	FSAR=77	FSRF=0	FSRR=0	FWDB=-0.01141	FXX=0	LEN=1	MLLD=212.298	OALT=T	OID=.	OMAPALT=T	OPOS=10473196
chr1	10479635	10479635	C	G	0.991453	116	117	1	intronic	PGD	.	.	.	rs2298570	.	.	0.4797	.	0.73	.	.	.	.	.	.	.	.	.	.	.	.	1167.22	snp	FAO=124	FDP=124	FR=.	FRO=0	FSAF=66	FSAR=58	FSRF=0	FSRR=0	FWDB=0.0177069	FXX=0.0236202	LEN=1	MLLD=150.791	OALT=G	OID=.	OMAPALT=G	OPOS=10479635
chr1	10479678	10479678	G	A	1	142	142	1	intronic	PGD	.	.	.	rs1889309	.	.	0.3013	.	0.35	.	.	.	.	.	.	.	.	.	.	.	.	1353.4	snp	FAO=142	FDP=142	FR=.	FRO=0	FSAF=65	FSAR=77	FSRF=0	FSRR=0	FWDB=-0.011469	FXX=0	LEN=1	MLLD=331.116	OALT=A	OID=.	OMAPALT=A	OPOS=10479678
chr1	10511544	10511544	C	T	0.6	42	70	3	exonic	APITD1-CORT,CORT	.	synonymous SNV	CORT:NM_001302:exon2:c.C210T:p.A70A,APITD1-CORT:NM_001243768:exon4:c.C324T:p.A108A,APITD1-CORT:NM_198544:exon5:c.C387T:p.A129A	rs628462	.	.	0.3972	.	0.49	.	.	.	.	.	.	.	.	.	.	.	.	230.01	snp	FAO=42	FDP=70	FR=.	FRO=28	FSAF=12	FSAR=30	FSRF=15	FSRR=13	FWDB=-0.00434993	FXX=0	LEN=1	MLLD=285.856	OALT=T	OID=.	OMAPALT=T	OPOS=10511544
chr1	10511589	10511589	T	C	1	68	68	1	exonic	APITD1-CORT,CORT	.	synonymous SNV	CORT:NM_001302:exon2:c.T255C:p.S85S,APITD1-CORT:NM_001243768:exon4:c.T369C:p.S123S,APITD1-CORT:NM_198544:exon5:c.T432C:p.S144S	rs666103	.	.	0.9375	.	0.94	.	.	.	.	.	.	.	.	.	.	.	.	661.672	snp	FAO=69	FDP=69	FR=.	FRO=0	FSAF=24	FSAR=45	FSRF=0	FSRR=0	FWDB=-0.0107302	FXX=0	LEN=1	MLLD=169.562	OALT=C	OID=.	OMAPALT=C	OPOS=10511589
chr1	10596341	10596341	C	T	0.367925	39	106	2	exonic	PEX14	.	synonymous SNV	PEX14:NM_004565:exon3:c.C156T:p.F52F	rs12375	.	.	0.3221	.	0.43	.	.	.	.	.	.	.	.	.	.	.	.	120.064	snp	FAO=39	FDP=106	FR=.	FRO=67	FSAF=18	FSAR=21	FSRF=36	FSRR=31	FWDB=-0.0145697	FXX=0	LEN=1	MLLD=59.301	OALT=T	OID=.	OMAPALT=T	OPOS=10596341
chr1	10689942	10689942	G	T	0.734694	36	49	5	exonic	PEX14	.	synonymous SNV	PEX14:NM_004565:exon9:c.G1032T:p.G344G	rs11539794	CLINSIG=non-pathogenic;CLNDBN=not_specified;CLNREVSTAT=criteria_provided\x2c_single_submitter;CLNACC=RCV000153681.2;CLNDSDB=MedGen;CLNDSDBID=CN169374	.	0.1897	.	0.2	.	.	.	.	.	.	.	.	.	.	.	.	241.529	snp	FAO=36	FDP=49	FR=.	FRO=13	FSAF=17	FSAR=19	FSRF=0	FSRR=13	FWDB=0.0179979	FXX=0	LEN=1	MLLD=204.449	OALT=T	OID=.	OMAPALT=T	OPOS=10689942
chr1	10708109	10708109	C	G	0.280488	23	82	2	exonic	CASZ1	.	nonsynonymous SNV	CASZ1:NM_001079843:exon16:c.G3246C:p.M1082I,CASZ1:NM_017766:exon16:c.G3246C:p.M1082I	.	.	.	.	.	.	.	.	0.31	T	0.002	B	0.588	N	0.985	N	.	.	29.9202	snp	FAO=20	FDP=79	FR=.	FRO=59	FSAF=0	FSAR=20	FSRF=11	FSRR=48	FWDB=0.0216482	FXX=0.0365809	LEN=1	MLLD=78.6847	OALT=G	OID=.	OMAPALT=G	OPOS=10708109
chr1	10713765	10713765	T	C	0.291667	70	240	2	exonic	CASZ1	.	synonymous SNV	CASZ1:NM_001079843:exon11:c.A2349G:p.S783S,CASZ1:NM_017766:exon11:c.A2349G:p.S783S	rs284294	.	.	0.5483	.	0.72	.	.	.	.	.	.	.	.	.	.	.	.	146.251	snp	FAO=70	FDP=240	FR=.	FRO=170	FSAF=35	FSAR=35	FSRF=72	FSRR=98	FWDB=0.0293521	FXX=0	LEN=1	MLLD=67.1906	OALT=C	OID=.	OMAPALT=C	OPOS=10713765
chr1	10719645	10719645	A	G	0.334601	88	263	1	intronic	CASZ1	.	.	.	rs475980	.	.	.	.	0.73	.	.	.	.	.	.	.	.	.	.	.	.	224.437	snp	FAO=88	FDP=263	FR=.	FRO=175	FSAF=39	FSAR=49	FSRF=87	FSRR=88	FWDB=-0.0387958	FXX=0	LEN=1	MLLD=197.614	OALT=G	OID=.	OMAPALT=G	OPOS=10719645
chr1	11008497	11008497	G	C	0.581152	111	191	1	exonic	C1orf127	.	synonymous SNV	C1orf127:NM_001170754:exon12:c.C1695G:p.G565G	rs1281017	.	.	0.1766	.	0.48	.	.	.	.	.	.	.	.	1	P	.	.	690	snp	FAO=129	FDP=209	FR=.	FRO=80	FSAF=45	FSAR=84	FSRF=27	FSRR=53	FWDB=0.132106	FXX=0.00476168	LEN=1	MLLD=82.8022	OALT=C	OID=.	OMAPALT=C	OPOS=11008497
chr1	11008695	11008695	T	C	0.686364	151	220	1	exonic	C1orf127	.	synonymous SNV	C1orf127:NM_001170754:exon12:c.A1497G:p.P499P	rs17036032	.	.	0.1353	.	0.45	.	.	.	.	.	.	.	.	1	P	.	.	920.215	snp	FAO=151	FDP=219	FR=.	FRO=68	FSAF=78	FSAR=73	FSRF=39	FSRR=29	FWDB=0.00332639	FXX=0.00454525	LEN=1	MLLD=300.593	OALT=C	OID=.	OMAPALT=C	OPOS=11008695
chr1	11014118	11014118	C	T	0.684211	91	133	1	exonic	C1orf127	.	nonsynonymous SNV	C1orf127:NM_001170754:exon10:c.G1057A:p.A353T	rs45537241	.	.	0.1513	.	0.43	.	.	0.43	T	0.009	B	0.336	N	1	P	1.88	T	547.672	snp	FAO=91	FDP=133	FR=.	FRO=42	FSAF=44	FSAR=47	FSRF=14	FSRR=28	FWDB=0.0215247	FXX=0	LEN=1	MLLD=101.834	OALT=T	OID=.	OMAPALT=T	OPOS=11014118
chr1	11015165	11015165	A	G	0.730284	463	634	2	exonic	C1orf127	.	nonsynonymous SNV	C1orf127:NM_001170754:exon9:c.T857C:p.I286T	rs75130475	.	.	0.1517	.	0.43	.	.	0.59	T	0.397	B	0.034	N	1	P	1.89	T	1939.93	snp	FAO=296	FDP=399	FR=.	FRO=103	FSAF=163	FSAR=133	FSRF=49	FSRR=54	FWDB=-0.00173552	FXX=0.00249994	LEN=1	MLLD=200.625	OALT=G	OID=.	OMAPALT=G	OPOS=11015165
chr1	11015325	11015325	C	T	0.764706	234	306	2	intronic	C1orf127	.	.	.	rs41274492	.	.	.	.	0.43	.	.	.	.	.	.	.	.	.	.	.	.	1581.83	snp	FAO=234	FDP=306	FR=.	FRO=72	FSAF=141	FSAR=93	FSRF=36	FSRR=36	FWDB=0.00320664	FXX=0	LEN=1	MLLD=337.024	OALT=T	OID=.	OMAPALT=T	OPOS=11015325
chr1	11017022	11017022	-	AG	0.576471	49	85	1	intronic	C1orf127	.	.	.	rs149410406	.	.	0.1486	.	0.46	.	.	.	.	.	.	.	.	.	.	.	.	110.764	ins	FAO=49	FDP=80	FR=.	FRO=31	FSAF=21	FSAR=28	FSRF=9	FSRR=22	FWDB=0.0125691	FXX=0.0588166	LEN=2	MLLD=213.294	OALT=AG	OID=.	OMAPALT=CAG	OPOS=11017023
chr1	11017609	11017609	T	C	0.664407	196	295	1	intronic	C1orf127	.	.	.	rs7511959	.	.	0.2002	.	0.7	.	.	.	.	.	.	.	.	.	.	.	.	1145.22	snp	FAO=197	FDP=296	FR=.	FRO=99	FSAF=109	FSAR=88	FSRF=63	FSRR=36	FWDB=0.0111879	FXX=0	LEN=1	MLLD=334.823	OALT=C	OID=.	OMAPALT=C	OPOS=11017609
chr1	11017617	11017617	G	C	0.667774	201	301	2	intronic	C1orf127	.	.	.	rs34691090	.	.	0.1992	.	0.48	.	.	.	.	.	.	.	.	.	.	.	.	1174.6	snp	FAO=201	FDP=301	FR=.	FRO=100	FSAF=109	FSAR=92	FSRF=63	FSRR=37	FWDB=0.00356909	FXX=0	LEN=1	MLLD=95.4018	OALT=C	OID=.	OMAPALT=C	OPOS=11017617
chr1	11017634	11017634	C	T	0.642384	194	302	4	intronic	C1orf127	.	.	.	rs35950437	.	.	0.1998	.	0.48	.	.	.	.	.	.	.	.	.	.	.	.	1087.27	snp	FAO=194	FDP=301	FR=.	FRO=107	FSAF=106	FSAR=88	FSRF=64	FSRR=43	FWDB=0.029665	FXX=0.0098681	LEN=1	MLLD=164.699	OALT=T	OID=.	OMAPALT=T	OPOS=11017634
chr1	11024353	11024353	A	G	0.729064	148	203	1	intronic	C1orf127	.	.	.	rs6659231	.	.	0.2489	.	0.54	.	.	.	.	.	.	.	.	.	.	.	.	949.747	snp	FAO=148	FDP=203	FR=.	FRO=55	FSAF=72	FSAR=76	FSRF=35	FSRR=20	FWDB=0.00149729	FXX=0	LEN=1	MLLD=219.16	OALT=G	OID=.	OMAPALT=G	OPOS=11024353
chr1	11024381	11024381	A	G	0.714286	145	203	2	intronic	C1orf127	.	.	.	rs6659326	.	.	.	.	0.87	.	.	.	.	.	.	.	.	.	.	.	.	949.747	snp	FAO=148	FDP=203	FR=.	FRO=55	FSAF=72	FSAR=76	FSRF=35	FSRR=20	FWDB=-0.00198843	FXX=0	LEN=1	MLLD=77.7299	OALT=G	OID=.	OMAPALT=G	OPOS=11024381
chr1	11024395	11024395	T	C	0.727723	147	202	1	intronic	C1orf127	.	.	.	rs11121663	.	.	.	.	0.55	.	.	.	.	.	.	.	.	.	.	.	.	941.446	snp	FAO=147	FDP=202	FR=.	FRO=55	FSAF=70	FSAR=77	FSRF=35	FSRR=20	FWDB=-0.0150478	FXX=0.00492587	LEN=1	MLLD=79.8398	OALT=C	OID=.	OMAPALT=C	OPOS=11024395
chr1	11087524	11087524	G	A	0.996865	318	319	2	exonic	MASP2	.	synonymous SNV	MASP2:NM_006610:exon11:c.C1479T:p.S493S	rs1782455	.	.	0.833	.	0.87	.	.	.	.	.	.	.	.	.	.	.	.	3055.78	snp	FAO=319	FDP=319	FR=.	FRO=0	FSAF=143	FSAR=176	FSRF=0	FSRR=0	FWDB=0.0542865	FXX=0.0031249	LEN=1	MLLD=180.04	OALT=A	OID=.	OMAPALT=A	OPOS=11087524
chr1	11090916	11090916	C	A	1	89	89	1	exonic	MASP2	.	nonsynonymous SNV	MASP2:NM_006610:exon9:c.G1111T:p.D371Y	rs12711521	.	.	0.8147	.	0.82	.	.	0.04	D	0.748	P	0.005	N	0	P	-0.28	T	857.024	snp	FAO=89	FDP=89	FR=.	FRO=0	FSAF=31	FSAR=58	FSRF=0	FSRR=0	FWDB=0.00665346	FXX=0	LEN=1	MLLD=175.077	OALT=A	OID=.	OMAPALT=A	OPOS=11090916
chr1	11095039	11095039	C	T	1	250	250	1	intronic	MASP2	.	.	.	rs6695096	.	.	.	.	0.87	.	.	.	.	.	.	.	.	.	.	.	.	2409.81	snp	FAO=250	FDP=250	FR=.	FRO=0	FSAF=113	FSAR=137	FSRF=0	FSRR=0	FWDB=0.012966	FXX=0	LEN=1	MLLD=178.772	OALT=T	OID=.	OMAPALT=T	OPOS=11095039
chr1	11105542	11105542	C	T	0.676923	88	130	1	exonic	MASP2	.	nonsynonymous SNV	MASP2:NM_006610:exon4:c.G467A:p.C156Y,MASP2:NM_139208:exon4:c.G467A:p.C156Y	rs41307788	.	.	0.0097	.	0.0099	.	.	0	D	1	D	0	D	1	D	-5.76	D	535.232	snp	FAO=88	FDP=129	FR=.	FRO=41	FSAF=52	FSAR=36	FSRF=24	FSRR=17	FWDB=-0.0262531	FXX=0.00769172	LEN=1	MLLD=76.1208	OALT=T	OID=.	OMAPALT=T	OPOS=11105542
chr1	11128001	11128001	A	G	1	164	164	1	intronic	EXOSC10	.	.	.	rs2791657	.	.	.	.	0.79	.	.	.	.	.	.	.	.	.	.	.	.	1566.65	snp	FAO=164	FDP=164	FR=.	FRO=0	FSAF=70	FSAR=94	FSRF=0	FSRR=0	FWDB=0.00831222	FXX=0	LEN=1	MLLD=172.562	OALT=G	OID=.	OMAPALT=G	OPOS=11128001
chr1	11128654	11128654	G	A	0.382979	72	188	1	intronic	EXOSC10	.	.	.	rs2791655	.	.	0.7124	.	0.8	.	.	.	.	.	.	.	.	.	.	.	.	247.135	snp	FAO=76	FDP=191	FR=.	FRO=115	FSAF=35	FSAR=41	FSRF=61	FSRR=54	FWDB=0.00821036	FXX=0	LEN=1	MLLD=164.603	OALT=A	OID=.	OMAPALT=A	OPOS=11128654
chr1	11132217	11132217	G	A	1	84	84	1	exonic	EXOSC10	.	synonymous SNV	EXOSC10:NM_002685:exon19:c.C2094T:p.R698R,EXOSC10:NM_001001998:exon20:c.C2169T:p.R723R	rs1130683	.	.	0.738	.	0.81	.	.	.	.	.	.	.	.	.	.	.	.	796.926	snp	FAO=84	FDP=84	FR=.	FRO=0	FSAF=46	FSAR=38	FSRF=0	FSRR=0	FWDB=-0.00243105	FXX=0	LEN=1	MLLD=209.269	OALT=A	OID=.	OMAPALT=A	OPOS=11132217
chr1	11141187	11141187	C	G	0.991031	221	223	2	exonic	EXOSC10	.	synonymous SNV	EXOSC10:NM_001001998:exon11:c.G1389C:p.P463P,EXOSC10:NM_002685:exon11:c.G1389C:p.P463P	rs2258621	.	.	0.7614	.	0.94	.	.	.	.	.	.	.	.	.	.	.	.	2096.05	snp	FAO=221	FDP=221	FR=.	FRO=0	FSAF=127	FSAR=94	FSRF=0	FSRR=0	FWDB=0.0232125	FXX=0.00896821	LEN=1	MLLD=60.0374	OALT=G	OID=.	OMAPALT=G	OPOS=11141187
chr1	11181985	11181985	G	A	0.326923	68	208	2	intronic	MTOR	.	.	.	rs41274510	.	.	0.0307	.	0.036	.	.	.	.	.	.	.	.	.	.	.	.	170.174	snp	FAO=68	FDP=208	FR=.	FRO=140	FSAF=23	FSAR=45	FSRF=52	FSRR=88	FWDB=0.0156744	FXX=0	LEN=1	MLLD=58.7791	OALT=A	OID=.	OMAPALT=A	OPOS=11181985
chr1	11187893	11187893	T	C	0.994737	189	190	1	intronic	MTOR	.	.	.	rs1770344	.	.	0.9997	.	1	.	.	.	.	.	.	.	.	.	.	.	.	1827.01	snp	FAO=191	FDP=191	FR=.	FRO=0	FSAF=109	FSAR=82	FSRF=0	FSRR=0	FWDB=-0.0291153	FXX=0	LEN=1	MLLD=180.105	OALT=C	OID=.	OMAPALT=C	OPOS=11187893
chr1	11205058	11205058	C	T	0.977941	266	272	1	exonic	MTOR	.	synonymous SNV	MTOR:NM_004958:exon33:c.G4731A:p.A1577A	rs1057079	.	.	0.735	.	0.82	.	.	.	.	.	.	.	.	.	.	.	.	2447.59	snp	FAO=267	FDP=272	FR=.	FRO=5	FSAF=130	FSAR=137	FSRF=3	FSRR=2	FWDB=0.028901	FXX=0	LEN=1	MLLD=73.3177	OALT=T	OID=.	OMAPALT=T	OPOS=11205058
chr1	11288758	11288758	G	A	0.726667	109	150	1	exonic	MTOR	.	synonymous SNV	MTOR:NM_004958:exon19:c.C2997T:p.N999N	rs1064261	.	.	0.7287	.	0.92	.	.	.	.	.	.	.	.	.	.	.	.	711.742	snp	FAO=109	FDP=149	FR=.	FRO=40	FSAF=56	FSAR=53	FSRF=13	FSRR=27	FWDB=0.0199151	FXX=0.00666622	LEN=1	MLLD=126.839	OALT=A	OID=.	OMAPALT=A	OPOS=11288758
chr1	11301714	11301714	A	G	0.6	75	125	1	exonic	MTOR	.	synonymous SNV	MTOR:NM_004958:exon10:c.T1437C:p.D479D	rs1135172	.	.	0.7285	.	0.88	.	.	.	.	.	.	.	.	.	.	.	.	394.975	snp	FAO=75	FDP=125	FR=.	FRO=50	FSAF=41	FSAR=34	FSRF=31	FSRR=19	FWDB=0.00160388	FXX=0.00793588	LEN=1	MLLD=191.742	OALT=G	OID=.	OMAPALT=G	OPOS=11301714
chr1	11561593	11561593	G	A	0.963303	105	109	2	exonic	PTCHD2	.	nonsynonymous SNV	PTCHD2:NM_020780:exon2:c.G544A:p.G182S	rs2817580	.	.	0.6342	.	0.67	.	.	0.62	T	0.008	B	.	.	1	P	1.99	T	962.394	snp	FAO=106	FDP=110	FR=.	FRO=4	FSAF=57	FSAR=49	FSRF=4	FSRR=0	FWDB=0.0359653	FXX=0	LEN=1	MLLD=324.077	OALT=A	OID=.	OMAPALT=A	OPOS=11561593
chr1	11575375	11575375	T	A	0.964602	218	226	1	intronic	PTCHD2	.	.	.	rs2594318	.	.	0.6339	.	0.68	.	.	.	.	.	.	.	.	.	.	.	.	2098.76	snp	FAO=220	FDP=220	FR=.	FRO=0	FSAF=101	FSAR=119	FSRF=0	FSRR=0	FWDB=-0.047088	FXX=0.0265475	LEN=1	MLLD=110.586	OALT=A	OID=.	OMAPALT=A	OPOS=11575375
chr1	11579470	11579470	G	A	0.994937	393	395	1	exonic	PTCHD2	.	nonsynonymous SNV	PTCHD2:NM_020780:exon8:c.G1948A:p.A650T	rs2072994	.	.	0.6157	.	0.74	.	.	0.46	T	0.004	B	0.603	N	1	P	-2.47	D	3734.86	snp	FAO=393	FDP=393	FR=.	FRO=0	FSAF=211	FSAR=182	FSRF=0	FSRR=0	FWDB=0.0290786	FXX=0.00506316	LEN=1	MLLD=184.248	OALT=A	OID=.	OMAPALT=A	OPOS=11579470
chr1	11708736	11708736	T	C	0.340625	109	320	1	UTR3	FBXO2	NM_012168:c.*15A>G	.	.	rs1055547	.	.	0.7477	.	0.8	.	.	.	.	.	.	.	.	.	.	.	.	289.054	snp	FAO=110	FDP=320	FR=.	FRO=210	FSAF=51	FSAR=59	FSRF=92	FSRR=118	FWDB=-0.00203473	FXX=0	LEN=1	MLLD=72.7717	OALT=C	OID=.	OMAPALT=C	OPOS=11708736
chr1	11710561	11710561	T	G	0.720524	165	229	2	exonic	FBXO2	.	nonsynonymous SNV	FBXO2:NM_012168:exon2:c.A353C:p.K118T	rs9614	.	.	0.1923	.	0.5	.	.	0.09	T	0.998	D	0.013	N	0.09	P	1.46	T	1064.74	snp	FAO=166	FDP=229	FR=.	FRO=63	FSAF=52	FSAR=114	FSRF=16	FSRR=47	FWDB=-0.0113143	FXX=0	LEN=1	MLLD=91.0015	OALT=G	OID=.	OMAPALT=G	OPOS=11710561
chr1	11766424	11766424	C	T	0.281818	62	220	2	exonic	DRAXIN	.	nonsynonymous SNV	DRAXIN:NM_198545:exon2:c.C109T:p.L37F	rs11121804	.	.	0.1587	.	0.29	.	.	0.6	T	0.571	P	0.17	N	1	P	0.89	T	123.5	snp	FAO=62	FDP=220	FR=.	FRO=158	FSAF=18	FSAR=44	FSRF=55	FSRR=103	FWDB=0.00183494	FXX=0	LEN=1	MLLD=56.4617	OALT=T	OID=.	OMAPALT=T	OPOS=11766424
chr1	11771988	11771988	A	G	0.596491	68	114	4	exonic	DRAXIN	.	synonymous SNV	DRAXIN:NM_198545:exon4:c.A723G:p.L241L	rs17037327	.	.	0.1319	.	0.16	.	.	.	.	.	.	.	.	.	.	.	.	360.803	snp	FAO=69	FDP=116	FR=.	FRO=47	FSAF=41	FSAR=28	FSRF=25	FSRR=22	FWDB=0.00737774	FXX=0	LEN=1	MLLD=81.5519	OALT=G	OID=.	OMAPALT=G	OPOS=11771988
chr1	11772340	11772340	G	A	0.715596	78	109	1	intronic	DRAXIN	.	.	.	rs2336034	.	.	.	.	0.13	.	.	.	.	.	.	.	.	.	.	.	.	498.928	snp	FAO=78	FDP=109	FR=.	FRO=31	FSAF=43	FSAR=35	FSRF=21	FSRR=10	FWDB=0.00591089	FXX=0	LEN=1	MLLD=75.577	OALT=A	OID=.	OMAPALT=A	OPOS=11772340
chr1	11779762	11779762	C	T	0.654378	142	217	1	UTR3	DRAXIN	NM_198545:c.*9C>T	.	.	rs12117076	.	.	0.3334	.	0.38	.	.	.	.	.	.	.	.	.	.	.	.	818.036	snp	FAO=142	FDP=216	FR=.	FRO=74	FSAF=64	FSAR=78	FSRF=33	FSRR=41	FWDB=0.00530522	FXX=0.00460808	LEN=1	MLLD=206.983	OALT=T	OID=.	OMAPALT=T	OPOS=11779762
chr1	11796240	11796240	C	T	0.590909	13	22	1	UTR5	AGTRAP	NM_001040195:c.-26C>T,NM_001040194:c.-26C>T,NM_001040197:c.-26C>T,NM_020350:c.-26C>T,NM_001040196:c.-26C>T	.	.	rs6668392	.	.	0.0312	.	0.082	.	.	.	.	.	.	.	.	.	.	.	.	73.9915	snp	FAO=13	FDP=22	FR=.	FRO=9	FSAF=6	FSAR=7	FSRF=4	FSRR=5	FWDB=-0.104416	FXX=0	LEN=1	MLLD=74.0348	OALT=T	OID=.	OMAPALT=T	OPOS=11796240
chr1	11851003	11851003	G	C	0.605351	181	299	1	intronic	MTHFR	.	.	.	rs3818762	.	.	0.2685	.	0.46	.	.	.	.	.	.	.	.	.	.	.	.	952.503	snp	FAO=181	FDP=299	FR=.	FRO=118	FSAF=87	FSAR=94	FSRF=54	FSRR=64	FWDB=0.0677292	FXX=0	LEN=1	MLLD=65.1388	OALT=C	OID=.	OMAPALT=C	OPOS=11851003
chr1	11854457	11854457	G	A	1	12	12	1	exonic	MTHFR	.	synonymous SNV	MTHFR:NM_005957:exon8:c.C1305T:p.F435F	rs4846051	CLINSIG=non-pathogenic;CLNDBN=not_specified;CLNREVSTAT=criteria_provided\x2c_single_submitter;CLNACC=RCV000153514.2;CLNDSDB=MedGen;CLNDSDBID=CN169374	.	0.997	.	1	.	.	.	.	.	.	.	.	.	.	.	.	107.815	snp	FAO=12	FDP=12	FR=.	FRO=0	FSAF=10	FSAR=2	FSRF=0	FSRR=0	FWDB=0.0612979	FXX=0	LEN=1	MLLD=113.273	OALT=A	OID=.	OMAPALT=A	OPOS=11854457
chr1	11854476	11854476	T	G	0.833333	10	12	3	exonic	MTHFR	.	nonsynonymous SNV	MTHFR:NM_005957:exon8:c.A1286C:p.E429A	rs1801131	CLINSIG=non-pathogenic|other|unknown|untested;CLNDBN=MTHFR_deficiency\x2c_thermolabile_type|Schizophrenia\x2c_susceptibility_to|Gastrointestinal_Stromal_Tumors|not_provided;CLNREVSTAT=no_assertion_criteria_provided|no_assertion_criteria_provided|no_assertion_criteria_provided|no_assertion_provided;CLNACC=RCV000003698.2|RCV000003699.2|RCV000144922.1|RCV000153515.2;CLNDSDB=MedGen|.|MedGen:OMIM:Orph…	.	0.3131	.	0.42	.	.	0.18	T	0.462	P	0	D	0	P	-0.78	T	75.9734	snp	FAO=10	FDP=12	FR=.	FRO=2	FSAF=8	FSAR=2	FSRF=2	FSRR=0	FWDB=0.00498844	FXX=0	LEN=1	MLLD=324.468	OALT=G	OID=.	OMAPALT=G	OPOS=11854476
chr1	11854671	11854671	C	A	0.713725	182	255	2	intronic	MTHFR	.	.	.	rs12121543	.	.	.	.	0.16	.	.	.	.	.	.	.	.	.	.	.	.	1141.18	snp	FAO=182	FDP=255	FR=.	FRO=73	FSAF=93	FSAR=89	FSRF=42	FSRR=31	FWDB=-0.00480255	FXX=0	LEN=1	MLLD=265.302	OALT=A	OID=.	OMAPALT=A	OPOS=11854671
chr1	11854755	11854755	G	A	0.281124	70	249	1	intronic	MTHFR	.	.	.	rs1994798	.	.	0.5876	.	0.78	.	.	.	.	.	.	.	.	.	.	.	.	137.291	snp	FAO=70	FDP=249	FR=.	FRO=179	FSAF=37	FSAR=33	FSRF=87	FSRR=92	FWDB=0.00597226	FXX=0	LEN=1	MLLD=67.1755	OALT=A	OID=.	OMAPALT=A	OPOS=11854755
chr1	11884555	11884555	A	G	1	228	228	1	exonic	CLCN6	.	nonsynonymous SNV	CLCN6:NM_001256959:exon7:c.A527G:p.E176G,CLCN6:NM_001286:exon8:c.A593G:p.E198G	rs198400	.	.	0.999	.	1	.	.	1	T	0.001	B	0	N	0	P	0.63	T	2209.66	snp	FAO=231	FDP=231	FR=.	FRO=0	FSAF=118	FSAR=113	FSRF=0	FSRR=0	FWDB=-0.00586525	FXX=0	LEN=1	MLLD=335.693	OALT=G	OID=.	OMAPALT=G	OPOS=11884555
chr1	11897592	11897592	A	G	0.628253	169	269	1	intronic	CLCN6	.	.	.	rs198406	.	.	0.4063	.	0.54	.	.	.	.	.	.	.	.	.	.	.	.	927.365	snp	FAO=169	FDP=269	FR=.	FRO=100	FSAF=86	FSAR=83	FSRF=57	FSRR=43	FWDB=0.000180648	FXX=0	LEN=1	MLLD=223.094	OALT=G	OID=.	OMAPALT=G	OPOS=11897592
chr1	11983206	11983206	A	G	0.269737	41	152	3	exonic	KIAA2013	.	synonymous SNV	KIAA2013:NM_138346:exon2:c.T1374C:p.F458F	rs3795408	.	.	0.5151	.	0.83	.	.	.	.	.	.	.	.	.	.	.	.	64.0287	snp	FAO=36	FDP=142	FR=.	FRO=106	FSAF=18	FSAR=18	FSRF=29	FSRR=77	FWDB=-0.0161625	FXX=0.0718907	LEN=1	MLLD=222.156	OALT=G	OID=.	OMAPALT=G	OPOS=11983206
chr1	12009955	12009955	C	T	0.333333	36	108	1	exonic	PLOD1	.	synonymous SNV	PLOD1:NM_000302:exon3:c.C294T:p.F98F	rs7529452	.	.	0.3119	.	0.46	.	.	.	.	.	.	.	.	.	.	.	.	103.15	snp	FAO=37	FDP=109	FR=.	FRO=72	FSAF=14	FSAR=23	FSRF=30	FSRR=42	FWDB=0.0248889	FXX=0	LEN=1	MLLD=80.1639	OALT=T	OID=.	OMAPALT=T	OPOS=12009955
chr1	12024235	12024235	C	T	0.315789	18	57	1	exonic	PLOD1	.	synonymous SNV	PLOD1:NM_000302:exon12:c.C1206T:p.N402N	rs1130529	.	.	0.321	.	0.52	.	.	.	.	.	.	.	.	.	.	.	.	50.303	snp	FAO=18	FDP=57	FR=.	FRO=39	FSAF=17	FSAR=1	FSRF=37	FSRR=2	FWDB=-0.036596	FXX=0	LEN=1	MLLD=67.3689	OALT=T	OID=.	OMAPALT=T	OPOS=12024235
chr1	12062205	12062205	A	G	0.393805	89	226	2	intronic	MFN2	.	.	.	rs2236057	.	.	0.6514	.	0.73	.	.	.	.	.	.	.	.	.	.	.	.	284.348	snp	FAO=89	FDP=226	FR=.	FRO=137	FSAF=47	FSAR=42	FSRF=67	FSRR=70	FWDB=-0.0988626	FXX=0	LEN=1	MLLD=61.2375	OALT=G	OID=.	OMAPALT=G	OPOS=12062205
chr1	12071680	12071680	A	G	0.398305	47	118	1	UTR3	MFN2	NM_014874:c.*58A>G,NM_001127660:c.*58A>G	.	.	rs1042842	.	.	0.6556	.	0.89	.	.	.	.	.	.	.	.	.	.	.	.	158.213	snp	FAO=47	FDP=118	FR=.	FRO=71	FSAF=24	FSAR=23	FSRF=34	FSRR=37	FWDB=-0.00299335	FXX=0	LEN=1	MLLD=70.6631	OALT=G	OID=.	OMAPALT=G	OPOS=12071680
chr1	12082926	12082926	A	G	0.391667	47	120	2	exonic	MIIP	.	nonsynonymous SNV	MIIP:NM_021933:exon4:c.A499G:p.K167E	rs2295283	.	.	0.7143	.	0.83	.	.	1	T	0	B	0.201	N	1	P	2.68	T	155.667	snp	FAO=47	FDP=120	FR=.	FRO=73	FSAF=28	FSAR=19	FSRF=36	FSRR=37	FWDB=-0.0377188	FXX=0	LEN=1	MLLD=183.118	OALT=G	OID=.	OMAPALT=G	OPOS=12082926
chr1	12175729	12175729	C	T	1	5	5	3	exonic	TNFRSF8	.	nonsynonymous SNV	TNFRSF8:NM_001281430:exon7:c.C556T:p.R186C,TNFRSF8:NM_001243:exon8:c.C889T:p.R297C	rs1763642	.	.	.	.	1	.	.	1	T	0	B	.	.	0	P	-0.37	T	38.3456	snp	FAO=5	FDP=5	FR=.	FRO=0	FSAF=1	FSAR=4	FSRF=0	FSRR=0	FWDB=-0.0125888	FXX=0	LEN=1	MLLD=186.153	OALT=T	OID=.	OMAPALT=T	OPOS=12175729
chr1	12248942	12248942	A	G	0.990991	220	222	3	exonic	TNFRSF1B	.	synonymous SNV	TNFRSF1B:NM_001066:exon2:c.A168G:p.K56K	rs945439	.	.	0.2421	.	0.27	.	.	.	.	.	.	.	.	.	.	.	.	2075.85	snp	FAO=221	FDP=221	FR=.	FRO=0	FSAF=61	FSAR=160	FSRF=0	FSRR=0	FWDB=0.0427677	FXX=0.00896821	LEN=1	MLLD=124.346	OALT=G	OID=.	OMAPALT=G	OPOS=12248942
chr1	12251765	12251765	T	G	1	67	67	1	intronic	TNFRSF1B	.	.	.	rs498906	.	.	.	.	0.34	.	.	.	.	.	.	.	.	.	.	.	.	651.961	snp	FAO=68	FDP=68	FR=.	FRO=0	FSAF=19	FSAR=49	FSRF=0	FSRR=0	FWDB=0.00789094	FXX=0	LEN=1	MLLD=82.9923	OALT=G	OID=.	OMAPALT=G	OPOS=12251765
chr1	12251808	12251808	T	G	1	70	70	3	ncRNA_exonic	MIR4632	.	.	.	rs653667	.	.	0.3672	.	0.4	.	.	.	.	.	.	.	.	.	.	.	.	677.133	snp	FAO=70	FDP=70	FR=.	FRO=0	FSAF=18	FSAR=52	FSRF=0	FSRR=0	FWDB=0.0111087	FXX=0	LEN=1	MLLD=325.641	OALT=G	OID=.	OMAPALT=G	OPOS=12251808
chr1	12252955	12252955	T	G	0.996711	303	304	1	exonic	TNFRSF1B	.	nonsynonymous SNV	TNFRSF1B:NM_001066:exon6:c.T587G:p.M196R	rs1061622	.	.	0.2406	.	0.28	.	.	0.18	T	0	B	0.217	N	1	P	0.18	T	2904.53	snp	FAO=303	FDP=303	FR=.	FRO=0	FSAF=142	FSAR=161	FSRF=0	FSRR=0	FWDB=0.00822727	FXX=0.00328937	LEN=1	MLLD=125.473	OALT=G	OID=.	OMAPALT=G	OPOS=12252955
chr1	12321247	12321247	G	T	0.706564	183	259	1	intronic	VPS13D	.	.	.	rs74819464	.	.	0.0436	.	0.05	.	.	.	.	.	.	.	.	.	.	.	.	1140.35	snp	FAO=183	FDP=259	FR=.	FRO=76	FSAF=98	FSAR=85	FSRF=37	FSRR=39	FWDB=-0.00311497	FXX=0	LEN=1	MLLD=64.7121	OALT=T	OID=.	OMAPALT=T	OPOS=12321247
chr1	12418700	12418700	T	C	0.994975	198	199	1	intronic	VPS13D	.	.	.	rs10864552	.	.	0.904	.	1	.	.	.	.	.	.	.	.	.	.	.	.	1915.87	snp	FAO=199	FDP=199	FR=.	FRO=0	FSAF=114	FSAR=85	FSRF=0	FSRR=0	FWDB=0.0326694	FXX=0	LEN=1	MLLD=172.549	OALT=C	OID=.	OMAPALT=C	OPOS=12418700
chr1	12638964	12638964	T	C	0.650538	121	186	1	exonic	DHRS3	.	synonymous SNV	DHRS3:NM_004753:exon4:c.A480G:p.P160P	rs2275875	.	.	0.8564	.	0.9	.	.	.	.	.	.	.	.	.	.	.	.	689.508	snp	FAO=121	FDP=186	FR=.	FRO=65	FSAF=48	FSAR=73	FSRF=20	FSRR=45	FWDB=-0.0251795	FXX=0	LEN=1	MLLD=228.873	OALT=C	OID=.	OMAPALT=C	OPOS=12638964
chr1	12776218	12776218	A	C	0.997191	355	356	1	exonic	AADACL3	.	unknown	UNKNOWN	rs3000860	.	.	.	.	0.92	.	.	.	.	.	.	.	.	.	.	.	.	3390.68	snp	FAO=355	FDP=355	FR=.	FRO=0	FSAF=186	FSAR=169	FSRF=0	FSRR=0	FWDB=0.0209468	FXX=0.00280891	LEN=1	MLLD=75.071	OALT=C	OID=.	OMAPALT=C	OPOS=12776218
chr1	12776344	12776344	A	T	1	345	345	1	exonic	AADACL3	.	unknown	UNKNOWN	rs3000859	.	.	0.8313	.	0.85	.	.	1	T	0	B	.	.	0	P	3.47	T	3310.68	snp	FAO=345	FDP=345	FR=.	FRO=0	FSAF=167	FSAR=178	FSRF=0	FSRR=0	FWDB=0.0165579	FXX=0	LEN=1	MLLD=216.091	OALT=T	OID=.	OMAPALT=T	OPOS=12776344
chr1	12779560	12779560	T	C	1	330	330	1	exonic	AADACL3	.	unknown	UNKNOWN	rs3010876	.	.	0.8294	.	0.94	.	.	.	.	.	.	.	.	.	.	.	.	3341.32	snp	FAO=349	FDP=349	FR=.	FRO=0	FSAF=199	FSAR=150	FSRF=0	FSRR=0	FWDB=0.0300816	FXX=0	LEN=1	MLLD=154.043	OALT=C	OID=.	OMAPALT=C	OPOS=12779560
chr1	12779618	12779618	T	C	0.989583	95	96	1	exonic	AADACL3	.	unknown	UNKNOWN	rs3010877	.	.	0.8295	.	0.94	.	.	1	T	0	B	0	N	0	P	4.21	T	906.94	snp	FAO=95	FDP=95	FR=.	FRO=0	FSAF=63	FSAR=32	FSRF=0	FSRR=0	FWDB=0.0032962	FXX=0.0104156	LEN=1	MLLD=339.059	OALT=C	OID=.	OMAPALT=C	OPOS=12779618
chr1	12785494	12785494	G	-	#VALUE!	156;172	360	1;1	exonic	AADACL3	.	unknown	UNKNOWN	.	.	ID=COSM1333383,COSM1333384;OCCURENCE=1(central_nervous_system),1(skin),3(large_intestine)	.	.	0.0007	.	.	.	.	.	.	.	.	.	.	.	.	3055.18	del;snp	FAO=175,150	FDP=325	FR=.,.	FRO=0	FSAF=86,83	FSAR=89,67	FSRF=0	FSRR=0	FWDB=-0.0100575,-0.00993463	FXX=0.0972195	LEN=1,1	MLLD=160.185,160.539	OALT=-,T	OID=.,.	OMAPALT=T,TT	OPOS=12785494,12785494
chr1	12785494	12785494	G	T	#VALUE!	156;172	360	1;1	exonic	AADACL3	.	unknown	UNKNOWN	rs7513079	.	.	0.732	.	0.83	.	.	1	T	0.132	B	0	N	1	P	3.52	T	3055.18	del;snp	FAO=175,150	FDP=325	FR=.,.	FRO=0	FSAF=86,83	FSAR=89,67	FSRF=0	FSRR=0	FWDB=-0.0100575,-0.00993463	FXX=0.0972195	LEN=1,1	MLLD=160.185,160.539	OALT=-,T	OID=.,.	OMAPALT=T,TT	OPOS=12785494,12785494
chr1	12820870	12820870	T	C	0.971963	104	107	3	exonic	C1orf158	.	nonsynonymous SNV	C1orf158:NM_152290:exon4:c.T571C:p.F191L	rs1132185	.	.	0.7894	.	0.92	.	.	0.58	T	0	B	0.011	N	1	P	1.17	T	1015.83	snp	FAO=106	FDP=106	FR=.	FRO=0	FSAF=67	FSAR=39	FSRF=0	FSRR=0	FWDB=-0.0172114	FXX=0.00934492	LEN=1	MLLD=231.336	OALT=C	OID=.	OMAPALT=C	OPOS=12820870
chr1	12835868	12835868	T	C	0.993506	306	308	1	exonic	PRAMEF12	.	nonsynonymous SNV	PRAMEF12:NM_001080830:exon2:c.T470C:p.M157T	rs1812242	.	.	0.8035	.	0.85	.	.	0.56	T	0	B	0.017	N	1	P	5.51	T	2949.63	snp	FAO=308	FDP=308	FR=.	FRO=0	FSAF=179	FSAR=129	FSRF=0	FSRR=0	FWDB=0.0123793	FXX=0.0064514	LEN=1	MLLD=178.117	OALT=C	OID=.	OMAPALT=C	OPOS=12835868
chr1	12837634	12837634	T	A	0.99061	211	213	2	exonic	PRAMEF12	.	synonymous SNV	PRAMEF12:NM_001080830:exon3:c.T1344A:p.I448I	rs848578	.	.	0.8117	.	0.84	.	.	.	.	.	.	.	.	.	.	.	.	1982.25	snp	FAO=211	FDP=211	FR=.	FRO=0	FSAF=114	FSAR=97	FSRF=0	FSRR=0	FWDB=0.0489804	FXX=0.00938923	LEN=1	MLLD=63.2264	OALT=A	OID=.	OMAPALT=A	OPOS=12837634
chr1	12854530	12854530	C	G	0.995516	222	223	2	exonic	PRAMEF1	.	nonsynonymous SNV	PRAMEF1:NM_023013:exon3:c.C754G:p.Q252E	rs1063776	.	.	0.856	.	0.93	.	.	1	T	0	B	0.56	N	1	P	5.57	T	2105.49	snp	FAO=222	FDP=222	FR=.	FRO=0	FSAF=117	FSAR=105	FSRF=0	FSRR=0	FWDB=-0.00144535	FXX=0.0044841	LEN=1	MLLD=68.5141	OALT=G	OID=.	OMAPALT=G	OPOS=12854530
chr1	12854713	12854713	G	T	0.964286	108	112	2	intronic	PRAMEF1	.	.	.	rs11121979	.	.	.	.	0.56	.	.	.	.	.	.	.	.	.	.	.	.	965.193	snp	FAO=108	FDP=112	FR=.	FRO=4	FSAF=49	FSAR=59	FSRF=0	FSRR=4	FWDB=-0.116209	FXX=0	LEN=1	MLLD=74.7052	OALT=T	OID=.	OMAPALT=T	OPOS=12854713
chr1	12855835	12855835	C	G	1	154	154	3	exonic	PRAMEF1	.	nonsynonymous SNV	PRAMEF1:NM_001294139:exon2:c.C380G:p.A127G,PRAMEF1:NM_023013:exon4:c.C1115G:p.A372G	rs1063795	.	.	.	.	1	.	.	0.09	T	0.005	B	0	N	1	P	2.59	T	1481.62	snp	FAO=155	FDP=155	FR=.	FRO=0	FSAF=79	FSAR=76	FSRF=0	FSRR=0	FWDB=0.0522526	FXX=0	LEN=1	MLLD=61.2985	OALT=G	OID=.	OMAPALT=G	OPOS=12855835
chr1	12855845	12855845	G	C	1	147	147	2	exonic	PRAMEF1	.	synonymous SNV	PRAMEF1:NM_001294139:exon2:c.G390C:p.R130R,PRAMEF1:NM_023013:exon4:c.G1125C:p.R375R	rs1063797	.	.	.	.	1	.	.	.	.	.	.	.	.	.	.	.	.	1472.45	snp	FAO=154	FDP=154	FR=.	FRO=0	FSAF=79	FSAR=75	FSRF=0	FSRR=0	FWDB=-0.00757413	FXX=0.0064512	LEN=1	MLLD=167.09	OALT=C	OID=.	OMAPALT=C	OPOS=12855845
chr1	12855878	12855878	A	C	0.484277	77	159	3	exonic	PRAMEF1	.	nonsynonymous SNV	PRAMEF1:NM_001294139:exon2:c.A423C:p.R141S,PRAMEF1:NM_023013:exon4:c.A1158C:p.R386S	rs1052908	.	.	.	.	0.44	.	.	0.27	T	0	B	0.182	N	1	P	3.13	T	321.013	snp	FAO=77	FDP=159	FR=.	FRO=82	FSAF=41	FSAR=36	FSRF=38	FSRR=44	FWDB=-0.0116232	FXX=0	LEN=1	MLLD=237.275	OALT=C	OID=.	OMAPALT=C	OPOS=12855878
chr1	12856010	12856010	C	G	0.333333	6	18	1	exonic	PRAMEF1	.	nonsynonymous SNV	PRAMEF1:NM_001294139:exon2:c.C555G:p.F185L,PRAMEF1:NM_023013:exon4:c.C1290G:p.F430L	rs61775053	.	.	.	.	0.49	.	.	1	T	0.006	B	0.932	N	1	N	0.91	T	23.5737	snp	FAO=6	FDP=18	FR=.	FRO=12	FSAF=6	FSAR=0	FSRF=8	FSRR=4	FWDB=-0.019699	FXX=0	LEN=1	MLLD=69.7239	OALT=G	OID=.	OMAPALT=G	OPOS=12856010
chr1	12856087	12856087	C	T	0.294118	5	17	5	exonic	PRAMEF1	.	nonsynonymous SNV	PRAMEF1:NM_001294139:exon2:c.C632T:p.P211L,PRAMEF1:NM_023013:exon4:c.C1367T:p.P456L	rs141070565	.	.	0.0335	.	0.095	.	.	0.49	T	0.939	P	0.877	N	1	N	0.72	T	18.7107	snp	FAO=5	FDP=17	FR=.	FRO=12	FSAF=3	FSAR=2	FSRF=5	FSRR=7	FWDB=-0.0293032	FXX=0	LEN=1	MLLD=312.521	OALT=T	OID=.	OMAPALT=T	OPOS=12856087
chr1	12856105	12856105	C	G	0.25	3	12	1	exonic	PRAMEF1	.	stopgain	PRAMEF1:NM_001294139:exon2:c.C650G:p.S217X,PRAMEF1:NM_023013:exon4:c.C1385G:p.S462X	rs146835774	.	.	.	.	0.14	.	.	0.15	T	.	.	0	N	1	N	.	.	18.6262	snp	FAO=4	FDP=12	FR=.	FRO=8	FSAF=2	FSAR=2	FSRF=4	FSRR=4	FWDB=0.0244068	FXX=0	LEN=1	MLLD=92.2197	OALT=G	OID=.	OMAPALT=G	OPOS=12856105
chr1	12856111	12856111	C	T	0.4	4	10	2	exonic	PRAMEF1	.	nonsynonymous SNV	PRAMEF1:NM_001294139:exon2:c.C656T:p.P219L,PRAMEF1:NM_023013:exon4:c.C1391T:p.P464L	rs61775054	.	.	.	.	0.5	.	.	0.58	T	0.097	B	0	N	1	N	5.17	T	21.113	snp	FAO=4	FDP=10	FR=.	FRO=6	FSAF=3	FSAR=1	FSRF=2	FSRR=4	FWDB=-0.0783968	FXX=0	LEN=1	MLLD=190.5	OALT=T	OID=.	OMAPALT=T	OPOS=12856111
chr1	12884981	12884981	T	C	0.163717	37	226	1	exonic	PRAMEF11	.	unknown	UNKNOWN	rs4989318	.	.	0.0519	.	0.059	.	.	0.41	T	0	B	0.035	N	1	N	0.48	T	31.559	snp	FAO=41	FDP=230	FR=.	FRO=189	FSAF=19	FSAR=22	FSRF=102	FSRR=87	FWDB=-0.000234248	FXX=0.00432882	LEN=1	MLLD=193.499	OALT=C	OID=.	OMAPALT=C	OPOS=12884981
chr1	12907379	12907379	T	C	0.428994	145	338	1	exonic	HNRNPCL1,HNRNPCL3,HNRNPCL4	.	nonsynonymous SNV	HNRNPCL3:NM_001146181:exon1:c.A764G:p.D255G,HNRNPCL4:NM_001302551:exon1:c.A764G:p.D255G,HNRNPCL1:NM_001013631:exon2:c.A764G:p.D255G	rs74055698	.	.	.	.	0.38	.	.	0.44	T	0.999	D	0.009	U	0.885	P	2.73	T	515.748	snp	FAO=146	FDP=339	FR=.	FRO=193	FSAF=106	FSAR=40	FSRF=130	FSRR=63	FWDB=-0.00612969	FXX=0	LEN=1	MLLD=175.256	OALT=C	OID=.	OMAPALT=C	OPOS=12907379
chr1	12907837	12907837	C	T	0.492521	461	936	2	exonic	HNRNPCL1,HNRNPCL3,HNRNPCL4	.	synonymous SNV	HNRNPCL3:NM_001146181:exon1:c.G306A:p.A102A,HNRNPCL4:NM_001302551:exon1:c.G306A:p.A102A,HNRNPCL1:NM_001013631:exon2:c.G306A:p.A102A	rs1736811	.	.	.	.	0.51	.	.	.	.	.	.	.	.	.	.	.	.	829.824	snp	FAO=198	FDP=399	FR=.	FRO=201	FSAF=83	FSAR=115	FSRF=97	FSRR=104	FWDB=-0.00447924	FXX=0.00249994	LEN=1	MLLD=144.855	OALT=T	OID=.	OMAPALT=T	OPOS=12907837
chr1	12907885	12907885	T	C	0.383908	334	870	1	exonic	HNRNPCL1,HNRNPCL3,HNRNPCL4	.	synonymous SNV	HNRNPCL3:NM_001146181:exon1:c.A258G:p.A86A,HNRNPCL4:NM_001302551:exon1:c.A258G:p.A86A,HNRNPCL1:NM_001013631:exon2:c.A258G:p.A86A	rs848418	.	.	.	.	0.96	.	.	.	.	.	.	.	.	.	.	.	.	515.368	snp	FAO=160	FDP=400	FR=.	FRO=240	FSAF=92	FSAR=68	FSRF=99	FSRR=141	FWDB=-0.0105677	FXX=0	LEN=1	MLLD=57.7055	OALT=C	OID=.	OMAPALT=C	OPOS=12907885
chr1	12908080	12908080	C	T	0.266254	86	323	3	exonic	HNRNPCL1,HNRNPCL3,HNRNPCL4	.	synonymous SNV	HNRNPCL3:NM_001146181:exon1:c.G63A:p.G21G,HNRNPCL4:NM_001302551:exon1:c.G63A:p.G21G,HNRNPCL1:NM_001013631:exon2:c.G63A:p.G21G	rs41279490	.	.	0.0013	.	0.2	.	.	.	.	.	.	.	.	.	.	.	.	150.754	snp	FAO=86	FDP=323	FR=.	FRO=237	FSAF=39	FSAR=47	FSRF=128	FSRR=109	FWDB=-0.0130241	FXX=0	LEN=1	MLLD=57.8911	OALT=T	OID=.	OMAPALT=T	OPOS=12908080
chr1	12908130	12908130	C	T	0.274691	89	324	1	exonic	HNRNPCL1,HNRNPCL3,HNRNPCL4	.	nonsynonymous SNV	HNRNPCL3:NM_001146181:exon1:c.G13A:p.V5I,HNRNPCL4:NM_001302551:exon1:c.G13A:p.V5I,HNRNPCL1:NM_001013631:exon2:c.G13A:p.V5I	rs41279492	.	.	0.012	.	0.19	.	.	0.35	T	0.644	P	0.224	N	0.997	N	2.78	T	163.394	snp	FAO=89	FDP=325	FR=.	FRO=236	FSAF=40	FSAR=49	FSRF=125	FSRR=111	FWDB=-0.00305075	FXX=0	LEN=1	MLLD=182.183	OALT=T	OID=.	OMAPALT=T	OPOS=12908130
chr1	12908234	12908234	C	T	0.295681	89	301	1	UTR5	HNRNPCL1,HNRNPCL3	NM_001013631:c.-92G>A;NM_001146181:c.-92G>A	.	.	rs12568448	.	.	.	.	0.011	.	.	.	.	.	.	.	.	.	.	.	.	186.898	snp	FAO=89	FDP=301	FR=.	FRO=212	FSAF=51	FSAR=38	FSRF=96	FSRR=116	FWDB=-0.0146009	FXX=0	LEN=1	MLLD=241.566	OALT=T	OID=.	OMAPALT=T	OPOS=12908234
chr1	12908236	12908236	G	T	0.277592	83	299	4	UTR5	HNRNPCL1	NM_001013631:c.-94C>A	.	.	rs1736809	.	.	.	.	0.022	.	.	.	.	.	.	.	.	.	.	.	.	152.892	snp	FAO=82	FDP=298	FR=.	FRO=216	FSAF=33	FSAR=49	FSRF=111	FSRR=105	FWDB=-0.0141064	FXX=0.00334437	LEN=1	MLLD=322.532	OALT=T	OID=.	OMAPALT=T	OPOS=12908236
chr1	12918819	12918819	C	T	0.46748	115	246	1	intronic	PRAMEF2	.	.	.	rs9659511	.	.	0.1364	.	0.32	.	.	.	.	.	.	.	.	.	.	.	.	459.6	snp	FAO=116	FDP=246	FR=.	FRO=130	FSAF=68	FSAR=48	FSRF=77	FSRR=53	FWDB=0.0054207	FXX=0.00404842	LEN=1	MLLD=342.932	OALT=T	OID=.	OMAPALT=T	OPOS=12918819
chr1	12918891	12918891	A	C	0.256705	67	261	1	exonic	PRAMEF2	.	synonymous SNV	PRAMEF2:NM_023014:exon2:c.A27C:p.L9L	rs77229081	.	.	0.0432	.	0.24	.	.	.	.	.	.	.	.	.	.	.	.	113.026	snp	FAO=67	FDP=260	FR=.	FRO=193	FSAF=36	FSAR=31	FSRF=107	FSRR=86	FWDB=-0.00955846	FXX=0.00383127	LEN=1	MLLD=162.961	OALT=C	OID=.	OMAPALT=C	OPOS=12918891
chr1	12918963	12918963	G	T	0.210728	55	261	3	exonic	PRAMEF2	.	nonsynonymous SNV	PRAMEF2:NM_023014:exon2:c.G99T:p.R33S	rs9661554	.	.	0.1135	.	0.14	.	.	0.43	T	0.843	P	0.355	N	1	P	3.6	T	63.1943	snp	FAO=55	FDP=260	FR=.	FRO=205	FSAF=29	FSAR=26	FSRF=109	FSRR=96	FWDB=-0.0145212	FXX=0.00383127	LEN=1	MLLD=217.973	OALT=T	OID=.	OMAPALT=T	OPOS=12918963
chr1	12919064	12919064	T	G	0.496377	137	276	1	exonic	PRAMEF2	.	nonsynonymous SNV	PRAMEF2:NM_023014:exon2:c.T200G:p.V67G	rs3204790	.	.	0.1507	.	0.33	.	.	1	T	0	B	0	N	1	P	3.72	T	591.804	snp	FAO=139	FDP=278	FR=.	FRO=139	FSAF=82	FSAR=57	FSRF=75	FSRR=64	FWDB=0.0629019	FXX=0.0035841	LEN=1	MLLD=115.413	OALT=G	OID=.	OMAPALT=G	OPOS=12919064
chr1	12919079	12919079	C	G	0.284173	79	278	1	exonic	PRAMEF2	.	nonsynonymous SNV	PRAMEF2:NM_023014:exon2:c.C215G:p.T72R	rs9659529	.	.	0.1117	.	0.16	.	.	0.35	T	0.758	P	0	N	1	P	2.79	T	155.935	snp	FAO=79	FDP=278	FR=.	FRO=199	FSAF=48	FSAR=31	FSRF=109	FSRR=90	FWDB=-0.010007	FXX=0.0035841	LEN=1	MLLD=263.63	OALT=G	OID=.	OMAPALT=G	OPOS=12919079
chr1	12919111	12919111	G	A	0.215827	60	278	2	exonic	PRAMEF2	.	nonsynonymous SNV	PRAMEF2:NM_023014:exon2:c.G247A:p.E83K	rs9728577	.	.	0.0389	.	0.23	.	.	0.05	D	0.012	B	0.467	N	1	N	3.61	T	71.6965	snp	FAO=60	FDP=277	FR=.	FRO=217	FSAF=34	FSAR=26	FSRF=122	FSRR=95	FWDB=0.0473638	FXX=0.00359699	LEN=1	MLLD=58.855	OALT=A	OID=.	OMAPALT=A	OPOS=12919111
chr1	12919173	12919173	A	G	0.503676	137	272	1	intronic	PRAMEF2	.	.	.	rs9308464	.	.	0.1335	.	0.34	.	.	.	.	.	.	.	.	.	.	.	.	580.466	snp	FAO=136	FDP=271	FR=.	FRO=135	FSAF=79	FSAR=57	FSRF=72	FSRR=63	FWDB=-0.02298	FXX=0.00367634	LEN=1	MLLD=242.847	OALT=G	OID=.	OMAPALT=G	OPOS=12919173
chr1	12919872	12919872	T	G	0.268908	32	119	2	exonic	PRAMEF2	.	nonsynonymous SNV	PRAMEF2:NM_023014:exon3:c.T612G:p.I204M	rs3204798	.	.	0.045	.	0.23	.	.	0.11	T	0.002	B	0.135	N	1	N	5.31	T	64.0097	snp	FAO=32	FDP=119	FR=.	FRO=87	FSAF=23	FSAR=9	FSRF=52	FSRR=35	FWDB=-0.00702754	FXX=0	LEN=1	MLLD=167.772	OALT=G	OID=.	OMAPALT=G	OPOS=12919872
chr1	12919891	12919891	G	T	0.252101	30	119	2	exonic	PRAMEF2	.	stopgain	PRAMEF2:NM_023014:exon3:c.G631T:p.E211X	rs75411676	.	.	0.0449	.	0.23	.	.	0.06	T	.	.	0.611	N	1	A	.	.	56.0283	snp	FAO=30	FDP=117	FR=.	FRO=87	FSAF=21	FSAR=9	FSRF=52	FSRR=35	FWDB=-0.00246702	FXX=0.0168053	LEN=1	MLLD=214.562	OALT=T	OID=.	OMAPALT=T	OPOS=12919891
chr1	12919928	12919928	A	G	0.283439	89	314	3	exonic	PRAMEF2	.	nonsynonymous SNV	PRAMEF2:NM_023014:exon3:c.A668G:p.K223R	rs72472698	.	.	0.1124	.	0.14	.	.	0.55	T	0.935	P	0.016	N	1	P	2.36	T	173.657	snp	FAO=89	FDP=314	FR=.	FRO=225	FSAF=39	FSAR=50	FSRF=119	FSRR=106	FWDB=0.0419498	FXX=0	LEN=1	MLLD=58.5405	OALT=G	OID=.	OMAPALT=G	OPOS=12919928
chr1	12919934	12919934	A	G	0.321767	102	317	1	exonic	PRAMEF2	.	nonsynonymous SNV	PRAMEF2:NM_023014:exon3:c.A674G:p.Y225C	rs3204805	.	.	0.1461	.	0.31	.	.	0.02	D	0.022	B	0.014	N	1	P	2.48	T	243.29	snp	FAO=102	FDP=317	FR=.	FRO=215	FSAF=45	FSAR=57	FSRF=116	FSRR=99	FWDB=-0.00322569	FXX=0.00314456	LEN=1	MLLD=76.549	OALT=G	OID=.	OMAPALT=G	OPOS=12919934
chr1	12919963	12919963	T	G	0.282675	93	329	3	exonic	PRAMEF2	.	nonsynonymous SNV	PRAMEF2:NM_023014:exon3:c.T703G:p.C235G	rs72472699	.	.	.	.	0.16	.	.	0.14	T	0	B	0.012	N	1	P	2.5	T	180.065	snp	FAO=93	FDP=329	FR=.	FRO=236	FSAF=39	FSAR=54	FSRF=123	FSRR=113	FWDB=-0.050742	FXX=0	LEN=1	MLLD=57.2362	OALT=G	OID=.	OMAPALT=G	OPOS=12919963
chr1	12920067	12920067	C	G	0.295139	85	288	2	exonic	PRAMEF2	.	synonymous SNV	PRAMEF2:NM_023014:exon3:c.C807G:p.L269L	rs17038709	.	.	0.1139	.	0.14	.	.	.	.	.	.	.	.	.	.	.	.	179.259	snp	FAO=85	FDP=287	FR=.	FRO=202	FSAF=29	FSAR=56	FSRF=102	FSRR=100	FWDB=0.0114824	FXX=0.0034721	LEN=1	MLLD=346.28	OALT=G	OID=.	OMAPALT=G	OPOS=12920067
chr1	12921110	12921110	A	G	0.392405	31	79	2	exonic	PRAMEF2	.	nonsynonymous SNV	PRAMEF2:NM_023014:exon4:c.A901G:p.T301A	rs12139546	.	.	0.1127	.	0.14	.	.	0.11	T	0.776	P	0	D	1	P	0.69	T	106.345	snp	FAO=31	FDP=79	FR=.	FRO=48	FSAF=11	FSAR=20	FSRF=29	FSRR=19	FWDB=-0.00980791	FXX=0	LEN=1	MLLD=124.831	OALT=G	OID=.	OMAPALT=G	OPOS=12921110
chr1	12921127	12921127	A	G	0.432099	35	81	1	exonic	PRAMEF2	.	synonymous SNV	PRAMEF2:NM_023014:exon4:c.A918G:p.L306L	rs12139549	.	.	0.2555	.	0.43	.	.	.	.	.	.	.	.	.	.	.	.	133.933	snp	FAO=35	FDP=81	FR=.	FRO=46	FSAF=15	FSAR=20	FSRF=25	FSRR=21	FWDB=-0.0335398	FXX=0	LEN=1	MLLD=67.0886	OALT=G	OID=.	OMAPALT=G	OPOS=12921127
chr1	12921132	12921132	A	G	0.395062	32	81	1	exonic	PRAMEF2	.	nonsynonymous SNV	PRAMEF2:NM_023014:exon4:c.A923G:p.E308G	rs12139550	.	.	0.1117	.	0.14	.	.	0.06	T	0.38	B	0.328	N	1	P	0.79	T	110.59	snp	FAO=32	FDP=81	FR=.	FRO=49	FSAF=11	FSAR=21	FSRF=28	FSRR=21	FWDB=-0.00553262	FXX=0.0121936	LEN=1	MLLD=311.633	OALT=G	OID=.	OMAPALT=G	OPOS=12921132
chr1	12921332	12921333	TG	CA	0.335664	48	143	1	exonic	PRAMEF2	.	nonframeshift substitution	PRAMEF2:NM_023014:exon4:c.1123_1124CA	.	.	.	.	.	.	.	.	.	.	.	.	.	.	.	.	.	.	240.701	mnp	FAO=49	FDP=144	FR=.,HEALED	FRO=78	FSAF=22	FSAR=27	FSRF=37	FSRR=41	FWDB=-0.0175294	FXX=0	LEN=2	MLLD=165.078	OALT=CA	OID=.	OMAPALT=CA	OPOS=12921332
chr1	13183032	13183032	C	T	0.640653	353	551	1	exonic	HNRNPCL2	.	nonsynonymous SNV	HNRNPCL2:NM_001136561:exon2:c.G841A:p.E281K	rs55971446	.	.	0.0368	.	0.07	.	.	.	.	.	.	.	.	.	.	.	.	1334.94	snp	FAO=248	FDP=399	FR=.	FRO=151	FSAF=134	FSAR=114	FSRF=71	FSRR=80	FWDB=0.0210189	FXX=0.00249994	LEN=1	MLLD=294.241	OALT=T	OID=.	OMAPALT=T	OPOS=13183032
chr1	13183439	13183439	T	C	0.630719	193	306	1	exonic	HNRNPCL2	.	nonsynonymous SNV	HNRNPCL2:NM_001136561:exon2:c.A434G:p.H145R	rs28713604	.	.	.	.	0.82	.	.	.	.	.	.	.	.	.	.	.	.	1058.42	snp	FAO=193	FDP=306	FR=.	FRO=113	FSAF=107	FSAR=86	FSRF=46	FSRR=67	FWDB=-0.00901777	FXX=0	LEN=1	MLLD=95.2248	OALT=C	OID=.	OMAPALT=C	OPOS=13183439
chr1	13802325	13802325	T	C	1	111	111	2	exonic	LRRC38	.	nonsynonymous SNV	LRRC38:NM_001010847:exon2:c.A874G:p.K292E	rs3013105	.	.	.	.	0.62	.	.	1	T	0	B	0.083	N	1	P	0.28	T	1057.47	snp	FAO=111	FDP=111	FR=.	FRO=0	FSAF=44	FSAR=67	FSRF=0	FSRR=0	FWDB=-0.0117652	FXX=0	LEN=1	MLLD=282.401	OALT=C	OID=.	OMAPALT=C	OPOS=13802325
chr1	13910417	13910417	C	T	1	63	63	7	exonic	PDPN	.	synonymous SNV	PDPN:NM_006474:exon1:c.C117T:p.P39P,PDPN:NM_198389:exon1:c.C117T:p.P39P	rs355025	.	.	0.328	.	0.7	.	.	.	.	.	.	.	.	.	.	.	.	593.889	snp	FAO=63	FDP=63	FR=.	FRO=0	FSAF=46	FSAR=17	FSRF=0	FSRR=0	FWDB=0.0125404	FXX=0	LEN=1	MLLD=263.243	OALT=T	OID=.	OMAPALT=T	OPOS=13910417
chr1	13940864	13940864	C	G	0.993377	150	151	1	exonic	PDPN	.	nonsynonymous SNV	PDPN:NM_001006624:exon5:c.C314G:p.A105G,PDPN:NM_001006625:exon5:c.C314G:p.A105G,PDPN:NM_006474:exon5:c.C668G:p.A223G,PDPN:NM_198389:exon5:c.C668G:p.A223G	rs2486188	.	.	0.9548	.	1	.	.	1	T	0	B	0.018	N	1	P	2.71	T	1415.35	snp	FAO=150	FDP=150	FR=.	FRO=0	FSAF=67	FSAR=83	FSRF=0	FSRR=0	FWDB=-0.0205281	FXX=0.00662208	LEN=1	MLLD=90.5332	OALT=G	OID=.	OMAPALT=G	OPOS=13940864
chr1	14059395	14059395	T	C	0.592593	64	108	2	intronic	PRDM2	.	.	.	rs33969518	.	.	0.2259	.	0.35	.	.	.	.	.	.	.	.	.	.	.	.	335.363	snp	FAO=64	FDP=108	FR=.	FRO=44	FSAF=31	FSAR=33	FSRF=17	FSRR=27	FWDB=0.0320732	FXX=0	LEN=1	MLLD=163.06	OALT=C	OID=.	OMAPALT=C	OPOS=14059395
chr1	14143003	14143003	A	G	0.985612	137	139	1	exonic	PRDM2	.	nonsynonymous SNV	PRDM2:NM_001135610:exon7:c.A593G:p.Q198R	rs1046331	.	.	0.8436	.	0.93	.	.	0.49	T	0	B	.	.	1	P	0.56	T	1312.7	snp	FAO=140	FDP=140	FR=.	FRO=0	FSAF=41	FSAR=99	FSRF=0	FSRR=0	FWDB=0.0228238	FXX=0.0070917	LEN=1	MLLD=144.751	OALT=G	OID=.	OMAPALT=G	OPOS=14143003
chr1	15541537	15541537	C	T	1	100	100	1	UTR5	TMEM51	NM_001136217:c.-47C>T,NM_001136216:c.-47C>T,NM_001136218:c.-47C>T,NM_018022:c.-47C>T	.	.	rs3753314	.	.	0.87	.	0.98	.	.	.	.	.	.	.	.	.	.	.	.	965.913	snp	FAO=100	FDP=100	FR=.	FRO=0	FSAF=59	FSAR=41	FSRF=0	FSRR=0	FWDB=-0.00858469	FXX=0	LEN=1	MLLD=88.2395	OALT=T	OID=.	OMAPALT=T	OPOS=15541537
chr1	15541607	15541607	T	C	0.67	67	100	1	exonic	TMEM51	.	synonymous SNV	TMEM51:NM_001136217:exon2:c.T24C:p.N8N,TMEM51:NM_018022:exon2:c.T24C:p.N8N,TMEM51:NM_001136216:exon3:c.T24C:p.N8N,TMEM51:NM_001136218:exon3:c.T24C:p.N8N	rs3820065	.	.	0.1687	.	0.33	.	.	.	.	.	.	.	.	.	.	.	.	407.045	snp	FAO=67	FDP=99	FR=.	FRO=32	FSAF=36	FSAR=31	FSRF=16	FSRR=16	FWDB=-0.00185023	FXX=0.009999	LEN=1	MLLD=72.9437	OALT=C	OID=.	OMAPALT=C	OPOS=15541607
chr1	15546077	15546077	G	A	0.371747	100	269	1	exonic	TMEM51	.	synonymous SNV	TMEM51:NM_001136217:exon3:c.G600A:p.P200P,TMEM51:NM_018022:exon3:c.G600A:p.P200P,TMEM51:NM_001136216:exon4:c.G600A:p.P200P,TMEM51:NM_001136218:exon4:c.G600A:p.P200P	rs3753313	.	.	0.3535	.	0.37	.	.	.	.	.	.	.	.	.	.	.	.	294.947	snp	FAO=100	FDP=269	FR=.	FRO=169	FSAF=46	FSAR=54	FSRF=78	FSRR=91	FWDB=0.0218339	FXX=0	LEN=1	MLLD=185.996	OALT=A	OID=.	OMAPALT=A	OPOS=15546077
chr1	15616139	15616139	G	A	0.311688	72	231	1	exonic	FHAD1	.	nonsynonymous SNV	FHAD1:NM_052929:exon4:c.G545A:p.R182H	rs486557	.	.	.	.	0.37	.	.	0.2	T	0	B	0.344	N	1	P	0.88	T	168.345	snp	FAO=72	FDP=230	FR=.	FRO=158	FSAF=45	FSAR=27	FSRF=92	FSRR=66	FWDB=-0.0261217	FXX=0.00432882	LEN=1	MLLD=83.6999	OALT=A	OID=.	OMAPALT=A	OPOS=15616139
chr1	15616183	15616183	T	C	0.314159	71	226	2	intronic	FHAD1	.	.	.	rs487338	.	.	.	.	0.62	.	.	.	.	.	.	.	.	.	.	.	.	167.698	snp	FAO=71	FDP=225	FR=.	FRO=154	FSAF=45	FSAR=26	FSRF=88	FSRR=66	FWDB=-0.0257702	FXX=0.00442458	LEN=1	MLLD=191.895	OALT=C	OID=.	OMAPALT=C	OPOS=15616183
chr1	15687059	15687059	A	G	0.671875	215	320	2	exonic	FHAD1	.	nonsynonymous SNV	FHAD1:NM_052929:exon21:c.A2756G:p.E919G	rs4661330	.	.	0.2832	.	0.3	.	.	0.02	D	1	D	.	.	0	P	1.72	T	1264.93	snp	FAO=216	FDP=322	FR=.	FRO=106	FSAF=111	FSAR=105	FSRF=56	FSRR=50	FWDB=-0.0726797	FXX=0	LEN=1	MLLD=64.392	OALT=G	OID=.	OMAPALT=G	OPOS=15687059
chr1	15723843	15723843	G	A	0.996078	254	255	1	exonic	FHAD1	.	synonymous SNV	FHAD1:NM_052929:exon31:c.G4173A:p.L1391L	rs2294490	.	.	0.462	.	0.47	.	.	.	.	.	.	.	.	.	.	.	.	2444.4	snp	FAO=255	FDP=255	FR=.	FRO=0	FSAF=108	FSAR=147	FSRF=0	FSRR=0	FWDB=-0.0133026	FXX=0	LEN=1	MLLD=227.915	OALT=A	OID=.	OMAPALT=A	OPOS=15723843
chr1	15768997	15768997	C	T	0.622159	219	352	1	exonic	CTRC	.	synonymous SNV	CTRC:NM_007272:exon4:c.C285T:p.D95D	rs41307798	.	.	0.0345	.	0.059	.	.	0	D	.	.	.	.	1	N	.	.	1185.12	snp	FAO=219	FDP=351	FR=.	FRO=132	FSAF=113	FSAR=106	FSRF=58	FSRR=74	FWDB=-0.0130169	FXX=0.00284083	LEN=1	MLLD=110.987	OALT=T	OID=.	OMAPALT=T	OPOS=15768997
chr1	15769876	15769876	-	C	0.923077	108	117	2	intronic	CTRC	.	.	.	rs35149641	.	.	1	.	1	.	.	.	.	.	.	.	.	.	.	.	.	637.821	ins	FAO=117	FDP=117	FR=.	FRO=0	FSAF=54	FSAR=63	FSRF=0	FSRR=0	FWDB=0.0992619	FXX=0	LEN=1	MLLD=21.7703	OALT=C	OID=.	OMAPALT=GC	OPOS=15769877
chr1	15770101	15770101	C	A	0.614754	75	122	1	intronic	CTRC	.	.	.	rs10803384	.	.	0.2326	.	0.23	.	.	.	.	.	.	.	.	.	.	.	.	405.416	snp	FAO=75	FDP=122	FR=.	FRO=47	FSAF=32	FSAR=43	FSRF=21	FSRR=26	FWDB=0.0283746	FXX=0	LEN=1	MLLD=68.4869	OALT=A	OID=.	OMAPALT=A	OPOS=15770101
chr1	15812432	15812432	A	G	0.995316	425	427	1	exonic	CELA2B	.	nonsynonymous SNV	CELA2B:NM_015849:exon6:c.A530G:p.Q177R	rs6429745	.	.	0.9998	.	1	.	.	0.37	T	0	B	0.305	N	1	P	-2.38	D	3831.96	snp	FAO=398	FDP=398	FR=.	FRO=0	FSAF=202	FSAR=196	FSRF=0	FSRR=0	FWDB=0.00637796	FXX=0.00499988	LEN=1	MLLD=175.298	OALT=G	OID=.	OMAPALT=G	OPOS=15812432
chr1	15813751	15813751	C	T	1	171	171	1	intronic	CELA2B	.	.	.	rs2011159	.	.	1	.	1	.	.	.	.	.	.	.	.	.	.	.	.	1634.53	snp	FAO=171	FDP=171	FR=.	FRO=0	FSAF=87	FSAR=84	FSRF=0	FSRR=0	FWDB=-0.0310416	FXX=0	LEN=1	MLLD=61.8685	OALT=T	OID=.	OMAPALT=T	OPOS=15813751
chr1	15959886	15959886	C	G	0.741071	83	112	1	intronic	DDI2	.	.	.	rs3795762	.	.	0.5897	.	0.91	.	.	.	.	.	.	.	.	.	.	.	.	544.481	snp	FAO=83	FDP=112	FR=.	FRO=29	FSAF=83	FSAR=0	FSRF=27	FSRR=2	FWDB=-0.000367227	FXX=0	LEN=1	MLLD=70.2631	OALT=G	OID=.	OMAPALT=G	OPOS=15959886
chr1	16059217	16059217	C	T	0.648485	107	165	1	exonic	PLEKHM2	.	synonymous SNV	PLEKHM2:NM_015164:exon19:c.C2916T:p.I972I	rs367782869	.	.	0.0002	.	0.0002	.	.	.	.	.	.	.	.	.	.	.	.	652.108	snp	FAO=112	FDP=170	FR=.	FRO=58	FSAF=68	FSAR=44	FSRF=30	FSRR=28	FWDB=0.014717	FXX=0	LEN=1	MLLD=266.034	OALT=T	OID=.	OMAPALT=T	OPOS=16059217
chr1	16065304	16065309	CACACT	-	0.48265	153	317	0	intronic	SLC25A34	.	.	.	rs147907985	.	.	.	.	0.5	.	.	.	.	.	.	.	.	.	.	.	.	50	del	.	.	FR=.	.	.	.	.	.	.	.	LEN=6	.	OALT=-	OID=.	OMAPALT=A	OPOS=16065304
chr1	16096934	16096934	C	T	0.685714	48	70	6	exonic	FBLIM1	.	nonsynonymous SNV	FBLIM1:NM_001024216:exon2:c.C281T:p.S94F,FBLIM1:NM_001024215:exon5:c.C572T:p.S191F,FBLIM1:NM_017556:exon6:c.C572T:p.S191F	rs10927851	.	.	0.7119	.	0.83	.	.	0.73	T	0.997	D	0.059	N	0.025	P	0.93	T	299.965	snp	FAO=50	FDP=75	FR=.	FRO=25	FSAF=26	FSAR=24	FSRF=12	FSRR=13	FWDB=0.0172516	FXX=0.0506265	LEN=1	MLLD=49.9458	OALT=T	OID=.	OMAPALT=T	OPOS=16096934
chr1	16101217	16101217	C	T	0.378289	115	304	1	exonic	FBLIM1	.	synonymous SNV	FBLIM1:NM_001024216:exon3:c.C525T:p.C175C,FBLIM1:NM_001024215:exon6:c.C816T:p.C272C,FBLIM1:NM_017556:exon7:c.C816T:p.C272C	rs41268337	.	.	0.092	.	0.12	.	.	.	.	.	.	.	.	.	.	.	.	341.083	snp	FAO=114	FDP=302	FR=.	FRO=188	FSAF=41	FSAR=73	FSRF=80	FSRR=108	FWDB=0.0144804	FXX=0.00657873	LEN=1	MLLD=192.121	OALT=T	OID=.	OMAPALT=T	OPOS=16101217
chr1	16272250	16272250	A	G	0.231707	38	164	1	exonic	ZBTB17	.	synonymous SNV	ZBTB17:NM_001242884:exon5:c.T375C:p.A125A,ZBTB17:NM_001287603:exon6:c.T621C:p.A207A,ZBTB17:NM_001287604:exon6:c.T393C:p.A131A,ZBTB17:NM_003443:exon6:c.T621C:p.A207A	rs848217	.	.	0.4872	.	0.72	.	.	.	.	.	.	.	.	.	.	.	.	55.7317	snp	FAO=38	FDP=165	FR=.	FRO=127	FSAF=11	FSAR=27	FSRF=69	FSRR=58	FWDB=-0.0160706	FXX=0	LEN=1	MLLD=98.0696	OALT=G	OID=.	OMAPALT=G	OPOS=16272250
chr1	16342237	16342237	A	G	1	99	99	1	exonic	HSPB7	.	synonymous SNV	HSPB7:NM_014424:exon3:c.T351C:p.T117T	rs1739840	.	.	0.5851	.	0.76	.	.	.	.	.	.	.	.	.	.	.	.	953.284	snp	FAO=99	FDP=99	FR=.	FRO=0	FSAF=30	FSAR=69	FSRF=0	FSRR=0	FWDB=0.00109951	FXX=0	LEN=1	MLLD=289.158	OALT=G	OID=.	OMAPALT=G	OPOS=16342237
chr1	16344360	16344360	A	G	1	77	77	1	exonic	HSPB7	.	synonymous SNV	HSPB7:NM_014424:exon1:c.T99C:p.A33A	rs732286	.	.	0.5851	.	0.76	.	.	.	.	.	.	.	.	.	.	.	.	735.987	snp	FAO=77	FDP=77	FR=.	FRO=0	FSAF=53	FSAR=24	FSRF=0	FSRR=0	FWDB=0.0315337	FXX=0	LEN=1	MLLD=308.212	OALT=G	OID=.	OMAPALT=G	OPOS=16344360
chr1	16344402	16344402	G	A	1	77	77	2	exonic	HSPB7	.	synonymous SNV	HSPB7:NM_014424:exon1:c.C57T:p.S19S	rs945416	.	.	0.5848	.	0.76	.	.	.	.	.	.	.	.	.	.	.	.	747.776	snp	FAO=78	FDP=78	FR=.	FRO=0	FSAF=52	FSAR=26	FSRF=0	FSRR=0	FWDB=0.0823728	FXX=0	LEN=1	MLLD=61.2439	OALT=A	OID=.	OMAPALT=A	OPOS=16344402
chr1	16344494	16344494	G	A	1	70	70	3	UTR5	HSPB7	NM_014424:c.-36C>T	.	.	rs1572381	.	.	0.5848	.	0.76	.	.	0.25	T	0.072	B	0.51	N	0	P	.	.	676.843	snp	FAO=70	FDP=70	FR=.	FRO=0	FSAF=44	FSAR=26	FSRF=0	FSRR=0	FWDB=-0.0317267	FXX=0	LEN=1	MLLD=56.4721	OALT=A	OID=.	OMAPALT=A	OPOS=16344494
chr1	16351275	16351275	A	G	1	36	36	1	exonic	CLCNKA	.	nonsynonymous SNV	CLCNKA:NM_001042704:exon4:c.A247G:p.R83G,CLCNKA:NM_004070:exon4:c.A247G:p.R83G	rs10927887	.	.	0.5521	.	0.77	.	.	0.3	T	0	B	0.728	N	0.99	P	-3.05	D	350.264	snp	FAO=37	FDP=37	FR=.	FRO=0	FSAF=19	FSAR=18	FSRF=0	FSRR=0	FWDB=-0.00394359	FXX=0	LEN=1	MLLD=194.882	OALT=G	OID=.	OMAPALT=G	OPOS=16351275
chr1	16356501	16356501	G	A	0.98895	179	181	1	exonic	CLCNKA	.	nonsynonymous SNV	CLCNKA:NM_001257139:exon13:c.G1210A:p.A404T,CLCNKA:NM_001042704:exon14:c.G1339A:p.A447T,CLCNKA:NM_004070:exon14:c.G1339A:p.A447T	rs1805152	.	.	0.5443	.	0.77	.	.	0.17	T	0.006	B	0.019	N	0.984	P	-3.11	D	1685.01	snp	FAO=178	FDP=178	FR=.	FRO=0	FSAF=46	FSAR=132	FSRF=0	FSRR=0	FWDB=0.0715765	FXX=0.0165737	LEN=1	MLLD=65.3085	OALT=A	OID=.	OMAPALT=A	OPOS=16356501
chr1	16356583	16356583	C	T	1	192	192	1	intronic	CLCNKA	.	.	.	rs3737218	.	.	0.3897	.	0.66	.	.	.	.	.	.	.	.	.	.	.	.	1803.7	snp	FAO=190	FDP=190	FR=.	FRO=0	FSAF=46	FSAR=144	FSRF=0	FSRR=0	FWDB=0.0145111	FXX=0.0104161	LEN=1	MLLD=261.74	OALT=T	OID=.	OMAPALT=T	OPOS=16356583
chr1	16358685	16358685	C	G	1	14	14	1	intronic	CLCNKA	.	.	.	rs6669935	.	.	0.5671	.	0.97	.	.	.	.	.	.	.	.	.	.	.	.	128.216	snp	FAO=14	FDP=14	FR=.	FRO=0	FSAF=14	FSAR=0	FSRF=0	FSRR=0	FWDB=0.039309	FXX=0.0666222	LEN=1	MLLD=50.8704	OALT=G	OID=.	OMAPALT=G	OPOS=16358685
chr1	16370899	16370899	G	A	0.632	79	125	4	intronic	CLCNKB	.	.	.	rs945394	.	.	.	.	0.69	.	.	.	.	.	.	.	.	.	.	.	.	430.939	snp	FAO=78	FDP=124	FR=.	FRO=46	FSAF=41	FSAR=37	FSRF=18	FSRR=28	FWDB=0.0013828	FXX=0.00799936	LEN=1	MLLD=235.006	OALT=A	OID=.	OMAPALT=A	OPOS=16370899
chr1	16371067	16371067	G	T	0.639456	94	147	1	exonic	CLCNKB	.	nonsynonymous SNV	CLCNKB:NM_000085:exon2:c.G80T:p.R27L	rs2015352	.	.	0.6422	.	0.76	.	.	0.22	T	0.468	P	0.094	N	0	P	-1.92	D	537.49	snp	FAO=95	FDP=148	FR=.	FRO=53	FSAF=41	FSAR=54	FSRF=17	FSRR=36	FWDB=0.0970188	FXX=0	LEN=1	MLLD=83.5793	OALT=T	OID=.	OMAPALT=T	OPOS=16371067
chr1	16372003	16372003	G	C	0.722222	195	270	1	intronic	CLCNKB	.	.	.	rs6604910	.	.	0.6429	.	0.75	.	.	.	.	.	.	.	.	.	.	.	.	1237.27	snp	FAO=194	FDP=269	FR=.	FRO=75	FSAF=85	FSAR=109	FSRF=39	FSRR=36	FWDB=-0.0145435	FXX=0.00370357	LEN=1	MLLD=66.0031	OALT=C	OID=.	OMAPALT=C	OPOS=16372003
chr1	16373124	16373124	A	G	0.994083	168	169	1	exonic	CLCNKB	.	synonymous SNV	CLCNKB:NM_000085:exon4:c.A324G:p.S108S	rs5257	.	.	0.8117	.	0.99	.	.	.	.	.	.	.	.	.	.	.	.	1643.25	snp	FAO=172	FDP=172	FR=.	FRO=0	FSAF=110	FSAR=62	FSRF=0	FSRR=0	FWDB=0.0345152	FXX=0.00578001	LEN=1	MLLD=181.766	OALT=G	OID=.	OMAPALT=G	OPOS=16373124
chr1	16374533	16374533	G	C	0.791262	163	206	3	exonic	CLCNKB	.	synonymous SNV	CLCNKB:NM_000085:exon5:c.G492C:p.G164G	rs2014562	.	.	0.9364	.	1	.	.	.	.	.	.	.	.	.	.	.	.	1156.61	snp	FAO=164	FDP=207	FR=.	FRO=43	FSAF=34	FSAR=130	FSRF=42	FSRR=1	FWDB=0.0110022	FXX=0	LEN=1	MLLD=264.063	OALT=C	OID=.	OMAPALT=C	OPOS=16374533
chr1	16374994	16374994	C	T	1	113	113	5	intronic	CLCNKB	.	.	.	rs1889788	.	.	.	.	0.99	.	.	.	.	.	.	.	.	.	.	.	.	1074.65	snp	FAO=113	FDP=113	FR=.	FRO=0	FSAF=63	FSAR=50	FSRF=0	FSRR=0	FWDB=0.00459392	FXX=0	LEN=1	MLLD=246.549	OALT=T	OID=.	OMAPALT=T	OPOS=16374994
chr1	16375063	16375064	CA	GC	0.974576	115	118	1	exonic	CLCNKB	.	nonframeshift substitution	CLCNKB:NM_000085:exon7:c.641_642GC	rs71493533	.	.	.	.	0.8	.	.	.	.	.	.	.	.	.	.	.	.	1087.58	mnp	FAO=115	FDP=115	FR=.	FRO=0	FSAF=62	FSAR=53	FSRF=0	FSRR=0	FWDB=-0.0140765	FXX=0.0254216	LEN=2	MLLD=172.378	OALT=GC	OID=.	OMAPALT=GC	OPOS=16375063
chr1	16375354	16375354	C	T	0.982249	166	169	2	UTR5	CLCNKB	NM_001165945:c.-113C>T	.	.	rs9442227	.	.	.	.	0.99	.	.	.	.	.	.	.	.	.	.	.	.	1578.7	snp	FAO=167	FDP=167	FR=.	FRO=0	FSAF=82	FSAR=85	FSRF=0	FSRR=0	FWDB=0.00915661	FXX=0.0118336	LEN=1	MLLD=65.4634	OALT=T	OID=.	OMAPALT=T	OPOS=16375354
chr1	16376191	16376191	C	T	1	124	124	1	exonic	CLCNKB	.	nonsynonymous SNV	CLCNKB:NM_001165945:exon2:c.C353T:p.A118V,CLCNKB:NM_000085:exon9:c.C860T:p.A287V	rs7367494	.	.	.	.	1	.	.	0.52	T	0.003	B	0.65	N	1	P	-3.17	D	1181.74	snp	FAO=124	FDP=124	FR=.	FRO=0	FSAF=68	FSAR=56	FSRF=0	FSRR=0	FWDB=0.0159825	FXX=0	LEN=1	MLLD=163.904	OALT=T	OID=.	OMAPALT=T	OPOS=16376191
chr1	16376232	16376232	A	T	0.963768	133	138	4	intronic	CLCNKB	.	.	.	rs59924562	.	.	.	.	0.99	.	.	.	.	.	.	.	.	.	.	.	.	1223.35	snp	FAO=134	FDP=138	FR=.	FRO=4	FSAF=65	FSAR=69	FSRF=3	FSRR=1	FWDB=-0.00642705	FXX=0	LEN=1	MLLD=112.648	OALT=T	OID=.	OMAPALT=T	OPOS=16376232
chr1	16376239	16376239	C	-	0.84058	116	138	6	intronic	CLCNKB	.	.	.	rs34589727	.	.	.	.	1	.	.	.	.	.	.	.	.	.	.	.	.	651.789	del	FAO=136	FDP=136	FR=.	FRO=0	FSAF=67	FSAR=69	FSRF=0	FSRR=0	FWDB=0.193469	FXX=0.0144917	LEN=1	MLLD=15.8797	OALT=-	OID=.	OMAPALT=T	OPOS=16376239
chr1	16376278	16376278	G	A	0.992754	137	138	3	intronic	CLCNKB	.	.	.	rs7365182	.	.	0.9355	.	1	.	.	.	.	.	.	.	.	.	.	.	.	1298.81	snp	FAO=137	FDP=137	FR=.	FRO=0	FSAF=68	FSAR=69	FSRF=0	FSRR=0	FWDB=0.00656328	FXX=0.00724585	LEN=1	MLLD=224.158	OALT=A	OID=.	OMAPALT=A	OPOS=16376278
chr1	16376319	16376319	T	C	1	141	141	1	exonic	CLCNKB	.	synonymous SNV	CLCNKB:NM_001165945:exon3:c.T369C:p.C123C,CLCNKB:NM_000085:exon10:c.T876C:p.C292C	rs7368151	.	.	0.9353	.	1	.	.	.	.	.	.	.	.	.	.	.	.	1345.96	snp	FAO=141	FDP=141	FR=.	FRO=0	FSAF=71	FSAR=70	FSRF=0	FSRR=0	FWDB=-0.0457772	FXX=0	LEN=1	MLLD=74.6085	OALT=C	OID=.	OMAPALT=C	OPOS=16376319
chr1	16380196	16380196	T	C	1	467	467	1	exonic	CLCNKB	.	nonsynonymous SNV	CLCNKB:NM_001165945:exon9:c.T1178C:p.M393T,CLCNKB:NM_000085:exon16:c.T1685C:p.M562T	rs5253	.	.	0.9844	.	0.98	.	.	0.44	T	0	B	0.986	N	1	P	-2.2	D	3853.66	snp	FAO=400	FDP=400	FR=.	FRO=0	FSAF=214	FSAR=186	FSRF=0	FSRR=0	FWDB=0.0462983	FXX=0	LEN=1	MLLD=91.5194	OALT=C	OID=.	OMAPALT=C	OPOS=16380196
chr1	16380243	16380243	A	G	0.997831	460	461	2	exonic	CLCNKB	.	nonsynonymous SNV	CLCNKB:NM_001165945:exon9:c.A1225G:p.K409E,CLCNKB:NM_000085:exon16:c.A1732G:p.K578E	rs2275166	.	.	0.6503	.	0.82	.	.	0.46	T	0	B	0.034	N	1	P	-2.28	D	3853.66	snp	FAO=400	FDP=400	FR=.	FRO=0	FSAF=202	FSAR=198	FSRF=0	FSRR=0	FWDB=-0.0220322	FXX=0	LEN=1	MLLD=174.944	OALT=G	OID=.	OMAPALT=G	OPOS=16380243
chr1	16380252	16380252	C	T	0.908894	419	461	4	exonic	CLCNKB	.	synonymous SNV	CLCNKB:NM_001165945:exon9:c.C1234T:p.L412L,CLCNKB:NM_000085:exon16:c.C1741T:p.L581L	rs2275167	.	.	0.6278	.	0.8	.	.	.	.	.	.	.	.	.	.	.	.	3150.98	snp	FAO=382	FDP=400	FR=.	FRO=18	FSAF=186	FSAR=196	FSRF=16	FSRR=2	FWDB=0.0281813	FXX=0	LEN=1	MLLD=43.7518	OALT=T	OID=.	OMAPALT=T	OPOS=16380252
chr1	16382086	16382086	C	T	1	47	47	3	intronic	CLCNKB	.	.	.	rs2297727	.	.	.	.	0.8	.	.	.	.	.	.	.	.	.	.	.	.	446.543	snp	FAO=47	FDP=47	FR=.	FRO=0	FSAF=27	FSAR=20	FSRF=0	FSRR=0	FWDB=0.000770539	FXX=0	LEN=1	MLLD=198.915	OALT=T	OID=.	OMAPALT=T	OPOS=16382086
chr1	16383448	16383448	A	C	1	12	12	1	UTR3	CLCNKB	NM_000085:c.*37A>C,NM_001165945:c.*37A>C	.	.	rs10803415	.	.	.	.	0.97	.	.	.	.	.	.	.	.	.	.	.	.	107.811	snp	FAO=12	FDP=12	FR=.	FRO=0	FSAF=3	FSAR=9	FSRF=0	FSRR=0	FWDB=0.0757653	FXX=0	LEN=1	MLLD=73.1373	OALT=C	OID=.	OMAPALT=C	OPOS=16383448
chr1	16384868	16384868	G	A	0.621212	164	264	1	UTR3	FAM131C	NM_182623:c.*64C>T	.	.	rs12756288	.	.	.	.	0.011	.	.	.	.	.	.	.	.	.	.	.	.	911.454	snp	FAO=168	FDP=266	FR=.	FRO=98	FSAF=39	FSAR=129	FSRF=20	FSRR=78	FWDB=-0.0136106	FXX=0.00374518	LEN=1	MLLD=58.1431	OALT=A	OID=.	OMAPALT=A	OPOS=16384868
chr1	16384986	16384986	G	T	0.608426	491	807	4	exonic	FAM131C	.	synonymous SNV	FAM131C:NM_182623:exon7:c.C789A:p.L263L	rs28496958	.	.	.	.	0.48	.	.	.	.	.	.	.	.	.	.	.	.	1287.88	snp	FAO=243	FDP=398	FR=.	FRO=155	FSAF=96	FSAR=147	FSRF=66	FSRR=89	FWDB=0.0126739	FXX=0.00499988	LEN=1	MLLD=90.7702	OALT=T	OID=.	OMAPALT=T	OPOS=16384986
chr1	16384998	16384999	GG	CA	0.609665	492	807	6	exonic	FAM131C	.	nonframeshift substitution	FAM131C:NM_182623:exon7:c.776_777TG	.	.	.	.	.	0.26	.	.	.	.	.	.	.	.	.	.	.	.	1359.73	mnp	FAO=248	FDP=394	FR=.	FRO=146	FSAF=94	FSAR=154	FSRF=57	FSRR=89	FWDB=-0.00485486	FXX=0.0149996	LEN=2	MLLD=336.44	OALT=CA	OID=.	OMAPALT=CA	OPOS=16384998
chr1	16385042	16385042	G	A	0.621787	508	817	1	exonic	FAM131C	.	nonsynonymous SNV	FAM131C:NM_182623:exon7:c.C733T:p.R245W	rs77667563	.	.	.	.	0.47	.	.	0.06	T	0.995	D	0.005	N	1	P	2.42	T	1412.98	snp	FAO=254	FDP=398	FR=.	FRO=144	FSAF=99	FSAR=155	FSRF=44	FSRR=100	FWDB=0.00806022	FXX=0.00499988	LEN=1	MLLD=149.184	OALT=A	OID=.	OMAPALT=A	OPOS=16385042
chr1	16385175	16385175	G	A	1	6	6	1	exonic	FAM131C	.	synonymous SNV	FAM131C:NM_182623:exon7:c.C600T:p.S200S	rs17853748	.	.	.	.	0.67	.	.	.	.	.	.	.	.	.	.	.	.	42.5254	snp	FAO=5	FDP=5	FR=.	FRO=0	FSAF=5	FSAR=0	FSRF=0	FSRR=0	FWDB=-0.00402676	FXX=0.166389	LEN=1	MLLD=311.911	OALT=A	OID=.	OMAPALT=A	OPOS=16385175
chr1	16385184	16385184	G	A	0.833333	5	6	2	exonic	FAM131C	.	synonymous SNV	FAM131C:NM_182623:exon7:c.C591T:p.S197S	rs75273615	.	.	.	.	0.42	.	.	.	.	.	.	.	.	.	.	.	.	28.4463	snp	FAO=4	FDP=5	FR=.	FRO=1	FSAF=4	FSAR=0	FSRF=1	FSRR=0	FWDB=0.0562094	FXX=0.166389	LEN=1	MLLD=147.334	OALT=A	OID=.	OMAPALT=A	OPOS=16385184
chr1	16385980	16385980	G	A	1	129	129	3	intronic	FAM131C	.	.	.	rs3884058	.	.	0.7496	.	0.86	.	.	.	.	.	.	.	.	.	.	.	.	1245.44	snp	FAO=129	FDP=129	FR=.	FRO=0	FSAF=50	FSAR=79	FSRF=0	FSRR=0	FWDB=-0.0208608	FXX=0.00769172	LEN=1	MLLD=255.877	OALT=A	OID=.	OMAPALT=A	OPOS=16385980
chr1	16386008	16386008	T	C	0.991935	123	124	2	exonic	FAM131C	.	synonymous SNV	FAM131C:NM_182623:exon6:c.A543G:p.Q181Q	rs2863452	.	.	.	.	0.87	.	.	.	.	.	.	.	.	.	.	.	.	1178.66	snp	FAO=125	FDP=125	FR=.	FRO=0	FSAF=45	FSAR=80	FSRF=0	FSRR=0	FWDB=-0.0325439	FXX=0.00793588	LEN=1	MLLD=58.6494	OALT=C	OID=.	OMAPALT=C	OPOS=16386008
chr1	16386416	16386416	G	A	1	198	198	1	exonic	FAM131C	.	synonymous SNV	FAM131C:NM_182623:exon5:c.C399T:p.D133D	rs9442230	.	.	0.7568	.	0.87	.	.	.	.	.	.	.	.	.	.	.	.	1884.21	snp	FAO=196	FDP=196	FR=.	FRO=0	FSAF=84	FSAR=112	FSRF=0	FSRR=0	FWDB=-0.0213594	FXX=0.0101005	LEN=1	MLLD=200.632	OALT=A	OID=.	OMAPALT=A	OPOS=16386416
chr1	16386447	16386447	G	C	1	196	196	2	exonic	FAM131C	.	nonsynonymous SNV	FAM131C:NM_182623:exon5:c.C368G:p.P123R	rs11576236	.	.	.	.	0.98	.	.	0.74	T	0	B	0.666	N	1	P	1.61	T	1881.11	snp	FAO=196	FDP=196	FR=.	FRO=0	FSAF=84	FSAR=112	FSRF=0	FSRR=0	FWDB=0.000711851	FXX=0.0101005	LEN=1	MLLD=52.0019	OALT=C	OID=.	OMAPALT=C	OPOS=16386447
chr1	16386495	16386495	C	T	1	190	190	1	exonic	FAM131C	.	nonsynonymous SNV	FAM131C:NM_182623:exon5:c.G320A:p.R107Q	rs71510977	.	.	.	.	0.8	.	.	1	T	1	D	0.001	N	0.06	P	2.77	T	1813.05	snp	FAO=188	FDP=188	FR=.	FRO=0	FSAF=76	FSAR=112	FSRF=0	FSRR=0	FWDB=0.0557436	FXX=0.0105258	LEN=1	MLLD=322.599	OALT=T	OID=.	OMAPALT=T	OPOS=16386495
chr1	16388556	16388556	C	T	1	271	271	1	intronic	FAM131C	.	.	.	rs2863455	.	.	0.6526	.	0.83	.	.	.	.	.	.	.	.	.	.	.	.	2596.89	snp	FAO=271	FDP=271	FR=.	FRO=0	FSAF=129	FSAR=142	FSRF=0	FSRR=0	FWDB=0.0159885	FXX=0	LEN=1	MLLD=225.89	OALT=T	OID=.	OMAPALT=T	OPOS=16388556
chr1	16388565	16388565	C	G	0.99631	270	271	2	intronic	FAM131C	.	.	.	rs7524413	.	.	0.4137	.	0.78	.	.	.	.	.	.	.	.	.	.	.	.	2576.43	snp	FAO=271	FDP=271	FR=.	FRO=0	FSAF=129	FSAR=142	FSRF=0	FSRR=0	FWDB=0.0109244	FXX=0.00367634	LEN=1	MLLD=222.926	OALT=G	OID=.	OMAPALT=G	OPOS=16388565
chr1	16388646	16388646	T	C	1	272	272	1	exonic	FAM131C	.	synonymous SNV	FAM131C:NM_182623:exon4:c.A216G:p.R72R	rs2863456	.	.	0.8712	.	0.91	.	.	.	.	.	.	.	.	.	.	.	.	2604.38	snp	FAO=272	FDP=272	FR=.	FRO=0	FSAF=126	FSAR=146	FSRF=0	FSRR=0	FWDB=-0.0147269	FXX=0	LEN=1	MLLD=218.964	OALT=C	OID=.	OMAPALT=C	OPOS=16388646
chr1	16528218	16528218	G	T	0.988764	176	178	4	intronic	ARHGEF19	.	.	.	rs6676143	.	.	0.4884	.	0.71	.	.	.	.	.	.	.	.	.	.	.	.	1657.03	snp	FAO=176	FDP=176	FR=.	FRO=0	FSAF=89	FSAR=87	FSRF=0	FSRR=0	FWDB=0.0104933	FXX=0.0112353	LEN=1	MLLD=361.894	OALT=T	OID=.	OMAPALT=T	OPOS=16528218
chr1	16533831	16533834	ATTC	-	0.753731	202	268	0	intronic	ARHGEF19	.	.	.	rs149715516	.	.	.	.	0.86	.	.	.	.	.	.	.	.	.	.	.	.	15	del	.	.	FR=.	.	.	.	.	.	.	.	LEN=4	.	OALT=-	OID=.	OMAPALT=A	OPOS=16533831
chr1	16641899	16641899	C	T	0.994444	179	180	2	exonic	FBXO42	.	synonymous SNV	FBXO42:NM_018994:exon2:c.G15A:p.S5S	rs2273311	.	.	0.3973	.	0.68	.	.	.	.	.	.	.	.	.	.	.	.	1726.39	snp	FAO=179	FDP=179	FR=.	FRO=0	FSAF=82	FSAR=97	FSRF=0	FSRR=0	FWDB=-0.0154218	FXX=0.00555525	LEN=1	MLLD=247.393	OALT=T	OID=.	OMAPALT=T	OPOS=16641899
chr1	16730308	16730308	G	T	0.611111	88	144	1	exonic	SPATA21	.	nonsynonymous SNV	SPATA21:NM_198546:exon10:c.C915A:p.H305Q	rs41269193	.	.	0.0678	.	0.096	.	.	0.28	T	0.257	B	0.98	N	0.983	N	1.03	T	510.406	snp	FAO=92	FDP=146	FR=.	FRO=54	FSAF=44	FSAR=48	FSRF=28	FSRR=26	FWDB=0.0298565	FXX=0.0135126	LEN=1	MLLD=311.905	OALT=T	OID=.	OMAPALT=T	OPOS=16730308
chr1	16730582	16730582	C	G	0.631148	154	244	2	intronic	SPATA21	.	.	.	rs17419150	.	.	0.3634	.	0.69	.	.	.	.	.	.	.	.	.	.	.	.	842.572	snp	FAO=154	FDP=244	FR=.	FRO=90	FSAF=80	FSAR=74	FSRF=62	FSRR=28	FWDB=-0.0308824	FXX=0	LEN=1	MLLD=264.12	OALT=G	OID=.	OMAPALT=G	OPOS=16730582
chr1	16736546	16736546	C	T	0.993939	164	165	1	intronic	SPATA21	.	.	.	rs10907226	.	.	0.6541	.	0.92	.	.	.	.	.	.	.	.	.	.	.	.	1569.11	snp	FAO=164	FDP=164	FR=.	FRO=0	FSAF=95	FSAR=69	FSRF=0	FSRR=0	FWDB=-0.000528594	FXX=0.00606024	LEN=1	MLLD=266.143	OALT=T	OID=.	OMAPALT=T	OPOS=16736546
chr1	16890320	16890320	T	C	0.252336	189	749	1	UTR3	NBPF1	NM_017940:c.*118A>G	.	.	rs3900707	.	.	.	.	.	.	.	.	.	.	.	.	.	.	.	.	.	153.265	snp	FAO=100	FDP=400	FR=.	FRO=300	FSAF=55	FSAR=45	FSRF=161	FSRR=139	FWDB=0.0403625	FXX=0	LEN=1	MLLD=69.8391	OALT=C	OID=.	OMAPALT=C	OPOS=16890320
chr1	16890421	16890421	G	A	0.283616	251	885	2	UTR3	NBPF1	NM_017940:c.*17C>T	.	.	rs2990549	.	.	.	.	0.48	.	.	.	.	.	.	.	.	.	.	.	.	237.099	snp	FAO=117	FDP=400	FR=.	FRO=283	FSAF=59	FSAR=58	FSRF=157	FSRR=126	FWDB=-0.00801355	FXX=0	LEN=1	MLLD=102.885	OALT=A	OID=.	OMAPALT=A	OPOS=16890421
chr1	16890428	16890428	T	A	0.275706	244	885	1	UTR3	NBPF1	NM_017940:c.*10A>T	.	.	rs3900708	.	.	0.1431	.	0.46	.	.	.	.	.	.	.	.	.	.	.	.	164.659	snp	FAO=102	FDP=399	FR=.	FRO=297	FSAF=58	FSAR=44	FSRF=158	FSRR=139	FWDB=0.00023414	FXX=0.00249994	LEN=1	MLLD=333.469	OALT=A	OID=.	OMAPALT=A	OPOS=16890428
chr1	16890598	16890598	T	A	0.470286	823	1750	1	exonic	NBPF1	.	unknown	UNKNOWN	rs2990550	.	.	.	.	0.52	.	.	.	.	.	.	.	.	.	.	.	.	715.208	snp	FAO=185	FDP=399	FR=.	FRO=214	FSAF=76	FSAR=109	FSRF=109	FSRR=105	FWDB=-0.00653156	FXX=0.00249994	LEN=1	MLLD=203.746	OALT=A	OID=.	OMAPALT=A	OPOS=16890598
chr1	16890602	16890602	T	G	0.274286	480	1750	2	exonic	NBPF1	.	unknown	UNKNOWN	rs2990551	.	.	.	.	0.43	.	.	.	.	.	.	.	.	.	.	.	.	195.723	snp	FAO=109	FDP=400	FR=.	FRO=291	FSAF=50	FSAR=59	FSRF=135	FSRR=156	FWDB=0.00431264	FXX=0	LEN=1	MLLD=194.622	OALT=G	OID=.	OMAPALT=G	OPOS=16890602
chr1	16890639	16890639	C	T	0.435159	755	1735	1	exonic	NBPF1	.	unknown	UNKNOWN	rs1043750	.	.	.	.	0.48	.	.	.	.	.	.	.	.	.	.	.	.	681.253	snp	FAO=181	FDP=399	FR=.	FRO=218	FSAF=87	FSAR=94	FSRF=115	FSRR=103	FWDB=-0.00835159	FXX=0.00249994	LEN=1	MLLD=200.036	OALT=T	OID=.	OMAPALT=T	OPOS=16890639
chr1	16890644	16890644	C	T	0.327146	564	1724	1	exonic	NBPF1	.	unknown	UNKNOWN	rs2992339	.	.	.	.	0.5	.	.	.	.	.	.	.	.	.	.	.	.	333.526	snp	FAO=134	FDP=400	FR=.	FRO=266	FSAF=66	FSAR=68	FSRF=122	FSRR=144	FWDB=0.00691357	FXX=0	LEN=1	MLLD=192.268	OALT=T	OID=.	OMAPALT=T	OPOS=16890644
chr1	16890671	16890672	TG	CA	0.711405	1023	1438	1	exonic	NBPF1	.	unknown	UNKNOWN	.	.	.	.	.	.	.	.	.	.	.	.	.	.	.	.	.	.	1701.41	mnp	FAO=278	FDP=399	FR=.	FRO=121	FSAF=126	FSAR=152	FSRF=54	FSRR=67	FWDB=-0.0018016	FXX=0.00249994	LEN=2	MLLD=317.621	OALT=CA	OID=.	OMAPALT=CA	OPOS=16890671
chr1	16902823	16902823	G	C	0.833333	5	6	2	exonic	NBPF1	.	unknown	UNKNOWN	rs80271292	.	.	.	.	0.36	.	.	.	.	.	.	.	.	.	.	.	.	34.4905	snp	FAO=5	FDP=6	FR=.	FRO=1	FSAF=0	FSAR=5	FSRF=0	FSRR=1	FWDB=0	FXX=0	LEN=1	MLLD=47.2807	OALT=C	OID=.	OMAPALT=C	OPOS=16902823
chr1	16902884	16902884	T	C	0.571429	4	7	2	exonic	NBPF1	.	unknown	UNKNOWN	rs74630591	.	.	.	.	0.46	.	.	.	.	.	.	.	.	.	.	.	.	23.3206	snp	FAO=4	FDP=7	FR=.	FRO=3	FSAF=0	FSAR=4	FSRF=0	FSRR=3	FWDB=0	FXX=0	LEN=1	MLLD=83.3875	OALT=C	OID=.	OMAPALT=C	OPOS=16902884
chr1	16903912	16903912	T	A	#VALUE!	7;2	10	4;0	exonic	NBPF1	.	unknown	UNKNOWN	rs61772344	.	.	.	.	0.86	.	.	.	.	.	.	.	.	.	.	.	.	88.3828	snp;ins	FAO=8,1	FDP=9	FR=.,.	FRO=0	FSAF=2,0	FSAR=6,1	FSRF=0	FSRR=0	FWDB=0.0914919,0.0973078	FXX=0.0999001	LEN=1,1	MLLD=287.756,271.909	OALT=A,A	OID=.,.	OMAPALT=A,TA	OPOS=16903912,16903913
chr1	16903912	16903912	-	A	#VALUE!	7;2	10	4;0	exonic	NBPF1	.	unknown	UNKNOWN	.	.	.	.	.	.	.	.	.	.	.	.	.	.	.	.	.	.	88.3828	snp;ins	FAO=8,1	FDP=9	FR=.,.	FRO=0	FSAF=2,0	FSAR=6,1	FSRF=0	FSRR=0	FWDB=0.0914919,0.0973078	FXX=0.0999001	LEN=1,1	MLLD=287.756,271.909	OALT=A,A	OID=.,.	OMAPALT=A,TA	OPOS=16903912,16903913
chr1	16905718	16905718	A	C	0.290323	9	31	1	exonic	NBPF1	.	unknown	UNKNOWN	rs3738661	.	.	.	.	0.5	.	.	.	.	.	.	.	.	.	.	.	.	27.1783	snp	FAO=9	FDP=31	FR=.	FRO=22	FSAF=4	FSAR=5	FSRF=11	FSRR=11	FWDB=-0.0211598	FXX=0	LEN=1	MLLD=143.598	OALT=C	OID=.	OMAPALT=C	OPOS=16905718
chr1	16907328	16907328	G	T	0.776573	1074	1383	2	exonic	NBPF1	.	unknown	UNKNOWN	rs78540200	.	.	.	.	0.51	.	.	.	.	.	.	.	.	.	.	.	.	2117.59	snp	FAO=309	FDP=400	FR=.	FRO=91	FSAF=133	FSAR=176	FSRF=44	FSRR=47	FWDB=-0.0120255	FXX=0	LEN=1	MLLD=353.386	OALT=T	OID=.	OMAPALT=T	OPOS=16907328
chr1	16909052	16909052	C	T	1	147	147	1	exonic	NBPF1	.	unknown	UNKNOWN	rs140548913	.	.	.	.	1	.	.	.	.	.	.	.	.	.	.	.	.	1409.72	snp	FAO=147	FDP=147	FR=.	FRO=0	FSAF=65	FSAR=82	FSRF=0	FSRR=0	FWDB=0.00169029	FXX=0	LEN=1	MLLD=320.714	OALT=T	OID=.	OMAPALT=T	OPOS=16909052
chr1	16909100	16909100	G	C	0.315789	6	19	2	exonic	NBPF1	.	unknown	UNKNOWN	rs143269469	.	.	.	.	0.48	.	.	.	.	.	.	.	.	.	.	.	.	22.4864	snp	FAO=6	FDP=19	FR=.	FRO=13	FSAF=4	FSAR=2	FSRF=5	FSRR=8	FWDB=0.00458349	FXX=0	LEN=1	MLLD=160.653	OALT=C	OID=.	OMAPALT=C	OPOS=16909100
chr1	16909129	16909129	T	C	0.818182	9	11	2	exonic	NBPF1	.	unknown	UNKNOWN	rs199798572	.	.	.	.	0.53	.	.	.	.	.	.	.	.	.	.	.	.	70.7557	snp	FAO=9	FDP=11	FR=.	FRO=2	FSAF=5	FSAR=4	FSRF=0	FSRR=2	FWDB=0.038727	FXX=0	LEN=1	MLLD=177.71	OALT=C	OID=.	OMAPALT=C	OPOS=16909129
chr1	16909161	16909161	T	C	0.363636	4	11	2	exonic	NBPF1	.	unknown	UNKNOWN	rs199600066	.	.	.	.	0.075	.	.	.	.	.	.	.	.	.	.	.	.	21.3259	snp	FAO=4	FDP=10	FR=.	FRO=6	FSAF=2	FSAR=2	FSRF=2	FSRR=4	FWDB=-0.0601435	FXX=0.0908265	LEN=1	MLLD=66.5299	OALT=C	OID=.	OMAPALT=C	OPOS=16909161
chr1	16912014	16912015	AG	CA	0.345794	37	107	1	exonic	NBPF1	.	unknown	UNKNOWN	.	.	.	.	.	.	.	.	.	.	.	.	.	.	.	.	.	.	118.819	mnp	FAO=37	FDP=98	FR=.	FRO=61	FSAF=22	FSAR=15	FSRF=30	FSRR=31	FWDB=0.0275449	FXX=0.0841043	LEN=2	MLLD=63.005	OALT=CA	OID=.	OMAPALT=CA	OPOS=16912014
chr1	16913584	16913584	A	C	0.515152	17	33	1	exonic	NBPF1	.	unknown	UNKNOWN	rs629538	.	.	0.179	.	0.38	.	.	.	.	.	.	.	.	.	.	.	.	82.4439	snp	FAO=17	FDP=33	FR=.	FRO=16	FSAF=8	FSAR=9	FSRF=0	FSRR=16	FWDB=-0.0326213	FXX=0	LEN=1	MLLD=72.6616	OALT=C	OID=.	OMAPALT=C	OPOS=16913584
chr1	16913612	16913612	G	A	0.555556	20	36	1	exonic	NBPF1	.	unknown	UNKNOWN	rs629889	.	.	0.175	.	0.43	.	.	.	.	.	.	.	.	.	.	.	.	102.381	snp	FAO=20	FDP=36	FR=.	FRO=16	FSAF=9	FSAR=11	FSRF=0	FSRR=16	FWDB=0.0365857	FXX=0	LEN=1	MLLD=61.4725	OALT=A	OID=.	OMAPALT=A	OPOS=16913612
chr1	16913633	16913633	G	T	0.533333	16	30	2	exonic	NBPF1	.	unknown	UNKNOWN	rs75826632	.	.	.	.	0.18	.	.	.	.	.	.	.	.	.	.	.	.	80.6893	snp	FAO=16	FDP=31	FR=.	FRO=15	FSAF=0	FSAR=16	FSRF=4	FSRR=11	FWDB=-0.00391698	FXX=0	LEN=1	MLLD=304.8	OALT=T	OID=.	OMAPALT=T	OPOS=16913633
chr1	16918502	16918502	A	G	0.446137	410	919	1	exonic	NBPF1	.	unknown	UNKNOWN	rs3925698	.	.	.	.	0.61	.	.	.	.	.	.	.	.	.	.	.	.	621.051	snp	FAO=174	FDP=400	FR=.	FRO=226	FSAF=75	FSAR=99	FSRF=100	FSRR=126	FWDB=0.0251006	FXX=0	LEN=1	MLLD=95.7846	OALT=G	OID=.	OMAPALT=G	OPOS=16918502
chr1	17248500	17248500	A	G	0.478448	111	232	1	UTR5	CROCC	NM_014675:c.-14A>G	.	.	rs6683035	.	.	0.4793	.	0.54	.	.	.	.	.	.	.	.	.	.	.	.	449.422	snp	FAO=111	FDP=232	FR=.	FRO=121	FSAF=60	FSAR=51	FSRF=63	FSRR=58	FWDB=0.00276175	FXX=0.00429166	LEN=1	MLLD=71.7648	OALT=G	OID=.	OMAPALT=G	OPOS=17248500
chr1	17248532	17248532	A	G	0.995495	221	222	1	exonic	CROCC	.	nonsynonymous SNV	CROCC:NM_014675:exon1:c.A19G:p.R7G	rs6586566	.	.	.	.	1	.	.	1	T	0	B	.	.	1	P	3.03	T	2213.33	snp	FAO=230	FDP=230	FR=.	FRO=0	FSAF=119	FSAR=111	FSRF=0	FSRR=0	FWDB=0.0126984	FXX=0	LEN=1	MLLD=330.25	OALT=G	OID=.	OMAPALT=G	OPOS=17248532
chr1	17249128	17249128	C	T	0.147493	50	339	4	intronic	CROCC	.	.	.	rs74056000	.	.	0.0407	.	0.15	.	.	.	.	.	.	.	.	.	.	.	.	20.3438	snp	FAO=50	FDP=340	FR=.	FRO=290	FSAF=28	FSAR=22	FSRF=155	FSRR=135	FWDB=0.00674843	FXX=0.00293247	LEN=1	MLLD=54.2165	OALT=T	OID=.	OMAPALT=T	OPOS=17249128
chr1	17249138	17249138	C	A	0.155425	53	341	3	intronic	CROCC	.	.	.	rs56191217	.	.	0.0412	.	0.15	.	.	.	.	.	.	.	.	.	.	.	.	25.1933	snp	FAO=53	FDP=341	FR=.	FRO=288	FSAF=28	FSAR=25	FSRF=156	FSRR=132	FWDB=0.0270545	FXX=0	LEN=1	MLLD=60.9956	OALT=A	OID=.	OMAPALT=A	OPOS=17249138
chr1	17250836	17250836	A	G	0.483965	332	686	1	exonic	CROCC	.	synonymous SNV	CROCC:NM_014675:exon3:c.A213G:p.T71T	rs57174186	.	.	0.3223	.	0.44	.	.	.	.	.	.	.	.	.	.	.	.	727.204	snp	FAO=187	FDP=400	FR=.	FRO=213	FSAF=84	FSAR=103	FSRF=97	FSRR=116	FWDB=-0.041958	FXX=0	LEN=1	MLLD=150.77	OALT=G	OID=.	OMAPALT=G	OPOS=17250836
chr1	17250991	17250991	T	C	0.157585	107	679	1	intronic	CROCC	.	.	.	rs60275838	.	.	0.1023	.	0.16	.	.	.	.	.	.	.	.	.	.	.	.	15.705	snp	FAO=55	FDP=399	FR=.	FRO=344	FSAF=21	FSAR=34	FSRF=148	FSRR=196	FWDB=0.00246933	FXX=0.00249994	LEN=1	MLLD=67.642	OALT=C	OID=.	OMAPALT=C	OPOS=17250991
chr1	17256313	17256313	G	A	0.214058	67	313	2	intronic	CROCC	.	.	.	rs9435710	.	.	.	.	0.49	.	.	.	.	.	.	.	.	.	.	.	.	76.7547	snp	FAO=67	FDP=313	FR=.	FRO=246	FSAF=41	FSAR=26	FSRF=127	FSRR=119	FWDB=0.0551168	FXX=0	LEN=1	MLLD=58.411	OALT=A	OID=.	OMAPALT=A	OPOS=17256313
chr1	17263214	17263214	C	T	0.28125	36	128	1	exonic	CROCC	.	nonsynonymous SNV	CROCC:NM_014675:exon9:c.C1039T:p.R347W	rs145088791	.	.	0.0197	.	0.045	.	.	0	D	0.995	D	.	.	0.996	N	2.63	T	80.3967	snp	FAO=37	FDP=129	FR=.	FRO=92	FSAF=15	FSAR=22	FSRF=41	FSRR=51	FWDB=0.0199176	FXX=0	LEN=1	MLLD=161.469	OALT=T	OID=.	OMAPALT=T	OPOS=17263214
chr1	17263462	17263462	A	G	0.139651	56	401	2	intronic	CROCC	.	.	.	rs78906531	.	.	.	.	0.062	.	.	.	.	.	.	.	.	.	.	.	.	17.037	snp	FAO=56	FDP=400	FR=.	FRO=344	FSAF=22	FSAR=34	FSRF=156	FSRR=188	FWDB=-0.00825522	FXX=0	LEN=1	MLLD=62.0337	OALT=G	OID=.	OMAPALT=G	OPOS=17263462
chr1	17264920	17264920	C	T	0.5	37	74	1	exonic	CROCC	.	nonsynonymous SNV	CROCC:NM_014675:exon11:c.C1316T:p.A439V	rs4463721	.	.	.	.	0.48	.	.	0.63	T	0.655	P	.	.	0.992	N	2.68	T	163.901	snp	FAO=37	FDP=74	FR=.	FRO=37	FSAF=27	FSAR=10	FSRF=33	FSRR=4	FWDB=0.00829075	FXX=0	LEN=1	MLLD=107.06	OALT=T	OID=.	OMAPALT=T	OPOS=17264920
chr1	17264939	17264939	T	C	0.5	36	72	1	exonic	CROCC	.	synonymous SNV	CROCC:NM_014675:exon11:c.T1335C:p.D445D	rs4558023	.	.	.	.	0.48	.	.	.	.	.	.	.	.	.	.	.	.	166.913	snp	FAO=37	FDP=73	FR=.	FRO=36	FSAF=27	FSAR=10	FSRF=32	FSRR=4	FWDB=-0.00465224	FXX=0	LEN=1	MLLD=361.815	OALT=C	OID=.	OMAPALT=C	OPOS=17264939
chr1	17265560	17265560	C	T	0.584416	225	385	4	exonic	CROCC	.	nonsynonymous SNV	CROCC:NM_014675:exon12:c.C1531T:p.P511S	rs9435793	.	.	.	.	0.46	.	.	0.81	T	0.634	P	.	.	0.888	N	3	T	1161.34	snp	FAO=228	FDP=386	FR=.	FRO=158	FSAF=127	FSAR=101	FSRF=66	FSRR=92	FWDB=-0.000833	FXX=0	LEN=1	MLLD=193.027	OALT=T	OID=.	OMAPALT=T	OPOS=17265560
chr1	17270751	17270751	G	A	0.204082	60	294	1	exonic	CROCC	.	synonymous SNV	CROCC:NM_014675:exon14:c.G1965A:p.A655A	rs12025984	.	.	.	.	0.48	.	.	.	.	.	.	.	.	.	.	.	.	62.8062	snp	FAO=60	FDP=293	FR=.	FRO=233	FSAF=24	FSAR=36	FSRF=111	FSRR=122	FWDB=-0.0578451	FXX=0.00677943	LEN=1	MLLD=70.8969	OALT=A	OID=.	OMAPALT=A	OPOS=17270751
chr1	17295679	17295679	T	C	1	155	155	1	exonic	CROCC	.	synonymous SNV	CROCC:NM_014675:exon32:c.T5145C:p.A1715A	rs4920574	.	.	0.8967	.	0.99	.	.	.	.	.	.	.	.	.	.	.	.	1493.82	snp	FAO=156	FDP=156	FR=.	FRO=0	FSAF=80	FSAR=76	FSRF=0	FSRR=0	FWDB=-0.00590225	FXX=0	LEN=1	MLLD=219.354	OALT=C	OID=.	OMAPALT=C	OPOS=17295679
chr1	17297289	17297289	C	T	0.977064	213	218	4	intronic	CROCC	.	.	.	rs9435656	.	.	0.7282	.	0.85	.	.	.	.	.	.	.	.	.	.	.	.	1989.36	snp	FAO=215	FDP=220	FR=.	FRO=5	FSAF=92	FSAR=123	FSRF=2	FSRR=3	FWDB=0.0243094	FXX=0	LEN=1	MLLD=321.556	OALT=T	OID=.	OMAPALT=T	OPOS=17297289
chr1	17301448	17301448	C	T	0.992509	265	267	2	exonic	MFAP2	.	synonymous SNV	MFAP2:NM_001135247:exon9:c.G516A:p.A172A,MFAP2:NM_001135248:exon9:c.G516A:p.A172A,MFAP2:NM_002403:exon9:c.G519A:p.A173A,MFAP2:NM_017459:exon9:c.G519A:p.A173A	rs2235933	.	.	.	.	0.65	.	.	.	.	.	.	.	.	.	.	.	.	2509.42	snp	FAO=265	FDP=265	FR=.	FRO=0	FSAF=129	FSAR=136	FSRF=0	FSRR=0	FWDB=-0.00988358	FXX=0.00749036	LEN=1	MLLD=244.165	OALT=T	OID=.	OMAPALT=T	OPOS=17301448
chr1	17313245	17313256	CCCAGGGCTCCT	-	0.327801	79	241	4	intronic	ATP13A2	.	.	.	rs143483351	.	.	.	.	0.0098	.	.	.	.	.	.	.	.	.	.	.	.	26.9165	del	FAO=80	FDP=237	FR=.	FRO=157	FSAF=42	FSAR=38	FSRF=85	FSRR=72	FWDB=-0.0151775	FXX=0.0286874	LEN=12	MLLD=410.789	OALT=-	OID=.	OMAPALT=C	OPOS=17313245
chr1	17313283	17313283	C	T	0.640496	155	242	3	intronic	ATP13A2	.	.	.	rs56146840	.	.	0.0269	.	0.049	.	.	.	.	.	.	.	.	.	.	.	.	865.045	snp	FAO=155	FDP=242	FR=.	FRO=87	FSAF=82	FSAR=73	FSRF=48	FSRR=39	FWDB=-0.000425929	FXX=0.00411506	LEN=1	MLLD=110.636	OALT=T	OID=.	OMAPALT=T	OPOS=17313283
chr1	17313454	17313454	G	A	0.278912	41	147	5	intronic	ATP13A2	.	.	.	rs7531163	CLINSIG=non-pathogenic;CLNDBN=not_specified;CLNREVSTAT=criteria_provided\x2c_single_submitter;CLNACC=RCV000116440.1;CLNDSDB=MedGen;CLNDSDBID=CN169374	.	0.2392	.	0.58	.	.	.	.	.	.	.	.	.	.	.	.	82.1307	snp	FAO=41	FDP=150	FR=.	FRO=109	FSAF=17	FSAR=24	FSRF=38	FSRR=71	FWDB=-0.00136772	FXX=0.00662208	LEN=1	MLLD=207.315	OALT=A	OID=.	OMAPALT=A	OPOS=17313454
chr1	17313517	17313517	G	A	0.669231	87	130	5	intronic	ATP13A2	.	.	.	rs55885047	.	.	0.0272	.	0.041	.	.	.	.	.	.	.	.	.	.	.	.	535.9	snp	FAO=89	FDP=130	FR=.	FRO=41	FSAF=20	FSAR=69	FSRF=9	FSRR=32	FWDB=0.0754213	FXX=0	LEN=1	MLLD=48.0736	OALT=A	OID=.	OMAPALT=A	OPOS=17313517
chr1	17314702	17314702	C	T	0.285068	63	221	1	exonic	ATP13A2	.	synonymous SNV	ATP13A2:NM_001141974:exon24:c.G2658A:p.S886S,ATP13A2:NM_001141973:exon25:c.G2775A:p.S925S,ATP13A2:NM_022089:exon25:c.G2790A:p.S930S	rs3738815	CLINSIG=non-pathogenic;CLNDBN=not_specified;CLNREVSTAT=criteria_provided\x2c_single_submitter;CLNACC=RCV000116437.1;CLNDSDB=MedGen;CLNDSDBID=CN169374	.	0.1927	.	0.58	.	.	.	.	.	.	.	.	.	.	.	.	127.94	snp	FAO=63	FDP=221	FR=.	FRO=158	FSAF=42	FSAR=21	FSRF=94	FSRR=64	FWDB=0.00165955	FXX=0	LEN=1	MLLD=270.101	OALT=T	OID=.	OMAPALT=T	OPOS=17314702
chr1	17319011	17319011	G	A	0.670996	155	231	5	exonic	ATP13A2	.	synonymous SNV	ATP13A2:NM_001141973:exon17:c.C1800T:p.P600P,ATP13A2:NM_001141974:exon17:c.C1800T:p.P600P,ATP13A2:NM_022089:exon17:c.C1815T:p.P605P	rs2076603	CLINSIG=non-pathogenic;CLNDBN=not_specified;CLNREVSTAT=criteria_provided\x2c_single_submitter;CLNACC=RCV000116434.1;CLNDSDB=MedGen;CLNDSDBID=CN169374	.	0.6323	.	0.63	.	.	.	.	.	.	.	.	.	.	.	.	912.949	snp	FAO=155	FDP=231	FR=.	FRO=76	FSAF=62	FSAR=93	FSRF=42	FSRR=34	FWDB=0.0204601	FXX=0	LEN=1	MLLD=354.082	OALT=A	OID=.	OMAPALT=A	OPOS=17319011
chr1	17323070	17323070	G	A	0.647619	68	105	1	intronic	ATP13A2	.	.	.	rs183590584	.	.	.	.	0.0099	.	.	.	.	.	.	.	.	.	.	.	.	388.128	snp	FAO=68	FDP=105	FR=.	FRO=37	FSAF=29	FSAR=39	FSRF=20	FSRR=17	FWDB=-0.0322196	FXX=0	LEN=1	MLLD=80.8873	OALT=A	OID=.	OMAPALT=A	OPOS=17323070
chr1	17359676	17359676	C	A	1	69	69	1	intronic	SDHB	.	.	.	rs1022580	.	.	0.9728	.	1	.	.	.	.	.	.	.	.	.	.	.	.	664.41	snp	FAO=69	FDP=69	FR=.	FRO=0	FSAF=20	FSAR=49	FSRF=0	FSRR=0	FWDB=-0.0499147	FXX=0	LEN=1	MLLD=81.601	OALT=A	OID=.	OMAPALT=A	OPOS=17359676
chr1	17380497	17380497	G	T	0.992188	127	128	3	exonic	SDHB	.	synonymous SNV	SDHB:NM_003000:exon1:c.C18A:p.A6A	rs2746462	CLINSIG=non-pathogenic|non-pathogenic;CLNDBN=not_specified|Hereditary_cancer-predisposing_syndrome;CLNREVSTAT=criteria_provided\x2c_multiple_submitters\x2c_no_conflicts|criteria_provided\x2c_single_submitter;CLNACC=RCV000037717.5|RCV000162442.1;CLNDSDB=MedGen|MedGen:SNOMED_CT;CLNDSDBID=CN169374|C0027672:699346009	.	0.973	.	1	.	.	.	.	.	.	.	.	.	.	.	.	1200.38	snp	FAO=128	FDP=128	FR=.	FRO=0	FSAF=60	FSAR=68	FSRF=0	FSRR=0	FWDB=0.0507069	FXX=0.00775134	LEN=1	MLLD=107.569	OALT=T	OID=.	OMAPALT=T	OPOS=17380497
chr1	17409017	17409017	G	A	0.995951	246	247	1	intronic	PADI2	.	.	.	rs2076617	.	.	0.3224	.	0.59	.	.	.	.	.	.	.	.	.	.	.	.	2344.69	snp	FAO=246	FDP=246	FR=.	FRO=0	FSAF=137	FSAR=109	FSRF=0	FSRR=0	FWDB=-0.0107752	FXX=0.00404842	LEN=1	MLLD=93.0981	OALT=A	OID=.	OMAPALT=A	OPOS=17409017
chr1	17413121	17413121	A	C	0.308756	67	217	1	exonic	PADI2	.	synonymous SNV	PADI2:NM_007365:exon7:c.T729G:p.G243G	rs2076615	.	.	0.2526	.	0.57	.	.	.	.	0.008	B	.	.	0	P	3.35	T	240.142	snp	FAO=81	FDP=213	FR=.,HEALED	FRO=132	FSAF=10	FSAR=71	FSRF=35	FSRR=97	FWDB=0.0136402	FXX=0.0184323	LEN=1	MLLD=261.702	OALT=C	OID=.	OMAPALT=C	OPOS=17413121
chr1	17418883	17418883	A	G	0.996	249	250	1	intronic	PADI2	.	.	.	rs2647184	.	.	0.9462	.	1	.	.	.	.	.	.	.	.	.	.	.	.	2495.65	snp	FAO=262	FDP=262	FR=.	FRO=0	FSAF=167	FSAR=95	FSRF=0	FSRR=0	FWDB=0.0229812	FXX=0.00380214	LEN=1	MLLD=69.7672	OALT=G	OID=.	OMAPALT=G	OPOS=17418883
chr1	17418894	17418894	A	G	0.704626	198	281	1	intronic	PADI2	.	.	.	rs2273111	.	.	0.6245	.	0.63	.	.	.	.	.	.	.	.	.	.	.	.	1249	snp	FAO=200	FDP=281	FR=.	FRO=81	FSAF=118	FSAR=82	FSRF=48	FSRR=33	FWDB=-0.00225273	FXX=0.00706689	LEN=1	MLLD=226.291	OALT=G	OID=.	OMAPALT=G	OPOS=17418894
chr1	17419024	17419024	G	A	0.302721	89	294	1	exonic	PADI2	.	synonymous SNV	PADI2:NM_007365:exon6:c.C534T:p.L178L	rs11203297	.	.	0.1951	.	0.51	.	.	.	.	.	.	.	.	.	.	.	.	189.471	snp	FAO=88	FDP=293	FR=.	FRO=205	FSAF=45	FSAR=43	FSRF=104	FSRR=101	FWDB=0.0500737	FXX=0.00340124	LEN=1	MLLD=116.748	OALT=A	OID=.	OMAPALT=A	OPOS=17419024
chr1	17531763	17531763	C	T	0.254777	40	157	2	exonic	PADI1	.	synonymous SNV	PADI1:NM_013358:exon1:c.C51T:p.A17A	rs2293911	.	.	0.0835	.	0.1	.	.	.	.	.	.	.	.	.	.	.	.	71.1539	snp	FAO=40	FDP=156	FR=.	FRO=116	FSAF=20	FSAR=20	FSRF=61	FSRR=55	FWDB=-0.00196899	FXX=0.00636902	LEN=1	MLLD=275.615	OALT=T	OID=.	OMAPALT=T	OPOS=17531763
chr1	17550225	17550225	T	C	0.986175	214	217	3	intronic	PADI1	.	.	.	rs3003481	.	.	0.9998	.	1	.	.	.	.	.	.	.	.	.	.	.	.	2002.53	snp	FAO=214	FDP=214	FR=.	FRO=0	FSAF=74	FSAR=140	FSRF=0	FSRR=0	FWDB=-0.0135923	FXX=0.0138242	LEN=1	MLLD=209.368	OALT=C	OID=.	OMAPALT=C	OPOS=17550225
chr1	17555316	17555316	C	G	0.222222	26	117	2	intronic	PADI1	.	.	.	rs2977233	.	.	0.3916	.	0.43	.	.	.	.	.	.	.	.	.	.	.	.	36.913	snp	FAO=25	FDP=112	FR=.	FRO=87	FSAF=19	FSAR=6	FSRF=54	FSRR=33	FWDB=0.0594895	FXX=0.0427314	LEN=1	MLLD=48.897	OALT=G	OID=.	OMAPALT=G	OPOS=17555316
chr1	17557039	17557039	T	C	0.981013	155	158	1	intronic	PADI1	.	.	.	rs10888010	.	.	0.4217	.	0.59	.	.	.	.	.	.	.	.	.	.	.	.	1472.02	snp	FAO=155	FDP=155	FR=.	FRO=0	FSAF=71	FSAR=84	FSRF=0	FSRR=0	FWDB=-0.0154202	FXX=0.0189861	LEN=1	MLLD=60.9651	OALT=C	OID=.	OMAPALT=C	OPOS=17557039
chr1	17557133	17557133	A	C	1	160	160	1	exonic	PADI1	.	synonymous SNV	PADI1:NM_013358:exon10:c.A1120C:p.R374R	rs3003406	.	.	0.416	.	0.5	.	.	.	.	.	.	.	.	.	.	.	.	1558.31	snp	FAO=164	FDP=164	FR=.	FRO=0	FSAF=72	FSAR=92	FSRF=0	FSRR=0	FWDB=-0.0125116	FXX=0	LEN=1	MLLD=349.484	OALT=C	OID=.	OMAPALT=C	OPOS=17557133
chr1	17563967	17563967	T	C	0.680556	98	144	2	intronic	PADI1	.	.	.	rs2977306	.	.	0.4262	.	0.59	.	.	.	.	.	.	.	.	.	.	.	.	593.806	snp	FAO=99	FDP=145	FR=.	FRO=46	FSAF=42	FSAR=57	FSRF=18	FSRR=28	FWDB=-0.0423442	FXX=0	LEN=1	MLLD=66.1996	OALT=C	OID=.	OMAPALT=C	OPOS=17563967
chr1	17570466	17570466	T	C	0.614407	145	236	1	intronic	PADI1	.	.	.	rs2293921	.	.	0.4464	.	0.6	.	.	.	.	.	.	.	.	.	.	.	.	774.998	snp	FAO=145	FDP=236	FR=.	FRO=91	FSAF=62	FSAR=83	FSRF=36	FSRR=55	FWDB=-0.034554	FXX=0	LEN=1	MLLD=66.1432	OALT=C	OID=.	OMAPALT=C	OPOS=17570466
chr1	17601083	17601083	C	T	0.601399	86	143	3	intronic	PADI3	.	.	.	rs2293917	.	.	0.3777	.	0.58	.	.	.	.	.	.	.	.	.	.	.	.	451.985	snp	FAO=86	FDP=143	FR=.	FRO=57	FSAF=51	FSAR=35	FSRF=14	FSRR=43	FWDB=0.00339166	FXX=0	LEN=1	MLLD=328.856	OALT=T	OID=.	OMAPALT=T	OPOS=17601083
chr1	17603436	17603436	A	G	0.654321	106	162	1	intronic	PADI3	.	.	.	rs80012763	.	.	.	.	0.11	.	.	.	.	.	.	.	.	.	.	.	.	608.586	snp	FAO=106	FDP=162	FR=.	FRO=56	FSAF=31	FSAR=75	FSRF=18	FSRR=38	FWDB=0.0143304	FXX=0	LEN=1	MLLD=140.42	OALT=G	OID=.	OMAPALT=G	OPOS=17603436
chr1	17609448	17609448	G	T	0.26776	49	183	1	exonic	PADI3	.	synonymous SNV	PADI3:NM_016233:exon16:c.G1869T:p.P623P	rs2293920	.	.	0.4426	.	0.64	.	.	.	.	.	.	.	.	.	.	.	.	91.7079	snp	FAO=49	FDP=183	FR=.	FRO=134	FSAF=24	FSAR=25	FSRF=71	FSRR=63	FWDB=-0.00443284	FXX=0	LEN=1	MLLD=85.797	OALT=T	OID=.	OMAPALT=T	OPOS=17609448
chr1	17609745	17609745	C	A	0.648649	72	111	2	UTR3	PADI3	NM_016233:c.*171C>A	.	.	rs16824888	.	.	.	.	0.11	.	.	.	.	.	.	.	.	.	.	.	.	412.091	snp	FAO=72	FDP=111	FR=.	FRO=39	FSAF=29	FSAR=43	FSRF=10	FSRR=29	FWDB=-0.00815536	FXX=0.00892777	LEN=1	MLLD=63.4845	OALT=A	OID=.	OMAPALT=A	OPOS=17609745
chr1	17657534	17657534	G	A	0.275676	51	185	2	exonic	PADI4	.	nonsynonymous SNV	PADI4:NM_012387:exon2:c.G163A:p.G55S	rs11203366	.	.	0.5765	.	0.6	.	.	1	T	0	B	0.9	N	1	P	3.29	T	99.716	snp	FAO=51	FDP=185	FR=.	FRO=134	FSAF=23	FSAR=28	FSRF=55	FSRR=79	FWDB=-0.018763	FXX=0.00537606	LEN=1	MLLD=152.699	OALT=A	OID=.	OMAPALT=A	OPOS=17657534
chr1	17657616	17657616	T	C	0.327231	143	437	1	exonic	PADI4	.	nonsynonymous SNV	PADI4:NM_012387:exon2:c.T245C:p.V82A	rs11203367	.	.	0.5764	.	0.6	.	.	1	T	0	B	0.173	N	1	P	3.24	T	317.374	snp	FAO=131	FDP=400	FR=.	FRO=269	FSAF=52	FSAR=79	FSRF=99	FSRR=170	FWDB=-0.0189366	FXX=0	LEN=1	MLLD=256.051	OALT=C	OID=.	OMAPALT=C	OPOS=17657616
chr1	17660499	17660499	G	C	0.248276	72	290	4	exonic	PADI4	.	nonsynonymous SNV	PADI4:NM_012387:exon3:c.G335C:p.G112A	rs874881	.	.	0.5509	.	0.58	.	.	0.66	T	0.639	P	0.001	D	0.29	P	3.16	T	114.501	snp	FAO=72	FDP=287	FR=.	FRO=215	FSAF=34	FSAR=38	FSRF=126	FSRR=89	FWDB=-0.0366709	FXX=0.0103445	LEN=1	MLLD=249.767	OALT=C	OID=.	OMAPALT=C	OPOS=17660499
chr1	17662662	17662662	T	C	0.356522	41	115	2	exonic	PADI4	.	synonymous SNV	PADI4:NM_012387:exon4:c.T349C:p.L117L	rs1748033	.	.	0.6644	.	0.69	.	.	.	.	.	.	.	.	.	.	.	.	120.602	snp	FAO=41	FDP=115	FR=.	FRO=74	FSAF=27	FSAR=14	FSRF=42	FSRR=32	FWDB=0.0206195	FXX=0	LEN=1	MLLD=55.4659	OALT=C	OID=.	OMAPALT=C	OPOS=17662662
chr1	17668563	17668563	G	A	0.433121	68	157	1	exonic	PADI4	.	nonsynonymous SNV	PADI4:NM_012387:exon7:c.G778A:p.D260N	rs35903413	.	.	0.1287	.	0.17	.	.	0.43	T	0.011	B	0.086	N	1	P	2.43	T	254.824	snp	FAO=69	FDP=158	FR=.	FRO=89	FSAF=14	FSAR=55	FSRF=33	FSRR=56	FWDB=0.0314654	FXX=0	LEN=1	MLLD=301.311	OALT=A	OID=.	OMAPALT=A	OPOS=17668563
chr1	17689954	17689954	C	T	0.632959	169	267	2	intronic	PADI4	.	.	.	rs2477150	.	.	.	.	0.3	.	.	.	.	.	.	.	.	.	.	.	.	932.523	snp	FAO=169	FDP=267	FR=.	FRO=98	FSAF=92	FSAR=77	FSRF=47	FSRR=51	FWDB=0.0265449	FXX=0	LEN=1	MLLD=67.5385	OALT=T	OID=.	OMAPALT=T	OPOS=17689954
chr1	17718672	17718672	G	-	0.981818	108	110	3	splicing	PADI6	NM_207421:exon9:c.1025+1G>-,NM_207421:exon10:c.1026-1G>-	.	.	rs10709483	.	.	0.9995	.	1	.	.	.	.	.	.	.	.	.	.	.	.	632.724	del	FAO=109	FDP=109	FR=.	FRO=0	FSAF=57	FSAR=52	FSRF=0	FSRR=0	FWDB=0.0178221	FXX=0.00909008	LEN=1	MLLD=28.7167	OALT=-	OID=.	OMAPALT=A	OPOS=17718672
chr1	17720439	17720439	T	C	1	46	46	1	intronic	PADI6	.	.	.	rs6695849	.	.	0.6474	.	0.67	.	.	.	.	.	.	.	.	.	.	.	.	435.335	snp	FAO=46	FDP=46	FR=.	FRO=0	FSAF=14	FSAR=32	FSRF=0	FSRR=0	FWDB=0.00926698	FXX=0	LEN=1	MLLD=186.193	OALT=C	OID=.	OMAPALT=C	OPOS=17720439
chr1	17720615	17720615	A	C	1	48	48	2	intronic	PADI6	.	.	.	rs10458537	.	.	0.6508	.	0.67	.	.	.	.	.	.	.	.	.	.	.	.	459.472	snp	FAO=48	FDP=48	FR=.	FRO=0	FSAF=14	FSAR=34	FSRF=0	FSRR=0	FWDB=-0.0313113	FXX=0	LEN=1	MLLD=59.2904	OALT=C	OID=.	OMAPALT=C	OPOS=17720615
chr1	17723476	17723476	-	CA	0.949495	188	198	3	intronic	PADI6	.	.	.	rs397791237	.	.	.	.	0.4	.	.	.	.	.	.	.	.	.	.	.	.	1152.65	ins	FAO=196	FDP=196	FR=.	FRO=0	FSAF=115	FSAR=81	FSRF=0	FSRR=0	FWDB=-0.00566819	FXX=0	LEN=2	MLLD=244.953	OALT=CA	OID=.	OMAPALT=CCA	OPOS=17723477
chr1	17723739	17723739	G	A	0.980132	148	151	2	intronic	PADI6	.	.	.	rs12129196	.	.	.	.	0.4	.	.	.	.	.	.	.	.	.	.	.	.	1401.71	snp	FAO=150	FDP=150	FR=.	FRO=0	FSAF=75	FSAR=75	FSRF=0	FSRR=0	FWDB=0.0577335	FXX=0.00662208	LEN=1	MLLD=108.901	OALT=A	OID=.	OMAPALT=A	OPOS=17723739
chr1	17738571	17738571	C	-	0.741007	103	139	3	intronic	RCC2	.	.	.	rs397979380	.	.	0.2892	.	0.38	.	.	.	.	.	.	.	.	.	.	.	.	334.018	del	FAO=105	FDP=138	FR=.	FRO=33	FSAF=37	FSAR=68	FSRF=6	FSRR=27	FWDB=0.0190438	FXX=0.00719373	LEN=1	MLLD=28.3336	OALT=-	OID=.	OMAPALT=A	OPOS=17738571
chr1	17739586	17739586	G	A	0.36036	80	222	2	exonic	RCC2	.	synonymous SNV	RCC2:NM_001136204:exon9:c.C1296T:p.I432I,RCC2:NM_018715:exon10:c.C1296T:p.I432I	rs942457	.	.	0.3514	.	0.41	.	.	.	.	.	.	.	.	.	.	.	.	228.593	snp	FAO=80	FDP=222	FR=.	FRO=142	FSAF=57	FSAR=23	FSRF=87	FSRR=55	FWDB=-0.00332326	FXX=0	LEN=1	MLLD=72.9795	OALT=A	OID=.	OMAPALT=A	OPOS=17739586
chr1	17959044	17959044	A	T	0.576159	87	151	1	intronic	ARHGEF10L	.	.	.	rs115686702	.	.	.	.	0.098	.	.	.	.	.	.	.	.	.	.	.	.	439.49	snp	FAO=87	FDP=151	FR=.	FRO=64	FSAF=31	FSAR=56	FSRF=23	FSRR=41	FWDB=0.0551961	FXX=0	LEN=1	MLLD=137.489	OALT=T	OID=.	OMAPALT=T	OPOS=17959044
chr1	17981184	17981184	A	C	0.311787	82	263	1	exonic	ARHGEF10L	.	synonymous SNV	ARHGEF10L:NM_001011722:exon21:c.A2331C:p.A777A,ARHGEF10L:NM_018125:exon23:c.A2448C:p.A816A	rs35255680	.	.	0.1565	.	0.3	.	.	.	.	.	.	.	.	.	.	.	.	185.278	snp	FAO=80	FDP=256	FR=.	FRO=176	FSAF=52	FSAR=28	FSRF=120	FSRR=56	FWDB=0.000312566	FXX=0.0303019	LEN=1	MLLD=84.6921	OALT=C	OID=.	OMAPALT=C	OPOS=17981184
chr1	17982559	17982559	G	A	0.416327	102	245	2	exonic	ARHGEF10L	.	synonymous SNV	ARHGEF10L:NM_001011722:exon22:c.G2550A:p.T850T,ARHGEF10L:NM_018125:exon24:c.G2667A:p.T889T	rs867984	.	.	0.1488	.	0.37	.	.	.	.	.	.	.	.	.	.	.	.	346.926	snp	FAO=102	FDP=246	FR=.	FRO=144	FSAF=65	FSAR=37	FSRF=107	FSRR=37	FWDB=0.0232152	FXX=0	LEN=1	MLLD=122.168	OALT=A	OID=.	OMAPALT=A	OPOS=17982559
chr1	17991052	17991052	T	C	0.987342	78	79	1	exonic	ARHGEF10L	.	nonsynonymous SNV	ARHGEF10L:NM_001011722:exon24:c.T2854C:p.W952R,ARHGEF10L:NM_018125:exon26:c.T2971C:p.W991R	rs6695710	.	.	1	.	1	.	.	0.89	T	0	B	0.011	N	0	P	1.69	T	770.019	snp	FAO=80	FDP=80	FR=.	FRO=0	FSAF=72	FSAR=8	FSRF=0	FSRR=0	FWDB=0.0237284	FXX=0	LEN=1	MLLD=263.909	OALT=C	OID=.	OMAPALT=C	OPOS=17991052
chr1	18021858	18021858	T	C	0.346774	43	124	1	intronic	ARHGEF10L	.	.	.	rs2279817	.	.	.	.	0.18	.	.	.	.	.	.	.	.	.	.	.	.	121.449	snp	FAO=43	FDP=124	FR=.	FRO=81	FSAF=12	FSAR=31	FSRF=22	FSRR=59	FWDB=-0.0110667	FXX=0	LEN=1	MLLD=208.612	OALT=C	OID=.	OMAPALT=C	OPOS=18021858
chr1	18021867	18021867	T	C	0.639344	78	122	2	intronic	ARHGEF10L	.	.	.	rs2279816	.	.	.	.	0.91	.	.	.	.	.	.	.	.	.	.	.	.	438.972	snp	FAO=78	FDP=122	FR=.	FRO=44	FSAF=21	FSAR=57	FSRF=13	FSRR=31	FWDB=0.0550863	FXX=0	LEN=1	MLLD=304.792	OALT=C	OID=.	OMAPALT=C	OPOS=18021867
chr1	18023365	18023365	C	T	0.585526	89	152	1	exonic	ARHGEF10L	.	synonymous SNV	ARHGEF10L:NM_001011722:exon27:c.C3213T:p.N1071N,ARHGEF10L:NM_018125:exon29:c.C3330T:p.N1110N	rs2270978	.	.	0.8315	.	0.91	.	.	.	.	.	.	.	.	.	.	.	.	455.232	snp	FAO=89	FDP=152	FR=.	FRO=63	FSAF=41	FSAR=48	FSRF=19	FSRR=44	FWDB=0.0312549	FXX=0	LEN=1	MLLD=276.459	OALT=T	OID=.	OMAPALT=T	OPOS=18023365
chr1	18023509	18023509	T	C	0.75	15	20	1	exonic	ARHGEF10L	.	synonymous SNV	ARHGEF10L:NM_001011722:exon27:c.T3357C:p.D1119D,ARHGEF10L:NM_018125:exon29:c.T3474C:p.D1158D	rs2270977	.	.	0.832	.	0.91	.	.	.	.	.	.	.	.	.	.	.	.	108.493	snp	FAO=15	FDP=20	FR=.	FRO=5	FSAF=5	FSAR=10	FSRF=1	FSRR=4	FWDB=0.0167183	FXX=0	LEN=1	MLLD=116.447	OALT=C	OID=.	OMAPALT=C	OPOS=18023509
chr1	18023690	18023690	A	G	0.650602	54	83	1	exonic	ARHGEF10L	.	nonsynonymous SNV	ARHGEF10L:NM_001011722:exon27:c.A3538G:p.I1180V,ARHGEF10L:NM_018125:exon29:c.A3655G:p.I1219V	rs2270976	.	.	0.8367	.	0.92	.	.	1	T	0	B	0.018	N	0	P	2.61	T	322.319	snp	FAO=55	FDP=83	FR=.	FRO=28	FSAF=20	FSAR=35	FSRF=9	FSRR=19	FWDB=0.0321527	FXX=0	LEN=1	MLLD=312.137	OALT=G	OID=.	OMAPALT=G	OPOS=18023690
chr1	18149510	18149510	G	T	0.994681	187	188	1	exonic	ACTL8	.	nonsynonymous SNV	ACTL8:NM_030812:exon2:c.G7T:p.A3S	rs694214	.	.	0.422	.	0.53	.	.	0	D	0.004	B	0.426	N	1	P	-3.46	D	1802.29	snp	FAO=188	FDP=188	FR=.	FRO=0	FSAF=67	FSAR=121	FSRF=0	FSRR=0	FWDB=-0.0114481	FXX=0	LEN=1	MLLD=196.051	OALT=T	OID=.	OMAPALT=T	OPOS=18149510
chr1	18149566	18149566	C	A	1	190	190	1	exonic	ACTL8	.	synonymous SNV	ACTL8:NM_030812:exon2:c.C63A:p.G21G	rs2296035	.	.	0.4622	.	0.69	.	.	.	.	.	.	.	.	.	.	.	.	1832.26	snp	FAO=190	FDP=190	FR=.	FRO=0	FSAF=67	FSAR=123	FSRF=0	FSRR=0	FWDB=0.0169188	FXX=0	LEN=1	MLLD=184.48	OALT=A	OID=.	OMAPALT=A	OPOS=18149566
chr1	18704829	18704829	G	A	0.296928	87	293	1	UTR3	IGSF21	NM_032880:c.*9G>A	.	.	rs72940712	.	.	0.039	.	0.053	.	.	.	.	.	.	.	.	.	.	.	.	185.154	snp	FAO=87	FDP=292	FR=.	FRO=205	FSAF=47	FSAR=40	FSRF=102	FSRR=103	FWDB=-0.00517943	FXX=0.00341285	LEN=1	MLLD=310.491	OALT=A	OID=.	OMAPALT=A	OPOS=18704829
chr1	18704862	18704862	A	G	0.293515	86	293	1	UTR3	IGSF21	NM_032880:c.*42A>G	.	.	rs1043459	.	.	0.4201	.	0.77	.	.	.	.	.	.	.	.	.	.	.	.	178.633	snp	FAO=86	FDP=293	FR=.	FRO=207	FSAF=46	FSAR=40	FSRF=101	FSRR=106	FWDB=-0.00417891	FXX=0	LEN=1	MLLD=70.6963	OALT=G	OID=.	OMAPALT=G	OPOS=18704862
chr1	18807645	18807645	A	C	0.423077	11	26	2	exonic	KLHDC7A	.	nonsynonymous SNV	KLHDC7A:NM_152375:exon1:c.A170C:p.K57T	.	.	.	.	.	.	.	.	0.08	T	0.031	B	.	.	1	N	-0.66	T	46.4614	snp	FAO=11	FDP=26	FR=.	FRO=15	FSAF=9	FSAR=2	FSRF=10	FSRR=5	FWDB=-0.00262961	FXX=0	LEN=1	MLLD=205.584	OALT=C	OID=.	OMAPALT=C	OPOS=18807645
chr1	18807897	18807897	C	G	0.707317	203	287	4	exonic	KLHDC7A	.	nonsynonymous SNV	KLHDC7A:NM_152375:exon1:c.C422G:p.P141R	rs2992755	.	.	0.6338	.	0.9	.	.	0.39	T	0	B	.	.	1	P	-0.68	T	1262.04	snp	FAO=203	FDP=287	FR=.	FRO=84	FSAF=114	FSAR=89	FSRF=40	FSRR=44	FWDB=-0.00396286	FXX=0	LEN=1	MLLD=185.061	OALT=G	OID=.	OMAPALT=G	OPOS=18807897
chr1	18807938	18807938	C	A	0.721014	199	276	3	exonic	KLHDC7A	.	nonsynonymous SNV	KLHDC7A:NM_152375:exon1:c.C463A:p.P155T	rs2992754	.	.	0.1434	.	0.62	.	.	0.47	T	0.845	P	0.242	U	1	P	-0.84	T	1262.14	snp	FAO=199	FDP=276	FR=.	FRO=77	FSAF=121	FSAR=78	FSRF=46	FSRR=31	FWDB=0.00109489	FXX=0	LEN=1	MLLD=327.31	OALT=A	OID=.	OMAPALT=A	OPOS=18807938
chr1	18808292	18808292	C	A	0.721713	236	327	1	exonic	KLHDC7A	.	nonsynonymous SNV	KLHDC7A:NM_152375:exon1:c.C817A:p.H273N	rs2992753	.	.	0.6287	.	0.9	.	.	1	T	0	B	0.182	N	1	P	-0.31	T	1494.73	snp	FAO=236	FDP=328	FR=.	FRO=92	FSAF=111	FSAR=125	FSRF=48	FSRR=44	FWDB=0.00591512	FXX=0	LEN=1	MLLD=94.2137	OALT=A	OID=.	OMAPALT=A	OPOS=18808292
chr1	18808465	18808465	T	A	0.671141	100	149	1	exonic	KLHDC7A	.	synonymous SNV	KLHDC7A:NM_152375:exon1:c.T990A:p.A330A	rs3007718	.	.	0.6286	.	0.9	.	.	.	.	.	.	.	.	.	.	.	.	599.204	snp	FAO=100	FDP=148	FR=.	FRO=48	FSAF=54	FSAR=46	FSRF=30	FSRR=18	FWDB=-0.0296492	FXX=0.00671096	LEN=1	MLLD=169.649	OALT=A	OID=.	OMAPALT=A	OPOS=18808465
chr1	18808526	18808526	A	C	0.654206	140	214	1	exonic	KLHDC7A	.	nonsynonymous SNV	KLHDC7A:NM_152375:exon1:c.A1051C:p.T351P	rs2992752	.	.	0.6296	.	0.9	.	.	1	T	0	B	0.496	N	1	P	-0.57	T	800.067	snp	FAO=140	FDP=214	FR=.	FRO=74	FSAF=75	FSAR=65	FSRF=42	FSRR=32	FWDB=0.0122137	FXX=0	LEN=1	MLLD=302.004	OALT=C	OID=.	OMAPALT=C	OPOS=18808526
chr1	18808711	18808711	G	C	0.640693	148	231	3	exonic	KLHDC7A	.	synonymous SNV	KLHDC7A:NM_152375:exon1:c.G1236C:p.G412G	rs2992751	.	.	0.1222	.	0.63	.	.	.	.	.	.	.	.	.	.	.	.	830.772	snp	FAO=148	FDP=231	FR=.	FRO=83	FSAF=81	FSAR=67	FSRF=36	FSRR=47	FWDB=0.00167999	FXX=0	LEN=1	MLLD=168.609	OALT=C	OID=.	OMAPALT=C	OPOS=18808711
chr1	18960722	18960722	G	C	0.980132	148	151	3	intronic	PAX7	.	.	.	rs4920523	.	.	.	.	0.43	.	.	.	.	.	.	.	.	.	.	.	.	1363.11	snp	FAO=148	FDP=151	FR=.	FRO=3	FSAF=62	FSAR=86	FSRF=0	FSRR=3	FWDB=-0.00448004	FXX=0	LEN=1	MLLD=180.291	OALT=C	OID=.	OMAPALT=C	OPOS=18960722
chr1	18961618	18961618	C	T	0.5875	94	160	2	exonic	PAX7	.	nonsynonymous SNV	PAX7:NM_001135254:exon3:c.C335T:p.P112L,PAX7:NM_002584:exon3:c.C335T:p.P112L,PAX7:NM_013945:exon3:c.C335T:p.P112L	rs142754204	.	.	0.0022	.	0.005	.	.	0.01	D	1	D	0	D	1	D	-6.48	D	485.62	snp	FAO=94	FDP=160	FR=.	FRO=66	FSAF=30	FSAR=64	FSRF=14	FSRR=52	FWDB=0.00820898	FXX=0	LEN=1	MLLD=163.402	OALT=T	OID=.	OMAPALT=T	OPOS=18961618
chr1	19175846	19175846	T	C	0.330769	43	130	1	exonic	TAS1R2	.	nonsynonymous SNV	TAS1R2:NM_152232:exon4:c.A1456G:p.I486V	rs28374389	.	.	0.2057	.	0.25	.	.	0.51	T	0	B	0.168	N	1	P	-2.34	D	114.132	snp	FAO=43	FDP=130	FR=.	FRO=87	FSAF=28	FSAR=15	FSRF=62	FSRR=25	FWDB=0.00743322	FXX=0	LEN=1	MLLD=231.216	OALT=C	OID=.	OMAPALT=C	OPOS=19175846
chr1	19181015	19181015	G	C	0.383333	46	120	1	exonic	TAS1R2	.	nonsynonymous SNV	TAS1R2:NM_152232:exon3:c.C949G:p.R317G	rs34447754	.	.	0.3251	.	0.33	.	.	0.63	T	0.002	B	0.742	N	1	P	-1.72	D	158.914	snp	FAO=48	FDP=122	FR=.	FRO=74	FSAF=19	FSAR=29	FSRF=34	FSRR=40	FWDB=0.000860586	FXX=0	LEN=1	MLLD=241.325	OALT=C	OID=.	OMAPALT=C	OPOS=19181015
chr1	19181082	19181082	A	C	0.395349	51	129	1	exonic	TAS1R2	.	synonymous SNV	TAS1R2:NM_152232:exon3:c.T882G:p.T294T	rs28470550	.	.	0.3267	.	0.33	.	.	.	.	.	.	.	.	.	.	.	.	176.908	snp	FAO=52	FDP=129	FR=.	FRO=77	FSAF=19	FSAR=33	FSRF=34	FSRR=43	FWDB=0.0235085	FXX=0	LEN=1	MLLD=312.112	OALT=C	OID=.	OMAPALT=C	OPOS=19181082
chr1	19181393	19181393	T	C	0.212644	37	174	1	exonic	TAS1R2	.	nonsynonymous SNV	TAS1R2:NM_152232:exon3:c.A571G:p.I191V	rs35874116	.	.	0.3308	.	0.37	.	.	1	T	0	B	0.499	N	1	P	-1.62	D	45.6812	snp	FAO=37	FDP=175	FR=.	FRO=138	FSAF=16	FSAR=21	FSRF=70	FSRR=68	FWDB=-0.0288854	FXX=0	LEN=1	MLLD=132.61	OALT=C	OID=.	OMAPALT=C	OPOS=19181393
chr1	19184077	19184077	A	G	0.393204	81	206	3	exonic	TAS1R2	.	synonymous SNV	TAS1R2:NM_152232:exon2:c.T231C:p.F77F	rs68081213	.	.	0.3357	.	0.39	.	.	.	.	.	.	.	.	.	.	.	.	257.987	snp	FAO=81	FDP=207	FR=.	FRO=126	FSAF=40	FSAR=41	FSRF=65	FSRR=61	FWDB=-0.0472269	FXX=0	LEN=1	MLLD=159.432	OALT=G	OID=.	OMAPALT=G	OPOS=19184077
chr1	19186129	19186129	G	C	0.605911	123	203	2	exonic	TAS1R2	.	nonsynonymous SNV	TAS1R2:NM_152232:exon1:c.C26G:p.S9C	rs9701796	.	.	0.7733	.	0.87	.	.	1	T	0	B	.	.	1	P	-2.47	D	648.137	snp	FAO=123	FDP=203	FR=.	FRO=80	FSAF=38	FSAR=85	FSRF=31	FSRR=49	FWDB=-0.0237874	FXX=0	LEN=1	MLLD=129.079	OALT=C	OID=.	OMAPALT=C	OPOS=19186129
chr1	19199221	19199221	C	T	1	104	104	3	UTR3	ALDH4A1	NM_003748:c.*118G>A,NM_001161504:c.*118G>A	.	.	rs11740	.	.	.	.	0.66	.	.	.	.	.	.	.	.	.	.	.	.	989.311	snp	FAO=104	FDP=104	FR=.	FRO=0	FSAF=65	FSAR=39	FSRF=0	FSRR=0	FWDB=0.00482012	FXX=0	LEN=1	MLLD=107.21	OALT=T	OID=.	OMAPALT=T	OPOS=19199221
chr1	19199473	19199473	T	A	0.978355	226	231	5	intronic	ALDH4A1	.	.	.	rs28700162	.	.	0.4273	.	0.68	.	.	.	.	.	.	.	.	.	.	.	.	2079.3	snp	FAO=226	FDP=231	FR=.	FRO=5	FSAF=125	FSAR=101	FSRF=3	FSRR=2	FWDB=0.00535538	FXX=0	LEN=1	MLLD=308.672	OALT=A	OID=.	OMAPALT=A	OPOS=19199473
chr1	19200908	19200908	G	C	0.980583	303	309	3	intronic	ALDH4A1	.	.	.	rs28529092	.	.	0.4428	.	0.68	.	.	.	.	.	.	.	.	.	.	.	.	2891.54	snp	FAO=306	FDP=306	FR=.	FRO=0	FSAF=132	FSAR=174	FSRF=0	FSRR=0	FWDB=-0.00382022	FXX=0.00970842	LEN=1	MLLD=322.112	OALT=C	OID=.	OMAPALT=C	OPOS=19200908
chr1	19201956	19201956	A	G	1	137	137	1	exonic	ALDH4A1	.	synonymous SNV	ALDH4A1:NM_001161504:exon13:c.T1200C:p.D400D,ALDH4A1:NM_003748:exon13:c.T1380C:p.D460D,ALDH4A1:NM_170726:exon13:c.T1380C:p.D460D	rs2230708	.	.	0.714	.	0.83	.	.	.	.	.	.	.	.	.	.	.	.	1313.46	snp	FAO=137	FDP=137	FR=.	FRO=0	FSAF=69	FSAR=68	FSRF=0	FSRR=0	FWDB=-0.0306259	FXX=0	LEN=1	MLLD=71.9235	OALT=G	OID=.	OMAPALT=G	OPOS=19201956
chr1	19202896	19202896	G	A	0.353741	52	147	2	exonic	ALDH4A1	.	synonymous SNV	ALDH4A1:NM_001161504:exon12:c.C1071T:p.A357A,ALDH4A1:NM_003748:exon12:c.C1251T:p.A417A,ALDH4A1:NM_170726:exon12:c.C1251T:p.A417A	rs2230707	.	.	0.4648	.	0.71	.	.	.	.	.	.	.	.	.	.	.	.	147.263	snp	FAO=52	FDP=148	FR=.	FRO=96	FSAF=6	FSAR=46	FSRF=7	FSRR=89	FWDB=0.00826684	FXX=0	LEN=1	MLLD=403.06	OALT=A	OID=.	OMAPALT=A	OPOS=19202896
chr1	19202917	19202917	T	C	1	147	147	1	exonic	ALDH4A1	.	synonymous SNV	ALDH4A1:NM_001161504:exon12:c.A1050G:p.S350S,ALDH4A1:NM_003748:exon12:c.A1230G:p.S410S,ALDH4A1:NM_170726:exon12:c.A1230G:p.S410S	rs7550938	.	.	0.6938	.	0.81	.	.	.	.	.	.	.	.	.	.	.	.	1409.72	snp	FAO=147	FDP=147	FR=.	FRO=0	FSAF=12	FSAR=135	FSRF=0	FSRR=0	FWDB=0.0122586	FXX=0	LEN=1	MLLD=347.141	OALT=C	OID=.	OMAPALT=C	OPOS=19202917
chr1	19202926	19202926	T	C	1	147	147	1	exonic	ALDH4A1	.	synonymous SNV	ALDH4A1:NM_001161504:exon12:c.A1041G:p.A347A,ALDH4A1:NM_003748:exon12:c.A1221G:p.A407A,ALDH4A1:NM_170726:exon12:c.A1221G:p.A407A	rs2230706	.	.	0.6919	.	0.81	.	.	.	.	.	.	.	.	.	.	.	.	1409.71	snp	FAO=147	FDP=147	FR=.	FRO=0	FSAF=12	FSAR=135	FSRF=0	FSRR=0	FWDB=-0.0070815	FXX=0	LEN=1	MLLD=86.25	OALT=C	OID=.	OMAPALT=C	OPOS=19202926
chr1	19203997	19203997	C	G	0.381818	84	220	1	exonic	ALDH4A1	.	synonymous SNV	ALDH4A1:NM_001161504:exon10:c.G870C:p.A290A,ALDH4A1:NM_003748:exon10:c.G1050C:p.A350A,ALDH4A1:NM_170726:exon10:c.G1050C:p.A350A	rs2230705	.	.	0.7075	.	0.81	.	.	.	.	.	.	.	.	.	.	.	.	259.482	snp	FAO=84	FDP=220	FR=.	FRO=136	FSAF=37	FSAR=47	FSRF=67	FSRR=69	FWDB=0.0052125	FXX=0	LEN=1	MLLD=318.684	OALT=G	OID=.	OMAPALT=G	OPOS=19203997
chr1	19209543	19209543	A	G	1	55	55	1	intronic	ALDH4A1	.	.	.	rs6426611	.	.	.	.	1	.	.	.	.	.	.	.	.	.	.	.	.	519.783	snp	FAO=55	FDP=55	FR=.	FRO=0	FSAF=21	FSAR=34	FSRF=0	FSRR=0	FWDB=-0.0048311	FXX=0	LEN=1	MLLD=64.393	OALT=G	OID=.	OMAPALT=G	OPOS=19209543
chr1	19243589	19243589	A	G	0.57346	121	211	2	intronic	IFFO2	.	.	.	rs3748586	.	.	.	.	0.6	.	.	.	.	.	.	.	.	.	.	.	.	603.448	snp	FAO=121	FDP=211	FR=.	FRO=90	FSAF=74	FSAR=47	FSRF=47	FSRR=43	FWDB=0.0208455	FXX=0	LEN=1	MLLD=59.8906	OALT=G	OID=.	OMAPALT=G	OPOS=19243589
chr1	19247509	19247509	G	A	0.637011	179	281	2	intronic	IFFO2	.	.	.	rs35477144	.	.	.	.	0.2	.	.	.	.	.	.	.	.	.	.	.	.	995.241	snp	FAO=179	FDP=281	FR=.	FRO=102	FSAF=76	FSAR=103	FSRF=63	FSRR=39	FWDB=0.00948747	FXX=0	LEN=1	MLLD=152.835	OALT=A	OID=.	OMAPALT=A	OPOS=19247509
chr1	19401405	19401405	G	A	0.5875	47	80	3	intronic	UBR4	.	.	.	rs2281748	.	.	0.3958	.	0.61	.	.	.	.	.	.	.	.	.	.	.	.	248.77	snp	FAO=47	FDP=80	FR=.	FRO=33	FSAF=30	FSAR=17	FSRF=22	FSRR=11	FWDB=-0.0050108	FXX=0	LEN=1	MLLD=232.458	OALT=A	OID=.	OMAPALT=A	OPOS=19401405
chr1	19411129	19411129	A	G	1	152	152	1	exonic	UBR4	.	synonymous SNV	UBR4:NM_020765:exon102:c.T14877C:p.H4959H	rs1043905	.	.	0.6022	.	0.84	.	.	.	.	.	.	.	.	.	.	.	.	1449.61	snp	FAO=152	FDP=152	FR=.	FRO=0	FSAF=91	FSAR=61	FSRF=0	FSRR=0	FWDB=-0.0327503	FXX=0	LEN=1	MLLD=73.898	OALT=G	OID=.	OMAPALT=G	OPOS=19411129
chr1	19413261	19413261	T	A	1	376	376	1	exonic	UBR4	.	nonsynonymous SNV	UBR4:NM_020765:exon100:c.A14599T:p.M4867L	rs12584	.	.	0.5658	.	0.77	.	.	0.41	T	0	B	0.001	N	0	P	1.64	T	3623.58	snp	FAO=377	FDP=377	FR=.	FRO=0	FSAF=154	FSAR=223	FSRF=0	FSRR=0	FWDB=-0.0173407	FXX=0	LEN=1	MLLD=205.119	OALT=A	OID=.	OMAPALT=A	OPOS=19413261
chr1	19415304	19415304	C	T	0.99375	159	160	1	exonic	UBR4	.	synonymous SNV	UBR4:NM_020765:exon98:c.G14379A:p.K4793K	rs1043899	.	.	0.5657	.	0.77	.	.	.	.	.	.	.	.	.	.	.	.	1525.97	snp	FAO=160	FDP=160	FR=.	FRO=0	FSAF=75	FSAR=85	FSRF=0	FSRR=0	FWDB=0.00266924	FXX=0	LEN=1	MLLD=106.698	OALT=T	OID=.	OMAPALT=T	OPOS=19415304
chr1	19426199	19426199	G	A	1	64	64	1	intronic	UBR4	.	.	.	rs2236377	.	.	0.6013	.	0.82	.	.	.	.	.	.	.	.	.	.	.	.	604.608	snp	FAO=64	FDP=64	FR=.	FRO=0	FSAF=35	FSAR=29	FSRF=0	FSRR=0	FWDB=-0.0334519	FXX=0	LEN=1	MLLD=80.2468	OALT=A	OID=.	OMAPALT=A	OPOS=19426199
chr1	19433449	19433449	A	G	0.990099	300	303	2	exonic	UBR4	.	synonymous SNV	UBR4:NM_020765:exon82:c.T12117C:p.V4039V	rs6426677	.	.	0.6026	.	0.84	.	.	.	.	.	.	.	.	.	.	.	.	2900.39	snp	FAO=304	FDP=304	FR=.	FRO=0	FSAF=149	FSAR=155	FSRF=0	FSRR=0	FWDB=-0.0236902	FXX=0.00653573	LEN=1	MLLD=66.3535	OALT=G	OID=.	OMAPALT=G	OPOS=19433449
chr1	19437185	19437185	G	T	0.290179	65	224	2	intronic	UBR4	.	.	.	rs10916957	.	.	0.1626	.	0.28	.	.	.	.	.	.	.	.	.	.	.	.	136.34	snp	FAO=65	FDP=223	FR=.	FRO=158	FSAF=44	FSAR=21	FSRF=109	FSRR=49	FWDB=-0.00149741	FXX=0.00446409	LEN=1	MLLD=231.413	OALT=T	OID=.	OMAPALT=T	OPOS=19437185
chr1	19447819	19447819	T	C	0.649635	89	137	1	exonic	UBR4	.	synonymous SNV	UBR4:NM_020765:exon68:c.A10005G:p.A3335A	rs35802543	.	.	0.1127	.	0.11	.	.	.	.	.	.	.	.	.	.	.	.	509.444	snp	FAO=89	FDP=137	FR=.	FRO=48	FSAF=37	FSAR=52	FSRF=14	FSRR=34	FWDB=-0.0565678	FXX=0	LEN=1	MLLD=183.699	OALT=C	OID=.	OMAPALT=C	OPOS=19447819
chr1	19447843	19447843	C	G	1	139	139	1	exonic	UBR4	.	synonymous SNV	UBR4:NM_020765:exon68:c.G9981C:p.L3327L	rs1044010	.	.	0.5658	.	0.77	.	.	.	.	.	.	.	.	.	.	.	.	1338.31	snp	FAO=139	FDP=139	FR=.	FRO=0	FSAF=51	FSAR=88	FSRF=0	FSRR=0	FWDB=-0.0475839	FXX=0	LEN=1	MLLD=70.137	OALT=G	OID=.	OMAPALT=G	OPOS=19447843
chr1	19448326	19448326	C	T	1	143	143	1	intronic	UBR4	.	.	.	rs6681662	.	.	.	.	0.8	.	.	.	.	.	.	.	.	.	.	.	.	1363.27	snp	FAO=143	FDP=143	FR=.	FRO=0	FSAF=84	FSAR=59	FSRF=0	FSRR=0	FWDB=-0.00611628	FXX=0	LEN=1	MLLD=236.213	OALT=T	OID=.	OMAPALT=T	OPOS=19448326
chr1	19468357	19468357	C	A	0.319048	134	420	3	intronic	UBR4	.	.	.	.	.	.	.	.	.	.	.	.	.	.	.	.	.	.	.	.	.	300.694	snp	FAO=128	FDP=399	FR=.	FRO=271	FSAF=80	FSAR=48	FSRF=149	FSRR=122	FWDB=-0.0142477	FXX=0.00249994	LEN=1	MLLD=280.94	OALT=A	OID=.	OMAPALT=A	OPOS=19468357
chr1	19470662	19470662	T	C	0.328502	68	207	2	intronic	UBR4	.	.	.	rs4912050	.	.	.	.	0.081	.	.	.	.	.	.	.	.	.	.	.	.	171.17	snp	FAO=68	FDP=207	FR=.	FRO=139	FSAF=33	FSAR=35	FSRF=50	FSRR=89	FWDB=-0.11359	FXX=0	LEN=1	MLLD=270.808	OALT=C	OID=.	OMAPALT=C	OPOS=19470662
chr1	19487656	19487656	T	C	0.569395	160	281	1	intronic	UBR4	.	.	.	rs3748759	.	.	0.43	.	0.81	.	.	.	.	.	.	.	.	.	.	.	.	787.762	snp	FAO=160	FDP=281	FR=.	FRO=121	FSAF=70	FSAR=90	FSRF=69	FSRR=52	FWDB=0.0108305	FXX=0	LEN=1	MLLD=230.628	OALT=C	OID=.	OMAPALT=C	OPOS=19487656
chr1	19491514	19491514	G	C	0.663636	219	330	3	intronic	UBR4	.	.	.	rs12133185	.	.	0.1121	.	0.12	.	.	.	.	.	.	.	.	.	.	.	.	1265.4	snp	FAO=219	FDP=331	FR=.	FRO=112	FSAF=108	FSAR=111	FSRF=56	FSRR=56	FWDB=0.00588201	FXX=0	LEN=1	MLLD=200.278	OALT=C	OID=.	OMAPALT=C	OPOS=19491514
chr1	19491857	19491857	T	C	1	157	157	1	intronic	UBR4	.	.	.	rs3748757	.	.	0.6028	.	0.84	.	.	.	.	.	.	.	.	.	.	.	.	1505.96	snp	FAO=157	FDP=157	FR=.	FRO=0	FSAF=62	FSAR=95	FSRF=0	FSRR=0	FWDB=0.000231669	FXX=0	LEN=1	MLLD=191.361	OALT=C	OID=.	OMAPALT=C	OPOS=19491857
chr1	19499560	19499560	T	C	0.393162	46	117	1	exonic	UBR4	.	nonsynonymous SNV	UBR4:NM_020765:exon25:c.A3319G:p.T1107A	rs16862578	.	.	0.1636	.	0.28	.	.	0.12	T	0	B	0	N	0	P	0.96	T	152.3	snp	FAO=46	FDP=117	FR=.	FRO=71	FSAF=25	FSAR=21	FSRF=30	FSRR=41	FWDB=-0.00690053	FXX=0	LEN=1	MLLD=200.748	OALT=C	OID=.	OMAPALT=C	OPOS=19499560
chr1	19499835	19499835	G	C	1	194	194	1	intronic	UBR4	.	.	.	rs951908	.	.	0.6007	.	0.82	.	.	.	.	.	.	.	.	.	.	.	.	1855.34	snp	FAO=194	FDP=194	FR=.	FRO=0	FSAF=87	FSAR=107	FSRF=0	FSRR=0	FWDB=0.0187001	FXX=0	LEN=1	MLLD=108.418	OALT=C	OID=.	OMAPALT=C	OPOS=19499835
chr1	19499873	19499873	G	T	0.572973	106	185	1	intronic	UBR4	.	.	.	rs952789	.	.	.	.	0.11	.	.	.	.	.	.	.	.	.	.	.	.	526.738	snp	FAO=106	FDP=185	FR=.	FRO=79	FSAF=40	FSAR=66	FSRF=38	FSRR=41	FWDB=0.0261786	FXX=0	LEN=1	MLLD=339.864	OALT=T	OID=.	OMAPALT=T	OPOS=19499873
chr1	19499954	19499954	G	A	0.663978	247	372	1	exonic	UBR4	.	synonymous SNV	UBR4:NM_020765:exon23:c.C3144T:p.S1048S	rs952790	.	.	0.1109	.	0.11	.	.	.	.	.	.	.	.	.	.	.	.	1436.6	snp	FAO=248	FDP=373	FR=.	FRO=125	FSAF=148	FSAR=100	FSRF=64	FSRR=61	FWDB=0.00611455	FXX=0	LEN=1	MLLD=300.252	OALT=A	OID=.	OMAPALT=A	OPOS=19499954
chr1	19510394	19510394	A	G	1	164	164	3	intronic	UBR4	.	.	.	rs3762396	.	.	0.6021	.	0.84	.	.	.	.	.	.	.	.	.	.	.	.	1566.65	snp	FAO=164	FDP=164	FR=.	FRO=0	FSAF=5	FSAR=159	FSRF=0	FSRR=0	FWDB=-0.0183168	FXX=0	LEN=1	MLLD=77.9578	OALT=G	OID=.	OMAPALT=G	OPOS=19510394
chr1	19513176	19513176	C	T	0.392857	33	84	2	intronic	UBR4	.	.	.	.	.	.	.	.	0.0011	.	.	.	.	.	.	.	.	.	.	.	.	112.13	snp	FAO=33	FDP=84	FR=.	FRO=51	FSAF=18	FSAR=15	FSRF=29	FSRR=22	FWDB=0.00148486	FXX=0	LEN=1	MLLD=268.829	OALT=T	OID=.	OMAPALT=T	OPOS=19513176
chr1	19518659	19518659	G	A	0.61	122	200	1	intronic	UBR4	.	.	.	rs11588032	.	.	0.3954	.	0.69	.	.	.	.	.	.	.	.	.	.	.	.	668.52	snp	FAO=125	FDP=203	FR=.	FRO=78	FSAF=84	FSAR=41	FSRF=51	FSRR=27	FWDB=0.00302787	FXX=0	LEN=1	MLLD=202.921	OALT=A	OID=.	OMAPALT=A	OPOS=19518659
chr1	19565338	19565338	C	T	0.540146	74	137	1	exonic	EMC1	.	nonsynonymous SNV	EMC1:NM_001271429:exon9:c.G974A:p.S325N,EMC1:NM_001271427:exon10:c.G1037A:p.S346N,EMC1:NM_001271428:exon10:c.G1040A:p.S347N,EMC1:NM_015047:exon10:c.G1040A:p.S347N	rs709682	.	.	0.1386	.	0.32	.	.	0.49	T	0.001	B	0.664	N	1	P	1.9	T	348.212	snp	FAO=74	FDP=137	FR=.	FRO=63	FSAF=42	FSAR=32	FSRF=40	FSRR=23	FWDB=-0.0451433	FXX=0	LEN=1	MLLD=96.5363	OALT=T	OID=.	OMAPALT=T	OPOS=19565338
chr1	19565344	19565344	C	G	0.544118	74	136	1	exonic	EMC1	.	nonsynonymous SNV	EMC1:NM_001271429:exon9:c.G968C:p.S323T,EMC1:NM_001271427:exon10:c.G1031C:p.S344T,EMC1:NM_001271428:exon10:c.G1034C:p.S345T,EMC1:NM_015047:exon10:c.G1034C:p.S345T	rs709683	.	.	0.3599	.	0.74	.	.	0.62	T	0	B	0.282	N	1	P	1.98	T	351.116	snp	FAO=74	FDP=136	FR=.	FRO=62	FSAF=42	FSAR=32	FSRF=40	FSRR=22	FWDB=-0.0359238	FXX=0.00729874	LEN=1	MLLD=66.311	OALT=G	OID=.	OMAPALT=G	OPOS=19565344
chr1	19566881	19566881	C	T	0.354651	61	172	2	exonic	EMC1	.	synonymous SNV	EMC1:NM_001271429:exon6:c.G630A:p.E210E,EMC1:NM_001271427:exon7:c.G696A:p.E232E,EMC1:NM_001271428:exon7:c.G696A:p.E232E,EMC1:NM_015047:exon7:c.G696A:p.E232E	rs12084825	.	.	0.1627	.	0.19	.	.	.	.	.	.	.	.	.	.	.	.	173.346	snp	FAO=61	FDP=172	FR=.	FRO=111	FSAF=26	FSAR=35	FSRF=55	FSRR=56	FWDB=-0.0476138	FXX=0	LEN=1	MLLD=62.4927	OALT=T	OID=.	OMAPALT=T	OPOS=19566881
chr1	19568972	19568972	A	G	0.582192	85	146	2	intronic	EMC1	.	.	.	rs710865	.	.	0.3643	.	0.76	.	Name=Brain structure	.	.	.	.	.	.	.	.	.	.	432.015	snp	FAO=85	FDP=146	FR=.	FRO=61	FSAF=14	FSAR=71	FSRF=12	FSRR=49	FWDB=-0.0321384	FXX=0	LEN=1	MLLD=306.176	OALT=G	OID=.	OMAPALT=G	OPOS=19568972
chr1	19570426	19570426	C	G	0.663265	65	98	1	intronic	EMC1	.	.	.	rs2294944	.	.	0.114	.	0.22	.	.	.	.	.	.	.	.	.	.	.	.	383.74	snp	FAO=65	FDP=98	FR=.	FRO=33	FSAF=45	FSAR=20	FSRF=20	FSRR=13	FWDB=-0.00158089	FXX=0	LEN=1	MLLD=276.026	OALT=G	OID=.	OMAPALT=G	OPOS=19570426
chr1	19581226	19581226	G	A	0.676856	155	229	1	intronic	MRTO4	.	.	.	rs735026	.	.	0.2448	.	0.49	.	.	.	.	.	.	.	.	.	.	.	.	928.206	snp	FAO=155	FDP=228	FR=.	FRO=73	FSAF=88	FSAR=67	FSRF=49	FSRR=24	FWDB=-0.00225746	FXX=0.00436662	LEN=1	MLLD=124.312	OALT=A	OID=.	OMAPALT=A	OPOS=19581226
chr1	19584004	19584004	G	A	0.619672	189	305	2	exonic	MRTO4	.	synonymous SNV	MRTO4:NM_016183:exon5:c.G330A:p.E110E	rs1042380	.	.	0.2447	.	0.49	.	.	.	.	.	.	.	.	.	.	.	.	1049.79	snp	FAO=192	FDP=305	FR=.	FRO=113	FSAF=81	FSAR=111	FSRF=30	FSRR=83	FWDB=0.0319025	FXX=0	LEN=1	MLLD=64.621	OALT=A	OID=.	OMAPALT=A	OPOS=19584004
chr1	19585207	19585207	G	A	0.634454	151	238	2	exonic	MRTO4	.	synonymous SNV	MRTO4:NM_016183:exon8:c.G603A:p.K201K	rs2294939	.	.	0.1441	.	0.15	.	.	.	.	.	.	.	.	.	.	.	.	891.703	snp	FAO=159	FDP=245	FR=.	FRO=86	FSAF=75	FSAR=84	FSRF=37	FSRR=49	FWDB=0.022239	FXX=0.00809684	LEN=1	MLLD=50.3484	OALT=A	OID=.	OMAPALT=A	OPOS=19585207
chr1	19611241	19611241	T	C	0.278195	37	133	2	exonic	AKR7A3	.	nonsynonymous SNV	AKR7A3:NM_012067:exon5:c.A643G:p.N215D	rs1738023	.	.	0.8309	.	0.9	.	.	1	T	0	B	0	N	1	P	1.89	T	78.5758	snp	FAO=37	FDP=131	FR=.	FRO=94	FSAF=7	FSAR=30	FSRF=36	FSRR=58	FWDB=-0.00977785	FXX=0.0150365	LEN=1	MLLD=60.2215	OALT=C	OID=.	OMAPALT=C	OPOS=19611241
chr1	19611487	19611487	A	T	0.6	63	105	1	intronic	AKR7A3	.	.	.	rs59348345	.	.	0.0856	.	0.23	.	.	.	.	.	.	.	.	.	.	.	.	332.106	snp	FAO=63	FDP=105	FR=.	FRO=42	FSAF=59	FSAR=4	FSRF=41	FSRR=1	FWDB=0.0141124	FXX=0	LEN=1	MLLD=63.4956	OALT=T	OID=.	OMAPALT=T	OPOS=19611487
chr1	19612477	19612477	C	T	0.375758	62	165	1	exonic	AKR7A3	.	nonsynonymous SNV	AKR7A3:NM_012067:exon3:c.G412A:p.V138M	rs2231198	.	.	0.3616	.	0.69	.	.	0.15	T	0.375	B	0.001	N	0.988	P	1.91	T	202.46	snp	FAO=64	FDP=166	FR=.	FRO=102	FSAF=37	FSAR=27	FSRF=56	FSRR=46	FWDB=0.0344999	FXX=0	LEN=1	MLLD=68.6112	OALT=T	OID=.	OMAPALT=T	OPOS=19612477
chr1	19638557	19638557	G	T	0.677419	42	62	2	exonic	AKR7A2	.	nonsynonymous SNV	AKR7A2:NM_003689:exon1:c.C62A:p.P21Q	rs148182255	.	.	0.0376	.	0.14	.	.	0.22	T	0.089	B	0.259	U	1	N	3.51	T	253.866	snp	FAO=42	FDP=62	FR=.	FRO=20	FSAF=25	FSAR=17	FSRF=8	FSRR=12	FWDB=0.00266788	FXX=0	LEN=1	MLLD=287.912	OALT=T	OID=.	OMAPALT=T	OPOS=19638557
chr1	19644218	19644218	G	A	0.703911	126	179	1	exonic	PQLC2	.	nonsynonymous SNV	PQLC2:NM_001040125:exon2:c.G47A:p.S16N,PQLC2:NM_017765:exon3:c.G47A:p.S16N	rs12140547	.	.	0.053	.	0.13	.	.	1	T	0	B	0	N	1	D	1.03	T	784.108	snp	FAO=126	FDP=179	FR=.	FRO=53	FSAF=67	FSAR=59	FSRF=22	FSRR=31	FWDB=-0.00748084	FXX=0.0110491	LEN=1	MLLD=168.088	OALT=A	OID=.	OMAPALT=A	OPOS=19644218
chr1	19651385	19651385	G	T	0.756906	137	181	3	intronic	PQLC2	.	.	.	rs214314	.	.	.	.	0.65	.	.	.	.	.	.	.	.	.	.	.	.	902.664	snp	FAO=135	FDP=179	FR=.	FRO=44	FSAF=73	FSAR=62	FSRF=24	FSRR=20	FWDB=0.00197208	FXX=0.0110491	LEN=1	MLLD=283.543	OALT=T	OID=.	OMAPALT=T	OPOS=19651385
chr1	19652872	19652872	G	A	0.54902	28	51	3	exonic	PQLC2	.	synonymous SNV	PQLC2:NM_001040125:exon5:c.G516A:p.S172S,PQLC2:NM_001040126:exon5:c.G321A:p.S107S,PQLC2:NM_001287531:exon5:c.G183A:p.S61S,PQLC2:NM_017765:exon6:c.G516A:p.S172S	rs77915465	.	.	0.0434	.	0.065	.	.	.	.	.	.	.	.	.	.	.	.	139.155	snp	FAO=28	FDP=51	FR=.	FRO=23	FSAF=21	FSAR=7	FSRF=16	FSRR=7	FWDB=0.0252993	FXX=0.0192271	LEN=1	MLLD=116.791	OALT=A	OID=.	OMAPALT=A	OPOS=19652872
chr1	19711939	19711939	T	C	0.621849	74	119	1	intronic	CAPZB	.	.	.	rs10753561	.	.	.	.	0.37	.	.	.	.	.	.	.	.	.	.	.	.	407.998	snp	FAO=74	FDP=119	FR=.	FRO=45	FSAF=33	FSAR=41	FSRF=21	FSRR=24	FWDB=-0.0395074	FXX=0	LEN=1	MLLD=134.562	OALT=C	OID=.	OMAPALT=C	OPOS=19711939
chr1	19927553	19927553	C	A	0.392157	80	204	1	intronic	MINOS1,MINOS1-NBL1	.	.	.	rs860847	.	.	.	.	0.52	.	.	.	.	.	.	.	.	.	.	.	.	257.512	snp	FAO=80	FDP=203	FR=.	FRO=123	FSAF=34	FSAR=46	FSRF=51	FSRR=72	FWDB=-0.0200119	FXX=0.00490172	LEN=1	MLLD=73.4544	OALT=A	OID=.	OMAPALT=A	OPOS=19927553
chr1	19950062	19950062	T	C	0.401786	45	112	1	exonic	MINOS1	.	synonymous SNV	MINOS1:NM_001204082:exon2:c.T159C:p.H53H,MINOS1:NM_001032363:exon3:c.T207C:p.H69H,MINOS1:NM_001204083:exon3:c.T207C:p.H69H	rs1737428	.	.	0.2022	.	0.7	.	.	.	.	.	.	.	.	.	.	.	.	154.088	snp	FAO=45	FDP=112	FR=.	FRO=67	FSAF=28	FSAR=17	FSRF=32	FSRR=35	FWDB=0.0350822	FXX=0	LEN=1	MLLD=192.353	OALT=C	OID=.	OMAPALT=C	OPOS=19950062
chr1	20020993	20020994	AC	GT	0.790698	68	86	1	exonic	TMCO4	.	nonframeshift substitution	TMCO4:NM_181719:exon15:c.1433_1434AC	rs386629247	.	.	.	.	0.41	.	.	.	.	.	.	.	.	.	.	.	.	495.503	mnp	FAO=69	FDP=85	FR=.	FRO=16	FSAF=27	FSAR=42	FSRF=5	FSRR=11	FWDB=-0.00665292	FXX=0.0116266	LEN=2	MLLD=201.895	OALT=GT	OID=.	OMAPALT=GT	OPOS=20020993
chr1	20097822	20097822	G	A	0.525424	62	118	1	exonic	TMCO4	.	synonymous SNV	TMCO4:NM_181719:exon5:c.C333T:p.D111D	rs11551819	.	.	0.1293	.	0.17	.	.	.	.	.	.	.	.	.	.	.	.	285.211	snp	FAO=62	FDP=118	FR=.	FRO=56	FSAF=38	FSAR=24	FSRF=47	FSRR=9	FWDB=0.00683873	FXX=0	LEN=1	MLLD=362.291	OALT=A	OID=.	OMAPALT=A	OPOS=20097822
chr1	20097941	20097941	G	T	0.5	56	112	1	exonic	TMCO4	.	nonsynonymous SNV	TMCO4:NM_181719:exon5:c.C214A:p.Q72K	rs10917536	.	.	0.3448	.	0.43	.	.	1	T	0	B	0.012	N	0.999	P	1.76	T	244.647	snp	FAO=56	FDP=112	FR=.	FRO=56	FSAF=30	FSAR=26	FSRF=46	FSRR=10	FWDB=-0.00169005	FXX=0	LEN=1	MLLD=314.053	OALT=T	OID=.	OMAPALT=T	OPOS=20097941
chr1	20141528	20141528	C	T	0.363636	52	143	1	exonic	RNF186	.	nonsynonymous SNV	RNF186:NM_019062:exon1:c.G67A:p.A23T	rs1541185	.	.	0.2415	.	0.48	.	.	0.05	D	0.341	B	0.747	N	1	P	1.52	T	159.511	snp	FAO=53	FDP=144	FR=.	FRO=91	FSAF=21	FSAR=32	FSRF=43	FSRR=48	FWDB=-0.0546447	FXX=0	LEN=1	MLLD=80.3711	OALT=T	OID=.	OMAPALT=T	OPOS=20141528
chr1	20216860	20216860	G	A	0.754902	154	204	1	intronic	OTUD3	.	.	.	rs10799593	.	.	0.5169	.	0.62	.	.	.	.	.	.	.	.	.	.	.	.	1026.36	snp	FAO=154	FDP=204	FR=.	FRO=50	FSAF=77	FSAR=77	FSRF=28	FSRR=22	FWDB=0.0163303	FXX=0	LEN=1	MLLD=176.321	OALT=A	OID=.	OMAPALT=A	OPOS=20216860
chr1	20304857	20304857	G	A	0.991667	238	240	3	intronic	PLA2G2A	.	.	.	rs2307246	.	.	0.2166	.	0.26	.	.	.	.	.	.	.	.	.	.	.	.	2258.79	snp	FAO=238	FDP=238	FR=.	FRO=0	FSAF=120	FSAR=118	FSRF=0	FSRR=0	FWDB=0.00049705	FXX=0.00833299	LEN=1	MLLD=303.866	OALT=A	OID=.	OMAPALT=A	OPOS=20304857
chr1	20304926	20304926	G	A	0.995885	242	243	1	exonic	PLA2G2A	.	synonymous SNV	PLA2G2A:NM_001161728:exon3:c.C132T:p.Y44Y,PLA2G2A:NM_001161729:exon3:c.C132T:p.Y44Y,PLA2G2A:NM_000300:exon4:c.C132T:p.Y44Y,PLA2G2A:NM_001161727:exon4:c.C132T:p.Y44Y	rs4744	.	.	0.2092	.	0.26	.	.	.	.	.	.	.	.	.	.	.	.	2297.91	snp	FAO=242	FDP=242	FR=.	FRO=0	FSAF=118	FSAR=124	FSRF=0	FSRR=0	FWDB=-0.000136948	FXX=0.00411506	LEN=1	MLLD=198.468	OALT=A	OID=.	OMAPALT=A	OPOS=20304926
chr1	20411332	20411332	C	T	1	209	209	2	exonic	PLA2G5	.	synonymous SNV	PLA2G5:NM_000929:exon2:c.C9T:p.G3G	rs2020887	.	.	0.3499	.	0.42	.	.	.	.	.	.	.	.	.	.	.	.	2012.13	snp	FAO=209	FDP=209	FR=.	FRO=0	FSAF=52	FSAR=157	FSRF=0	FSRR=0	FWDB=-0.010983	FXX=0	LEN=1	MLLD=262.29	OALT=T	OID=.	OMAPALT=T	OPOS=20411332
chr1	20442054	20442054	T	C	1	144	144	1	exonic	PLA2G2D	.	nonsynonymous SNV	PLA2G2D:NM_012400:exon3:c.A238G:p.S80G	rs584367	.	.	0.5822	.	0.97	.	.	0.83	T	0	B	0.017	N	1	P	1.68	T	1374.19	snp	FAO=144	FDP=144	FR=.	FRO=0	FSAF=65	FSAR=79	FSRF=0	FSRR=0	FWDB=-0.0211662	FXX=0	LEN=1	MLLD=243.451	OALT=C	OID=.	OMAPALT=C	OPOS=20442054
chr1	20490518	20490518	T	C	1	195	195	1	exonic	PLA2G2C	.	nonsynonymous SNV	PLA2G2C:NM_001105572:exon3:c.A419G:p.Q140R	rs6426616	.	.	0.5942	.	0.75	.	.	0.48	T	0	B	0.051	N	1	P	1.73	T	1866.9	snp	FAO=195	FDP=195	FR=.	FRO=0	FSAF=96	FSAR=99	FSRF=0	FSRR=0	FWDB=0.0318224	FXX=0	LEN=1	MLLD=138.131	OALT=C	OID=.	OMAPALT=C	OPOS=20490518
chr1	20501582	20501582	G	A	0.371134	36	97	1	exonic	PLA2G2C	.	stopgain	PLA2G2C:NM_001105572:exon1:c.C106T:p.R36X	rs12139100	.	.	0.176	.	0.39	.	.	0.38	T	.	.	0.051	N	0	P	.	.	112.977	snp	FAO=36	FDP=97	FR=.	FRO=61	FSAF=21	FSAR=15	FSRF=37	FSRR=24	FWDB=-0.00486668	FXX=0	LEN=1	MLLD=84.2514	OALT=A	OID=.	OMAPALT=A	OPOS=20501582
chr1	20671961	20671961	G	A	0.24359	19	78	1	exonic	VWA5B1	.	nonsynonymous SNV	VWA5B1:NM_001039500:exon17:c.G2639A:p.R880H	rs11582960	.	.	0.3319	.	0.36	.	.	0	D	1	D	0	D	0	P	3.01	T	35.8592	snp	FAO=19	FDP=78	FR=.	FRO=59	FSAF=12	FSAR=7	FSRF=31	FSRR=28	FWDB=0.0214625	FXX=0	LEN=1	MLLD=184.399	OALT=A	OID=.	OMAPALT=A	OPOS=20671961
chr1	20678551	20678551	A	G	0.312227	143	458	3	exonic	VWA5B1	.	synonymous SNV	VWA5B1:NM_001039500:exon21:c.A3027G:p.L1009L	rs230182	.	.	0.0789	.	0.13	.	.	.	.	.	.	.	.	.	.	.	.	294.568	snp	FAO=127	FDP=399	FR=.	FRO=272	FSAF=71	FSAR=56	FSRF=151	FSRR=121	FWDB=0.00450896	FXX=0.00249994	LEN=1	MLLD=188.543	OALT=G	OID=.	OMAPALT=G	OPOS=20678551
chr1	20680760	20680760	A	G	0.380282	27	71	1	UTR3	VWA5B1	NM_001039500:c.*4A>G	.	.	rs230180	.	.	.	.	0.91	.	.	.	.	.	.	.	.	.	.	.	.	103.088	snp	FAO=29	FDP=72	FR=.	FRO=43	FSAF=21	FSAR=8	FSRF=29	FSRR=14	FWDB=0.0229225	FXX=0	LEN=1	MLLD=198.411	OALT=G	OID=.	OMAPALT=G	OPOS=20680760
chr1	20915701	20915701	A	C	0.461538	12	26	2	exonic	CDA	.	nonsynonymous SNV	CDA:NM_001785:exon1:c.A79C:p.K27Q	rs2072671	.	.	0.3463	.	0.35	.	.	0.42	T	0.004	B	0.001	N	0	P	0.98	T	54.243	snp	FAO=12	FDP=26	FR=.	FRO=14	FSAF=0	FSAR=12	FSRF=1	FSRR=13	FWDB=-0.0221294	FXX=0	LEN=1	MLLD=379.886	OALT=C	OID=.	OMAPALT=C	OPOS=20915701
chr1	20945055	20945055	C	T	0.629268	129	205	3	exonic	CDA	.	synonymous SNV	CDA:NM_001785:exon4:c.C435T:p.T145T	rs1048977	.	.	0.3149	.	0.43	.	.	.	.	.	.	.	.	.	.	.	.	707.925	snp	FAO=129	FDP=205	FR=.	FRO=76	FSAF=73	FSAR=56	FSRF=37	FSRR=39	FWDB=-0.0206089	FXX=0	LEN=1	MLLD=298.603	OALT=T	OID=.	OMAPALT=T	OPOS=20945055
chr1	20964270	20964270	C	G	0.62963	153	243	4	intronic	PINK1	.	.	.	rs2298297	.	.	.	.	0.2	.	.	.	.	.	.	.	.	.	.	.	.	838.445	snp	FAO=153	FDP=243	FR=.	FRO=90	FSAF=93	FSAR=60	FSRF=55	FSRR=35	FWDB=-0.0043128	FXX=0	LEN=1	MLLD=210.754	OALT=G	OID=.	OMAPALT=G	OPOS=20964270
chr1	20964328	20964328	A	G	0.359649	82	228	1	intronic	PINK1	.	.	.	rs2298298	.	.	0.8801	.	0.93	.	.	.	.	.	.	.	.	.	.	.	.	234.442	snp	FAO=82	FDP=228	FR=.	FRO=146	FSAF=46	FSAR=36	FSRF=85	FSRR=61	FWDB=0.0543042	FXX=0.00436662	LEN=1	MLLD=70.8811	OALT=G	OID=.	OMAPALT=G	OPOS=20964328
chr1	20972048	20972048	G	A	0.365854	45	123	1	ncRNA_intronic	PINK1-AS	.	.	.	rs3131713	.	.	0.8797	.	0.93	.	.	.	.	.	.	.	.	.	.	.	.	136.752	snp	FAO=45	FDP=123	FR=.	FRO=78	FSAF=31	FSAR=14	FSRF=53	FSRR=25	FWDB=-0.00751954	FXX=0	LEN=1	MLLD=67.6174	OALT=A	OID=.	OMAPALT=A	OPOS=20972048
chr1	20977221	20977221	A	T	0.429245	91	212	1	ncRNA_exonic	PINK1-AS	.	.	.	rs686658	.	.	0.8793	.	0.91	.	.	.	.	.	.	.	.	.	.	.	.	329.984	snp	FAO=92	FDP=213	FR=.	FRO=121	FSAF=40	FSAR=52	FSRF=50	FSRR=71	FWDB=-0.00415522	FXX=0	LEN=1	MLLD=328.429	OALT=T	OID=.	OMAPALT=T	OPOS=20977221
chr1	20978832	20978832	T	C	0.387879	64	165	2	UTR3	DDOST	NM_005216:c.*40A>G	.	.	rs6893	.	.	0.8813	.	0.91	.	.	.	.	.	.	.	.	.	.	.	.	202.188	snp	FAO=64	FDP=166	FR=.	FRO=102	FSAF=40	FSAR=24	FSRF=76	FSRR=26	FWDB=0.0142857	FXX=0	LEN=1	MLLD=57.052	OALT=C	OID=.	OMAPALT=C	OPOS=20978832
chr1	20981908	20981908	G	A	0.747253	68	91	1	intronic	DDOST	.	.	.	rs76266717	.	.	0.0151	.	0.018	.	.	.	.	.	.	.	.	.	.	.	.	450.872	snp	FAO=67	FDP=89	FR=.	FRO=22	FSAF=31	FSAR=36	FSRF=12	FSRR=10	FWDB=0.0133816	FXX=0.0219756	LEN=1	MLLD=109.691	OALT=A	OID=.	OMAPALT=A	OPOS=20981908
chr1	20987873	20987873	G	C	1	46	46	1	exonic	DDOST	.	nonsynonymous SNV	DDOST:NM_005216:exon1:c.C22G:p.R8G	rs537816	.	.	0.9996	.	1	.	.	1	T	0	B	0	N	1	P	0.88	T	435.336	snp	FAO=46	FDP=46	FR=.	FRO=0	FSAF=15	FSAR=31	FSRF=0	FSRR=0	FWDB=0.0277021	FXX=0	LEN=1	MLLD=227.469	OALT=C	OID=.	OMAPALT=C	OPOS=20987873
chr1	20992819	20992819	G	C	0.394904	62	157	1	exonic	KIF17	.	nonsynonymous SNV	KIF17:NM_001122819:exon14:c.C2796G:p.D932E,KIF17:NM_001287212:exon14:c.C2499G:p.D833E,KIF17:NM_020816:exon14:c.C2799G:p.D933E	rs631357	.	.	0.8053	.	0.82	.	.	1	T	0	B	.	.	1	P	0.04	T	202.593	snp	FAO=62	FDP=157	FR=.	FRO=95	FSAF=38	FSAR=24	FSRF=49	FSRR=46	FWDB=-0.0232558	FXX=0	LEN=1	MLLD=72.7071	OALT=C	OID=.	OMAPALT=C	OPOS=20992819
chr1	20992933	20992933	G	C	0.978261	135	138	1	intronic	KIF17	.	.	.	rs573268	.	.	.	.	1	.	.	.	.	.	.	.	.	.	.	.	.	1360.49	snp	FAO=143	FDP=143	FR=.	FRO=0	FSAF=71	FSAR=72	FSRF=0	FSRR=0	FWDB=-0.066704	FXX=0.0137922	LEN=1	MLLD=121.927	OALT=C	OID=.	OMAPALT=C	OPOS=20992933
chr1	21024901	21024901	C	T	1	51	51	1	exonic	KIF17	.	nonsynonymous SNV	KIF17:NM_001122819:exon6:c.G1204A:p.V402M,KIF17:NM_001287212:exon6:c.G904A:p.V302M,KIF17:NM_020816:exon6:c.G1204A:p.V402M	rs522496	.	.	0.6391	.	0.72	.	.	0.18	T	0.006	B	0.914	N	1	P	-0.51	T	481.193	snp	FAO=51	FDP=51	FR=.	FRO=0	FSAF=23	FSAR=28	FSRF=0	FSRR=0	FWDB=-0.0215805	FXX=0	LEN=1	MLLD=195.317	OALT=T	OID=.	OMAPALT=T	OPOS=21024901
chr1	21031042	21031042	T	C	0.485437	150	309	1	exonic	KIF17	.	nonsynonymous SNV	KIF17:NM_001122819:exon5:c.A1021G:p.I341V,KIF17:NM_001287212:exon5:c.A721G:p.I241V,KIF17:NM_020816:exon5:c.A1021G:p.I341V	rs2296225	.	.	0.0837	.	0.32	.	Name=Eosinophilic esophagitis	0.05	D	0.084	B	0.005	U	0.001	P	-0.58	T	614.89	snp	FAO=150	FDP=309	FR=.	FRO=159	FSAF=82	FSAR=68	FSRF=91	FSRR=68	FWDB=0.01954	FXX=0	LEN=1	MLLD=63.7446	OALT=C	OID=.	OMAPALT=C	OPOS=21031042
chr1	21042094	21042094	G	A	0.660959	193	292	1	exonic	KIF17	.	synonymous SNV	KIF17:NM_001122819:exon2:c.C270T:p.Y90Y,KIF17:NM_020816:exon2:c.C270T:p.Y90Y	rs12046928	.	.	0.1286	.	0.75	.	.	.	.	.	.	.	.	.	.	.	.	1109.23	snp	FAO=193	FDP=293	FR=.	FRO=100	FSAF=83	FSAR=110	FSRF=34	FSRR=66	FWDB=0.00227217	FXX=0	LEN=1	MLLD=88.186	OALT=A	OID=.	OMAPALT=A	OPOS=21042094
chr1	21043913	21043913	T	C	0.959184	47	49	1	UTR5	KIF17	NM_001287212:c.-1850A>G	.	.	rs604659	.	.	.	.	0.86	.	.	.	.	.	.	.	.	.	.	.	.	435.076	snp	FAO=48	FDP=50	FR=.	FRO=2	FSAF=26	FSAR=22	FSRF=2	FSRR=0	FWDB=0.0033225	FXX=0	LEN=1	MLLD=308.855	OALT=C	OID=.	OMAPALT=C	OPOS=21043913
chr1	21043926	21043926	T	C	1	50	50	1	UTR5	KIF17	NM_001287212:c.-1863A>G	.	.	rs604645	.	.	0.7008	.	0.9	.	.	.	.	.	.	.	.	.	.	.	.	495.108	snp	FAO=53	FDP=53	FR=.	FRO=0	FSAF=28	FSAR=25	FSRF=0	FSRR=0	FWDB=0.0118175	FXX=0	LEN=1	MLLD=327.13	OALT=C	OID=.	OMAPALT=C	OPOS=21043926
chr1	21044161	21044161	A	G	0.987603	239	242	1	exonic	KIF17	.	synonymous SNV	KIF17:NM_001122819:exon1:c.T39C:p.R13R,KIF17:NM_020816:exon1:c.T39C:p.R13R	rs601329	.	.	0.6902	.	0.9	.	.	.	.	.	.	.	.	.	.	.	.	2289.62	snp	FAO=240	FDP=240	FR=.	FRO=0	FSAF=69	FSAR=171	FSRF=0	FSRR=0	FWDB=0.0252161	FXX=0.0123452	LEN=1	MLLD=246.083	OALT=G	OID=.	OMAPALT=G	OPOS=21044161
chr1	21050270	21050270	C	T	0.529412	9	17	3	intronic	SH2D5	.	.	.	rs3753047	.	.	0.0737	.	0.34	.	.	.	.	.	.	.	.	.	.	.	.	47.8231	snp	FAO=9	FDP=17	FR=.	FRO=8	FSAF=7	FSAR=2	FSRF=7	FSRR=1	FWDB=-0.027969	FXX=0	LEN=1	MLLD=55.1689	OALT=T	OID=.	OMAPALT=T	OPOS=21050270
chr1	21050958	21050958	C	T	1	281	281	1	exonic	SH2D5	.	synonymous SNV	SH2D5:NM_001103160:exon5:c.G309A:p.Q103Q,SH2D5:NM_001103161:exon6:c.G561A:p.Q187Q	rs592060	.	.	0.756	.	0.99	.	.	.	.	.	.	.	.	.	.	.	.	2693.15	snp	FAO=281	FDP=281	FR=.	FRO=0	FSAF=181	FSAR=100	FSRF=0	FSRR=0	FWDB=-0.0128637	FXX=0	LEN=1	MLLD=147.992	OALT=T	OID=.	OMAPALT=T	OPOS=21050958
chr1	21133836	21133836	T	C	0.6	24	40	1	exonic	EIF4G3	.	synonymous SNV	EIF4G3:NM_003760:exon32:c.A4734G:p.A1578A,EIF4G3:NM_001198801:exon35:c.A4842G:p.A1614A,EIF4G3:NM_001198802:exon35:c.A4752G:p.A1584A	rs146669269	.	.	0.0079	.	0.022	.	.	.	.	.	.	.	.	.	.	.	.	156.023	snp	FAO=26	FDP=40	FR=.	FRO=14	FSAF=14	FSAR=12	FSRF=5	FSRR=9	FWDB=0.0876742	FXX=0	LEN=1	MLLD=74.3968	OALT=C	OID=.	OMAPALT=C	OPOS=21133836
chr1	21167404	21167404	A	G	1	193	193	2	exonic	EIF4G3	.	synonymous SNV	EIF4G3:NM_003760:exon25:c.T3838C:p.L1280L,EIF4G3:NM_001198801:exon28:c.T3946C:p.L1316L,EIF4G3:NM_001198802:exon28:c.T3856C:p.L1286L	rs2230573	.	.	0.9994	.	1	.	.	.	.	.	.	.	.	.	.	.	.	1844.42	snp	FAO=193	FDP=193	FR=.	FRO=0	FSAF=128	FSAR=65	FSRF=0	FSRR=0	FWDB=-0.00392388	FXX=0	LEN=1	MLLD=409.659	OALT=G	OID=.	OMAPALT=G	OPOS=21167404
chr1	21571601	21571601	G	A	0.555556	20	36	4	intronic	ECE1	.	.	.	rs12562197	.	.	0.2787	.	0.3	.	.	.	.	.	.	.	.	.	.	.	.	102.4	snp	FAO=20	FDP=36	FR=.	FRO=16	FSAF=11	FSAR=9	FSRF=14	FSRR=2	FWDB=0.00686173	FXX=0	LEN=1	MLLD=85.191	OALT=A	OID=.	OMAPALT=A	OPOS=21571601
chr1	21573722	21573722	G	A	0.306122	45	147	2	exonic	ECE1	.	synonymous SNV	ECE1:NM_001113347:exon7:c.C1119T:p.T373T,ECE1:NM_001113349:exon8:c.C1146T:p.T382T,ECE1:NM_001113348:exon9:c.C1107T:p.T369T,ECE1:NM_001397:exon9:c.C1155T:p.T385T	rs2229450	.	.	0.2685	.	0.27	.	.	.	.	.	.	.	.	.	.	.	.	105.406	snp	FAO=45	FDP=147	FR=.	FRO=102	FSAF=23	FSAR=22	FSRF=71	FSRR=31	FWDB=-0.00543812	FXX=0	LEN=1	MLLD=75.4671	OALT=A	OID=.	OMAPALT=A	OPOS=21573722
chr1	21798216	21798216	C	T	0.40625	13	32	2	exonic	NBPF3	.	stopgain	NBPF3:NM_001256417:exon4:c.C391T:p.R131X,NBPF3:NM_001256416:exon5:c.C601T:p.R201X,NBPF3:NM_032264:exon5:c.C601T:p.R201X	rs142859479	.	.	0.0008	.	0.0008	.	.	1	T	.	.	.	.	1	A	.	.	52.3384	snp	FAO=13	FDP=32	FR=.	FRO=19	FSAF=5	FSAR=8	FSRF=8	FSRR=11	FWDB=-0.0238459	FXX=0	LEN=1	MLLD=399.153	OALT=T	OID=.	OMAPALT=T	OPOS=21798216
chr1	21799489	21799489	T	C	0.340996	89	261	1	intronic	NBPF3	.	.	.	rs1971327	.	.	.	.	0.92	.	.	.	.	.	.	.	.	.	.	.	.	233.717	snp	FAO=89	FDP=261	FR=.	FRO=172	FSAF=35	FSAR=54	FSRF=73	FSRR=99	FWDB=-0.0115944	FXX=0	LEN=1	MLLD=352.812	OALT=C	OID=.	OMAPALT=C	OPOS=21799489
chr1	21799823	21799823	A	G	0.306667	46	150	2	intronic	NBPF3	.	.	.	rs1971328	.	.	0.7283	.	0.89	.	.	.	.	.	.	.	.	.	.	.	.	108.356	snp	FAO=46	FDP=150	FR=.	FRO=104	FSAF=26	FSAR=20	FSRF=60	FSRR=44	FWDB=-0.0436477	FXX=0	LEN=1	MLLD=92.0928	OALT=G	OID=.	OMAPALT=G	OPOS=21799823
chr1	21801346	21801346	G	A	0.291262	60	206	2	intronic	NBPF3	.	.	.	rs7531217	.	.	0.7787	.	0.92	.	.	.	.	.	.	.	.	.	.	.	.	126.267	snp	FAO=60	FDP=206	FR=.	FRO=146	FSAF=31	FSAR=29	FSRF=87	FSRR=59	FWDB=0.0188884	FXX=0	LEN=1	MLLD=62.8974	OALT=A	OID=.	OMAPALT=A	OPOS=21801346
chr1	21804815	21804815	T	G	0.996988	331	332	4	intronic	NBPF3	.	.	.	rs7535654	.	.	0.999	.	1	.	.	.	.	.	.	.	.	.	.	.	.	3172.35	snp	FAO=331	FDP=331	FR=.	FRO=0	FSAF=181	FSAR=150	FSRF=0	FSRR=0	FWDB=0.0142386	FXX=0.00301196	LEN=1	MLLD=332.29	OALT=G	OID=.	OMAPALT=G	OPOS=21804815
chr1	21805730	21805730	A	G	0.327869	80	244	1	intronic	NBPF3	.	.	.	rs2316504	.	.	.	.	0.92	.	.	.	.	.	.	.	.	.	.	.	.	198.873	snp	FAO=80	FDP=244	FR=.	FRO=164	FSAF=49	FSAR=31	FSRF=119	FSRR=45	FWDB=-0.00898833	FXX=0	LEN=1	MLLD=112.511	OALT=G	OID=.	OMAPALT=G	OPOS=21805730
chr1	21809750	21809750	T	C	0.444444	8	18	1	exonic	NBPF3	.	synonymous SNV	NBPF3:NM_001256417:exon14:c.T1563C:p.Y521Y,NBPF3:NM_001256416:exon15:c.T1737C:p.Y579Y,NBPF3:NM_032264:exon15:c.T1773C:p.Y591Y	rs202069483	.	.	.	.	0.9	.	.	.	.	.	.	.	.	.	.	.	.	37.7184	snp	FAO=8	FDP=18	FR=.	FRO=10	FSAF=4	FSAR=4	FSRF=5	FSRR=5	FWDB=-0.0408478	FXX=0	LEN=1	MLLD=89.2378	OALT=C	OID=.	OMAPALT=C	OPOS=21809750
chr1	21887290	21887290	C	A	0.638095	201	315	4	intronic	ALPL	.	.	.	rs1767430	.	.	0.3948	.	0.42	.	.	.	.	.	.	.	.	.	.	.	.	1084.72	snp	FAO=201	FDP=324	FR=.	FRO=123	FSAF=74	FSAR=127	FSRF=75	FSRR=48	FWDB=-0.0529763	FXX=0.0121947	LEN=1	MLLD=50.6439	OALT=A	OID=.	OMAPALT=A	OPOS=21887290
chr1	21889635	21889635	T	C	0.994253	173	174	1	exonic	ALPL	.	synonymous SNV	ALPL:NM_001177520:exon3:c.T99C:p.S33S,ALPL:NM_001127501:exon4:c.T165C:p.S55S,ALPL:NM_000478:exon5:c.T330C:p.S110S	rs1780316	.	.	0.9493	.	0.99	.	.	.	.	.	.	.	.	.	.	.	.	1664.89	snp	FAO=174	FDP=174	FR=.	FRO=0	FSAF=60	FSAR=114	FSRF=0	FSRR=0	FWDB=-0.100352	FXX=0.00571396	LEN=1	MLLD=221.715	OALT=C	OID=.	OMAPALT=C	OPOS=21889635
chr1	21894735	21894735	T	C	0.327103	70	214	1	exonic	ALPL	.	nonsynonymous SNV	ALPL:NM_001177520:exon5:c.T556C:p.Y186H,ALPL:NM_001127501:exon6:c.T622C:p.Y208H,ALPL:NM_000478:exon7:c.T787C:p.Y263H	rs3200254	.	.	0.1112	.	0.45	.	.	0.6	T	0	B	0.12	N	0.999	P	-3.95	D	174.92	snp	FAO=70	FDP=214	FR=.	FRO=144	FSAF=22	FSAR=48	FSRF=61	FSRR=83	FWDB=0.00388496	FXX=0	LEN=1	MLLD=166.079	OALT=C	OID=.	OMAPALT=C	OPOS=21894735
chr1	21896887	21896887	G	T	0.309322	73	236	4	intronic	ALPL	.	.	.	rs2275377	.	.	0.1112	.	0.45	.	.	.	.	.	.	.	.	.	.	.	.	166.781	snp	FAO=73	FDP=236	FR=.	FRO=163	FSAF=54	FSAR=19	FSRF=86	FSRR=77	FWDB=-0.00522857	FXX=0	LEN=1	MLLD=269.881	OALT=T	OID=.	OMAPALT=T	OPOS=21896887
chr1	21896918	21896918	G	A	0.333333	79	237	2	intronic	ALPL	.	.	.	rs2275376	.	.	0.1109	.	0.45	.	.	.	.	.	.	.	.	.	.	.	.	201.339	snp	FAO=79	FDP=237	FR=.	FRO=158	FSAF=56	FSAR=23	FSRF=84	FSRR=74	FWDB=-0.0177547	FXX=0	LEN=1	MLLD=253.711	OALT=A	OID=.	OMAPALT=A	OPOS=21896918
chr1	21896925	21896925	C	T	0.333333	79	237	1	intronic	ALPL	.	.	.	rs2275375	.	.	0.2065	.	0.47	.	.	.	.	.	.	.	.	.	.	.	.	201.347	snp	FAO=79	FDP=237	FR=.	FRO=158	FSAF=56	FSAR=23	FSRF=84	FSRR=74	FWDB=0.00768671	FXX=0	LEN=1	MLLD=76.9228	OALT=T	OID=.	OMAPALT=T	OPOS=21896925
chr1	21900112	21900112	G	A	0.402778	29	72	3	intronic	ALPL	.	.	.	rs74063110	.	.	0.1095	.	0.45	.	.	.	.	.	.	.	.	.	.	.	.	103.524	snp	FAO=29	FDP=72	FR=.	FRO=43	FSAF=17	FSAR=12	FSRF=21	FSRR=22	FWDB=-0.019966	FXX=0	LEN=1	MLLD=130.936	OALT=A	OID=.	OMAPALT=A	OPOS=21900112
chr1	21900146	21900146	C	G	0.39726	29	73	1	intronic	ALPL	.	.	.	rs75829132	.	.	0.1049	.	0.45	.	.	.	.	.	.	.	.	.	.	.	.	103.161	snp	FAO=29	FDP=72	FR=.	FRO=43	FSAF=17	FSAR=12	FSRF=22	FSRR=21	FWDB=-0.0127651	FXX=0.0136968	LEN=1	MLLD=321.263	OALT=G	OID=.	OMAPALT=G	OPOS=21900146
chr1	21900151	21900151	T	C	0.388889	28	72	1	intronic	ALPL	.	.	.	rs74063111	.	.	0.0994	.	0.45	.	.	.	.	.	.	.	.	.	.	.	.	96.1999	snp	FAO=28	FDP=72	FR=.	FRO=44	FSAF=16	FSAR=12	FSRF=22	FSRR=22	FWDB=-0.0158622	FXX=0	LEN=1	MLLD=304.999	OALT=C	OID=.	OMAPALT=C	OPOS=21900151
chr1	21900171	21900171	A	G	0.347222	25	72	1	exonic	ALPL	.	synonymous SNV	ALPL:NM_001177520:exon7:c.A645G:p.P215P,ALPL:NM_001127501:exon8:c.A711G:p.P237P,ALPL:NM_000478:exon9:c.A876G:p.P292P	rs3200255	.	.	0.1134	.	0.45	.	.	.	.	.	.	.	.	.	.	.	.	89.8852	snp	FAO=28	FDP=74	FR=.	FRO=46	FSAF=16	FSAR=12	FSRF=22	FSRR=24	FWDB=0.00619172	FXX=0	LEN=1	MLLD=152.183	OALT=G	OID=.	OMAPALT=G	OPOS=21900171
chr1	21935433	21935433	G	T	0.244755	70	286	2	intronic	RAP1GAP	.	.	.	rs861212	.	.	0.493	.	0.65	.	.	.	.	.	.	.	.	.	.	.	.	110.034	snp	FAO=71	FDP=287	FR=.	FRO=216	FSAF=31	FSAR=40	FSRF=99	FSRR=117	FWDB=-0.00455572	FXX=0	LEN=1	MLLD=195.879	OALT=T	OID=.	OMAPALT=T	OPOS=21935433
chr1	21940555	21940555	C	T	0.247706	81	327	1	exonic	RAP1GAP	.	nonsynonymous SNV	RAP1GAP:NM_001145658:exon8:c.G511A:p.A171T,RAP1GAP:NM_002885:exon8:c.G319A:p.A107T,RAP1GAP:NM_001145657:exon9:c.G319A:p.A107T	rs2275363	.	.	0.4557	.	0.47	.	.	0.53	T	0.001	B	0.247	N	1	P	-3.27	D	124.027	snp	FAO=81	FDP=327	FR=.	FRO=246	FSAF=42	FSAR=39	FSRF=155	FSRR=91	FWDB=0.0224316	FXX=0	LEN=1	MLLD=81.6165	OALT=T	OID=.	OMAPALT=T	OPOS=21940555
chr1	21943781	21943781	C	A	0.300716	126	419	1	intronic	RAP1GAP	.	.	.	rs2275361	.	.	0.0793	.	0.37	.	.	.	.	.	.	.	.	.	.	.	.	237.106	snp	FAO=117	FDP=400	FR=.	FRO=283	FSAF=53	FSAR=64	FSRF=134	FSRR=149	FWDB=0.00259873	FXX=0	LEN=1	MLLD=227.895	OALT=A	OID=.	OMAPALT=A	OPOS=21943781
chr1	22013771	22013771	G	A	0.682927	168	246	1	intronic	USP48	.	.	.	rs10493008	.	.	0.4398	.	0.77	.	.	.	.	.	.	.	.	.	.	.	.	1023.09	snp	FAO=170	FDP=247	FR=.	FRO=77	FSAF=101	FSAR=69	FSRF=42	FSRR=35	FWDB=-0.0137054	FXX=0	LEN=1	MLLD=359.384	OALT=A	OID=.	OMAPALT=A	OPOS=22013771
chr1	22033228	22033228	G	A	0.173489	89	513	1	intronic	USP48	.	.	.	rs56167338	.	.	0.2158	.	0.23	.	.	.	.	.	.	.	.	.	.	.	.	34.1917	snp	FAO=65	FDP=400	FR=.	FRO=335	FSAF=29	FSAR=36	FSRF=198	FSRR=137	FWDB=0.00347528	FXX=0	LEN=1	MLLD=181.582	OALT=A	OID=.	OMAPALT=A	OPOS=22033228
chr1	22109370	22109370	G	A	0.606498	168	277	1	exonic	USP48	.	synonymous SNV	USP48:NM_001032730:exon1:c.C81T:p.H27H,USP48:NM_032236:exon1:c.C81T:p.H27H	rs10917042	.	.	0.2186	.	0.72	.	.	.	.	.	.	.	.	.	.	.	.	888.262	snp	FAO=168	FDP=276	FR=.	FRO=108	FSAF=33	FSAR=135	FSRF=30	FSRR=78	FWDB=-0.0205493	FXX=0.00360998	LEN=1	MLLD=237.602	OALT=A	OID=.	OMAPALT=A	OPOS=22109370
chr1	22141206	22141206	A	C	1	89	89	2	exonic	LDLRAD2	.	nonsynonymous SNV	LDLRAD2:NM_001013693:exon2:c.A401C:p.N134T	rs10917051	.	.	0.693	.	0.85	.	.	1	T	0	B	0.104	N	0.999	P	0.8	T	857.018	snp	FAO=89	FDP=89	FR=.	FRO=0	FSAF=44	FSAR=45	FSRF=0	FSRR=0	FWDB=-0.0957589	FXX=0	LEN=1	MLLD=63.3599	OALT=C	OID=.	OMAPALT=C	OPOS=22141206
chr1	22149935	22149935	T	C	1	239	239	1	exonic	HSPG2	.	synonymous SNV	HSPG2:NM_001291860:exon97:c.A13053G:p.S4351S,HSPG2:NM_005529:exon97:c.A13050G:p.S4350S	rs897467	.	.	0.8281	.	0.85	.	.	.	.	.	.	.	.	.	.	.	.	2312.75	snp	FAO=240	FDP=240	FR=.	FRO=0	FSAF=111	FSAR=129	FSRF=0	FSRR=0	FWDB=0.0132958	FXX=0	LEN=1	MLLD=240.623	OALT=C	OID=.	OMAPALT=C	OPOS=22149935
chr1	22150120	22150120	C	T	0.383459	153	399	1	exonic	HSPG2	.	nonsynonymous SNV	HSPG2:NM_001291860:exon96:c.G12995A:p.S4332N,HSPG2:NM_005529:exon96:c.G12992A:p.S4331N	rs3736360	.	.	0.1762	.	0.32	.	.	0.76	T	0.001	B	0.248	N	0	P	-0.93	T	463.793	snp	FAO=153	FDP=399	FR=.	FRO=246	FSAF=63	FSAR=90	FSRF=105	FSRR=141	FWDB=-0.00405962	FXX=0	LEN=1	MLLD=297.113	OALT=T	OID=.	OMAPALT=T	OPOS=22150120
chr1	22150160	22150160	G	T	0.485149	98	202	2	exonic	HSPG2	.	synonymous SNV	HSPG2:NM_001291860:exon96:c.C12955A:p.R4319R,HSPG2:NM_005529:exon96:c.C12952A:p.R4318R	rs3736358	.	.	0.1755	.	0.28	.	.	.	.	.	.	.	.	.	.	.	.	397.817	snp	FAO=98	FDP=205	FR=.	FRO=107	FSAF=50	FSAR=48	FSRF=72	FSRR=35	FWDB=0.000190726	FXX=0	LEN=1	MLLD=325.742	OALT=T	OID=.	OMAPALT=T	OPOS=22150160
chr1	22150257	22150257	C	T	0.543269	113	208	2	UTR3	LDLRAD2	NM_001013693:c.*1549C>T	.	.	rs3736357	.	.	0.4941	.	0.65	.	.	.	.	.	.	.	.	.	.	.	.	530.463	snp	FAO=113	FDP=208	FR=.	FRO=95	FSAF=67	FSAR=46	FSRF=43	FSRR=52	FWDB=-0.0225569	FXX=0	LEN=1	MLLD=58.7215	OALT=T	OID=.	OMAPALT=T	OPOS=22150257
chr1	22154845	22154845	A	G	0.338272	137	405	1	exonic	HSPG2	.	synonymous SNV	HSPG2:NM_001291860:exon89:c.T12315C:p.D4105D,HSPG2:NM_005529:exon89:c.T12312C:p.D4104D	rs2228347	.	.	0.3063	.	0.51	.	.	.	.	.	.	.	.	.	.	.	.	348.369	snp	FAO=136	FDP=400	FR=.	FRO=264	FSAF=78	FSAR=58	FSRF=145	FSRR=119	FWDB=-0.0309598	FXX=0	LEN=1	MLLD=172.977	OALT=G	OID=.	OMAPALT=G	OPOS=22154845
chr1	22155841	22155841	T	C	0.331002	142	429	1	intronic	HSPG2	.	.	.	rs12042189	.	.	0.177	.	0.31	.	.	.	.	.	.	.	.	.	.	.	.	335.836	snp	FAO=134	FDP=400	FR=.	FRO=266	FSAF=76	FSAR=58	FSRF=141	FSRR=125	FWDB=-0.0612368	FXX=0	LEN=1	MLLD=195.685	OALT=C	OID=.	OMAPALT=C	OPOS=22155841
chr1	22155853	22155853	C	T	0.330233	142	430	4	intronic	HSPG2	.	.	.	rs12023794	.	.	0.1743	.	0.3	.	.	.	.	.	.	.	.	.	.	.	.	335.838	snp	FAO=134	FDP=400	FR=.	FRO=266	FSAF=76	FSAR=58	FSRF=140	FSRR=126	FWDB=-0.00655497	FXX=0	LEN=1	MLLD=146.935	OALT=T	OID=.	OMAPALT=T	OPOS=22155853
chr1	22157689	22157689	G	A	0.978916	325	332	1	intronic	HSPG2	.	.	.	rs3736355	.	.	0.8022	.	0.83	.	.	.	.	.	.	.	.	.	.	.	.	3026.88	snp	FAO=325	FDP=325	FR=.	FRO=0	FSAF=151	FSAR=174	FSRF=0	FSRR=0	FWDB=-0.00162882	FXX=0.0210837	LEN=1	MLLD=333.995	OALT=A	OID=.	OMAPALT=A	OPOS=22157689
chr1	22158120	22158120	G	T	0.434783	30	69	1	intronic	HSPG2	.	.	.	rs2270701	.	.	0.1756	.	0.32	.	.	.	.	.	.	.	.	.	.	.	.	116.629	snp	FAO=30	FDP=69	FR=.	FRO=39	FSAF=26	FSAR=4	FSRF=22	FSRR=17	FWDB=-0.00955827	FXX=0	LEN=1	MLLD=77.7624	OALT=T	OID=.	OMAPALT=T	OPOS=22158120
chr1	22159008	22159008	C	A	0.294118	50	170	6	exonic	HSPG2	.	synonymous SNV	HSPG2:NM_001291860:exon81:c.G11190T:p.V3730V,HSPG2:NM_005529:exon81:c.G11187T:p.V3729V	rs2229487	.	.	0.1676	.	0.29	.	.	.	.	.	.	.	.	.	.	.	.	108.663	snp	FAO=50	FDP=170	FR=.	FRO=120	FSAF=21	FSAR=29	FSRF=65	FSRR=55	FWDB=-0.00473422	FXX=0	LEN=1	MLLD=44.6349	OALT=A	OID=.	OMAPALT=A	OPOS=22159008
chr1	22160111	22160111	C	T	0.391061	70	179	1	intronic	HSPG2	.	.	.	rs17459139	.	.	0.1692	.	0.32	.	.	.	.	.	.	.	.	.	.	.	.	224.988	snp	FAO=70	FDP=179	FR=.	FRO=109	FSAF=34	FSAR=36	FSRF=44	FSRR=65	FWDB=0.00820546	FXX=0	LEN=1	MLLD=317.381	OALT=T	OID=.	OMAPALT=T	OPOS=22160111
chr1	22160148	22160148	C	T	0.606936	105	173	1	intronic	HSPG2	.	.	.	rs7547731	.	.	0.4922	.	0.65	.	.	.	.	.	.	.	.	.	.	.	.	564.127	snp	FAO=106	FDP=174	FR=.	FRO=68	FSAF=41	FSAR=65	FSRF=31	FSRR=37	FWDB=-0.0454515	FXX=0	LEN=1	MLLD=99.6837	OALT=T	OID=.	OMAPALT=T	OPOS=22160148
chr1	22161275	22161275	G	A	0.335938	129	384	1	exonic	HSPG2	.	synonymous SNV	HSPG2:NM_001291860:exon77:c.C10620T:p.V3540V,HSPG2:NM_005529:exon77:c.C10617T:p.V3539V	rs2229492	.	.	0.1697	.	0.3	.	.	.	.	.	.	.	.	.	.	.	.	334.317	snp	FAO=131	FDP=386	FR=.	FRO=255	FSAF=64	FSAR=67	FSRF=136	FSRR=119	FWDB=-0.000869863	FXX=0	LEN=1	MLLD=222.936	OALT=A	OID=.	OMAPALT=A	OPOS=22161275
chr1	22165901	22165901	A	G	0.392157	40	102	1	exonic	HSPG2	.	synonymous SNV	HSPG2:NM_001291860:exon73:c.T9855C:p.A3285A,HSPG2:NM_005529:exon73:c.T9852C:p.A3284A	rs2291826	.	.	0.2571	.	0.55	.	.	.	.	.	.	.	.	.	.	.	.	134.132	snp	FAO=40	FDP=102	FR=.	FRO=62	FSAF=33	FSAR=7	FSRF=55	FSRR=7	FWDB=-0.0197366	FXX=0	LEN=1	MLLD=108.021	OALT=G	OID=.	OMAPALT=G	OPOS=22165901
chr1	22165987	22165987	G	A	0.414141	41	99	1	exonic	HSPG2	.	nonsynonymous SNV	HSPG2:NM_001291860:exon73:c.C9769T:p.H3257Y,HSPG2:NM_005529:exon73:c.C9766T:p.H3256Y	rs2291827	.	.	0.1683	.	0.3	.	.	1	T	0.387	B	0.001	N	0	P	1.67	T	146.672	snp	FAO=41	FDP=99	FR=.	FRO=58	FSAF=32	FSAR=9	FSRF=51	FSRR=7	FWDB=0.029298	FXX=0	LEN=1	MLLD=73.672	OALT=A	OID=.	OMAPALT=A	OPOS=22165987
chr1	22167988	22167988	G	T	0.429752	52	121	3	intronic	HSPG2	.	.	.	rs2270697	.	.	0.1694	.	0.3	.	.	.	.	.	.	.	.	.	.	.	.	192.083	snp	FAO=52	FDP=121	FR=.	FRO=69	FSAF=29	FSAR=23	FSRF=43	FSRR=26	FWDB=0.031435	FXX=0	LEN=1	MLLD=363.879	OALT=T	OID=.	OMAPALT=T	OPOS=22167988
chr1	22173762	22173762	G	A	0.365979	71	194	2	intronic	HSPG2	.	.	.	rs12023884	.	.	.	.	0.3	.	.	.	.	.	.	.	.	.	.	.	.	204.975	snp	FAO=71	FDP=196	FR=.	FRO=125	FSAF=54	FSAR=17	FSRF=92	FSRR=33	FWDB=-0.0466708	FXX=0	LEN=1	MLLD=55.1976	OALT=A	OID=.	OMAPALT=A	OPOS=22173762
chr1	22174426	22174426	T	G	0.280899	75	267	1	intronic	HSPG2	.	.	.	rs2290501	.	.	0.3108	.	0.54	.	.	.	.	.	.	.	.	1	P	0.97	T	147.818	snp	FAO=75	FDP=265	FR=.	FRO=190	FSAF=37	FSAR=38	FSRF=88	FSRR=102	FWDB=0.0063217	FXX=0.00749036	LEN=1	MLLD=160.832	OALT=G	OID=.	OMAPALT=G	OPOS=22174426
chr1	22176831	22176831	C	T	0.431655	60	139	3	intronic	HSPG2	.	.	.	rs2290500	.	.	0.1641	.	0.3	.	.	.	.	.	.	.	.	.	.	.	.	220.414	snp	FAO=60	FDP=139	FR=.	FRO=79	FSAF=15	FSAR=45	FSRF=32	FSRR=47	FWDB=-0.00838806	FXX=0	LEN=1	MLLD=166.933	OALT=T	OID=.	OMAPALT=T	OPOS=22176831
chr1	22181483	22181483	T	C	0.277778	65	234	1	intronic	HSPG2	.	.	.	rs148336692	.	.	0.0192	.	0.019	.	.	.	.	.	.	.	.	.	.	.	.	126.43	snp	FAO=65	FDP=233	FR=.	FRO=168	FSAF=24	FSAR=41	FSRF=79	FSRR=89	FWDB=-0.0181439	FXX=0.00427332	LEN=1	MLLD=255.228	OALT=C	OID=.	OMAPALT=C	OPOS=22181483
chr1	22183471	22183471	A	C	1	194	194	1	intronic	HSPG2	.	.	.	rs12024579	.	.	0.8131	.	0.83	.	.	.	.	.	.	.	.	.	.	.	.	1855.36	snp	FAO=194	FDP=194	FR=.	FRO=0	FSAF=85	FSAR=109	FSRF=0	FSRR=0	FWDB=0.00299305	FXX=0	LEN=1	MLLD=228.205	OALT=C	OID=.	OMAPALT=C	OPOS=22183471
chr1	22183739	22183739	A	G	0.677725	143	211	2	intronic	HSPG2	.	.	.	rs2305562	.	.	0.5549	.	0.56	.	.	.	.	.	.	.	.	.	.	.	.	851.828	snp	FAO=143	FDP=211	FR=.	FRO=68	FSAF=77	FSAR=66	FSRF=39	FSRR=29	FWDB=0.0267345	FXX=0	LEN=1	MLLD=63.867	OALT=G	OID=.	OMAPALT=G	OPOS=22183739
chr1	22186234	22186234	A	G	0.984127	124	126	1	intronic	HSPG2	.	.	.	rs10917056	.	.	.	.	1	.	.	.	.	.	.	.	.	.	.	.	.	1152.41	snp	FAO=124	FDP=126	FR=.	FRO=2	FSAF=61	FSAR=63	FSRF=0	FSRR=2	FWDB=0.0339341	FXX=0	LEN=1	MLLD=100.189	OALT=G	OID=.	OMAPALT=G	OPOS=22186234
chr1	22191454	22191454	G	A	0.708333	85	120	1	exonic	HSPG2	.	nonsynonymous SNV	HSPG2:NM_001291860:exon36:c.C4511T:p.A1504V,HSPG2:NM_005529:exon36:c.C4508T:p.A1503V	rs897471	.	.	0.7396	.	0.9	.	.	0.07	T	1	D	0.002	N	0.999	P	1.27	T	538.652	snp	FAO=85	FDP=120	FR=.	FRO=35	FSAF=34	FSAR=51	FSRF=14	FSRR=21	FWDB=0.0142934	FXX=0	LEN=1	MLLD=132.155	OALT=A	OID=.	OMAPALT=A	OPOS=22191454
chr1	22199245	22199245	C	T	1	187	187	2	exonic	HSPG2	.	synonymous SNV	HSPG2:NM_001291860:exon32:c.G3900A:p.V1300V,HSPG2:NM_005529:exon32:c.G3897A:p.V1299V	rs2229482	.	.	0.6429	.	0.71	.	.	.	.	.	.	.	.	.	.	.	.	1794.72	snp	FAO=187	FDP=187	FR=.	FRO=0	FSAF=83	FSAR=104	FSRF=0	FSRR=0	FWDB=0.000522496	FXX=0	LEN=1	MLLD=80.6754	OALT=T	OID=.	OMAPALT=T	OPOS=22199245
chr1	22199821	22199821	G	A	0.981818	162	165	3	intronic	HSPG2	.	.	.	rs2454290	.	.	0.8559	.	0.98	.	.	.	.	.	.	.	.	.	.	.	.	1532.34	snp	FAO=163	FDP=163	FR=.	FRO=0	FSAF=103	FSAR=60	FSRF=0	FSRR=0	FWDB=-0.0212532	FXX=0.0121205	LEN=1	MLLD=61.4712	OALT=A	OID=.	OMAPALT=A	OPOS=22199821
chr1	22206649	22206649	T	C	1	230	230	2	exonic	HSPG2	.	nonsynonymous SNV	HSPG2:NM_001291860:exon17:c.A2297G:p.N766S,HSPG2:NM_005529:exon17:c.A2294G:p.N765S	rs989994	.	.	0.9991	.	1	.	.	0.24	T	0.003	B	0.016	N	0.002	P	0.11	T	2212.3	snp	FAO=231	FDP=231	FR=.	FRO=0	FSAF=114	FSAR=117	FSRF=0	FSRR=0	FWDB=-0.0261361	FXX=0	LEN=1	MLLD=79.7265	OALT=C	OID=.	OMAPALT=C	OPOS=22206649
chr1	22206942	22206942	G	A	0.996552	289	290	2	exonic	HSPG2	.	synonymous SNV	HSPG2:NM_001291860:exon16:c.C2112T:p.A704A,HSPG2:NM_005529:exon16:c.C2109T:p.A703A	rs1874793	.	.	0.9991	.	1	.	.	.	.	.	.	.	.	.	.	.	.	2785.23	snp	FAO=289	FDP=289	FR=.	FRO=0	FSAF=123	FSAR=166	FSRF=0	FSRR=0	FWDB=0.0124171	FXX=0.00344816	LEN=1	MLLD=253.456	OALT=A	OID=.	OMAPALT=A	OPOS=22206942
chr1	22207235	22207235	T	C	1	91	91	1	exonic	HSPG2	.	nonsynonymous SNV	HSPG2:NM_001291860:exon15:c.A1915G:p.M639V,HSPG2:NM_005529:exon15:c.A1912G:p.M638V	rs1874792	.	.	0.9994	.	1	.	.	1	T	0	B	0.062	N	1	P	1.34	T	865.205	snp	FAO=91	FDP=91	FR=.	FRO=0	FSAF=51	FSAR=40	FSRF=0	FSRR=0	FWDB=-0.0426903	FXX=0	LEN=1	MLLD=109.559	OALT=C	OID=.	OMAPALT=C	OPOS=22207235
chr1	22207805	22207817	CCCAGGGTGGCAG	-	0.95302	142	149	3	intronic	HSPG2	.	.	.	rs139046040	.	.	0.998	.	1	.	.	.	.	.	.	.	.	.	.	.	.	867.244	del	FAO=147	FDP=147	FR=.	FRO=0	FSAF=53	FSAR=94	FSRF=0	FSRR=0	FWDB=-0.00474217	FXX=0.075467	LEN=13	MLLD=409.827	OALT=-	OID=.	OMAPALT=A	OPOS=22207805
chr1	22211222	22211222	T	C	0.992248	128	129	1	intronic	HSPG2	.	.	.	rs4654994	.	.	0.9348	.	0.96	.	.	.	.	.	.	.	.	.	.	.	.	1232.46	snp	FAO=128	FDP=128	FR=.	FRO=0	FSAF=62	FSAR=66	FSRF=0	FSRR=0	FWDB=0.0033866	FXX=0.00775134	LEN=1	MLLD=164.398	OALT=C	OID=.	OMAPALT=C	OPOS=22211222
chr1	22216574	22216574	C	A	0.989305	370	374	4	exonic	HSPG2	.	synonymous SNV	HSPG2:NM_001291860:exon6:c.G474T:p.G158G,HSPG2:NM_005529:exon6:c.G474T:p.G158G	rs2254358	.	.	0.677	.	0.68	.	.	0.24	T	0.617	P	0.043	N	0.998	P	0.39	T	3477.07	snp	FAO=370	FDP=370	FR=.	FRO=0	FSAF=174	FSAR=196	FSRF=0	FSRR=0	FWDB=0.0184928	FXX=0.0106949	LEN=1	MLLD=231.981	OALT=A	OID=.	OMAPALT=A	OPOS=22216574
chr1	22216604	22216604	C	G	0.997275	366	367	2	exonic	HSPG2	.	synonymous SNV	HSPG2:NM_001291860:exon6:c.G444C:p.L148L,HSPG2:NM_005529:exon6:c.G444C:p.L148L	rs2254357	.	.	0.6771	.	0.68	.	.	0.91	T	0.946	P	.	.	0	P	0.56	T	3527.31	snp	FAO=367	FDP=367	FR=.	FRO=0	FSAF=168	FSAR=199	FSRF=0	FSRR=0	FWDB=-0.0185786	FXX=0	LEN=1	MLLD=69.9763	OALT=G	OID=.	OMAPALT=G	OPOS=22216604
chr1	22217108	22217108	G	A	0.921739	106	115	2	exonic	HSPG2	.	synonymous SNV	HSPG2:NM_001291860:exon4:c.C324T:p.F108F,HSPG2:NM_005529:exon4:c.C324T:p.F108F	rs2501260	.	.	0.9991	.	1	.	.	.	.	.	.	.	.	.	.	.	.	904.464	snp	FAO=107	FDP=115	FR=.	FRO=8	FSAF=30	FSAR=77	FSRF=7	FSRR=1	FWDB=-0.00462566	FXX=0	LEN=1	MLLD=51.6017	OALT=A	OID=.	OMAPALT=A	OPOS=22217108
chr1	22304712	22304712	A	G	1	214	214	1	intronic	CELA3B	.	.	.	rs10917088	.	.	.	.	0.74	.	.	.	.	.	.	.	.	.	.	.	.	2047.86	snp	FAO=214	FDP=214	FR=.	FRO=0	FSAF=113	FSAR=101	FSRF=0	FSRR=0	FWDB=0.00378117	FXX=0	LEN=1	MLLD=209.34	OALT=G	OID=.	OMAPALT=G	OPOS=22304712
chr1	22307340	22307340	C	T	1	101	101	1	exonic	CELA3B	.	synonymous SNV	CELA3B:NM_007352:exon3:c.C153T:p.S51S	rs7528228	.	.	.	.	0.99	.	.	.	.	.	.	.	.	.	.	.	.	961.331	snp	FAO=101	FDP=101	FR=.	FRO=0	FSAF=66	FSAR=35	FSRF=0	FSRR=0	FWDB=-0.0214565	FXX=0	LEN=1	MLLD=73.5664	OALT=T	OID=.	OMAPALT=T	OPOS=22307340
chr1	22307358	22307358	C	G	1	101	101	2	exonic	CELA3B	.	synonymous SNV	CELA3B:NM_007352:exon3:c.C171G:p.T57T	rs7528300	.	.	.	.	0.99	.	.	.	.	.	.	.	.	.	.	.	.	960.824	snp	FAO=101	FDP=101	FR=.	FRO=0	FSAF=66	FSAR=35	FSRF=0	FSRR=0	FWDB=0.0396451	FXX=0	LEN=1	MLLD=59.7506	OALT=G	OID=.	OMAPALT=G	OPOS=22307358
chr1	22307538	22307538	C	T	0.941667	226	240	3	exonic	CELA3B	.	nonsynonymous SNV	CELA3B:NM_007352:exon4:c.C235T:p.R79W	rs7528405	.	.	0.9921	.	1	.	.	0.18	T	0.962	D	0.718	N	1	P	-2.49	D	1977.42	snp	FAO=227	FDP=240	FR=.	FRO=13	FSAF=109	FSAR=118	FSRF=5	FSRR=8	FWDB=0.0327276	FXX=0	LEN=1	MLLD=250.15	OALT=T	OID=.	OMAPALT=T	OPOS=22307538
chr1	22310139	22310139	T	G	1	345	345	2	intronic	CELA3B	.	.	.	rs10733031	.	.	.	.	0.93	.	.	.	.	.	.	.	.	.	.	.	.	3310.64	snp	FAO=345	FDP=345	FR=.	FRO=0	FSAF=172	FSAR=173	FSRF=0	FSRR=0	FWDB=0.000869185	FXX=0	LEN=1	MLLD=155.825	OALT=G	OID=.	OMAPALT=G	OPOS=22310139
chr1	22310145	22310145	C	T	0.997093	343	344	2	intronic	CELA3B	.	.	.	rs10733032	.	.	.	.	0.97	.	.	.	.	.	.	.	.	.	.	.	.	3272.95	snp	FAO=343	FDP=343	FR=.	FRO=0	FSAF=172	FSAR=171	FSRF=0	FSRR=0	FWDB=0.0178666	FXX=0.00579693	LEN=1	MLLD=80.5025	OALT=T	OID=.	OMAPALT=T	OPOS=22310145
chr1	22310262	22310262	G	C	0.988131	333	337	2	exonic	CELA3B	.	synonymous SNV	CELA3B:NM_007352:exon5:c.G438C:p.P146P	rs10733033	.	.	0.9905	.	1	.	.	.	.	.	.	.	.	.	.	.	.	3144.41	snp	FAO=333	FDP=333	FR=.	FRO=0	FSAF=152	FSAR=181	FSRF=0	FSRR=0	FWDB=-0.0592187	FXX=0.0118691	LEN=1	MLLD=62.6872	OALT=C	OID=.	OMAPALT=C	OPOS=22310262
chr1	22310725	22310725	G	C	0.990826	108	109	2	exonic	CELA3B	.	synonymous SNV	CELA3B:NM_007352:exon6:c.G543C:p.P181P	rs3820287	.	.	0.9428	.	0.95	.	.	.	.	.	.	.	.	.	.	.	.	1133.12	snp	FAO=120	FDP=120	FR=.	FRO=0	FSAF=33	FSAR=87	FSRF=0	FSRR=0	FWDB=-0.0840556	FXX=0.0163921	LEN=1	MLLD=39.8776	OALT=C	OID=.	OMAPALT=C	OPOS=22310725
chr1	22310824	22310824	T	C	1	247	247	1	exonic	CELA3B	.	synonymous SNV	CELA3B:NM_007352:exon6:c.T642C:p.N214N	rs1803531	.	.	0.992	.	1	.	.	.	.	.	.	.	.	.	.	.	.	2372.26	snp	FAO=247	FDP=247	FR=.	FRO=0	FSAF=133	FSAR=114	FSRF=0	FSRR=0	FWDB=-0.0231496	FXX=0	LEN=1	MLLD=197.388	OALT=C	OID=.	OMAPALT=C	OPOS=22310824
chr1	22310933	22310933	C	G	0.982833	229	233	2	intronic	CELA3B	.	.	.	rs12130164	.	.	.	.	0.94	.	.	.	.	.	.	.	.	.	.	.	.	2138.54	snp	FAO=229	FDP=229	FR=.	FRO=0	FSAF=120	FSAR=109	FSRF=0	FSRR=0	FWDB=0.0702227	FXX=0.0171666	LEN=1	MLLD=68.4161	OALT=G	OID=.	OMAPALT=G	OPOS=22310933
chr1	22313161	22313161	T	C	1	170	170	2	exonic	CELA3B	.	synonymous SNV	CELA3B:NM_007352:exon7:c.T780C:p.I260I	rs1803530	.	.	0.9907	.	1	.	.	.	.	.	.	.	.	.	.	.	.	1639.24	snp	FAO=170	FDP=170	FR=.	FRO=0	FSAF=69	FSAR=101	FSRF=0	FSRR=0	FWDB=-0.00052129	FXX=0	LEN=1	MLLD=253.159	OALT=C	OID=.	OMAPALT=C	OPOS=22313161
chr1	22313197	22313197	C	A	0.981013	155	158	3	intronic	CELA3B	.	.	.	rs34963341	.	.	0.7397	.	0.75	.	.	.	.	.	.	.	.	.	.	.	.	1499.22	snp	FAO=156	FDP=156	FR=.	FRO=0	FSAF=57	FSAR=99	FSRF=0	FSRR=0	FWDB=-0.00829092	FXX=0.0126574	LEN=1	MLLD=328.275	OALT=A	OID=.	OMAPALT=A	OPOS=22313197
chr1	22336277	22336277	C	G	1	192	192	2	exonic	CELA3A	.	nonsynonymous SNV	CELA3A:NM_005747:exon7:c.C722G:p.A241G	rs3820285	.	.	0.9757	.	0.98	.	.	0.59	T	0	B	.	.	1	P	2.27	T	1834.37	snp	FAO=192	FDP=192	FR=.	FRO=0	FSAF=104	FSAR=88	FSRF=0	FSRR=0	FWDB=-0.0429537	FXX=0	LEN=1	MLLD=64.2612	OALT=G	OID=.	OMAPALT=G	OPOS=22336277
chr1	22336371	22336371	C	A	0.963855	160	166	3	intronic	CELA3A	.	.	.	rs3806297	.	.	0.7041	.	0.72	.	.	.	.	.	.	.	.	.	.	.	.	1468.01	snp	FAO=160	FDP=164	FR=.	FRO=4	FSAF=75	FSAR=85	FSRF=4	FSRR=0	FWDB=-0.0108514	FXX=0.0120475	LEN=1	MLLD=310.01	OALT=A	OID=.	OMAPALT=A	OPOS=22336371
chr1	22846709	22846709	G	A	1	104	104	1	exonic	ZBTB40	.	nonsynonymous SNV	ZBTB40:NM_014870:exon14:c.G2989A:p.V997M,ZBTB40:NM_001083621:exon15:c.G2989A:p.V997M	rs209720	.	.	0.9947	.	1	.	.	0.3	T	0.001	B	0	N	1	P	3.53	T	989.313	snp	FAO=104	FDP=104	FR=.	FRO=0	FSAF=64	FSAR=40	FSRF=0	FSRR=0	FWDB=0.0342059	FXX=0	LEN=1	MLLD=184.266	OALT=A	OID=.	OMAPALT=A	OPOS=22846709
chr1	22928265	22928265	A	G	0.636364	14	22	2	UTR3	EPHA8	NM_020526:c.*31A>G	.	.	rs209700	.	.	0.4453	.	0.97	.	.	.	.	.	.	.	.	.	.	.	.	84.1575	snp	FAO=14	FDP=22	FR=.	FRO=8	FSAF=4	FSAR=10	FSRF=5	FSRR=3	FWDB=0.0131469	FXX=0	LEN=1	MLLD=169.527	OALT=G	OID=.	OMAPALT=G	OPOS=22928265
chr1	22965438	22965439	AG	GC	0.138614	42	303	1	exonic	C1QA	.	nonframeshift substitution	C1QA:NM_015991:exon3:c.276_277GC	.	.	.	.	.	.	.	.	.	.	.	.	.	.	.	.	.	.	3344.3	mnp	FAO=337	FDP=337	FR=.,HEALED	FRO=0	FSAF=118	FSAR=219	FSRF=0	FSRR=0	FWDB=0.14134	FXX=0.00295849	LEN=2	MLLD=136.947	OALT=GC	OID=.	OMAPALT=GC	OPOS=22965438
chr1	22970642	22970642	C	T	0.990521	209	211	3	exonic	C1QC	.	synonymous SNV	C1QC:NM_001114101:exon2:c.C126T:p.P42P,C1QC:NM_172369:exon2:c.C126T:p.P42P	rs15940	.	.	0.257	.	0.46	.	.	.	.	.	.	.	.	.	.	.	.	1982.4	snp	FAO=209	FDP=209	FR=.	FRO=0	FSAF=111	FSAR=98	FSRF=0	FSRR=0	FWDB=0.0586774	FXX=0.00947822	LEN=1	MLLD=73.4067	OALT=T	OID=.	OMAPALT=T	OPOS=22970642
chr1	22974297	22974297	C	A	0.881633	216	245	4	UTR3	C1QC	NM_172369:c.*21C>A,NM_001114101:c.*21C>A	.	.	rs9434	.	.	0.3673	.	0.89	.	.	.	.	.	.	.	.	.	.	.	.	1799.74	snp	FAO=222	FDP=246	FR=.	FRO=24	FSAF=104	FSAR=118	FSRF=24	FSRR=0	FWDB=0.0905893	FXX=0.0120477	LEN=1	MLLD=60.5917	OALT=A	OID=.	OMAPALT=A	OPOS=22974297
chr1	23219493	23219493	T	C	1	164	164	2	exonic	EPHB2	.	synonymous SNV	EPHB2:NM_004442:exon7:c.T1545C:p.G515G,EPHB2:NM_017449:exon7:c.T1545C:p.G515G	rs309472	.	.	0.9923	.	1	.	.	.	.	.	.	.	.	.	.	.	.	1566.65	snp	FAO=164	FDP=164	FR=.	FRO=0	FSAF=43	FSAR=121	FSRF=0	FSRR=0	FWDB=-0.117447	FXX=0	LEN=1	MLLD=178.389	OALT=C	OID=.	OMAPALT=C	OPOS=23219493
chr1	23236826	23236826	C	T	0.996689	301	302	1	intronic	EPHB2	.	.	.	rs309497	.	.	0.5002	.	0.79	.	.	.	.	.	.	.	.	.	.	.	.	2900.02	snp	FAO=304	FDP=304	FR=.	FRO=0	FSAF=155	FSAR=149	FSRF=0	FSRR=0	FWDB=0.0126906	FXX=0.00653573	LEN=1	MLLD=308.975	OALT=T	OID=.	OMAPALT=T	OPOS=23236826
chr1	23380198	23380198	A	G	0.980769	51	52	1	intronic	KDM1A	.	.	.	rs579785	.	.	0.83	.	0.85	.	.	.	.	.	.	.	.	.	.	.	.	479.329	snp	FAO=51	FDP=51	FR=.	FRO=0	FSAF=29	FSAR=22	FSRF=0	FSRR=0	FWDB=0.00999776	FXX=0.0192271	LEN=1	MLLD=230.2	OALT=G	OID=.	OMAPALT=G	OPOS=23380198
chr1	23399932	23399932	C	T	1	203	203	2	intronic	KDM1A	.	.	.	rs967605	.	.	0.8291	.	0.88	.	.	.	.	.	.	.	.	.	.	.	.	1938.73	snp	FAO=204	FDP=204	FR=.	FRO=0	FSAF=82	FSAR=122	FSRF=0	FSRR=0	FWDB=-0.0495948	FXX=0	LEN=1	MLLD=194.215	OALT=T	OID=.	OMAPALT=T	OPOS=23399932
chr1	23688933	23688933	A	G	0.994382	177	178	3	exonic	ZNF436	.	synonymous SNV	ZNF436:NM_030634:exon3:c.T942C:p.N314N,ZNF436:NM_001077195:exon4:c.T942C:p.N314N	rs2849028	.	.	0.7314	.	0.73	.	.	.	.	.	.	.	.	.	.	.	.	1691.78	snp	FAO=178	FDP=178	FR=.	FRO=0	FSAF=57	FSAR=121	FSRF=0	FSRR=0	FWDB=0.016107	FXX=0	LEN=1	MLLD=69.2156	OALT=G	OID=.	OMAPALT=G	OPOS=23688933
chr1	23710805	23710805	A	G	1	284	284	2	intronic	TCEA3	.	.	.	rs605468	.	.	0.9175	.	0.95	.	.	.	.	.	.	.	.	.	.	.	.	2721.59	snp	FAO=284	FDP=284	FR=.	FRO=0	FSAF=156	FSAR=128	FSRF=0	FSRR=0	FWDB=-0.0535049	FXX=0	LEN=1	MLLD=70.0462	OALT=G	OID=.	OMAPALT=G	OPOS=23710805
chr1	23735241	23735241	G	T	0.996139	258	259	2	intronic	TCEA3	.	.	.	rs1198423	.	.	0.8717	.	0.9	.	.	.	.	.	.	.	.	.	.	.	.	2465.51	snp	FAO=258	FDP=258	FR=.	FRO=0	FSAF=117	FSAR=141	FSRF=0	FSRR=0	FWDB=-0.0160218	FXX=0.00386085	LEN=1	MLLD=352.28	OALT=T	OID=.	OMAPALT=T	OPOS=23735241
chr1	23751140	23751140	G	T	1	24	24	1	UTR5	TCEA3	NM_003196:c.-14C>A	.	.	rs71514235	.	.	0.6743	.	0.74	.	.	.	.	.	.	.	.	.	.	.	.	220.868	snp	FAO=24	FDP=24	FR=.	FRO=0	FSAF=5	FSAR=19	FSRF=0	FSRR=0	FWDB=-0.00419562	FXX=0	LEN=1	MLLD=313.905	OALT=T	OID=.	OMAPALT=T	OPOS=23751140
chr1	23763449	23763449	G	A	0.361538	47	130	1	exonic	ASAP3	.	synonymous SNV	ASAP3:NM_001143778:exon14:c.C1404T:p.R468R,ASAP3:NM_017707:exon15:c.C1431T:p.R477R	rs115515935	.	.	0.0978	.	0.13	.	.	.	.	.	.	.	.	.	.	.	.	140.076	snp	FAO=47	FDP=130	FR=.	FRO=83	FSAF=23	FSAR=24	FSRF=35	FSRR=48	FWDB=0.0105508	FXX=0	LEN=1	MLLD=176.252	OALT=A	OID=.	OMAPALT=A	OPOS=23763449
chr1	23767487	23767487	C	T	0.680672	81	119	1	intronic	ASAP3	.	.	.	rs17184553	.	.	.	.	0.075	.	.	.	.	.	.	.	.	.	.	.	.	490.812	snp	FAO=81	FDP=119	FR=.	FRO=38	FSAF=45	FSAR=36	FSRF=18	FSRR=20	FWDB=-0.00539202	FXX=0	LEN=1	MLLD=66.0475	OALT=T	OID=.	OMAPALT=T	OPOS=23767487
chr1	23836364	23836364	A	G	0.309013	144	466	1	UTR3	E2F2	NM_004091:c.*8T>C	.	.	rs2075993	.	.	0.5056	.	0.6	.	.	.	.	.	.	.	.	.	.	.	.	310.547	snp	FAO=130	FDP=399	FR=.	FRO=269	FSAF=75	FSAR=55	FSRF=157	FSRR=112	FWDB=0.0679662	FXX=0.00249994	LEN=1	MLLD=54.6347	OALT=G	OID=.	OMAPALT=G	OPOS=23836364
chr1	23847464	23847464	C	A	0.333333	60	180	1	exonic	E2F2	.	nonsynonymous SNV	E2F2:NM_004091:exon4:c.G678T:p.Q226H	rs2075995	.	.	0.5028	.	0.62	.	.	0.36	T	0.985	D	0	D	0.024	P	-2	D	157.647	snp	FAO=56	FDP=160	FR=.	FRO=104	FSAF=31	FSAR=25	FSRF=49	FSRR=55	FWDB=0.00243615	FXX=0.111105	LEN=1	MLLD=232.473	OALT=A	OID=.	OMAPALT=A	OPOS=23847464
chr1	23885498	23885498	T	C	1	202	202	1	exonic	ID3	.	nonsynonymous SNV	ID3:NM_002167:exon2:c.A313G:p.T105A	rs11574	.	.	0.7615	.	0.99	.	.	0.99	T	0	B	0.902	N	1	P	-0.56	T	1930.65	snp	FAO=202	FDP=202	FR=.	FRO=0	FSAF=92	FSAR=110	FSRF=0	FSRR=0	FWDB=0.0606882	FXX=0	LEN=1	MLLD=206.138	OALT=C	OID=.	OMAPALT=C	OPOS=23885498
chr1	23885535	23885535	G	A	0.696078	142	204	1	intronic	ID3	.	.	.	rs147934602	.	.	0.0112	.	0.017	.	.	.	.	.	.	.	.	.	.	.	.	874.096	snp	FAO=142	FDP=203	FR=.	FRO=61	FSAF=61	FSAR=81	FSRF=31	FSRR=30	FWDB=-0.0670009	FXX=0.00490172	LEN=1	MLLD=62.7168	OALT=A	OID=.	OMAPALT=A	OPOS=23885535
chr1	24018277	24018277	C	G	1	197	197	1	UTR5	RPL11	NM_001199802:c.-37C>G,NM_000975:c.-37C>G	.	.	rs10917413	CLINSIG=non-pathogenic;CLNDBN=not_provided;CLNREVSTAT=criteria_provided\x2c_single_submitter;CLNACC=RCV000127804.1;CLNDSDB=MedGen;CLNDSDBID=CN221809	.	0.9997	.	1	.	.	.	.	.	.	.	.	.	.	.	.	1962.94	snp	FAO=205	FDP=205	FR=.	FRO=0	FSAF=136	FSAR=69	FSRF=0	FSRR=0	FWDB=-0.0057114	FXX=0	LEN=1	MLLD=60.5638	OALT=G	OID=.	OMAPALT=G	OPOS=24018277
chr1	24083494	24083494	C	T	0.35443	28	79	1	exonic	TCEB3	.	synonymous SNV	TCEB3:NM_003198:exon10:c.C2214T:p.S738S	rs2076345	.	.	0.3087	.	0.38	.	.	.	.	.	.	.	.	.	.	.	.	85.4236	snp	FAO=28	FDP=79	FR=.	FRO=51	FSAF=10	FSAR=18	FSRF=24	FSRR=27	FWDB=0.0684266	FXX=0	LEN=1	MLLD=63.4093	OALT=T	OID=.	OMAPALT=T	OPOS=24083494
chr1	24134721	24134721	T	C	1	258	258	1	exonic	HMGCL	.	synonymous SNV	HMGCL:NM_001166059:exon5:c.A441G:p.L147L,HMGCL:NM_000191:exon7:c.A654G:p.L218L	rs719400	CLINSIG=non-pathogenic|non-pathogenic;CLNDBN=not_specified|not_provided;CLNREVSTAT=criteria_provided\x2c_single_submitter|criteria_provided\x2c_single_submitter;CLNACC=RCV000078343.3|RCV000125367.1;CLNDSDB=MedGen|MedGen;CLNDSDBID=CN169374|CN221809	.	0.9085	.	0.97	.	.	.	.	.	.	.	.	0	P	.	.	2493.22	snp	FAO=259	FDP=259	FR=.	FRO=0	FSAF=118	FSAR=141	FSRF=0	FSRR=0	FWDB=-0.00926326	FXX=0	LEN=1	MLLD=70.6918	OALT=C	OID=.	OMAPALT=C	OPOS=24134721
chr1	24180962	24180962	T	C	0.354701	83	234	1	exonic	FUCA1	.	nonsynonymous SNV	FUCA1:NM_000147:exon5:c.A857G:p.Q286R	rs13551	CLINSIG=non-pathogenic;CLNDBN=FU1/FU2_POLYMORPHISM;CLNREVSTAT=no_assertion_criteria_provided;CLNACC=RCV000000726.1;CLNDSDB=.;CLNDSDBID=.	.	0.3308	.	0.4	.	.	0	D	0.001	B	0.915	N	1	P	0.46	T	230.936	snp	FAO=83	FDP=234	FR=.	FRO=151	FSAF=39	FSAR=44	FSRF=72	FSRR=79	FWDB=0.00654803	FXX=0	LEN=1	MLLD=121.25	OALT=C	OID=.	OMAPALT=C	OPOS=24180962
chr1	24200903	24200903	G	C	0.645244	251	389	4	UTR3	CNR2	NM_001841:c.*122C>G	.	.	rs2229586	.	.	.	.	0.7	.	.	.	.	.	.	.	.	.	.	.	.	1405.3	snp	FAO=252	FDP=393	FR=.	FRO=141	FSAF=128	FSAR=124	FSRF=78	FSRR=63	FWDB=-0.00492205	FXX=0.0100753	LEN=1	MLLD=221.008	OALT=C	OID=.	OMAPALT=C	OPOS=24200903
chr1	24200921	24200921	T	C	0.651399	256	393	1	UTR3	CNR2	NM_001841:c.*104A>G	.	.	rs2229585	.	.	.	.	0.79	.	.	.	.	.	.	.	.	.	.	.	.	1457.69	snp	FAO=257	FDP=394	FR=.	FRO=137	FSAF=131	FSAR=126	FSRF=75	FSRR=62	FWDB=0.00452392	FXX=0	LEN=1	MLLD=169.443	OALT=C	OID=.	OMAPALT=C	OPOS=24200921
chr1	24200969	24200969	T	C	0.656992	249	379	2	UTR3	CNR2	NM_001841:c.*56A>G	.	.	rs2229584	.	.	.	.	0.79	.	.	.	.	.	.	.	.	.	.	.	.	1428.68	snp	FAO=249	FDP=379	FR=.	FRO=130	FSAF=122	FSAR=127	FSRF=64	FSRR=66	FWDB=0.00934249	FXX=0	LEN=1	MLLD=54.9021	OALT=C	OID=.	OMAPALT=C	OPOS=24200969
chr1	24200983	24200983	C	T	0.658537	243	369	1	UTR3	CNR2	NM_001841:c.*42G>A	.	.	rs2229583	.	.	0.5733	.	0.82	.	.	.	.	.	.	.	.	.	.	.	.	1407.94	snp	FAO=244	FDP=370	FR=.	FRO=126	FSAF=117	FSAR=127	FSRF=60	FSRR=66	FWDB=-0.0523662	FXX=0	LEN=1	MLLD=190.016	OALT=T	OID=.	OMAPALT=T	OPOS=24200983
chr1	24201094	24201094	G	C	0.649758	269	414	2	exonic	CNR2	.	synonymous SNV	CNR2:NM_001841:exon2:c.C1014G:p.T338T	rs2229581	.	.	0.5738	.	0.79	.	.	.	.	.	.	.	.	.	.	.	.	1439.87	snp	FAO=257	FDP=400	FR=.	FRO=143	FSAF=130	FSAR=127	FSRF=75	FSRR=68	FWDB=-0.0590949	FXX=0	LEN=1	MLLD=65.6285	OALT=C	OID=.	OMAPALT=C	OPOS=24201094
chr1	24201109	24201109	C	T	0.646489	267	413	1	exonic	CNR2	.	synonymous SNV	CNR2:NM_001841:exon2:c.G999A:p.P333P	rs2229580	.	.	0.5738	.	0.79	.	.	.	.	.	.	.	.	.	.	.	.	1432.21	snp	FAO=256	FDP=399	FR=.	FRO=143	FSAF=130	FSAR=126	FSRF=75	FSRR=68	FWDB=-0.0662382	FXX=0.00249994	LEN=1	MLLD=78.6751	OALT=T	OID=.	OMAPALT=T	OPOS=24201109
chr1	24201262	24201262	A	G	0.610329	130	213	3	exonic	CNR2	.	synonymous SNV	CNR2:NM_001841:exon2:c.T846C:p.A282A	rs2502993	.	.	0.5737	.	0.79	.	.	.	.	.	.	.	.	.	.	.	.	686.887	snp	FAO=130	FDP=213	FR=.	FRO=83	FSAF=50	FSAR=80	FSRF=40	FSRR=43	FWDB=0.021141	FXX=0	LEN=1	MLLD=68.9666	OALT=G	OID=.	OMAPALT=G	OPOS=24201262
chr1	24201357	24201357	A	G	0.611872	134	219	2	exonic	CNR2	.	synonymous SNV	CNR2:NM_001841:exon2:c.T751C:p.L251L	rs4649124	.	.	0.5738	.	0.79	.	.	.	.	.	.	.	.	.	.	.	.	716.838	snp	FAO=134	FDP=219	FR=.	FRO=85	FSAF=50	FSAR=84	FSRF=37	FSRR=48	FWDB=0.00449451	FXX=0	LEN=1	MLLD=275.669	OALT=G	OID=.	OMAPALT=G	OPOS=24201357
chr1	24201448	24201448	C	T	0.648649	168	259	2	exonic	CNR2	.	synonymous SNV	CNR2:NM_001841:exon2:c.G660A:p.V220V	rs3003336	.	.	0.5744	.	0.79	.	.	.	.	.	.	.	.	.	.	.	.	954.626	snp	FAO=168	FDP=259	FR=.	FRO=91	FSAF=87	FSAR=81	FSRF=57	FSRR=34	FWDB=0.00772842	FXX=0	LEN=1	MLLD=208.424	OALT=T	OID=.	OMAPALT=T	OPOS=24201448
chr1	24201643	24201643	G	A	0.584951	241	412	1	exonic	CNR2	.	synonymous SNV	CNR2:NM_001841:exon2:c.C465T:p.G155G	rs2501431	.	.	0.5738	.	0.79	.	.	.	.	.	.	.	.	.	.	.	.	1182.91	snp	FAO=234	FDP=400	FR=.	FRO=166	FSAF=112	FSAR=122	FSRF=85	FSRR=81	FWDB=-0.00866219	FXX=0	LEN=1	MLLD=88.9535	OALT=A	OID=.	OMAPALT=A	OPOS=24201643
chr1	24201919	24201920	TT	CC	0.686567	138	201	2	exonic	CNR2	.	nonframeshift substitution	CNR2:NM_001841:exon2:c.188_189GG	rs35761398	.	.	.	.	0.67	.	.	.	.	.	.	.	.	.	.	.	.	843.534	mnp	FAO=139	FDP=202	FR=.	FRO=63	FSAF=51	FSAR=88	FSRF=37	FSRR=26	FWDB=-0.00596865	FXX=0.0288448	LEN=2	MLLD=121.483	OALT=CC	OID=.	OMAPALT=CC	OPOS=24201919
chr1	24294249	24294249	C	T	0.986842	150	152	2	UTR3	SRSF10	NM_001191005:c.*3383G>A,NM_001191006:c.*167G>A,NM_054016:c.*3383G>A,NM_001300936:c.*167G>A	.	.	rs4276860	.	.	.	.	1	.	.	.	.	.	.	.	.	.	.	.	.	1291.36	snp	FAO=139	FDP=141	FR=.	FRO=2	FSAF=92	FSAR=47	FSRF=1	FSRR=1	FWDB=0.00922437	FXX=0.0784262	LEN=1	MLLD=56.8993	OALT=T	OID=.	OMAPALT=T	OPOS=24294249
chr1	24294362	24294362	A	T	0.985507	136	138	1	UTR3	SRSF10	NM_001191005:c.*3270T>A,NM_001191006:c.*54T>A,NM_054016:c.*3270T>A,NM_001300936:c.*54T>A	.	.	rs145308205	.	.	.	.	0.27	.	.	.	.	.	.	.	.	.	.	.	.	1188.52	snp	FAO=125	FDP=125	FR=.	FRO=0	FSAF=74	FSAR=51	FSRF=0	FSRR=0	FWDB=0.0525183	FXX=0.107135	LEN=1	MLLD=148.955	OALT=T	OID=.	OMAPALT=T	OPOS=24294362
chr1	24383819	24383819	T	C	1	40	40	1	UTR3	MYOM3	NM_152372:c.*35A>G	.	.	rs7540491	.	.	0.7176	.	0.95	.	.	.	.	.	.	.	.	.	.	.	.	388.32	snp	FAO=40	FDP=40	FR=.	FRO=0	FSAF=4	FSAR=36	FSRF=0	FSRR=0	FWDB=0.0586832	FXX=0	LEN=1	MLLD=310.138	OALT=C	OID=.	OMAPALT=C	OPOS=24383819
chr1	24390717	24390717	G	A	0.643357	92	143	2	intronic	MYOM3	.	.	.	rs41268127	.	.	.	.	0.31	.	.	.	.	.	.	.	.	.	.	.	.	518.994	snp	FAO=92	FDP=143	FR=.	FRO=51	FSAF=26	FSAR=66	FSRF=24	FSRR=27	FWDB=0.0305062	FXX=0.00694396	LEN=1	MLLD=260.527	OALT=A	OID=.	OMAPALT=A	OPOS=24390717
chr1	24390731	24390731	C	T	0.35461	50	141	2	intronic	MYOM3	.	.	.	rs7555384	.	.	.	.	0.43	.	.	.	.	.	.	.	.	.	.	.	.	149.49	snp	FAO=51	FDP=142	FR=.	FRO=91	FSAF=23	FSAR=28	FSRF=25	FSRR=66	FWDB=-0.00573313	FXX=0	LEN=1	MLLD=145.06	OALT=T	OID=.	OMAPALT=T	OPOS=24390731
chr1	24400633	24400633	C	G	0.994318	175	176	1	intronic	MYOM3	.	.	.	rs10903083	.	.	0.9993	.	1	.	.	.	.	.	.	.	.	.	.	.	.	1860.52	snp	FAO=196	FDP=196	FR=.	FRO=0	FSAF=112	FSAR=84	FSRF=0	FSRR=0	FWDB=0.0261579	FXX=0.00507588	LEN=1	MLLD=278.407	OALT=G	OID=.	OMAPALT=G	OPOS=24400633
chr1	24406647	24406647	G	A	0.352792	139	394	2	exonic	MYOM3	.	synonymous SNV	MYOM3:NM_152372:exon20:c.C2445T:p.A815A	rs4649175	.	.	0.4247	.	0.49	.	.	.	.	.	.	.	.	.	.	.	.	375.946	snp	FAO=139	FDP=393	FR=.	FRO=254	FSAF=62	FSAR=77	FSRF=96	FSRR=158	FWDB=-0.00176887	FXX=0.00253801	LEN=1	MLLD=268.13	OALT=A	OID=.	OMAPALT=A	OPOS=24406647
chr1	24409191	24409191	C	T	0.354839	33	93	3	exonic	MYOM3	.	nonsynonymous SNV	MYOM3:NM_152372:exon17:c.G1984A:p.G662R	rs4320729	.	.	0.4194	.	0.49	.	.	0.03	D	1	D	0	D	0	P	0.06	T	98.8985	snp	FAO=33	FDP=93	FR=.	FRO=60	FSAF=14	FSAR=19	FSRF=25	FSRR=35	FWDB=0.00783143	FXX=0	LEN=1	MLLD=109.655	OALT=T	OID=.	OMAPALT=T	OPOS=24409191
chr1	24413159	24413159	T	C	0.276119	37	134	2	exonic	MYOM3	.	synonymous SNV	MYOM3:NM_152372:exon15:c.A1773G:p.E591E	rs6424152	.	.	0.4277	.	0.49	.	.	.	.	.	.	.	.	.	.	.	.	75.6251	snp	FAO=37	FDP=134	FR=.	FRO=97	FSAF=18	FSAR=19	FSRF=58	FSRR=39	FWDB=-0.0105752	FXX=0	LEN=1	MLLD=367.379	OALT=C	OID=.	OMAPALT=C	OPOS=24413159
chr1	24416059	24416059	T	C	0.984252	125	127	1	exonic	MYOM3	.	nonsynonymous SNV	MYOM3:NM_152372:exon14:c.A1583G:p.D528G	rs4393101	.	.	0.9996	.	1	.	.	1	T	0	B	0	N	0	P	0.83	T	1106.73	snp	FAO=117	FDP=117	FR=.	FRO=0	FSAF=38	FSAR=79	FSRF=0	FSRR=0	FWDB=0.0504937	FXX=0.120292	LEN=1	MLLD=104.844	OALT=C	OID=.	OMAPALT=C	OPOS=24416059
chr1	24416070	24416070	G	C	0.418605	54	129	3	exonic	MYOM3	.	synonymous SNV	MYOM3:NM_152372:exon14:c.C1572G:p.P524P	rs7533060	.	.	0.4938	.	0.73	.	.	.	.	.	.	.	.	.	.	.	.	140.643	snp	FAO=43	FDP=112	FR=.	FRO=69	FSAF=10	FSAR=33	FSRF=23	FSRR=46	FWDB=0.00608271	FXX=0.131773	LEN=1	MLLD=249.888	OALT=C	OID=.	OMAPALT=C	OPOS=24416070
chr1	24418768	24418768	T	C	1	145	145	1	exonic	MYOM3	.	synonymous SNV	MYOM3:NM_152372:exon11:c.A1128G:p.P376P	rs7556176	.	.	0.4451	.	0.55	.	.	.	.	.	.	.	.	.	.	.	.	1384.53	snp	FAO=145	FDP=145	FR=.	FRO=0	FSAF=54	FSAR=91	FSRF=0	FSRR=0	FWDB=-0.0966154	FXX=0	LEN=1	MLLD=60.1002	OALT=C	OID=.	OMAPALT=C	OPOS=24418768
chr1	24419496	24419496	A	G	0.988889	89	90	1	exonic	MYOM3	.	nonsynonymous SNV	MYOM3:NM_152372:exon10:c.T1031C:p.M344T	rs4233050	.	.	0.4751	.	0.6	.	.	1	T	0	B	0.001	N	0.68	P	1.29	T	860.076	snp	FAO=89	FDP=89	FR=.	FRO=0	FSAF=45	FSAR=44	FSRF=0	FSRR=0	FWDB=-0.0256692	FXX=0.0111099	LEN=1	MLLD=179.398	OALT=G	OID=.	OMAPALT=G	OPOS=24419496
chr1	24421474	24421474	G	A	0.994681	187	188	1	exonic	MYOM3	.	nonsynonymous SNV	MYOM3:NM_152372:exon9:c.C797T:p.T266M	rs6678540	.	.	0.455	.	0.57	.	.	0.62	T	0.002	B	0.125	N	1	P	0.53	T	1797.58	snp	FAO=187	FDP=187	FR=.	FRO=0	FSAF=79	FSAR=108	FSRF=0	FSRR=0	FWDB=0.0204517	FXX=0.00531887	LEN=1	MLLD=201.134	OALT=A	OID=.	OMAPALT=A	OPOS=24421474
chr1	24421804	24421804	A	G	1	275	275	1	intronic	MYOM3	.	.	.	rs11249142	.	.	.	.	0.44	.	.	.	.	.	.	.	.	.	.	.	.	2636.91	snp	FAO=275	FDP=275	FR=.	FRO=0	FSAF=163	FSAR=112	FSRF=0	FSRR=0	FWDB=0.00253698	FXX=0	LEN=1	MLLD=372.667	OALT=G	OID=.	OMAPALT=G	OPOS=24421804
chr1	24421875	24421875	C	T	0.977778	264	270	1	intronic	MYOM3	.	.	.	rs11249143	.	.	0.4007	.	0.44	.	.	.	.	.	.	.	.	.	.	.	.	2524.57	snp	FAO=265	FDP=265	FR=.	FRO=0	FSAF=150	FSAR=115	FSRF=0	FSRR=0	FWDB=-0.00695098	FXX=0.0221394	LEN=1	MLLD=208.889	OALT=T	OID=.	OMAPALT=T	OPOS=24421875
chr1	24421950	24421950	C	G	0.995885	242	243	1	exonic	MYOM3	.	nonsynonymous SNV	MYOM3:NM_152372:exon8:c.G772C:p.D258H	rs4319261	.	.	0.4745	.	0.58	.	.	0.36	T	0.999	D	0.005	N	0	P	0.39	T	2297.55	snp	FAO=242	FDP=242	FR=.	FRO=0	FSAF=122	FSAR=120	FSRF=0	FSRR=0	FWDB=0.00948405	FXX=0.00411506	LEN=1	MLLD=57.2503	OALT=G	OID=.	OMAPALT=G	OPOS=24421950
chr1	24432426	24432426	G	A	0.190265	43	226	2	exonic	MYOM3	.	nonsynonymous SNV	MYOM3:NM_152372:exon5:c.C544T:p.P182S	.	.	.	.	.	.	.	.	0.58	T	0.379	B	0	D	1	N	-0.22	T	40.0381	snp	FAO=43	FDP=226	FR=.	FRO=183	FSAF=18	FSAR=25	FSRF=84	FSRR=99	FWDB=-0.0133588	FXX=0	LEN=1	MLLD=195.551	OALT=A	OID=.	OMAPALT=A	OPOS=24432426
chr1	24447116	24447116	C	T	0.35468	72	203	1	UTR3	IL22RA1	NM_021258:c.*179G>A	.	.	rs3795302	.	.	.	.	0.73	.	.	.	.	.	.	.	.	.	.	.	.	202.156	snp	FAO=72	FDP=203	FR=.	FRO=131	FSAF=41	FSAR=31	FSRF=69	FSRR=62	FWDB=-0.00621663	FXX=0	LEN=1	MLLD=365.229	OALT=T	OID=.	OMAPALT=T	OPOS=24447116
chr1	24447214	24447214	G	A	0.354067	74	209	1	UTR3	IL22RA1	NM_021258:c.*81C>T	.	.	rs3795300	.	.	.	.	0.8	.	.	.	.	.	.	.	.	.	.	.	.	207.033	snp	FAO=74	FDP=209	FR=.	FRO=135	FSAF=40	FSAR=34	FSRF=70	FSRR=65	FWDB=-0.00808118	FXX=0	LEN=1	MLLD=78.4303	OALT=A	OID=.	OMAPALT=A	OPOS=24447214
chr1	24447468	24447468	G	C	0.348148	94	270	3	exonic	IL22RA1	.	nonsynonymous SNV	IL22RA1:NM_021258:exon7:c.C1552G:p.R518G	rs3795299	.	.	0.4078	.	0.73	.	.	0.32	T	0.178	B	0.248	N	1	P	3.11	T	254.266	snp	FAO=94	FDP=270	FR=.	FRO=176	FSAF=32	FSAR=62	FSRF=73	FSRR=103	FWDB=0.0522384	FXX=0	LEN=1	MLLD=61.5917	OALT=C	OID=.	OMAPALT=C	OPOS=24447468
chr1	24448084	24448084	G	A	0.660112	235	356	3	exonic	IL22RA1	.	synonymous SNV	IL22RA1:NM_021258:exon7:c.C936T:p.P312P	rs17852648	.	.	0.3014	.	0.48	.	.	.	.	.	.	.	.	.	.	.	.	1344.11	snp	FAO=235	FDP=359	FR=.	FRO=124	FSAF=90	FSAR=145	FSRF=60	FSRR=64	FWDB=-0.00423844	FXX=0	LEN=1	MLLD=130.096	OALT=A	OID=.	OMAPALT=A	OPOS=24448084
chr1	24460797	24460797	T	G	0.993865	162	163	2	exonic	IL22RA1	.	synonymous SNV	IL22RA1:NM_021258:exon4:c.A435C:p.P145P	rs17852649	.	.	0.6024	.	0.7	.	.	.	.	.	.	.	.	.	.	.	.	1528.16	snp	FAO=162	FDP=162	FR=.	FRO=0	FSAF=99	FSAR=63	FSRF=0	FSRR=0	FWDB=-0.0232165	FXX=0.00613459	LEN=1	MLLD=55.8324	OALT=G	OID=.	OMAPALT=G	OPOS=24460797
chr1	24658063	24658063	C	G	0.392308	102	260	1	exonic	GRHL3	.	nonsynonymous SNV	GRHL3:NM_001195010:exon2:c.C27G:p.D9E,GRHL3:NM_021180:exon2:c.C180G:p.D60E,GRHL3:NM_198173:exon2:c.C165G:p.D55E,GRHL3:NM_198174:exon2:c.C165G:p.D55E	rs2486668	.	.	0.1644	.	0.23	.	.	0.17	T	0.003	B	0	N	0	P	0.67	T	323.904	snp	FAO=102	FDP=260	FR=.	FRO=158	FSAF=48	FSAR=54	FSRF=67	FSRR=91	FWDB=-0.0252463	FXX=0	LEN=1	MLLD=213.82	OALT=G	OID=.	OMAPALT=G	OPOS=24658063
chr1	24663654	24663654	C	T	0.285714	50	175	3	intronic	GRHL3	.	.	.	rs41268749	.	.	0.0151	.	0.019	.	.	.	.	.	.	.	.	.	.	.	.	104.019	snp	FAO=50	FDP=175	FR=.	FRO=125	FSAF=26	FSAR=24	FSRF=65	FSRR=60	FWDB=0.0276296	FXX=0	LEN=1	MLLD=59.035	OALT=T	OID=.	OMAPALT=T	OPOS=24663654
chr1	24668667	24668667	C	G	0.303226	47	155	5	exonic	GRHL3	.	synonymous SNV	GRHL3:NM_001195010:exon9:c.C972G:p.V324V,GRHL3:NM_021180:exon9:c.C1125G:p.V375V,GRHL3:NM_198173:exon9:c.C1110G:p.V370V,GRHL3:NM_198174:exon9:c.C1110G:p.V370V	rs11576645	.	.	0.2258	.	0.26	.	.	.	.	.	.	.	.	.	.	.	.	103.857	snp	FAO=47	FDP=159	FR=.	FRO=112	FSAF=22	FSAR=25	FSRF=40	FSRR=72	FWDB=0.00740049	FXX=0.00624961	LEN=1	MLLD=315.372	OALT=G	OID=.	OMAPALT=G	OPOS=24668667
chr1	24680915	24680915	C	T	0.618868	164	265	1	exonic	GRHL3	.	synonymous SNV	GRHL3:NM_001195010:exon16:c.C1608T:p.V536V,GRHL3:NM_021180:exon16:c.C1761T:p.V587V,GRHL3:NM_198173:exon16:c.C1746T:p.V582V	rs12030057	.	.	0.2698	.	0.41	.	.	.	.	.	.	.	.	.	.	.	.	885.264	snp	FAO=164	FDP=264	FR=.	FRO=100	FSAF=85	FSAR=79	FSRF=50	FSRR=50	FWDB=-0.0228587	FXX=0.00377344	LEN=1	MLLD=61.1621	OALT=T	OID=.	OMAPALT=T	OPOS=24680915
chr1	24706113	24706113	G	A	0.60989	111	182	1	intronic	STPG1	.	.	.	rs3765428	.	.	0.3412	.	0.51	.	.	.	.	.	.	.	.	1	P	.	.	590.742	snp	FAO=111	FDP=182	FR=.	FRO=71	FSAF=46	FSAR=65	FSRF=37	FSRR=34	FWDB=-0.0501777	FXX=0	LEN=1	MLLD=70.4662	OALT=A	OID=.	OMAPALT=A	OPOS=24706113
chr1	24706269	24706269	A	G	0.590244	121	205	1	exonic	STPG1	.	synonymous SNV	STPG1:NM_178122:exon4:c.T195C:p.N65N,STPG1:NM_001199012:exon5:c.T336C:p.N112N,STPG1:NM_001199013:exon5:c.T336C:p.N112N,STPG1:NM_001199014:exon6:c.T60C:p.N20N	rs1064842	.	.	0.3414	.	0.51	.	.	.	.	.	.	.	.	1	P	.	.	621.5	snp	FAO=121	FDP=205	FR=.	FRO=84	FSAF=70	FSAR=51	FSRF=36	FSRR=48	FWDB=-0.0295978	FXX=0.00966137	LEN=1	MLLD=175.105	OALT=G	OID=.	OMAPALT=G	OPOS=24706269
chr1	24706292	24706292	T	C	0.595	119	200	1	exonic	STPG1	.	nonsynonymous SNV	STPG1:NM_178122:exon4:c.A172G:p.I58V,STPG1:NM_001199012:exon5:c.A313G:p.I105V,STPG1:NM_001199013:exon5:c.A313G:p.I105V,STPG1:NM_001199014:exon6:c.A37G:p.I13V	rs1142057	.	.	0.3328	.	0.48	.	.	0.55	T	0.002	B	0.666	N	1	P	.	.	619.924	snp	FAO=119	FDP=200	FR=.	FRO=81	FSAF=66	FSAR=53	FSRF=33	FSRR=48	FWDB=-0.00471126	FXX=0	LEN=1	MLLD=286.304	OALT=C	OID=.	OMAPALT=C	OPOS=24706292
chr1	24718075	24718075	T	C	0.761421	150	197	2	exonic	STPG1	.	synonymous SNV	STPG1:NM_001199012:exon3:c.A165G:p.Q55Q,STPG1:NM_001199013:exon3:c.A165G:p.Q55Q	rs2294520	.	.	.	.	0.46	.	.	.	.	.	.	.	.	0	P	.	.	1012.82	snp	FAO=150	FDP=197	FR=.	FRO=47	FSAF=85	FSAR=65	FSRF=26	FSRR=21	FWDB=0.012473	FXX=0	LEN=1	MLLD=58.5694	OALT=C	OID=.	OMAPALT=C	OPOS=24718075
chr1	24861704	24861704	G	A	0.644172	105	163	1	exonic	RCAN3	.	nonsynonymous SNV	RCAN3:NM_001251985:exon2:c.G317A:p.R106Q,RCAN3:NM_001251982:exon3:c.G491A:p.R164Q	rs196432	.	.	0.4612	.	0.73	.	.	0.87	T	0.014	B	.	.	0	P	.	.	596.102	snp	FAO=105	FDP=162	FR=.	FRO=57	FSAF=40	FSAR=65	FSRF=26	FSRR=31	FWDB=-0.0472272	FXX=0.00613459	LEN=1	MLLD=89.7202	OALT=A	OID=.	OMAPALT=A	OPOS=24861704
chr1	24927561	24927561	T	C	0.333333	75	225	1	intronic	NCMAP	.	.	.	rs4553122	.	.	0.5514	.	0.62	.	.	.	.	.	.	.	.	.	.	.	.	193.596	snp	FAO=73	FDP=214	FR=.	FRO=141	FSAF=31	FSAR=42	FSRF=69	FSRR=72	FWDB=0.0829347	FXX=0.0488867	LEN=1	MLLD=74.3575	OALT=C	OID=.	OMAPALT=C	OPOS=24927561
chr1	25291010	25291010	A	T	0.359649	41	114	1	exonic	RUNX3	.	nonsynonymous SNV	RUNX3:NM_001031680:exon1:c.T53A:p.I18N	rs6672420	.	.	0.484	.	0.78	.	.	0.01	D	1	D	0.414	N	0	P	-4.2	D	122.147	snp	FAO=41	FDP=114	FR=.	FRO=73	FSAF=19	FSAR=22	FSRF=33	FSRR=40	FWDB=-0.0343588	FXX=0	LEN=1	MLLD=75.3395	OALT=T	OID=.	OMAPALT=T	OPOS=25291010
chr1	25648349	25648349	T	C	0.98	98	100	1	intronic	RHD	.	.	.	rs28669938	.	.	0.2489	.	0.34	.	.	.	.	.	.	.	.	.	.	.	.	929.922	snp	FAO=98	FDP=99	FR=.	FRO=1	FSAF=46	FSAR=52	FSRF=0	FSRR=1	FWDB=-0.00814749	FXX=0.009999	LEN=1	MLLD=148.52	OALT=C	OID=.	OMAPALT=C	OPOS=25648349
chr1	25678238	25678238	T	A	1	167	167	1	intronic	TMEM50A	.	.	.	rs3093616	.	.	0.9984	.	1	.	.	.	.	.	.	.	.	.	.	.	.	1614	snp	FAO=168	FDP=168	FR=.	FRO=0	FSAF=98	FSAR=70	FSRF=0	FSRR=0	FWDB=-0.00184146	FXX=0	LEN=1	MLLD=294.157	OALT=A	OID=.	OMAPALT=A	OPOS=25678238
chr1	25717365	25717365	C	G	0.508306	306	602	1	exonic	RHCE	.	nonsynonymous SNV	RHCE:NM_020485:exon5:c.G676C:p.A226P,RHCE:NM_138618:exon5:c.G676C:p.A226P	rs609320	CLINSIG=non-pathogenic;CLNDBN=RH_E/e_POLYMORPHISM;CLNREVSTAT=no_assertion_criteria_provided;CLNACC=RCV000019282.1;CLNDSDB=.;CLNDSDBID=.	.	0.154	.	0.26	.	.	0.04	D	0.032	B	0.04	N	0	P	1.62	T	800.442	snp	FAO=195	FDP=400	FR=.	FRO=205	FSAF=95	FSAR=100	FSRF=102	FSRR=103	FWDB=-0.00165184	FXX=0	LEN=1	MLLD=363.319	OALT=G	OID=.	OMAPALT=G	OPOS=25717365
chr1	25889632	25889632	T	C	0.760965	347	456	1	exonic	LDLRAP1	.	nonsynonymous SNV	LDLRAP1:NM_015627:exon6:c.T604C:p.S202P	rs6687605	.	.	0.5332	.	0.55	.	.	0.3	T	0.079	B	0.252	N	1	P	0.36	T	3768.74	snp	FAO=393	FDP=398	FR=.,HEALED	FRO=0	FSAF=155	FSAR=238	FSRF=0	FSRR=0	FWDB=0.0468193	FXX=0.00499988	LEN=1	MLLD=285.446	OALT=C	OID=.	OMAPALT=C	OPOS=25889632
chr1	25889672	25889672	G	A	0.994118	169	170	2	intronic	LDLRAP1	.	.	.	rs6688931	.	.	0.5115	.	0.54	.	.	.	.	.	.	.	.	.	.	.	.	1612.37	snp	FAO=169	FDP=169	FR=.	FRO=0	FSAF=88	FSAR=81	FSRF=0	FSRR=0	FWDB=-0.00285469	FXX=0.00588201	LEN=1	MLLD=61.1547	OALT=A	OID=.	OMAPALT=A	OPOS=25889672
chr1	25890189	25890189	A	G	1	431	431	1	exonic	LDLRAP1	.	synonymous SNV	LDLRAP1:NM_015627:exon7:c.A654G:p.T218T	rs28969504	.	.	0.5551	.	0.83	.	.	.	.	.	.	.	.	.	.	.	.	3853.66	snp	FAO=400	FDP=400	FR=.	FRO=0	FSAF=194	FSAR=206	FSRF=0	FSRR=0	FWDB=0.0179879	FXX=0	LEN=1	MLLD=106.288	OALT=G	OID=.	OMAPALT=G	OPOS=25890189
chr1	26098333	26098333	G	A	0.982857	172	175	3	intronic	MAN1C1	.	.	.	rs807264	.	.	.	.	0.99	.	.	.	.	.	.	.	.	.	.	.	.	1628.76	snp	FAO=172	FDP=172	FR=.	FRO=0	FSAF=88	FSAR=84	FSRF=0	FSRR=0	FWDB=0.0234555	FXX=0.0171419	LEN=1	MLLD=333.759	OALT=A	OID=.	OMAPALT=A	OPOS=26098333
chr1	26098350	26098350	G	A	0.635359	115	181	4	intronic	MAN1C1	.	.	.	rs807263	.	.	.	.	0.34	.	.	.	.	.	.	.	.	.	.	.	.	645.455	snp	FAO=115	FDP=180	FR=.	FRO=65	FSAF=59	FSAR=56	FSRF=28	FSRR=37	FWDB=-0.0103468	FXX=0.00552456	LEN=1	MLLD=221.511	OALT=A	OID=.	OMAPALT=A	OPOS=26098350
chr1	26107321	26107321	A	C	0.988506	172	174	1	intronic	MAN1C1	.	.	.	rs807274	.	.	.	.	0.99	.	.	.	.	.	.	.	.	.	.	.	.	1671.17	snp	FAO=179	FDP=179	FR=.	FRO=0	FSAF=113	FSAR=66	FSRF=0	FSRR=0	FWDB=0.0239778	FXX=0.0110491	LEN=1	MLLD=221.588	OALT=C	OID=.	OMAPALT=C	OPOS=26107321
chr1	26110143	26110143	G	A	0.441379	128	290	1	intronic	MAN1C1	.	.	.	rs3767877	.	.	0.6316	.	0.74	.	.	.	.	.	.	.	.	.	.	.	.	469.737	snp	FAO=128	FDP=290	FR=.	FRO=162	FSAF=50	FSAR=78	FSRF=80	FSRR=82	FWDB=0.00427296	FXX=0	LEN=1	MLLD=296.745	OALT=A	OID=.	OMAPALT=A	OPOS=26110143
chr1	26131654	26131654	G	A	1	145	145	1	exonic	SEPN1	.	unknown	UNKNOWN	rs7349185	CLINSIG=non-pathogenic;CLNDBN=not_specified;CLNREVSTAT=criteria_provided\x2c_multiple_submitters\x2c_no_conflicts;CLNACC=RCV000082016.4;CLNDSDB=MedGen;CLNDSDBID=CN169374	.	.	.	0.94	.	.	1	T	0	B	0.076	N	1	P	3.02	T	1385.58	snp	FAO=145	FDP=145	FR=.	FRO=0	FSAF=45	FSAR=100	FSRF=0	FSRR=0	FWDB=0.0329998	FXX=0	LEN=1	MLLD=70.2954	OALT=A	OID=.	OMAPALT=A	OPOS=26131654
chr1	26138262	26138262	T	C	0.994662	559	562	2	exonic	SEPN1	.	unknown	UNKNOWN	rs760597	CLINSIG=non-pathogenic;CLNDBN=not_specified;CLNREVSTAT=criteria_provided\x2c_multiple_submitters\x2c_no_conflicts;CLNACC=RCV000082009.4;CLNDSDB=MedGen;CLNDSDBID=CN169374	.	0.7881	.	0.97	.	.	.	.	.	.	.	.	.	.	.	.	3739.39	snp	FAO=396	FDP=396	FR=.	FRO=0	FSAF=185	FSAR=211	FSRF=0	FSRR=0	FWDB=0.0349533	FXX=0.00999975	LEN=1	MLLD=51.1646	OALT=C	OID=.	OMAPALT=C	OPOS=26138262
chr1	26138451	26138451	A	G	0.996255	266	267	1	intronic	SEPN1	.	.	.	rs11247744	.	.	.	.	0.97	.	.	.	.	.	.	.	.	.	.	.	.	2555.55	snp	FAO=266	FDP=266	FR=.	FRO=0	FSAF=86	FSAR=180	FSRF=0	FSRR=0	FWDB=0.0517295	FXX=0.00374518	LEN=1	MLLD=59.9654	OALT=G	OID=.	OMAPALT=G	OPOS=26138451
chr1	26139137	26139137	C	T	1	163	163	2	intronic	SEPN1	.	.	.	rs10902685	.	.	0.7872	.	0.97	.	.	.	.	.	.	.	.	.	.	.	.	1555.72	snp	FAO=163	FDP=163	FR=.	FRO=0	FSAF=72	FSAR=91	FSRF=0	FSRR=0	FWDB=0.0155074	FXX=0	LEN=1	MLLD=100.336	OALT=T	OID=.	OMAPALT=T	OPOS=26139137
chr1	26140573	26140573	C	A	0.984536	191	194	2	exonic	SEPN1	.	unknown	UNKNOWN	rs2294228	CLINSIG=non-pathogenic;CLNDBN=not_specified;CLNREVSTAT=criteria_provided\x2c_multiple_submitters\x2c_no_conflicts;CLNACC=RCV000082012.4;CLNDSDB=MedGen;CLNDSDBID=CN169374	.	0.7872	.	0.97	.	.	0.11	T	0	B	0.054	N	0.1	P	-2.36	D	1791.47	snp	FAO=191	FDP=191	FR=.	FRO=0	FSAF=45	FSAR=146	FSRF=0	FSRR=0	FWDB=0.0420544	FXX=0.0154631	LEN=1	MLLD=59.2566	OALT=A	OID=.	OMAPALT=A	OPOS=26140573
chr1	26152758	26152758	A	G	1	81	81	1	intronic	MTFR1L	.	.	.	rs6598924	.	.	0.7937	.	0.98	.	.	.	.	.	.	.	.	.	.	.	.	769.118	snp	FAO=81	FDP=81	FR=.	FRO=0	FSAF=48	FSAR=33	FSRF=0	FSRR=0	FWDB=0.00357751	FXX=0	LEN=1	MLLD=186.2	OALT=G	OID=.	OMAPALT=G	OPOS=26152758
chr1	26158337	26158337	C	T	1	343	343	1	intronic	MTFR1L	.	.	.	rs1961580	.	.	.	.	0.98	.	.	.	.	.	.	.	.	.	.	.	.	3288.06	snp	FAO=343	FDP=343	FR=.	FRO=0	FSAF=220	FSAR=123	FSRF=0	FSRR=0	FWDB=-0.0226931	FXX=0	LEN=1	MLLD=71.6098	OALT=T	OID=.	OMAPALT=T	OPOS=26158337
chr1	26349109	26349109	-	T	0.618182	68	110	2	UTR5	EXTL1	NM_004455:c.-29_-28insT	.	.	rs78022960	.	.	0.2183	.	0.22	.	.	.	.	.	.	.	.	.	.	.	.	163.433	ins	FAO=70	FDP=110	FR=.	FRO=40	FSAF=48	FSAR=22	FSRF=14	FSRR=26	FWDB=-0.0191115	FXX=0	LEN=1	MLLD=25.8933	OALT=T	OID=.	OMAPALT=CT	OPOS=26349110
chr1	26349245	26349245	C	T	0.312268	84	269	3	exonic	EXTL1	.	synonymous SNV	EXTL1:NM_004455:exon1:c.C108T:p.P36P	rs35744844	.	.	0.0878	.	0.11	.	.	.	.	.	.	.	.	.	.	.	.	193.235	snp	FAO=84	FDP=269	FR=.	FRO=185	FSAF=32	FSAR=52	FSRF=108	FSRR=77	FWDB=-0.00770125	FXX=0	LEN=1	MLLD=340.882	OALT=T	OID=.	OMAPALT=T	OPOS=26349245
chr1	26357656	26357656	C	A	0.362319	75	207	1	exonic	EXTL1	.	nonsynonymous SNV	EXTL1:NM_004455:exon5:c.C1135A:p.H379N	rs2736831	.	.	0.6783	.	0.82	.	.	0.27	T	0.029	B	0.019	N	0.557	P	-3.54	D	216.107	snp	FAO=75	FDP=207	FR=.	FRO=132	FSAF=35	FSAR=40	FSRF=73	FSRR=59	FWDB=-0.00837797	FXX=0	LEN=1	MLLD=172.666	OALT=A	OID=.	OMAPALT=A	OPOS=26357656
chr1	26357667	26357667	G	A	0.635468	129	203	1	exonic	EXTL1	.	synonymous SNV	EXTL1:NM_004455:exon5:c.G1146A:p.L382L	rs11247848	.	.	0.2036	.	0.2	.	.	.	.	.	.	.	.	.	.	.	.	715.164	snp	FAO=129	FDP=203	FR=.	FRO=74	FSAF=70	FSAR=59	FSRF=34	FSRR=40	FWDB=-0.00902832	FXX=0	LEN=1	MLLD=122.618	OALT=A	OID=.	OMAPALT=A	OPOS=26357667
chr1	26370164	26370164	G	A	0.423208	124	293	3	intronic	SLC30A2	.	.	.	rs11585142	.	.	.	.	0.86	.	.	.	.	.	.	.	.	.	.	.	.	418.881	snp	FAO=124	FDP=300	FR=.	FRO=176	FSAF=40	FSAR=84	FSRF=75	FSRR=101	FWDB=-0.0556176	FXX=0	LEN=1	MLLD=70.1399	OALT=A	OID=.	OMAPALT=A	OPOS=26370164
chr1	26371788	26371788	G	A	0.994382	177	178	2	intronic	SLC30A2	.	.	.	rs3121763	.	.	.	.	0.93	.	.	.	.	.	.	.	.	.	.	.	.	1695.99	snp	FAO=178	FDP=178	FR=.	FRO=0	FSAF=95	FSAR=83	FSRF=0	FSRR=0	FWDB=-0.0368718	FXX=0.00558628	LEN=1	MLLD=63.1558	OALT=A	OID=.	OMAPALT=A	OPOS=26371788
chr1	26384013	26384013	A	G	0.586047	126	215	1	intronic	TRIM63	.	.	.	rs12059101	.	.	.	.	0.22	.	.	.	.	.	.	.	.	.	.	.	.	640.114	snp	FAO=126	FDP=215	FR=.	FRO=89	FSAF=107	FSAR=19	FSRF=75	FSRR=14	FWDB=0.00624606	FXX=0	LEN=1	MLLD=330.101	OALT=G	OID=.	OMAPALT=G	OPOS=26384013
chr1	26487940	26487940	A	G	0.345679	28	81	1	exonic	FAM110D	.	nonsynonymous SNV	FAM110D:NM_024869:exon2:c.A158G:p.H53R	rs3748856	.	.	0.2972	.	0.48	.	.	0.41	T	0.677	P	0.07	U	0.894	P	1.08	T	84.3276	snp	FAO=28	FDP=80	FR=.	FRO=52	FSAF=17	FSAR=11	FSRF=25	FSRR=27	FWDB=0.0107676	FXX=0.0243873	LEN=1	MLLD=184.722	OALT=G	OID=.	OMAPALT=G	OPOS=26487940
chr1	26496455	26496455	C	T	0.354839	66	186	2	UTR5	ZNF593	NM_015871:c.-20C>T	.	.	rs2232648	.	.	0.2452	.	0.59	.	.	.	.	.	.	.	.	.	.	.	.	186.249	snp	FAO=66	FDP=186	FR=.	FRO=120	FSAF=46	FSAR=20	FSRF=89	FSRR=31	FWDB=-0.0165268	FXX=0	LEN=1	MLLD=94.9898	OALT=T	OID=.	OMAPALT=T	OPOS=26496455
chr1	26511700	26511700	A	G	0.240437	44	183	1	intronic	CNKSR1	.	.	.	rs2783680	.	.	0.6019	.	0.97	.	.	.	.	.	.	.	.	.	.	.	.	68.5975	snp	FAO=44	FDP=183	FR=.	FRO=139	FSAF=20	FSAR=24	FSRF=63	FSRR=76	FWDB=-0.000857492	FXX=0	LEN=1	MLLD=205.32	OALT=G	OID=.	OMAPALT=G	OPOS=26511700
chr1	26524706	26524706	A	G	1	163	163	1	intronic	CATSPER4	.	.	.	rs9970046	.	.	.	.	0.9	.	.	.	.	.	.	.	.	.	.	.	.	1578.17	snp	FAO=165	FDP=165	FR=.	FRO=0	FSAF=104	FSAR=61	FSRF=0	FSRR=0	FWDB=-0.00380332	FXX=0	LEN=1	MLLD=145.013	OALT=G	OID=.	OMAPALT=G	OPOS=26524706
chr1	26526554	26526554	G	A	0.653846	170	260	1	intronic	CATSPER4	.	.	.	rs6700024	.	.	0.2053	.	0.35	.	.	.	.	.	.	.	.	.	.	.	.	977.434	snp	FAO=170	FDP=260	FR=.	FRO=90	FSAF=85	FSAR=85	FSRF=50	FSRR=40	FWDB=0.00215672	FXX=0	LEN=1	MLLD=278.145	OALT=A	OID=.	OMAPALT=A	OPOS=26526554
chr1	26527951	26527951	G	A	0.638298	120	188	2	exonic	CATSPER4	.	nonsynonymous SNV	CATSPER4:NM_198137:exon9:c.G1306A:p.D436N	rs6657616	.	.	0.2577	.	0.37	.	.	0.12	T	0.779	P	0.029	N	1	P	-4.36	D	672.152	snp	FAO=120	FDP=188	FR=.	FRO=68	FSAF=62	FSAR=58	FSRF=29	FSRR=39	FWDB=0.0467882	FXX=0	LEN=1	MLLD=66.2893	OALT=A	OID=.	OMAPALT=A	OPOS=26527951
chr1	26528922	26528922	C	G	0.623134	167	268	1	intronic	CATSPER4	.	.	.	rs10902720	.	.	0.3466	.	0.66	.	.	.	.	.	.	.	.	.	.	.	.	911.319	snp	FAO=168	FDP=269	FR=.	FRO=101	FSAF=114	FSAR=54	FSRF=78	FSRR=23	FWDB=0.000622532	FXX=0.0073798	LEN=1	MLLD=62.1967	OALT=G	OID=.	OMAPALT=G	OPOS=26528922
chr1	26582091	26582091	G	A	0.376694	139	369	1	exonic	CEP85	.	nonsynonymous SNV	CEP85:NM_001281517:exon3:c.G485A:p.S162N,CEP85:NM_022778:exon4:c.G638A:p.S213N	rs3795686	.	.	0.3076	.	0.31	.	.	1	T	0	B	0	D	0.995	P	2.78	T	412.325	snp	FAO=139	FDP=369	FR=.	FRO=230	FSAF=65	FSAR=74	FSRF=108	FSRR=122	FWDB=0.00551767	FXX=0	LEN=1	MLLD=236.247	OALT=A	OID=.	OMAPALT=A	OPOS=26582091
chr1	26596080	26596080	G	A	0.665574	203	305	1	exonic	CEP85	.	nonsynonymous SNV	CEP85:NM_001281517:exon8:c.G1471A:p.A491T,CEP85:NM_022778:exon9:c.G1624A:p.A542T	rs7550997	.	.	0.1665	.	0.21	.	.	0.31	T	0.001	B	0.098	N	0.998	P	2.82	T	1204.43	snp	FAO=205	FDP=305	FR=.	FRO=100	FSAF=108	FSAR=97	FSRF=56	FSRR=44	FWDB=-0.00299999	FXX=0.00326787	LEN=1	MLLD=145.617	OALT=A	OID=.	OMAPALT=A	OPOS=26596080
chr1	26597435	26597435	G	A	1	217	217	1	intronic	CEP85	.	.	.	rs4659419	.	.	.	.	0.93	.	.	.	.	.	.	.	.	.	.	.	.	2283.18	snp	FAO=239	FDP=239	FR=.	FRO=0	FSAF=114	FSAR=125	FSRF=0	FSRR=0	FWDB=-0.0131805	FXX=0	LEN=1	MLLD=49.2726	OALT=A	OID=.	OMAPALT=A	OPOS=26597435
chr1	26601385	26601385	G	A	0.39207	89	227	1	intronic	CEP85	.	.	.	rs3795685	.	.	.	.	0.63	.	.	.	.	.	.	.	.	.	.	.	.	283.024	snp	FAO=89	FDP=227	FR=.	FRO=138	FSAF=68	FSAR=21	FSRF=93	FSRR=45	FWDB=0.0165921	FXX=0	LEN=1	MLLD=108.303	OALT=A	OID=.	OMAPALT=A	OPOS=26601385
chr1	26601570	26601570	A	G	0.652778	188	288	2	intronic	CEP85	.	.	.	rs11577318	.	.	0.1751	.	0.37	.	.	.	.	.	.	.	.	.	.	.	.	1072.96	snp	FAO=188	FDP=288	FR=.	FRO=100	FSAF=91	FSAR=97	FSRF=64	FSRR=36	FWDB=-0.0949258	FXX=0	LEN=1	MLLD=124.298	OALT=G	OID=.	OMAPALT=G	OPOS=26601570
chr1	26607123	26607123	C	T	0.341297	100	293	2	intronic	SH3BGRL3	.	.	.	rs12759434	.	.	.	.	0.63	.	.	.	.	.	.	.	.	.	.	.	.	263.515	snp	FAO=100	FDP=291	FR=.	FRO=191	FSAF=47	FSAR=53	FSRF=83	FSRR=108	FWDB=-0.0611986	FXX=0.00682571	LEN=1	MLLD=85.9068	OALT=T	OID=.	OMAPALT=T	OPOS=26607123
chr1	26609259	26609259	C	T	0.338889	61	180	1	exonic	UBXN11	.	synonymous SNV	UBXN11:NM_001077262:exon10:c.G813A:p.T271T,UBXN11:NM_145345:exon14:c.G1074A:p.T358T,UBXN11:NM_183008:exon15:c.G1173A:p.T391T	rs7522905	.	.	0.6612	.	0.66	.	.	.	.	.	.	.	.	.	.	.	.	163.858	snp	FAO=61	FDP=179	FR=.	FRO=118	FSAF=29	FSAR=32	FSRF=43	FSRR=75	FWDB=0.0567619	FXX=0.00555525	LEN=1	MLLD=60.5528	OALT=T	OID=.	OMAPALT=T	OPOS=26609259
chr1	26609307	26609307	G	T	1	177	177	1	intronic	UBXN11	.	.	.	rs6598952	.	.	0.9375	.	0.94	.	.	.	.	.	.	.	.	.	.	.	.	1698.43	snp	FAO=177	FDP=177	FR=.	FRO=0	FSAF=58	FSAR=119	FSRF=0	FSRR=0	FWDB=-0.0159159	FXX=0	LEN=1	MLLD=167.165	OALT=T	OID=.	OMAPALT=T	OPOS=26609307
chr1	26609319	26609319	C	T	0.642045	113	176	1	intronic	UBXN11	.	.	.	.	.	.	.	.	0.0003	.	.	.	.	.	.	.	.	.	.	.	.	635.407	snp	FAO=113	FDP=176	FR=.	FRO=63	FSAF=33	FSAR=80	FSRF=24	FSRR=39	FWDB=0.0681342	FXX=0	LEN=1	MLLD=184.746	OALT=T	OID=.	OMAPALT=T	OPOS=26609319
chr1	26610891	26610891	A	C	1	134	134	1	exonic	UBXN11	.	nonsynonymous SNV	UBXN11:NM_001077262:exon7:c.T575G:p.L192R,UBXN11:NM_145345:exon11:c.T836G:p.L279R,UBXN11:NM_183008:exon12:c.T935G:p.L312R	rs4332350	.	.	0.9373	.	0.94	.	.	0.55	T	0	B	0.372	N	1	P	2.63	T	1277.95	snp	FAO=134	FDP=134	FR=.	FRO=0	FSAF=54	FSAR=80	FSRF=0	FSRR=0	FWDB=-0.0286852	FXX=0	LEN=1	MLLD=159.041	OALT=C	OID=.	OMAPALT=C	OPOS=26610891
chr1	26612460	26612460	G	A	0.654971	112	171	1	exonic	UBXN11	.	synonymous SNV	UBXN11:NM_001077262:exon5:c.C268T:p.L90L,UBXN11:NM_145345:exon9:c.C529T:p.L177L,UBXN11:NM_183008:exon10:c.C628T:p.L210L	rs11247900	.	.	0.1646	.	0.2	.	.	.	.	.	.	.	.	.	.	.	.	632.104	snp	FAO=110	FDP=168	FR=.	FRO=58	FSAF=60	FSAR=50	FSRF=27	FSRR=31	FWDB=0.0347299	FXX=0.0232545	LEN=1	MLLD=247.306	OALT=A	OID=.	OMAPALT=A	OPOS=26612460
chr1	26627478	26627478	T	C	0.331461	118	356	1	exonic	UBXN11	.	synonymous SNV	UBXN11:NM_001077262:exon4:c.A138G:p.S46S,UBXN11:NM_183008:exon5:c.A138G:p.S46S	rs2276712	.	.	0.7666	.	0.77	.	.	.	.	.	.	.	.	.	.	.	.	291.765	snp	FAO=118	FDP=356	FR=.	FRO=238	FSAF=48	FSAR=70	FSRF=112	FSRR=126	FWDB=0.00742787	FXX=0	LEN=1	MLLD=254.807	OALT=C	OID=.	OMAPALT=C	OPOS=26627478
chr1	26646726	26646726	A	G	0.296804	65	219	2	exonic	CD52	.	nonsynonymous SNV	CD52:NM_001803:exon2:c.A119G:p.N40S	rs1071849	.	.	0.7655	.	0.77	.	.	0.53	T	0.009	B	0.493	N	1	P	1.72	T	140.491	snp	FAO=65	FDP=219	FR=.	FRO=154	FSAF=38	FSAR=27	FSRF=91	FSRR=63	FWDB=-0.018867	FXX=0	LEN=1	MLLD=141.249	OALT=G	OID=.	OMAPALT=G	OPOS=26646726
chr1	26646730	26646730	A	G	0.296804	65	219	2	exonic	CD52	.	nonsynonymous SNV	CD52:NM_001803:exon2:c.A123G:p.I41M	rs17645	.	.	0.7655	.	0.77	.	.	0.54	T	0	B	0.258	N	1	P	1.53	T	140.494	snp	FAO=65	FDP=219	FR=.	FRO=154	FSAF=38	FSAR=27	FSRF=91	FSRR=63	FWDB=0.00457153	FXX=0	LEN=1	MLLD=309.36	OALT=G	OID=.	OMAPALT=G	OPOS=26646730
chr1	26648551	26648551	G	C	0.294574	38	129	5	intronic	AIM1L	.	.	.	rs11247913	.	.	0.7645	.	0.76	.	.	.	.	.	.	.	.	.	.	.	.	91.2496	snp	FAO=39	FDP=129	FR=.	FRO=90	FSAF=26	FSAR=13	FSRF=51	FSRR=39	FWDB=-0.0112724	FXX=0	LEN=1	MLLD=265.091	OALT=C	OID=.	OMAPALT=C	OPOS=26648551
chr1	26648838	26648838	G	T	0.66055	144	218	2	intronic	AIM1L	.	.	.	rs11247914	.	.	0.1683	.	0.21	.	.	.	.	.	.	.	.	.	.	.	.	835.016	snp	FAO=144	FDP=218	FR=.	FRO=74	FSAF=80	FSAR=64	FSRF=45	FSRR=29	FWDB=0.00468105	FXX=0	LEN=1	MLLD=192.931	OALT=T	OID=.	OMAPALT=T	OPOS=26648838
chr1	26655208	26655208	C	T	0.61326	111	181	2	intronic	AIM1L	.	.	.	rs11247916	.	.	0.5234	.	0.67	.	.	.	.	.	.	.	.	.	.	.	.	596.535	snp	FAO=111	FDP=181	FR=.	FRO=70	FSAF=61	FSAR=50	FSRF=47	FSRR=23	FWDB=0.0617341	FXX=0	LEN=1	MLLD=62.9369	OALT=T	OID=.	OMAPALT=T	OPOS=26655208
chr1	26662774	26662774	C	T	1	200	200	2	intronic	AIM1L	.	.	.	rs7517559	.	.	0.8297	.	0.83	.	.	.	.	.	.	.	.	.	.	.	.	1928.51	snp	FAO=200	FDP=200	FR=.	FRO=0	FSAF=100	FSAR=100	FSRF=0	FSRR=0	FWDB=0.00538722	FXX=0	LEN=1	MLLD=293.048	OALT=T	OID=.	OMAPALT=T	OPOS=26662774
chr1	26663362	26663362	C	T	0.888889	40	45	1	exonic	AIM1L	.	nonsynonymous SNV	AIM1L:NM_001039775:exon11:c.G3881A:p.S1294N	rs10751735	.	.	0.5248	.	0.68	.	.	0.37	T	0.001	B	0.642	N	1	P	-0.97	T	320.932	snp	FAO=40	FDP=45	FR=.	FRO=5	FSAF=25	FSAR=15	FSRF=0	FSRR=5	FWDB=-0.00105644	FXX=0	LEN=1	MLLD=126.732	OALT=T	OID=.	OMAPALT=T	OPOS=26663362
chr1	26664968	26664968	C	T	0.678788	112	165	2	exonic	AIM1L	.	synonymous SNV	AIM1L:NM_001039775:exon7:c.G3345A:p.L1115L	rs11247919	.	.	0.4149	.	0.44	.	.	.	.	.	.	.	.	0	P	.	.	673.912	snp	FAO=112	FDP=164	FR=.	FRO=52	FSAF=51	FSAR=61	FSRF=25	FSRR=27	FWDB=-0.0218344	FXX=0.00606024	LEN=1	MLLD=297.453	OALT=T	OID=.	OMAPALT=T	OPOS=26664968
chr1	26688181	26688181	G	C	0.984127	186	189	2	exonic	ZNF683	.	synonymous SNV	ZNF683:NM_001114759:exon6:c.C1476G:p.A492A,ZNF683:NM_173574:exon6:c.C1476G:p.A492A	rs11583897	.	.	0.0916	.	0.13	.	.	.	.	.	.	.	.	.	.	.	.	1767.56	snp	FAO=190	FDP=190	FR=.	FRO=0	FSAF=97	FSAR=93	FSRF=0	FSRR=0	FWDB=-0.0533665	FXX=0.0104161	LEN=1	MLLD=45.5486	OALT=C	OID=.	OMAPALT=C	OPOS=26688181
chr1	26694245	26694245	T	C	1	18	18	1	exonic	ZNF683	.	nonsynonymous SNV	ZNF683:NM_001114759:exon3:c.A158G:p.H53R,ZNF683:NM_173574:exon3:c.A158G:p.H53R	rs10794531	.	.	0.2832	.	0.63	.	.	0.47	T	0.014	B	0.023	N	1	P	3.26	T	170.859	snp	FAO=18	FDP=18	FR=.	FRO=0	FSAF=0	FSAR=18	FSRF=0	FSRR=0	FWDB=0	FXX=0	LEN=1	MLLD=88.817	OALT=C	OID=.	OMAPALT=C	OPOS=26694245
chr1	26694260	26694260	T	C	1	18	18	1	exonic	ZNF683	.	nonsynonymous SNV	ZNF683:NM_001114759:exon3:c.A143G:p.D48G,ZNF683:NM_173574:exon3:c.A143G:p.D48G	rs10794532	.	.	0.1885	.	0.59	.	.	0.04	D	1	D	0.014	N	1	P	2.78	T	170.859	snp	FAO=18	FDP=18	FR=.	FRO=0	FSAF=0	FSAR=18	FSRF=0	FSRR=0	FWDB=0	FXX=0	LEN=1	MLLD=274.957	OALT=C	OID=.	OMAPALT=C	OPOS=26694260
chr1	26752992	26752992	T	C	0.573529	39	68	4	UTR3	LIN28A	NM_024674:c.*43T>C	.	.	rs4659441	.	.	0.8012	.	0.92	.	.	.	.	.	.	.	.	.	.	.	.	200.922	snp	FAO=39	FDP=68	FR=.	FRO=29	FSAF=17	FSAR=22	FSRF=19	FSRR=10	FWDB=0.0469144	FXX=0	LEN=1	MLLD=93.7033	OALT=C	OID=.	OMAPALT=C	OPOS=26752992
chr1	26801229	26801229	C	A	0.54	54	100	3	intronic	HMGN2	.	.	.	rs72651510	.	.	.	.	0.27	.	.	.	.	.	.	.	.	.	.	.	.	258.56	snp	FAO=54	FDP=100	FR=.	FRO=46	FSAF=18	FSAR=36	FSRF=9	FSRR=37	FWDB=-0.0181842	FXX=0.00990001	LEN=1	MLLD=61.7142	OALT=A	OID=.	OMAPALT=A	OPOS=26801229
chr1	26879920	26879920	T	C	1	198	198	1	exonic	RPS6KA1	.	synonymous SNV	RPS6KA1:NM_001006665:exon6:c.T534C:p.A178A,RPS6KA1:NM_002953:exon7:c.T507C:p.A169A	rs4970490	.	.	0.9999	.	1	.	.	.	.	.	.	.	.	.	.	.	.	1903.35	snp	FAO=198	FDP=198	FR=.	FRO=0	FSAF=89	FSAR=109	FSRF=0	FSRR=0	FWDB=-0.0259434	FXX=0	LEN=1	MLLD=350.361	OALT=C	OID=.	OMAPALT=C	OPOS=26879920
chr1	26881566	26881566	G	-	0.669173	89	133	4	intronic	RPS6KA1	.	.	.	rs67600391	.	.	.	.	0.3	.	.	.	.	.	.	.	.	.	.	.	.	243.723	del	FAO=94	FDP=133	FR=.	FRO=39	FSAF=29	FSAR=65	FSRF=15	FSRR=24	FWDB=-0.113148	FXX=0	LEN=1	MLLD=16.4301	OALT=-	OID=.	OMAPALT=A	OPOS=26881566
chr1	26881571	26881571	C	T	0.23913	33	138	1	intronic	RPS6KA1	.	.	.	.	.	.	.	.	.	.	.	.	.	.	.	.	.	.	.	.	.	53.3925	snp	FAO=33	FDP=138	FR=.	FRO=105	FSAF=14	FSAR=19	FSRF=30	FSRR=75	FWDB=0.00297646	FXX=0	LEN=1	MLLD=256.254	OALT=T	OID=.	OMAPALT=T	OPOS=26881571
chr1	26900708	26900708	G	A	0.345679	56	162	3	UTR3	RPS6KA1	NM_002953:c.*16G>A,NM_001006665:c.*16G>A	.	.	rs2229714	.	.	0.1358	.	0.17	.	.	.	.	.	.	.	.	.	.	.	.	152.937	snp	FAO=56	FDP=163	FR=.	FRO=107	FSAF=19	FSAR=37	FSRF=53	FSRR=54	FWDB=-0.00199106	FXX=0	LEN=1	MLLD=304.096	OALT=A	OID=.	OMAPALT=A	OPOS=26900708
chr1	26900735	26900735	C	G	1	160	160	1	UTR3	RPS6KA1	NM_002953:c.*43C>G,NM_001006665:c.*43C>G	.	.	rs282179	.	.	0.7601	.	0.85	.	.	.	.	.	.	.	.	.	.	.	.	1543.39	snp	FAO=160	FDP=160	FR=.	FRO=0	FSAF=71	FSAR=89	FSRF=0	FSRR=0	FWDB=-0.0465005	FXX=0	LEN=1	MLLD=67.1257	OALT=G	OID=.	OMAPALT=G	OPOS=26900735
chr1	27057621	27057621	A	C	0.554455	56	101	4	intronic	ARID1A	.	.	.	rs41303629	.	.	0.0831	.	0.083	.	.	.	.	.	.	.	.	.	.	.	.	275.357	snp	FAO=56	FDP=101	FR=.	FRO=45	FSAF=34	FSAR=22	FSRF=27	FSRR=18	FWDB=-0.0713585	FXX=0	LEN=1	MLLD=59.7663	OALT=C	OID=.	OMAPALT=C	OPOS=27057621
chr1	27089446	27089446	G	C	0.546875	35	64	1	intronic	ARID1A	.	.	.	rs34681611	.	.	0.0827	.	0.084	.	.	.	.	.	.	.	.	.	.	.	.	170.726	snp	FAO=35	FDP=64	FR=.	FRO=29	FSAF=16	FSAR=19	FSRF=18	FSRR=11	FWDB=0.0254517	FXX=0	LEN=1	MLLD=110.954	OALT=C	OID=.	OMAPALT=C	OPOS=27089446
chr1	27210721	27210721	T	C	0.99569	231	232	1	exonic	GPN2	.	nonsynonymous SNV	GPN2:NM_018066:exon4:c.A790G:p.R264G	rs3170660	.	.	0.6265	.	1	.	.	1	T	0	B	0	N	0.917	P	2.37	T	2210.01	snp	FAO=231	FDP=231	FR=.	FRO=0	FSAF=91	FSAR=140	FSRF=0	FSRR=0	FWDB=0.03136	FXX=0.00431016	LEN=1	MLLD=355.496	OALT=C	OID=.	OMAPALT=C	OPOS=27210721
chr1	27226912	27226912	C	A	0.59542	78	131	2	exonic	GPATCH3	.	stopgain	GPATCH3:NM_022078:exon1:c.G22T:p.E8X	rs146227320	.	.	0.0005	.	0.0012	.	.	0.05	D	.	.	0	D	1	D	.	.	409.391	snp	FAO=78	FDP=131	FR=.	FRO=53	FSAF=45	FSAR=33	FSRF=17	FSRR=36	FWDB=-0.00791376	FXX=0	LEN=1	MLLD=281.541	OALT=A	OID=.	OMAPALT=A	OPOS=27226912
chr1	27239920	27239920	C	G	0.620438	85	137	3	exonic	NR0B2	.	nonsynonymous SNV	NR0B2:NM_021969:exon1:c.G512C:p.G171A	rs6659176	.	.	0.0813	.	0.081	.	.	0.61	T	0.991	D	0	D	1	D	-3.43	D	463.567	snp	FAO=85	FDP=137	FR=.	FRO=52	FSAF=41	FSAR=44	FSRF=22	FSRR=30	FWDB=-0.00433803	FXX=0	LEN=1	MLLD=296.115	OALT=G	OID=.	OMAPALT=G	OPOS=27239920
chr1	27272600	27272600	-	TCT	0.620253	147	237	1	intronic	NUDC	.	.	.	rs145685168	.	.	0.0813	.	0.22	.	.	.	.	.	.	.	.	.	.	.	.	319.172	ins	FAO=147	FDP=237	FR=.	FRO=90	FSAF=80	FSAR=67	FSRF=44	FSRR=46	FWDB=0.00123985	FXX=0	LEN=3	MLLD=229.48	OALT=TCT	OID=.	OMAPALT=ATCT	OPOS=27272601
chr1	27278573	27278573	T	C	0.596026	90	151	1	exonic	KDF1	.	nonsynonymous SNV	KDF1:NM_152365:exon2:c.A299G:p.Q100R	rs17360994	.	.	0.0777	.	0.079	.	.	0.03	D	0.2	B	0.001	N	0.913	N	1.86	T	471.183	snp	FAO=90	FDP=151	FR=.	FRO=61	FSAF=43	FSAR=47	FSRF=29	FSRR=32	FWDB=-0.0337642	FXX=0	LEN=1	MLLD=171.107	OALT=C	OID=.	OMAPALT=C	OPOS=27278573
chr1	27339103	27339103	G	T	0.409091	9	22	1	exonic	FAM46B	.	nonsynonymous SNV	FAM46B:NM_052943:exon1:c.C59A:p.T20K	rs4970471	.	.	.	.	0.74	.	.	0.04	D	0.001	B	0.118	N	1	P	2.02	T	39.2813	snp	FAO=9	FDP=22	FR=.	FRO=13	FSAF=4	FSAR=5	FSRF=6	FSRR=7	FWDB=0.0112779	FXX=0	LEN=1	MLLD=60.816	OALT=T	OID=.	OMAPALT=T	OPOS=27339103
chr1	27426796	27426796	T	C	1	12	12	1	UTR3	SLC9A1	NM_003047:c.*2A>G	.	.	rs4266911	.	.	0.9596	.	1	.	.	.	.	.	.	.	.	.	.	.	.	107.815	snp	FAO=12	FDP=12	FR=.	FRO=0	FSAF=5	FSAR=7	FSRF=0	FSRR=0	FWDB=-0.0559828	FXX=0	LEN=1	MLLD=138.714	OALT=C	OID=.	OMAPALT=C	OPOS=27426796
chr1	27427041	27427041	T	C	0.976077	204	209	2	exonic	SLC9A1	.	synonymous SNV	SLC9A1:NM_003047:exon12:c.A2205G:p.E735E	rs4418629	.	.	0.9599	.	1	.	.	.	.	.	.	.	.	.	.	.	.	1879.9	snp	FAO=204	FDP=209	FR=.	FRO=5	FSAF=106	FSAR=98	FSRF=5	FSRR=0	FWDB=-0.0374355	FXX=0	LEN=1	MLLD=71.4846	OALT=C	OID=.	OMAPALT=C	OPOS=27427041
chr1	27428321	27428321	T	C	0.47619	30	63	1	intronic	SLC9A1	.	.	.	rs6598870	.	.	0.3703	.	0.37	.	.	.	.	.	.	.	.	.	.	.	.	109.62	snp	FAO=27	FDP=60	FR=.	FRO=33	FSAF=10	FSAR=17	FSRF=18	FSRR=15	FWDB=-0.0222594	FXX=0.0624902	LEN=1	MLLD=58.4109	OALT=C	OID=.	OMAPALT=C	OPOS=27428321
chr1	27435976	27435976	C	G	0.682243	73	107	5	intronic	SLC9A1	.	.	.	rs3738689	.	.	0.3705	.	0.37	.	.	.	.	.	.	.	.	.	.	.	.	443.065	snp	FAO=73	FDP=107	FR=.	FRO=34	FSAF=36	FSAR=37	FSRF=17	FSRR=17	FWDB=0.000413897	FXX=0.0092584	LEN=1	MLLD=293.099	OALT=G	OID=.	OMAPALT=G	OPOS=27435976
chr1	27480757	27480757	A	G	0.669444	241	360	2	exonic	SLC9A1	.	synonymous SNV	SLC9A1:NM_003047:exon1:c.T69C:p.V23V	rs34306208	.	.	0.3553	.	0.38	.	.	.	.	.	.	.	.	.	.	.	.	1413.58	snp	FAO=241	FDP=360	FR=.	FRO=119	FSAF=123	FSAR=118	FSRF=47	FSRR=72	FWDB=-0.0296777	FXX=0	LEN=1	MLLD=94.5603	OALT=G	OID=.	OMAPALT=G	OPOS=27480757
chr1	27609980	27609980	T	G	1	44	44	1	intronic	WDTC1	.	.	.	rs6670124	.	.	0.9988	.	1	.	.	.	.	.	.	.	.	.	.	.	.	412.473	snp	FAO=44	FDP=44	FR=.	FRO=0	FSAF=17	FSAR=27	FSRF=0	FSRR=0	FWDB=0.00698877	FXX=0	LEN=1	MLLD=130.356	OALT=G	OID=.	OMAPALT=G	OPOS=27609980
chr1	27618861	27618861	A	G	0.322449	79	245	1	exonic	WDTC1	.	nonsynonymous SNV	WDTC1:NM_001276252:exon7:c.A635G:p.Y212C,WDTC1:NM_015023:exon7:c.A635G:p.Y212C	.	.	.	.	.	.	.	.	0	D	1	D	0	D	1	D	-1.64	D	191.431	snp	FAO=79	FDP=245	FR=.	FRO=166	FSAF=36	FSAR=43	FSRF=74	FSRR=92	FWDB=-0.0559067	FXX=0	LEN=1	MLLD=145.724	OALT=G	OID=.	OMAPALT=G	OPOS=27618861
chr1	27679797	27679797	A	G	0.654545	36	55	1	exonic	SYTL1	.	nonsynonymous SNV	SYTL1:NM_001193308:exon14:c.A1367G:p.Q456R,SYTL1:NM_032872:exon14:c.A1331G:p.Q444R	rs3813795	.	.	0.6953	.	0.73	.	.	1	T	0	B	0.003	N	0	P	3.28	T	181.746	snp	FAO=31	FDP=48	FR=.	FRO=17	FSAF=28	FSAR=3	FSRF=16	FSRR=1	FWDB=0.0021192	FXX=0.142832	LEN=1	MLLD=68.5571	OALT=G	OID=.	OMAPALT=G	OPOS=27679797
chr1	27680292	27680292	A	G	0.574257	58	101	2	exonic	SYTL1	.	synonymous SNV	SYTL1:NM_001193308:exon15:c.A1638G:p.E546E,SYTL1:NM_032872:exon15:c.A1602G:p.E534E	rs8533	.	.	0.7319	.	0.73	.	.	.	.	.	.	.	.	.	.	.	.	295.662	snp	FAO=58	FDP=101	FR=.	FRO=43	FSAF=45	FSAR=13	FSRF=25	FSRR=18	FWDB=-0.0329513	FXX=0	LEN=1	MLLD=73.3684	OALT=G	OID=.	OMAPALT=G	OPOS=27680292
chr1	27684396	27684396	G	A	0.290598	34	117	2	intronic	MAP3K6	.	.	.	rs4970520	.	.	0.1842	.	0.59	.	.	.	.	.	.	.	.	.	.	.	.	76.1508	snp	FAO=34	FDP=117	FR=.	FRO=83	FSAF=15	FSAR=19	FSRF=24	FSRR=59	FWDB=-0.0024906	FXX=0	LEN=1	MLLD=58.7571	OALT=A	OID=.	OMAPALT=A	OPOS=27684396
chr1	27684895	27684895	G	A	0.313673	117	373	1	intronic	MAP3K6	.	.	.	rs143620501	.	.	0.0374	.	0.068	.	.	.	.	.	.	.	.	.	.	.	.	265.935	snp	FAO=117	FDP=373	FR=.	FRO=256	FSAF=65	FSAR=52	FSRF=141	FSRR=115	FWDB=0.00393639	FXX=0.00267373	LEN=1	MLLD=101.397	OALT=A	OID=.	OMAPALT=A	OPOS=27684895
chr1	27686063	27686063	G	C	1	201	201	1	intronic	MAP3K6	.	.	.	rs7521552	.	.	0.996	.	1	.	.	.	.	.	.	.	.	.	.	.	.	1923.27	snp	FAO=201	FDP=201	FR=.	FRO=0	FSAF=103	FSAR=98	FSRF=0	FSRR=0	FWDB=0.0508771	FXX=0	LEN=1	MLLD=71.1396	OALT=C	OID=.	OMAPALT=C	OPOS=27686063
chr1	27687466	27687466	G	T	0.716312	202	282	3	exonic	MAP3K6	.	nonsynonymous SNV	MAP3K6:NM_001297609:exon13:c.C1842A:p.N614K,MAP3K6:NM_004672:exon14:c.C1866A:p.N622K	rs35659744	.	.	0.2959	.	0.34	.	.	0.15	T	0.003	B	.	.	1	P	-0.16	T	1270.79	snp	FAO=202	FDP=282	FR=.	FRO=80	FSAF=78	FSAR=124	FSRF=32	FSRR=48	FWDB=0.0310146	FXX=0	LEN=1	MLLD=61.2973	OALT=T	OID=.	OMAPALT=T	OPOS=27687466
chr1	27690297	27690297	G	T	0.666667	124	186	2	intronic	MAP3K6	.	.	.	rs4075731	.	.	.	.	0.73	.	.	.	.	.	.	.	.	.	.	.	.	739.565	snp	FAO=126	FDP=188	FR=.	FRO=62	FSAF=90	FSAR=36	FSRF=46	FSRR=16	FWDB=-0.00645157	FXX=0	LEN=1	MLLD=49.8495	OALT=T	OID=.	OMAPALT=T	OPOS=27690297
chr1	27690359	27690359	T	C	0.659091	116	176	1	intronic	MAP3K6	.	.	.	rs4307592	.	.	0.3288	.	0.34	.	.	.	.	.	.	.	.	.	.	.	.	670.689	snp	FAO=116	FDP=176	FR=.	FRO=60	FSAF=77	FSAR=39	FSRF=44	FSRR=16	FWDB=-0.094999	FXX=0	LEN=1	MLLD=156.162	OALT=C	OID=.	OMAPALT=C	OPOS=27690359
chr1	27690644	27690644	A	G	0.678571	38	56	1	intronic	MAP3K6	.	.	.	rs12727507	.	.	0.362	.	0.73	.	.	.	.	.	.	.	.	.	.	.	.	230.718	snp	FAO=38	FDP=56	FR=.	FRO=18	FSAF=25	FSAR=13	FSRF=9	FSRR=9	FWDB=-0.00719158	FXX=0	LEN=1	MLLD=308.154	OALT=G	OID=.	OMAPALT=G	OPOS=27690644
chr1	28203133	28203133	C	T	0.485294	33	68	2	exonic	THEMIS2	.	synonymous SNV	THEMIS2:NM_001039477:exon2:c.C129T:p.C43C,THEMIS2:NM_001105556:exon2:c.C129T:p.C43C,THEMIS2:NM_001286113:exon2:c.C129T:p.C43C,THEMIS2:NM_001286115:exon2:c.C129T:p.C43C,THEMIS2:NM_004848:exon2:c.C129T:p.C43C	.	.	.	.	.	.	.	.	.	.	.	.	.	.	.	.	.	.	143.473	snp	FAO=33	FDP=68	FR=.	FRO=35	FSAF=20	FSAR=13	FSRF=23	FSRR=12	FWDB=0.00953443	FXX=0	LEN=1	MLLD=73.4324	OALT=T	OID=.	OMAPALT=T	OPOS=28203133
chr1	28209305	28209305	A	G	0.372093	112	301	1	exonic	THEMIS2	.	synonymous SNV	THEMIS2:NM_001105556:exon4:c.A1470G:p.L490L,THEMIS2:NM_001286115:exon4:c.A882G:p.L294L,THEMIS2:NM_001286113:exon5:c.A1083G:p.L361L	rs3766398	.	.	0.6504	.	0.71	.	.	.	.	.	.	.	.	0.748	P	.	.	329.632	snp	FAO=112	FDP=301	FR=.	FRO=189	FSAF=67	FSAR=45	FSRF=111	FSRR=78	FWDB=0.0035349	FXX=0	LEN=1	MLLD=172.156	OALT=G	OID=.	OMAPALT=G	OPOS=28209305
chr1	28209362	28209362	T	C	0.37377	114	305	2	exonic	THEMIS2	.	synonymous SNV	THEMIS2:NM_001105556:exon4:c.T1527C:p.V509V,THEMIS2:NM_001286115:exon4:c.T939C:p.V313V,THEMIS2:NM_001286113:exon5:c.T1140C:p.V380V	rs3766399	.	.	0.6514	.	0.71	.	.	.	.	.	.	.	.	0	P	.	.	336.281	snp	FAO=114	FDP=305	FR=.	FRO=191	FSAF=67	FSAR=47	FSRF=108	FSRR=83	FWDB=0.00444805	FXX=0	LEN=1	MLLD=66.9155	OALT=C	OID=.	OMAPALT=C	OPOS=28209362
chr1	28209366	28209366	A	G	0.375817	115	306	2	exonic	THEMIS2	.	nonsynonymous SNV	THEMIS2:NM_001105556:exon4:c.A1531G:p.K511E,THEMIS2:NM_001286115:exon4:c.A943G:p.K315E,THEMIS2:NM_001286113:exon5:c.A1144G:p.K382E	rs3766400	.	.	0.6414	.	0.71	.	.	0.29	T	0	B	0	N	0	P	2.66	T	341.7	snp	FAO=115	FDP=306	FR=.	FRO=191	FSAF=67	FSAR=48	FSRF=108	FSRR=83	FWDB=-0.0500013	FXX=0	LEN=1	MLLD=65.7095	OALT=G	OID=.	OMAPALT=G	OPOS=28209366
chr1	28282206	28282206	C	T	0.737762	211	286	1	exonic	SMPDL3B	.	synonymous SNV	SMPDL3B:NM_001009568:exon6:c.C702T:p.V234V,SMPDL3B:NM_001304579:exon6:c.C84T:p.V28V,SMPDL3B:NM_014474:exon6:c.C702T:p.V234V	rs3813804	.	.	0.281	.	0.33	.	.	.	.	.	.	.	.	.	.	.	.	1371.8	snp	FAO=211	FDP=286	FR=.	FRO=75	FSAF=80	FSAR=131	FSRF=46	FSRR=29	FWDB=-0.066501	FXX=0	LEN=1	MLLD=88.879	OALT=T	OID=.	OMAPALT=T	OPOS=28282206
chr1	28282292	28282292	T	C	0.260563	74	284	1	exonic	SMPDL3B	.	nonsynonymous SNV	SMPDL3B:NM_001009568:exon6:c.T788C:p.V263A,SMPDL3B:NM_001304579:exon6:c.T170C:p.V57A,SMPDL3B:NM_014474:exon6:c.T788C:p.V263A	rs3813803	.	.	0.2964	.	0.34	.	.	0.06	T	0.992	D	0	D	0.42	P	-3.1	D	126.88	snp	FAO=74	FDP=283	FR=.	FRO=209	FSAF=42	FSAR=32	FSRF=71	FSRR=138	FWDB=0.00863221	FXX=0.003521	LEN=1	MLLD=211.593	OALT=C	OID=.	OMAPALT=C	OPOS=28282292
chr1	28290231	28290231	C	G	0.988142	250	253	6	intronic	XKR8	.	.	.	rs4373781	.	.	0.9703	.	0.97	.	.	.	.	.	.	.	.	.	.	.	.	2339.91	snp	FAO=250	FDP=250	FR=.	FRO=0	FSAF=145	FSAR=105	FSRF=0	FSRR=0	FWDB=0.0258762	FXX=0.0118572	LEN=1	MLLD=248.348	OALT=G	OID=.	OMAPALT=G	OPOS=28290231
chr1	28527888	28527888	A	T	0.402685	60	149	1	intronic	DNAJC8	.	.	.	rs35039225	.	.	0.0875	.	0.087	.	.	.	.	.	.	.	.	.	.	.	.	206.12	snp	FAO=61	FDP=150	FR=.	FRO=89	FSAF=19	FSAR=42	FSRF=24	FSRR=65	FWDB=0.0184991	FXX=0	LEN=1	MLLD=119.493	OALT=T	OID=.	OMAPALT=T	OPOS=28527888
chr1	28555426	28555426	G	A	0.777778	21	27	2	intronic	DNAJC8	.	.	.	rs567086	.	.	0.3564	.	0.67	.	.	.	.	.	.	.	.	.	.	.	.	148.889	snp	FAO=21	FDP=27	FR=.	FRO=6	FSAF=12	FSAR=9	FSRF=3	FSRR=3	FWDB=0.0324136	FXX=0	LEN=1	MLLD=70.0304	OALT=A	OID=.	OMAPALT=A	OPOS=28555426
chr1	28555579	28555579	C	A	0.740741	20	27	1	intronic	DNAJC8	.	.	.	rs3753863	.	.	0.2447	.	0.25	.	.	.	.	.	.	.	.	.	.	.	.	165.169	snp	FAO=23	FDP=30	FR=.	FRO=7	FSAF=11	FSAR=12	FSRF=3	FSRR=4	FWDB=0.033007	FXX=0	LEN=1	MLLD=244.204	OALT=A	OID=.	OMAPALT=A	OPOS=28555579
chr1	28559574	28559574	C	G	0.680851	128	188	2	upstream	DNAJC8	.	.	.	rs510803	.	.	.	.	0.5	.	.	.	.	.	.	.	.	.	.	.	.	768.077	snp	FAO=128	FDP=188	FR=.	FRO=60	FSAF=63	FSAR=65	FSRF=27	FSRR=33	FWDB=0.00426929	FXX=0	LEN=1	MLLD=301.03	OALT=G	OID=.	OMAPALT=G	OPOS=28559574
chr1	28562676	28562676	A	G	0.633333	57	90	1	UTR5	ATPIF1	NM_178190:c.-19A>G,NM_178191:c.-19A>G,NM_016311:c.-19A>G	.	.	rs12154	.	.	0.2999	.	0.66	.	.	.	.	.	.	.	.	.	.	.	.	324.261	snp	FAO=57	FDP=90	FR=.	FRO=33	FSAF=29	FSAR=28	FSRF=14	FSRR=19	FWDB=-0.00848808	FXX=0	LEN=1	MLLD=279.97	OALT=G	OID=.	OMAPALT=G	OPOS=28562676
chr1	28563084	28563084	C	T	0.593023	51	86	1	UTR3	ATPIF1	NM_178191:c.*117C>T	.	.	rs2078348	.	.	.	.	0.25	.	.	.	.	.	.	.	.	.	.	.	.	267.637	snp	FAO=51	FDP=86	FR=.	FRO=35	FSAF=17	FSAR=34	FSRF=12	FSRR=23	FWDB=0.0114767	FXX=0	LEN=1	MLLD=111.088	OALT=T	OID=.	OMAPALT=T	OPOS=28563084
chr1	28564252	28564252	A	G	0.671053	102	152	2	UTR3	ATPIF1	NM_178191:c.*1285A>G	.	.	rs8559	.	.	0.3585	.	0.74	.	.	.	.	.	.	.	.	.	.	.	.	601.374	snp	FAO=102	FDP=152	FR=.	FRO=50	FSAF=56	FSAR=46	FSRF=18	FSRR=32	FWDB=-0.0135825	FXX=0	LEN=1	MLLD=60.4074	OALT=G	OID=.	OMAPALT=G	OPOS=28564252
chr1	28564279	28564279	A	G	0.660377	105	159	1	exonic	ATPIF1	.	nonsynonymous SNV	ATPIF1:NM_178190:exon3:c.A187G:p.R63G	rs9508	.	.	0.3001	.	0.66	.	.	0.91	T	0.002	B	.	.	1	P	.	.	612.819	snp	FAO=105	FDP=159	FR=.	FRO=54	FSAF=56	FSAR=49	FSRF=18	FSRR=36	FWDB=-0.00584565	FXX=0	LEN=1	MLLD=305.963	OALT=G	OID=.	OMAPALT=G	OPOS=28564279
chr1	28800380	28800380	C	A	0.648649	144	222	1	exonic	PHACTR4	.	nonsynonymous SNV	PHACTR4:NM_023923:exon6:c.C1168A:p.L390I,PHACTR4:NM_001048183:exon7:c.C1138A:p.L380I	rs61785974	.	.	0.2716	.	0.32	.	.	0.45	T	0.328	B	0.795	N	0.954	P	1.84	T	816.16	snp	FAO=144	FDP=222	FR=.	FRO=78	FSAF=85	FSAR=59	FSRF=41	FSRR=37	FWDB=0.00245777	FXX=0	LEN=1	MLLD=306.983	OALT=A	OID=.	OMAPALT=A	OPOS=28800380
chr1	28861636	28861636	G	A	0.610687	80	131	1	exonic	RCC1	.	synonymous SNV	RCC1:NM_001269:exon5:c.G516A:p.V172V,RCC1:NM_001048194:exon6:c.G609A:p.V203V,RCC1:NM_001048195:exon6:c.G567A:p.V189V,RCC1:NM_001048199:exon7:c.G516A:p.V172V	rs2066726	.	.	0.2723	.	0.31	.	.	.	.	.	.	.	.	.	.	.	.	436.328	snp	FAO=81	FDP=132	FR=.	FRO=51	FSAF=48	FSAR=33	FSRF=31	FSRR=20	FWDB=0.0410925	FXX=0	LEN=1	MLLD=73.8626	OALT=A	OID=.	OMAPALT=A	OPOS=28861636
chr1	29063559	29063559	A	C	1	12	12	1	UTR5	YTHDF2	NM_001173128:c.-74A>C,NM_016258:c.-74A>C,NM_001172828:c.-5374A>C	.	.	rs6697540	.	.	.	.	1	.	.	.	.	.	.	.	.	.	.	.	.	107.815	snp	FAO=12	FDP=12	FR=.	FRO=0	FSAF=11	FSAR=1	FSRF=0	FSRR=0	FWDB=-0.0333973	FXX=0	LEN=1	MLLD=104.003	OALT=C	OID=.	OMAPALT=C	OPOS=29063559
chr1	29138975	29138975	G	T	1	73	73	1	exonic	OPRD1	.	nonsynonymous SNV	OPRD1:NM_000911:exon1:c.G80T:p.C27F	rs1042114	.	.	0.8888	.	1	.	.	0.73	T	0	B	0.074	N	1	P	-0.28	T	698.27	snp	FAO=74	FDP=74	FR=.	FRO=0	FSAF=37	FSAR=37	FSRF=0	FSRR=0	FWDB=-0.00125788	FXX=0	LEN=1	MLLD=391.634	OALT=T	OID=.	OMAPALT=T	OPOS=29138975
chr1	29139140	29139140	C	G	0.794118	54	68	2	intronic	OPRD1	.	.	.	rs12133192	.	.	0.2122	.	0.39	.	.	.	.	.	.	.	.	.	.	.	.	396.553	snp	FAO=55	FDP=69	FR=.	FRO=14	FSAF=23	FSAR=32	FSRF=4	FSRR=10	FWDB=0.053544	FXX=0	LEN=1	MLLD=52.4471	OALT=G	OID=.	OMAPALT=G	OPOS=29139140
chr1	29189597	29189597	C	T	0.953177	285	299	1	exonic	OPRD1	.	synonymous SNV	OPRD1:NM_000911:exon3:c.C921T:p.G307G	rs2234918	.	.	0.537	.	0.76	.	.	.	.	.	.	.	.	.	.	.	.	2534.59	snp	FAO=286	FDP=299	FR=.	FRO=13	FSAF=145	FSAR=141	FSRF=0	FSRR=13	FWDB=-0.00774938	FXX=0	LEN=1	MLLD=75.4554	OALT=T	OID=.	OMAPALT=T	OPOS=29189597
chr1	29345009	29345009	-	TT	0.980315	249	254	0	intronic	EPB41	.	.	.	rs5773229	.	.	.	.	0.99	.	.	.	.	.	.	.	.	.	.	.	.	1491.3	ins	FAO=253	FDP=253	FR=.	FRO=0	FSAF=117	FSAR=136	FSRF=0	FSRR=0	FWDB=-0.00829205	FXX=0.00393685	LEN=2	MLLD=188.498	OALT=TT	OID=.	OMAPALT=CTT	OPOS=29345010
chr1	29345027	29345027	T	G	0.992248	256	258	2	intronic	EPB41	.	.	.	rs2985334	.	.	.	.	0.93	.	Name=Amyotrophic lateral sclerosis (sporadic)	.	.	.	.	.	.	.	.	.	.	2425.49	snp	FAO=256	FDP=256	FR=.	FRO=0	FSAF=115	FSAR=141	FSRF=0	FSRR=0	FWDB=0.001994	FXX=0.00775164	LEN=1	MLLD=226.745	OALT=G	OID=.	OMAPALT=G	OPOS=29345027
chr1	29475341	29475341	C	T	0.955357	107	112	3	exonic	SRSF4	.	nonsynonymous SNV	SRSF4:NM_005626:exon6:c.G1066A:p.G356S	rs2230678	.	.	0.7979	.	0.8	.	.	0.65	T	0.008	B	0.963	N	0	P	3.77	T	942.151	snp	FAO=107	FDP=112	FR=.	FRO=5	FSAF=5	FSAR=102	FSRF=2	FSRR=3	FWDB=0.0286578	FXX=0	LEN=1	MLLD=260.928	OALT=T	OID=.	OMAPALT=T	OPOS=29475341
chr1	29475394	29475394	C	G	0.893443	109	122	5	exonic	SRSF4	.	nonsynonymous SNV	SRSF4:NM_005626:exon6:c.G1013C:p.G338A	rs2230677	.	.	0.7979	.	0.8	.	.	1	T	0	B	0.674	N	1	P	2.64	T	864.48	snp	FAO=107	FDP=120	FR=.	FRO=13	FSAF=5	FSAR=102	FSRF=0	FSRR=13	FWDB=0.0269945	FXX=0.0163921	LEN=1	MLLD=208.945	OALT=G	OID=.	OMAPALT=G	OPOS=29475394
chr1	29475648	29475648	T	G	0.978495	182	186	4	exonic	SRSF4	.	nonsynonymous SNV	SRSF4:NM_005626:exon6:c.A759C:p.E253D	rs2230679	.	.	0.8916	.	0.9	.	.	0.87	T	0	B	0.005	N	1	P	2.58	T	1678.24	snp	FAO=182	FDP=186	FR=.	FRO=4	FSAF=76	FSAR=106	FSRF=0	FSRR=4	FWDB=-0.000760082	FXX=0	LEN=1	MLLD=269.444	OALT=G	OID=.	OMAPALT=G	OPOS=29475648
chr1	29529699	29529699	T	C	0.996416	278	279	1	exonic	MECR	.	synonymous SNV	MECR:NM_001024732:exon5:c.A369G:p.A123A,MECR:NM_016011:exon5:c.A597G:p.A199A	rs1062924	.	.	0.8906	.	0.89	.	.	.	.	.	.	.	.	.	.	.	.	2680.36	snp	FAO=280	FDP=280	FR=.	FRO=0	FSAF=144	FSAR=136	FSRF=0	FSRR=0	FWDB=-0.0102568	FXX=0.00355859	LEN=1	MLLD=115.265	OALT=C	OID=.	OMAPALT=C	OPOS=29529699
chr1	29542637	29542637	A	G	0.991803	121	122	2	exonic	MECR	.	nonsynonymous SNV	MECR:NM_001024732:exon3:c.T58C:p.F20L,MECR:NM_016011:exon3:c.T286C:p.F96L	rs1128400	.	.	0.8914	.	0.9	.	.	0.65	T	0	B	0	N	1	P	1.01	T	1134.43	snp	FAO=121	FDP=121	FR=.	FRO=0	FSAF=60	FSAR=61	FSRF=0	FSRR=0	FWDB=-0.00108586	FXX=0.00819605	LEN=1	MLLD=178.716	OALT=G	OID=.	OMAPALT=G	OPOS=29542637
chr1	29557224	29557224	C	T	0.970588	264	272	1	intronic	MECR	.	.	.	rs2640466	.	.	0.8752	.	0.91	.	.	.	.	.	.	.	.	.	.	.	.	2623.46	snp	FAO=280	FDP=280	FR=.	FRO=0	FSAF=171	FSAR=109	FSRF=0	FSRR=0	FWDB=0.0491397	FXX=0.00355859	LEN=1	MLLD=235.925	OALT=T	OID=.	OMAPALT=T	OPOS=29557224
chr1	31188089	31188089	C	T	0.994366	353	355	1	exonic	MATN1	.	synonymous SNV	MATN1:NM_002379:exon6:c.G1275A:p.E425E	rs1065755	.	.	0.3398	.	0.41	.	.	.	.	.	.	.	.	.	.	.	.	3352.12	snp	FAO=353	FDP=353	FR=.	FRO=0	FSAF=193	FSAR=160	FSRF=0	FSRR=0	FWDB=-0.00442176	FXX=0.00563364	LEN=1	MLLD=212.431	OALT=T	OID=.	OMAPALT=T	OPOS=31188089
chr1	31188901	31188901	A	G	1	86	86	1	exonic	MATN1	.	synonymous SNV	MATN1:NM_002379:exon5:c.T1062C:p.T354T	rs20566	.	.	0.4534	.	0.84	.	.	.	.	.	.	.	.	.	.	.	.	832.227	snp	FAO=87	FDP=87	FR=.	FRO=0	FSAF=40	FSAR=47	FSRF=0	FSRR=0	FWDB=-0.00558859	FXX=0	LEN=1	MLLD=190.297	OALT=G	OID=.	OMAPALT=G	OPOS=31188901
chr1	31206637	31206637	C	T	0.993548	154	155	2	UTR3	LAPTM5	NM_006762:c.*38G>A	.	.	rs3795438	.	.	0.2473	.	0.32	.	.	.	.	.	.	.	.	.	.	.	.	1454.77	snp	FAO=154	FDP=154	FR=.	FRO=0	FSAF=97	FSAR=57	FSRF=0	FSRR=0	FWDB=-0.0297674	FXX=0.0064512	LEN=1	MLLD=68.9387	OALT=T	OID=.	OMAPALT=T	OPOS=31206637
chr1	31208042	31208042	C	T	0.993827	161	162	1	exonic	LAPTM5	.	nonsynonymous SNV	LAPTM5:NM_006762:exon7:c.G677A:p.R226K	rs35351292	.	.	0.2533	.	0.28	.	.	0.92	T	0.002	B	0.618	N	1	P	0.96	T	1648.14	snp	FAO=175	FDP=175	FR=.	FRO=0	FSAF=94	FSAR=81	FSRF=0	FSRR=0	FWDB=-0.0230117	FXX=0.0056815	LEN=1	MLLD=245.431	OALT=T	OID=.	OMAPALT=T	OPOS=31208042
chr1	31215364	31215364	T	C	1	80	80	1	exonic	LAPTM5	.	synonymous SNV	LAPTM5:NM_006762:exon2:c.A120G:p.S40S	rs1050663	.	.	0.4877	.	0.75	.	.	.	.	.	.	.	.	.	.	.	.	773.398	snp	FAO=80	FDP=80	FR=.	FRO=0	FSAF=51	FSAR=29	FSRF=0	FSRR=0	FWDB=-0.0391986	FXX=0	LEN=1	MLLD=169.909	OALT=C	OID=.	OMAPALT=C	OPOS=31215364
chr1	31230668	31230668	C	T	0.369863	27	73	1	UTR5	LAPTM5	NM_006762:c.-76G>A	.	.	rs2273979	.	.	.	.	0.42	.	.	.	.	.	.	.	.	.	.	.	.	87.2691	snp	FAO=27	FDP=73	FR=.	FRO=46	FSAF=16	FSAR=11	FSRF=28	FSRR=18	FWDB=-0.0113483	FXX=0	LEN=1	MLLD=209.479	OALT=T	OID=.	OMAPALT=T	OPOS=31230668
chr1	31351513	31351513	G	A	0.32	32	100	3	exonic	SDC3	.	synonymous SNV	SDC3:NM_014654:exon2:c.C213T:p.P71P	rs1891419	.	.	0.2823	.	0.38	.	.	.	.	.	.	.	.	.	.	.	.	83.7886	snp	FAO=32	FDP=100	FR=.	FRO=68	FSAF=17	FSAR=15	FSRF=37	FSRR=31	FWDB=0.00548184	FXX=0	LEN=1	MLLD=228.968	OALT=A	OID=.	OMAPALT=A	OPOS=31351513
chr1	31426815	31426815	A	G	0.34375	66	192	1	exonic	PUM1	.	synonymous SNV	PUM1:NM_001020658:exon15:c.T2337C:p.N779N,PUM1:NM_014676:exon15:c.T2337C:p.N779N	rs2275741	.	.	0.3997	.	0.51	.	.	.	.	.	.	.	.	0	P	.	.	178.509	snp	FAO=66	FDP=192	FR=.	FRO=126	FSAF=28	FSAR=38	FSRF=65	FSRR=61	FWDB=0.00445573	FXX=0	LEN=1	MLLD=84.4016	OALT=G	OID=.	OMAPALT=G	OPOS=31426815
chr1	31501755	31501755	T	C	0.357143	40	112	2	intronic	PUM1	.	.	.	rs4949331	.	.	0.3285	.	0.36	.	.	.	.	.	.	.	.	.	.	.	.	118.855	snp	FAO=40	FDP=112	FR=.	FRO=72	FSAF=17	FSAR=23	FSRF=25	FSRR=47	FWDB=0.0753671	FXX=0	LEN=1	MLLD=61.928	OALT=C	OID=.	OMAPALT=C	OPOS=31501755
chr1	31740706	31740706	A	G	1	169	169	1	intronic	SNRNP40	.	.	.	rs3753373	.	.	0.2114	.	0.48	.	.	.	.	.	.	.	.	.	.	.	.	1627.09	snp	FAO=169	FDP=169	FR=.	FRO=0	FSAF=71	FSAR=98	FSRF=0	FSRR=0	FWDB=0.00431451	FXX=0	LEN=1	MLLD=204.591	OALT=G	OID=.	OMAPALT=G	OPOS=31740706
chr1	31883295	31883295	T	C	0.960784	147	153	2	intronic	SERINC2	.	.	.	rs6701521	.	.	.	.	0.8	.	.	.	.	.	.	.	.	.	.	.	.	1321.99	snp	FAO=150	FDP=156	FR=.	FRO=6	FSAF=45	FSAR=105	FSRF=2	FSRR=4	FWDB=-0.0466518	FXX=0	LEN=1	MLLD=55.2093	OALT=C	OID=.	OMAPALT=C	OPOS=31883295
chr1	31886833	31886833	T	C	0.994152	170	171	1	UTR5	SERINC2	NM_018565:c.-28T>C,NM_001199039:c.-9833T>C	.	.	rs10914377	.	.	.	.	0.8	.	.	.	.	.	.	.	.	.	.	.	.	1615.14	snp	FAO=171	FDP=171	FR=.	FRO=0	FSAF=95	FSAR=76	FSRF=0	FSRR=0	FWDB=0.0681576	FXX=0.01156	LEN=1	MLLD=63.0742	OALT=C	OID=.	OMAPALT=C	OPOS=31886833
chr1	31902418	31902418	A	G	1	172	172	1	intronic	SERINC2	.	.	.	rs10047085	.	.	0.3742	.	0.48	.	.	.	.	.	.	.	.	.	.	.	.	1644.64	snp	FAO=173	FDP=173	FR=.	FRO=0	FSAF=83	FSAR=90	FSRF=0	FSRR=0	FWDB=0.0180954	FXX=0	LEN=1	MLLD=91.2838	OALT=G	OID=.	OMAPALT=G	OPOS=31902418
chr1	31905889	31905889	-	CAG	0.905983	106	117	0	exonic	SERINC2	.	nonframeshift insertion	SERINC2:NM_001199037:exon9:c.1101_1102insCAG:p.T367delinsTQ,SERINC2:NM_018565:exon9:c.1101_1102insCAG:p.T367delinsTQ,SERINC2:NM_178865:exon9:c.1089_1090insCAG:p.T363delinsTQ,SERINC2:NM_001199038:exon10:c.1116_1117insCAG:p.T372delinsTQ,SERINC2:NM_001199039:exon10:c.924_925insCAG:p.T308delinsTQ	rs3050461	.	ID=COSM1317544;OCCURENCE=1(haematopoietic_and_lymphoid_tissue),1(ovary),4(large_intestine)	0.8396	.	0.86	.	.	.	.	.	.	.	.	.	.	.	.	540.993	ins	FAO=107	FDP=113	FR=.	FRO=6	FSAF=49	FSAR=58	FSRF=3	FSRR=3	FWDB=0.0504426	FXX=0.0341851	LEN=3	MLLD=156.257	OALT=CAG	OID=.	OMAPALT=ACAG	OPOS=31905890
chr1	31907102	31907102	A	G	1	142	142	1	UTR3	SERINC2	NM_001199038:c.*56A>G,NM_001199037:c.*56A>G,NM_178865:c.*56A>G,NM_018565:c.*56A>G,NM_001199039:c.*56A>G	.	.	rs7417775	.	.	.	.	0.97	.	.	.	.	.	.	.	.	.	.	.	.	1385.87	snp	FAO=145	FDP=145	FR=.	FRO=0	FSAF=92	FSAR=53	FSRF=0	FSRR=0	FWDB=0.0397534	FXX=0	LEN=1	MLLD=58.4102	OALT=G	OID=.	OMAPALT=G	OPOS=31907102
chr1	32050203	32050203	C	A	0.384615	50	130	3	intronic	TINAGL1	.	.	.	rs78461805	.	.	.	.	0.052	.	.	.	.	.	.	.	.	.	.	.	.	161.01	snp	FAO=50	FDP=130	FR=.	FRO=80	FSAF=22	FSAR=28	FSRF=28	FSRR=52	FWDB=0.0150493	FXX=0	LEN=1	MLLD=296.608	OALT=A	OID=.	OMAPALT=A	OPOS=32050203
chr1	32052145	32052145	G	A	0.668435	252	377	1	intronic	TINAGL1	.	.	.	rs45611233	.	.	.	.	0.18	.	.	.	.	.	.	.	.	.	.	.	.	1470.75	snp	FAO=252	FDP=377	FR=.	FRO=125	FSAF=160	FSAR=92	FSRF=78	FSRR=47	FWDB=0.00357295	FXX=0	LEN=1	MLLD=87.028	OALT=A	OID=.	OMAPALT=A	OPOS=32052145
chr1	32085210	32085210	G	A	0.634441	210	331	1	exonic	HCRTR1	.	nonsynonymous SNV	HCRTR1:NM_001525:exon4:c.G277A:p.V93I	rs75232948	.	.	0.0009	.	0.003	.	.	0.36	T	0.078	B	0	D	0.847	D	4.51	T	1158.38	snp	FAO=209	FDP=328	FR=.	FRO=119	FSAF=122	FSAR=87	FSRF=70	FSRR=49	FWDB=0.00522327	FXX=0.0120478	LEN=1	MLLD=136.655	OALT=A	OID=.	OMAPALT=A	OPOS=32085210
chr1	32092525	32092525	A	G	0.37561	77	205	1	exonic	HCRTR1	.	nonsynonymous SNV	HCRTR1:NM_001525:exon9:c.A1222G:p.I408V	rs2271933	.	.	0.6141	.	0.63	.	.	1	T	0	B	0.001	N	0	P	0.31	T	232.662	snp	FAO=77	FDP=205	FR=.	FRO=128	FSAF=51	FSAR=26	FSRF=56	FSRR=72	FWDB=-0.00683579	FXX=0	LEN=1	MLLD=172.356	OALT=G	OID=.	OMAPALT=G	OPOS=32092525
chr1	32092610	32092610	G	A	0.328125	42	128	5	UTR3	HCRTR1	NM_001525:c.*29G>A	.	.	rs41263963	.	.	0.058	.	0.19	.	.	.	.	.	.	.	.	.	.	.	.	109.138	snp	FAO=42	FDP=129	FR=.	FRO=87	FSAF=28	FSAR=14	FSRF=35	FSRR=52	FWDB=0.0287671	FXX=0	LEN=1	MLLD=220.307	OALT=A	OID=.	OMAPALT=A	OPOS=32092610
chr1	32126135	32126135	C	T	0.699482	135	193	4	intronic	COL16A1	.	.	.	rs41263967	.	.	0.1336	.	0.14	.	.	.	.	.	.	.	.	.	.	.	.	829.081	snp	FAO=135	FDP=193	FR=.	FRO=58	FSAF=91	FSAR=44	FSRF=39	FSRR=19	FWDB=0.00314934	FXX=0	LEN=1	MLLD=307.741	OALT=T	OID=.	OMAPALT=T	OPOS=32126135
chr1	32127953	32127953	G	A	0.990521	209	211	1	exonic	COL16A1	.	synonymous SNV	COL16A1:NM_001856:exon58:c.C3663T:p.D1221D	rs2271928	.	.	0.3989	.	0.65	.	.	.	.	.	.	.	.	.	.	.	.	2019.5	snp	FAO=211	FDP=211	FR=.	FRO=0	FSAF=121	FSAR=90	FSRF=0	FSRR=0	FWDB=-0.0113134	FXX=0	LEN=1	MLLD=171.315	OALT=A	OID=.	OMAPALT=A	OPOS=32127953
chr1	32136168	32136168	G	C	#VALUE!	49;107	159	7;7	intronic	COL16A1	.	.	.	rs2292990	.	.	.	.	0.63	.	.	.	.	.	.	.	.	.	.	.	.	1400.72	snp;snp	FAO=49,107	FDP=159	FR=.,.	FRO=3	FSAF=26,57	FSAR=23,50	FSRF=1	FSRR=2	FWDB=-0.013,-0.0129919	FXX=0	LEN=1,1	MLLD=157.66,181.968	OALT=C,T	OID=.,.	OMAPALT=C,T	OPOS=32136168,32136168
chr1	32136168	32136168	G	T	#VALUE!	49;107	159	7;7	intronic	COL16A1	.	.	.	rs2292990	.	.	.	.	0.6	.	.	.	.	.	.	.	.	.	.	.	.	1400.72	snp;snp	FAO=49,107	FDP=159	FR=.,.	FRO=3	FSAF=26,57	FSAR=23,50	FSRF=1	FSRR=2	FWDB=-0.013,-0.0129919	FXX=0	LEN=1,1	MLLD=157.66,181.968	OALT=C,T	OID=.,.	OMAPALT=C,T	OPOS=32136168,32136168
chr1	32140733	32140733	C	T	0.313433	42	134	2	intronic	COL16A1	.	.	.	rs2292993	.	.	.	.	0.61	.	.	.	.	.	.	.	.	.	.	.	.	102.885	snp	FAO=42	FDP=134	FR=.	FRO=92	FSAF=20	FSAR=22	FSRF=34	FSRR=58	FWDB=-0.0194588	FXX=0	LEN=1	MLLD=53.8832	OALT=T	OID=.	OMAPALT=T	OPOS=32140733
chr1	32148571	32148571	A	G	0.994475	180	181	1	exonic	COL16A1	.	synonymous SNV	COL16A1:NM_001856:exon37:c.T2502C:p.P834P	rs10737358	.	.	1	.	1	.	.	.	.	.	.	.	.	.	.	.	.	1726.94	snp	FAO=181	FDP=181	FR=.	FRO=0	FSAF=106	FSAR=75	FSRF=0	FSRR=0	FWDB=-0.000851837	FXX=0.0054942	LEN=1	MLLD=139.353	OALT=G	OID=.	OMAPALT=G	OPOS=32148571
chr1	32155911	32155911	G	T	0.340625	109	320	1	intronic	COL16A1	.	.	.	rs6425780	.	.	0.5459	.	0.69	.	.	.	.	.	.	.	.	.	.	.	.	357.159	snp	FAO=123	FDP=334	FR=.	FRO=211	FSAF=72	FSAR=51	FSRF=126	FSRR=85	FWDB=-0.000621004	FXX=0	LEN=1	MLLD=278.14	OALT=T	OID=.	OMAPALT=T	OPOS=32155911
chr1	32155929	32155929	G	A	0.367164	123	335	1	intronic	COL16A1	.	.	.	rs2297681	.	.	0.4557	.	0.48	.	.	.	.	.	.	.	.	.	.	.	.	354.444	snp	FAO=123	FDP=334	FR=.	FRO=211	FSAF=71	FSAR=52	FSRF=126	FSRR=85	FWDB=-0.0149794	FXX=0.00298499	LEN=1	MLLD=255.774	OALT=A	OID=.	OMAPALT=A	OPOS=32155929
chr1	32158374	32158374	T	C	0.232759	54	232	1	exonic	COL16A1	.	synonymous SNV	COL16A1:NM_001856:exon14:c.A1107G:p.P369P	rs3818788	.	.	0.6417	.	0.77	.	.	.	.	.	.	.	.	.	.	.	.	85.2987	snp	FAO=56	FDP=231	FR=.,HEALED	FRO=175	FSAF=27	FSAR=29	FSRF=74	FSRR=101	FWDB=-0.00677455	FXX=0.00431016	LEN=1	MLLD=207.577	OALT=C	OID=.	OMAPALT=C	OPOS=32158374
chr1	32160918	32160918	A	G	0.293333	22	75	1	intronic	COL16A1	.	.	.	rs6656079	.	.	.	.	0.81	.	.	.	.	.	.	.	.	.	.	.	.	53.5996	snp	FAO=22	FDP=75	FR=.	FRO=53	FSAF=6	FSAR=16	FSRF=10	FSRR=43	FWDB=-0.0116247	FXX=0	LEN=1	MLLD=255.466	OALT=G	OID=.	OMAPALT=G	OPOS=32160918
chr1	32164206	32164206	T	G	0.373239	53	142	2	exonic	COL16A1	.	synonymous SNV	COL16A1:NM_001856:exon5:c.A268C:p.R90R	rs2228550	.	.	0.65	.	0.82	.	.	.	.	.	.	.	.	.	.	.	.	163.122	snp	FAO=53	FDP=142	FR=.	FRO=89	FSAF=31	FSAR=22	FSRF=48	FSRR=41	FWDB=0.0321427	FXX=0	LEN=1	MLLD=62.2156	OALT=G	OID=.	OMAPALT=G	OPOS=32164206
chr1	32165495	32165495	G	T	0.314159	71	226	1	exonic	COL16A1	.	nonsynonymous SNV	COL16A1:NM_001856:exon4:c.C185A:p.T62K	rs2228552	.	.	0.6345	.	0.65	.	.	0.18	T	0.969	D	0.689	N	1	P	1.85	T	166.574	snp	FAO=71	FDP=226	FR=.	FRO=155	FSAF=31	FSAR=40	FSRF=62	FSRR=93	FWDB=0.0498756	FXX=0	LEN=1	MLLD=190.826	OALT=T	OID=.	OMAPALT=T	OPOS=32165495
chr1	32193647	32193647	T	C	0.992424	131	132	1	exonic	ADGRB2	.	synonymous SNV	ADGRB2:NM_001294336:exon31:c.A4449G:p.A1483A,ADGRB2:NM_001294335:exon32:c.A4548G:p.A1516A	rs1127100	.	.	0.6454	.	0.83	.	.	.	.	.	.	.	.	.	.	.	.	1247.83	snp	FAO=131	FDP=131	FR=.	FRO=0	FSAF=35	FSAR=96	FSRF=0	FSRR=0	FWDB=0.0459481	FXX=0.00757518	LEN=1	MLLD=226.644	OALT=C	OID=.	OMAPALT=C	OPOS=32193647
chr1	32196647	32196647	C	G	0.337349	56	166	2	exonic	ADGRB2	.	synonymous SNV	ADGRB2:NM_001294336:exon28:c.G4035C:p.P1345P,ADGRB2:NM_001294335:exon29:c.G4134C:p.P1378P	rs909001	.	.	0.1605	.	0.76	.	.	.	.	.	.	.	.	.	.	.	.	148.831	snp	FAO=56	FDP=166	FR=.	FRO=110	FSAF=28	FSAR=28	FSRF=57	FSRR=53	FWDB=0.0803906	FXX=0	LEN=1	MLLD=48.7244	OALT=G	OID=.	OMAPALT=G	OPOS=32196647
chr1	32205254	32205254	T	G	0.275	77	280	1	intronic	ADGRB2	.	.	.	rs12749187	.	.	0.027	.	0.18	.	.	.	.	.	.	.	.	.	.	.	.	278.624	snp	FAO=107	FDP=309	FR=.	FRO=202	FSAF=40	FSAR=67	FSRF=57	FSRR=145	FWDB=0.0209067	FXX=0.00961508	LEN=1	MLLD=237.359	OALT=G	OID=.	OMAPALT=G	OPOS=32205254
chr1	32207581	32207581	T	G	0.299578	71	237	1	intronic	ADGRB2	.	.	.	rs2297600	.	.	0.1749	.	0.75	.	.	.	.	.	.	.	.	.	.	.	.	163.842	snp	FAO=73	FDP=239	FR=.	FRO=166	FSAF=21	FSAR=52	FSRF=72	FSRR=94	FWDB=-0.0224686	FXX=0.00416649	LEN=1	MLLD=305.84	OALT=G	OID=.	OMAPALT=G	OPOS=32207581
chr1	32210216	32210216	C	T	0.43299	42	97	5	intronic	ADGRB2	.	.	.	rs201510969	.	.	0.0094	.	0.011	.	.	.	.	.	.	.	.	.	.	.	.	157.398	snp	FAO=42	FDP=97	FR=.	FRO=55	FSAF=15	FSAR=27	FSRF=18	FSRR=37	FWDB=-0.0211443	FXX=0	LEN=1	MLLD=70.94	OALT=T	OID=.	OMAPALT=T	OPOS=32210216
chr1	32266026	32266026	A	G	0.330986	47	142	1	intronic	SPOCD1	.	.	.	rs552124	.	.	0.7359	.	0.84	.	.	.	.	.	.	.	.	.	.	.	.	123.722	snp	FAO=47	FDP=142	FR=.	FRO=95	FSAF=16	FSAR=31	FSRF=49	FSRR=46	FWDB=0.0177612	FXX=0.00699252	LEN=1	MLLD=225.527	OALT=G	OID=.	OMAPALT=G	OPOS=32266026
chr1	32279629	32279629	G	A	0.554217	46	83	2	exonic	SPOCD1	.	nonsynonymous SNV	SPOCD1:NM_001281987:exon2:c.C1306T:p.R436W,SPOCD1:NM_144569:exon2:c.C1306T:p.R436W	rs6669563	.	.	0.4378	.	0.5	.	.	0	D	0.825	P	.	.	1	P	1.84	T	218.604	snp	FAO=45	FDP=82	FR=.	FRO=37	FSAF=44	FSAR=1	FSRF=32	FSRR=5	FWDB=0.0194183	FXX=0.0120467	LEN=1	MLLD=112.862	OALT=A	OID=.	OMAPALT=A	OPOS=32279629
chr1	32280610	32280610	T	C	0.644737	147	228	1	exonic	SPOCD1	.	nonsynonymous SNV	SPOCD1:NM_001281987:exon2:c.A325G:p.T109A,SPOCD1:NM_144569:exon2:c.A325G:p.T109A	rs6664445	.	.	0.6895	.	0.75	.	.	1	T	0	B	.	.	1	P	2.2	T	830.065	snp	FAO=147	FDP=228	FR=.	FRO=81	FSAF=74	FSAR=73	FSRF=49	FSRR=32	FWDB=-0.0159713	FXX=0	LEN=1	MLLD=93.2075	OALT=C	OID=.	OMAPALT=C	OPOS=32280610
chr1	32678180	32678180	A	G	0.628099	152	242	2	exonic	DCDC2B	.	nonsynonymous SNV	DCDC2B:NM_001099434:exon5:c.A617G:p.K206R	rs200413736	.	.	0.004	.	0.018	.	.	0.37	T	1	D	.	.	0.853	D	-3.43	D	831.312	snp	FAO=152	FDP=242	FR=.	FRO=90	FSAF=67	FSAR=85	FSRF=45	FSRR=45	FWDB=-0.0994107	FXX=0	LEN=1	MLLD=60.245	OALT=G	OID=.	OMAPALT=G	OPOS=32678180
chr1	32827669	32827669	C	G	0.14	21	150	3	exonic	FAM229A	.	synonymous SNV	FAM229A:NM_001167676:exon1:c.G24C:p.G8G	.	.	.	.	.	.	.	.	.	.	.	.	.	.	.	.	.	.	18.4097	snp	FAO=34	FDP=178	FR=.	FRO=144	FSAF=19	FSAR=15	FSRF=54	FSRR=90	FWDB=-0.114004	FXX=0	LEN=1	MLLD=18.2776	OALT=G	OID=.	OMAPALT=G	OPOS=32827669
chr1	33065947	33065947	G	C	1	279	279	2	exonic	ZBTB8A	.	nonsynonymous SNV	ZBTB8A:NM_001040441:exon5:c.G1253C:p.G418A	rs704886	.	.	0.9999	.	1	.	.	1	T	0	B	0	N	0	P	2.79	T	2685.93	snp	FAO=279	FDP=279	FR=.	FRO=0	FSAF=122	FSAR=157	FSRF=0	FSRR=0	FWDB=0.0133657	FXX=0	LEN=1	MLLD=204.169	OALT=C	OID=.	OMAPALT=C	OPOS=33065947
chr1	33133968	33133968	T	C	0.980263	149	152	5	exonic	RBBP4	.	synonymous SNV	RBBP4:NM_001135255:exon4:c.T450C:p.V150V,RBBP4:NM_001135256:exon4:c.T348C:p.V116V,RBBP4:NM_005610:exon4:c.T453C:p.V151V	rs2762904	.	.	0.9994	.	1	.	.	.	.	.	.	.	.	0	P	.	.	1371.17	snp	FAO=149	FDP=152	FR=.	FRO=3	FSAF=57	FSAR=92	FSRF=3	FSRR=0	FWDB=-0.00630522	FXX=0	LEN=1	MLLD=293.326	OALT=C	OID=.	OMAPALT=C	OPOS=33133968
chr1	33134774	33134774	A	C	1	61	61	2	intronic	RBBP4	.	.	.	rs359955	.	.	0.7669	.	0.85	.	.	.	.	.	.	.	.	.	.	.	.	577.084	snp	FAO=61	FDP=61	FR=.	FRO=0	FSAF=27	FSAR=34	FSRF=0	FSRR=0	FWDB=0.0100999	FXX=0	LEN=1	MLLD=274.504	OALT=C	OID=.	OMAPALT=C	OPOS=33134774
chr1	33138516	33138516	A	C	0.976959	212	217	2	intronic	RBBP4	.	.	.	rs607202	.	.	0.9994	.	1	.	.	.	.	.	.	.	.	.	.	.	.	1991.28	snp	FAO=212	FDP=212	FR=.	FRO=0	FSAF=106	FSAR=106	FSRF=0	FSRR=0	FWDB=-0.02002	FXX=0.0230404	LEN=1	MLLD=182.973	OALT=C	OID=.	OMAPALT=C	OPOS=33138516
chr1	33138605	33138605	T	C	0.991189	225	227	4	intronic	RBBP4	.	.	.	rs1320511	.	.	.	.	0.97	.	.	.	.	.	.	.	.	.	.	.	.	2126.04	snp	FAO=225	FDP=225	FR=.	FRO=0	FSAF=102	FSAR=123	FSRF=0	FSRR=0	FWDB=0.00621061	FXX=0.00881018	LEN=1	MLLD=213.98	OALT=C	OID=.	OMAPALT=C	OPOS=33138605
chr1	33160878	33160878	C	T	0.979412	333	340	3	exonic	SYNC	.	nonsynonymous SNV	SYNC:NM_001161708:exon2:c.G821A:p.R274Q,SYNC:NM_030786:exon2:c.G821A:p.R274Q	rs360042	.	.	0.9569	.	0.98	.	.	0.1	T	0.811	P	.	.	0.962	P	-2.83	D	3119.4	snp	FAO=333	FDP=333	FR=.	FRO=0	FSAF=216	FSAR=117	FSRF=0	FSRR=0	FWDB=0.000741881	FXX=0.0205876	LEN=1	MLLD=344.809	OALT=T	OID=.	OMAPALT=T	OPOS=33160878
chr1	33161212	33161212	T	C	1	149	149	1	exonic	SYNC	.	nonsynonymous SNV	SYNC:NM_001161708:exon2:c.A487G:p.M163V,SYNC:NM_030786:exon2:c.A487G:p.M163V	rs360041	.	.	0.9569	.	0.98	.	.	0.45	T	0	B	.	.	1	P	2.01	T	1386.64	snp	FAO=144	FDP=144	FR=.	FRO=0	FSAF=89	FSAR=55	FSRF=0	FSRR=0	FWDB=0.0238298	FXX=0.0335548	LEN=1	MLLD=71.2416	OALT=C	OID=.	OMAPALT=C	OPOS=33161212
chr1	33245802	33245802	C	G	0.690402	223	323	2	exonic	YARS	.	synonymous SNV	YARS:NM_003680:exon11:c.G1218C:p.L406L	rs699005	.	.	0.1005	.	0.22	.	.	.	.	.	.	.	.	.	.	.	.	1346.45	snp	FAO=223	FDP=323	FR=.	FRO=100	FSAF=102	FSAR=121	FSRF=40	FSRR=60	FWDB=0.0117102	FXX=0	LEN=1	MLLD=196.484	OALT=G	OID=.	OMAPALT=G	OPOS=33245802
chr1	33276424	33276424	G	A	1	154	154	1	intronic	YARS	.	.	.	rs4951787	.	.	.	.	1	.	.	.	.	.	.	.	.	.	.	.	.	1442.07	snp	FAO=151	FDP=151	FR=.	FRO=0	FSAF=87	FSAR=64	FSRF=0	FSRR=0	FWDB=-0.0415648	FXX=0.0194793	LEN=1	MLLD=184.438	OALT=A	OID=.	OMAPALT=A	OPOS=33276424
chr1	33318634	33318634	G	A	0.983607	60	61	1	intronic	S100PBP	.	.	.	rs785274	.	.	0.9992	.	1	.	.	.	.	.	.	.	.	.	.	.	.	543.42	snp	FAO=59	FDP=60	FR=.	FRO=1	FSAF=34	FSAR=25	FSRF=0	FSRR=1	FWDB=-0.00529927	FXX=0.0163908	LEN=1	MLLD=256.373	OALT=A	OID=.	OMAPALT=A	OPOS=33318634
chr1	33330432	33330432	A	G	1	298	298	1	intronic	FNDC5	.	.	.	rs1284368	.	.	0.9992	.	1	.	.	.	.	.	.	.	.	.	.	.	.	2865.91	snp	FAO=298	FDP=298	FR=.	FRO=0	FSAF=173	FSAR=125	FSRF=0	FSRR=0	FWDB=0.0103733	FXX=0	LEN=1	MLLD=353.938	OALT=G	OID=.	OMAPALT=G	OPOS=33330432
chr1	33360343	33360343	G	A	0.608187	104	171	2	UTR3	TMEM54	NM_033504:c.*63C>T	.	.	rs1053522	.	.	0.0333	.	0.15	.	.	.	.	.	.	.	.	.	.	.	.	554.156	snp	FAO=104	FDP=171	FR=.	FRO=67	FSAF=40	FSAR=64	FSRF=24	FSRR=43	FWDB=0.0169725	FXX=0	LEN=1	MLLD=110.012	OALT=A	OID=.	OMAPALT=A	OPOS=33360343
chr1	33560338	33560338	A	G	0.680365	149	219	1	intronic	AZIN2	.	.	.	rs804428	.	.	0.9448	.	1	.	.	.	.	.	.	.	.	.	.	.	.	893.251	snp	FAO=149	FDP=219	FR=.	FRO=70	FSAF=65	FSAR=84	FSRF=24	FSRR=46	FWDB=-0.00575094	FXX=0	LEN=1	MLLD=243.058	OALT=G	OID=.	OMAPALT=G	OPOS=33560338
chr1	33625275	33625275	C	T	0.685714	96	140	1	intronic	TRIM62	.	.	.	rs35622844	.	.	0.0405	.	0.049	.	.	.	.	.	.	.	.	.	.	.	.	585.989	snp	FAO=96	FDP=140	FR=.	FRO=44	FSAF=71	FSAR=25	FSRF=32	FSRR=12	FWDB=0.0543107	FXX=0	LEN=1	MLLD=135.028	OALT=T	OID=.	OMAPALT=T	OPOS=33625275
chr1	33631069	33631069	C	A	0.680723	113	166	1	intronic	TRIM62	.	.	.	rs2306257	.	.	0.2356	.	0.42	.	.	.	.	.	.	.	.	.	.	.	.	690.834	snp	FAO=115	FDP=166	FR=.	FRO=51	FSAF=73	FSAR=42	FSRF=36	FSRR=15	FWDB=0.180949	FXX=0.00598767	LEN=1	MLLD=125.892	OALT=A	OID=.	OMAPALT=A	OPOS=33631069
chr1	33646950	33646950	A	G	0.314465	50	159	2	exonic	TRIM62	.	synonymous SNV	TRIM62:NM_018207:exon1:c.T84C:p.H28H	rs622407	.	.	0.7871	.	0.83	.	.	.	.	.	.	.	.	.	.	.	.	121.145	snp	FAO=50	FDP=159	FR=.	FRO=109	FSAF=29	FSAR=21	FSRF=43	FSRR=66	FWDB=-0.0173907	FXX=0	LEN=1	MLLD=121.763	OALT=G	OID=.	OMAPALT=G	OPOS=33646950
chr1	33741787	33741787	G	A	1	186	186	2	intronic	ZNF362	.	.	.	rs12743549	.	.	0.2313	.	0.27	.	.	.	.	.	.	.	.	.	.	.	.	1792.36	snp	FAO=187	FDP=187	FR=.	FRO=0	FSAF=136	FSAR=51	FSRF=0	FSRR=0	FWDB=0.00600519	FXX=0	LEN=1	MLLD=222.228	OALT=A	OID=.	OMAPALT=A	OPOS=33741787
chr1	33741895	33741895	G	A	0.990476	208	210	3	intronic	ZNF362	.	.	.	rs12743740	.	.	.	.	0.27	.	.	.	.	.	.	.	.	.	.	.	.	1968.14	snp	FAO=208	FDP=208	FR=.	FRO=0	FSAF=122	FSAR=86	FSRF=0	FSRR=0	FWDB=0.0203862	FXX=0.00952336	LEN=1	MLLD=193.677	OALT=A	OID=.	OMAPALT=A	OPOS=33741895
chr1	33742228	33742228	T	C	1	18	18	1	intronic	ZNF362	.	.	.	rs4475712	.	.	.	.	1	.	.	.	.	.	.	.	.	.	.	.	.	170.856	snp	FAO=18	FDP=18	FR=.	FRO=0	FSAF=5	FSAR=13	FSRF=0	FSRR=0	FWDB=-0.0718719	FXX=0	LEN=1	MLLD=60.2744	OALT=C	OID=.	OMAPALT=C	OPOS=33742228
chr1	33790496	33790496	G	A	1	104	104	1	exonic	PHC2	.	synonymous SNV	PHC2:NM_004427:exon7:c.C942T:p.Y314Y,PHC2:NM_198040:exon14:c.C2547T:p.Y849Y	rs11554674	.	.	0.2472	.	0.27	.	.	.	.	.	.	.	.	.	.	.	.	989.313	snp	FAO=104	FDP=104	FR=.	FRO=0	FSAF=40	FSAR=64	FSRF=0	FSRR=0	FWDB=0.0071128	FXX=0	LEN=1	MLLD=234.258	OALT=A	OID=.	OMAPALT=A	OPOS=33790496
chr1	33799900	33799900	G	A	1	144	144	1	intronic	PHC2	.	.	.	rs12734630	.	.	0.2417	.	0.27	.	.	.	.	.	.	.	.	.	.	.	.	1397.7	snp	FAO=146	FDP=146	FR=.	FRO=0	FSAF=59	FSAR=87	FSRF=0	FSRR=0	FWDB=0.01066	FXX=0	LEN=1	MLLD=296.379	OALT=A	OID=.	OMAPALT=A	OPOS=33799900
chr1	33820134	33820134	C	T	1	71	71	1	exonic	PHC2	.	nonsynonymous SNV	PHC2:NM_198040:exon8:c.G1423A:p.V475M	rs12026290	.	.	0.2417	.	0.28	.	.	0.03	D	0.412	B	0.848	N	0.003	P	1.8	T	687.375	snp	FAO=73	FDP=73	FR=.	FRO=0	FSAF=40	FSAR=33	FSRF=0	FSRR=0	FWDB=0.018238	FXX=0	LEN=1	MLLD=360.588	OALT=T	OID=.	OMAPALT=T	OPOS=33820134
chr1	33832865	33832865	A	G	0.982143	275	280	1	exonic	PHC2	.	synonymous SNV	PHC2:NM_198040:exon6:c.T828C:p.P276P	rs6425816	.	.	0.6671	.	0.88	.	.	.	.	.	.	.	.	.	.	.	.	2732.5	snp	FAO=291	FDP=291	FR=.	FRO=0	FSAF=156	FSAR=135	FSRF=0	FSRR=0	FWDB=0.0128378	FXX=0.0168913	LEN=1	MLLD=233.116	OALT=G	OID=.	OMAPALT=G	OPOS=33832865
chr1	33945192	33945192	T	A	0.634343	314	495	1	exonic	ZSCAN20	.	synonymous SNV	ZSCAN20:NM_145238:exon2:c.T303A:p.T101T	rs16835507	.	.	0.1469	.	0.15	.	.	.	.	.	.	.	.	.	.	.	.	1494.01	snp	FAO=262	FDP=400	FR=.	FRO=138	FSAF=125	FSAR=137	FSRF=59	FSRR=79	FWDB=0.0183757	FXX=0	LEN=1	MLLD=254.257	OALT=A	OID=.	OMAPALT=A	OPOS=33945192
chr1	33956743	33956743	G	A	0.711111	128	180	1	exonic	ZSCAN20	.	synonymous SNV	ZSCAN20:NM_145238:exon6:c.G885A:p.E295E	rs41265903	.	.	0.0486	.	0.06	.	.	.	.	.	.	.	.	.	.	.	.	808.37	snp	FAO=128	FDP=180	FR=.	FRO=52	FSAF=53	FSAR=75	FSRF=22	FSRR=30	FWDB=0.0298062	FXX=0	LEN=1	MLLD=105.726	OALT=A	OID=.	OMAPALT=A	OPOS=33956743
chr1	33957130	33957130	C	A	0.354701	83	234	2	exonic	ZSCAN20	.	synonymous SNV	ZSCAN20:NM_145238:exon6:c.C1272A:p.A424A	rs3795419	.	.	0.1722	.	0.39	.	.	.	.	.	.	.	.	.	.	.	.	230.934	snp	FAO=83	FDP=234	FR=.	FRO=151	FSAF=39	FSAR=44	FSRF=85	FSRR=66	FWDB=0.044078	FXX=0	LEN=1	MLLD=206.233	OALT=A	OID=.	OMAPALT=A	OPOS=33957130
chr1	33957152	33957152	T	G	0.977273	215	220	1	exonic	ZSCAN20	.	nonsynonymous SNV	ZSCAN20:NM_145238:exon6:c.T1294G:p.Y432D	rs4403594	.	.	0.997	.	1	.	.	1	T	0	B	0	N	1	P	4.7	T	2218.93	snp	FAO=233	FDP=233	FR=.	FRO=0	FSAF=122	FSAR=111	FSRF=0	FSRR=0	FWDB=0.0024077	FXX=0.00427332	LEN=1	MLLD=171.502	OALT=G	OID=.	OMAPALT=G	OPOS=33957152
chr1	33960062	33960062	A	G	1	272	272	1	exonic	ZSCAN20	.	synonymous SNV	ZSCAN20:NM_145238:exon8:c.A2118G:p.A706A	rs9943259	.	.	0.7884	.	0.85	.	.	.	.	.	.	.	.	.	.	.	.	2624.49	snp	FAO=274	FDP=274	FR=.	FRO=0	FSAF=110	FSAR=164	FSRF=0	FSRR=0	FWDB=0.0160543	FXX=0	LEN=1	MLLD=152.374	OALT=G	OID=.	OMAPALT=G	OPOS=33960062
chr1	33961147	33961147	T	G	1	260	260	1	UTR3	ZSCAN20	NM_145238:c.*71T>G	.	.	rs3795420	.	.	.	.	0.85	.	.	.	.	.	.	.	.	.	.	.	.	2506.01	snp	FAO=260	FDP=260	FR=.	FRO=0	FSAF=140	FSAR=120	FSRF=0	FSRR=0	FWDB=0.0190032	FXX=0	LEN=1	MLLD=69.6183	OALT=G	OID=.	OMAPALT=G	OPOS=33961147
chr1	33985353	33985353	C	G	0.314286	88	280	3	intronic	CSMD2	.	.	.	rs2641959	.	.	.	.	0.73	.	.	.	.	.	.	.	.	.	.	.	.	213.146	snp	FAO=90	FDP=282	FR=.	FRO=192	FSAF=47	FSAR=43	FSRF=93	FSRR=99	FWDB=0.0367796	FXX=0	LEN=1	MLLD=152.663	OALT=G	OID=.	OMAPALT=G	OPOS=33985353
chr1	34071434	34071434	C	T	0.997118	346	347	1	intronic	CSMD2	.	.	.	rs1874044	.	.	0.576	.	0.72	.	.	.	.	.	.	.	.	.	.	.	.	3325.1	snp	FAO=346	FDP=346	FR=.	FRO=0	FSAF=198	FSAR=148	FSRF=0	FSRR=0	FWDB=-0.0444408	FXX=0.00288176	LEN=1	MLLD=162.738	OALT=T	OID=.	OMAPALT=T	OPOS=34071434
chr1	34071525	34071525	C	T	1	305	305	1	exonic	CSMD2	.	nonsynonymous SNV	CSMD2:NM_052896:exon42:c.G6287A:p.R2096K	rs1874045	.	.	0.5759	.	0.7	.	.	.	.	.	.	.	.	.	.	.	.	3271.93	snp	FAO=345	FDP=345	FR=.	FRO=0	FSAF=165	FSAR=180	FSRF=0	FSRR=0	FWDB=-0.0497545	FXX=0	LEN=1	MLLD=293.115	OALT=T	OID=.	OMAPALT=T	OPOS=34071525
chr1	34164507	34164507	G	T	0.173077	27	156	5	exonic	CSMD2	.	synonymous SNV	CSMD2:NM_001281956:exon24:c.C3771A:p.P1257P,CSMD2:NM_052896:exon24:c.C3651A:p.P1217P	.	.	.	.	.	.	.	.	.	.	.	.	.	.	.	.	.	.	19.6311	snp	FAO=27	FDP=162	FR=.	FRO=135	FSAF=23	FSAR=4	FSRF=10	FSRR=125	FWDB=0.0790245	FXX=0.0121944	LEN=1	MLLD=39.5594	OALT=T	OID=.	OMAPALT=T	OPOS=34164507
chr1	34189917	34189917	C	T	1	126	126	1	intronic	CSMD2	.	.	.	rs519370	.	.	0.6497	.	1	.	.	.	.	.	.	.	.	.	.	.	.	1205.06	snp	FAO=126	FDP=126	FR=.	FRO=0	FSAF=60	FSAR=66	FSRF=0	FSRR=0	FWDB=-0.0227944	FXX=0	LEN=1	MLLD=180.04	OALT=T	OID=.	OMAPALT=T	OPOS=34189917
chr1	34189958	34189958	G	-	0.97541	119	122	4	intronic	CSMD2	.	.	.	rs11346874	.	.	.	.	1	.	.	.	.	.	.	.	.	.	.	.	.	672.793	del	FAO=122	FDP=122	FR=.	FRO=0	FSAF=57	FSAR=65	FSRF=0	FSRR=0	FWDB=0.0377062	FXX=0	LEN=1	MLLD=23.5503	OALT=-	OID=.	OMAPALT=A	OPOS=34189958
chr1	34329897	34329897	T	C	0.994318	175	176	1	exonic	HMGB4	.	synonymous SNV	HMGB4:NM_145205:exon2:c.T105C:p.Y35Y	rs911218	.	.	0.9545	.	1	.	.	.	.	.	.	.	.	.	.	.	.	1677.31	snp	FAO=175	FDP=175	FR=.	FRO=0	FSAF=37	FSAR=138	FSRF=0	FSRR=0	FWDB=-0.00774498	FXX=0.0056815	LEN=1	MLLD=367.385	OALT=C	OID=.	OMAPALT=C	OPOS=34329897
chr1	35223345	35223345	G	A	0.418033	51	122	2	exonic	GJB5	.	synonymous SNV	GJB5:NM_005268:exon2:c.G414A:p.K138K	rs3738345	.	.	0.2506	.	0.48	.	.	.	.	.	.	.	.	.	.	.	.	187.436	snp	FAO=52	FDP=123	FR=.	FRO=71	FSAF=21	FSAR=31	FSRF=25	FSRR=46	FWDB=-0.0497477	FXX=0	LEN=1	MLLD=63.9358	OALT=A	OID=.	OMAPALT=A	OPOS=35223345
chr1	35251229	35251229	G	A	0.661765	90	136	2	UTR3	GJB3	NM_024009:c.*53G>A,NM_001005752:c.*53G>A	.	.	rs476220	.	.	.	.	0.66	.	.	.	.	.	.	.	.	.	.	.	.	523.997	snp	FAO=90	FDP=136	FR=.	FRO=46	FSAF=34	FSAR=56	FSRF=8	FSRR=38	FWDB=0.0075878	FXX=0	LEN=1	MLLD=73.903	OALT=A	OID=.	OMAPALT=A	OPOS=35251229
chr1	35259946	35259946	G	A	0.553398	171	309	1	exonic	GJA4	.	synonymous SNV	GJA4:NM_002060:exon2:c.G132A:p.V44V	rs1764389	.	.	0.2015	.	0.48	.	.	.	.	.	.	.	.	.	.	.	.	817.67	snp	FAO=171	FDP=308	FR=.	FRO=137	FSAF=68	FSAR=103	FSRF=68	FSRR=69	FWDB=0.00731177	FXX=0.00323614	LEN=1	MLLD=248.395	OALT=A	OID=.	OMAPALT=A	OPOS=35259946
chr1	35259961	35259961	A	G	0.996678	300	301	2	exonic	GJA4	.	synonymous SNV	GJA4:NM_002060:exon2:c.A147G:p.Q49Q	rs1764390	.	.	0.647	.	0.85	.	.	.	.	.	.	.	.	.	.	.	.	2848.06	snp	FAO=299	FDP=299	FR=.	FRO=0	FSAF=128	FSAR=171	FSRF=0	FSRR=0	FWDB=-0.0114851	FXX=0.0066443	LEN=1	MLLD=70.4606	OALT=G	OID=.	OMAPALT=G	OPOS=35259961
chr1	35260769	35260769	C	T	0.622449	61	98	5	exonic	GJA4	.	nonsynonymous SNV	GJA4:NM_002060:exon2:c.C955T:p.P319S	rs1764391	.	.	0.3027	.	0.58	.	.	0.2	T	0	B	0.088	N	1	P	-4.25	D	336.066	snp	FAO=61	FDP=98	FR=.	FRO=37	FSAF=24	FSAR=37	FSRF=11	FSRR=26	FWDB=-0.00643293	FXX=0.0297	LEN=1	MLLD=324.493	OALT=T	OID=.	OMAPALT=T	OPOS=35260769
chr1	35470877	35470877	A	T	0.619835	75	121	1	intronic	ZMYM6	.	.	.	rs10158284	.	.	0.029	.	0.41	.	.	.	.	.	.	.	.	.	.	.	.	400.033	snp	FAO=73	FDP=118	FR=.	FRO=45	FSAF=31	FSAR=42	FSRF=22	FSRR=23	FWDB=0.01467	FXX=0.0247913	LEN=1	MLLD=163.687	OALT=T	OID=.	OMAPALT=T	OPOS=35470877
chr1	35562965	35562965	G	A	1	43	43	1	exonic	ZMYM1	.	nonsynonymous SNV	ZMYM1:NM_001289089:exon4:c.G217A:p.V73M,ZMYM1:NM_024772:exon4:c.G217A:p.V73M,ZMYM1:NM_001289088:exon5:c.G217A:p.V73M,ZMYM1:NM_001289090:exon5:c.G217A:p.V73M	rs2971408	.	.	0.9256	.	0.93	.	.	0.29	T	0.001	B	0.023	N	0	P	2.54	T	401.899	snp	FAO=43	FDP=43	FR=.	FRO=0	FSAF=24	FSAR=19	FSRF=0	FSRR=0	FWDB=-0.000461091	FXX=0	LEN=1	MLLD=229.643	OALT=A	OID=.	OMAPALT=A	OPOS=35562965
chr1	35563206	35563206	C	G	0.237288	14	59	2	intronic	ZMYM1	.	.	.	rs6658571	.	.	0.8891	.	0.89	.	.	.	.	.	.	.	.	.	.	.	.	27.639	snp	FAO=14	FDP=59	FR=.	FRO=45	FSAF=5	FSAR=9	FSRF=19	FSRR=26	FWDB=0.021421	FXX=0	LEN=1	MLLD=194.281	OALT=G	OID=.	OMAPALT=G	OPOS=35563206
chr1	35576145	35576145	C	T	1	102	102	2	intronic	ZMYM1	.	.	.	rs2935955	.	.	.	.	0.93	.	.	.	.	.	.	.	.	.	.	.	.	968.651	snp	FAO=102	FDP=102	FR=.	FRO=0	FSAF=7	FSAR=95	FSRF=0	FSRR=0	FWDB=0.0111738	FXX=0	LEN=1	MLLD=135.606	OALT=T	OID=.	OMAPALT=T	OPOS=35576145
chr1	35654765	35654765	G	A	0.640449	57	89	1	intronic	SFPQ	.	.	.	rs2088481	.	.	0.0249	.	0.67	.	.	.	.	.	.	.	.	.	.	.	.	326.687	snp	FAO=57	FDP=89	FR=.	FRO=32	FSAF=31	FSAR=26	FSRF=16	FSRR=16	FWDB=0.0032959	FXX=0	LEN=1	MLLD=88.8622	OALT=A	OID=.	OMAPALT=A	OPOS=35654765
chr1	35654777	35654777	G	A	0.640449	57	89	2	intronic	SFPQ	.	.	.	rs2088482	.	.	0.0249	.	0.67	.	.	.	.	.	.	.	.	.	.	.	.	326.689	snp	FAO=57	FDP=89	FR=.	FRO=32	FSAF=31	FSAR=26	FSRF=16	FSRR=16	FWDB=-0.0603015	FXX=0	LEN=1	MLLD=169.785	OALT=A	OID=.	OMAPALT=A	OPOS=35654777
chr1	35656087	35656090	AATC	-	0.418803	49	117	0	intronic	SFPQ	.	.	.	rs149663065	.	.	0.0101	.	0.11	.	.	.	.	.	.	.	.	.	.	.	.	50	del	.	.	FR=.	.	.	.	.	.	.	.	LEN=4	.	OALT=-	OID=.	OMAPALT=T	OPOS=35656087
chr1	35656664	35656664	G	A	0.683871	106	155	2	intronic	SFPQ	.	.	.	rs11264115	.	.	.	.	0.67	.	.	.	.	.	.	.	.	.	.	.	.	637.305	snp	FAO=106	FDP=155	FR=.	FRO=49	FSAF=38	FSAR=68	FSRF=21	FSRR=28	FWDB=-0.0516999	FXX=0	LEN=1	MLLD=64.7217	OALT=A	OID=.	OMAPALT=A	OPOS=35656664
chr1	35835740	35835740	A	G	0.638298	150	235	1	intronic	ZMYM4	.	.	.	rs12027359	.	.	0.0105	.	0.25	.	.	.	.	.	.	.	.	.	.	.	.	848.431	snp	FAO=151	FDP=234	FR=.	FRO=83	FSAF=63	FSAR=88	FSRF=36	FSRR=47	FWDB=0.00413836	FXX=0.00425514	LEN=1	MLLD=306.953	OALT=G	OID=.	OMAPALT=G	OPOS=35835740
chr1	35864571	35864571	A	G	0.651163	112	172	2	exonic	ZMYM4	.	synonymous SNV	ZMYM4:NM_005095:exon22:c.A3360G:p.Q1120Q	rs12040345	.	.	0.0105	.	0.36	.	.	.	.	.	.	.	.	0	P	.	.	639.146	snp	FAO=112	FDP=172	FR=.	FRO=60	FSAF=54	FSAR=58	FSRF=24	FSRR=36	FWDB=0.00432123	FXX=0	LEN=1	MLLD=70.5017	OALT=G	OID=.	OMAPALT=G	OPOS=35864571
chr1	35900615	35900615	A	G	0.580952	61	105	1	exonic	KIAA0319L	.	synonymous SNV	KIAA0319L:NM_024874:exon21:c.T3030C:p.D1010D	rs3814302	.	.	0.0331	.	0.79	.	.	.	.	.	.	.	.	.	.	.	.	321.688	snp	FAO=62	FDP=105	FR=.	FRO=43	FSAF=35	FSAR=27	FSRF=12	FSRR=31	FWDB=-0.0252281	FXX=0	LEN=1	MLLD=195.162	OALT=G	OID=.	OMAPALT=G	OPOS=35900615
chr1	35908451	35908451	T	C	0.694678	248	357	1	intronic	KIAA0319L	.	.	.	rs2275247	.	.	.	.	0.77	.	Name=Systemic lupus erythematosus and Systemic sclerosis	.	.	.	.	.	.	.	.	.	.	1493.67	snp	FAO=246	FDP=355	FR=.	FRO=109	FSAF=146	FSAR=100	FSRF=79	FSRR=30	FWDB=0.00692424	FXX=0.00560208	LEN=1	MLLD=150.385	OALT=C	OID=.	OMAPALT=C	OPOS=35908451
chr1	35919178	35919178	T	C	0.644068	152	236	1	exonic	KIAA0319L	.	synonymous SNV	KIAA0319L:NM_024874:exon12:c.A1893G:p.S631S	rs16837364	.	.	0.009	.	0.13	.	.	.	.	.	.	.	.	.	.	.	.	860.032	snp	FAO=153	FDP=236	FR=.	FRO=83	FSAF=66	FSAR=87	FSRF=36	FSRR=47	FWDB=-0.0103744	FXX=0	LEN=1	MLLD=81.4359	OALT=C	OID=.	OMAPALT=C	OPOS=35919178
chr1	35925861	35925861	C	A	1	21	21	1	intronic	KIAA0319L	.	.	.	rs2819002	.	.	0.9493	.	1	.	.	.	.	.	.	.	.	.	.	.	.	239.875	snp	FAO=26	FDP=26	FR=.	FRO=0	FSAF=15	FSAR=11	FSRF=0	FSRR=0	FWDB=0.0189511	FXX=0	LEN=1	MLLD=137.826	OALT=A	OID=.	OMAPALT=A	OPOS=35925861
chr1	36030912	36030912	C	T	0.50431	117	232	4	exonic	NCDN	.	nonsynonymous SNV	NCDN:NM_001014841:exon7:c.C1787T:p.P596L,NCDN:NM_014284:exon7:c.C1838T:p.P613L,NCDN:NM_001014839:exon8:c.C1838T:p.P613L	rs148888595	.	ID=COSM1639857,COSM1639858;OCCURENCE=1(large_intestine),1(stomach)	.	.	0.0002	.	.	0.05	D	0.904	P	0	D	1	D	.	.	509.445	snp	FAO=118	FDP=233	FR=.	FRO=115	FSAF=88	FSAR=30	FSRF=53	FSRR=62	FWDB=0.0057184	FXX=0	LEN=1	MLLD=188.473	OALT=T	OID=.	OMAPALT=T	OPOS=36030912
chr1	36074754	36074754	C	T	0.650909	179	275	3	intronic	PSMB2	.	.	.	rs61627261	.	.	.	.	0.15	.	.	.	.	.	.	.	.	.	.	.	.	1019.92	snp	FAO=179	FDP=274	FR=.	FRO=95	FSAF=72	FSAR=107	FSRF=39	FSRR=56	FWDB=0.0111603	FXX=0.00363623	LEN=1	MLLD=218.302	OALT=T	OID=.	OMAPALT=T	OPOS=36074754
chr1	36205166	36205166	A	G	0.968	121	125	2	intronic	CLSPN	.	.	.	rs577483	.	.	0.8664	.	0.87	.	.	.	.	.	.	.	.	.	.	.	.	1092.45	snp	FAO=121	FDP=125	FR=.	FRO=4	FSAF=84	FSAR=37	FSRF=2	FSRR=2	FWDB=0.0661434	FXX=0	LEN=1	MLLD=72.9883	OALT=G	OID=.	OMAPALT=G	OPOS=36205166
chr1	36216835	36216835	C	T	1	56	56	1	intronic	CLSPN	.	.	.	rs535638	.	.	0.8663	.	0.87	.	.	.	.	.	.	.	.	.	.	.	.	531.507	snp	FAO=56	FDP=56	FR=.	FRO=0	FSAF=42	FSAR=14	FSRF=0	FSRR=0	FWDB=-0.0245207	FXX=0	LEN=1	MLLD=304.049	OALT=T	OID=.	OMAPALT=T	OPOS=36216835
chr1	36316571	36316571	A	C	1	185	185	1	exonic	AGO4	.	synonymous SNV	AGO4:NM_017629:exon17:c.A2394C:p.S798S	rs4652895	.	.	0.8593	.	0.86	.	.	.	.	.	.	.	.	.	.	.	.	1770.66	snp	FAO=185	FDP=185	FR=.	FRO=0	FSAF=67	FSAR=118	FSRF=0	FSRR=0	FWDB=-0.00601293	FXX=0	LEN=1	MLLD=265.023	OALT=C	OID=.	OMAPALT=C	OPOS=36316571
chr1	36553673	36553673	A	G	0.994737	189	190	1	exonic	TEKT2	.	synonymous SNV	TEKT2:NM_014466:exon10:c.A1179G:p.T393T	rs399393	.	.	0.9184	.	1	.	.	.	.	.	.	.	.	.	.	.	.	1822.65	snp	FAO=189	FDP=189	FR=.	FRO=0	FSAF=87	FSAR=102	FSRF=0	FSRR=0	FWDB=0.0271811	FXX=0.00526288	LEN=1	MLLD=124.781	OALT=G	OID=.	OMAPALT=G	OPOS=36553673
chr1	36563158	36563158	C	A	0.671756	88	131	8	UTR3	COL8A2	NM_005202:c.*12G>T,NM_001294347:c.*12G>T	.	.	rs3738360	.	.	0.9083	.	0.91	.	.	.	.	.	.	.	.	.	.	.	.	528.512	snp	FAO=89	FDP=132	FR=.	FRO=43	FSAF=47	FSAR=42	FSRF=7	FSRR=36	FWDB=-0.000535153	FXX=0	LEN=1	MLLD=239.633	OALT=A	OID=.	OMAPALT=A	OPOS=36563158
chr1	36564629	36564630	GC	-	#VALUE!	11;3	26	4;4	exonic	COL8A2	.	frameshift deletion	COL8A2:NM_001294347:exon4:c.457_458del:p.A153fs,COL8A2:NM_005202:exon4:c.652_653del:p.A218fs	.	.	.	.	.	.	.	.	.	.	.	.	.	.	.	.	.	.	182.772	del;snp	FAO=19,1	FDP=20	FR=.,.	FRO=0	FSAF=5,1	FSAR=14,0	FSRF=0	FSRR=0	FWDB=0.0492506,0.0988553	FXX=0.230681	LEN=2,1	MLLD=29.5996,8.82795	OALT=-,G	OID=.,.	OMAPALT=G,GGG	OPOS=36564629,36564630
chr1	36565175	36565175	G	A	0.407767	42	103	2	intronic	COL8A2	.	.	.	rs66899567	.	.	.	.	0.24	.	.	.	.	.	.	.	.	.	.	.	.	146.771	snp	FAO=42	FDP=103	FR=.	FRO=61	FSAF=20	FSAR=22	FSRF=41	FSRR=20	FWDB=0.0321999	FXX=0	LEN=1	MLLD=64.2148	OALT=A	OID=.	OMAPALT=A	OPOS=36565175
chr1	36602943	36602943	C	T	0.777027	115	148	1	intronic	TRAPPC3	.	.	.	rs2231318	.	.	0.7476	.	0.85	.	.	.	.	.	.	.	.	.	.	.	.	1459.49	snp	FAO=153	FDP=153	FR=.	FRO=0	FSAF=59	FSAR=94	FSRF=0	FSRR=0	FWDB=-0.0124777	FXX=0	LEN=1	MLLD=171.272	OALT=T	OID=.	OMAPALT=T	OPOS=36602943
chr1	36605478	36605478	A	G	0.717557	94	131	1	intronic	TRAPPC3	.	.	.	rs2231312	.	.	.	.	0.24	.	.	.	.	.	.	.	.	.	.	.	.	598.179	snp	FAO=94	FDP=131	FR=.	FRO=37	FSAF=51	FSAR=43	FSRF=26	FSRR=11	FWDB=0.0114866	FXX=0	LEN=1	MLLD=73.1698	OALT=G	OID=.	OMAPALT=G	OPOS=36605478
chr1	36642420	36642420	T	C	1	70	70	1	exonic	MAP7D1	.	synonymous SNV	MAP7D1:NM_001286365:exon7:c.T1245C:p.S415S,MAP7D1:NM_018067:exon8:c.T1356C:p.S452S,MAP7D1:NM_001286366:exon9:c.T1260C:p.S420S	rs475591	.	.	0.5797	.	0.93	.	.	.	.	.	.	.	.	1	P	.	.	677.134	snp	FAO=70	FDP=70	FR=.	FRO=0	FSAF=34	FSAR=36	FSRF=0	FSRR=0	FWDB=0.00927688	FXX=0	LEN=1	MLLD=108.484	OALT=C	OID=.	OMAPALT=C	OPOS=36642420
chr1	36643701	36643703	AGA	-	0.353383	47	133	2	exonic	MAP7D1	.	nonframeshift deletion	MAP7D1:NM_001286365:exon8:c.1496_1498del:p.499_500del,MAP7D1:NM_018067:exon9:c.1607_1609del:p.536_537del,MAP7D1:NM_001286366:exon10:c.1511_1513del:p.504_505del	rs141305015	.	ID=COSM1342273;OCCURENCE=1(large_intestine)	0.0517	.	0.2	.	.	.	.	.	.	.	.	.	.	.	.	27.8792	del	FAO=49	FDP=133	FR=.	FRO=84	FSAF=20	FSAR=29	FSRF=41	FSRR=43	FWDB=-0.0124587	FXX=0	LEN=3	MLLD=226.565	OALT=-	OID=.	OMAPALT=G	OPOS=36643701
chr1	36752433	36752433	C	T	0.992857	278	280	2	exonic	THRAP3	.	nonsynonymous SNV	THRAP3:NM_005119:exon4:c.C602T:p.A201V	rs6425977	.	.	0.8778	.	0.95	.	.	0.15	T	0.103	B	0.132	N	0.263	P	2.54	T	2643	snp	FAO=278	FDP=278	FR=.	FRO=0	FSAF=138	FSAR=140	FSRF=0	FSRR=0	FWDB=0.00203109	FXX=0.0071426	LEN=1	MLLD=320.025	OALT=T	OID=.	OMAPALT=T	OPOS=36752433
chr1	36759619	36759619	C	T	0.346491	79	228	1	intronic	THRAP3	.	.	.	rs142882410	.	.	.	.	0.005	.	.	.	.	.	.	.	.	.	.	.	.	213.229	snp	FAO=79	FDP=228	FR=.	FRO=149	FSAF=44	FSAR=35	FSRF=78	FSRR=71	FWDB=0.0652615	FXX=0	LEN=1	MLLD=72.4994	OALT=T	OID=.	OMAPALT=T	OPOS=36759619
chr1	36762396	36762396	C	T	0.950704	135	142	2	intronic	THRAP3	.	.	.	rs1566589	.	.	0.9992	.	1	.	.	.	.	.	.	.	.	.	.	.	.	1205.65	snp	FAO=136	FDP=142	FR=.	FRO=6	FSAF=62	FSAR=74	FSRF=5	FSRR=1	FWDB=0.0917707	FXX=0.00699252	LEN=1	MLLD=55.3492	OALT=T	OID=.	OMAPALT=T	OPOS=36762396
chr1	36773405	36773405	T	G	1	210	210	1	exonic	SH3D21	.	synonymous SNV	SH3D21:NM_024676:exon3:c.T138G:p.P46P,SH3D21:NM_001162530:exon6:c.T471G:p.P157P	rs35343437	.	.	0.4925	.	0.72	.	.	.	.	.	.	.	.	.	.	.	.	2024.77	snp	FAO=210	FDP=210	FR=.	FRO=0	FSAF=135	FSAR=75	FSRF=0	FSRR=0	FWDB=0.0266571	FXX=0	LEN=1	MLLD=271.78	OALT=G	OID=.	OMAPALT=G	OPOS=36773405
chr1	36785270	36785270	C	T	0.582996	144	247	1	intronic	SH3D21	.	.	.	rs2282431	.	.	0.2445	.	0.72	.	.	.	.	.	.	.	.	.	.	.	.	730.702	snp	FAO=144	FDP=246	FR=.	FRO=102	FSAF=83	FSAR=61	FSRF=64	FSRR=38	FWDB=0.0754255	FXX=0.00404842	LEN=1	MLLD=163.367	OALT=T	OID=.	OMAPALT=T	OPOS=36785270
chr1	36927733	36927733	G	A	0.990291	204	206	3	exonic	MRPS15	.	synonymous SNV	MRPS15:NM_031280:exon3:c.C207T:p.P69P	rs7065	.	.	0.929	.	1	.	.	.	.	.	.	.	.	.	.	.	.	1954.26	snp	FAO=207	FDP=207	FR=.	FRO=0	FSAF=128	FSAR=79	FSRF=0	FSRR=0	FWDB=-0.0168657	FXX=0.00480746	LEN=1	MLLD=61.9222	OALT=A	OID=.	OMAPALT=A	OPOS=36927733
chr1	36935408	36935408	C	T	0.581028	147	253	1	exonic	CSF3R	.	nonsynonymous SNV	CSF3R:NM_000760:exon11:c.G1319A:p.R440Q,CSF3R:NM_156039:exon11:c.G1319A:p.R440Q,CSF3R:NM_172313:exon11:c.G1319A:p.R440Q	rs3918020	.	.	0.0048	.	0.011	.	.	0.59	T	0.18	B	0.907	N	1	N	0.59	T	739.404	snp	FAO=147	FDP=253	FR=.	FRO=106	FSAF=71	FSAR=76	FSRF=46	FSRR=60	FWDB=0.0236417	FXX=0.00393685	LEN=1	MLLD=71.9093	OALT=T	OID=.	OMAPALT=T	OPOS=36935408
chr1	36937059	36937059	A	G	1	182	182	1	exonic	CSF3R	.	synonymous SNV	CSF3R:NM_000760:exon10:c.T1260C:p.T420T,CSF3R:NM_156039:exon10:c.T1260C:p.T420T,CSF3R:NM_172313:exon10:c.T1260C:p.T420T	rs3917981	.	.	0.5535	.	0.74	.	.	.	.	.	.	.	.	1	P	.	.	1820.83	snp	FAO=190	FDP=190	FR=.	FRO=0	FSAF=106	FSAR=84	FSRF=0	FSRR=0	FWDB=0.00388458	FXX=0	LEN=1	MLLD=291.017	OALT=G	OID=.	OMAPALT=G	OPOS=36937059
chr1	36937065	36937065	A	G	0.994624	185	186	1	exonic	CSF3R	.	synonymous SNV	CSF3R:NM_000760:exon10:c.T1254C:p.R418R,CSF3R:NM_156039:exon10:c.T1254C:p.R418R,CSF3R:NM_172313:exon10:c.T1254C:p.R418R	rs3917980	.	.	0.3487	.	0.41	.	.	.	.	.	.	.	.	0.06	P	.	.	1820.53	snp	FAO=189	FDP=189	FR=.	FRO=0	FSAF=106	FSAR=83	FSRF=0	FSRR=0	FWDB=-0.00598238	FXX=0.00526288	LEN=1	MLLD=199.241	OALT=G	OID=.	OMAPALT=G	OPOS=36937065
chr1	37282884	37282884	C	T	0.287273	79	275	1	intronic	GRIK3	.	.	.	rs3012032	.	.	0.1445	.	0.37	.	.	.	.	.	.	.	.	.	.	.	.	160.076	snp	FAO=79	FDP=274	FR=.	FRO=195	FSAF=44	FSAR=35	FSRF=97	FSRR=98	FWDB=-0.0235746	FXX=0.00363623	LEN=1	MLLD=242.093	OALT=T	OID=.	OMAPALT=T	OPOS=37282884
chr1	38003409	38003409	A	G	0.321199	150	467	1	exonic	SNIP1	.	synonymous SNV	SNIP1:NM_024700:exon4:c.T1131C:p.S377S	.	.	.	.	.	.	.	.	.	.	.	.	.	.	.	.	.	.	317.372	snp	FAO=131	FDP=400	FR=.	FRO=269	FSAF=51	FSAR=80	FSRF=153	FSRR=116	FWDB=-0.00630188	FXX=0	LEN=1	MLLD=237.064	OALT=G	OID=.	OMAPALT=G	OPOS=38003409
chr1	38006359	38006359	A	G	0.996	249	250	4	intronic	SNIP1	.	.	.	rs2174769	.	.	0.8458	.	0.97	.	.	.	.	.	.	.	.	.	.	.	.	2376.04	snp	FAO=249	FDP=249	FR=.	FRO=0	FSAF=147	FSAR=102	FSRF=0	FSRR=0	FWDB=-0.00790965	FXX=0.00399984	LEN=1	MLLD=64.8192	OALT=G	OID=.	OMAPALT=G	OPOS=38006359
chr1	38030696	38030696	T	C	1	179	179	2	UTR3	DNALI1	NM_003462:c.*34T>C	.	.	rs6619	.	.	0.4398	.	0.61	.	.	.	.	.	.	.	.	.	.	.	.	1723.15	snp	FAO=179	FDP=179	FR=.	FRO=0	FSAF=78	FSAR=101	FSRF=0	FSRR=0	FWDB=0.00871847	FXX=0	LEN=1	MLLD=64.252	OALT=C	OID=.	OMAPALT=C	OPOS=38030696
chr1	38049552	38049552	C	G	1	101	101	4	intronic	GNL2	.	.	.	rs6426024	.	.	0.8445	.	0.97	.	.	.	.	.	.	.	.	.	.	.	.	961.332	snp	FAO=101	FDP=101	FR=.	FRO=0	FSAF=53	FSAR=48	FSRF=0	FSRR=0	FWDB=-0.00640349	FXX=0	LEN=1	MLLD=340.338	OALT=G	OID=.	OMAPALT=G	OPOS=38049552
chr1	38148765	38148765	A	G	1	163	163	1	UTR3	C1orf109	NM_017850:c.*30T>C,NM_001303030:c.*30T>C,NM_001303031:c.*30T>C	.	.	rs684260	.	.	0.745	.	0.97	.	.	.	.	.	.	.	.	.	.	.	.	1555.72	snp	FAO=163	FDP=163	FR=.	FRO=0	FSAF=83	FSAR=80	FSRF=0	FSRR=0	FWDB=-0.0182088	FXX=0	LEN=1	MLLD=67.328	OALT=G	OID=.	OMAPALT=G	OPOS=38148765
chr1	38227086	38227086	A	T	0.994709	188	189	2	exonic	EPHA10	.	nonsynonymous SNV	EPHA10:NM_001099439:exon3:c.T841A:p.F281I,EPHA10:NM_173641:exon3:c.T841A:p.F281I	rs4653328	.	.	0.2717	.	0.48	.	.	0.34	T	0.003	B	0.889	N	0	P	4.58	T	1791.72	snp	FAO=188	FDP=188	FR=.	FRO=0	FSAF=120	FSAR=68	FSRF=0	FSRR=0	FWDB=0.0463914	FXX=0.00529073	LEN=1	MLLD=60.767	OALT=T	OID=.	OMAPALT=T	OPOS=38227086
chr1	38272660	38272660	G	A	0.970149	130	134	4	intronic	YRDC	.	.	.	rs2291297	.	.	0.2871	.	0.38	.	.	.	.	.	.	.	.	.	.	.	.	1259.89	snp	FAO=137	FDP=140	FR=.	FRO=3	FSAF=69	FSAR=68	FSRF=3	FSRR=0	FWDB=0.0958456	FXX=0	LEN=1	MLLD=52.8351	OALT=A	OID=.	OMAPALT=A	OPOS=38272660
chr1	38289383	38289383	T	C	1	176	176	1	exonic	MTF1	.	synonymous SNV	MTF1:NM_005955:exon8:c.A1170G:p.T390T	rs12751325	.	.	0.2898	.	0.39	.	.	.	.	.	.	.	.	.	.	.	.	1686.31	snp	FAO=176	FDP=176	FR=.	FRO=0	FSAF=85	FSAR=91	FSRF=0	FSRR=0	FWDB=0.0139219	FXX=0	LEN=1	MLLD=254.668	OALT=C	OID=.	OMAPALT=C	OPOS=38289383
chr1	38305795	38305795	G	A	0.310427	131	422	4	exonic	MTF1	.	synonymous SNV	MTF1:NM_005955:exon3:c.C444T:p.P148P	.	.	.	.	.	.	.	.	.	.	.	.	.	.	.	.	.	.	276.027	snp	FAO=124	FDP=400	FR=.	FRO=276	FSAF=70	FSAR=54	FSRF=120	FSRR=156	FWDB=-0.00848002	FXX=0	LEN=1	MLLD=351.551	OALT=A	OID=.	OMAPALT=A	OPOS=38305795
chr1	38327982	38327982	G	T	0.992806	138	139	1	UTR3	INPP5B	NM_005540:c.*5C>A,NM_001297434:c.*5C>A	.	.	rs3843	.	.	0.7036	.	0.79	.	.	.	.	.	.	.	.	.	.	.	.	1311.56	snp	FAO=138	FDP=138	FR=.	FRO=0	FSAF=78	FSAR=60	FSRF=0	FSRR=0	FWDB=0.0379619	FXX=0.00719373	LEN=1	MLLD=87.693	OALT=T	OID=.	OMAPALT=T	OPOS=38327982
chr1	38338795	38338795	A	G	1	119	119	1	exonic	INPP5B	.	nonsynonymous SNV	INPP5B:NM_001297434:exon13:c.T1502C:p.M501T,INPP5B:NM_005540:exon19:c.T1994C:p.M665T	rs11488569	.	.	0.7037	.	0.79	.	.	0.65	T	0	B	0.944	N	1	P	-2.92	D	1158.44	snp	FAO=120	FDP=120	FR=.	FRO=0	FSAF=57	FSAR=63	FSRF=0	FSRR=0	FWDB=-0.00836753	FXX=0	LEN=1	MLLD=218.051	OALT=G	OID=.	OMAPALT=G	OPOS=38338795
chr1	38411445	38411445	G	A	0.99	99	100	1	exonic	INPP5B	.	synonymous SNV	INPP5B:NM_005540:exon3:c.C135T:p.H45H	rs871524	.	.	0.3087	.	0.44	.	.	.	.	.	.	.	.	.	.	.	.	957.854	snp	FAO=99	FDP=99	FR=.	FRO=0	FSAF=53	FSAR=46	FSRF=0	FSRR=0	FWDB=0.0920242	FXX=0.009999	LEN=1	MLLD=67.9575	OALT=A	OID=.	OMAPALT=A	OPOS=38411445
chr1	38423853	38423853	G	C	0.995536	223	224	1	UTR3	SF3A3	NM_006802:c.*5C>G	.	.	rs9293	.	.	0.8624	.	1	.	.	.	.	.	.	.	.	.	.	.	.	2116.46	snp	FAO=223	FDP=223	FR=.	FRO=0	FSAF=102	FSAR=121	FSRF=0	FSRR=0	FWDB=0.015633	FXX=0.00446409	LEN=1	MLLD=210.863	OALT=C	OID=.	OMAPALT=C	OPOS=38423853
chr1	38425724	38425724	T	C	1	37	37	3	intronic	SF3A3	.	.	.	rs17531342	.	.	0.8639	.	1	.	.	.	.	.	.	.	.	.	.	.	.	358.358	snp	FAO=38	FDP=38	FR=.	FRO=0	FSAF=1	FSAR=37	FSRF=0	FSRR=0	FWDB=-0.0365528	FXX=0	LEN=1	MLLD=44.6462	OALT=C	OID=.	OMAPALT=C	OPOS=38425724
chr1	38425895	38425895	T	C	1	46	46	2	intronic	SF3A3	.	.	.	rs28675056	.	.	0.8623	.	1	.	.	.	.	.	.	.	.	.	.	.	.	435.336	snp	FAO=46	FDP=46	FR=.	FRO=0	FSAF=1	FSAR=45	FSRF=0	FSRR=0	FWDB=0.0379746	FXX=0	LEN=1	MLLD=331.564	OALT=C	OID=.	OMAPALT=C	OPOS=38425895
chr1	38450367	38450367	A	G	1	177	177	1	intronic	SF3A3	.	.	.	rs6680796	.	.	0.8627	.	1	.	.	.	.	.	.	.	.	.	.	.	.	1697.44	snp	FAO=177	FDP=177	FR=.	FRO=0	FSAF=96	FSAR=81	FSRF=0	FSRR=0	FWDB=0.0641045	FXX=0	LEN=1	MLLD=63.0701	OALT=G	OID=.	OMAPALT=G	OPOS=38450367
chr1	38464639	38464639	C	G	0.988636	174	176	1	intronic	FHL3	.	.	.	rs4570384	.	.	1	.	1	.	.	.	.	.	.	.	.	.	.	.	.	1632.35	snp	FAO=174	FDP=174	FR=.	FRO=0	FSAF=124	FSAR=50	FSRF=0	FSRR=0	FWDB=-0.031825	FXX=0.011363	LEN=1	MLLD=96.6885	OALT=G	OID=.	OMAPALT=G	OPOS=38464639
chr1	39340862	39340862	A	G	0.398148	43	108	2	exonic	GJA9	.	synonymous SNV	GJA9:NM_030772:exon2:c.T909C:p.S303S	rs874243	.	.	0.2121	.	0.23	.	.	.	.	.	.	.	.	.	.	.	.	145.605	snp	FAO=43	FDP=108	FR=.	FRO=65	FSAF=22	FSAR=21	FSRF=27	FSRR=38	FWDB=0.0387477	FXX=0	LEN=1	MLLD=65.7387	OALT=G	OID=.	OMAPALT=G	OPOS=39340862
chr1	39466626	39466626	A	G	0.435897	17	39	1	intronic	AKIRIN1	.	.	.	rs11205525	.	.	0.3883	.	0.45	.	.	.	.	.	.	.	.	.	.	.	.	70.4398	snp	FAO=17	FDP=39	FR=.	FRO=22	FSAF=10	FSAR=7	FSRF=11	FSRR=11	FWDB=-0.0270113	FXX=0	LEN=1	MLLD=71.4978	OALT=G	OID=.	OMAPALT=G	OPOS=39466626
chr1	39466786	39466786	C	G	0.444444	16	36	3	intronic	AKIRIN1	.	.	.	rs10888613	.	.	0.3881	.	0.45	.	.	.	.	.	.	.	.	.	.	.	.	67.1904	snp	FAO=16	FDP=36	FR=.	FRO=20	FSAF=9	FSAR=7	FSRF=10	FSRR=10	FWDB=-0.0377985	FXX=0	LEN=1	MLLD=129.139	OALT=G	OID=.	OMAPALT=G	OPOS=39466786
chr1	39494611	39494611	C	T	0.647773	160	247	1	exonic	NDUFS5	.	nonsynonymous SNV	NDUFS5:NM_001184979:exon2:c.C215T:p.T72M,NDUFS5:NM_004552:exon2:c.C215T:p.T72M	rs201757086	.	.	0.0001	.	0.003	.	.	0.2	T	0.569	P	0.001	N	0.997	D	-1.25	T	905.938	snp	FAO=160	FDP=247	FR=.	FRO=87	FSAF=74	FSAR=86	FSRF=46	FSRR=41	FWDB=-0.0302956	FXX=0	LEN=1	MLLD=95.4914	OALT=T	OID=.	OMAPALT=T	OPOS=39494611
chr1	39748921	39748921	G	A	0.604396	110	182	2	exonic	MACF1	.	synonymous SNV	MACF1:NM_012090:exon7:c.G771A:p.Q257Q	rs2275188	.	.	0.6924	.	0.8	.	.	.	.	.	.	.	.	.	.	.	.	579.806	snp	FAO=110	FDP=182	FR=.	FRO=72	FSAF=49	FSAR=61	FSRF=31	FSRR=41	FWDB=-0.000190343	FXX=0	LEN=1	MLLD=70.9527	OALT=A	OID=.	OMAPALT=A	OPOS=39748921
chr1	39766055	39766055	C	T	0.608911	123	202	2	intronic	MACF1	.	.	.	rs2275186	.	.	0.692	.	0.8	.	.	.	.	.	.	.	.	.	.	.	.	658.391	snp	FAO=124	FDP=202	FR=.	FRO=78	FSAF=47	FSAR=77	FSRF=23	FSRR=55	FWDB=-0.00338996	FXX=0	LEN=1	MLLD=81.5491	OALT=T	OID=.	OMAPALT=T	OPOS=39766055
chr1	39816546	39816546	G	A	0.65285	126	193	1	exonic	MACF1	.	synonymous SNV	MACF1:NM_012090:exon37:c.G4869A:p.K1623K	rs41270815	.	.	0.0769	.	0.13	.	.	.	.	.	.	.	.	0	P	.	.	719.163	snp	FAO=126	FDP=193	FR=.	FRO=67	FSAF=65	FSAR=61	FSRF=31	FSRR=36	FWDB=0.0254093	FXX=0	LEN=1	MLLD=186.266	OALT=A	OID=.	OMAPALT=A	OPOS=39816546
chr1	39914363	39914363	G	C	0.287671	21	73	1	exonic	MACF1	.	nonsynonymous SNV	MACF1:NM_012090:exon79:c.G14009C:p.S4670T	rs668556	.	.	0.5801	.	0.81	.	.	1	T	0	B	0.037	N	0.998	P	0.68	T	50.3716	snp	FAO=21	FDP=73	FR=.	FRO=52	FSAF=5	FSAR=16	FSRF=11	FSRR=41	FWDB=0.0180994	FXX=0	LEN=1	MLLD=93.095	OALT=C	OID=.	OMAPALT=C	OPOS=39914363
chr1	40027464	40027464	G	A	0.312057	44	141	1	intronic	PABPC4	.	.	.	rs12755743	.	.	0.0943	.	0.1	.	.	.	.	.	.	.	.	.	.	.	.	106.99	snp	FAO=44	FDP=141	FR=.	FRO=97	FSAF=20	FSAR=24	FSRF=46	FSRR=51	FWDB=0.00348766	FXX=0	LEN=1	MLLD=73.8297	OALT=A	OID=.	OMAPALT=A	OPOS=40027464
chr1	40092089	40092089	T	C	0.607143	51	84	1	UTR3	HEYL	NM_014571:c.*90A>G	.	.	rs2695320	.	.	.	.	1	.	.	.	.	.	.	.	.	.	.	.	.	273.501	snp	FAO=51	FDP=84	FR=.	FRO=33	FSAF=41	FSAR=10	FSRF=28	FSRR=5	FWDB=0.0216219	FXX=0	LEN=1	MLLD=94.2664	OALT=C	OID=.	OMAPALT=C	OPOS=40092089
chr1	40096053	40096053	T	C	0.672862	181	269	1	intronic	HEYL	.	.	.	rs1148945	.	.	.	.	0.49	.	.	.	.	.	.	.	.	.	.	.	.	1069.55	snp	FAO=181	FDP=269	FR=.	FRO=88	FSAF=105	FSAR=76	FSRF=52	FSRR=36	FWDB=0.0449422	FXX=0	LEN=1	MLLD=165.203	OALT=C	OID=.	OMAPALT=C	OPOS=40096053
chr1	40098328	40098328	T	C	1	39	39	1	exonic	HEYL	.	nonsynonymous SNV	HEYL:NM_014571:exon2:c.A140G:p.H47R	rs784625	.	.	0.9897	.	1	.	.	1	T	0	B	0	N	1	P	-4.55	D	366.275	snp	FAO=38	FDP=38	FR=.	FRO=0	FSAF=2	FSAR=36	FSRF=0	FSRR=0	FWDB=0.0786494	FXX=0.0256345	LEN=1	MLLD=325.423	OALT=C	OID=.	OMAPALT=C	OPOS=40098328
chr1	40129066	40129066	G	A	0.363636	40	110	3	exonic	NT5C1A	.	synonymous SNV	NT5C1A:NM_032526:exon4:c.C474T:p.S158S	rs4660340	.	.	0.0415	.	0.11	.	.	.	.	.	.	.	.	.	.	.	.	121.88	snp	FAO=40	FDP=110	FR=.	FRO=70	FSAF=20	FSAR=20	FSRF=48	FSRR=22	FWDB=0.0419948	FXX=0	LEN=1	MLLD=63.1673	OALT=A	OID=.	OMAPALT=A	OPOS=40129066
chr1	40149642	40149642	G	T	0.989691	96	97	1	exonic	HPCAL4	.	synonymous SNV	HPCAL4:NM_016257:exon3:c.C345A:p.R115R,HPCAL4:NM_001282396:exon4:c.C345A:p.R115R	rs784634	.	.	0.8065	.	0.92	.	.	.	.	.	.	.	.	.	.	.	.	943.699	snp	FAO=98	FDP=98	FR=.	FRO=0	FSAF=34	FSAR=64	FSRF=0	FSRR=0	FWDB=-0.0133764	FXX=0.0101	LEN=1	MLLD=332.305	OALT=T	OID=.	OMAPALT=T	OPOS=40149642
chr1	40149870	40149870	C	G	1	27	27	4	intronic	HPCAL4	.	.	.	rs113763288	.	.	0.8339	.	0.92	.	.	.	.	.	.	.	.	.	.	.	.	254.947	snp	FAO=27	FDP=27	FR=.	FRO=0	FSAF=15	FSAR=12	FSRF=0	FSRR=0	FWDB=0.0307861	FXX=0	LEN=1	MLLD=64.628	OALT=G	OID=.	OMAPALT=G	OPOS=40149870
chr1	40149875	40149875	C	T	0.653846	17	26	5	intronic	HPCAL4	.	.	.	rs113459798	.	.	0.3885	.	0.63	.	.	.	.	.	.	.	.	.	.	.	.	101.529	snp	FAO=17	FDP=26	FR=.	FRO=9	FSAF=10	FSAR=7	FSRF=4	FSRR=5	FWDB=0.0122951	FXX=0	LEN=1	MLLD=39.1843	OALT=T	OID=.	OMAPALT=T	OPOS=40149875
chr1	40150156	40150156	G	A	0.340426	80	235	1	exonic	HPCAL4	.	synonymous SNV	HPCAL4:NM_001282397:exon2:c.C120T:p.S40S,HPCAL4:NM_016257:exon2:c.C120T:p.S40S,HPCAL4:NM_001282396:exon3:c.C120T:p.S40S	rs9662128	.	.	0.332	.	0.48	.	.	.	.	.	.	.	.	.	.	.	.	210.01	snp	FAO=80	FDP=235	FR=.	FRO=155	FSAF=52	FSAR=28	FSRF=78	FSRR=77	FWDB=-0.0113145	FXX=0	LEN=1	MLLD=60.339	OALT=A	OID=.	OMAPALT=A	OPOS=40150156
chr1	40219065	40219065	C	T	0.991379	230	232	3	UTR3	PPIE	NM_006112:c.*38C>T	.	.	rs1046988	.	.	0.3634	.	0.41	.	.	.	.	.	.	.	.	.	.	.	.	2174.31	snp	FAO=231	FDP=231	FR=.	FRO=0	FSAF=103	FSAR=128	FSRF=0	FSRR=0	FWDB=0.00921077	FXX=0.00858332	LEN=1	MLLD=59.0088	OALT=T	OID=.	OMAPALT=T	OPOS=40219065
chr1	40226046	40226046	G	A	1	257	257	1	UTR3	BMP8B	NM_001720:c.*45C>T	.	.	rs12094291	.	.	0.363	.	0.41	.	.	.	.	.	.	.	.	.	.	.	.	2468.51	snp	FAO=257	FDP=257	FR=.	FRO=0	FSAF=95	FSAR=162	FSRF=0	FSRR=0	FWDB=-0.00590829	FXX=0	LEN=1	MLLD=315.679	OALT=A	OID=.	OMAPALT=A	OPOS=40226046
chr1	40229319	40229319	G	A	1	11	11	1	intronic	BMP8B,PPIE	.	.	.	rs493473	.	.	0.4526	.	0.45	.	.	.	.	.	.	.	.	.	.	.	.	101.957	snp	FAO=11	FDP=11	FR=.	FRO=0	FSAF=7	FSAR=4	FSRF=0	FSRR=0	FWDB=0.00891396	FXX=0	LEN=1	MLLD=185.625	OALT=A	OID=.	OMAPALT=A	OPOS=40229319
chr1	40229368	40229368	A	G	1	11	11	2	exonic	PPIE	.	nonsynonymous SNV	PPIE:NM_203456:exon10:c.A845G:p.E282G	rs2463260	.	.	.	.	0.49	.	.	0.88	T	0	B	.	.	1	P	0.06	T	101.956	snp	FAO=11	FDP=11	FR=.	FRO=0	FSAF=7	FSAR=4	FSRF=0	FSRR=0	FWDB=-0.0528232	FXX=0	LEN=1	MLLD=63.2404	OALT=G	OID=.	OMAPALT=G	OPOS=40229368
chr1	40319587	40319587	A	C	0.704348	162	230	1	intronic	TRIT1	.	.	.	rs2294814	.	.	.	.	0.9	.	.	.	.	.	.	.	.	.	.	.	.	1000.09	snp	FAO=162	FDP=231	FR=.	FRO=69	FSAF=79	FSAR=83	FSRF=35	FSRR=34	FWDB=-6.58168e-05	FXX=0	LEN=1	MLLD=221.5	OALT=C	OID=.	OMAPALT=C	OPOS=40319587
chr1	40349131	40349131	G	A	0.65	182	280	3	exonic	TRIT1	.	synonymous SNV	TRIT1:NM_017646:exon1:c.C33T:p.P11P	rs3845570	.	.	0.393	.	0.62	.	.	.	.	.	.	.	.	.	.	.	.	1027.14	snp	FAO=182	FDP=281	FR=.	FRO=99	FSAF=76	FSAR=106	FSRF=47	FSRR=52	FWDB=-0.00383521	FXX=0.00354597	LEN=1	MLLD=146.925	OALT=A	OID=.	OMAPALT=A	OPOS=40349131
chr1	40363054	40363054	G	C	0.689046	195	283	1	exonic	MYCL	.	nonsynonymous SNV	MYCL:NM_001033081:exon2:c.C1085G:p.T362S,MYCL:NM_001033082:exon3:c.C1175G:p.T392S	rs3134614	.	.	0.8672	.	1	.	.	0.71	T	0	B	0	N	0	P	-0.9	T	1175.71	snp	FAO=195	FDP=283	FR=.	FRO=88	FSAF=64	FSAR=131	FSRF=35	FSRR=53	FWDB=0.0531126	FXX=0	LEN=1	MLLD=69.9894	OALT=C	OID=.	OMAPALT=C	OPOS=40363054
chr1	40533266	40533266	T	G	0.993464	152	153	1	exonic	CAP1	.	nonsynonymous SNV	CAP1:NM_001105530:exon8:c.T685G:p.C229G,CAP1:NM_006367:exon8:c.T685G:p.C229G	rs11207440	.	.	.	.	1	.	.	0.68	T	0	B	0.005	N	1	P	2.85	T	1450.2	snp	FAO=152	FDP=152	FR=.	FRO=0	FSAF=81	FSAR=71	FSRF=0	FSRR=0	FWDB=-0.0352502	FXX=0.00653552	LEN=1	MLLD=63.4743	OALT=G	OID=.	OMAPALT=G	OPOS=40533266
chr1	40533287	40533287	T	G	1	73	73	1	exonic	CAP1	.	nonsynonymous SNV	CAP1:NM_001105530:exon8:c.T706G:p.C236G,CAP1:NM_006367:exon8:c.T706G:p.C236G	rs6665926	.	.	.	.	1	.	.	0.29	T	0	B	0	N	1	P	1.62	T	700.749	snp	FAO=74	FDP=74	FR=.	FRO=0	FSAF=0	FSAR=74	FSRF=0	FSRR=0	FWDB=0	FXX=0	LEN=1	MLLD=77.9608	OALT=G	OID=.	OMAPALT=G	OPOS=40533287
chr1	40533315	40533315	T	G	1	78	78	3	exonic	CAP1	.	nonsynonymous SNV	CAP1:NM_001105530:exon8:c.T734G:p.I245S,CAP1:NM_006367:exon8:c.T734G:p.I245S	rs6665933	.	.	.	.	1	.	.	0.85	T	0	B	0.007	N	0.998	P	2.61	T	748.285	snp	FAO=78	FDP=78	FR=.	FRO=0	FSAF=0	FSAR=78	FSRF=0	FSRR=0	FWDB=0	FXX=0	LEN=1	MLLD=214.738	OALT=G	OID=.	OMAPALT=G	OPOS=40533315
chr1	40533320	40533320	T	G	1	78	78	1	exonic	CAP1	.	nonsynonymous SNV	CAP1:NM_001105530:exon8:c.T739G:p.C247G,CAP1:NM_006367:exon8:c.T739G:p.C247G	rs6665936	.	.	.	.	1	.	.	0.48	T	0	B	0.014	N	1	P	2.82	T	748.284	snp	FAO=78	FDP=78	FR=.	FRO=0	FSAF=0	FSAR=78	FSRF=0	FSRR=0	FWDB=0	FXX=0	LEN=1	MLLD=83.1149	OALT=G	OID=.	OMAPALT=G	OPOS=40533320
chr1	40533326	40533326	T	G	1	79	79	1	exonic	CAP1	.	nonsynonymous SNV	CAP1:NM_001105530:exon8:c.T745G:p.Y249D,CAP1:NM_006367:exon8:c.T745G:p.Y249D	rs6665937	.	.	.	.	1	.	.	0.97	T	0	B	0	N	1	P	2.8	T	760.745	snp	FAO=79	FDP=79	FR=.	FRO=0	FSAF=0	FSAR=79	FSRF=0	FSRR=0	FWDB=0	FXX=0	LEN=1	MLLD=56.3178	OALT=G	OID=.	OMAPALT=G	OPOS=40533326
chr1	40533347	40533347	T	G	0.987179	77	78	1	exonic	CAP1	.	nonsynonymous SNV	CAP1:NM_001105530:exon8:c.T766G:p.S256A,CAP1:NM_006367:exon8:c.T766G:p.S256A	rs6665944	.	.	.	.	1	.	.	1	T	0	B	0.001	N	1	P	3.07	T	738.803	snp	FAO=77	FDP=77	FR=.	FRO=0	FSAF=0	FSAR=77	FSRF=0	FSRR=0	FWDB=0	FXX=0.0128189	LEN=1	MLLD=274.38	OALT=G	OID=.	OMAPALT=G	OPOS=40533347
chr1	40555321	40555321	C	T	1	168	168	1	intronic	PPT1	.	.	.	rs3131651	.	.	.	.	0.63	.	.	.	.	.	.	.	.	.	.	.	.	1627.09	snp	FAO=169	FDP=169	FR=.	FRO=0	FSAF=97	FSAR=72	FSRF=0	FSRR=0	FWDB=-0.0650226	FXX=0	LEN=1	MLLD=178.498	OALT=T	OID=.	OMAPALT=T	OPOS=40555321
chr1	40771973	40771973	C	G	0.329457	85	258	1	intronic	COL9A2	.	.	.	rs2076696	.	.	.	.	0.33	.	.	.	.	.	.	.	.	.	.	.	.	212.167	snp	FAO=85	FDP=258	FR=.	FRO=173	FSAF=38	FSAR=47	FSRF=81	FSRR=92	FWDB=0.0190298	FXX=0	LEN=1	MLLD=70.2519	OALT=G	OID=.	OMAPALT=G	OPOS=40771973
chr1	40773149	40773149	T	C	0.452632	86	190	1	exonic	COL9A2	.	nonsynonymous SNV	COL9A2:NM_001852:exon19:c.A977G:p.Q326R	rs2228564	.	.	0.214	.	0.62	.	.	0.58	T	0	B	0.002	N	1	P	-3.36	D	340.777	snp	FAO=88	FDP=192	FR=.	FRO=104	FSAF=29	FSAR=59	FSRF=51	FSRR=53	FWDB=-0.000172862	FXX=0.00518108	LEN=1	MLLD=250.175	OALT=C	OID=.	OMAPALT=C	OPOS=40773149
chr1	40777800	40777800	T	G	0.417476	86	206	2	intronic	COL9A2	.	.	.	rs1979785	.	.	0.2165	.	0.7	.	.	.	.	.	.	.	.	.	.	.	.	289.405	snp	FAO=85	FDP=206	FR=.	FRO=121	FSAF=51	FSAR=34	FSRF=70	FSRR=51	FWDB=-0.0153182	FXX=0	LEN=1	MLLD=57.3346	OALT=G	OID=.	OMAPALT=G	OPOS=40777800
chr1	40777842	40777842	A	G	0.429348	79	184	3	intronic	COL9A2	.	.	.	rs209918	.	.	0.2288	.	0.7	.	.	.	.	.	.	.	.	.	.	.	.	283.457	snp	FAO=79	FDP=184	FR=.	FRO=105	FSAF=45	FSAR=34	FSRF=52	FSRR=53	FWDB=0.0240625	FXX=0	LEN=1	MLLD=142.712	OALT=G	OID=.	OMAPALT=G	OPOS=40777842
chr1	40778377	40778377	C	T	0.408602	38	93	1	intronic	COL9A2	.	.	.	rs1983658	.	.	0.2018	.	0.71	.	.	.	.	.	.	.	.	.	.	.	.	135.931	snp	FAO=38	FDP=92	FR=.	FRO=54	FSAF=31	FSAR=7	FSRF=42	FSRR=12	FWDB=0.00890313	FXX=0.0107515	LEN=1	MLLD=56.3556	OALT=T	OID=.	OMAPALT=T	OPOS=40778377
chr1	40840353	40840353	A	G	0.971429	68	70	3	UTR5	SMAP2	NM_001198978:c.-15A>G	.	.	rs1003710	.	.	.	.	0.71	.	.	.	.	.	.	.	.	.	.	.	.	624.721	snp	FAO=68	FDP=70	FR=.	FRO=2	FSAF=1	FSAR=67	FSRF=0	FSRR=2	FWDB=0.094745	FXX=0	LEN=1	MLLD=47.2048	OALT=G	OID=.	OMAPALT=G	OPOS=40840353
chr1	40879780	40879780	A	G	0.42132	83	197	4	intronic	SMAP2	.	.	.	rs74882747	.	.	0.0245	.	0.033	.	.	.	.	.	.	.	.	.	.	.	.	289.99	snp	FAO=83	FDP=197	FR=.	FRO=114	FSAF=45	FSAR=38	FSRF=63	FSRR=51	FWDB=-0.0604284	FXX=0	LEN=1	MLLD=50.4986	OALT=G	OID=.	OMAPALT=G	OPOS=40879780
chr1	40879808	40879808	G	T	0.994975	198	199	1	intronic	SMAP2	.	.	.	rs209605	.	.	0.9219	.	0.98	.	.	.	.	.	.	.	.	.	.	.	.	1906.38	snp	FAO=198	FDP=198	FR=.	FRO=0	FSAF=107	FSAR=91	FSRF=0	FSRR=0	FWDB=0.0132501	FXX=0.00502487	LEN=1	MLLD=222.053	OALT=T	OID=.	OMAPALT=T	OPOS=40879808
chr1	40881041	40881041	C	G	0.977679	219	224	2	exonic	SMAP2	.	synonymous SNV	SMAP2:NM_001198978:exon7:c.C579G:p.S193S,SMAP2:NM_001198979:exon7:c.C654G:p.S218S,SMAP2:NM_001198980:exon7:c.C429G:p.S143S,SMAP2:NM_022733:exon7:c.C669G:p.S223S	rs209606	.	.	0.8847	.	0.99	.	.	.	.	.	.	.	.	.	.	.	.	2011.25	snp	FAO=219	FDP=224	FR=.	FRO=5	FSAF=78	FSAR=141	FSRF=3	FSRR=2	FWDB=-0.0140588	FXX=0	LEN=1	MLLD=57.0789	OALT=G	OID=.	OMAPALT=G	OPOS=40881041
chr1	40923019	40923019	G	A	0.341463	42	123	1	exonic	ZFP69B	.	nonsynonymous SNV	ZFP69B:NM_023070:exon4:c.G344A:p.C115Y	rs2272994	.	.	0.2178	.	0.37	.	.	0.26	T	0	B	.	.	0	P	5.77	T	111.571	snp	FAO=41	FDP=122	FR=.	FRO=81	FSAF=28	FSAR=13	FSRF=57	FSRR=24	FWDB=-0.0431474	FXX=0.00812942	LEN=1	MLLD=129.348	OALT=A	OID=.	OMAPALT=A	OPOS=40923019
chr1	40928145	40928145	G	A	0.611111	99	162	1	exonic	ZFP69B	.	synonymous SNV	ZFP69B:NM_023070:exon5:c.G489A:p.S163S	rs61740805	.	.	0.0549	.	0.064	.	.	.	.	.	.	.	.	.	.	.	.	529.045	snp	FAO=99	FDP=162	FR=.	FRO=63	FSAF=43	FSAR=56	FSRF=28	FSRR=35	FWDB=-0.00172633	FXX=0	LEN=1	MLLD=102.517	OALT=A	OID=.	OMAPALT=A	OPOS=40928145
chr1	40961449	40961449	T	C	0.739726	54	73	1	exonic	ZFP69	.	synonymous SNV	ZFP69:NM_198494:exon6:c.T1299C:p.H433H	rs3795348	.	.	0.0349	.	0.069	.	.	.	.	.	.	.	.	.	.	.	.	354.178	snp	FAO=54	FDP=73	FR=.	FRO=19	FSAF=23	FSAR=31	FSRF=13	FSRR=6	FWDB=-0.00839271	FXX=0	LEN=1	MLLD=394.142	OALT=C	OID=.	OMAPALT=C	OPOS=40961449
chr1	40980731	40980731	G	T	0.672932	179	266	4	exonic	EXO5	.	nonsynonymous SNV	EXO5:NM_022774:exon3:c.G515T:p.G172V	rs11208299	.	.	0.3716	.	0.7	.	.	1	T	0	B	0.478	N	0.94	P	1.83	T	1054.06	snp	FAO=179	FDP=266	FR=.	FRO=87	FSAF=103	FSAR=76	FSRF=46	FSRR=41	FWDB=-0.00318048	FXX=0	LEN=1	MLLD=363.468	OALT=T	OID=.	OMAPALT=T	OPOS=40980731
chr1	40981230	40981230	G	A	0.610294	166	272	2	exonic	EXO5	.	synonymous SNV	EXO5:NM_022774:exon3:c.G1014A:p.E338E	rs3795344	.	.	0.0349	.	0.065	.	.	.	.	.	.	.	.	.	.	.	.	889.624	snp	FAO=167	FDP=272	FR=.	FRO=105	FSAF=79	FSAR=88	FSRF=66	FSRR=39	FWDB=0.0490609	FXX=0.00366287	LEN=1	MLLD=73.7865	OALT=A	OID=.	OMAPALT=A	OPOS=40981230
chr1	40981245	40981245	-	G	0.606618	165	272	2	exonic	EXO5	.	frameshift insertion	EXO5:NM_022774:exon3:c.1029_1030insG:p.C343fs	.	.	.	0.0225	.	0.022	.	.	.	.	.	.	.	.	.	.	.	.	359.006	ins	FAO=166	FDP=267	FR=.	FRO=101	FSAF=78	FSAR=88	FSRF=62	FSRR=39	FWDB=-0.0158033	FXX=0.0183817	LEN=1	MLLD=325.814	OALT=G	OID=.	OMAPALT=CG	OPOS=40981246
chr1	41013260	41013260	C	T	0.680365	149	219	2	UTR3	ZNF684	NM_152373:c.*128C>T	.	.	rs2297756	.	.	.	.	0.71	.	.	.	.	.	.	.	.	.	.	.	.	892.241	snp	FAO=149	FDP=219	FR=.	FRO=70	FSAF=66	FSAR=83	FSRF=28	FSRR=42	FWDB=-0.00616929	FXX=0	LEN=1	MLLD=243.106	OALT=T	OID=.	OMAPALT=T	OPOS=41013260
chr1	41101572	41101572	A	G	1	203	203	1	intronic	RIMS3	.	.	.	rs2253835	.	.	0.7971	.	0.93	.	.	.	.	.	.	.	.	.	.	.	.	1940.04	snp	FAO=203	FDP=203	FR=.	FRO=0	FSAF=84	FSAR=119	FSRF=0	FSRR=0	FWDB=0.0142054	FXX=0	LEN=1	MLLD=200.088	OALT=G	OID=.	OMAPALT=G	OPOS=41101572
chr1	41107612	41107612	C	G	0.739496	88	119	1	UTR5	RIMS3	NM_014747:c.-15G>C	.	.	rs2076332	.	.	0.2672	.	0.28	.	.	.	.	.	.	.	.	.	.	.	.	581.796	snp	FAO=88	FDP=119	FR=.	FRO=31	FSAF=40	FSAR=48	FSRF=14	FSRR=17	FWDB=0.0384717	FXX=0	LEN=1	MLLD=304.992	OALT=G	OID=.	OMAPALT=G	OPOS=41107612
chr1	41204569	41204569	C	T	0.682051	133	195	2	exonic	NFYC	.	synonymous SNV	NFYC:NM_001142587:exon2:c.C54T:p.S18S,NFYC:NM_001142588:exon2:c.C54T:p.S18S,NFYC:NM_001142589:exon2:c.C54T:p.S18S,NFYC:NM_014223:exon2:c.C54T:p.S18S,NFYC:NM_001142590:exon7:c.C54T:p.S18S	rs1057925	.	.	0.5844	.	0.59	.	.	.	.	.	.	.	.	.	.	.	.	789.545	snp	FAO=133	FDP=197	FR=.	FRO=64	FSAF=56	FSAR=77	FSRF=26	FSRR=38	FWDB=-0.0499333	FXX=0	LEN=1	MLLD=224.794	OALT=T	OID=.	OMAPALT=T	OPOS=41204569
chr1	41285171	41285171	C	A	0.335849	89	265	3	intronic	KCNQ4	.	.	.	rs33932028	.	.	0.1353	.	0.2	.	.	.	.	.	.	.	.	.	.	.	.	227.799	snp	FAO=89	FDP=265	FR=.	FRO=176	FSAF=47	FSAR=42	FSRF=96	FSRR=80	FWDB=0.00986154	FXX=0	LEN=1	MLLD=307.095	OALT=A	OID=.	OMAPALT=A	OPOS=41285171
chr1	41303904	41303904	G	A	0.307692	4	13	1	intronic	KCNQ4	.	.	.	rs12740352	.	.	.	.	0.25	.	.	.	.	.	.	.	.	.	.	.	.	17.3981	snp	FAO=4	FDP=13	FR=.	FRO=9	FSAF=1	FSAR=3	FSRF=6	FSRR=3	FWDB=-0.0160937	FXX=0	LEN=1	MLLD=196.307	OALT=A	OID=.	OMAPALT=A	OPOS=41303904
chr1	41471827	41471827	C	T	0.628049	103	164	1	intronic	CTPS1	.	.	.	rs567150103	.	.	.	.	0.001	.	.	.	.	.	.	.	.	.	.	.	.	565.249	snp	FAO=103	FDP=164	FR=.	FRO=61	FSAF=53	FSAR=50	FSRF=28	FSRR=33	FWDB=-0.00392372	FXX=0	LEN=1	MLLD=200.887	OALT=T	OID=.	OMAPALT=T	OPOS=41471827
chr1	41475085	41475085	A	G	0.992537	133	134	2	intronic	CTPS1	.	.	.	rs12144160	.	.	0.5574	.	0.66	.	.	.	.	.	.	.	.	.	.	.	.	1251.54	snp	FAO=133	FDP=133	FR=.	FRO=0	FSAF=96	FSAR=37	FSRF=0	FSRR=0	FWDB=0.0065526	FXX=0.00746213	LEN=1	MLLD=72.3157	OALT=G	OID=.	OMAPALT=G	OPOS=41475085
chr1	41494222	41494222	G	T	1	304	304	2	ncRNA_exonic	SLFNL1-AS1	.	.	.	rs11578697	.	.	0.4894	.	0.63	.	.	.	.	.	.	.	.	.	.	.	.	2979.63	snp	FAO=309	FDP=309	FR=.	FRO=0	FSAF=182	FSAR=127	FSRF=0	FSRR=0	FWDB=-0.0659547	FXX=0.0032257	LEN=1	MLLD=71.903	OALT=T	OID=.	OMAPALT=T	OPOS=41494222
chr1	41540853	41540853	A	T	0.98125	157	160	3	intronic	SCMH1	.	.	.	rs2011981	.	.	0.7837	.	0.99	.	.	.	.	.	.	.	.	.	.	.	.	1426.88	snp	FAO=153	FDP=156	FR=.	FRO=3	FSAF=131	FSAR=22	FSRF=2	FSRR=1	FWDB=-0.00983932	FXX=0.0249984	LEN=1	MLLD=346.645	OALT=T	OID=.	OMAPALT=T	OPOS=41540853
chr1	41540861	41540861	T	C	0.994048	167	168	2	intronic	SCMH1	.	.	.	rs2011982	.	.	0.7833	.	0.99	.	.	.	.	.	.	.	.	.	.	.	.	1543.73	snp	FAO=163	FDP=163	FR=.	FRO=0	FSAF=133	FSAR=30	FSRF=0	FSRR=0	FWDB=-0.0185085	FXX=0.0297601	LEN=1	MLLD=54.0134	OALT=C	OID=.	OMAPALT=C	OPOS=41540861
chr1	41950312	41950312	T	C	1	169	169	1	UTR5	EDN2	NM_001302269:c.-40A>G,NM_001956:c.-40A>G	.	.	rs2984691	.	.	0.9422	.	0.97	.	.	.	.	.	.	.	.	.	.	.	.	1626.42	snp	FAO=169	FDP=169	FR=.	FRO=0	FSAF=67	FSAR=102	FSRF=0	FSRR=0	FWDB=-0.0151875	FXX=0	LEN=1	MLLD=117.011	OALT=C	OID=.	OMAPALT=C	OPOS=41950312
chr1	41976328	41976328	T	C	1	57	57	1	exonic	HIVEP3	.	nonsynonymous SNV	HIVEP3:NM_001127714:exon8:c.A7012G:p.T2338A,HIVEP3:NM_024503:exon9:c.A7015G:p.T2339A	rs9439043	.	.	0.9972	.	1	.	.	1	T	0	B	0.392	N	1	P	3.45	T	542.571	snp	FAO=57	FDP=57	FR=.	FRO=0	FSAF=41	FSAR=16	FSRF=0	FSRR=0	FWDB=0.0030015	FXX=0	LEN=1	MLLD=61.4012	OALT=C	OID=.	OMAPALT=C	OPOS=41976328
chr1	41976375	41976375	C	T	0.267857	15	56	3	exonic	HIVEP3	.	nonsynonymous SNV	HIVEP3:NM_001127714:exon8:c.G6965A:p.R2322Q,HIVEP3:NM_024503:exon9:c.G6968A:p.R2323Q	rs200138511	.	.	0.0045	.	0.084	.	.	0.42	T	0.003	B	0.526	N	1	N	3.4	T	34.8528	snp	FAO=15	FDP=56	FR=.	FRO=41	FSAF=9	FSAR=6	FSRF=25	FSRR=16	FWDB=0.0279966	FXX=0	LEN=1	MLLD=135.965	OALT=T	OID=.	OMAPALT=T	OPOS=41976375
chr1	41978566	41978566	T	G	0.981818	54	55	1	exonic	HIVEP3	.	nonsynonymous SNV	HIVEP3:NM_001127714:exon7:c.A6326C:p.D2109A,HIVEP3:NM_024503:exon8:c.A6326C:p.D2109A	rs2991344	.	.	1	.	1	.	.	1	T	0	B	0.025	N	1	P	3.51	T	510.715	snp	FAO=55	FDP=55	FR=.	FRO=0	FSAF=21	FSAR=34	FSRF=0	FSRR=0	FWDB=-0.0193591	FXX=0.017854	LEN=1	MLLD=48.9047	OALT=G	OID=.	OMAPALT=G	OPOS=41978566
chr1	41978825	41978825	C	G	0.99661	294	295	1	exonic	HIVEP3	.	nonsynonymous SNV	HIVEP3:NM_001127714:exon7:c.G6067C:p.A2023P,HIVEP3:NM_024503:exon8:c.G6067C:p.A2023P	rs2483689	.	.	1	.	1	.	.	1	T	0	B	0.037	N	1	P	3.66	T	2821.38	snp	FAO=295	FDP=295	FR=.	FRO=0	FSAF=141	FSAR=154	FSRF=0	FSRR=0	FWDB=0.0173588	FXX=0	LEN=1	MLLD=265.1	OALT=G	OID=.	OMAPALT=G	OPOS=41978825
chr1	41979156	41979156	A	G	0.375	6	16	1	exonic	HIVEP3	.	synonymous SNV	HIVEP3:NM_001127714:exon7:c.T5736C:p.A1912A,HIVEP3:NM_024503:exon8:c.T5736C:p.A1912A	rs615177	.	.	0.605	.	0.99	.	.	.	.	.	.	.	.	.	.	.	.	26.1398	snp	FAO=6	FDP=16	FR=.	FRO=10	FSAF=2	FSAR=4	FSRF=4	FSRR=6	FWDB=-0.0306312	FXX=0	LEN=1	MLLD=163.264	OALT=G	OID=.	OMAPALT=G	OPOS=41979156
chr1	41979249	41979249	C	T	0.610619	207	339	1	exonic	HIVEP3	.	synonymous SNV	HIVEP3:NM_001127714:exon7:c.G5643A:p.A1881A,HIVEP3:NM_024503:exon8:c.G5643A:p.A1881A	rs12744227	.	.	0.0178	.	0.018	.	.	.	.	.	.	.	.	.	.	.	.	1097.99	snp	FAO=207	FDP=339	FR=.	FRO=132	FSAF=122	FSAR=85	FSRF=69	FSRR=63	FWDB=0.0259335	FXX=0	LEN=1	MLLD=148.517	OALT=T	OID=.	OMAPALT=T	OPOS=41979249
chr1	42629040	42629040	A	G	0.994536	182	183	2	intronic	GUCA2A	.	.	.	rs2232224	.	.	0.9987	.	1	.	.	.	.	.	.	.	.	.	.	.	.	1748.18	snp	FAO=183	FDP=183	FR=.	FRO=0	FSAF=94	FSAR=89	FSRF=0	FSRR=0	FWDB=-0.041728	FXX=0	LEN=1	MLLD=251.092	OALT=G	OID=.	OMAPALT=G	OPOS=42629040
chr1	42629047	42629047	C	A	0.655738	120	183	2	intronic	GUCA2A	.	.	.	rs2232223	.	.	0.0117	.	0.022	.	.	.	.	.	.	.	.	.	.	.	.	689.953	snp	FAO=120	FDP=183	FR=.	FRO=63	FSAF=65	FSAR=55	FSRF=29	FSRR=34	FWDB=0.0959455	FXX=0	LEN=1	MLLD=53.1824	OALT=A	OID=.	OMAPALT=A	OPOS=42629047
chr1	42630364	42630364	G	A	0.992424	131	132	2	exonic	GUCA2A	.	nonsynonymous SNV	GUCA2A:NM_033553:exon1:c.C20T:p.S7F	rs2071499	.	.	0.5965	.	0.65	.	.	0.18	T	0.845	P	0.06	N	1	P	0.85	T	1230.46	snp	FAO=131	FDP=131	FR=.	FRO=0	FSAF=1	FSAR=130	FSRF=0	FSRR=0	FWDB=-0.0211786	FXX=0.00757518	LEN=1	MLLD=71.8529	OALT=A	OID=.	OMAPALT=A	OPOS=42630364
chr1	42656819	42656819	T	A	0.778351	151	194	1	intronic	FOXJ3	.	.	.	rs16829212	.	.	.	.	0.57	.	.	.	.	.	.	.	.	.	.	.	.	1040.72	snp	FAO=151	FDP=194	FR=.	FRO=43	FSAF=81	FSAR=70	FSRF=22	FSRR=21	FWDB=0.0243221	FXX=0	LEN=1	MLLD=83.4532	OALT=A	OID=.	OMAPALT=A	OPOS=42656819
chr1	42693597	42693597	A	G	1	186	186	1	exonic	FOXJ3	.	nonsynonymous SNV	FOXJ3:NM_001198850:exon5:c.T485C:p.V162A,FOXJ3:NM_001198852:exon5:c.T485C:p.V162A,FOXJ3:NM_014947:exon5:c.T485C:p.V162A,FOXJ3:NM_001198851:exon7:c.T485C:p.V162A	rs343376	.	.	0.7903	.	0.92	.	.	0.51	T	0	B	0.038	N	0	P	-3.71	D	1782.56	snp	FAO=186	FDP=186	FR=.	FRO=0	FSAF=93	FSAR=93	FSRF=0	FSRR=0	FWDB=-0.0357309	FXX=0	LEN=1	MLLD=147.542	OALT=G	OID=.	OMAPALT=G	OPOS=42693597
chr1	42880516	42880516	T	C	0.605187	210	347	1	exonic	RIMKLA	.	synonymous SNV	RIMKLA:NM_173642:exon5:c.T1047C:p.S349S	rs1055055	.	.	0.6365	.	0.66	.	.	.	.	.	.	.	.	.	.	.	.	1100.51	snp	FAO=210	FDP=347	FR=.	FRO=137	FSAF=115	FSAR=95	FSRF=59	FSRR=78	FWDB=0.0166323	FXX=0	LEN=1	MLLD=71.8219	OALT=C	OID=.	OMAPALT=C	OPOS=42880516
chr1	42898843	42898843	A	G	0.680556	147	216	4	exonic	ZMYND12	.	nonsynonymous SNV	ZMYND12:NM_001146192:exon6:c.T616C:p.F206L,ZMYND12:NM_032257:exon7:c.T946C:p.F316L	rs1034268	.	.	0.6727	.	0.74	.	.	1	T	0	B	0	N	1	P	2	T	877.666	snp	FAO=147	FDP=216	FR=.	FRO=69	FSAF=77	FSAR=70	FSRF=50	FSRR=19	FWDB=0.000707516	FXX=0	LEN=1	MLLD=224.484	OALT=G	OID=.	OMAPALT=G	OPOS=42898843
chr1	43212431	43212431	A	G	0.77037	208	270	1	exonic	P3H1	.	synonymous SNV	P3H1:NM_022356:exon15:c.T2148C:p.G716G	rs4660662	.	.	.	.	1	.	.	.	.	.	.	.	.	.	.	.	.	2573.47	snp	FAO=271	FDP=271	FR=.,HEALED	FRO=0	FSAF=119	FSAR=152	FSRF=0	FSRR=0	FWDB=0.0370746	FXX=0	LEN=1	MLLD=63.9828	OALT=G	OID=.	OMAPALT=G	OPOS=43212431
chr1	43213499	43213499	C	T	0.988806	265	268	3	intronic	P3H1	.	.	.	rs3738499	.	.	0.5928	.	0.69	.	.	.	.	.	.	.	.	.	.	.	.	2530	snp	FAO=265	FDP=265	FR=.	FRO=0	FSAF=155	FSAR=110	FSRF=0	FSRR=0	FWDB=0.063845	FXX=0.0111936	LEN=1	MLLD=73.7437	OALT=T	OID=.	OMAPALT=T	OPOS=43213499
chr1	43232877	43232877	A	T	0.352657	73	207	2	upstream	C1orf50,P3H1	.	.	.	rs3738505	.	.	.	.	0.44	.	.	.	.	.	.	.	.	.	.	.	.	202.843	snp	FAO=73	FDP=207	FR=.	FRO=134	FSAF=32	FSAR=41	FSRF=73	FSRR=61	FWDB=0.000669883	FXX=0	LEN=1	MLLD=201.205	OALT=T	OID=.	OMAPALT=T	OPOS=43232877
chr1	43239395	43239395	G	A	1	50	50	1	intronic	C1orf50	.	.	.	rs2760075	.	.	.	.	0.84	.	.	.	.	.	.	.	.	.	.	.	.	484.593	snp	FAO=50	FDP=50	FR=.	FRO=0	FSAF=19	FSAR=31	FSRF=0	FSRR=0	FWDB=-6.65457e-05	FXX=0	LEN=1	MLLD=264.135	OALT=A	OID=.	OMAPALT=A	OPOS=43239395
chr1	43296173	43296173	C	T	0.636872	114	179	1	exonic	ERMAP	.	synonymous SNV	ERMAP:NM_018538:exon2:c.C54T:p.L18L,ERMAP:NM_001017922:exon3:c.C54T:p.L18L	rs33950227	.	.	0.2431	.	0.35	.	.	.	.	.	.	.	.	.	.	.	.	640.614	snp	FAO=115	FDP=180	FR=.	FRO=65	FSAF=70	FSAR=45	FSRF=35	FSRR=30	FWDB=0.0137279	FXX=0	LEN=1	MLLD=203.222	OALT=T	OID=.	OMAPALT=T	OPOS=43296173
chr1	43296195	43296195	C	T	1	178	178	1	exonic	ERMAP	.	nonsynonymous SNV	ERMAP:NM_018538:exon2:c.C76T:p.H26Y,ERMAP:NM_001017922:exon3:c.C76T:p.H26Y	rs33953680	.	.	0.278	.	0.37	.	.	1	T	0.985	D	0.247	N	1	P	0.9	T	1710.84	snp	FAO=178	FDP=178	FR=.	FRO=0	FSAF=103	FSAR=75	FSRF=0	FSRR=0	FWDB=0.0258651	FXX=0	LEN=1	MLLD=106.722	OALT=T	OID=.	OMAPALT=T	OPOS=43296195
chr1	43296456	43296456	G	A	0.632911	150	237	2	exonic	ERMAP	.	nonsynonymous SNV	ERMAP:NM_018538:exon3:c.G103A:p.G35S,ERMAP:NM_001017922:exon4:c.G103A:p.G35S	rs146429994	.	.	0.0032	.	0.11	.	.	1	T	0.6	P	0.84	N	1	N	0.63	T	832.735	snp	FAO=150	FDP=236	FR=.	FRO=86	FSAF=72	FSAR=78	FSRF=46	FSRR=40	FWDB=-0.0375174	FXX=0.00421923	LEN=1	MLLD=202.735	OALT=A	OID=.	OMAPALT=A	OPOS=43296456
chr1	43300663	43300663	T	C	1	128	128	1	intronic	ERMAP	.	.	.	rs4660672	.	.	0.717	.	0.81	.	.	.	.	.	.	.	.	.	.	.	.	1253.83	snp	FAO=130	FDP=130	FR=.	FRO=0	FSAF=81	FSAR=49	FSRF=0	FSRR=0	FWDB=0.00645051	FXX=0	LEN=1	MLLD=356.06	OALT=C	OID=.	OMAPALT=C	OPOS=43300663
chr1	43618596	43618596	G	A	0.550562	49	89	1	exonic	FAM183A	.	synonymous SNV	FAM183A:NM_001101376:exon3:c.G291A:p.E97E	rs12074551	.	.	0.2506	.	0.3	.	.	.	.	.	.	.	.	.	.	.	.	240.322	snp	FAO=49	FDP=89	FR=.	FRO=40	FSAF=20	FSAR=29	FSRF=17	FSRR=23	FWDB=-0.000163526	FXX=0	LEN=1	MLLD=359.319	OALT=A	OID=.	OMAPALT=A	OPOS=43618596
chr1	43632536	43632536	C	T	0.727749	139	191	1	exonic	EBNA1BP2	.	nonsynonymous SNV	EBNA1BP2:NM_006824:exon7:c.G668A:p.R223H,EBNA1BP2:NM_001159936:exon8:c.G833A:p.R278H	rs7163	.	.	0.2577	.	0.29	.	.	0.13	T	0.864	P	0.256	N	1	P	0.94	T	893.989	snp	FAO=139	FDP=191	FR=.	FRO=52	FSAF=64	FSAR=75	FSRF=38	FSRR=14	FWDB=0.00411831	FXX=0	LEN=1	MLLD=63.6018	OALT=T	OID=.	OMAPALT=T	OPOS=43632536
chr1	43632815	43632816	TT	GC	0.625	165	264	2	intronic	EBNA1BP2	.	.	.	rs386630757	.	.	.	.	0.17	.	.	.	.	.	.	.	.	.	.	.	.	912.647	mnp	FAO=165	FDP=260	FR=.	FRO=95	FSAF=71	FSAR=94	FSRF=40	FSRR=55	FWDB=-0.000808787	FXX=0.0188672	LEN=2	MLLD=225.073	OALT=GC	OID=.	OMAPALT=GC	OPOS=43632815
chr1	43632997	43632997	A	G	0.630037	172	273	1	intronic	EBNA1BP2	.	.	.	rs1691302	.	.	.	.	0.29	.	.	.	.	.	.	.	.	.	.	.	.	926.998	snp	FAO=170	FDP=271	FR=.	FRO=101	FSAF=60	FSAR=110	FSRF=34	FSRR=67	FWDB=0.010582	FXX=0.00732574	LEN=1	MLLD=65.9626	OALT=G	OID=.	OMAPALT=G	OPOS=43632997
chr1	43636484	43636484	C	G	0.71028	76	107	1	exonic	EBNA1BP2	.	synonymous SNV	EBNA1BP2:NM_006824:exon4:c.G390C:p.T130T,EBNA1BP2:NM_001159936:exon5:c.G555C:p.T185T	rs1049276	.	.	0.2577	.	0.29	.	.	.	.	.	.	.	.	.	.	.	.	479.464	snp	FAO=76	FDP=107	FR=.	FRO=31	FSAF=43	FSAR=33	FSRF=15	FSRR=16	FWDB=0.00457581	FXX=0	LEN=1	MLLD=94.871	OALT=G	OID=.	OMAPALT=G	OPOS=43636484
chr1	43637549	43637549	A	G	0.764398	146	191	1	intronic	EBNA1BP2	.	.	.	rs1691289	.	.	0.2579	.	0.29	.	.	.	.	.	.	.	.	.	.	.	.	995.418	snp	FAO=146	FDP=190	FR=.	FRO=44	FSAF=79	FSAR=67	FSRF=13	FSRR=31	FWDB=-0.000626115	FXX=0.00523533	LEN=1	MLLD=182.394	OALT=G	OID=.	OMAPALT=G	OPOS=43637549
chr1	43637932	43637932	T	C	0.682759	99	145	1	UTR5	EBNA1BP2	NM_006824:c.-143A>G	.	.	rs9519	.	.	0.2527	.	0.45	.	.	.	.	.	.	.	.	.	.	.	.	612.827	snp	FAO=101	FDP=147	FR=.	FRO=46	FSAF=41	FSAR=60	FSRF=20	FSRR=26	FWDB=-0.00125315	FXX=0	LEN=1	MLLD=213.809	OALT=C	OID=.	OMAPALT=C	OPOS=43637932
chr1	43638410	43638410	G	C	0.714286	125	175	1	UTR5	CFAP57	NM_001195831:c.-15G>C,NM_152498:c.-15G>C,NM_001167965:c.-15G>C	.	.	rs1782386	.	.	0.2572	.	0.29	.	.	.	.	.	.	.	.	.	.	.	.	810.141	snp	FAO=127	FDP=176	FR=.	FRO=49	FSAF=59	FSAR=68	FSRF=28	FSRR=21	FWDB=0.00903631	FXX=0.0056494	LEN=1	MLLD=239.401	OALT=C	OID=.	OMAPALT=C	OPOS=43638410
chr1	43638457	43638457	T	A	0.683333	123	180	5	exonic	CFAP57	.	synonymous SNV	CFAP57:NM_001167965:exon2:c.T33A:p.V11V,CFAP57:NM_001195831:exon2:c.T33A:p.V11V,CFAP57:NM_152498:exon2:c.T33A:p.V11V	rs1782387	.	.	0.2572	.	0.29	.	.	.	.	.	.	.	.	.	.	.	.	744.515	snp	FAO=123	FDP=180	FR=.	FRO=57	FSAF=58	FSAR=65	FSRF=29	FSRR=28	FWDB=-0.00227063	FXX=0	LEN=1	MLLD=296.245	OALT=A	OID=.	OMAPALT=A	OPOS=43638457
chr1	43649508	43649508	A	G	0.511111	46	90	2	exonic	CFAP57	.	nonsynonymous SNV	CFAP57:NM_001167965:exon4:c.A721G:p.N241D,CFAP57:NM_001195831:exon4:c.A721G:p.N241D,CFAP57:NM_152498:exon4:c.A721G:p.N241D	rs663824	.	.	0.395	.	0.84	.	.	0.64	T	0	B	0.268	N	1	P	3.31	T	209.435	snp	FAO=46	FDP=90	FR=.	FRO=44	FSAF=2	FSAR=44	FSRF=11	FSRR=33	FWDB=0.0158618	FXX=0	LEN=1	MLLD=61.0094	OALT=G	OID=.	OMAPALT=G	OPOS=43649508
chr1	43663376	43663376	A	G	0.968338	367	379	3	intronic	CFAP57	.	.	.	rs513009	.	.	0.9212	.	0.93	.	.	.	.	.	.	.	.	.	.	.	.	3398.23	snp	FAO=374	FDP=374	FR=.	FRO=0	FSAF=192	FSAR=182	FSRF=0	FSRR=0	FWDB=0.0788825	FXX=0.0131923	LEN=1	MLLD=55.2159	OALT=G	OID=.	OMAPALT=G	OPOS=43663376
chr1	43664119	43664119	A	G	0.571429	32	56	2	intronic	CFAP57	.	.	.	rs603560	.	.	0.2849	.	0.32	.	.	.	.	.	.	.	.	.	.	.	.	164.176	snp	FAO=32	FDP=56	FR=.	FRO=24	FSAF=5	FSAR=27	FSRF=13	FSRR=11	FWDB=-0.00389375	FXX=0	LEN=1	MLLD=47.4118	OALT=G	OID=.	OMAPALT=G	OPOS=43664119
chr1	43664218	43664218	C	T	0.583333	35	60	1	exonic	CFAP57	.	synonymous SNV	CFAP57:NM_001167965:exon8:c.C1329T:p.H443H,CFAP57:NM_001195831:exon8:c.C1329T:p.H443H,CFAP57:NM_152498:exon8:c.C1329T:p.H443H	rs603123	.	.	0.2856	.	0.32	.	.	.	.	.	.	.	.	.	.	.	.	186.643	snp	FAO=35	FDP=60	FR=.	FRO=25	FSAF=5	FSAR=30	FSRF=14	FSRR=11	FWDB=-0.0904834	FXX=0	LEN=1	MLLD=60.9854	OALT=T	OID=.	OMAPALT=T	OPOS=43664218
chr1	43672636	43672636	T	G	0.371429	78	210	1	intronic	CFAP57	.	.	.	rs11210812	.	.	0.5541	.	0.72	.	.	.	.	.	.	.	.	.	.	.	.	242.506	snp	FAO=80	FDP=212	FR=.	FRO=132	FSAF=43	FSAR=37	FSRF=54	FSRR=78	FWDB=-0.0107822	FXX=0	LEN=1	MLLD=350.964	OALT=G	OID=.	OMAPALT=G	OPOS=43672636
chr1	43675467	43675467	G	A	0.998363	610	611	1	exonic	CFAP57	.	synonymous SNV	CFAP57:NM_001167965:exon11:c.G1809A:p.S603S,CFAP57:NM_001195831:exon11:c.G1809A:p.S603S,CFAP57:NM_152498:exon11:c.G1809A:p.S603S	rs2453412	.	.	0.8758	.	0.89	.	.	.	.	.	.	.	.	.	.	.	.	3806.12	snp	FAO=397	FDP=397	FR=.	FRO=0	FSAF=195	FSAR=202	FSRF=0	FSRR=0	FWDB=-0.0038329	FXX=0.00749981	LEN=1	MLLD=100.52	OALT=A	OID=.	OMAPALT=A	OPOS=43675467
chr1	43700140	43700140	A	G	1	81	81	1	intronic	CFAP57	.	.	.	rs2483688	.	.	.	.	0.95	.	.	.	.	.	.	.	.	.	.	.	.	769.103	snp	FAO=81	FDP=81	FR=.	FRO=0	FSAF=42	FSAR=39	FSRF=0	FSRR=0	FWDB=0.02042	FXX=0	LEN=1	MLLD=74.6309	OALT=G	OID=.	OMAPALT=G	OPOS=43700140
chr1	43771017	43771017	A	-	0.643519	139	216	3	intronic	TIE1	.	.	.	rs3831248	.	.	0.6136	.	0.9	.	.	.	.	.	.	.	.	.	.	.	.	336.666	del	FAO=142	FDP=216	FR=.	FRO=74	FSAF=46	FSAR=96	FSRF=30	FSRR=44	FWDB=0.0192438	FXX=0	LEN=1	MLLD=26.7897	OALT=-	OID=.	OMAPALT=T	OPOS=43771017
chr1	43777852	43777852	C	T	1	247	247	3	intronic	TIE1	.	.	.	rs1999595	.	.	0.8648	.	0.86	.	.	.	.	.	.	.	.	.	.	.	.	2372.26	snp	FAO=247	FDP=247	FR=.	FRO=0	FSAF=143	FSAR=104	FSRF=0	FSRR=0	FWDB=0.0134556	FXX=0	LEN=1	MLLD=332.16	OALT=T	OID=.	OMAPALT=T	OPOS=43777852
chr1	43779564	43779564	T	C	0.700422	166	237	1	exonic	TIE1	.	synonymous SNV	TIE1:NM_001253357:exon14:c.T2199C:p.A733A,TIE1:NM_005424:exon14:c.T2334C:p.A778A	rs3120276	.	.	0.612	.	0.9	.	.	.	.	.	.	.	.	.	.	.	.	1027.64	snp	FAO=166	FDP=236	FR=.	FRO=70	FSAF=105	FSAR=61	FSRF=43	FSRR=27	FWDB=0.00142055	FXX=0.00421923	LEN=1	MLLD=288.233	OALT=C	OID=.	OMAPALT=C	OPOS=43779564
chr1	43782846	43782846	G	A	0.600806	149	248	1	intronic	TIE1	.	.	.	rs1198982	.	.	0.6093	.	0.89	.	.	.	.	.	.	.	.	.	.	.	.	778.722	snp	FAO=149	FDP=248	FR=.	FRO=99	FSAF=87	FSAR=62	FSRF=73	FSRR=26	FWDB=-0.0112505	FXX=0	LEN=1	MLLD=271.242	OALT=A	OID=.	OMAPALT=A	OPOS=43782846
chr1	43784956	43784956	A	G	0.268817	25	93	1	exonic	TIE1	.	synonymous SNV	TIE1:NM_001253357:exon18:c.A2838G:p.L946L,TIE1:NM_005424:exon18:c.A2973G:p.L991L	rs1199039	.	.	0.3907	.	0.39	.	.	.	.	.	.	.	.	.	.	.	.	52.2792	snp	FAO=25	FDP=93	FR=.	FRO=68	FSAF=7	FSAR=18	FSRF=19	FSRR=49	FWDB=-0.0160014	FXX=0	LEN=1	MLLD=351.497	OALT=G	OID=.	OMAPALT=G	OPOS=43784956
chr1	43825644	43825644	T	C	0.328244	129	393	1	exonic	CDC20	.	synonymous SNV	CDC20:NM_001255:exon5:c.T432C:p.Y144Y	rs839763	.	.	0.3823	.	0.38	.	.	.	.	.	.	.	.	.	.	.	.	313.574	snp	FAO=129	FDP=393	FR=.	FRO=264	FSAF=77	FSAR=52	FSRF=155	FSRR=109	FWDB=-0.034614	FXX=0	LEN=1	MLLD=193.371	OALT=C	OID=.	OMAPALT=C	OPOS=43825644
chr1	43826312	43826312	C	A	0.944444	272	288	4	intronic	CDC20	.	.	.	rs710251	.	.	0.6583	.	0.69	.	.	.	.	.	.	.	.	.	.	.	.	2381.06	snp	FAO=272	FDP=288	FR=.	FRO=16	FSAF=137	FSAR=135	FSRF=10	FSRR=6	FWDB=0.0204558	FXX=0.00346009	LEN=1	MLLD=71.9138	OALT=A	OID=.	OMAPALT=A	OPOS=43826312
chr1	43886494	43886494	C	T	0.446927	80	179	3	exonic	SZT2	.	nonsynonymous SNV	SZT2:NM_015284:exon10:c.C1336T:p.P446S	rs2782643	.	.	0.4237	.	0.42	.	.	.	.	.	.	.	.	.	.	.	.	299.079	snp	FAO=80	FDP=181	FR=.	FRO=101	FSAF=45	FSAR=35	FSRF=57	FSRR=44	FWDB=-0.00406226	FXX=0	LEN=1	MLLD=348.745	OALT=T	OID=.	OMAPALT=T	OPOS=43886494
chr1	43888602	43888602	G	A	0.384615	90	234	2	intronic	SZT2	.	.	.	rs2782645	.	.	0.4087	.	0.44	.	.	.	.	.	.	.	.	.	.	.	.	278.827	snp	FAO=90	FDP=234	FR=.	FRO=144	FSAF=49	FSAR=41	FSRF=89	FSRR=55	FWDB=0.0181689	FXX=0	LEN=1	MLLD=71.8849	OALT=A	OID=.	OMAPALT=A	OPOS=43888602
chr1	43900185	43900185	C	T	0.330317	73	221	1	intronic	SZT2	.	.	.	rs41270355	.	.	0.0275	.	0.071	.	.	.	.	.	.	.	.	.	.	.	.	185.112	snp	FAO=73	FDP=221	FR=.	FRO=148	FSAF=33	FSAR=40	FSRF=55	FSRR=93	FWDB=-0.0501935	FXX=0	LEN=1	MLLD=66.2729	OALT=T	OID=.	OMAPALT=T	OPOS=43900185
chr1	43901011	43901011	A	C	0.333333	109	327	1	intronic	SZT2	.	.	.	rs2039531	.	.	0.4034	.	0.42	.	.	.	.	.	.	.	.	.	.	.	.	350.398	snp	FAO=128	FDP=345	FR=.	FRO=217	FSAF=53	FSAR=75	FSRF=113	FSRR=104	FWDB=-0.0142682	FXX=0.00576352	LEN=1	MLLD=310.284	OALT=C	OID=.	OMAPALT=C	OPOS=43901011
chr1	43903437	43903437	G	T	0.326316	124	380	4	intronic	SZT2	.	.	.	rs372230129	.	.	0.0006	.	0.0014	.	.	.	.	.	.	.	.	.	.	.	.	299.594	snp	FAO=124	FDP=380	FR=.	FRO=256	FSAF=53	FSAR=71	FSRF=125	FSRR=131	FWDB=-0.014284	FXX=0.0026246	LEN=1	MLLD=114.281	OALT=T	OID=.	OMAPALT=T	OPOS=43903437
chr1	43903589	43903589	G	T	0.343023	118	344	5	intronic	SZT2	.	.	.	rs2782648	.	.	0.414	.	0.42	.	.	.	.	.	.	.	.	.	.	.	.	302.557	snp	FAO=117	FDP=343	FR=.	FRO=226	FSAF=45	FSAR=72	FSRF=99	FSRR=127	FWDB=0.0257043	FXX=0.00290689	LEN=1	MLLD=112.848	OALT=T	OID=.	OMAPALT=T	OPOS=43903589
chr1	43906896	43906896	A	G	0.313492	79	252	2	exonic	SZT2	.	synonymous SNV	SZT2:NM_015284:exon52:c.A7185G:p.E2395E	rs2027130	.	.	0.4134	.	0.42	.	.	.	.	.	.	.	.	.	.	.	.	183.82	snp	FAO=79	FDP=252	FR=.	FRO=173	FSAF=50	FSAR=29	FSRF=112	FSRR=61	FWDB=-0.00313852	FXX=0	LEN=1	MLLD=320.505	OALT=G	OID=.	OMAPALT=G	OPOS=43906896
chr1	43907092	43907092	G	A	0.673469	264	392	1	intronic	SZT2	.	.	.	rs12407785	.	.	0.2002	.	0.41	.	.	.	.	.	.	.	.	.	.	.	.	1551.05	snp	FAO=264	FDP=392	FR=.	FRO=128	FSAF=127	FSAR=137	FSRF=50	FSRR=78	FWDB=0.0191683	FXX=0	LEN=1	MLLD=87.5421	OALT=A	OID=.	OMAPALT=A	OPOS=43907092
chr1	43909265	43909265	T	C	0.327703	97	296	1	intronic	SZT2	.	.	.	rs2255632	.	.	0.422	.	0.43	.	.	.	.	.	.	.	.	.	.	.	.	238.123	snp	FAO=97	FDP=296	FR=.	FRO=199	FSAF=63	FSAR=34	FSRF=105	FSRR=94	FWDB=-0.0207654	FXX=0	LEN=1	MLLD=215.126	OALT=C	OID=.	OMAPALT=C	OPOS=43909265
chr1	43912590	43912590	A	G	0.374532	100	267	1	intronic	SZT2	.	.	.	rs2782650	.	.	0.4137	.	0.42	.	.	.	.	.	.	.	.	.	.	.	.	297.475	snp	FAO=100	FDP=267	FR=.	FRO=167	FSAF=29	FSAR=71	FSRF=45	FSRR=122	FWDB=-0.0112489	FXX=0	LEN=1	MLLD=134.47	OALT=G	OID=.	OMAPALT=G	OPOS=43912590
chr1	44035352	44035352	C	T	0.5625	54	96	2	exonic	PTPRF	.	synonymous SNV	PTPRF:NM_002840:exon6:c.C471T:p.A157A,PTPRF:NM_130440:exon6:c.C471T:p.A157A	rs1065771	.	.	0.31	.	0.34	.	.	.	.	.	.	.	.	.	.	.	.	267.513	snp	FAO=54	FDP=96	FR=.	FRO=42	FSAF=39	FSAR=15	FSRF=30	FSRR=12	FWDB=-0.00895609	FXX=0	LEN=1	MLLD=288.649	OALT=T	OID=.	OMAPALT=T	OPOS=44035352
chr1	44035472	44035472	G	A	0.285714	12	42	4	intronic	PTPRF	.	.	.	rs943513	.	.	0.3685	.	0.39	.	.	.	.	.	.	.	.	.	.	.	.	32.2616	snp	FAO=12	FDP=42	FR=.	FRO=30	FSAF=0	FSAR=12	FSRF=0	FSRR=30	FWDB=0	FXX=0	LEN=1	MLLD=34.8739	OALT=A	OID=.	OMAPALT=A	OPOS=44035472
chr1	44044468	44044468	C	T	0.621849	148	238	1	intronic	PTPRF	.	.	.	rs11210874	.	.	0.321	.	0.42	.	.	.	.	.	.	.	.	.	.	.	.	812.3	snp	FAO=149	FDP=239	FR=.	FRO=90	FSAF=68	FSAR=81	FSRF=33	FSRR=57	FWDB=-0.0177953	FXX=0	LEN=1	MLLD=226.364	OALT=T	OID=.	OMAPALT=T	OPOS=44044468
chr1	44057668	44057668	G	T	0.65	117	180	3	intronic	PTPRF	.	.	.	rs7540068	.	.	0.319	.	0.5	.	.	.	.	.	.	.	.	.	.	.	.	671.386	snp	FAO=117	FDP=180	FR=.	FRO=63	FSAF=56	FSAR=61	FSRF=32	FSRR=31	FWDB=-0.00950787	FXX=0	LEN=1	MLLD=60.2673	OALT=T	OID=.	OMAPALT=T	OPOS=44057668
chr1	44058265	44058265	C	A	0.625	60	96	3	exonic	PTPRF	.	synonymous SNV	PTPRF:NM_002840:exon11:c.C1806A:p.A602A,PTPRF:NM_130440:exon11:c.C1806A:p.A602A	rs3828151	.	.	0.4037	.	0.57	.	.	.	.	.	.	.	.	0	P	.	.	331.368	snp	FAO=60	FDP=96	FR=.	FRO=36	FSAF=14	FSAR=46	FSRF=17	FSRR=19	FWDB=0.0245245	FXX=0	LEN=1	MLLD=305.628	OALT=A	OID=.	OMAPALT=A	OPOS=44058265
chr1	44064319	44064319	A	G	0.641509	204	318	2	intronic	PTPRF	.	.	.	rs17849103	.	.	.	.	0.56	.	.	.	.	.	.	.	.	.	.	.	.	1141.38	snp	FAO=204	FDP=318	FR=.	FRO=114	FSAF=96	FSAR=108	FSRF=59	FSRR=55	FWDB=-0.0397254	FXX=0	LEN=1	MLLD=74.6992	OALT=G	OID=.	OMAPALT=G	OPOS=44064319
chr1	44067859	44067859	A	G	0.615385	40	65	1	intronic	PTPRF	.	.	.	rs12023161	.	.	.	.	0.56	.	.	.	.	.	.	.	.	.	.	.	.	219.089	snp	FAO=40	FDP=65	FR=.	FRO=25	FSAF=23	FSAR=17	FSRF=7	FSRR=18	FWDB=0.0401183	FXX=0	LEN=1	MLLD=160.66	OALT=G	OID=.	OMAPALT=G	OPOS=44067859
chr1	44070691	44070691	A	G	0.336493	71	211	1	intronic	PTPRF	.	.	.	rs17371903	.	.	0.3723	.	0.4	.	.	.	.	.	.	.	.	.	.	.	.	190.243	snp	FAO=72	FDP=212	FR=.	FRO=140	FSAF=30	FSAR=42	FSRF=74	FSRR=66	FWDB=-0.000748886	FXX=0	LEN=1	MLLD=314.083	OALT=G	OID=.	OMAPALT=G	OPOS=44070691
chr1	44071221	44071221	G	A	1	190	190	1	exonic	PTPRF	.	synonymous SNV	PTPRF:NM_130440:exon18:c.G3384A:p.V1128V,PTPRF:NM_002840:exon19:c.G3411A:p.V1137V	rs631248	.	.	0.7694	.	0.79	.	.	.	.	.	.	.	.	0	P	.	.	1832.26	snp	FAO=190	FDP=190	FR=.	FRO=0	FSAF=107	FSAR=83	FSRF=0	FSRR=0	FWDB=0.0237678	FXX=0	LEN=1	MLLD=201.159	OALT=A	OID=.	OMAPALT=A	OPOS=44071221
chr1	44072018	44072018	C	T	0.637188	281	441	2	exonic	PTPRF	.	synonymous SNV	PTPRF:NM_130440:exon19:c.C3564T:p.T1188T,PTPRF:NM_002840:exon20:c.C3591T:p.T1197T	rs1065772	.	.	0.3488	.	0.48	.	.	.	.	.	.	.	.	0	P	.	.	1369.57	snp	FAO=251	FDP=400	FR=.	FRO=149	FSAF=138	FSAR=113	FSRF=71	FSRR=78	FWDB=-0.00516158	FXX=0	LEN=1	MLLD=49.8143	OALT=T	OID=.	OMAPALT=T	OPOS=44072018
chr1	44072066	44072066	C	T	0.621951	153	246	4	exonic	PTPRF	.	synonymous SNV	PTPRF:NM_130440:exon19:c.C3612T:p.P1204P,PTPRF:NM_002840:exon20:c.C3639T:p.P1213P	rs10890266	.	.	0.3617	.	0.48	.	.	0.05	D	.	.	0.004	N	0	P	1.17	T	828.233	snp	FAO=153	FDP=246	FR=.	FRO=93	FSAF=85	FSAR=68	FSRF=47	FSRR=46	FWDB=-0.0228938	FXX=0	LEN=1	MLLD=272.221	OALT=T	OID=.	OMAPALT=T	OPOS=44072066
chr1	44079411	44079411	T	C	1	209	209	1	intronic	PTPRF	.	.	.	rs603542	.	.	0.6649	.	0.71	.	.	.	.	.	.	.	.	.	.	.	.	2041.45	snp	FAO=216	FDP=216	FR=.	FRO=0	FSAF=72	FSAR=144	FSRF=0	FSRR=0	FWDB=0.0863773	FXX=0.00460808	LEN=1	MLLD=108.931	OALT=C	OID=.	OMAPALT=C	OPOS=44079411
chr1	44083015	44083015	G	A	0.988189	251	254	2	intronic	PTPRF	.	.	.	rs653953	.	.	.	.	0.69	.	.	.	.	.	.	.	.	.	.	.	.	2417.28	snp	FAO=259	FDP=259	FR=.	FRO=0	FSAF=139	FSAR=120	FSRF=0	FSRR=0	FWDB=0.0190662	FXX=0.0152085	LEN=1	MLLD=47.3854	OALT=A	OID=.	OMAPALT=A	OPOS=44083015
chr1	44083110	44083110	C	T	0.996063	253	254	1	intronic	PTPRF	.	.	.	rs571862	.	.	0.7479	.	0.95	.	.	.	.	.	.	.	.	.	.	.	.	2430.5	snp	FAO=255	FDP=255	FR=.	FRO=0	FSAF=133	FSAR=122	FSRF=0	FSRR=0	FWDB=0.0315066	FXX=0.0077818	LEN=1	MLLD=257.791	OALT=T	OID=.	OMAPALT=T	OPOS=44083110
chr1	44083507	44083507	T	C	1	215	215	1	exonic	PTPRF	.	synonymous SNV	PTPRF:NM_130440:exon24:c.T4269C:p.G1423G,PTPRF:NM_002840:exon25:c.T4296C:p.G1432G	rs641365	.	.	0.7479	.	0.95	.	.	.	.	.	.	.	.	0	P	.	.	2066.33	snp	FAO=216	FDP=216	FR=.	FRO=0	FSAF=109	FSAR=107	FSRF=0	FSRR=0	FWDB=-0.0229947	FXX=0	LEN=1	MLLD=128.586	OALT=C	OID=.	OMAPALT=C	OPOS=44083507
chr1	44083519	44083519	G	A	0.981395	211	215	2	exonic	PTPRF	.	synonymous SNV	PTPRF:NM_130440:exon24:c.G4281A:p.R1427R,PTPRF:NM_002840:exon25:c.G4308A:p.R1436R	rs641351	.	.	0.7478	.	0.95	.	.	.	.	.	.	.	.	0	P	.	.	1953.12	snp	FAO=211	FDP=215	FR=.	FRO=4	FSAF=107	FSAR=104	FSRF=0	FSRR=4	FWDB=0.0353749	FXX=0	LEN=1	MLLD=64.6086	OALT=A	OID=.	OMAPALT=A	OPOS=44083519
chr1	44084739	44084739	C	T	1	229	229	1	exonic	PTPRF	.	synonymous SNV	PTPRF:NM_130440:exon26:c.C4485T:p.R1495R,PTPRF:NM_002840:exon27:c.C4512T:p.R1504R	rs1143701	.	.	0.7478	.	0.95	.	.	1	T	.	.	0.005	N	0	P	.	.	2204.62	snp	FAO=229	FDP=229	FR=.	FRO=0	FSAF=102	FSAR=127	FSRF=0	FSRR=0	FWDB=-0.00190163	FXX=0	LEN=1	MLLD=154.619	OALT=T	OID=.	OMAPALT=T	OPOS=44084739
chr1	44086831	44086831	C	T	1	171	171	1	exonic	PTPRF	.	synonymous SNV	PTPRF:NM_130440:exon32:c.C5556T:p.Y1852Y,PTPRF:NM_002840:exon33:c.C5583T:p.Y1861Y	rs1143702	.	.	0.6659	.	0.71	.	.	.	.	.	.	.	.	0	P	.	.	1634.61	snp	FAO=171	FDP=171	FR=.	FRO=0	FSAF=97	FSAR=74	FSRF=0	FSRR=0	FWDB=0.0164476	FXX=0	LEN=1	MLLD=241.385	OALT=T	OID=.	OMAPALT=T	OPOS=44086831
chr1	44137257	44137257	C	A	0.71028	76	107	1	exonic	KDM4A	.	nonsynonymous SNV	KDM4A:NM_014663:exon11:c.C1445A:p.A482E	rs586339	.	.	0.7288	.	0.95	.	.	1	T	0	B	0.615	N	1	P	2.59	T	484.383	snp	FAO=76	FDP=106	FR=.	FRO=30	FSAF=31	FSAR=45	FSRF=12	FSRR=18	FWDB=-0.038983	FXX=0.00934492	LEN=1	MLLD=222.15	OALT=A	OID=.	OMAPALT=A	OPOS=44137257
chr1	44401384	44401384	A	G	1	91	91	1	exonic	ARTN	.	nonsynonymous SNV	ARTN:NM_001136215:exon2:c.A56G:p.Q19R,ARTN:NM_057090:exon3:c.A56G:p.Q19R,ARTN:NM_057091:exon3:c.A56G:p.Q19R	rs2242637	.	.	0.9247	.	0.92	.	.	0.98	T	0	B	.	.	1	P	0.92	T	865.201	snp	FAO=91	FDP=91	FR=.	FRO=0	FSAF=30	FSAR=61	FSRF=0	FSRR=0	FWDB=0.0362951	FXX=0	LEN=1	MLLD=129.483	OALT=G	OID=.	OMAPALT=G	OPOS=44401384
chr1	44415415	44415415	C	T	0.993939	164	165	1	exonic	IPO13	.	synonymous SNV	IPO13:NM_014652:exon2:c.C411T:p.D137D	rs2240447	.	.	0.7851	.	0.79	.	.	.	.	.	.	.	.	.	.	.	.	1562.9	snp	FAO=165	FDP=165	FR=.	FRO=0	FSAF=117	FSAR=48	FSRF=0	FSRR=0	FWDB=0.0238936	FXX=0.00602373	LEN=1	MLLD=254.104	OALT=T	OID=.	OMAPALT=T	OPOS=44415415
chr1	44423806	44423806	T	C	0.195767	37	189	1	exonic	IPO13	.	synonymous SNV	IPO13:NM_014652:exon8:c.T1698C:p.A566A	.	.	.	.	.	.	.	.	.	.	.	.	.	.	.	.	.	.	38.3109	snp	FAO=37	FDP=189	FR=.	FRO=152	FSAF=16	FSAR=21	FSRF=78	FSRR=74	FWDB=-0.00132814	FXX=0	LEN=1	MLLD=87.7135	OALT=C	OID=.	OMAPALT=C	OPOS=44423806
chr1	44426025	44426025	G	A	1	252	252	1	intronic	IPO13	.	.	.	rs2301993	.	.	0.7849	.	0.78	.	.	.	.	.	.	.	.	.	.	.	.	2411.9	snp	FAO=252	FDP=252	FR=.	FRO=0	FSAF=95	FSAR=157	FSRF=0	FSRR=0	FWDB=0.011318	FXX=0	LEN=1	MLLD=72.0693	OALT=A	OID=.	OMAPALT=A	OPOS=44426025
chr1	44432500	44432500	C	G	0.986928	151	153	4	intronic	IPO13	.	.	.	rs4660759	.	.	0.7848	.	0.78	.	.	.	.	.	.	.	.	.	.	.	.	1406.21	snp	FAO=151	FDP=151	FR=.	FRO=0	FSAF=79	FSAR=72	FSRF=0	FSRR=0	FWDB=0.00273173	FXX=0.013071	LEN=1	MLLD=250.663	OALT=G	OID=.	OMAPALT=G	OPOS=44432500
chr1	44442521	44442521	A	C	0.371622	110	296	4	intronic	ATP6V0B	.	.	.	rs12410334	.	.	0.8193	.	0.82	.	.	.	.	.	.	.	.	.	.	.	.	289.228	snp	FAO=112	FDP=332	FR=.	FRO=220	FSAF=51	FSAR=61	FSRF=117	FSRR=103	FWDB=-0.0884016	FXX=0.017751	LEN=1	MLLD=40.1048	OALT=C	OID=.	OMAPALT=C	OPOS=44442521
chr1	44442930	44442930	A	G	0.495868	60	121	2	exonic	ATP6V0B	.	synonymous SNV	ATP6V0B:NM_001294333:exon7:c.A633G:p.Q211Q	rs2428954	.	.	0.1149	.	0.41	.	.	.	.	.	.	.	.	.	.	.	.	260.105	snp	FAO=60	FDP=121	FR=.	FRO=61	FSAF=27	FSAR=33	FSRF=19	FSRR=42	FWDB=-0.0448035	FXX=0	LEN=1	MLLD=67.4997	OALT=G	OID=.	OMAPALT=G	OPOS=44442930
chr1	44595113	44595113	G	C	0.660465	142	215	1	exonic	KLF17	.	nonsynonymous SNV	KLF17:NM_173484:exon2:c.G170C:p.S57T	rs2429051	.	.	0.664	.	0.69	.	.	0.4	T	0.183	B	0.653	N	1	P	2.95	T	814.689	snp	FAO=142	FDP=217	FR=.	FRO=75	FSAF=75	FSAR=67	FSRF=32	FSRR=43	FWDB=0.00458277	FXX=0	LEN=1	MLLD=137.835	OALT=C	OID=.	OMAPALT=C	OPOS=44595113
chr1	44595410	44595410	A	G	0.524017	120	229	2	exonic	KLF17	.	nonsynonymous SNV	KLF17:NM_173484:exon2:c.A467G:p.N156S	rs2485652	.	.	0.3726	.	0.47	.	.	0.94	T	0	B	0.163	N	1	P	3.17	T	545.876	snp	FAO=120	FDP=227	FR=.	FRO=107	FSAF=114	FSAR=6	FSRF=82	FSRR=25	FWDB=0.023371	FXX=0.00873324	LEN=1	MLLD=66.2206	OALT=G	OID=.	OMAPALT=G	OPOS=44595410
chr1	44595426	44595426	G	A	0.641196	193	301	2	exonic	KLF17	.	synonymous SNV	KLF17:NM_173484:exon2:c.G483A:p.S161S	rs2429050	.	.	0.3724	.	0.47	.	.	.	.	.	.	.	.	.	.	.	.	1079.84	snp	FAO=193	FDP=301	FR=.	FRO=108	FSAF=117	FSAR=76	FSRF=80	FSRR=28	FWDB=0.00251528	FXX=0	LEN=1	MLLD=302.53	OALT=A	OID=.	OMAPALT=A	OPOS=44595426
chr1	44686322	44686322	T	C	0.333333	60	180	1	UTR3	DMAP1	NM_001034023:c.*32T>C,NM_019100:c.*32T>C,NM_001034024:c.*32T>C	.	.	rs12419	.	.	0.299	.	0.4	.	.	.	.	.	.	.	.	.	.	.	.	156.358	snp	FAO=60	FDP=180	FR=.	FRO=120	FSAF=32	FSAR=28	FSRF=63	FSRR=57	FWDB=0.00589935	FXX=0	LEN=1	MLLD=159.769	OALT=C	OID=.	OMAPALT=C	OPOS=44686322
chr1	45080061	45080061	C	T	0.685393	122	178	4	intronic	RNF220	.	.	.	rs415707	.	.	.	.	0.26	.	.	.	.	.	.	.	.	.	.	.	.	742.358	snp	FAO=122	FDP=177	FR=.	FRO=55	FSAF=51	FSAR=71	FSRF=22	FSRR=33	FWDB=-0.0071054	FXX=0.00561766	LEN=1	MLLD=154.169	OALT=T	OID=.	OMAPALT=T	OPOS=45080061
chr1	45225921	45225921	C	T	0.995074	202	203	2	intronic	KIF2C	.	.	.	rs115864893	.	.	0.0433	.	0.052	.	.	.	.	.	.	.	.	.	.	.	.	1913.16	snp	FAO=202	FDP=202	FR=.	FRO=0	FSAF=87	FSAR=115	FSRF=0	FSRR=0	FWDB=0.00153993	FXX=0.00492587	LEN=1	MLLD=180.88	OALT=T	OID=.	OMAPALT=T	OPOS=45225921
chr1	45250007	45250007	C	G	0.982143	55	56	1	exonic	BEST4	.	nonsynonymous SNV	BEST4:NM_153274:exon9:c.G1297C:p.V433L	rs59895800	.	.	.	.	0.54	.	.	0.25	T	0.001	B	0.212	N	1	P	-4.53	D	523.997	snp	FAO=56	FDP=56	FR=.	FRO=0	FSAF=34	FSAR=22	FSRF=0	FSRR=0	FWDB=0.0300116	FXX=0	LEN=1	MLLD=210.891	OALT=G	OID=.	OMAPALT=G	OPOS=45250007
chr1	45269105	45269105	G	C	0.372881	44	118	1	intronic	PLK3	.	.	.	.	.	.	.	.	.	.	.	.	.	.	.	.	.	.	.	.	.	136.761	snp	FAO=44	FDP=118	FR=.	FRO=74	FSAF=11	FSAR=33	FSRF=14	FSRR=60	FWDB=0.00983352	FXX=0	LEN=1	MLLD=316.056	OALT=C	OID=.	OMAPALT=C	OPOS=45269105
chr1	45475566	45475566	A	G	1	113	113	1	intronic	HECTD3	.	.	.	rs6429552	.	.	.	.	1	.	.	.	.	.	.	.	.	.	.	.	.	1074.65	snp	FAO=113	FDP=113	FR=.	FRO=0	FSAF=75	FSAR=38	FSRF=0	FSRR=0	FWDB=0.0130557	FXX=0	LEN=1	MLLD=191.376	OALT=G	OID=.	OMAPALT=G	OPOS=45475566
chr1	45476069	45476069	C	A	0.990196	303	306	3	intronic	HECTD3	.	.	.	rs7533668	.	.	.	.	1	.	.	.	.	.	.	.	.	.	.	.	.	2858.6	snp	FAO=304	FDP=304	FR=.	FRO=0	FSAF=158	FSAR=146	FSRF=0	FSRR=0	FWDB=0.0519315	FXX=0.00653573	LEN=1	MLLD=90.6431	OALT=A	OID=.	OMAPALT=A	OPOS=45476069
chr1	45476399	45476399	G	A	0.981651	321	327	4	intronic	HECTD3	.	.	.	rs55841688	.	.	0.0464	.	0.13	.	.	.	.	.	.	.	.	.	.	.	.	2236.51	snp	FAO=243	FDP=249	FR=.	FRO=6	FSAF=148	FSAR=95	FSRF=3	FSRR=3	FWDB=0.00128779	FXX=0.238525	LEN=1	MLLD=324.967	OALT=A	OID=.	OMAPALT=A	OPOS=45476399
chr1	45480232	45480232	T	A	0.633229	202	319	1	exonic	UROD	.	nonsynonymous SNV	UROD:NM_000374:exon7:c.T758A:p.L253Q	rs36033115	.	.	0.0081	.	0.024	.	.	0.03	D	0.057	B	0	D	1	D	-3.47	D	1115.63	snp	FAO=202	FDP=319	FR=.	FRO=117	FSAF=113	FSAR=89	FSRF=49	FSRR=68	FWDB=0.020472	FXX=0	LEN=1	MLLD=242.271	OALT=A	OID=.	OMAPALT=A	OPOS=45480232
chr1	45486272	45486272	T	C	1	228	228	1	intronic	ZSWIM5	.	.	.	rs998418	.	.	0.7517	.	0.78	.	.	.	.	.	.	.	.	.	.	.	.	2192.11	snp	FAO=228	FDP=228	FR=.	FRO=0	FSAF=131	FSAR=97	FSRF=0	FSRR=0	FWDB=0.0132854	FXX=0	LEN=1	MLLD=88.302	OALT=C	OID=.	OMAPALT=C	OPOS=45486272
chr1	45504720	45504720	G	C	1	180	180	2	exonic	ZSWIM5	.	synonymous SNV	ZSWIM5:NM_020883:exon8:c.C1782G:p.T594T	rs7551698	.	.	0.5961	.	0.69	.	.	.	.	.	.	.	.	.	.	.	.	1735.98	snp	FAO=180	FDP=180	FR=.	FRO=0	FSAF=10	FSAR=170	FSRF=0	FSRR=0	FWDB=0.0466675	FXX=0	LEN=1	MLLD=83.5204	OALT=C	OID=.	OMAPALT=C	OPOS=45504720
chr1	45796269	45796269	G	C	0.986301	144	146	1	intronic	MUTYH	.	.	.	rs3219493	.	.	0.9113	.	0.98	.	.	.	.	.	.	.	.	.	.	.	.	1388.08	snp	FAO=145	FDP=145	FR=.	FRO=0	FSAF=47	FSAR=98	FSRF=0	FSRR=0	FWDB=0.0156615	FXX=0.00684885	LEN=1	MLLD=337.899	OALT=C	OID=.	OMAPALT=C	OPOS=45796269
chr1	45798555	45798555	T	C	0.995283	422	424	2	intronic	MUTYH	.	.	.	rs3219487	.	.	0.912	.	0.98	.	.	.	.	.	.	.	.	.	.	.	.	3807.24	snp	FAO=399	FDP=399	FR=.	FRO=0	FSAF=186	FSAR=213	FSRF=0	FSRR=0	FWDB=-0.0111203	FXX=0.00249994	LEN=1	MLLD=158.085	OALT=C	OID=.	OMAPALT=C	OPOS=45798555
chr1	45973928	45973928	G	A	0.648855	170	262	1	exonic	MMACHC	.	synonymous SNV	MMACHC:NM_015506:exon3:c.G321A:p.V107V	rs2275276	CLINSIG=non-pathogenic|non-pathogenic;CLNDBN=not_specified|not_provided;CLNREVSTAT=criteria_provided\x2c_single_submitter|criteria_provided\x2c_single_submitter;CLNACC=RCV000081738.3|RCV000126793.1;CLNDSDB=MedGen|MedGen;CLNDSDBID=CN169374|CN221809	.	0.437	.	0.6	.	.	.	.	.	.	.	.	.	.	.	.	962.34	snp	FAO=170	FDP=262	FR=.	FRO=92	FSAF=91	FSAR=79	FSRF=51	FSRR=41	FWDB=-0.0157531	FXX=0	LEN=1	MLLD=193.001	OALT=A	OID=.	OMAPALT=A	OPOS=45973928
chr1	45981512	45981512	T	C	0.618056	89	144	3	intronic	PRDX1	.	.	.	rs2356559	.	.	.	.	0.93	.	.	.	.	.	.	.	.	.	.	.	.	481.086	snp	FAO=89	FDP=144	FR=.	FRO=55	FSAF=49	FSAR=40	FSRF=22	FSRR=33	FWDB=-0.0267738	FXX=0	LEN=1	MLLD=60.6658	OALT=C	OID=.	OMAPALT=C	OPOS=45981512
chr1	46078854	46078854	A	G	0.421053	48	114	1	exonic	NASP	.	synonymous SNV	NASP:NM_001195193:exon5:c.A1248G:p.S416S,NASP:NM_152298:exon6:c.A423G:p.S141S,NASP:NM_002482:exon7:c.A1440G:p.S480S	rs2230658	.	.	0.7049	.	0.77	.	.	.	.	.	.	.	.	0	P	.	.	172.412	snp	FAO=48	FDP=114	FR=.	FRO=66	FSAF=24	FSAR=24	FSRF=39	FSRR=27	FWDB=0.0205088	FXX=0	LEN=1	MLLD=223.807	OALT=G	OID=.	OMAPALT=G	OPOS=46078854
chr1	46078884	46078884	C	T	0.419643	47	112	2	exonic	NASP	.	synonymous SNV	NASP:NM_001195193:exon5:c.C1278T:p.T426T,NASP:NM_152298:exon6:c.C453T:p.T151T,NASP:NM_002482:exon7:c.C1470T:p.T490T	rs2230659	.	.	0.7049	.	0.77	.	.	.	.	.	.	.	.	0	P	.	.	169.24	snp	FAO=47	FDP=112	FR=.	FRO=65	FSAF=23	FSAR=24	FSRF=36	FSRR=29	FWDB=-0.0417064	FXX=0	LEN=1	MLLD=210.397	OALT=T	OID=.	OMAPALT=T	OPOS=46078884
chr1	46080947	46080947	A	C	0.3125	75	240	1	intronic	NASP	.	.	.	rs1972410	.	.	0.708	.	0.78	.	.	.	.	.	.	.	.	.	.	.	.	174.274	snp	FAO=75	FDP=240	FR=.	FRO=165	FSAF=28	FSAR=47	FSRF=72	FSRR=93	FWDB=0.0165042	FXX=0	LEN=1	MLLD=191.724	OALT=C	OID=.	OMAPALT=C	OPOS=46080947
chr1	46081940	46081940	T	A	0.990566	105	106	2	intronic	NASP	.	.	.	rs2356581	.	.	0.9579	.	1	.	.	.	.	.	.	.	.	.	.	.	.	1003.16	snp	FAO=105	FDP=105	FR=.	FRO=0	FSAF=80	FSAR=25	FSRF=0	FSRR=0	FWDB=-0.0139867	FXX=0.00943307	LEN=1	MLLD=296.421	OALT=A	OID=.	OMAPALT=A	OPOS=46081940
chr1	46081960	46081960	C	T	0.207547	22	106	1	intronic	NASP	.	.	.	rs2253862	.	.	0.708	.	0.78	.	.	.	.	.	.	.	.	.	.	.	.	29.7626	snp	FAO=22	FDP=106	FR=.	FRO=84	FSAF=15	FSAR=7	FSRF=64	FSRR=20	FWDB=0.00775302	FXX=0	LEN=1	MLLD=145.992	OALT=T	OID=.	OMAPALT=T	OPOS=46081960
chr1	46082431	46082431	C	A	0.315068	69	219	3	intronic	NASP	.	.	.	rs2991988	.	.	0.7049	.	0.75	.	.	.	.	.	.	.	.	.	.	.	.	163.176	snp	FAO=69	FDP=219	FR=.	FRO=150	FSAF=29	FSAR=40	FSRF=70	FSRR=80	FWDB=0.00711549	FXX=0	LEN=1	MLLD=213.607	OALT=A	OID=.	OMAPALT=A	OPOS=46082431
chr1	46083706	46083706	C	G	0.34	119	350	1	intronic	NASP	.	.	.	rs41310432	.	.	0.2261	.	0.42	.	.	.	.	.	.	.	.	.	.	.	.	306.545	snp	FAO=119	FDP=350	FR=.	FRO=231	FSAF=55	FSAR=64	FSRF=105	FSRR=126	FWDB=-0.0154399	FXX=0	LEN=1	MLLD=70.0028	OALT=G	OID=.	OMAPALT=G	OPOS=46083706
chr1	46086077	46086077	C	T	0.298755	72	241	1	exonic	CCDC17	.	nonsynonymous SNV	CCDC17:NM_001114938:exon13:c.G1739A:p.S580N,CCDC17:NM_001190182:exon13:c.G1712A:p.S571N	rs3014246	.	.	0.7073	.	0.78	.	.	0.79	T	0.001	B	.	.	1	P	2.25	T	156.17	snp	FAO=72	FDP=241	FR=.	FRO=169	FSAF=34	FSAR=38	FSRF=75	FSRR=94	FWDB=-0.00998626	FXX=0.00413206	LEN=1	MLLD=156.942	OALT=T	OID=.	OMAPALT=T	OPOS=46086077
chr1	46086913	46086913	C	T	0.309278	30	97	1	intronic	CCDC17	.	.	.	rs3014245	.	.	0.71	.	0.81	.	.	.	.	.	.	.	.	.	.	.	.	75.0338	snp	FAO=30	FDP=97	FR=.	FRO=67	FSAF=4	FSAR=26	FSRF=22	FSRR=45	FWDB=-0.0790107	FXX=0	LEN=1	MLLD=66.0628	OALT=T	OID=.	OMAPALT=T	OPOS=46086913
chr1	46087577	46087577	G	A	0.346821	60	173	2	exonic	CCDC17	.	nonsynonymous SNV	CCDC17:NM_001114938:exon8:c.C1058T:p.P353L,CCDC17:NM_001190182:exon8:c.C1031T:p.P344L	rs3014242	.	.	0.7055	.	0.78	.	.	1	T	0.14	B	0.001	N	0	P	1.97	T	165.214	snp	FAO=60	FDP=173	FR=.	FRO=113	FSAF=27	FSAR=33	FSRF=53	FSRR=60	FWDB=0.00404207	FXX=0	LEN=1	MLLD=319.373	OALT=A	OID=.	OMAPALT=A	OPOS=46087577
chr1	46089225	46089225	C	G	0.28877	54	187	1	intronic	CCDC17	.	.	.	rs3014240	.	.	.	.	0.83	.	.	.	.	.	.	.	.	.	.	.	.	113.382	snp	FAO=54	FDP=187	FR=.	FRO=133	FSAF=24	FSAR=30	FSRF=75	FSRR=58	FWDB=0.00755783	FXX=0	LEN=1	MLLD=232.098	OALT=G	OID=.	OMAPALT=G	OPOS=46089225
chr1	46094027	46094027	A	G	0.696629	124	178	1	exonic	GPBP1L1	.	synonymous SNV	GPBP1L1:NM_021639:exon13:c.T1326C:p.S442S	rs1250	.	.	0.2948	.	0.4	.	.	.	.	.	.	.	.	.	.	.	.	762.991	snp	FAO=124	FDP=178	FR=.	FRO=54	FSAF=58	FSAR=66	FSRF=25	FSRR=29	FWDB=-0.00791011	FXX=0	LEN=1	MLLD=67.1527	OALT=G	OID=.	OMAPALT=G	OPOS=46094027
chr1	46095272	46095272	T	C	0.631336	137	217	3	exonic	GPBP1L1	.	synonymous SNV	GPBP1L1:NM_021639:exon12:c.A1248G:p.K416K	rs1135812	.	.	0.2963	.	0.41	.	.	.	.	.	.	.	.	.	.	.	.	758.676	snp	FAO=137	FDP=217	FR=.	FRO=80	FSAF=76	FSAR=61	FSRF=53	FSRR=27	FWDB=0.0278171	FXX=0.00458695	LEN=1	MLLD=61.603	OALT=C	OID=.	OMAPALT=C	OPOS=46095272
chr1	46195375	46195375	T	C	0.681388	216	317	3	exonic	IPP	.	nonsynonymous SNV	IPP:NM_001145349:exon4:c.A791G:p.K264R,IPP:NM_005897:exon4:c.A791G:p.K264R	rs28375469	.	.	0.296	.	0.41	.	.	0.04	D	0.006	B	0	D	0	P	-0.63	T	1301.22	snp	FAO=217	FDP=317	FR=.	FRO=100	FSAF=127	FSAR=90	FSRF=60	FSRR=40	FWDB=0.00705861	FXX=0	LEN=1	MLLD=301.025	OALT=C	OID=.	OMAPALT=C	OPOS=46195375
chr1	46206540	46206540	A	G	0.699301	100	143	2	intronic	IPP	.	.	.	rs28507722	.	.	0.2958	.	0.41	.	.	.	.	.	.	.	.	.	.	.	.	615.323	snp	FAO=100	FDP=143	FR=.	FRO=43	FSAF=53	FSAR=47	FSRF=21	FSRR=22	FWDB=-0.0164382	FXX=0	LEN=1	MLLD=72.8103	OALT=G	OID=.	OMAPALT=G	OPOS=46206540
chr1	46496709	46496709	A	G	0.994885	389	391	1	exonic	MAST2	.	synonymous SNV	MAST2:NM_015112:exon23:c.A2739G:p.S913S	rs925524	.	.	0.7187	.	0.75	.	.	.	.	.	.	.	.	.	.	.	.	3742.36	snp	FAO=390	FDP=390	FR=.	FRO=0	FSAF=223	FSAR=167	FSRF=0	FSRR=0	FWDB=-0.0188242	FXX=0.00255748	LEN=1	MLLD=102.944	OALT=G	OID=.	OMAPALT=G	OPOS=46496709
chr1	46498375	46498375	A	G	1	226	226	1	exonic	MAST2	.	synonymous SNV	MAST2:NM_015112:exon26:c.A3522G:p.V1174V	rs1622208	.	.	0.71	.	0.76	.	.	.	.	.	.	.	.	.	.	.	.	2167.57	snp	FAO=226	FDP=226	FR=.	FRO=0	FSAF=144	FSAR=82	FSRF=0	FSRR=0	FWDB=0.00516571	FXX=0	LEN=1	MLLD=102.596	OALT=G	OID=.	OMAPALT=G	OPOS=46498375
chr1	46500613	46500613	T	C	0.993031	285	287	2	exonic	MAST2	.	synonymous SNV	MAST2:NM_015112:exon29:c.T4272C:p.T1424T	rs17855317	.	.	0.2603	.	0.31	.	.	.	.	.	.	.	.	.	.	.	.	2701.81	snp	FAO=285	FDP=285	FR=.	FRO=0	FSAF=156	FSAR=129	FSRF=0	FSRR=0	FWDB=-0.0222912	FXX=0.0069684	LEN=1	MLLD=66.7472	OALT=C	OID=.	OMAPALT=C	OPOS=46500613
chr1	46511487	46511487	G	C	1	118	118	1	intronic	PIK3R3	.	.	.	rs2297883	.	.	.	.	0.73	.	.	.	.	.	.	.	.	.	.	.	.	1133.3	snp	FAO=118	FDP=118	FR=.	FRO=0	FSAF=58	FSAR=60	FSRF=0	FSRR=0	FWDB=0.034089	FXX=0	LEN=1	MLLD=67.2952	OALT=C	OID=.	OMAPALT=C	OPOS=46511487
chr1	46521517	46521517	G	A	0.985646	206	209	1	exonic	PIK3R3	.	synonymous SNV	PIK3R3:NM_001303427:exon7:c.C1029T:p.S343S,PIK3R3:NM_003629:exon7:c.C891T:p.S297S,PIK3R3:NM_001114172:exon8:c.C891T:p.S297S,PIK3R3:NM_001303428:exon8:c.C942T:p.S314S	rs785468	.	.	0.7077	.	0.75	.	.	.	.	.	.	.	.	.	.	.	.	1966.23	snp	FAO=206	FDP=206	FR=.	FRO=0	FSAF=139	FSAR=67	FSRF=0	FSRR=0	FWDB=-0.00878633	FXX=0.0143534	LEN=1	MLLD=274.95	OALT=A	OID=.	OMAPALT=A	OPOS=46521517
chr1	46521559	46521559	A	T	0.985507	204	207	1	exonic	PIK3R3	.	nonsynonymous SNV	PIK3R3:NM_001303427:exon7:c.T987A:p.N329K,PIK3R3:NM_003629:exon7:c.T849A:p.N283K,PIK3R3:NM_001114172:exon8:c.T849A:p.N283K,PIK3R3:NM_001303428:exon8:c.T900A:p.N300K	rs785467	.	.	0.7081	.	0.75	.	.	1	T	0	B	0	N	0	P	1.75	T	1951.7	snp	FAO=205	FDP=205	FR=.	FRO=0	FSAF=134	FSAR=71	FSRF=0	FSRR=0	FWDB=-0.0146578	FXX=0.0144224	LEN=1	MLLD=231.656	OALT=T	OID=.	OMAPALT=T	OPOS=46521559
chr1	46655100	46655100	T	C	0.655738	160	244	1	intronic	POMGNT1	.	.	.	rs113174528	.	.	0.0167	.	0.15	.	.	.	.	.	.	.	.	.	.	.	.	950.62	snp	FAO=163	FDP=243	FR=.	FRO=80	FSAF=77	FSAR=86	FSRF=29	FSRR=51	FWDB=-0.0146136	FXX=0.00816293	LEN=1	MLLD=81.9763	OALT=C	OID=.	OMAPALT=C	OPOS=46655100
chr1	46655158	46655158	T	C	0.996124	257	258	1	exonic	POMGNT1	.	nonsynonymous SNV	POMGNT1:NM_001290129:exon20:c.A1801G:p.M601V,POMGNT1:NM_001290130:exon20:c.A1438G:p.M480V,POMGNT1:NM_001243766:exon21:c.A1867G:p.M623V,POMGNT1:NM_017739:exon21:c.A1867G:p.M623V	rs6659553	CLINSIG=non-pathogenic;CLNDBN=not_specified;CLNREVSTAT=no_assertion_criteria_provided;CLNACC=RCV000153758.2;CLNDSDB=MedGen;CLNDSDBID=CN169374	.	0.9994	.	1	.	.	1	T	0	B	0	N	0	P	-1.76	D	2458.26	snp	FAO=257	FDP=257	FR=.	FRO=0	FSAF=109	FSAR=148	FSRF=0	FSRR=0	FWDB=0.0164024	FXX=0.00772171	LEN=1	MLLD=247.089	OALT=C	OID=.	OMAPALT=C	OPOS=46655158
chr1	46655495	46655495	G	T	0.754601	123	163	4	intronic	POMGNT1	.	.	.	rs78405727	.	.	0.0169	.	0.14	.	.	.	.	.	.	.	.	.	.	.	.	819.422	snp	FAO=123	FDP=163	FR=.	FRO=40	FSAF=70	FSAR=53	FSRF=24	FSRR=16	FWDB=-0.0176731	FXX=0	LEN=1	MLLD=50.7562	OALT=T	OID=.	OMAPALT=T	OPOS=46655495
chr1	46659104	46659104	T	C	0.707792	218	308	1	intronic	POMGNT1	.	.	.	rs7527668	.	.	0.3486	.	0.46	.	.	.	.	.	.	.	.	.	.	.	.	1381.31	snp	FAO=221	FDP=310	FR=.	FRO=89	FSAF=119	FSAR=102	FSRF=36	FSRR=53	FWDB=0.0543323	FXX=0.00321533	LEN=1	MLLD=247.306	OALT=C	OID=.	OMAPALT=C	OPOS=46659104
chr1	46659363	46659363	T	C	0.639344	273	427	2	intronic	POMGNT1	.	.	.	rs7527935	.	.	0.356	.	0.44	.	.	.	.	.	.	.	.	.	.	.	.	1463.64	snp	FAO=259	FDP=400	FR=.	FRO=141	FSAF=123	FSAR=136	FSRF=78	FSRR=63	FWDB=0.017983	FXX=0	LEN=1	MLLD=292.44	OALT=C	OID=.	OMAPALT=C	OPOS=46659363
chr1	46660295	46660295	T	C	0.705882	60	85	3	exonic	POMGNT1	.	synonymous SNV	POMGNT1:NM_001290129:exon7:c.A615G:p.K205K,POMGNT1:NM_001290130:exon7:c.A252G:p.K84K,POMGNT1:NM_001243766:exon8:c.A681G:p.K227K,POMGNT1:NM_017739:exon8:c.A681G:p.K227K	rs2292487	.	.	0.3488	.	0.44	.	.	0.17	T	.	.	.	.	0	P	.	.	374.194	snp	FAO=60	FDP=86	FR=.	FRO=26	FSAF=33	FSAR=27	FSRF=8	FSRR=18	FWDB=-0.0917674	FXX=0.0114929	LEN=1	MLLD=52.2356	OALT=C	OID=.	OMAPALT=C	OPOS=46660295
chr1	46662609	46662609	A	C	0.648438	166	256	2	intronic	POMGNT1	.	.	.	rs41309197	.	.	0.017	.	0.094	.	.	.	.	.	.	.	.	.	.	.	.	961.485	snp	FAO=168	FDP=257	FR=.	FRO=89	FSAF=76	FSAR=92	FSRF=43	FSRR=46	FWDB=-0.00350393	FXX=0.00387582	LEN=1	MLLD=76.7009	OALT=C	OID=.	OMAPALT=C	OPOS=46662609
chr1	46782192	46782192	A	G	0.704348	243	345	2	intronic	UQCRH	.	.	.	rs17102133	.	.	0.0178	.	0.11	.	.	.	.	.	.	.	.	.	.	.	.	1499.68	snp	FAO=243	FDP=345	FR=.	FRO=102	FSAF=115	FSAR=128	FSRF=32	FSRR=70	FWDB=0.0163675	FXX=0	LEN=1	MLLD=65.7556	OALT=G	OID=.	OMAPALT=G	OPOS=46782192
chr1	46810530	46810530	A	G	0.671642	45	67	1	exonic	NSUN4	.	nonsynonymous SNV	NSUN4:NM_001256127:exon2:c.A4G:p.T2A,NSUN4:NM_001256128:exon2:c.A4G:p.T2A,NSUN4:NM_199044:exon2:c.A151G:p.T51A	rs3737744	.	.	0.3313	.	0.52	.	.	0.5	T	0.004	B	0	D	0.002	P	2.54	T	270.447	snp	FAO=45	FDP=67	FR=.	FRO=22	FSAF=19	FSAR=26	FSRF=10	FSRR=12	FWDB=-0.0468339	FXX=0	LEN=1	MLLD=89.2358	OALT=G	OID=.	OMAPALT=G	OPOS=46810530
chr1	46810670	46810670	T	C	0.396104	61	154	4	exonic	NSUN4	.	synonymous SNV	NSUN4:NM_001256127:exon2:c.T144C:p.D48D,NSUN4:NM_001256128:exon2:c.T144C:p.D48D,NSUN4:NM_199044:exon2:c.T291C:p.D97D	rs17361763	.	.	0.2899	.	0.31	.	.	.	.	.	.	.	.	.	.	.	.	192.773	snp	FAO=61	FDP=161	FR=.	FRO=100	FSAF=36	FSAR=25	FSRF=52	FSRR=48	FWDB=-0.00136159	FXX=0.0122692	LEN=1	MLLD=253.926	OALT=C	OID=.	OMAPALT=C	OPOS=46810670
chr1	46810842	46810842	C	T	0.4125	66	160	1	intronic	NSUN4	.	.	.	rs6684274	.	.	0.2897	.	0.31	.	.	.	.	.	.	.	.	.	.	.	.	228.459	snp	FAO=66	FDP=160	FR=.	FRO=94	FSAF=30	FSAR=36	FSRF=42	FSRR=52	FWDB=-0.101625	FXX=0	LEN=1	MLLD=65.336	OALT=T	OID=.	OMAPALT=T	OPOS=46810842
chr1	46827214	46827214	A	C	0.993377	300	302	2	intronic	NSUN4	.	.	.	rs324414	.	.	0.9797	.	1	.	.	.	.	.	.	.	.	.	.	.	.	2893.98	snp	FAO=305	FDP=305	FR=.	FRO=0	FSAF=134	FSAR=171	FSRF=0	FSRR=0	FWDB=-0.0397689	FXX=0.00651445	LEN=1	MLLD=67.9182	OALT=C	OID=.	OMAPALT=C	OPOS=46827214
chr1	46827485	46827485	C	T	0.369748	44	119	4	exonic	NSUN4	.	synonymous SNV	NSUN4:NM_001256127:exon6:c.C975T:p.P325P,NSUN4:NM_001256128:exon6:c.C975T:p.P325P,NSUN4:NM_199044:exon6:c.C1122T:p.P374P	rs1053624	.	.	0.2899	.	0.31	.	.	.	.	.	.	.	.	.	.	.	.	135.541	snp	FAO=44	FDP=119	FR=.	FRO=75	FSAF=26	FSAR=18	FSRF=31	FSRR=44	FWDB=-0.0152152	FXX=0	LEN=1	MLLD=209.759	OALT=T	OID=.	OMAPALT=T	OPOS=46827485
chr1	46871986	46871986	T	C	1	264	264	1	exonic	FAAH	.	synonymous SNV	FAAH:NM_001441:exon7:c.T897C:p.C299C	rs324419	.	.	0.837	.	1	.	.	.	.	.	.	.	.	.	.	.	.	2529.08	snp	FAO=264	FDP=264	FR=.	FRO=0	FSAF=139	FSAR=125	FSRF=0	FSRR=0	FWDB=0.00119956	FXX=0	LEN=1	MLLD=69.6158	OALT=C	OID=.	OMAPALT=C	OPOS=46871986
chr1	46976837	46976837	C	T	0.975	78	80	5	exonic	DMBX1	.	synonymous SNV	DMBX1:NM_147192:exon3:c.C579T:p.P193P,DMBX1:NM_172225:exon3:c.C564T:p.P188P	rs1886116	.	.	0.4361	.	0.44	.	.	.	.	.	.	.	.	.	.	.	.	723.154	snp	FAO=78	FDP=80	FR=.	FRO=2	FSAF=25	FSAR=53	FSRF=1	FSRR=1	FWDB=0.0485572	FXX=0	LEN=1	MLLD=141.001	OALT=T	OID=.	OMAPALT=T	OPOS=46976837
chr1	47013364	47013364	T	C	0.967742	30	31	1	ncRNA_intronic	MKNK1-AS1	.	.	.	rs1258041	.	.	0.9966	.	1	.	.	.	.	.	.	.	.	.	.	.	.	288.166	snp	FAO=31	FDP=31	FR=.	FRO=0	FSAF=28	FSAR=3	FSRF=0	FSRR=0	FWDB=-0.00968473	FXX=0.0312402	LEN=1	MLLD=78.2442	OALT=C	OID=.	OMAPALT=C	OPOS=47013364
chr1	47108828	47108828	T	C	1	125	125	1	intronic	ATPAF1	.	.	.	rs736188	.	.	0.9946	.	0.99	.	.	.	.	.	.	.	.	.	.	.	.	1205.05	snp	FAO=126	FDP=126	FR=.	FRO=0	FSAF=70	FSAR=56	FSRF=0	FSRR=0	FWDB=0.00665005	FXX=0	LEN=1	MLLD=79.6254	OALT=C	OID=.	OMAPALT=C	OPOS=47108828
chr1	47138444	47138444	C	T	1	206	206	1	intronic	TEX38	.	.	.	rs616249	.	.	.	.	1	.	.	.	.	.	.	.	.	.	.	.	.	1975.04	snp	FAO=206	FDP=206	FR=.	FRO=0	FSAF=91	FSAR=115	FSRF=0	FSRR=0	FWDB=-0.0173707	FXX=0	LEN=1	MLLD=191.408	OALT=T	OID=.	OMAPALT=T	OPOS=47138444
chr1	47395973	47395973	G	A	0.996904	322	323	1	exonic	CYP4A11	.	synonymous SNV	CYP4A11:NM_000778:exon12:c.C1374T:p.I458I	rs1126743	.	.	0.7812	.	0.78	.	.	.	.	.	.	.	.	.	.	.	.	3107.61	snp	FAO=324	FDP=324	FR=.	FRO=0	FSAF=131	FSAR=193	FSRF=0	FSRR=0	FWDB=0.0316345	FXX=0.00307683	LEN=1	MLLD=89.0544	OALT=A	OID=.	OMAPALT=A	OPOS=47395973
chr1	47398743	47398743	G	C	0.988848	266	269	1	intronic	CYP4A11	.	.	.	rs3890011	.	.	0.781	.	0.78	.	.	.	.	.	.	.	.	.	.	.	.	2524.57	snp	FAO=266	FDP=266	FR=.	FRO=0	FSAF=147	FSAR=119	FSRF=0	FSRR=0	FWDB=0.0180827	FXX=0.011152	LEN=1	MLLD=72.6768	OALT=C	OID=.	OMAPALT=C	OPOS=47398743
chr1	47495822	47495822	C	T	0.60119	101	168	1	intronic	CYP4X1	.	.	.	rs12141009	.	.	0.2347	.	0.69	.	.	.	.	.	.	.	.	.	.	.	.	531.725	snp	FAO=101	FDP=168	FR=.	FRO=67	FSAF=43	FSAR=58	FSRF=32	FSRR=35	FWDB=-0.0122945	FXX=0	LEN=1	MLLD=231.82	OALT=T	OID=.	OMAPALT=T	OPOS=47495822
chr1	47571902	47571902	C	T	0.462963	25	54	1	exonic	CYP4Z1	.	synonymous SNV	CYP4Z1:NM_178134:exon9:c.C1170T:p.I390I	rs4926802	.	.	0.3264	.	0.96	.	.	.	.	.	.	.	.	.	.	.	.	104.798	snp	FAO=25	FDP=54	FR=.	FRO=29	FSAF=9	FSAR=16	FSRF=11	FSRR=18	FWDB=0.00281048	FXX=0	LEN=1	MLLD=324.09	OALT=T	OID=.	OMAPALT=T	OPOS=47571902
chr1	47571905	47571905	C	T	0.425926	23	54	2	exonic	CYP4Z1	.	synonymous SNV	CYP4Z1:NM_178134:exon9:c.C1173T:p.T391T	rs28463559	.	.	.	.	0.96	.	.	.	.	.	.	.	.	.	.	.	.	89.0965	snp	FAO=23	FDP=54	FR=.	FRO=31	FSAF=8	FSAR=15	FSRF=12	FSRR=19	FWDB=-0.0246794	FXX=0	LEN=1	MLLD=40.5502	OALT=T	OID=.	OMAPALT=T	OPOS=47571905
chr1	47582243	47582248	TTTCGT	-	0.297619	100	336	0	intronic	CYP4Z1	.	.	.	rs145561171	.	.	.	.	0.67	.	.	.	.	.	.	.	.	.	.	.	.	50	del	.	.	FR=.	.	.	.	.	.	.	.	LEN=6	.	OALT=-	OID=.	OMAPALT=A	OPOS=47582243
chr1	47583415	47583415	G	T	0.690476	87	126	1	intronic	CYP4Z1	.	.	.	rs6664496	.	.	0.3355	.	0.97	.	.	.	.	.	.	.	.	.	.	.	.	565.043	snp	FAO=91	FDP=130	FR=.	FRO=39	FSAF=57	FSAR=34	FSRF=20	FSRR=19	FWDB=0.0201833	FXX=0.00763301	LEN=1	MLLD=338.691	OALT=T	OID=.	OMAPALT=T	OPOS=47583415
chr1	47607281	47607281	C	T	0.705128	55	78	1	exonic	CYP4A22	.	nonsynonymous SNV	CYP4A22:NM_001010969:exon3:c.C376T:p.R126W	rs12564525	.	.	0.2095	.	0.61	.	.	1	T	0	B	0	N	1	P	-0.27	T	347.56	snp	FAO=55	FDP=78	FR=.	FRO=23	FSAF=0	FSAR=55	FSRF=0	FSRR=23	FWDB=0	FXX=0	LEN=1	MLLD=82.6569	OALT=T	OID=.	OMAPALT=T	OPOS=47607281
chr1	47607762	47607762	T	C	0.669617	227	339	1	intronic	CYP4A22	.	.	.	rs2056901	.	.	0.2085	.	0.55	.	.	.	.	.	.	.	.	.	.	.	.	1331.07	snp	FAO=227	FDP=339	FR=.	FRO=112	FSAF=132	FSAR=95	FSRF=56	FSRR=56	FWDB=-0.0344382	FXX=0	LEN=1	MLLD=60.0249	OALT=C	OID=.	OMAPALT=C	OPOS=47607762
chr1	47607785	47607785	G	A	0.668639	226	338	2	exonic	CYP4A22	.	nonsynonymous SNV	CYP4A22:NM_001010969:exon4:c.G388A:p.G130S	rs2056900	.	.	0.2015	.	0.55	.	.	0.01	D	0.997	D	0	D	0.001	P	-0.65	T	1321.8	snp	FAO=226	FDP=338	FR=.	FRO=112	FSAF=131	FSAR=95	FSRF=55	FSRR=57	FWDB=0.00442945	FXX=0	LEN=1	MLLD=382.544	OALT=A	OID=.	OMAPALT=A	OPOS=47607785
chr1	47607851	47607851	A	T	0.672673	224	333	2	exonic	CYP4A22	.	nonsynonymous SNV	CYP4A22:NM_001010969:exon4:c.A454T:p.N152Y	rs2056899	.	.	0.3865	.	0.98	.	.	1	T	0	B	0	N	1	P	-0.36	T	1331.32	snp	FAO=226	FDP=335	FR=.	FRO=109	FSAF=129	FSAR=97	FSRF=52	FSRR=57	FWDB=-0.00927433	FXX=0	LEN=1	MLLD=338.331	OALT=T	OID=.	OMAPALT=T	OPOS=47607851
chr1	47608983	47608983	G	T	0.666667	4	6	2	exonic	CYP4A22	.	nonsynonymous SNV	CYP4A22:NM_001010969:exon5:c.G553T:p.V185F	rs113777592	.	.	0.2014	.	0.55	.	.	0.03	D	0.872	P	0.213	N	0.999	P	-0.45	T	24.0805	snp	FAO=4	FDP=6	FR=.	FRO=2	FSAF=4	FSAR=0	FSRF=0	FSRR=2	FWDB=-0.0580603	FXX=0	LEN=1	MLLD=58.6975	OALT=T	OID=.	OMAPALT=T	OPOS=47608983
chr1	47609407	47609407	C	T	0.509804	52	102	1	intronic	CYP4A22	.	.	.	rs10890469	.	.	0.1137	.	0.28	.	.	.	.	.	.	.	.	.	.	.	.	232.845	snp	FAO=52	FDP=102	FR=.	FRO=50	FSAF=28	FSAR=24	FSRF=27	FSRR=23	FWDB=0.00860306	FXX=0	LEN=1	MLLD=71.6674	OALT=T	OID=.	OMAPALT=T	OPOS=47609407
chr1	47609489	47609489	T	C	0.610951	212	347	1	exonic	CYP4A22	.	nonsynonymous SNV	CYP4A22:NM_001010969:exon6:c.T691C:p.C231R	rs10789501	.	.	0.338	.	0.94	.	.	1	T	0	B	0	N	0.918	P	-0.17	T	1082.48	snp	FAO=206	FDP=340	FR=.	FRO=134	FSAF=95	FSAR=111	FSRF=55	FSRR=79	FWDB=-0.0247836	FXX=0.0229878	LEN=1	MLLD=91.3727	OALT=C	OID=.	OMAPALT=C	OPOS=47609489
chr1	47609668	47609668	T	C	0.607759	141	232	1	intronic	CYP4A22	.	.	.	rs911909	.	.	.	.	0.93	.	.	.	.	.	.	.	.	.	.	.	.	759.402	snp	FAO=142	FDP=232	FR=.	FRO=90	FSAF=49	FSAR=93	FSRF=28	FSRR=62	FWDB=-0.00821627	FXX=0.0333319	LEN=1	MLLD=222.4	OALT=C	OID=.	OMAPALT=C	OPOS=47609668
chr1	47610436	47610436	G	C	0.434211	99	228	4	intronic	CYP4A22	.	.	.	rs147000658	.	.	0.1116	.	0.26	.	.	.	.	.	.	.	.	.	.	.	.	364.451	snp	FAO=100	FDP=229	FR=.	FRO=129	FSAF=63	FSAR=37	FSRF=77	FSRR=52	FWDB=0.0117898	FXX=0	LEN=1	MLLD=284.692	OALT=C	OID=.	OMAPALT=C	OPOS=47610436
chr1	47610590	47610590	A	C	0.465116	140	301	2	exonic	CYP4A22	.	synonymous SNV	CYP4A22:NM_001010969:exon9:c.A1170C:p.G390G	rs2405593	.	.	0.0342	.	0.23	.	.	.	.	.	.	.	.	.	.	.	.	546.575	snp	FAO=140	FDP=301	FR=.	FRO=161	FSAF=52	FSAR=88	FSRF=84	FSRR=77	FWDB=-0.0111642	FXX=0	LEN=1	MLLD=205.605	OALT=C	OID=.	OMAPALT=C	OPOS=47610590
chr1	47611598	47611598	T	C	0.671429	282	420	1	exonic	CYP4A22	.	nonsynonymous SNV	CYP4A22:NM_001010969:exon10:c.T1283C:p.L428P	rs2405599	.	.	0.2245	.	0.61	.	.	1	T	0.001	B	0	N	0.002	P	1.64	T	1575.82	snp	FAO=268	FDP=399	FR=.	FRO=131	FSAF=156	FSAR=112	FSRF=72	FSRR=59	FWDB=0.000337595	FXX=0.00249994	LEN=1	MLLD=60.1359	OALT=C	OID=.	OMAPALT=C	OPOS=47611598
chr1	47685455	47685455	T	C	1	73	73	3	exonic	TAL1	.	synonymous SNV	TAL1:NM_001290406:exon3:c.A456G:p.K152K,TAL1:NM_001287347:exon5:c.A933G:p.K311K,TAL1:NM_001290403:exon5:c.A933G:p.K311K,TAL1:NM_001290405:exon5:c.A933G:p.K311K,TAL1:NM_001290404:exon6:c.A933G:p.K311K,TAL1:NM_003189:exon6:c.A933G:p.K311K	rs927462	.	.	.	.	1	.	.	.	.	.	.	.	.	.	.	.	.	689.974	snp	FAO=73	FDP=73	FR=.	FRO=0	FSAF=25	FSAR=48	FSRF=0	FSRR=0	FWDB=0.022993	FXX=0	LEN=1	MLLD=142.844	OALT=C	OID=.	OMAPALT=C	OPOS=47685455
chr1	47691569	47691572	CAGA	-	0.645161	40	62	0	intronic	TAL1	.	.	.	rs145295250	.	.	0.5307	.	0.59	.	.	.	.	.	.	.	.	.	.	.	.	50	del	.	.	FR=.	.	.	.	.	.	.	.	LEN=4	.	OALT=-	OID=.	OMAPALT=G	OPOS=47691569
[truncated: 33,141 more rows]
[truncated: 18 more columns]

## Sheet: Cisplatin candidates
Chr	Start	End	Ref	Alt	Allele frequency	Allele count	Depth	Homopolymer length	Func.refGene	Gene.refGene	GeneDetail.refGene	ExonicFunc.refGene	AAChange.refGene	avsnp142	clinvar_20150629	Type
[truncated: 211 more rows]

[truncated: 1 more sheets: TCGA SMG]
