# Supplementary material for: Distinctive mutational spectrum and karyotype disruption in long-term cisplatin-treated urothelial carcinoma cell lines
Source: Sci Rep. 2019 Oct 9;9:14476. doi: 10.1038/s41598-019-50891-w (PMC6785536; doi:10.1038/s41598-019-50891-w)
Supplement: Supplementary file 9 — Suppl Table 8 [file 41598_2019_50891_MOESM9_ESM.xlsx]

## Sheet: T-24-LTT_hg19_raw
Chr	Start	End	Ref	Alt	Allele frequency	Allele count	Depth	Homopolymer length	Func.refGene	Gene.refGene	GeneDetail.refGene	ExonicFunc.refGene	AAChange.refGene	avsnp142	clinvar_20150629	cosmic70	esp6500siv2_ea	EUR.sites.2015_08	PopFreqMax	targetScanS	gwasCatalog	SIFT_score	SIFT_pred	Polyphen2_HDIV_score	Polyphen2_HDIV_pred	LRT_score	LRT_pred	MutationTaster_score	MutationTaster_pred	FATHMM_score	FATHMM_pred	Quality	Type
chr1	871326	871326	G	A	0.245989	46	187	2	intronic	SAMD11	.	.	.	.	.	.	.	.	.	.	.	.	.	.	.	.	.	.	.	.	.	73.5035	snp	FAO=46	FDP=188	FR=.	FRO=142	FSAF=30	FSAR=16	FSRF=68	FSRR=74	FWDB=-0.0324732	FXX=0	LEN=1	MLLD=63.3119	OALT=A	OID=.	OMAPALT=A	OPOS=871326
chr1	871334	871334	G	T	0.989305	185	187	2	intronic	SAMD11	.	.	.	rs4072383	.	.	.	.	0.71	.	.	.	.	.	.	.	.	.	.	.	.	1757.69	snp	FAO=185	FDP=185	FR=.	FRO=0	FSAF=95	FSAR=90	FSRF=0	FSRR=0	FWDB=-0.00160178	FXX=0.0106946	LEN=1	MLLD=64.5476	OALT=T	OID=.	OMAPALT=T	OPOS=871334
chr1	880238	880238	A	G	1	88	88	1	intronic	NOC2L	.	.	.	rs3748592	.	.	.	.	0.95	.	.	.	.	.	.	.	.	.	.	.	.	844.536	snp	FAO=88	FDP=88	FR=.	FRO=0	FSAF=30	FSAR=58	FSRF=0	FSRR=0	FWDB=-0.00505262	FXX=0	LEN=1	MLLD=71.4722	OALT=G	OID=.	OMAPALT=G	OPOS=880238
chr1	881627	881627	G	A	0.985222	200	203	4	exonic	NOC2L	.	synonymous SNV	NOC2L:NM_015658:exon16:c.C1843T:p.L615L	rs2272757	.	.	0.6379	.	0.66	.	.	.	.	.	.	.	.	.	.	.	.	1894.29	snp	FAO=200	FDP=200	FR=.	FRO=0	FSAF=103	FSAR=97	FSRF=0	FSRR=0	FWDB=-0.0794735	FXX=0.0147776	LEN=1	MLLD=56.0612	OALT=A	OID=.	OMAPALT=A	OPOS=881627
chr1	883625	883625	A	G	1	46	46	1	intronic	NOC2L	.	.	.	rs4970378	.	.	1	.	1	.	.	.	.	.	.	.	.	.	.	.	.	458.635	snp	FAO=48	FDP=48	FR=.	FRO=0	FSAF=8	FSAR=40	FSRF=0	FSRR=0	FWDB=-8.73459e-05	FXX=0	LEN=1	MLLD=148.001	OALT=G	OID=.	OMAPALT=G	OPOS=883625
chr1	887560	887560	A	C	0.994845	193	194	2	intronic	NOC2L	.	.	.	rs3748595	.	.	0.9327	.	0.95	.	.	.	.	.	.	.	.	.	.	.	.	1851.22	snp	FAO=195	FDP=195	FR=.	FRO=0	FSAF=81	FSAR=114	FSRF=0	FSRR=0	FWDB=-0.0209027	FXX=0.00510178	LEN=1	MLLD=61.5847	OALT=C	OID=.	OMAPALT=C	OPOS=887560
chr1	887801	887801	A	G	1	110	110	1	exonic	NOC2L	.	synonymous SNV	NOC2L:NM_015658:exon10:c.T1182C:p.T394T	rs3828047	.	.	0.9384	.	0.96	.	.	.	.	.	.	.	.	.	.	.	.	1057.19	snp	FAO=111	FDP=111	FR=.	FRO=0	FSAF=38	FSAR=73	FSRF=0	FSRR=0	FWDB=0.026694	FXX=0	LEN=1	MLLD=216.188	OALT=G	OID=.	OMAPALT=G	OPOS=887801
chr1	888639	888639	T	C	1	72	72	2	exonic	NOC2L	.	synonymous SNV	NOC2L:NM_015658:exon9:c.A918G:p.E306E	rs3748596	.	.	0.9383	.	0.96	.	.	.	.	.	.	.	.	.	.	.	.	690.301	snp	FAO=73	FDP=73	FR=.	FRO=0	FSAF=34	FSAR=39	FSRF=0	FSRR=0	FWDB=-0.0892002	FXX=0	LEN=1	MLLD=64.4316	OALT=C	OID=.	OMAPALT=C	OPOS=888639
chr1	888659	888659	T	C	1	71	71	1	exonic	NOC2L	.	nonsynonymous SNV	NOC2L:NM_015658:exon9:c.A898G:p.I300V	rs3748597	.	.	0.9384	.	0.96	.	.	1	T	0	B	0.07	N	1	P	-0.39	T	673.07	snp	FAO=71	FDP=71	FR=.	FRO=0	FSAF=32	FSAR=39	FSRF=0	FSRR=0	FWDB=-0.0266529	FXX=0	LEN=1	MLLD=131.534	OALT=C	OID=.	OMAPALT=C	OPOS=888659
chr1	889158	889159	GA	CC	0.93985	125	133	1	intronic	NOC2L	.	.	.	rs369883627	.	.	.	.	0.85	.	.	.	.	.	.	.	.	.	.	.	.	1259.46	mnp	FAO=132	FDP=132	FR=.	FRO=0	FSAF=70	FSAR=62	FSRF=0	FSRR=0	FWDB=0.0149525	FXX=0.00751823	LEN=2	MLLD=150.402	OALT=CC	OID=.	OMAPALT=CC	OPOS=889158
chr1	894514	894514	C	T	0.172043	32	186	4	intronic	NOC2L	.	.	.	rs536203093	.	.	.	.	0.001	.	.	.	.	.	.	.	.	.	.	.	.	24.7244	snp	FAO=32	FDP=186	FR=.	FRO=154	FSAF=17	FSAR=15	FSRF=73	FSRR=81	FWDB=-0.020314	FXX=0	LEN=1	MLLD=332.511	OALT=T	OID=.	OMAPALT=T	OPOS=894514
chr1	894573	894573	G	A	0.98556	273	277	2	intronic	NOC2L	.	.	.	rs13303010	.	.	0.8969	.	0.9	.	.	.	.	.	.	.	.	.	.	.	.	2585.57	snp	FAO=273	FDP=273	FR=.	FRO=0	FSAF=157	FSAR=116	FSRF=0	FSRR=0	FWDB=0.0162784	FXX=0.0144399	LEN=1	MLLD=395.604	OALT=A	OID=.	OMAPALT=A	OPOS=894573
chr1	897325	897325	G	C	1	45	45	1	exonic	KLHL17	.	synonymous SNV	KLHL17:NM_198317:exon4:c.G609C:p.A203A	rs4970441	.	.	0.9262	.	0.94	.	.	.	.	.	.	.	.	.	.	.	.	423.687	snp	FAO=45	FDP=45	FR=.	FRO=0	FSAF=29	FSAR=16	FSRF=0	FSRR=0	FWDB=0.0171759	FXX=0	LEN=1	MLLD=291.879	OALT=C	OID=.	OMAPALT=C	OPOS=897325
chr1	909238	909238	G	C	0.208696	24	115	1	exonic	PLEKHN1	.	nonsynonymous SNV	PLEKHN1:NM_001160184:exon13:c.G1355C:p.R452P,PLEKHN1:NM_032129:exon14:c.G1460C:p.R487P	rs3829740	.	.	0.5833	.	0.89	.	.	0.28	T	0	B	0.414	N	1	P	1	T	32.0409	snp	FAO=24	FDP=115	FR=.	FRO=91	FSAF=18	FSAR=6	FSRF=62	FSRR=29	FWDB=-0.0233669	FXX=0	LEN=1	MLLD=329.308	OALT=C	OID=.	OMAPALT=C	OPOS=909238
chr1	909768	909768	A	G	1	140	140	1	intronic	PLEKHN1	.	.	.	rs2340593	.	.	1	.	1	.	.	.	.	.	.	.	.	.	.	.	.	1336.74	snp	FAO=140	FDP=140	FR=.	FRO=0	FSAF=40	FSAR=100	FSRF=0	FSRR=0	FWDB=-0.0172005	FXX=0.0140835	LEN=1	MLLD=182.437	OALT=G	OID=.	OMAPALT=G	OPOS=909768
chr1	948921	948921	T	C	0.993939	328	330	2	UTR5	ISG15	NM_005101:c.-33T>C	.	.	rs15842	.	.	0.9564	.	1	.	.	.	.	.	.	.	.	.	.	.	.	3171.78	snp	FAO=331	FDP=331	FR=.	FRO=0	FSAF=211	FSAR=120	FSRF=0	FSRR=0	FWDB=-0.0161872	FXX=0.00301196	LEN=1	MLLD=123.662	OALT=C	OID=.	OMAPALT=C	OPOS=948921
chr1	949597	949597	C	T	0.234568	38	162	1	exonic	ISG15	.	synonymous SNV	ISG15:NM_005101:exon2:c.C237T:p.D79D	rs61766284	.	.	0.0072	.	0.049	.	.	.	.	.	.	.	.	.	.	.	.	57.8918	snp	FAO=38	FDP=162	FR=.	FRO=124	FSAF=20	FSAR=18	FSRF=58	FSRR=66	FWDB=-0.022695	FXX=0	LEN=1	MLLD=320.57	OALT=T	OID=.	OMAPALT=T	OPOS=949597
chr1	949654	949654	A	G	1	258	258	1	exonic	ISG15	.	synonymous SNV	ISG15:NM_005101:exon2:c.A294G:p.V98V	rs8997	.	.	0.947	.	0.96	.	.	.	.	.	.	.	.	.	.	.	.	2493.41	snp	FAO=259	FDP=259	FR=.	FRO=0	FSAF=140	FSAR=119	FSRF=0	FSRR=0	FWDB=0.0233625	FXX=0	LEN=1	MLLD=196.871	OALT=G	OID=.	OMAPALT=G	OPOS=949654
chr1	977330	977330	T	C	1	20	20	1	intronic	AGRN	.	.	.	rs2799066	CLINSIG=non-pathogenic;CLNDBN=not_specified;CLNREVSTAT=criteria_provided\x2c_single_submitter;CLNACC=RCV000116254.1;CLNDSDB=MedGen;CLNDSDBID=CN169374	.	0.9208	.	1	.	.	.	.	.	.	.	.	.	.	.	.	195.697	snp	FAO=20	FDP=20	FR=.	FRO=0	FSAF=12	FSAR=8	FSRF=0	FSRR=0	FWDB=0.0302988	FXX=0	LEN=1	MLLD=91.3917	OALT=C	OID=.	OMAPALT=C	OPOS=977330
chr1	981353	981353	C	T	0.759494	60	79	1	exonic	AGRN	.	nonsynonymous SNV	AGRN:NM_198576:exon16:c.C2690T:p.A897V	rs116836855	.	.	0.0024	.	0.0043	.	.	0.32	T	0.53	P	0.073	N	1	N	-1.06	T	411.178	snp	FAO=60	FDP=79	FR=.	FRO=19	FSAF=26	FSAR=34	FSRF=13	FSRR=6	FWDB=0.038837	FXX=0	LEN=1	MLLD=150.552	OALT=T	OID=.	OMAPALT=T	OPOS=981353
chr1	981931	981931	A	G	1	8	8	1	exonic	AGRN	.	synonymous SNV	AGRN:NM_198576:exon18:c.A3066G:p.S1022S	rs2465128	CLINSIG=non-pathogenic;CLNDBN=not_specified;CLNREVSTAT=criteria_provided\x2c_single_submitter;CLNACC=RCV000116259.1;CLNDSDB=MedGen;CLNDSDBID=CN169374	.	0.9098	.	0.96	.	.	.	.	.	.	.	.	.	.	.	.	73.7802	snp	FAO=8	FDP=8	FR=.	FRO=0	FSAF=1	FSAR=7	FSRF=0	FSRR=0	FWDB=0.0951473	FXX=0	LEN=1	MLLD=42.7571	OALT=G	OID=.	OMAPALT=G	OPOS=981931
chr1	981994	981995	CA	AC	0.166667	5	30	6	exonic	AGRN	.	nonframeshift substitution	AGRN:NM_198576:exon18:c.3129_3130AC	.	.	.	.	.	.	.	.	.	.	.	.	.	.	.	.	.	.	172.251	mnp	FAO=29	FDP=30	FR=.,HEALED,HEALED	FRO=1	FSAF=0	FSAR=29	FSRF=1	FSRR=0	FWDB=0.055152	FXX=0	LEN=2	MLLD=15.3541	OALT=AC	OID=.	OMAPALT=AC	OPOS=981994
chr1	982941	982941	T	C	1	62	62	1	intronic	AGRN	.	.	.	rs3128102	.	.	0.9154	.	0.97	.	.	.	.	.	.	.	.	.	.	.	.	593.802	snp	FAO=63	FDP=63	FR=.	FRO=0	FSAF=0	FSAR=63	FSRF=0	FSRR=0	FWDB=0	FXX=0	LEN=1	MLLD=327.43	OALT=C	OID=.	OMAPALT=C	OPOS=982941
chr1	982994	982994	T	C	1	21	21	4	exonic	AGRN	.	synonymous SNV	AGRN:NM_198576:exon21:c.T3558C:p.F1186F	rs10267	CLINSIG=non-pathogenic;CLNDBN=not_specified;CLNREVSTAT=criteria_provided\x2c_single_submitter;CLNACC=RCV000116264.1;CLNDSDB=MedGen;CLNDSDBID=CN169374	.	0.9187	.	1	.	.	.	.	.	.	.	.	.	.	.	.	195.118	snp	FAO=21	FDP=21	FR=.	FRO=0	FSAF=1	FSAR=20	FSRF=0	FSRR=0	FWDB=-0.12553	FXX=0	LEN=1	MLLD=48.3508	OALT=C	OID=.	OMAPALT=C	OPOS=982994
chr1	984302	984302	T	C	1	9	9	1	exonic	AGRN	.	synonymous SNV	AGRN:NM_198576:exon24:c.T4161C:p.T1387T	rs9442391	CLINSIG=non-pathogenic;CLNDBN=not_specified;CLNREVSTAT=criteria_provided\x2c_single_submitter;CLNACC=RCV000116269.1;CLNDSDB=MedGen;CLNDSDBID=CN169374	.	0.5494	.	0.84	.	.	.	.	.	.	.	.	.	.	.	.	86.7584	snp	FAO=9	FDP=9	FR=.	FRO=0	FSAF=5	FSAR=4	FSRF=0	FSRR=0	FWDB=0.0591822	FXX=0	LEN=1	MLLD=301.977	OALT=C	OID=.	OMAPALT=C	OPOS=984302
chr1	984650	984650	A	T	0.188889	17	90	1	exonic	AGRN	.	nonsynonymous SNV	AGRN:NM_198576:exon25:c.A4333T:p.S1445C	.	.	.	.	.	.	.	.	0.01	D	1	D	0	U	1	D	-1.53	D	20.6624	snp	FAO=17	FDP=90	FR=.	FRO=73	FSAF=10	FSAR=7	FSRF=40	FSRR=33	FWDB=-0.0190282	FXX=0	LEN=1	MLLD=116.668	OALT=T	OID=.	OMAPALT=T	OPOS=984650
chr1	985266	985266	C	T	0.939394	31	33	3	intronic	AGRN	.	.	.	rs2275813	.	.	0.5278	.	0.82	.	.	.	.	.	.	.	.	.	.	.	.	263.414	snp	FAO=31	FDP=33	FR=.	FRO=2	FSAF=16	FSAR=15	FSRF=0	FSRR=2	FWDB=0.0637429	FXX=0	LEN=1	MLLD=124.599	OALT=T	OID=.	OMAPALT=T	OPOS=985266
chr1	985446	985449	GGGG	TGGA	0.631579	12	19	15	intronic	AGRN	.	.	.	.	.	.	.	.	.	.	.	.	.	.	.	.	.	.	.	.	.	137.375	mnp	FAO=14	FDP=14	FR=.	FRO=0	FSAF=2	FSAR=12	FSRF=0	FSRR=0	FWDB=0.00730546	FXX=0.333175	LEN=4	MLLD=205.087	OALT=TGGA	OID=.	OMAPALT=GTGGA	OPOS=985446
chr1	987200	987200	C	T	0.984496	127	129	1	intronic	AGRN	.	.	.	rs9803031	CLINSIG=non-pathogenic;CLNDBN=not_specified;CLNREVSTAT=criteria_provided\x2c_single_submitter;CLNACC=RCV000116279.1;CLNDSDB=MedGen;CLNDSDBID=CN169374	.	0.91	.	1	.	.	.	.	.	.	.	.	.	.	.	.	1189.48	snp	FAO=127	FDP=129	FR=.	FRO=2	FSAF=54	FSAR=73	FSRF=1	FSRR=1	FWDB=-0.0206433	FXX=0	LEN=1	MLLD=158.267	OALT=T	OID=.	OMAPALT=T	OPOS=987200
chr1	990280	990280	C	T	1	32	32	1	exonic	AGRN	.	synonymous SNV	AGRN:NM_198576:exon36:c.C6057T:p.D2019D	rs4275402	CLINSIG=non-pathogenic;CLNDBN=not_specified;CLNREVSTAT=criteria_provided\x2c_single_submitter;CLNACC=RCV000116281.1;CLNDSDB=MedGen;CLNDSDBID=CN169374	.	0.7054	.	0.82	.	.	.	.	.	.	.	.	.	.	.	.	296.798	snp	FAO=32	FDP=32	FR=.	FRO=0	FSAF=12	FSAR=20	FSRF=0	FSRR=0	FWDB=0.0150823	FXX=0	LEN=1	MLLD=68.5742	OALT=T	OID=.	OMAPALT=T	OPOS=990280
chr1	1007203	1007203	A	G	0.238095	5	21	1	exonic	RNF223	.	synonymous SNV	RNF223:NM_001205252:exon2:c.T744C:p.D248D	rs4633229	.	.	.	.	0.92	.	.	.	.	.	.	.	.	.	.	.	.	15.102	snp	FAO=5	FDP=21	FR=.	FRO=16	FSAF=4	FSAR=1	FSRF=13	FSRR=3	FWDB=-0.0288973	FXX=0	LEN=1	MLLD=65.4197	OALT=G	OID=.	OMAPALT=G	OPOS=1007203
chr1	1021415	1021415	A	G	0.259259	35	135	1	intronic	C1orf159	.	.	.	rs3737728	.	.	0.7217	.	0.92	.	.	.	.	.	.	.	.	.	.	.	.	64.824	snp	FAO=35	FDP=135	FR=.	FRO=100	FSAF=14	FSAR=21	FSRF=38	FSRR=62	FWDB=-0.0121932	FXX=0	LEN=1	MLLD=110.613	OALT=G	OID=.	OMAPALT=G	OPOS=1021415
chr1	1132504	1132504	C	G	0.518987	41	79	3	exonic	TTLL10	.	nonsynonymous SNV	TTLL10:NM_001130045:exon15:c.C1550G:p.A517G	.	.	.	.	.	.	.	.	0.02	D	0.926	P	0.034	U	1	D	3.43	T	190.131	snp	FAO=41	FDP=79	FR=.	FRO=38	FSAF=14	FSAR=27	FSRF=9	FSRR=29	FWDB=-0.0115029	FXX=0	LEN=1	MLLD=56.6299	OALT=G	OID=.	OMAPALT=G	OPOS=1132504
chr1	1138954	1138954	G	A	0.297468	47	158	2	UTR3	TNFRSF18	NM_004195:c.*270C>T,NM_148902:c.*270C>T,NM_148901:c.*17C>T	.	.	.	.	.	.	.	0	.	.	.	.	.	.	.	.	.	.	.	.	105.052	snp	FAO=47	FDP=158	FR=.	FRO=111	FSAF=30	FSAR=17	FSRF=70	FSRR=41	FWDB=-0.0149657	FXX=0	LEN=1	MLLD=220.2	OALT=A	OID=.	OMAPALT=A	OPOS=1138954
chr1	1147256	1147256	C	G	0.4	4	10	5	intronic	TNFRSF4	.	.	.	.	.	.	.	.	.	.	.	.	.	.	.	.	.	.	.	.	.	21.013	snp	FAO=4	FDP=10	FR=.	FRO=6	FSAF=4	FSAR=0	FSRF=2	FSRR=4	FWDB=-0.00132137	FXX=0	LEN=1	MLLD=159.977	OALT=G	OID=.	OMAPALT=G	OPOS=1147256
chr1	1158631	1158631	A	G	1	116	116	1	exonic	SDF4	.	synonymous SNV	SDF4:NM_016176:exon4:c.T570C:p.D190D,SDF4:NM_016547:exon4:c.T570C:p.D190D	rs6603781	.	.	0.8898	.	1	.	.	.	.	.	.	.	.	0	P	.	.	1108.84	snp	FAO=116	FDP=116	FR=.	FRO=0	FSAF=44	FSAR=72	FSRF=0	FSRR=0	FWDB=-0.00214683	FXX=0	LEN=1	MLLD=265.69	OALT=G	OID=.	OMAPALT=G	OPOS=1158631
chr1	1203325	1203326	CC	AA	0.527273	116	220	2	exonic	UBE2J2	.	nonframeshift substitution	UBE2J2:NM_058167:exon2:c.47_48TT,UBE2J2:NM_194315:exon2:c.47_48TT	.	.	.	.	.	.	.	.	.	.	.	.	.	.	.	.	.	.	531.049	mnp	FAO=116	FDP=219	FR=.	FRO=103	FSAF=72	FSAR=44	FSRF=67	FSRR=36	FWDB=0.0135706	FXX=0.00454525	LEN=2	MLLD=128.019	OALT=AA	OID=.	OMAPALT=AA	OPOS=1203325
chr1	1222690	1222690	C	T	0.784722	113	144	1	intronic	SCNN1D	.	.	.	rs115316182	.	.	0.0544	.	0.076	.	.	.	.	.	.	.	.	.	.	.	.	797.482	snp	FAO=114	FDP=144	FR=.	FRO=30	FSAF=41	FSAR=73	FSRF=12	FSRR=18	FWDB=0.0910802	FXX=0	LEN=1	MLLD=73.4558	OALT=T	OID=.	OMAPALT=T	OPOS=1222690
chr1	1246303	1246303	G	A	0.23913	11	46	2	exonic	PUSL1	.	synonymous SNV	PUSL1:NM_153339:exon7:c.G714A:p.T238T	rs41285824	.	.	0.029	.	0.042	.	.	.	.	.	.	.	.	.	.	.	.	28.179	snp	FAO=12	FDP=47	FR=.	FRO=35	FSAF=0	FSAR=12	FSRF=1	FSRR=34	FWDB=-0.0693412	FXX=0	LEN=1	MLLD=60.3462	OALT=A	OID=.	OMAPALT=A	OPOS=1246303
chr1	1247494	1247494	T	C	1	64	64	1	exonic	CPSF3L	.	synonymous SNV	CPSF3L:NM_001256462:exon14:c.A1347G:p.P449P,CPSF3L:NM_001256463:exon14:c.A1338G:p.P446P,CPSF3L:NM_017871:exon16:c.A1641G:p.P547P,CPSF3L:NM_001256460:exon17:c.A1554G:p.P518P,CPSF3L:NM_001256456:exon18:c.A1659G:p.P553P	rs12103	.	.	0.8065	.	0.81	.	Name=Inflammatory bowel disease	.	.	.	.	.	.	.	.	.	.	604.615	snp	FAO=64	FDP=64	FR=.	FRO=0	FSAF=46	FSAR=18	FSRF=0	FSRR=0	FWDB=-0.00180444	FXX=0	LEN=1	MLLD=210.935	OALT=C	OID=.	OMAPALT=C	OPOS=1247494
chr1	1247589	1247589	C	G	0.3	6	20	1	intronic	CPSF3L	.	.	.	.	.	.	.	.	0.0086	.	.	.	.	.	.	.	.	.	.	.	.	21.498	snp	FAO=6	FDP=20	FR=.	FRO=14	FSAF=6	FSAR=0	FSRF=12	FSRR=2	FWDB=0.020587	FXX=0	LEN=1	MLLD=183.183	OALT=G	OID=.	OMAPALT=G	OPOS=1247589
chr1	1249187	1249187	G	A	1	191	191	1	exonic	CPSF3L	.	synonymous SNV	CPSF3L:NM_001256462:exon7:c.C588T:p.F196F,CPSF3L:NM_001256463:exon7:c.C579T:p.F193F,CPSF3L:NM_017871:exon9:c.C882T:p.F294F,CPSF3L:NM_001256460:exon10:c.C795T:p.F265F,CPSF3L:NM_001256456:exon11:c.C900T:p.F300F	rs12142199	.	.	0.7978	.	0.81	.	.	.	.	.	.	.	.	.	.	.	.	1831.41	snp	FAO=192	FDP=192	FR=.	FRO=0	FSAF=133	FSAR=59	FSRF=0	FSRR=0	FWDB=-0.00870247	FXX=0	LEN=1	MLLD=278.583	OALT=A	OID=.	OMAPALT=A	OPOS=1249187
chr1	1254841	1254841	C	G	0.986139	498	505	3	exonic	CPSF3L	.	synonymous SNV	CPSF3L:NM_017871:exon4:c.G264C:p.G88G,CPSF3L:NM_001256460:exon5:c.G177C:p.G59G,CPSF3L:NM_001256456:exon6:c.G282C:p.G94G	rs10907179	.	.	0.9322	.	0.93	.	.	.	.	.	.	.	.	.	.	.	.	3709.87	snp	FAO=396	FDP=396	FR=.	FRO=0	FSAF=178	FSAR=218	FSRF=0	FSRR=0	FWDB=-0.00562072	FXX=0.00999975	LEN=1	MLLD=49.0316	OALT=G	OID=.	OMAPALT=G	OPOS=1254841
chr1	1258527	1258527	C	T	0.16568	28	169	2	UTR5	CPSF3L	NM_001256456:c.-1194G>A	.	.	rs140361978	.	.	.	.	0.11	.	.	0	D	.	.	.	.	1	N	-2.51	D	21.2524	snp	FAO=28	FDP=169	FR=.	FRO=141	FSAF=20	FSAR=8	FSRF=85	FSRR=56	FWDB=-0.0104406	FXX=0	LEN=1	MLLD=257.074	OALT=T	OID=.	OMAPALT=T	OPOS=1258527
chr1	1262966	1262966	C	T	0.992806	138	139	1	exonic	CPTP	.	synonymous SNV	CPTP:NM_001029885:exon3:c.C468T:p.R156R	rs307349	.	.	0.9313	.	0.93	.	.	.	.	.	.	.	.	.	.	.	.	1312.9	snp	FAO=138	FDP=138	FR=.	FRO=0	FSAF=91	FSAR=47	FSRF=0	FSRR=0	FWDB=0.0685432	FXX=0.00719373	LEN=1	MLLD=131.899	OALT=T	OID=.	OMAPALT=T	OPOS=1262966
chr1	1263144	1263144	G	A	1	57	57	4	UTR3	CPTP	NM_001029885:c.*1G>A	.	.	rs307350	.	.	0.9358	.	0.94	.	.	.	.	.	.	.	.	.	.	.	.	543.523	snp	FAO=57	FDP=57	FR=.	FRO=0	FSAF=1	FSAR=56	FSRF=0	FSRR=0	FWDB=0.0422258	FXX=0	LEN=1	MLLD=285.535	OALT=A	OID=.	OMAPALT=A	OPOS=1263144
chr1	1268847	1268847	T	G	1	38	38	1	intronic	TAS1R3	.	.	.	rs307378	.	.	0.9708	.	0.99	.	.	.	.	.	.	.	.	.	.	.	.	387.19	snp	FAO=40	FDP=40	FR=.	FRO=0	FSAF=17	FSAR=23	FSRF=0	FSRR=0	FWDB=-0.0109031	FXX=0	LEN=1	MLLD=79.5473	OALT=G	OID=.	OMAPALT=G	OPOS=1268847
chr1	1269554	1269554	T	C	1	114	114	1	exonic	TAS1R3	.	nonsynonymous SNV	TAS1R3:NM_152228:exon6:c.T2269C:p.C757R	rs307377	.	.	0.971	.	0.99	.	.	0.33	T	0	B	0.048	N	1	P	-2.22	D	1096.85	snp	FAO=115	FDP=115	FR=.	FRO=0	FSAF=54	FSAR=61	FSRF=0	FSRR=0	FWDB=-0.0173665	FXX=0	LEN=1	MLLD=185.581	OALT=C	OID=.	OMAPALT=C	OPOS=1269554
chr1	1277533	1277533	T	C	0.964602	327	339	3	exonic	DVL1	.	synonymous SNV	DVL1:NM_004421:exon4:c.A366G:p.P122P	rs307362	.	.	0.9987	.	1	.	.	.	.	.	.	.	.	.	.	.	.	2950.2	snp	FAO=327	FDP=339	FR=.	FRO=12	FSAF=227	FSAR=100	FSRF=11	FSRR=1	FWDB=-0.00537002	FXX=0	LEN=1	MLLD=56.9261	OALT=C	OID=.	OMAPALT=C	OPOS=1277533
chr1	1289368	1289369	TG	-	0.985577	205	208	1	intronic	MXRA8	.	.	.	rs140777846	.	.	0.9351	.	0.94	.	.	.	.	.	.	.	.	.	.	.	.	1231.28	del	FAO=209	FDP=209	FR=.	FRO=0	FSAF=59	FSAR=150	FSRF=0	FSRR=0	FWDB=0.00423324	FXX=0	LEN=2	MLLD=354.242	OALT=-	OID=.	OMAPALT=C	OPOS=1289368
chr1	1323078	1323078	A	G	0.983784	364	370	1	intronic	CCNL2	.	.	.	rs12729599	.	.	.	.	0.81	.	.	.	.	.	.	.	.	.	.	.	.	3476.09	snp	FAO=367	FDP=367	FR=.	FRO=0	FSAF=149	FSAR=218	FSRF=0	FSRR=0	FWDB=0.0240664	FXX=0.00810789	LEN=1	MLLD=69.6346	OALT=G	OID=.	OMAPALT=G	OPOS=1323078
chr1	1323144	1323145	CT	-	0.987915	327	331	3	intronic	CCNL2	.	.	.	rs35654872	.	.	0.8166	.	0.82	.	.	.	.	.	.	.	.	.	.	.	.	1936.48	del	FAO=329	FDP=329	FR=.	FRO=0	FSAF=106	FSAR=223	FSRF=0	FSRR=0	FWDB=0.0359231	FXX=0.00604211	LEN=2	MLLD=327.001	OALT=-	OID=.	OMAPALT=C	OPOS=1323144
chr1	1342394	1342394	G	A	0.202899	28	138	2	exonic	MRPL20	.	synonymous SNV	MRPL20:NM_017971:exon2:c.C93T:p.F31F	rs11548045	.	.	0.0291	.	0.042	.	.	.	.	.	.	.	.	.	.	.	.	33.7521	snp	FAO=28	FDP=138	FR=.	FRO=110	FSAF=13	FSAR=15	FSRF=71	FSRR=39	FWDB=-0.00444661	FXX=0	LEN=1	MLLD=55.1988	OALT=A	OID=.	OMAPALT=A	OPOS=1342394
chr1	1342612	1342612	G	C	0.672414	39	58	2	UTR5	MRPL20	NM_017971:c.-15C>G	.	.	rs2275915	.	.	0.1663	.	0.87	.	.	.	.	.	.	.	.	.	.	.	.	242.533	snp	FAO=40	FDP=59	FR=.	FRO=19	FSAF=9	FSAR=31	FSRF=7	FSRR=12	FWDB=0.052703	FXX=0	LEN=1	MLLD=48.1852	OALT=C	OID=.	OMAPALT=C	OPOS=1342612
chr1	1354524	1354524	C	A	0.282051	11	39	2	exonic	ANKRD65	.	stopgain	ANKRD65:NM_001145210:exon4:c.G1156T:p.G386X	.	.	.	.	.	.	.	.	0.08	T	.	.	.	.	1	N	.	.	29.8809	snp	FAO=11	FDP=39	FR=.	FRO=28	FSAF=0	FSAR=11	FSRF=8	FSRR=20	FWDB=-0.0468926	FXX=0	LEN=1	MLLD=36.1114	OALT=A	OID=.	OMAPALT=A	OPOS=1354524
chr1	1354526	1354526	A	C	0.282051	11	39	2	exonic	ANKRD65	.	nonsynonymous SNV	ANKRD65:NM_001145210:exon4:c.T1154G:p.L385R	.	.	.	.	.	.	.	.	0.37	T	0	B	.	.	1	N	-0.34	T	28.1427	snp	FAO=11	FDP=39	FR=.	FRO=28	FSAF=0	FSAR=11	FSRF=8	FSRR=20	FWDB=-0.0140095	FXX=0	LEN=1	MLLD=104.725	OALT=C	OID=.	OMAPALT=C	OPOS=1354526
chr1	1354812	1354812	T	C	0.263514	39	148	1	exonic	ANKRD65	.	nonsynonymous SNV	ANKRD65:NM_001145210:exon4:c.A868G:p.T290A	.	.	.	.	.	.	.	.	0.22	T	0	B	.	.	1	N	-0.03	T	73.0578	snp	FAO=39	FDP=148	FR=.	FRO=109	FSAF=14	FSAR=25	FSRF=62	FSRR=47	FWDB=-0.0757558	FXX=0	LEN=1	MLLD=122.765	OALT=C	OID=.	OMAPALT=C	OPOS=1354812
chr1	1469546	1469546	G	A	1	160	160	3	UTR3	ATAD3A	NM_001170535:c.*94G>A,NM_018188:c.*94G>A,NM_001170536:c.*94G>A	.	.	rs3128344	.	.	.	.	0.99	.	.	.	.	.	.	.	.	.	.	.	.	1543.47	snp	FAO=160	FDP=160	FR=.	FRO=0	FSAF=54	FSAR=106	FSRF=0	FSRR=0	FWDB=0.00933073	FXX=0	LEN=1	MLLD=251.002	OALT=A	OID=.	OMAPALT=A	OPOS=1469546
chr1	1551927	1551927	T	C	1	119	119	3	exonic	MIB2	.	nonsynonymous SNV	MIB2:NM_001170686:exon2:c.T214C:p.F72L,MIB2:NM_001170687:exon2:c.T214C:p.F72L,MIB2:NM_001170688:exon2:c.T214C:p.F72L,MIB2:NM_080875:exon2:c.T214C:p.F72L	rs7418389	.	.	0.7219	.	0.74	.	.	1	T	0	B	.	.	0.999	P	1.45	T	1145.77	snp	FAO=119	FDP=119	FR=.	FRO=0	FSAF=102	FSAR=17	FSRF=0	FSRR=0	FWDB=-0.00148201	FXX=0	LEN=1	MLLD=327.23	OALT=C	OID=.	OMAPALT=C	OPOS=1551927
chr1	1558792	1558792	T	C	1	84	84	1	exonic	MIB2	.	nonsynonymous SNV	MIB2:NM_001170686:exon3:c.T305C:p.M102T,MIB2:NM_001170688:exon3:c.T305C:p.M102T,MIB2:NM_080875:exon3:c.T305C:p.M102T	rs12755088	.	.	0.9401	.	0.94	.	.	0.31	T	0.013	B	0.135	U	1	P	1.44	T	796.661	snp	FAO=84	FDP=84	FR=.	FRO=0	FSAF=52	FSAR=32	FSRF=0	FSRR=0	FWDB=0.0304909	FXX=0	LEN=1	MLLD=242.201	OALT=C	OID=.	OMAPALT=C	OPOS=1558792
chr1	1563789	1563789	C	A	0.767442	99	129	1	intronic	MIB2	.	.	.	rs74892851	.	.	0.3785	.	0.38	.	.	.	.	.	.	.	.	.	.	.	.	679.981	snp	FAO=99	FDP=129	FR=.	FRO=30	FSAF=41	FSAR=58	FSRF=14	FSRR=16	FWDB=0.0384611	FXX=0	LEN=1	MLLD=67.4353	OALT=A	OID=.	OMAPALT=A	OPOS=1563789
chr1	1564712	1564712	G	T	0.287879	19	66	4	intronic	MIB2	.	.	.	rs61774907	.	.	0.2914	.	0.51	.	.	.	.	.	.	.	.	.	.	.	.	46.3251	snp	FAO=19	FDP=66	FR=.	FRO=47	FSAF=7	FSAR=12	FSRF=15	FSRR=32	FWDB=-0.0298691	FXX=0	LEN=1	MLLD=258.719	OALT=T	OID=.	OMAPALT=T	OPOS=1564712
chr1	1635004	1635004	T	C	0.74375	119	160	5	exonic	CDK11A	.	synonymous SNV	CDK11A:NM_024011:exon18:c.A1971G:p.K657K,CDK11A:NM_033529:exon18:c.A1941G:p.K647K	rs874516	.	.	0.5637	.	0.92	.	.	.	.	.	.	.	.	.	.	.	.	790.001	snp	FAO=119	FDP=160	FR=.	FRO=41	FSAF=59	FSAR=60	FSRF=20	FSRR=21	FWDB=-0.00135721	FXX=0	LEN=1	MLLD=291.459	OALT=C	OID=.	OMAPALT=C	OPOS=1635004
chr1	1635619	1635619	T	C	0.745455	82	110	1	intronic	CDK11A,CDK11B	.	.	.	rs2076329	.	.	0.5912	.	0.94	.	.	.	.	.	.	.	.	.	.	.	.	557.512	snp	FAO=83	FDP=110	FR=.	FRO=27	FSAF=55	FSAR=28	FSRF=14	FSRR=13	FWDB=0.0027631	FXX=0.0090082	LEN=1	MLLD=250.163	OALT=C	OID=.	OMAPALT=C	OPOS=1635619
chr1	1635749	1635749	C	A	0.77193	88	114	6	exonic	CDK11A	.	synonymous SNV	CDK11A:NM_024011:exon15:c.G1599T:p.R533R,CDK11A:NM_033529:exon15:c.G1569T:p.R523R	rs55880629	.	.	0.511	.	0.54	.	.	.	.	.	.	.	.	.	.	.	.	620.448	snp	FAO=88	FDP=111	FR=.	FRO=23	FSAF=52	FSAR=36	FSRF=14	FSRR=9	FWDB=-0.0203612	FXX=0.0263135	LEN=1	MLLD=182.147	OALT=A	OID=.	OMAPALT=A	OPOS=1635749
chr1	1636044	1636044	G	A	0.727273	16	22	1	exonic	CDK11A	.	synonymous SNV	CDK11A:NM_024011:exon14:c.C1509T:p.Y503Y,CDK11A:NM_033529:exon14:c.C1479T:p.Y493Y	rs1059822	.	.	0.5644	.	0.94	.	.	.	.	.	.	.	.	.	.	.	.	106.571	snp	FAO=16	FDP=22	FR=.	FRO=6	FSAF=16	FSAR=0	FSRF=6	FSRR=0	FWDB=-0.0223787	FXX=0	LEN=1	MLLD=357.039	OALT=A	OID=.	OMAPALT=A	OPOS=1636044
chr1	1639046	1639046	C	G	0.46	23	50	1	intronic	CDK11A,CDK11B	.	.	.	rs138369165	.	.	.	.	0.93	.	.	.	.	.	.	.	.	.	.	.	.	98.2869	snp	FAO=23	FDP=50	FR=.	FRO=27	FSAF=8	FSAR=15	FSRF=13	FSRR=14	FWDB=-0.0525838	FXX=0	LEN=1	MLLD=64.4299	OALT=G	OID=.	OMAPALT=G	OPOS=1639046
chr1	1647928	1647928	A	G	0.222222	42	189	3	intronic	CDK11A,CDK11B	.	.	.	rs1883424	.	.	.	.	0.54	.	.	.	.	.	.	.	.	.	.	.	.	56.277	snp	FAO=42	FDP=189	FR=.	FRO=147	FSAF=22	FSAR=20	FSRF=86	FSRR=61	FWDB=-0.0119314	FXX=0	LEN=1	MLLD=210.501	OALT=G	OID=.	OMAPALT=G	OPOS=1647928
chr1	1650807	1650807	T	C	0.810606	107	132	4	exonic	CDK11A,CDK11B	.	synonymous SNV	CDK11B:NM_001291345:exon4:c.A315G:p.R105R,CDK11B:NM_001787:exon4:c.A315G:p.R105R,CDK11A:NM_024011:exon4:c.A315G:p.R105R,CDK11B:NM_033486:exon4:c.A315G:p.R105R,CDK11A:NM_033529:exon4:c.A315G:p.R105R,CDK11B:NM_033489:exon5:c.A213G:p.R71R	rs1137005	.	.	.	.	0.92	.	.	.	.	.	.	.	.	.	.	.	.	796.263	snp	FAO=110	FDP=134	FR=.	FRO=24	FSAF=41	FSAR=69	FSRF=17	FSRR=7	FWDB=-0.0535024	FXX=0	LEN=1	MLLD=46.5135	OALT=C	OID=.	OMAPALT=C	OPOS=1650807
chr1	1650845	1650845	G	A	0.950704	135	142	1	exonic	CDK11A,CDK11B	.	nonsynonymous SNV	CDK11B:NM_001291345:exon4:c.C277T:p.R93W,CDK11B:NM_001787:exon4:c.C277T:p.R93W,CDK11A:NM_024011:exon4:c.C277T:p.R93W,CDK11B:NM_033486:exon4:c.C277T:p.R93W,CDK11A:NM_033529:exon4:c.C277T:p.R93W,CDK11B:NM_033489:exon5:c.C175T:p.R59W	rs1059831	.	.	0.488	.	0.92	.	.	0.08	T	1	D	0.082	U	0.99	D	3.65	T	1193.16	snp	FAO=136	FDP=143	FR=.	FRO=7	FSAF=54	FSAR=82	FSRF=2	FSRR=5	FWDB=0.0248059	FXX=0	LEN=1	MLLD=250.469	OALT=A	OID=.	OMAPALT=A	OPOS=1650845
chr1	1653004	1653004	T	C	1	116	116	2	intronic	CDK11A,CDK11B	.	.	.	rs36039898	.	.	0.9273	.	0.93	.	.	.	.	.	.	.	.	.	.	.	.	1108.84	snp	FAO=116	FDP=116	FR=.	FRO=0	FSAF=50	FSAR=66	FSRF=0	FSRR=0	FWDB=-0.00563623	FXX=0	LEN=1	MLLD=104.757	OALT=C	OID=.	OMAPALT=C	OPOS=1653004
chr1	1653028	1653028	C	T	1	117	117	2	intronic	CDK11A,CDK11B	.	.	.	rs16825265	.	.	0.9298	.	0.93	.	.	.	.	.	.	.	.	.	.	.	.	1120.97	snp	FAO=117	FDP=117	FR=.	FRO=0	FSAF=51	FSAR=66	FSRF=0	FSRR=0	FWDB=-0.00335499	FXX=0	LEN=1	MLLD=207.445	OALT=T	OID=.	OMAPALT=T	OPOS=1653028
chr1	1663851	1663851	G	C	1	138	138	1	UTR3	SLC35E2	NM_182838:c.*43C>G	.	.	rs2294486	.	.	0.4107	.	0.59	.	.	.	.	.	.	.	.	.	.	.	.	1325.39	snp	FAO=138	FDP=138	FR=.	FRO=0	FSAF=67	FSAR=71	FSRF=0	FSRR=0	FWDB=-0.00796898	FXX=0	LEN=1	MLLD=65.4713	OALT=C	OID=.	OMAPALT=C	OPOS=1663851
chr1	1663861	1663861	G	A	1	141	141	2	UTR3	SLC35E2	NM_182838:c.*33C>T	.	.	rs2294487	.	.	0.4114	.	0.62	.	.	.	.	.	.	.	.	.	.	.	.	1345.84	snp	FAO=141	FDP=141	FR=.	FRO=0	FSAF=67	FSAR=74	FSRF=0	FSRR=0	FWDB=-0.0121808	FXX=0	LEN=1	MLLD=61.0298	OALT=A	OID=.	OMAPALT=A	OPOS=1663861
chr1	1664019	1664019	T	C	1	151	151	1	intronic	SLC35E2	.	.	.	rs2294488	.	.	0.9267	.	0.93	.	.	.	.	.	.	.	.	.	.	.	.	1442.11	snp	FAO=151	FDP=151	FR=.	FRO=0	FSAF=59	FSAR=92	FSRF=0	FSRR=0	FWDB=0.0238787	FXX=0	LEN=1	MLLD=243.014	OALT=C	OID=.	OMAPALT=C	OPOS=1664019
chr1	1684472	1684472	C	T	1	46	46	1	exonic	NADK	.	synonymous SNV	NADK:NM_001198995:exon10:c.G1116A:p.P372P,NADK:NM_001198993:exon12:c.G1212A:p.P404P,NADK:NM_023018:exon12:c.G1212A:p.P404P,NADK:NM_001198994:exon14:c.G1647A:p.P549P	rs7407	.	.	0.5123	.	0.61	.	.	.	.	.	.	.	.	.	.	.	.	435.314	snp	FAO=46	FDP=46	FR=.	FRO=0	FSAF=1	FSAR=45	FSRF=0	FSRR=0	FWDB=0.0770023	FXX=0	LEN=1	MLLD=56.9613	OALT=T	OID=.	OMAPALT=T	OPOS=1684472
chr1	1685922	1685943	CCCTGGGACCGAAGTCGCCCCA	-	0.935484	232	248	3	intronic	NADK	.	.	.	rs139385870	.	.	.	.	.	.	.	.	.	.	.	.	.	.	.	.	.	1380.31	del	FAO=234	FDP=234	FR=.	FRO=0	FSAF=161	FSAR=73	FSRF=0	FSRR=0	FWDB=0.0238128	FXX=0.0602385	LEN=22	MLLD=548.58	OALT=-	OID=.	OMAPALT=T	OPOS=1685922
chr1	1846765	1846765	G	A	0.995434	218	219	3	intronic	CALML6	.	.	.	rs2247560	.	.	0.4881	.	0.6	.	.	.	.	.	.	.	.	.	.	.	.	2080.67	snp	FAO=218	FDP=218	FR=.	FRO=0	FSAF=104	FSAR=114	FSRF=0	FSRR=0	FWDB=0.00178043	FXX=0.004566	LEN=1	MLLD=269.766	OALT=A	OID=.	OMAPALT=A	OPOS=1846765
chr1	1848109	1848109	G	C	0.991266	227	229	1	intronic	CALML6	.	.	.	rs2803296	.	.	.	.	0.66	.	.	.	.	.	.	.	.	.	.	.	.	2176.77	snp	FAO=228	FDP=228	FR=.	FRO=0	FSAF=130	FSAR=98	FSRF=0	FSRR=0	FWDB=-0.0128939	FXX=0.00436662	LEN=1	MLLD=100.726	OALT=C	OID=.	OMAPALT=C	OPOS=1848109
chr1	1848756	1848756	C	T	1	13	13	3	downstream	CALML6,TMEM52	.	.	.	.	.	.	.	.	.	.	.	.	.	.	.	.	.	.	.	.	.	116.188	snp	FAO=13	FDP=13	FR=.	FRO=0	FSAF=0	FSAR=13	FSRF=0	FSRR=0	FWDB=0	FXX=0	LEN=1	MLLD=295.38	OALT=T	OID=.	OMAPALT=T	OPOS=1848756
chr1	1849529	1849529	A	G	1	201	201	1	exonic	TMEM52	.	nonsynonymous SNV	TMEM52:NM_178545:exon5:c.T422C:p.M141T	rs28640257	.	.	0.4986	.	0.56	.	.	0.52	T	0.01	B	0.012	N	1	P	1.49	T	1923.28	snp	FAO=201	FDP=201	FR=.	FRO=0	FSAF=119	FSAR=82	FSRF=0	FSRR=0	FWDB=-0.00912152	FXX=0	LEN=1	MLLD=179.878	OALT=G	OID=.	OMAPALT=G	OPOS=1849529
chr1	1850428	1850428	A	G	1	49	49	1	intronic	TMEM52	.	.	.	rs2295363	.	.	.	.	0.64	.	.	.	.	.	.	.	.	.	.	.	.	471.964	snp	FAO=49	FDP=49	FR=.	FRO=0	FSAF=12	FSAR=37	FSRF=0	FSRR=0	FWDB=-0.00450857	FXX=0	LEN=1	MLLD=106.527	OALT=G	OID=.	OMAPALT=G	OPOS=1850428
chr1	1850628	1850636	AGCGGCAGG	-	0.868852	106	122	1	exonic	TMEM52	.	nonframeshift deletion	TMEM52:NM_178545:exon1:c.69_77del:p.23_26del	rs575852588	.	ID=COSM1167507;OCCURENCE=1(NS),1(haematopoietic_and_lymphoid_tissue)	0.348	.	0.51	.	.	.	.	.	.	.	.	.	.	.	.	520.917	del	FAO=107	FDP=116	FR=.	FRO=9	FSAF=40	FSAR=67	FSRF=5	FSRR=4	FWDB=0.0195618	FXX=0.0569059	LEN=9	MLLD=268.984	OALT=-	OID=.	OMAPALT=C	OPOS=1850628
chr1	1887019	1887019	A	G	0.982759	114	116	1	exonic	CFAP74	.	stoploss	CFAP74:NM_001080484:exon18:c.T2287C:p.X763Q	rs28548017	.	.	0.8218	.	0.86	.	.	.	.	.	.	.	.	1	P	.	.	1106.91	snp	FAO=116	FDP=116	FR=.	FRO=0	FSAF=57	FSAR=59	FSRF=0	FSRR=0	FWDB=0.00549917	FXX=0	LEN=1	MLLD=222.822	OALT=G	OID=.	OMAPALT=G	OPOS=1887019
chr1	1922322	1922322	T	C	0.16568	28	169	3	intronic	CFAP74	.	.	.	.	.	.	.	.	.	.	.	.	.	.	.	.	.	.	.	.	.	20.3952	snp	FAO=28	FDP=169	FR=.	FRO=141	FSAF=21	FSAR=7	FSRF=79	FSRR=62	FWDB=-0.00103863	FXX=0	LEN=1	MLLD=376.492	OALT=C	OID=.	OMAPALT=C	OPOS=1922322
chr1	1956362	1956362	G	A	0.333333	9	27	2	intronic	GABRD	.	.	.	rs2376805	.	.	0.8329	.	0.86	.	.	.	.	.	.	.	.	.	.	.	.	31.3189	snp	FAO=9	FDP=27	FR=.	FRO=18	FSAF=2	FSAR=7	FSRF=10	FSRR=8	FWDB=-0.0547885	FXX=0	LEN=1	MLLD=74.8136	OALT=A	OID=.	OMAPALT=A	OPOS=1956362
chr1	1960674	1960674	C	T	0.175824	32	182	2	exonic	GABRD	.	synonymous SNV	GABRD:NM_000815:exon7:c.C816T:p.S272S	rs28408173	.	.	0.1313	.	0.58	.	.	.	.	.	.	.	.	.	.	.	.	26.257	snp	FAO=32	FDP=182	FR=.	FRO=150	FSAF=22	FSAR=10	FSRF=87	FSRR=63	FWDB=0.0298776	FXX=0	LEN=1	MLLD=75.4364	OALT=T	OID=.	OMAPALT=T	OPOS=1960674
chr1	1960926	1960926	T	C	0.181102	46	254	1	intronic	GABRD	.	.	.	rs28581504	.	.	.	.	0.9	.	.	.	.	.	.	.	.	.	.	.	.	36.9675	snp	FAO=46	FDP=254	FR=.	FRO=208	FSAF=20	FSAR=26	FSRF=104	FSRR=104	FWDB=-0.00747621	FXX=0	LEN=1	MLLD=251.795	OALT=C	OID=.	OMAPALT=C	OPOS=1960926
chr1	2075477	2075477	G	A	0.250996	63	251	2	intronic	PRKCZ	.	.	.	.	.	.	.	.	.	.	.	.	.	.	.	.	.	.	.	.	.	101.716	snp	FAO=63	FDP=251	FR=.	FRO=188	FSAF=41	FSAR=22	FSRF=108	FSRR=80	FWDB=-0.00474762	FXX=0	LEN=1	MLLD=66.3968	OALT=A	OID=.	OMAPALT=A	OPOS=2075477
chr1	2075560	2075560	T	G	0.729084	183	251	4	intronic	PRKCZ	.	.	.	rs427811	.	.	.	.	0.36	.	.	.	.	.	.	.	.	.	.	.	.	1176.73	snp	FAO=183	FDP=251	FR=.	FRO=68	FSAF=102	FSAR=81	FSRF=40	FSRR=28	FWDB=-0.00456976	FXX=0	LEN=1	MLLD=59.2935	OALT=G	OID=.	OMAPALT=G	OPOS=2075560
chr1	2075570	2075570	T	C	0.734127	185	252	1	intronic	PRKCZ	.	.	.	rs377283	.	.	.	.	0.42	.	.	.	.	.	.	.	.	.	.	.	.	1195.62	snp	FAO=185	FDP=252	FR=.	FRO=67	FSAF=101	FSAR=84	FSRF=41	FSRR=26	FWDB=-0.0137965	FXX=0	LEN=1	MLLD=118.655	OALT=C	OID=.	OMAPALT=C	OPOS=2075570
chr1	2077409	2077409	A	G	0.617021	116	188	1	intronic	PRKCZ	.	.	.	rs385039	.	.	0.2722	.	0.36	.	.	.	.	.	.	.	.	.	.	.	.	626.634	snp	FAO=116	FDP=188	FR=.	FRO=72	FSAF=57	FSAR=59	FSRF=45	FSRR=27	FWDB=-0.055906	FXX=0	LEN=1	MLLD=71.6053	OALT=G	OID=.	OMAPALT=G	OPOS=2077409
chr1	2082458	2082458	C	T	0.725632	201	277	1	intronic	PRKCZ	.	.	.	rs262670	.	.	0.2733	.	0.42	.	.	.	.	.	.	.	.	.	.	.	.	1290.28	snp	FAO=201	FDP=276	FR=.	FRO=75	FSAF=94	FSAR=107	FSRF=28	FSRR=47	FWDB=0.0263784	FXX=0.00360998	LEN=1	MLLD=249.041	OALT=T	OID=.	OMAPALT=T	OPOS=2082458
chr1	2082489	2082489	G	A	0.722022	200	277	2	intronic	PRKCZ	.	.	.	rs262669	.	.	.	.	0.42	.	.	.	.	.	.	.	.	.	.	.	.	1271.73	snp	FAO=200	FDP=277	FR=.	FRO=77	FSAF=93	FSAR=107	FSRF=27	FSRR=50	FWDB=0.0161307	FXX=0	LEN=1	MLLD=273.72	OALT=A	OID=.	OMAPALT=A	OPOS=2082489
chr1	2121118	2121118	C	T	1	13	13	2	UTR3	C1orf86	NM_001256947:c.*98G>A,NM_182533:c.*30G>A,NM_001282670:c.*30G>A	.	.	rs2503701	.	.	0.6071	.	0.86	.	.	.	.	.	.	.	.	.	.	.	.	124.422	snp	FAO=14	FDP=14	FR=.	FRO=0	FSAF=1	FSAR=13	FSRF=0	FSRR=0	FWDB=0.148477	FXX=0	LEN=1	MLLD=55.1195	OALT=T	OID=.	OMAPALT=T	OPOS=2121118
chr1	2234903	2234903	C	T	0.838384	249	297	1	intronic	SKI	.	.	.	rs2256178	.	.	.	.	0.34	.	.	.	.	.	.	.	.	.	.	.	.	1869.37	snp	FAO=249	FDP=297	FR=.	FRO=48	FSAF=135	FSAR=114	FSRF=19	FSRR=29	FWDB=0.0340109	FXX=0	LEN=1	MLLD=101.773	OALT=T	OID=.	OMAPALT=T	OPOS=2234903
chr1	2316315	2316315	A	G	1	165	165	1	intronic	MORN1	.	.	.	rs2843126	.	.	.	.	0.75	.	.	.	.	.	.	.	.	.	.	.	.	1578.16	snp	FAO=165	FDP=165	FR=.	FRO=0	FSAF=100	FSAR=65	FSRF=0	FSRR=0	FWDB=0.0406339	FXX=0	LEN=1	MLLD=141.602	OALT=G	OID=.	OMAPALT=G	OPOS=2316315
chr1	2328714	2328714	A	G	1	280	280	1	intronic	RER1	.	.	.	rs2645081	.	.	.	.	0.9	.	.	.	.	.	.	.	.	.	.	.	.	2696.7	snp	FAO=282	FDP=282	FR=.	FRO=0	FSAF=146	FSAR=136	FSRF=0	FSRR=0	FWDB=-0.0140084	FXX=0	LEN=1	MLLD=83.8888	OALT=G	OID=.	OMAPALT=G	OPOS=2328714
chr1	2333944	2333944	-	C	0.971098	168	173	3	intronic	RER1	.	.	.	rs70954600	.	.	.	.	0.89	.	.	.	.	.	.	.	.	.	.	.	.	948.083	ins	FAO=173	FDP=173	FR=.	FRO=0	FSAF=94	FSAR=79	FSRF=0	FSRR=0	FWDB=-0.0739287	FXX=0	LEN=1	MLLD=21.6867	OALT=C	OID=.	OMAPALT=TC	OPOS=2333945
chr1	2340200	2340200	T	C	1	17	17	1	exonic	PEX10	.	synonymous SNV	PEX10:NM_002617:exon3:c.A291G:p.T97T,PEX10:NM_153818:exon3:c.A291G:p.T97T	rs2494598	CLINSIG=probable-non-pathogenic;CLNDBN=not_specified;CLNREVSTAT=no_assertion_criteria_provided;CLNACC=RCV000117902.2;CLNDSDB=MedGen;CLNDSDBID=CN169374	.	0.817	.	0.82	.	.	.	.	.	.	.	.	.	.	.	.	158.921	snp	FAO=17	FDP=17	FR=.	FRO=0	FSAF=10	FSAR=7	FSRF=0	FSRR=0	FWDB=-0.0184141	FXX=0	LEN=1	MLLD=75.5368	OALT=C	OID=.	OMAPALT=C	OPOS=2340200
chr1	2409892	2409892	A	G	0.358209	24	67	1	intronic	PLCH2	.	.	.	rs12727342	.	.	0.6267	.	0.81	.	.	.	.	.	.	.	.	.	.	.	.	75.2972	snp	FAO=24	FDP=67	FR=.	FRO=43	FSAF=17	FSAR=7	FSRF=32	FSRR=11	FWDB=0.006059	FXX=0	LEN=1	MLLD=290.866	OALT=G	OID=.	OMAPALT=G	OPOS=2409892
chr1	2409945	2409945	G	A	0.1875	12	64	4	exonic	PLCH2	.	nonsynonymous SNV	PLCH2:NM_001303012:exon2:c.G74A:p.G25E,PLCH2:NM_001303013:exon2:c.G215A:p.G72E,PLCH2:NM_014638:exon2:c.G155A:p.G52E	.	.	.	.	.	.	.	.	0	D	1	D	0	D	1	D	-3.37	D	16.6357	snp	FAO=12	FDP=64	FR=.	FRO=52	FSAF=8	FSAR=4	FSRF=38	FSRR=14	FWDB=0.0112438	FXX=0	LEN=1	MLLD=204.661	OALT=A	OID=.	OMAPALT=A	OPOS=2409945
chr1	2422614	2422614	G	A	0.214502	71	331	2	intronic	PLCH2	.	.	.	rs2477699	.	.	0.7248	.	0.91	.	.	.	.	.	.	.	.	.	.	.	.	81.6492	snp	FAO=71	FDP=330	FR=.	FRO=259	FSAF=44	FSAR=27	FSRF=165	FSRR=94	FWDB=0.00137058	FXX=0.00302106	LEN=1	MLLD=71.4439	OALT=A	OID=.	OMAPALT=A	OPOS=2422614
chr1	2428874	2428874	T	C	0.30303	30	99	1	intronic	PLCH2	.	.	.	rs2477706	.	.	.	.	0.96	.	.	.	.	.	.	.	.	.	.	.	.	74.3395	snp	FAO=30	FDP=97	FR=.	FRO=67	FSAF=21	FSAR=9	FSRF=64	FSRR=3	FWDB=0.00360173	FXX=0.0202	LEN=1	MLLD=85.0903	OALT=C	OID=.	OMAPALT=C	OPOS=2428874
chr1	2436778	2436778	A	G	0.288889	13	45	1	UTR3	PLCH2	NM_001303012:c.*1712A>G,NM_014638:c.*126A>G,NM_001303013:c.*1354A>G	.	.	rs12219	.	.	.	.	0.66	.	.	.	.	.	.	.	.	.	.	.	.	34.8071	snp	FAO=13	FDP=45	FR=.	FRO=32	FSAF=6	FSAR=7	FSRF=15	FSRR=17	FWDB=-0.0642712	FXX=0	LEN=1	MLLD=82.361	OALT=G	OID=.	OMAPALT=G	OPOS=2436778
chr1	2441358	2441358	T	C	0.15528	25	161	1	exonic	PANK4	.	nonsynonymous SNV	PANK4:NM_018216:exon18:c.A2075G:p.Q692R	rs2494620	.	.	0.223	.	0.71	.	.	0.67	T	0	B	0.1	N	1	P	3.31	T	15.7747	snp	FAO=25	FDP=161	FR=.	FRO=136	FSAF=9	FSAR=16	FSRF=81	FSRR=55	FWDB=-0.00679207	FXX=0	LEN=1	MLLD=225.43	OALT=C	OID=.	OMAPALT=C	OPOS=2441358
chr1	2444226	2444226	C	T	0.163978	61	372	1	intronic	PANK4	.	.	.	rs744112	.	.	.	.	0.72	.	.	.	.	.	.	.	.	.	.	.	.	33.6589	snp	FAO=61	FDP=372	FR=.	FRO=311	FSAF=35	FSAR=26	FSRF=187	FSRR=124	FWDB=0.0392982	FXX=0	LEN=1	MLLD=138.506	OALT=T	OID=.	OMAPALT=T	OPOS=2444226
chr1	2446960	2446960	T	C	0.189781	26	137	1	intronic	PANK4	.	.	.	rs2236394	.	.	0.2233	.	0.72	.	.	.	.	.	.	.	.	.	.	.	.	27.1132	snp	FAO=26	FDP=138	FR=.	FRO=112	FSAF=8	FSAR=18	FSRF=51	FSRR=61	FWDB=-0.0139008	FXX=0	LEN=1	MLLD=69.4515	OALT=C	OID=.	OMAPALT=C	OPOS=2446960
chr1	2452357	2452357	G	A	0.217391	20	92	1	intronic	PANK4	.	.	.	rs2494636	.	.	0.2229	.	0.72	.	.	.	.	.	.	.	.	.	.	.	.	30.5504	snp	FAO=20	FDP=92	FR=.	FRO=72	FSAF=12	FSAR=8	FSRF=48	FSRR=24	FWDB=0.0939476	FXX=0	LEN=1	MLLD=190.153	OALT=A	OID=.	OMAPALT=A	OPOS=2452357
chr1	2452569	2452569	T	C	0.182432	27	148	3	exonic	PANK4	.	synonymous SNV	PANK4:NM_018216:exon3:c.A417G:p.K139K	rs2985862	.	.	0.7422	.	0.96	.	.	.	.	.	.	.	.	.	.	.	.	25.7078	snp	FAO=27	FDP=148	FR=.	FRO=121	FSAF=9	FSAR=18	FSRF=50	FSRR=71	FWDB=0.0696864	FXX=0	LEN=1	MLLD=65.9932	OALT=C	OID=.	OMAPALT=C	OPOS=2452569
chr1	2488153	2488153	A	G	1	21	21	4	exonic	TNFRSF14	.	nonsynonymous SNV	TNFRSF14:NM_001297605:exon1:c.A50G:p.K17R,TNFRSF14:NM_003820:exon1:c.A50G:p.K17R	rs4870	CLINSIG=untested;CLNDBN=not_specified;CLNREVSTAT=no_assertion_provided;CLNACC=RCV000122164.1;CLNDSDB=MedGen;CLNDSDBID=CN169374	.	0.472	.	0.78	.	.	0.43	T	0.61	P	.	.	1	P	-2.17	D	195.16	snp	FAO=21	FDP=21	FR=.	FRO=0	FSAF=15	FSAR=6	FSRF=0	FSRR=0	FWDB=-0.0439018	FXX=0	LEN=1	MLLD=171.503	OALT=G	OID=.	OMAPALT=G	OPOS=2488153
chr1	2494670	2494670	G	A	0.458333	44	96	2	exonic	TNFRSF14	.	synonymous SNV	TNFRSF14:NM_003820:exon8:c.G810A:p.E270E	.	.	.	.	.	.	.	.	.	.	.	.	.	.	.	.	.	.	183.835	snp	FAO=45	FDP=96	FR=.	FRO=51	FSAF=18	FSAR=27	FSRF=16	FSRR=35	FWDB=0.038301	FXX=0	LEN=1	MLLD=64.2932	OALT=A	OID=.	OMAPALT=A	OPOS=2494670
chr1	2520500	2520500	G	A	1	122	122	1	intronic	FAM213B	.	.	.	rs6701238	.	.	0.3387	.	0.8	.	.	.	.	.	.	.	.	.	.	.	.	1160.83	snp	FAO=122	FDP=122	FR=.	FRO=0	FSAF=46	FSAR=76	FSRF=0	FSRR=0	FWDB=0.0197008	FXX=0	LEN=1	MLLD=136.036	OALT=A	OID=.	OMAPALT=A	OPOS=2520500
chr1	2520527	2520527	T	C	0.991453	116	117	1	intronic	FAM213B	.	.	.	rs6670198	.	.	0.334	.	0.8	.	.	.	.	.	.	.	.	.	.	.	.	1180.5	snp	FAO=125	FDP=125	FR=.	FRO=0	FSAF=44	FSAR=81	FSRF=0	FSRR=0	FWDB=0.014251	FXX=0	LEN=1	MLLD=241.742	OALT=C	OID=.	OMAPALT=C	OPOS=2520527
chr1	2524205	2524205	C	T	0.989209	275	278	3	intronic	MMEL1	.	.	.	rs745368	.	.	0.3171	.	0.61	.	.	.	.	.	.	.	.	.	.	.	.	2635.87	snp	FAO=276	FDP=276	FR=.	FRO=0	FSAF=112	FSAR=164	FSRF=0	FSRR=0	FWDB=0.13512	FXX=0.00719399	LEN=1	MLLD=64.0393	OALT=T	OID=.	OMAPALT=T	OPOS=2524205
chr1	2526746	2526746	A	G	0.997275	366	367	1	exonic	MMEL1	.	nonsynonymous SNV	MMEL1:NM_033467:exon16:c.T1553C:p.M518T	rs3748816	.	.	0.3363	.	0.73	.	Name=Celiac disease	0.77	T	0	B	0.09	N	1	P	-1.51	D	3538.28	snp	FAO=368	FDP=368	FR=.	FRO=0	FSAF=149	FSAR=219	FSRF=0	FSRR=0	FWDB=-0.012538	FXX=0	LEN=1	MLLD=231.931	OALT=G	OID=.	OMAPALT=G	OPOS=2526746
chr1	2535499	2535499	C	T	0.2	20	100	3	intronic	MMEL1	.	.	.	.	.	.	.	.	.	.	.	.	.	.	.	.	.	.	.	.	.	25.8634	snp	FAO=20	FDP=100	FR=.	FRO=80	FSAF=1	FSAR=19	FSRF=18	FSRR=62	FWDB=-0.0562587	FXX=0	LEN=1	MLLD=347.394	OALT=T	OID=.	OMAPALT=T	OPOS=2535499
chr1	2535613	2535613	C	A	0.995122	204	205	1	exonic	MMEL1	.	synonymous SNV	MMEL1:NM_033467:exon10:c.G924T:p.V308V	rs4648562	.	.	0.3176	.	0.61	.	.	.	.	.	.	.	.	0	P	.	.	1963.15	snp	FAO=205	FDP=205	FR=.	FRO=0	FSAF=72	FSAR=133	FSRF=0	FSRR=0	FWDB=0.0158402	FXX=0	LEN=1	MLLD=279.179	OALT=A	OID=.	OMAPALT=A	OPOS=2535613
chr1	2535758	2535758	A	G	0.990566	105	106	1	intronic	MMEL1	.	.	.	rs4648652	.	.	0.3346	.	0.73	.	.	.	.	.	.	.	.	.	.	.	.	1063.26	snp	FAO=110	FDP=110	FR=.	FRO=0	FSAF=64	FSAR=46	FSRF=0	FSRR=0	FWDB=0.0666417	FXX=0	LEN=1	MLLD=262.091	OALT=G	OID=.	OMAPALT=G	OPOS=2535758
chr1	2537095	2537095	G	A	0.975	39	40	4	intronic	MMEL1	.	.	.	rs78506337	.	.	0.3188	.	0.65	.	.	.	.	.	.	.	.	.	.	.	.	364.124	snp	FAO=39	FDP=40	FR=.	FRO=1	FSAF=15	FSAR=24	FSRF=1	FSRR=0	FWDB=-0.0130426	FXX=0	LEN=1	MLLD=277.188	OALT=A	OID=.	OMAPALT=A	OPOS=2537095
chr1	2538349	2538349	G	A	1	134	134	1	intronic	MMEL1	.	.	.	rs10797436	.	.	.	.	0.54	.	.	.	.	.	.	.	.	.	.	.	.	1277.87	snp	FAO=134	FDP=134	FR=.	FRO=0	FSAF=47	FSAR=87	FSRF=0	FSRR=0	FWDB=-0.0302207	FXX=0	LEN=1	MLLD=109.52	OALT=A	OID=.	OMAPALT=A	OPOS=2538349
chr1	2541269	2541269	A	G	0.989899	196	198	1	exonic	MMEL1	.	synonymous SNV	MMEL1:NM_033467:exon5:c.T294C:p.A98A	rs10797440	.	.	0.3316	.	0.7	.	.	.	.	.	.	.	.	.	.	.	.	1906.82	snp	FAO=198	FDP=198	FR=.	FRO=0	FSAF=83	FSAR=115	FSRF=0	FSRR=0	FWDB=0.0423339	FXX=0.00502487	LEN=1	MLLD=118.352	OALT=G	OID=.	OMAPALT=G	OPOS=2541269
chr1	2573199	2573199	A	G	0.239496	57	238	2	exonic	TTC34	.	synonymous SNV	TTC34:NM_001242672:exon7:c.T1309C:p.L437L	rs4648662	.	.	.	.	1	.	.	.	.	.	.	.	.	.	.	.	.	84.8955	snp	FAO=57	FDP=238	FR=.	FRO=181	FSAF=33	FSAR=24	FSRF=80	FSRR=101	FWDB=-0.0477798	FXX=0	LEN=1	MLLD=158.458	OALT=G	OID=.	OMAPALT=G	OPOS=2573199
chr1	2938989	2938989	G	A	0.785714	88	112	3	exonic	ACTRT2	.	nonsynonymous SNV	ACTRT2:NM_080431:exon1:c.G739A:p.G247R	rs3795263	.	.	0.2337	.	0.26	.	.	0	D	1	D	0	D	0	P	-4.24	D	614.09	snp	FAO=88	FDP=112	FR=.	FRO=24	FSAF=45	FSAR=43	FSRF=12	FSRR=12	FWDB=0.000951511	FXX=0	LEN=1	MLLD=175.438	OALT=A	OID=.	OMAPALT=A	OPOS=2938989
chr1	3102808	3102808	C	T	0.278481	22	79	5	exonic	PRDM16	.	nonsynonymous SNV	PRDM16:NM_022114:exon2:c.C157T:p.P53S,PRDM16:NM_199454:exon2:c.C157T:p.P53S	.	.	.	.	.	.	.	.	0.08	T	0.993	D	0.001	U	1	D	0.82	T	49.7325	snp	FAO=22	FDP=79	FR=.	FRO=57	FSAF=11	FSAR=11	FSRF=26	FSRR=31	FWDB=-0.00917916	FXX=0	LEN=1	MLLD=258.669	OALT=T	OID=.	OMAPALT=T	OPOS=3102808
chr1	3301678	3301678	G	T	0.8	8	10	3	intronic	PRDM16	.	.	.	.	.	.	.	.	.	.	.	.	.	.	.	.	.	.	.	.	.	64.4523	snp	FAO=8	FDP=10	FR=.	FRO=2	FSAF=4	FSAR=4	FSRF=1	FSRR=1	FWDB=-0.0689941	FXX=0	LEN=1	MLLD=99.7699	OALT=T	OID=.	OMAPALT=T	OPOS=3301678
chr1	3328358	3328358	T	C	0.658228	104	158	1	exonic	PRDM16	.	nonsynonymous SNV	PRDM16:NM_022114:exon9:c.T1597C:p.S533P,PRDM16:NM_199454:exon9:c.T1597C:p.S533P	rs870124	.	.	0.8356	.	1	.	.	0.53	T	0	B	0.005	N	0.821	P	3.42	T	603.559	snp	FAO=104	FDP=158	FR=.	FRO=54	FSAF=51	FSAR=53	FSRF=31	FSRR=23	FWDB=0.0118613	FXX=0	LEN=1	MLLD=145.863	OALT=C	OID=.	OMAPALT=C	OPOS=3328358
chr1	3328659	3328659	C	T	0.526316	20	38	3	exonic	PRDM16	.	nonsynonymous SNV	PRDM16:NM_022114:exon9:c.C1898T:p.P633L,PRDM16:NM_199454:exon9:c.C1898T:p.P633L	rs2493292	.	.	0.1516	.	0.17	.	.	0.07	T	0.321	B	0.013	N	0.097	P	3.58	T	98.2428	snp	FAO=20	FDP=38	FR=.	FRO=18	FSAF=11	FSAR=9	FSRF=12	FSRR=6	FWDB=0.00631579	FXX=0	LEN=1	MLLD=59.1672	OALT=T	OID=.	OMAPALT=T	OPOS=3328659
chr1	3342109	3342109	G	T	1	78	78	4	intronic	PRDM16	.	.	.	rs41303861	.	.	0.2125	.	0.22	.	.	.	.	.	.	.	.	.	.	.	.	748.282	snp	FAO=78	FDP=78	FR=.	FRO=0	FSAF=54	FSAR=24	FSRF=0	FSRR=0	FWDB=0.00257706	FXX=0	LEN=1	MLLD=139.12	OALT=T	OID=.	OMAPALT=T	OPOS=3342109
chr1	3380057	3380057	G	A	0.722222	39	54	1	exonic	ARHGEF16	.	nonsynonymous SNV	ARHGEF16:NM_014448:exon2:c.G409A:p.V137M	rs3806164	.	.	0.034	.	0.16	.	.	0.13	T	0.003	B	0.084	N	1	P	0.04	T	250.554	snp	FAO=39	FDP=54	FR=.	FRO=15	FSAF=11	FSAR=28	FSRF=7	FSRR=8	FWDB=0.00546869	FXX=0	LEN=1	MLLD=78.2942	OALT=A	OID=.	OMAPALT=A	OPOS=3380057
chr1	3380185	3380186	TC	AG	0.46	23	50	1	exonic	ARHGEF16	.	nonframeshift substitution	ARHGEF16:NM_014448:exon2:c.537_538AG	.	.	.	.	.	.	.	.	.	.	.	.	.	.	.	.	.	.	100.568	mnp	FAO=23	FDP=49	FR=.	FRO=26	FSAF=11	FSAR=12	FSRF=12	FSRR=14	FWDB=-0.0013704	FXX=0.019996	LEN=2	MLLD=240.582	OALT=AG	OID=.	OMAPALT=AG	OPOS=3380185
chr1	3383898	3383898	A	G	1	76	76	1	exonic	ARHGEF16	.	synonymous SNV	ARHGEF16:NM_014448:exon4:c.A801G:p.P267P	rs6424078	.	.	0.9084	.	0.92	.	.	.	.	.	.	.	.	.	.	.	.	723.907	snp	FAO=76	FDP=76	FR=.	FRO=0	FSAF=36	FSAR=40	FSRF=0	FSRR=0	FWDB=0.018175	FXX=0	LEN=1	MLLD=140.746	OALT=G	OID=.	OMAPALT=G	OPOS=3383898
chr1	3385330	3385330	T	C	0.981818	162	165	1	intronic	ARHGEF16	.	.	.	rs2493249	.	.	.	.	1	.	.	.	.	.	.	.	.	.	.	.	.	1584.34	snp	FAO=165	FDP=165	FR=.	FRO=0	FSAF=94	FSAR=71	FSRF=0	FSRR=0	FWDB=0.0431801	FXX=0.0178561	LEN=1	MLLD=148.752	OALT=C	OID=.	OMAPALT=C	OPOS=3385330
chr1	3389727	3389727	C	T	0.209302	9	43	1	exonic	ARHGEF16	.	nonsynonymous SNV	ARHGEF16:NM_014448:exon7:c.C1108T:p.H370Y	rs2185639	.	.	0.8722	.	0.9	.	.	0.71	T	0.011	B	0	D	0	P	0.07	T	17.2513	snp	FAO=9	FDP=43	FR=.	FRO=34	FSAF=5	FSAR=4	FSRF=14	FSRR=20	FWDB=-0.00545427	FXX=0	LEN=1	MLLD=110.639	OALT=T	OID=.	OMAPALT=T	OPOS=3389727
chr1	3394456	3394456	T	C	1	123	123	1	exonic	ARHGEF16	.	synonymous SNV	ARHGEF16:NM_014448:exon11:c.T1491C:p.S497S	rs4638054	.	.	0.9991	.	1	.	.	.	.	.	.	.	.	.	.	.	.	1181.74	snp	FAO=124	FDP=124	FR=.	FRO=0	FSAF=65	FSAR=59	FSRF=0	FSRR=0	FWDB=0.0273808	FXX=0	LEN=1	MLLD=180.979	OALT=C	OID=.	OMAPALT=C	OPOS=3394456
chr1	3395039	3395039	G	A	0.305882	26	85	2	exonic	ARHGEF16	.	synonymous SNV	ARHGEF16:NM_014448:exon12:c.G1677A:p.V559V	rs10797395	.	.	0.8691	.	0.9	.	.	.	.	.	.	.	.	.	.	.	.	65.3952	snp	FAO=26	FDP=85	FR=.	FRO=59	FSAF=18	FSAR=8	FSRF=31	FSRR=28	FWDB=-0.00445135	FXX=0	LEN=1	MLLD=317.861	OALT=A	OID=.	OMAPALT=A	OPOS=3395039
chr1	3397188	3397188	T	C	1	110	110	1	UTR3	ARHGEF16	NM_014448:c.*37T>C	.	.	rs2487677	.	.	0.9999	.	1	.	.	.	.	.	.	.	.	.	.	.	.	1063.81	snp	FAO=112	FDP=112	FR=.	FRO=0	FSAF=55	FSAR=57	FSRF=0	FSRR=0	FWDB=-0.00711944	FXX=0	LEN=1	MLLD=221.148	OALT=C	OID=.	OMAPALT=C	OPOS=3397188
chr1	3410391	3410391	G	A	0.275862	16	58	3	exonic	MEGF6	.	nonsynonymous SNV	MEGF6:NM_001409:exon34:c.C4331T:p.P1444L	.	.	.	.	.	.	.	.	.	.	0.975	D	0.002	N	1	D	0.58	T	37.4052	snp	FAO=16	FDP=59	FR=.	FRO=43	FSAF=3	FSAR=13	FSRF=17	FSRR=26	FWDB=0.052733	FXX=0	LEN=1	MLLD=59.9311	OALT=A	OID=.	OMAPALT=A	OPOS=3410391
chr1	3413344	3413344	C	A	0.177778	8	45	1	exonic	MEGF6	.	nonsynonymous SNV	MEGF6:NM_001409:exon29:c.G3617T:p.C1206F	.	.	.	.	.	.	.	.	0.02	D	1	D	0	D	1	D	-0.69	T	23.036	snp	FAO=12	FDP=49	FR=.	FRO=37	FSAF=2	FSAR=10	FSRF=16	FSRR=21	FWDB=0.0329034	FXX=0	LEN=1	MLLD=203.492	OALT=A	OID=.	OMAPALT=A	OPOS=3413344
chr1	3416449	3416449	C	A	1	35	35	2	exonic	MEGF6	.	nonsynonymous SNV	MEGF6:NM_001409:exon22:c.G2747T:p.R916L	rs7553399	.	.	0.7481	.	0.79	.	.	0.61	T	0.045	B	0.683	N	1	P	-0.28	T	327.651	snp	FAO=35	FDP=35	FR=.	FRO=0	FSAF=26	FSAR=9	FSRF=0	FSRR=0	FWDB=0.0466632	FXX=0	LEN=1	MLLD=130.407	OALT=A	OID=.	OMAPALT=A	OPOS=3416449
chr1	3417131	3417131	A	G	1	174	174	1	intronic	MEGF6	.	.	.	rs2821031	.	.	.	.	0.86	.	.	.	.	.	.	.	.	.	.	.	.	1662.89	snp	FAO=174	FDP=174	FR=.	FRO=0	FSAF=121	FSAR=53	FSRF=0	FSRR=0	FWDB=0.0228023	FXX=0	LEN=1	MLLD=101.176	OALT=G	OID=.	OMAPALT=G	OPOS=3417131
chr1	3418391	3418391	C	T	0.738462	96	130	1	exonic	MEGF6	.	synonymous SNV	MEGF6:NM_001409:exon18:c.G2283A:p.P761P	rs4648508	.	.	0.3105	.	0.35	.	.	.	.	.	.	.	.	.	.	.	.	639.969	snp	FAO=96	FDP=129	FR=.	FRO=33	FSAF=50	FSAR=46	FSRF=13	FSRR=20	FWDB=-0.0190951	FXX=0.00769172	LEN=1	MLLD=75.0175	OALT=T	OID=.	OMAPALT=T	OPOS=3418391
chr1	3418392	3418392	G	A	0.255814	33	129	2	exonic	MEGF6	.	nonsynonymous SNV	MEGF6:NM_001409:exon18:c.C2282T:p.P761L	.	.	.	.	.	0	.	.	0.41	T	1	D	0.006	U	0.887	D	1.43	T	60.7127	snp	FAO=33	FDP=129	FR=.	FRO=96	FSAF=13	FSAR=20	FSRF=50	FSRR=46	FWDB=-0.0354897	FXX=0.00769172	LEN=1	MLLD=130.697	OALT=A	OID=.	OMAPALT=A	OPOS=3418392
chr1	3421897	3421897	A	G	0.545455	60	110	1	exonic	MEGF6	.	nonsynonymous SNV	MEGF6:NM_001409:exon17:c.T2063C:p.L688P	rs2821008	.	.	0.1651	.	0.43	.	.	0.35	T	0	B	0.237	N	1	P	2.57	T	289.935	snp	FAO=60	FDP=110	FR=.	FRO=50	FSAF=37	FSAR=23	FSRF=23	FSRR=27	FWDB=0.0136823	FXX=0	LEN=1	MLLD=199.138	OALT=G	OID=.	OMAPALT=G	OPOS=3421897
chr1	3421959	3421959	G	-	#VALUE!	12;18	76	1;1	intronic	MEGF6	.	.	.	.	.	.	0.1085	.	0.11	.	.	.	.	.	.	.	.	.	.	.	.	151.182	del;snp	FAO=22,18	FDP=85	FR=.,.	FRO=45	FSAF=6,0	FSAR=16,18	FSRF=15	FSRR=30	FWDB=0.0355509,0.0338066	FXX=0	LEN=1,1	MLLD=257.221,259.109	OALT=-,C	OID=.,.	OMAPALT=C,CC	OPOS=3421959,3421959
chr1	3422642	3422642	A	G	0.675676	25	37	1	intronic	MEGF6	.	.	.	rs2247236	.	.	0.1401	.	0.35	.	.	.	.	.	.	.	.	.	.	.	.	153.736	snp	FAO=25	FDP=37	FR=.	FRO=12	FSAF=16	FSAR=9	FSRF=7	FSRR=5	FWDB=-0.00376873	FXX=0	LEN=1	MLLD=58.9849	OALT=G	OID=.	OMAPALT=G	OPOS=3422642
chr1	3422737	3422737	C	T	0.219512	9	41	2	exonic	MEGF6	.	nonsynonymous SNV	MEGF6:NM_001409:exon15:c.G1853A:p.R618Q	rs199558160	.	.	.	.	0.0029	.	.	0.59	T	0.991	D	0	U	0.954	D	1.02	T	18.5763	snp	FAO=9	FDP=41	FR=.	FRO=32	FSAF=3	FSAR=6	FSRF=20	FSRR=12	FWDB=0.00423682	FXX=0	LEN=1	MLLD=197.911	OALT=T	OID=.	OMAPALT=T	OPOS=3422737
chr1	3424508	3424508	G	A	0.632911	50	79	1	intronic	MEGF6	.	.	.	rs41315296	.	.	0.0594	.	0.12	.	.	.	.	.	.	.	.	.	.	.	.	284.223	snp	FAO=50	FDP=79	FR=.	FRO=29	FSAF=21	FSAR=29	FSRF=12	FSRR=17	FWDB=0.0103673	FXX=0	LEN=1	MLLD=307.674	OALT=A	OID=.	OMAPALT=A	OPOS=3424508
chr1	3425183	3425183	G	A	0.734375	188	256	2	exonic	MEGF6	.	synonymous SNV	MEGF6:NM_001409:exon13:c.C1599T:p.C533C	rs61735125	.	.	0.0597	.	0.12	.	.	.	.	.	.	.	.	.	.	.	.	1216.88	snp	FAO=188	FDP=256	FR=.	FRO=68	FSAF=84	FSAR=104	FSRF=25	FSRR=43	FWDB=-0.0335261	FXX=0	LEN=1	MLLD=69.5034	OALT=A	OID=.	OMAPALT=A	OPOS=3425183
chr1	3428160	3428160	T	G	0.709677	44	62	1	exonic	MEGF6	.	synonymous SNV	MEGF6:NM_001409:exon9:c.A1068C:p.T356T	rs2820999	.	.	0.2961	.	0.75	.	.	.	.	.	.	.	.	.	.	.	.	278.237	snp	FAO=44	FDP=62	FR=.	FRO=18	FSAF=42	FSAR=2	FSRF=18	FSRR=0	FWDB=-0.0113656	FXX=0	LEN=1	MLLD=69.283	OALT=G	OID=.	OMAPALT=G	OPOS=3428160
chr1	3440647	3440647	T	C	0.538462	28	52	1	intronic	MEGF6	.	.	.	rs2794322	.	.	0.9627	.	0.98	.	.	.	.	.	.	.	.	.	.	.	.	130.716	snp	FAO=27	FDP=51	FR=.	FRO=24	FSAF=9	FSAR=18	FSRF=5	FSRR=19	FWDB=0.0303965	FXX=0.0192271	LEN=1	MLLD=71.2686	OALT=C	OID=.	OMAPALT=C	OPOS=3440647
chr1	3496479	3496479	T	C	1	23	23	1	exonic	MEGF6	.	nonsynonymous SNV	MEGF6:NM_001409:exon4:c.A391G:p.S131G	rs2794340	.	.	0.916	.	0.92	.	.	0.7	T	0	B	0.014	N	0.954	P	-2.92	D	210.675	snp	FAO=23	FDP=23	FR=.	FRO=0	FSAF=11	FSAR=12	FSRF=0	FSRR=0	FWDB=0.0174175	FXX=0	LEN=1	MLLD=214.949	OALT=C	OID=.	OMAPALT=C	OPOS=3496479
chr1	3545176	3545194	TTCTGGGAGCTCCTCCCCC	-	0.943089	116	123	2	UTR3	TPRG1L	NM_182752:c.*9_*27delTTCTGGGAGCTCCTCCCCC	.	.	rs147637374	.	.	0.812	.	0.96	.	.	.	.	.	.	.	.	.	.	.	.	678.758	del	FAO=116	FDP=116	FR=.	FRO=0	FSAF=30	FSAR=86	FSRF=0	FSRR=0	FWDB=0.018156	FXX=0.0569059	LEN=19	MLLD=643.423	OALT=-	OID=.	OMAPALT=G	OPOS=3545176
chr1	3548136	3548136	T	C	1	68	68	1	exonic	WRAP73	.	synonymous SNV	WRAP73:NM_017818:exon11:c.A1134G:p.A378A	rs2760321	.	.	0.8373	.	1	.	.	.	.	.	.	.	.	.	.	.	.	652.033	snp	FAO=68	FDP=68	FR=.	FRO=0	FSAF=32	FSAR=36	FSRF=0	FSRR=0	FWDB=0.0569508	FXX=0	LEN=1	MLLD=172.026	OALT=C	OID=.	OMAPALT=C	OPOS=3548136
chr1	3548342	3548342	G	A	0.350877	40	114	2	intronic	WRAP73	.	.	.	rs2181485	.	.	.	.	0.33	.	.	.	.	.	.	.	.	.	.	.	.	114.07	snp	FAO=40	FDP=115	FR=.	FRO=75	FSAF=27	FSAR=13	FSRF=48	FSRR=27	FWDB=-0.0179246	FXX=0	LEN=1	MLLD=166.191	OALT=A	OID=.	OMAPALT=A	OPOS=3548342
chr1	3555428	3555428	G	T	0.360947	61	169	1	intronic	WRAP73	.	.	.	rs3818330	.	.	0.2189	.	0.36	.	.	.	.	.	.	.	.	.	.	.	.	177.481	snp	FAO=61	FDP=169	FR=.	FRO=108	FSAF=27	FSAR=34	FSRF=51	FSRR=57	FWDB=0.0241602	FXX=0	LEN=1	MLLD=246.921	OALT=T	OID=.	OMAPALT=T	OPOS=3555428
chr1	3564124	3564124	C	A	0.330709	42	127	2	exonic	WRAP73	.	nonsynonymous SNV	WRAP73:NM_017818:exon2:c.G70T:p.A24S	.	.	.	.	.	.	.	.	0	D	0.909	P	0	D	1	D	3.11	T	112.448	snp	FAO=42	FDP=126	FR=.	FRO=84	FSAF=11	FSAR=31	FSRF=22	FSRR=62	FWDB=0.00419471	FXX=0.0078734	LEN=1	MLLD=70.8608	OALT=A	OID=.	OMAPALT=A	OPOS=3564124
chr1	3566626	3566633	GCAGGCTG	-	0.545455	48	88	1	UTR5	WRAP73	NM_017818:c.-63_-70delCAGCCTGC	.	.	rs145464993	.	.	0.4023	.	0.49	.	.	.	.	.	.	.	.	.	.	.	.	87.4193	del	FAO=49	FDP=89	FR=.	FRO=40	FSAF=12	FSAR=37	FSRF=21	FSRR=19	FWDB=-0.0213725	FXX=0	LEN=8	MLLD=315.734	OALT=-	OID=.	OMAPALT=A	OPOS=3566626
chr1	3566706	3566706	G	A	1	78	78	2	upstream	WRAP73	.	.	.	rs2251098	.	.	.	.	0.9	.	.	.	.	.	.	.	.	.	.	.	.	748.041	snp	FAO=78	FDP=78	FR=.	FRO=0	FSAF=19	FSAR=59	FSRF=0	FSRR=0	FWDB=0.010266	FXX=0	LEN=1	MLLD=92.8219	OALT=A	OID=.	OMAPALT=A	OPOS=3566706
chr1	3598900	3598900	G	A	0.904762	19	21	1	UTR5	TP73	NM_001204184:c.-30G>A,NM_001204186:c.-30G>A,NM_001204187:c.-30G>A,NM_001204185:c.-30G>A,NM_005427:c.-30G>A,NM_001204188:c.-30G>A	.	.	rs2273953	.	.	0.2041	.	0.36	.	.	.	.	.	.	.	.	.	.	.	.	174.57	snp	FAO=20	FDP=21	FR=.	FRO=1	FSAF=17	FSAR=3	FSRF=1	FSRR=0	FWDB=0.00251714	FXX=0	LEN=1	MLLD=115.214	OALT=A	OID=.	OMAPALT=A	OPOS=3598900
chr1	3598910	3598910	C	T	0.952381	20	21	1	UTR5	TP73	NM_001204184:c.-20C>T,NM_001204186:c.-20C>T,NM_001204187:c.-20C>T,NM_001204185:c.-20C>T,NM_005427:c.-20C>T,NM_001204188:c.-20C>T	.	.	rs1801173	.	.	0.2054	.	0.41	.	.	.	.	.	.	.	.	.	.	.	.	174.572	snp	FAO=20	FDP=21	FR=.	FRO=1	FSAF=17	FSAR=3	FSRF=1	FSRR=0	FWDB=0.0259235	FXX=0	LEN=1	MLLD=280.878	OALT=T	OID=.	OMAPALT=T	OPOS=3598910
chr1	3638674	3638674	C	T	0.75	39	52	2	exonic	TP73	.	synonymous SNV	TP73:NM_001126240:exon3:c.C372T:p.T124T,TP73:NM_001126241:exon3:c.C372T:p.T124T,TP73:NM_001126242:exon3:c.C372T:p.T124T,TP73:NM_001204189:exon3:c.C372T:p.T124T,TP73:NM_001204190:exon3:c.C372T:p.T124T,TP73:NM_001204191:exon3:c.C372T:p.T124T,TP73:NM_001204192:exon3:c.C306T:p.T102T,TP73:NM_001204184:exon5:c.C519T:p.T173T,TP73:NM_001204185:exon5:c.C519T:p.T173T,TP73:NM_001204186:exon5:c.C519T:p.T173T…	rs1801174	.	.	0.8888	.	0.91	.	.	.	.	.	.	.	.	.	.	.	.	261.151	snp	FAO=39	FDP=52	FR=.	FRO=13	FSAF=21	FSAR=18	FSRF=8	FSRR=5	FWDB=0.0182785	FXX=0	LEN=1	MLLD=145.111	OALT=T	OID=.	OMAPALT=T	OPOS=3638674
chr1	3638834	3638834	C	T	0.724138	21	29	2	intronic	TP73	.	.	.	rs12737840	.	.	.	.	0.4	.	.	.	.	.	.	.	.	.	.	.	.	141.866	snp	FAO=21	FDP=29	FR=.	FRO=8	FSAF=1	FSAR=20	FSRF=2	FSRR=6	FWDB=0.0277865	FXX=0	LEN=1	MLLD=325.47	OALT=T	OID=.	OMAPALT=T	OPOS=3638834
chr1	3669201	3669201	A	G	0.588235	100	170	1	exonic	CCDC27	.	synonymous SNV	CCDC27:NM_152492:exon1:c.A156G:p.P52P	rs10797410	.	.	0.3714	.	0.84	.	.	.	.	.	.	.	.	.	.	.	.	516.492	snp	FAO=100	FDP=170	FR=.	FRO=70	FSAF=29	FSAR=71	FSRF=28	FSRR=42	FWDB=-0.0171837	FXX=0	LEN=1	MLLD=146.04	OALT=G	OID=.	OMAPALT=G	OPOS=3669201
chr1	3669205	3669205	C	G	0.583333	98	168	1	exonic	CCDC27	.	nonsynonymous SNV	CCDC27:NM_152492:exon1:c.C160G:p.Q54E	rs10910021	.	.	0.3693	.	0.45	.	.	0.78	T	0	B	0.65	N	1	P	2.26	T	507.934	snp	FAO=99	FDP=169	FR=.	FRO=70	FSAF=29	FSAR=70	FSRF=27	FSRR=43	FWDB=0.0429464	FXX=0	LEN=1	MLLD=75.7683	OALT=G	OID=.	OMAPALT=G	OPOS=3669205
chr1	3673496	3673496	T	G	0.620155	80	129	1	intronic	CCDC27	.	.	.	rs4648405	.	.	0.2739	.	0.4	.	.	.	.	.	.	.	.	.	.	.	.	442.649	snp	FAO=80	FDP=128	FR=.	FRO=48	FSAF=35	FSAR=45	FSRF=15	FSRR=33	FWDB=-0.0550541	FXX=0.00775134	LEN=1	MLLD=72.522	OALT=G	OID=.	OMAPALT=G	OPOS=3673496
chr1	3677933	3677933	T	C	0.656566	65	99	1	exonic	CCDC27	.	nonsynonymous SNV	CCDC27:NM_152492:exon5:c.T800C:p.M267T	rs1181883	.	.	0.392	.	0.69	.	.	0.49	T	0	B	0.161	N	1	P	2.31	T	384.674	snp	FAO=65	FDP=98	FR=.	FRO=33	FSAF=17	FSAR=48	FSRF=11	FSRR=22	FWDB=0.0162138	FXX=0.0101	LEN=1	MLLD=267.173	OALT=C	OID=.	OMAPALT=C	OPOS=3677933
chr1	3679139	3679139	T	C	0.5	12	24	1	intronic	CCDC27	.	.	.	rs1181879	.	.	0.4586	.	0.82	.	.	.	.	.	.	.	.	.	.	.	.	58.484	snp	FAO=12	FDP=24	FR=.	FRO=12	FSAF=12	FSAR=0	FSRF=10	FSRR=2	FWDB=-0.0516011	FXX=0	LEN=1	MLLD=77.6213	OALT=C	OID=.	OMAPALT=C	OPOS=3679139
chr1	3679146	3679146	G	A	0.52	13	25	4	intronic	CCDC27	.	.	.	rs4648556	.	.	0.2392	.	0.3	.	.	.	.	.	.	.	.	.	.	.	.	64.7551	snp	FAO=13	FDP=25	FR=.	FRO=12	FSAF=13	FSAR=0	FSRF=10	FSRR=2	FWDB=0.0123185	FXX=0	LEN=1	MLLD=69.1248	OALT=A	OID=.	OMAPALT=A	OPOS=3679146
chr1	3732103	3732103	T	C	0.364407	43	118	1	intronic	CEP104	.	.	.	rs4648409	.	.	0.5547	.	0.91	.	.	.	.	.	.	.	.	.	.	.	.	129.905	snp	FAO=43	FDP=118	FR=.	FRO=75	FSAF=10	FSAR=33	FSRF=25	FSRR=50	FWDB=0.0589967	FXX=0	LEN=1	MLLD=81.0331	OALT=C	OID=.	OMAPALT=C	OPOS=3732103
chr1	3745787	3745787	T	C	0.283019	45	159	3	intronic	CEP104	.	.	.	rs2275832	.	.	0.5662	.	0.94	.	.	.	.	.	.	.	.	.	.	.	.	93.3943	snp	FAO=45	FDP=159	FR=.	FRO=114	FSAF=20	FSAR=25	FSRF=63	FSRR=51	FWDB=-0.000866998	FXX=0	LEN=1	MLLD=186.144	OALT=C	OID=.	OMAPALT=C	OPOS=3745787
chr1	3746583	3746583	G	T	0.611111	66	108	1	intronic	CEP104	.	.	.	rs2275828	.	.	0.431	.	0.49	.	.	.	.	.	.	.	.	.	.	.	.	364.081	snp	FAO=67	FDP=109	FR=.	FRO=42	FSAF=41	FSAR=26	FSRF=32	FSRR=10	FWDB=-0.00670361	FXX=0.00909008	LEN=1	MLLD=249.126	OALT=T	OID=.	OMAPALT=T	OPOS=3746583
chr1	3746585	3746585	T	G	0.381818	42	110	2	intronic	CEP104	.	.	.	rs2275827	.	.	0.2644	.	0.34	.	.	.	.	.	.	.	.	.	.	.	.	135.839	snp	FAO=42	FDP=110	FR=.	FRO=68	FSAF=32	FSAR=10	FSRF=42	FSRR=26	FWDB=-0.00424183	FXX=0	LEN=1	MLLD=160.328	OALT=G	OID=.	OMAPALT=G	OPOS=3746585
chr1	3746589	3746589	C	G	0.990909	109	110	1	intronic	CEP104	.	.	.	rs2275826	.	.	0.9537	.	0.95	.	.	.	.	.	.	.	.	.	.	.	.	1062.18	snp	FAO=110	FDP=110	FR=.	FRO=0	FSAF=74	FSAR=36	FSRF=0	FSRR=0	FWDB=0.00416322	FXX=0	LEN=1	MLLD=71.5443	OALT=G	OID=.	OMAPALT=G	OPOS=3746589
chr1	3747501	3747501	T	A	0.280702	32	114	1	intronic	CEP104	.	.	.	.	.	.	.	.	.	.	.	.	.	.	.	.	.	.	.	.	.	72.6967	snp	FAO=33	FDP=115	FR=.	FRO=82	FSAF=13	FSAR=20	FSRF=33	FSRR=49	FWDB=0.00535426	FXX=0	LEN=1	MLLD=78.1409	OALT=A	OID=.	OMAPALT=A	OPOS=3747501
chr1	3747580	3747580	C	T	0.672269	80	119	1	intronic	CEP104	.	.	.	rs6424058	.	.	0.4349	.	0.49	.	.	.	.	.	.	.	.	.	.	.	.	478.502	snp	FAO=80	FDP=119	FR=.	FRO=39	FSAF=32	FSAR=48	FSRF=15	FSRR=24	FWDB=0.0205505	FXX=0	LEN=1	MLLD=241.999	OALT=T	OID=.	OMAPALT=T	OPOS=3747580
chr1	3747603	3747603	T	C	1	119	119	1	intronic	CEP104	.	.	.	rs6413779	.	.	0.9538	.	0.95	.	.	.	.	.	.	.	.	.	.	.	.	1145.8	snp	FAO=119	FDP=119	FR=.	FRO=0	FSAF=47	FSAR=72	FSRF=0	FSRR=0	FWDB=0.000803237	FXX=0	LEN=1	MLLD=161.91	OALT=C	OID=.	OMAPALT=C	OPOS=3747603
chr1	3753136	3753136	A	T	0.660714	111	168	2	exonic	CEP104	.	nonsynonymous SNV	CEP104:NM_014704:exon10:c.T1240A:p.L414I	rs2275824	.	.	0.434	.	0.49	.	.	0.3	T	0.022	B	0.863	N	1	P	2.35	T	646.146	snp	FAO=111	FDP=168	FR=.	FRO=57	FSAF=66	FSAR=45	FSRF=22	FSRR=35	FWDB=0.0390551	FXX=0	LEN=1	MLLD=143.667	OALT=T	OID=.	OMAPALT=T	OPOS=3753136
chr1	3755675	3755675	T	C	1	120	120	2	exonic	CEP104	.	synonymous SNV	CEP104:NM_014704:exon8:c.A744G:p.E248E	rs1891941	.	.	0.9538	.	0.95	.	.	.	.	.	.	.	.	.	.	.	.	1158.39	snp	FAO=120	FDP=120	FR=.	FRO=0	FSAF=55	FSAR=65	FSRF=0	FSRR=0	FWDB=0.0835163	FXX=0	LEN=1	MLLD=109.106	OALT=C	OID=.	OMAPALT=C	OPOS=3755675
chr1	3756120	3756120	A	G	0.6875	77	112	1	intronic	CEP104	.	.	.	rs1539649	.	.	0.4452	.	0.54	.	.	.	.	.	.	.	.	.	.	.	.	463.614	snp	FAO=76	FDP=110	FR=.	FRO=34	FSAF=35	FSAR=41	FSRF=13	FSRR=21	FWDB=-0.006893	FXX=0.0178555	LEN=1	MLLD=155.879	OALT=G	OID=.	OMAPALT=G	OPOS=3756120
chr1	3761479	3761479	C	T	0.720588	98	136	1	exonic	CEP104	.	synonymous SNV	CEP104:NM_014704:exon6:c.G558A:p.T186T	rs2275822	.	.	0.4348	.	0.49	.	.	.	.	.	.	.	.	.	.	.	.	624.441	snp	FAO=98	FDP=136	FR=.	FRO=38	FSAF=52	FSAR=46	FSRF=21	FSRR=17	FWDB=0.0364283	FXX=0	LEN=1	MLLD=107.763	OALT=T	OID=.	OMAPALT=T	OPOS=3761479
chr1	3768930	3768930	T	G	0.258333	31	120	1	exonic	CEP104	.	synonymous SNV	CEP104:NM_014704:exon2:c.A42C:p.G14G	.	.	.	.	.	.	.	.	.	.	.	.	.	.	.	.	.	.	59.262	snp	FAO=31	FDP=119	FR=.	FRO=88	FSAF=10	FSAR=21	FSRF=26	FSRR=62	FWDB=-0.00753891	FXX=0.00833264	LEN=1	MLLD=141.877	OALT=G	OID=.	OMAPALT=G	OPOS=3768930
chr1	3782608	3782608	C	T	1	181	181	2	intronic	DFFB	.	.	.	rs10909809	.	.	0.7037	.	0.7	.	.	.	.	.	.	.	.	.	.	.	.	1730.83	snp	FAO=181	FDP=181	FR=.	FRO=0	FSAF=96	FSAR=85	FSRF=0	FSRR=0	FWDB=0.0337732	FXX=0	LEN=1	MLLD=226.525	OALT=T	OID=.	OMAPALT=T	OPOS=3782608
chr1	3786189	3786189	G	A	0.994565	183	184	2	exonic	DFFB	.	synonymous SNV	DFFB:NM_001282669:exon5:c.G603A:p.T201T,DFFB:NM_004402:exon5:c.G531A:p.T177T	rs1141070	.	.	0.3707	.	0.37	.	.	.	.	.	.	.	.	.	.	.	.	1749.65	snp	FAO=183	FDP=183	FR=.	FRO=0	FSAF=85	FSAR=98	FSRF=0	FSRR=0	FWDB=-0.0225508	FXX=0.00543449	LEN=1	MLLD=313.409	OALT=A	OID=.	OMAPALT=A	OPOS=3786189
chr1	3786210	3786210	G	A	0.183784	34	185	2	exonic	DFFB	.	synonymous SNV	DFFB:NM_001282669:exon5:c.G624A:p.E208E,DFFB:NM_004402:exon5:c.G552A:p.E184E	.	.	.	.	.	.	.	.	.	.	.	.	.	.	.	.	.	.	30.7709	snp	FAO=34	FDP=185	FR=.	FRO=151	FSAF=11	FSAR=23	FSRF=74	FSRR=77	FWDB=0.00732915	FXX=0	LEN=1	MLLD=68.0469	OALT=A	OID=.	OMAPALT=A	OPOS=3786210
chr1	3800242	3800242	A	G	1	125	125	2	exonic	DFFB	.	synonymous SNV	DFFB:NM_001282669:exon7:c.A1026G:p.P342P,DFFB:NM_004402:exon7:c.A954G:p.P318P	rs3205087	.	.	0.451	.	0.45	.	.	.	.	.	.	.	.	.	.	.	.	1193.22	snp	FAO=125	FDP=125	FR=.	FRO=0	FSAF=60	FSAR=65	FSRF=0	FSRR=0	FWDB=0.0133116	FXX=0	LEN=1	MLLD=356.536	OALT=G	OID=.	OMAPALT=G	OPOS=3800242
chr1	3806643	3806643	T	A	0.362205	46	127	1	intronic	C1orf174	.	.	.	rs4520357	.	.	0.3112	.	0.57	.	.	.	.	.	.	.	.	.	.	.	.	136.906	snp	FAO=46	FDP=127	FR=.	FRO=81	FSAF=22	FSAR=24	FSRF=48	FSRR=33	FWDB=0.0189567	FXX=0	LEN=1	MLLD=211.244	OALT=A	OID=.	OMAPALT=A	OPOS=3806643
chr1	3807593	3807593	G	C	1	254	254	1	exonic	C1orf174	.	nonsynonymous SNV	C1orf174:NM_207356:exon3:c.C158G:p.T53R	rs4274008	.	.	0.9922	.	1	.	.	1	T	0	B	0	N	1	P	3.42	T	2426.05	snp	FAO=254	FDP=254	FR=.	FRO=0	FSAF=131	FSAR=123	FSRF=0	FSRR=0	FWDB=0.0339637	FXX=0	LEN=1	MLLD=262.567	OALT=C	OID=.	OMAPALT=C	OPOS=3807593
chr1	3809423	3809423	G	A	0.372881	66	177	1	intronic	C1orf174	.	.	.	rs11807227	.	.	0.1305	.	0.25	.	.	.	.	.	.	.	.	.	.	.	.	199.239	snp	FAO=66	FDP=177	FR=.	FRO=111	FSAF=27	FSAR=39	FSRF=67	FSRR=44	FWDB=-0.00147049	FXX=0	LEN=1	MLLD=277.866	OALT=A	OID=.	OMAPALT=A	OPOS=3809423
chr1	3816854	3816854	G	A	0.380952	32	84	1	UTR5	C1orf174	NM_207356:c.-104C>T	.	.	rs61770363	.	.	.	.	0.23	.	.	.	.	.	.	.	.	.	.	.	.	110.365	snp	FAO=33	FDP=85	FR=.	FRO=52	FSAF=16	FSAR=17	FSRF=21	FSRR=31	FWDB=0.000163114	FXX=0	LEN=1	MLLD=61.5914	OALT=A	OID=.	OMAPALT=A	OPOS=3816854
chr1	4772717	4772717	G	A	0.928571	26	28	4	exonic	AJAP1	.	nonsynonymous SNV	AJAP1:NM_001042478:exon2:c.G787A:p.G263R,AJAP1:NM_018836:exon2:c.G787A:p.G263R	rs242056	.	.	0.665	.	0.67	.	.	0.32	T	0.999	D	0.004	N	0.829	P	0.9	T	224.43	snp	FAO=26	FDP=28	FR=.	FRO=2	FSAF=13	FSAR=13	FSRF=2	FSRR=0	FWDB=-0.0119496	FXX=0	LEN=1	MLLD=276.978	OALT=A	OID=.	OMAPALT=A	OPOS=4772717
chr1	5923399	5923399	C	T	0.293103	17	58	2	exonic	NPHP4	.	nonsynonymous SNV	NPHP4:NM_001291594:exon26:c.G2671A:p.E891K,NPHP4:NM_001291593:exon27:c.G2668A:p.E890K,NPHP4:NM_015102:exon30:c.G4207A:p.E1403K	.	.	.	.	.	.	.	.	0.03	D	1	D	0	D	1	D	-2.48	D	43.5415	snp	FAO=17	FDP=58	FR=.	FRO=41	FSAF=4	FSAR=13	FSRF=6	FSRR=35	FWDB=-0.0529012	FXX=0	LEN=1	MLLD=66.971	OALT=T	OID=.	OMAPALT=T	OPOS=5923399
chr1	5926507	5926507	T	C	0.617647	84	136	2	exonic	NPHP4	.	synonymous SNV	NPHP4:NM_001291594:exon22:c.A2034G:p.E678E,NPHP4:NM_001291593:exon23:c.A2031G:p.E677E,NPHP4:NM_015102:exon26:c.A3570G:p.E1190E	rs555164	CLINSIG=non-pathogenic;CLNDBN=not_specified;CLNREVSTAT=criteria_provided\x2c_single_submitter;CLNACC=RCV000081716.3;CLNDSDB=MedGen;CLNDSDBID=CN169374	.	0.4197	.	0.5	.	.	.	.	.	.	.	.	.	.	.	.	521.263	snp	FAO=91	FDP=140	FR=.	FRO=49	FSAF=58	FSAR=33	FSRF=32	FSRR=17	FWDB=0.0108124	FXX=0	LEN=1	MLLD=295.953	OALT=C	OID=.	OMAPALT=C	OPOS=5926507
chr1	5934837	5934837	C	T	0.968553	154	159	4	intronic	NPHP4	.	.	.	rs1287638	.	.	.	.	0.6	.	.	.	.	.	.	.	.	.	.	.	.	1402.73	snp	FAO=154	FDP=159	FR=.	FRO=5	FSAF=83	FSAR=71	FSRF=2	FSRR=3	FWDB=-0.00175812	FXX=0	LEN=1	MLLD=194.652	OALT=T	OID=.	OMAPALT=T	OPOS=5934837
chr1	5935162	5935162	A	T	1	56	56	1	splicing	NPHP4	NM_001291593:exon18:c.1279-2T>A,NM_001291594:exon17:c.1282-2T>A,NM_015102:exon21:c.2818-2T>A	.	.	rs1287637	CLINSIG=non-pathogenic;CLNDBN=not_specified;CLNREVSTAT=no_assertion_criteria_provided;CLNACC=RCV000153587.2;CLNDSDB=MedGen;CLNDSDBID=CN169374	.	0.8172	.	0.92	.	.	.	.	.	.	.	.	0	P	.	.	531.507	snp	FAO=56	FDP=56	FR=.	FRO=0	FSAF=24	FSAR=32	FSRF=0	FSRR=0	FWDB=0.0219987	FXX=0	LEN=1	MLLD=126.245	OALT=T	OID=.	OMAPALT=T	OPOS=5935162
chr1	5937327	5937327	C	T	0.732283	93	127	2	exonic	NPHP4	.	synonymous SNV	NPHP4:NM_001291594:exon16:c.G1107A:p.A369A,NPHP4:NM_001291593:exon17:c.G1104A:p.A368A,NPHP4:NM_015102:exon20:c.G2643A:p.A881A	rs3747990	CLINSIG=non-pathogenic;CLNDBN=not_specified;CLNREVSTAT=criteria_provided\x2c_single_submitter;CLNACC=RCV000081710.3;CLNDSDB=MedGen;CLNDSDBID=CN169374	.	0.1741	.	0.19	.	.	.	.	.	.	.	.	.	.	.	.	563.737	snp	FAO=88	FDP=122	FR=.	FRO=34	FSAF=42	FSAR=46	FSRF=12	FSRR=22	FWDB=-0.00534303	FXX=0.039367	LEN=1	MLLD=175.993	OALT=T	OID=.	OMAPALT=T	OPOS=5937327
chr1	5965381	5965381	C	T	0.568182	50	88	1	exonic	NPHP4	.	synonymous SNV	NPHP4:NM_001291594:exon11:c.G390A:p.E130E,NPHP4:NM_001291593:exon12:c.G387A:p.E129E,NPHP4:NM_015102:exon15:c.G1926A:p.E642E	rs12120967	CLINSIG=non-pathogenic;CLNDBN=not_specified;CLNREVSTAT=criteria_provided\x2c_single_submitter;CLNACC=RCV000081706.3;CLNDSDB=MedGen;CLNDSDBID=CN169374	.	0.1765	.	0.18	.	.	.	.	.	.	.	.	.	.	.	.	286.591	snp	FAO=55	FDP=93	FR=.	FRO=38	FSAF=46	FSAR=9	FSRF=27	FSRR=11	FWDB=0.0117838	FXX=0	LEN=1	MLLD=323.456	OALT=T	OID=.	OMAPALT=T	OPOS=5965381
chr1	5987696	5987696	T	C	0.818182	54	66	1	intronic	NPHP4	.	.	.	rs7520105	CLINSIG=non-pathogenic;CLNDBN=not_specified;CLNREVSTAT=criteria_provided\x2c_single_submitter;CLNACC=RCV000081704.3;CLNDSDB=MedGen;CLNDSDBID=CN169374	.	0.1769	.	0.21	.	.	.	.	.	.	.	.	.	.	.	.	396.389	snp	FAO=54	FDP=66	FR=.	FRO=12	FSAF=32	FSAR=22	FSRF=8	FSRR=4	FWDB=-0.00921954	FXX=0	LEN=1	MLLD=129.259	OALT=C	OID=.	OMAPALT=C	OPOS=5987696
chr1	6038583	6038583	G	C	1	157	157	1	intronic	NPHP4	.	.	.	rs4908639	.	.	.	.	0.97	.	.	.	.	.	.	.	.	.	.	.	.	1499.1	snp	FAO=157	FDP=157	FR=.	FRO=0	FSAF=94	FSAR=63	FSRF=0	FSRR=0	FWDB=0.0103346	FXX=0.0368076	LEN=1	MLLD=319.791	OALT=C	OID=.	OMAPALT=C	OPOS=6038583
chr1	6111531	6111531	G	A	0.43662	31	71	4	intronic	KCNAB2	.	.	.	.	.	.	.	.	.	.	.	.	.	.	.	.	.	.	.	.	.	121.359	snp	FAO=31	FDP=71	FR=.	FRO=40	FSAF=17	FSAR=14	FSRF=10	FSRR=30	FWDB=0.0192088	FXX=0	LEN=1	MLLD=196.018	OALT=A	OID=.	OMAPALT=A	OPOS=6111531
chr1	6155254	6155254	G	A	0.207547	11	53	4	intronic	KCNAB2	.	.	.	.	.	.	.	.	.	.	.	.	.	.	.	.	.	.	.	.	.	19.0587	snp	FAO=11	FDP=53	FR=.	FRO=42	FSAF=0	FSAR=11	FSRF=1	FSRR=41	FWDB=0.0331631	FXX=0	LEN=1	MLLD=223.712	OALT=A	OID=.	OMAPALT=A	OPOS=6155254
chr1	6170425	6170425	G	-	0.984848	130	132	1	intronic	CHD5	.	.	.	rs78789357	.	.	0.4353	.	0.69	.	.	.	.	.	.	.	.	.	.	.	.	782.124	del	FAO=133	FDP=133	FR=.	FRO=0	FSAF=97	FSAR=36	FSRF=0	FSRR=0	FWDB=0.0108074	FXX=0	LEN=1	MLLD=366.438	OALT=-	OID=.	OMAPALT=C	OPOS=6170425
chr1	6171992	6171992	C	A	0.987654	80	81	1	intronic	CHD5	.	.	.	rs59788818	.	.	0.1852	.	0.25	.	.	.	.	.	.	.	.	.	.	.	.	763.582	snp	FAO=81	FDP=81	FR=.	FRO=0	FSAF=43	FSAR=38	FSRF=0	FSRR=0	FWDB=-0.00805293	FXX=0	LEN=1	MLLD=191.5	OALT=A	OID=.	OMAPALT=A	OPOS=6171992
chr1	6184092	6184092	A	G	1	74	74	1	exonic	CHD5	.	nonsynonymous SNV	CHD5:NM_015557:exon31:c.T4615C:p.S1539P	rs2843493	.	.	0.5813	.	1	.	.	0.35	T	0	B	0.024	N	1	P	2.15	T	700.756	snp	FAO=74	FDP=74	FR=.	FRO=0	FSAF=46	FSAR=28	FSRF=0	FSRR=0	FWDB=0.0399314	FXX=0	LEN=1	MLLD=87.1913	OALT=G	OID=.	OMAPALT=G	OPOS=6184092
chr1	6195493	6195493	G	A	0.994536	182	183	2	intronic	CHD5	.	.	.	rs2250504	.	.	0.413	.	0.8	.	.	.	.	.	.	.	.	.	.	.	.	1701.98	snp	FAO=180	FDP=180	FR=.	FRO=0	FSAF=78	FSAR=102	FSRF=0	FSRR=0	FWDB=0.0284434	FXX=0.0163925	LEN=1	MLLD=65.7802	OALT=A	OID=.	OMAPALT=A	OPOS=6195493
chr1	6195548	6195548	C	T	1	198	198	2	intronic	CHD5	.	.	.	rs72632517	.	.	.	.	0.22	.	.	.	.	.	.	.	.	.	.	.	.	1884.21	snp	FAO=196	FDP=196	FR=.	FRO=0	FSAF=73	FSAR=123	FSRF=0	FSRR=0	FWDB=0.00592475	FXX=0.0101005	LEN=1	MLLD=184.901	OALT=T	OID=.	OMAPALT=T	OPOS=6195548
chr1	6195598	6195598	A	C	0.994898	195	196	2	intronic	CHD5	.	.	.	rs9434673	.	.	.	.	0.8	.	.	.	.	.	.	.	.	.	.	.	.	1856.73	snp	FAO=195	FDP=195	FR=.	FRO=0	FSAF=72	FSAR=123	FSRF=0	FSRR=0	FWDB=-0.0402222	FXX=0.0151508	LEN=1	MLLD=56.2937	OALT=C	OID=.	OMAPALT=C	OPOS=6195598
chr1	6196869	6196869	A	G	1	113	113	2	exonic	CHD5	.	synonymous SNV	CHD5:NM_015557:exon16:c.T2493C:p.I831I	rs2250358	.	.	0.4143	.	0.8	.	.	.	.	.	.	.	.	.	.	.	.	1074.6	snp	FAO=113	FDP=113	FR=.	FRO=0	FSAF=35	FSAR=78	FSRF=0	FSRR=0	FWDB=-0.160277	FXX=0	LEN=1	MLLD=71.2894	OALT=G	OID=.	OMAPALT=G	OPOS=6196869
chr1	6196943	6196943	A	G	0.991379	115	116	1	intronic	CHD5	.	.	.	rs2746066	.	.	0.4145	.	0.8	.	.	.	.	.	.	.	.	.	.	.	.	1082.27	snp	FAO=115	FDP=115	FR=.	FRO=0	FSAF=32	FSAR=83	FSRF=0	FSRR=0	FWDB=-0.0177858	FXX=0.00861995	LEN=1	MLLD=71.254	OALT=G	OID=.	OMAPALT=G	OPOS=6196943
chr1	6196951	6196951	T	A	1	114	114	1	intronic	CHD5	.	.	.	rs2785582	.	.	0.4143	.	0.8	.	.	.	.	.	.	.	.	.	.	.	.	1085.52	snp	FAO=114	FDP=114	FR=.	FRO=0	FSAF=32	FSAR=82	FSRF=0	FSRR=0	FWDB=-0.013545	FXX=0	LEN=1	MLLD=189.146	OALT=A	OID=.	OMAPALT=A	OPOS=6196951
chr1	6204161	6204161	G	A	0.507937	32	63	1	exonic	CHD5	.	synonymous SNV	CHD5:NM_015557:exon12:c.C1857T:p.Y619Y	rs17436816	.	.	0.1226	.	0.21	.	.	.	.	.	.	.	.	.	.	.	.	145.677	snp	FAO=32	FDP=63	FR=.	FRO=31	FSAF=10	FSAR=22	FSRF=15	FSRR=16	FWDB=0.00412516	FXX=0	LEN=1	MLLD=151.304	OALT=A	OID=.	OMAPALT=A	OPOS=6204161
chr1	6269021	6269021	C	T	0.8125	13	16	1	exonic	RNF207	.	synonymous SNV	RNF207:NM_207396:exon4:c.C405T:p.R135R	rs114798118	.	.	0.0317	.	0.27	.	.	.	.	.	.	.	.	.	.	.	.	95.7162	snp	FAO=13	FDP=16	FR=.	FRO=3	FSAF=11	FSAR=2	FSRF=3	FSRR=0	FWDB=0.0597648	FXX=0	LEN=1	MLLD=52.3714	OALT=T	OID=.	OMAPALT=T	OPOS=6269021
chr1	6269108	6269108	G	A	0.923077	12	13	4	intronic	RNF207	.	.	.	rs147735895	.	.	.	.	0.068	.	.	.	.	.	.	.	.	.	.	.	.	97.7643	snp	FAO=12	FDP=13	FR=.	FRO=1	FSAF=10	FSAR=2	FSRF=1	FSRR=0	FWDB=-0.0190986	FXX=0	LEN=1	MLLD=271.253	OALT=A	OID=.	OMAPALT=A	OPOS=6269108
chr1	6269340	6269340	A	G	0.5	3	6	1	exonic	RNF207	.	synonymous SNV	RNF207:NM_207396:exon6:c.A564G:p.A188A	rs4908865	.	.	0.0524	.	0.31	.	.	.	.	.	.	.	.	.	.	.	.	16.0774	snp	FAO=3	FDP=6	FR=.	FRO=3	FSAF=3	FSAR=0	FSRF=0	FSRR=3	FWDB=0.0139511	FXX=0	LEN=1	MLLD=171.227	OALT=G	OID=.	OMAPALT=G	OPOS=6269340
chr1	6271079	6271079	A	G	0.389474	37	95	1	splicing	RNF207	NM_207396:exon12:c.1012-2A>G	.	.	.	.	.	.	.	.	.	.	.	.	.	.	.	.	1	D	.	.	122.997	snp	FAO=37	FDP=95	FR=.	FRO=58	FSAF=27	FSAR=10	FSRF=40	FSRR=18	FWDB=-0.00614498	FXX=0	LEN=1	MLLD=124.084	OALT=G	OID=.	OMAPALT=G	OPOS=6271079
chr1	6271125	6271125	A	G	0.408163	40	98	1	exonic	RNF207	.	synonymous SNV	RNF207:NM_207396:exon12:c.A1056G:p.P352P	rs1052598	.	.	0.0395	.	0.37	.	.	.	.	.	.	.	.	.	.	.	.	140.434	snp	FAO=40	FDP=98	FR=.	FRO=58	FSAF=27	FSAR=13	FSRF=40	FSRR=18	FWDB=-0.0120855	FXX=0	LEN=1	MLLD=197.313	OALT=G	OID=.	OMAPALT=G	OPOS=6271125
chr1	6272813	6272813	C	T	0.527473	48	91	2	intronic	RNF207	.	.	.	rs2294711	.	.	0.0397	.	0.34	.	.	.	.	.	.	.	.	.	.	.	.	225.223	snp	FAO=48	FDP=91	FR=.	FRO=43	FSAF=19	FSAR=29	FSRF=16	FSRR=27	FWDB=0.00436173	FXX=0	LEN=1	MLLD=256.276	OALT=T	OID=.	OMAPALT=T	OPOS=6272813
chr1	6278414	6278414	A	G	1	125	125	2	exonic	RNF207	.	nonsynonymous SNV	RNF207:NM_207396:exon17:c.A1718G:p.N573S	rs709209	.	.	0.336	.	0.74	.	.	0.88	T	0	B	0.168	N	1	P	2.36	T	1193.2	snp	FAO=125	FDP=125	FR=.	FRO=0	FSAF=76	FSAR=49	FSRF=0	FSRR=0	FWDB=-0.134906	FXX=0	LEN=1	MLLD=93.2819	OALT=G	OID=.	OMAPALT=G	OPOS=6278414
chr1	6279370	6279370	G	C	0.486726	55	113	2	exonic	RNF207	.	nonsynonymous SNV	RNF207:NM_207396:exon18:c.G1808C:p.G603A	rs846111	.	.	0.2635	.	0.29	.	Name=QT interval	0.59	T	0.003	B	0.096	U	1	P	2.38	T	232.328	snp	FAO=55	FDP=113	FR=.	FRO=58	FSAF=26	FSAR=29	FSRF=39	FSRR=19	FWDB=-0.0429805	FXX=0	LEN=1	MLLD=61.5008	OALT=C	OID=.	OMAPALT=C	OPOS=6279370
chr1	6313938	6313938	C	T	0.96875	31	32	1	exonic	GPR153	.	nonsynonymous SNV	GPR153:NM_207370:exon3:c.G626A:p.R209H	rs12735670	.	.	.	.	0.82	.	.	0.44	T	0.012	B	0.002	N	0.411	P	0.97	T	296.8	snp	FAO=32	FDP=32	FR=.	FRO=0	FSAF=11	FSAR=21	FSRF=0	FSRR=0	FWDB=-0.018874	FXX=0	LEN=1	MLLD=291.08	OALT=T	OID=.	OMAPALT=T	OPOS=6313938
chr1	6314822	6314822	T	C	1	8	8	1	exonic	GPR153	.	synonymous SNV	GPR153:NM_207370:exon2:c.A144G:p.T48T	rs11590458	.	.	0.7015	.	0.82	.	.	.	.	.	.	.	.	.	.	.	.	73.8398	snp	FAO=8	FDP=8	FR=.	FRO=0	FSAF=7	FSAR=1	FSRF=0	FSRR=0	FWDB=-0.0287142	FXX=0	LEN=1	MLLD=107.166	OALT=C	OID=.	OMAPALT=C	OPOS=6314822
chr1	6508712	6508712	T	C	0.768421	73	95	1	exonic	ESPN	.	synonymous SNV	ESPN:NM_031475:exon8:c.T1476C:p.C492C	rs77656032	.	.	0.0499	.	0.69	.	.	.	.	.	.	.	.	.	.	.	.	498.279	snp	FAO=73	FDP=95	FR=.	FRO=22	FSAF=36	FSAR=37	FSRF=11	FSRR=11	FWDB=-0.0198516	FXX=0	LEN=1	MLLD=155.337	OALT=C	OID=.	OMAPALT=C	OPOS=6508712
chr1	6511582	6511582	A	G	0.605634	129	213	3	intronic	ESPN	.	.	.	rs9434774	.	.	.	.	0.35	.	.	.	.	.	.	.	.	.	.	.	.	681.08	snp	FAO=131	FDP=216	FR=.	FRO=85	FSAF=81	FSAR=50	FSRF=55	FSRR=30	FWDB=0.00922224	FXX=0	LEN=1	MLLD=35.1131	OALT=G	OID=.	OMAPALT=G	OPOS=6511582
chr1	6526183	6526183	G	A	0.866667	39	45	1	UTR5;UTR3	TNFRSF25;PLEKHG5	NM_003790:c.-16C>T,NM_148967:c.-16C>T,NM_148970:c.-16C>T,NM_148966:c.-16C>T,NM_148965:c.-16C>T,NM_001039664:c.-16C>T;NM_001265592:c.*1440C>T,NM_020631:c.*1440C>T,NM_001265594:c.*1468C>T,NM_001042663:c.*1440C>T,NM_001042665:c.*1440C>T,NM_198681:c.*1440C>T,NM_001265593:c.*1440C>T,NM_001042664:c.*1440C>T	.	.	rs3007417	.	.	0.0577	.	0.59	.	.	.	.	.	.	.	.	.	.	.	.	303.986	snp	FAO=39	FDP=45	FR=.	FRO=6	FSAF=20	FSAR=19	FSRF=1	FSRR=5	FWDB=-0.0550727	FXX=0	LEN=1	MLLD=59.2296	OALT=A	OID=.	OMAPALT=A	OPOS=6526183
chr1	6526203	6526210	CGTGCTCT	-	0.804878	33	41	2	UTR5;UTR3	TNFRSF25;PLEKHG5	NM_003790:c.-36_-43delAGAGCACG,NM_148967:c.-36_-43delAGAGCACG,NM_148970:c.-36_-43delAGAGCACG,NM_148966:c.-36_-43delAGAGCACG,NM_148965:c.-36_-43delAGAGCACG,NM_001039664:c.-36_-43delAGAGCACG;NM_001265592:c.*1420_*1413delAGAGCACG,NM_020631:c.*1420_*1413delAGAGCACG,NM_001265594:c.*1448_*1441delAGAGCACG,NM_001042663:c.*1420_*1413delAGAGCACG,NM_001042665:c.*1420_*1413delAGAGCACG,NM_198681:c.*1420_*1413…	.	.	rs45616733	.	.	0.0512	.	0.59	.	.	.	.	.	.	.	.	.	.	.	.	140.671	del	FAO=33	FDP=39	FR=.	FRO=6	FSAF=14	FSAR=19	FSRF=1	FSRR=5	FWDB=0.0028209	FXX=0.0487686	LEN=8	MLLD=288.045	OALT=-	OID=.	OMAPALT=C	OPOS=6526203
chr1	6526241	6526244	CGCC	-	0.804878	33	41	1	UTR5;UTR3	TNFRSF25;PLEKHG5	NM_003790:c.-74_-77delGGCG,NM_148967:c.-74_-77delGGCG,NM_148970:c.-74_-77delGGCG,NM_148966:c.-74_-77delGGCG,NM_148965:c.-74_-77delGGCG,NM_001039664:c.-74_-77delGGCG;NM_001265592:c.*1382_*1379delGGCG,NM_020631:c.*1382_*1379delGGCG,NM_001265594:c.*1410_*1407delGGCG,NM_001042663:c.*1382_*1379delGGCG,NM_001042665:c.*1382_*1379delGGCG,NM_198681:c.*1382_*1379delGGCG,NM_001265593:c.*1382_*1379delGGCG,NM…	.	.	rs45542640	.	.	0.0517	.	0.59	.	.	.	.	.	.	.	.	.	.	.	.	150.01	del	FAO=35	FDP=41	FR=.	FRO=6	FSAF=16	FSAR=19	FSRF=1	FSRR=5	FWDB=0.0783573	FXX=0	LEN=4	MLLD=184.168	OALT=-	OID=.	OMAPALT=G	OPOS=6526241
chr1	6526319	6526319	C	T	0.857143	30	35	2	UTR3	PLEKHG5	NM_001265592:c.*1304G>A,NM_020631:c.*1304G>A,NM_001265594:c.*1332G>A,NM_001042663:c.*1304G>A,NM_001042665:c.*1304G>A,NM_198681:c.*1304G>A,NM_001265593:c.*1304G>A,NM_001042664:c.*1304G>A	.	.	rs45604837	.	.	.	.	0.19	.	.	.	.	.	.	.	.	.	.	.	.	230.864	snp	FAO=30	FDP=35	FR=.	FRO=5	FSAF=14	FSAR=16	FSRF=0	FSRR=5	FWDB=0.0487301	FXX=0	LEN=1	MLLD=218.638	OALT=T	OID=.	OMAPALT=T	OPOS=6526319
chr1	6528589	6528589	C	T	0.8	8	10	1	exonic	PLEKHG5	.	synonymous SNV	PLEKHG5:NM_001042664:exon20:c.G2307A:p.T769T,PLEKHG5:NM_001042665:exon20:c.G2307A:p.T769T,PLEKHG5:NM_001265593:exon20:c.G2514A:p.T838T,PLEKHG5:NM_001265594:exon20:c.G2307A:p.T769T,PLEKHG5:NM_020631:exon20:c.G2307A:p.T769T,PLEKHG5:NM_001042663:exon21:c.G2475A:p.T825T,PLEKHG5:NM_001265592:exon21:c.G2544A:p.T848T,PLEKHG5:NM_198681:exon21:c.G2538A:p.T846T	rs3138150	.	.	0.0573	.	0.087	.	.	.	.	.	.	.	.	.	.	.	.	64.4524	snp	FAO=8	FDP=10	FR=.	FRO=2	FSAF=6	FSAR=2	FSRF=1	FSRR=1	FWDB=-0.0270685	FXX=0	LEN=1	MLLD=329.996	OALT=T	OID=.	OMAPALT=T	OPOS=6528589
chr1	6529443	6529443	A	G	0.782051	183	234	1	exonic	PLEKHG5	.	synonymous SNV	PLEKHG5:NM_001042664:exon18:c.T2001C:p.S667S,PLEKHG5:NM_001042665:exon18:c.T2001C:p.S667S,PLEKHG5:NM_001265593:exon18:c.T2208C:p.S736S,PLEKHG5:NM_001265594:exon18:c.T2001C:p.S667S,PLEKHG5:NM_020631:exon18:c.T2001C:p.S667S,PLEKHG5:NM_001042663:exon19:c.T2169C:p.S723S,PLEKHG5:NM_001265592:exon19:c.T2238C:p.S746S,PLEKHG5:NM_198681:exon19:c.T2232C:p.S744S	rs730600	.	.	0.1403	.	0.68	.	.	.	.	.	.	.	.	.	.	.	.	1267.21	snp	FAO=183	FDP=234	FR=.	FRO=51	FSAF=84	FSAR=99	FSRF=25	FSRR=26	FWDB=0.0471799	FXX=0	LEN=1	MLLD=179.221	OALT=G	OID=.	OMAPALT=G	OPOS=6529443
chr1	6530435	6530435	A	G	0.733333	121	165	2	intronic	PLEKHG5	.	.	.	rs2986753	.	.	0.1273	.	0.36	.	.	.	.	.	.	.	.	.	.	.	.	783.158	snp	FAO=121	FDP=165	FR=.	FRO=44	FSAF=55	FSAR=66	FSRF=15	FSRR=29	FWDB=-0.00321881	FXX=0	LEN=1	MLLD=206.012	OALT=G	OID=.	OMAPALT=G	OPOS=6530435
chr1	6531589	6531589	C	T	0.776119	104	134	1	exonic	PLEKHG5	.	nonsynonymous SNV	PLEKHG5:NM_001042664:exon12:c.G1240A:p.A414T,PLEKHG5:NM_001042665:exon12:c.G1240A:p.A414T,PLEKHG5:NM_001265593:exon12:c.G1447A:p.A483T,PLEKHG5:NM_001265594:exon12:c.G1240A:p.A414T,PLEKHG5:NM_020631:exon12:c.G1240A:p.A414T,PLEKHG5:NM_001042663:exon13:c.G1408A:p.A470T,PLEKHG5:NM_001265592:exon13:c.G1477A:p.A493T,PLEKHG5:NM_198681:exon13:c.G1471A:p.A491T	rs74809741	.	.	0.0574	.	0.11	.	.	0.57	T	0.004	B	0.038	N	0.952	D	-0.3	T	715.451	snp	FAO=104	FDP=134	FR=.	FRO=30	FSAF=45	FSAR=59	FSRF=12	FSRR=18	FWDB=-0.0349162	FXX=0	LEN=1	MLLD=147.156	OALT=T	OID=.	OMAPALT=T	OPOS=6531589
chr1	6533393	6533393	G	C	0.716981	38	53	1	exonic	PLEKHG5	.	nonsynonymous SNV	PLEKHG5:NM_001042664:exon8:c.C713G:p.T238S,PLEKHG5:NM_001042665:exon8:c.C713G:p.T238S,PLEKHG5:NM_001265593:exon8:c.C920G:p.T307S,PLEKHG5:NM_001265594:exon8:c.C713G:p.T238S,PLEKHG5:NM_020631:exon8:c.C713G:p.T238S,PLEKHG5:NM_001042663:exon9:c.C881G:p.T294S,PLEKHG5:NM_001265592:exon9:c.C950G:p.T317S,PLEKHG5:NM_198681:exon9:c.C944G:p.T315S	rs61741379	.	.	0.128	.	0.74	.	.	0.69	T	0	B	0.006	N	1	P	-0.08	T	242.452	snp	FAO=38	FDP=53	FR=.	FRO=15	FSAF=21	FSAR=17	FSRF=8	FSRR=7	FWDB=0.0163151	FXX=0	LEN=1	MLLD=183.488	OALT=C	OID=.	OMAPALT=C	OPOS=6533393
chr1	6579607	6579607	C	T	0.982456	168	171	2	UTR5	PLEKHG5	NM_198681:c.-36G>A	.	.	rs1556035	.	.	0.8862	.	0.93	.	.	.	.	.	.	.	.	.	.	.	.	1579.46	snp	FAO=169	FDP=169	FR=.	FRO=0	FSAF=39	FSAR=130	FSRF=0	FSRR=0	FWDB=0.064346	FXX=0.0116952	LEN=1	MLLD=66.4	OALT=T	OID=.	OMAPALT=T	OPOS=6579607
chr1	6586070	6586070	C	T	1	105	105	1	intronic	NOL9	.	.	.	rs7548042	.	.	0.9998	.	1	.	.	.	.	.	.	.	.	.	.	.	.	1000.76	snp	FAO=105	FDP=105	FR=.	FRO=0	FSAF=55	FSAR=50	FSRF=0	FSRR=0	FWDB=0.00381014	FXX=0	LEN=1	MLLD=128.642	OALT=T	OID=.	OMAPALT=T	OPOS=6586070
chr1	6586891	6586891	T	A	0.371429	39	105	2	splicing	NOL9	NM_024654:exon11:c.1826-2A>T	.	.	.	.	.	.	.	.	.	.	.	.	.	.	.	.	1	D	.	.	121.571	snp	FAO=39	FDP=105	FR=.	FRO=66	FSAF=20	FSAR=19	FSRF=26	FSRR=40	FWDB=0.00176302	FXX=0	LEN=1	MLLD=234.078	OALT=A	OID=.	OMAPALT=A	OPOS=6586891
chr1	6614391	6614391	A	C	1	91	91	1	exonic	NOL9	.	nonsynonymous SNV	NOL9:NM_024654:exon1:c.T172G:p.S58A	rs6693391	.	.	0.9949	.	1	.	.	1	T	0	B	0.1	N	1	P	2.4	T	898.488	snp	FAO=93	FDP=93	FR=.	FRO=0	FSAF=43	FSAR=50	FSRF=0	FSRR=0	FWDB=0.0282154	FXX=0.069993	LEN=1	MLLD=168.948	OALT=C	OID=.	OMAPALT=C	OPOS=6614391
chr1	6614415	6614415	A	G	1	15	15	1	exonic	NOL9	.	nonsynonymous SNV	NOL9:NM_024654:exon1:c.T148C:p.W50R	rs6693400	.	.	0.999	.	1	.	.	1	T	0	B	0.031	N	1	P	2.5	T	136.307	snp	FAO=15	FDP=15	FR=.	FRO=0	FSAF=6	FSAR=9	FSRF=0	FSRR=0	FWDB=0.0525259	FXX=0	LEN=1	MLLD=169.073	OALT=G	OID=.	OMAPALT=G	OPOS=6614415
chr1	6614535	6614535	G	A	1	13	13	1	exonic	NOL9	.	nonsynonymous SNV	NOL9:NM_024654:exon1:c.C28T:p.R10W	rs4908923	.	.	0.8867	.	0.93	.	.	0	D	1	D	0.092	N	1	P	1.96	T	116.18	snp	FAO=13	FDP=13	FR=.	FRO=0	FSAF=3	FSAR=10	FSRF=0	FSRR=0	FWDB=-0.0426304	FXX=0	LEN=1	MLLD=72.302	OALT=A	OID=.	OMAPALT=A	OPOS=6614535
chr1	6635231	6635231	A	G	0.973881	261	268	2	exonic	TAS1R1	.	nonsynonymous SNV	TAS1R1:NM_138697:exon3:c.A1039G:p.K347E	rs10864628	.	.	0.9993	.	1	.	.	1	T	0.056	B	0.834	N	1	P	-2.1	D	2388.04	snp	FAO=259	FDP=265	FR=.	FRO=6	FSAF=105	FSAR=154	FSRF=6	FSRR=0	FWDB=0.0266076	FXX=0.0111936	LEN=1	MLLD=66.4887	OALT=G	OID=.	OMAPALT=G	OPOS=6635231
chr1	6679848	6679848	C	T	0.8	152	190	2	intronic	PHF13	.	.	.	rs2072948	.	.	0.3412	.	0.35	.	.	.	.	.	.	.	.	.	.	.	.	1090.09	snp	FAO=152	FDP=190	FR=.	FRO=38	FSAF=84	FSAR=68	FSRF=27	FSRR=11	FWDB=0.0121467	FXX=0	LEN=1	MLLD=264.816	OALT=T	OID=.	OMAPALT=T	OPOS=6679848
chr1	6681375	6681375	C	T	0.75	96	128	1	intronic	PHF13	.	.	.	rs6695474	.	.	.	.	0.35	.	.	.	.	.	.	.	.	.	.	.	.	654.251	snp	FAO=98	FDP=130	FR=.	FRO=32	FSAF=59	FSAR=39	FSRF=22	FSRR=10	FWDB=0.00558316	FXX=0.00763301	LEN=1	MLLD=288.009	OALT=T	OID=.	OMAPALT=T	OPOS=6681375
chr1	6681744	6681744	C	T	0.985714	138	140	1	UTR3	PHF13	NM_153812:c.*47C>T	.	.	rs3747994	.	.	0.7116	.	0.81	.	.	.	.	.	.	.	.	.	.	.	.	1323.87	snp	FAO=139	FDP=139	FR=.	FRO=0	FSAF=78	FSAR=61	FSRF=0	FSRR=0	FWDB=-0.00301031	FXX=0.00714235	LEN=1	MLLD=166.011	OALT=T	OID=.	OMAPALT=T	OPOS=6681744
chr1	6693097	6693097	A	G	0.202703	30	148	1	exonic	THAP3	.	nonsynonymous SNV	THAP3:NM_001195752:exon5:c.A677G:p.Q226R,THAP3:NM_001195753:exon6:c.A680G:p.Q227R	rs3174820	.	.	0.3446	.	0.49	.	.	0.83	T	0	B	0	N	1	P	-3.4	D	35.464	snp	FAO=28	FDP=135	FR=.	FRO=107	FSAF=21	FSAR=7	FSRF=59	FSRR=48	FWDB=0.0176886	FXX=0.0878319	LEN=1	MLLD=124.906	OALT=G	OID=.	OMAPALT=G	OPOS=6693097
chr1	6695802	6695802	A	G	0.995	199	200	1	intronic	DNAJC11	.	.	.	rs6577583	.	.	0.6994	.	0.8	.	.	.	.	.	.	.	.	.	.	.	.	1922.64	snp	FAO=201	FDP=201	FR=.	FRO=0	FSAF=67	FSAR=134	FSRF=0	FSRR=0	FWDB=-0.0445578	FXX=0	LEN=1	MLLD=65.3849	OALT=G	OID=.	OMAPALT=G	OPOS=6695802
chr1	6704635	6704635	A	G	1	130	130	1	exonic	DNAJC11	.	synonymous SNV	DNAJC11:NM_018198:exon10:c.T1080C:p.G360G	rs200458	.	.	0.9117	.	0.97	.	.	.	.	.	.	.	.	.	.	.	.	1254.67	snp	FAO=130	FDP=130	FR=.	FRO=0	FSAF=89	FSAR=41	FSRF=0	FSRR=0	FWDB=0.00406633	FXX=0	LEN=1	MLLD=69.3696	OALT=G	OID=.	OMAPALT=G	OPOS=6704635
chr1	7151479	7151479	T	C	0.645161	60	93	2	intronic	CAMTA1	.	.	.	rs72640073	.	.	0.1767	.	0.2	.	.	.	.	.	.	.	.	.	.	.	.	341.928	snp	FAO=60	FDP=93	FR=.	FRO=33	FSAF=27	FSAR=33	FSRF=10	FSRR=23	FWDB=0.034454	FXX=0	LEN=1	MLLD=151.468	OALT=C	OID=.	OMAPALT=C	OPOS=7151479
chr1	7527996	7527996	T	C	0.685185	74	108	1	intronic	CAMTA1	.	.	.	rs1201529	.	.	0.5722	.	0.67	.	.	.	.	.	.	.	.	.	.	.	.	450.943	snp	FAO=74	FDP=108	FR=.	FRO=34	FSAF=41	FSAR=33	FSRF=10	FSRR=24	FWDB=0.0105488	FXX=0	LEN=1	MLLD=94.0159	OALT=C	OID=.	OMAPALT=C	OPOS=7527996
chr1	7723957	7723957	G	A	0.318182	56	176	2	exonic	CAMTA1	.	synonymous SNV	CAMTA1:NM_015215:exon9:c.G1350A:p.S450S	rs12128526	CLINSIG=probable-non-pathogenic;CLNDBN=not_specified;CLNREVSTAT=no_assertion_criteria_provided;CLNACC=RCV000116536.2;CLNDSDB=MedGen;CLNDSDBID=CN169374	.	0.4586	.	0.5	.	.	.	.	.	.	.	.	.	.	.	.	136.428	snp	FAO=56	FDP=176	FR=.	FRO=120	FSAF=23	FSAR=33	FSRF=71	FSRR=49	FWDB=0.0149825	FXX=0	LEN=1	MLLD=207.138	OALT=A	OID=.	OMAPALT=A	OPOS=7723957
chr1	7725284	7725284	C	A	0.393617	37	94	2	intronic	CAMTA1	.	.	.	rs4908671	.	.	0.3577	.	0.44	.	.	.	.	.	.	.	.	.	.	.	.	124.764	snp	FAO=37	FDP=94	FR=.	FRO=57	FSAF=23	FSAR=14	FSRF=32	FSRR=25	FWDB=0.0369993	FXX=0	LEN=1	MLLD=202.757	OALT=A	OID=.	OMAPALT=A	OPOS=7725284
chr1	7725414	7725414	C	T	0.382022	34	89	1	intronic	CAMTA1	.	.	.	rs4908672	.	.	.	.	0.37	.	.	.	.	.	.	.	.	.	.	.	.	111.797	snp	FAO=34	FDP=89	FR=.	FRO=55	FSAF=20	FSAR=14	FSRF=28	FSRR=27	FWDB=0.0479721	FXX=0	LEN=1	MLLD=78.7489	OALT=T	OID=.	OMAPALT=T	OPOS=7725414
chr1	7737799	7737799	A	G	0.988889	89	90	2	intronic	CAMTA1	.	.	.	rs3011926	.	.	0.5414	.	0.66	.	.	.	.	.	.	.	.	.	.	.	.	843.377	snp	FAO=89	FDP=90	FR=.	FRO=1	FSAF=30	FSAR=59	FSRF=1	FSRR=0	FWDB=-0.0333209	FXX=0	LEN=1	MLLD=63.9191	OALT=G	OID=.	OMAPALT=G	OPOS=7737799
chr1	7807897	7807897	A	G	0.71875	46	64	2	intronic	CAMTA1	.	.	.	rs12133253	.	.	0.7222	.	0.78	.	.	.	.	.	.	.	.	.	.	.	.	293.495	snp	FAO=46	FDP=64	FR=.	FRO=18	FSAF=19	FSAR=27	FSRF=7	FSRR=11	FWDB=0.0149375	FXX=0	LEN=1	MLLD=71.9366	OALT=G	OID=.	OMAPALT=G	OPOS=7807897
chr1	7861345	7861345	G	A	0.687732	185	269	1	intronic	PER3	.	.	.	rs488728	.	.	.	.	0.7	.	.	.	.	.	.	.	.	.	.	.	.	1119.26	snp	FAO=185	FDP=269	FR=.	FRO=84	FSAF=66	FSAR=119	FSRF=42	FSRR=42	FWDB=-0.0463604	FXX=0	LEN=1	MLLD=75.4748	OALT=A	OID=.	OMAPALT=A	OPOS=7861345
chr1	7869915	7869915	G	C	0.642857	18	28	1	intronic	PER3	.	.	.	rs228668	.	.	0.9551	.	1	.	.	.	.	.	.	.	.	.	.	.	.	108.09	snp	FAO=18	FDP=28	FR=.	FRO=10	FSAF=6	FSAR=12	FSRF=4	FSRR=6	FWDB=0.0093104	FXX=0	LEN=1	MLLD=53.625	OALT=C	OID=.	OMAPALT=C	OPOS=7869915
chr1	7870048	7870048	T	C	0.709677	22	31	1	exonic	PER3	.	synonymous SNV	PER3:NM_001289861:exon12:c.T1338C:p.S446S,PER3:NM_001289862:exon12:c.T1338C:p.S446S,PER3:NM_001289863:exon12:c.T1338C:p.S446S,PER3:NM_001289864:exon12:c.T381C:p.S127S,PER3:NM_016831:exon12:c.T1335C:p.S445S	rs228669	.	.	0.9257	.	0.97	.	.	.	.	.	.	.	.	.	.	.	.	144.249	snp	FAO=22	FDP=31	FR=.	FRO=9	FSAF=6	FSAR=16	FSRF=3	FSRR=6	FWDB=-0.0375539	FXX=0	LEN=1	MLLD=80.3144	OALT=C	OID=.	OMAPALT=C	OPOS=7870048
chr1	7879322	7879322	C	T	0.591549	42	71	1	intronic	PER3	.	.	.	rs228690	.	.	0.084	.	0.1	.	.	.	.	.	.	.	.	.	.	.	.	223.729	snp	FAO=42	FDP=71	FR=.	FRO=29	FSAF=25	FSAR=17	FSRF=16	FSRR=13	FWDB=-0.0224872	FXX=0	LEN=1	MLLD=60.8798	OALT=T	OID=.	OMAPALT=T	OPOS=7879322
chr1	7887493	7887493	T	C	0.588832	116	197	1	exonic	PER3	.	nonsynonymous SNV	PER3:NM_001289861:exon18:c.T2504C:p.L835P,PER3:NM_001289862:exon18:c.T2504C:p.L835P,PER3:NM_001289863:exon18:c.T2483C:p.L828P,PER3:NM_001289864:exon18:c.T1547C:p.L516P,PER3:NM_016831:exon18:c.T2480C:p.L827P	rs228696	.	.	0.9548	.	1	.	.	1	T	0	B	0.738	N	1	P	2.89	T	712.159	snp	FAO=131	FDP=210	FR=.	FRO=79	FSAF=57	FSAR=74	FSRF=36	FSRR=43	FWDB=-0.0470239	FXX=0.00473911	LEN=1	MLLD=99.281	OALT=C	OID=.	OMAPALT=C	OPOS=7887493
chr1	7887579	7887579	C	G	0.695652	144	207	6	exonic	PER3	.	nonsynonymous SNV	PER3:NM_001289861:exon18:c.C2590G:p.P864A,PER3:NM_001289862:exon18:c.C2590G:p.P864A,PER3:NM_001289863:exon18:c.C2569G:p.P857A,PER3:NM_001289864:exon18:c.C1633G:p.P545A,PER3:NM_016831:exon18:c.C2566G:p.P856A	rs228697	.	.	0.1043	.	0.12	.	.	0.36	T	0.3	B	0.002	N	1	P	2.85	T	881.656	snp	FAO=144	FDP=207	FR=.	FRO=63	FSAF=85	FSAR=59	FSRF=36	FSRR=27	FWDB=0.000825244	FXX=0	LEN=1	MLLD=346.317	OALT=G	OID=.	OMAPALT=G	OPOS=7887579
chr1	7890053	7890053	G	A	0.696429	156	224	1	exonic	PER3	.	nonsynonymous SNV	PER3:NM_001289862:exon19:c.G3046A:p.A1016T,PER3:NM_001289864:exon19:c.G2086A:p.A696T,PER3:NM_016831:exon19:c.G3019A:p.A1007T	rs1776342	.	.	.	.	.	.	.	0.47	T	0.117	B	0	N	1	N	2.51	T	952.827	snp	FAO=156	FDP=224	FR=.	FRO=68	FSAF=91	FSAR=65	FSRF=0	FSRR=68	FWDB=0.0806827	FXX=0	LEN=1	MLLD=142.237	OALT=A	OID=.	OMAPALT=A	OPOS=7890053
chr1	7890055	7890055	T	A	0.696429	156	224	1	exonic	PER3	.	synonymous SNV	PER3:NM_001289862:exon19:c.T3048A:p.A1016A,PER3:NM_001289864:exon19:c.T2088A:p.A696A,PER3:NM_016831:exon19:c.T3021A:p.A1007A	rs11121034	.	.	.	.	.	.	.	.	.	.	.	.	.	.	.	.	.	952.746	snp	FAO=156	FDP=224	FR=.	FRO=68	FSAF=91	FSAR=65	FSRF=0	FSRR=68	FWDB=0.035478	FXX=0	LEN=1	MLLD=60.2323	OALT=A	OID=.	OMAPALT=A	OPOS=7890055
chr1	7890064	7890064	A	G	0.686364	151	220	1	exonic;splicing	PER3;PER3	NM_001289863:exon20:c.2981-2A>G,NM_001289861:exon20:c.3002-2A>G	synonymous SNV	PER3:NM_001289862:exon19:c.A3057G:p.T1019T,PER3:NM_001289864:exon19:c.A2097G:p.T699T,PER3:NM_016831:exon19:c.A3030G:p.T1010T	rs12023156	.	.	.	.	0.33	.	.	.	.	.	.	.	.	1	P	.	.	940.433	snp	FAO=156	FDP=224	FR=.	FRO=68	FSAF=89	FSAR=67	FSRF=0	FSRR=68	FWDB=0.142918	FXX=0	LEN=1	MLLD=153.061	OALT=G	OID=.	OMAPALT=G	OPOS=7890064
chr1	7890117	7890117	T	C	0.556054	124	223	1	exonic	PER3	.	nonsynonymous SNV	PER3:NM_001289862:exon19:c.T3110C:p.M1037T,PER3:NM_001289864:exon19:c.T2150C:p.M717T,PER3:NM_016831:exon19:c.T3083C:p.M1028T,PER3:NM_001289861:exon20:c.T3053C:p.M1018T,PER3:NM_001289863:exon20:c.T3032C:p.M1011T	rs2640909	.	.	0.2952	.	0.32	.	.	0.6	T	0.017	B	0.039	N	1	P	2.58	T	594.685	snp	FAO=124	FDP=223	FR=.	FRO=99	FSAF=62	FSAR=62	FSRF=48	FSRR=51	FWDB=0.00941774	FXX=0	LEN=1	MLLD=134.428	OALT=C	OID=.	OMAPALT=C	OPOS=7890117
chr1	7890264	7890264	A	G	0.652632	124	190	1	intronic	PER3	.	.	.	rs1773135	.	.	0.6566	.	0.85	.	.	.	.	.	.	.	.	.	.	.	.	718.099	snp	FAO=124	FDP=189	FR=.	FRO=65	FSAF=60	FSAR=64	FSRF=46	FSRR=19	FWDB=0.00126733	FXX=0.00526288	LEN=1	MLLD=215.658	OALT=G	OID=.	OMAPALT=G	OPOS=7890264
chr1	7897228	7897228	G	A	0.640553	139	217	2	intronic	PER3	.	.	.	rs228654	.	.	0.1042	.	0.12	.	.	.	.	.	.	.	.	.	.	.	.	778.735	snp	FAO=139	FDP=217	FR=.	FRO=78	FSAF=56	FSAR=83	FSRF=36	FSRR=42	FWDB=0.0426916	FXX=0	LEN=1	MLLD=244.217	OALT=A	OID=.	OMAPALT=A	OPOS=7897228
chr1	7913430	7913430	G	A	1	76	76	1	exonic	UTS2	.	nonsynonymous SNV	UTS2:NM_021995:exon1:c.C62T:p.T21M	rs228648	.	.	0.5692	.	0.63	.	.	0.12	T	0.216	B	.	.	1	P	1.34	T	735.985	snp	FAO=77	FDP=77	FR=.	FRO=0	FSAF=37	FSAR=40	FSRF=0	FSRR=0	FWDB=0.0141829	FXX=0	LEN=1	MLLD=76.3933	OALT=A	OID=.	OMAPALT=A	OPOS=7913430
chr1	8390246	8390246	T	C	1	137	137	1	intronic	SLC45A1	.	.	.	rs12565834	.	.	0.286	.	0.55	.	.	.	.	.	.	.	.	.	.	.	.	1313.47	snp	FAO=137	FDP=137	FR=.	FRO=0	FSAF=74	FSAR=63	FSRF=0	FSRR=0	FWDB=-0.0142581	FXX=0	LEN=1	MLLD=278.835	OALT=C	OID=.	OMAPALT=C	OPOS=8390246
chr1	8390888	8390888	G	A	1	67	67	1	exonic	SLC45A1	.	synonymous SNV	SLC45A1:NM_001080397:exon5:c.G1437A:p.P479P	rs2289731	.	.	0.3233	.	0.54	.	Name=Breast cancer	.	.	.	.	.	.	.	.	.	.	639.752	snp	FAO=67	FDP=67	FR=.	FRO=0	FSAF=38	FSAR=29	FSRF=0	FSRR=0	FWDB=0.0034044	FXX=0	LEN=1	MLLD=158.755	OALT=A	OID=.	OMAPALT=A	OPOS=8390888
chr1	8404169	8404169	T	A	1	109	109	1	UTR3	SLC45A1	NM_001080397:c.*96T>A	.	.	rs6685844	.	.	.	.	1	.	.	.	.	.	.	.	.	.	.	.	.	1049.54	snp	FAO=109	FDP=109	FR=.	FRO=0	FSAF=38	FSAR=71	FSRF=0	FSRR=0	FWDB=-0.0233548	FXX=0	LEN=1	MLLD=77.1939	OALT=A	OID=.	OMAPALT=A	OPOS=8404169
chr1	8418644	8418644	C	A	0.99422	172	173	3	exonic	RERE	.	synonymous SNV	RERE:NM_001042682:exon10:c.G2289T:p.R763R,RERE:NM_001042681:exon20:c.G3951T:p.R1317R,RERE:NM_012102:exon21:c.G3951T:p.R1317R	rs11121172	.	.	0.6774	.	0.9	.	.	.	.	.	.	.	.	.	.	.	.	1624.76	snp	FAO=172	FDP=172	FR=.	FRO=0	FSAF=83	FSAR=89	FSRF=0	FSRR=0	FWDB=0.0574803	FXX=0.00578001	LEN=1	MLLD=181.889	OALT=A	OID=.	OMAPALT=A	OPOS=8418644
chr1	8418650	8418650	T	C	1	167	167	1	exonic	RERE	.	synonymous SNV	RERE:NM_001042682:exon10:c.A2283G:p.R761R,RERE:NM_001042681:exon20:c.A3945G:p.R1315R,RERE:NM_012102:exon21:c.A3945G:p.R1315R	rs1058766	.	.	0.679	.	0.9	.	.	.	.	.	.	.	.	.	.	.	.	1625.8	snp	FAO=171	FDP=171	FR=.	FRO=0	FSAF=81	FSAR=90	FSRF=0	FSRR=0	FWDB=0.0317251	FXX=0	LEN=1	MLLD=220.162	OALT=C	OID=.	OMAPALT=C	OPOS=8418650
chr1	8926414	8926414	C	T	0.339506	55	162	2	exonic	ENO1	.	synonymous SNV	ENO1:NM_001201483:exon4:c.G312A:p.K104K,ENO1:NM_001428:exon7:c.G591A:p.K197K	.	.	.	.	.	.	.	.	.	.	.	.	.	.	.	.	.	.	147.972	snp	FAO=55	FDP=162	FR=.	FRO=107	FSAF=31	FSAR=24	FSRF=67	FSRR=40	FWDB=0.0194899	FXX=0	LEN=1	MLLD=52.4595	OALT=T	OID=.	OMAPALT=T	OPOS=8926414
chr1	9063602	9063602	G	C	0.742574	75	101	2	intronic	SLC2A7	.	.	.	rs4908804	.	.	0.4609	.	0.71	.	.	.	.	.	.	.	.	.	.	.	.	496.258	snp	FAO=75	FDP=101	FR=.	FRO=26	FSAF=26	FSAR=49	FSRF=14	FSRR=12	FWDB=0.0224172	FXX=0	LEN=1	MLLD=306.993	OALT=C	OID=.	OMAPALT=C	OPOS=9063602
chr1	9074884	9074884	C	T	0.345238	29	84	2	exonic	SLC2A7	.	synonymous SNV	SLC2A7:NM_207420:exon7:c.G759A:p.L253L	.	.	.	.	.	.	.	.	.	.	.	.	.	.	.	.	.	.	84.3681	snp	FAO=29	FDP=84	FR=.	FRO=55	FSAF=21	FSAR=8	FSRF=30	FSRR=25	FWDB=0.0862158	FXX=0.0117633	LEN=1	MLLD=163.717	OALT=T	OID=.	OMAPALT=T	OPOS=9074884
chr1	9165685	9165685	G	A	0.311765	53	170	1	exonic	GPR157	.	nonsynonymous SNV	GPR157:NM_024980:exon3:c.C652T:p.R218C	rs72637739	.	.	0.2197	.	0.36	.	.	0.16	T	0.068	B	0.92	N	1	P	0.97	T	126.027	snp	FAO=53	FDP=170	FR=.	FRO=117	FSAF=22	FSAR=31	FSRF=45	FSRR=72	FWDB=-0.0147172	FXX=0	LEN=1	MLLD=163.669	OALT=A	OID=.	OMAPALT=A	OPOS=9165685
chr1	9171238	9171238	G	T	0.376623	58	154	1	intronic	GPR157	.	.	.	rs12135666	.	.	.	.	0.46	.	.	.	.	.	.	.	.	.	.	.	.	178.862	snp	FAO=58	FDP=154	FR=.	FRO=96	FSAF=33	FSAR=25	FSRF=56	FSRR=40	FWDB=0.00786992	FXX=0	LEN=1	MLLD=68.7939	OALT=T	OID=.	OMAPALT=T	OPOS=9171238
chr1	9307033	9307033	G	A	0.304	38	125	1	exonic	H6PD	.	synonymous SNV	H6PD:NM_001282587:exon3:c.G669A:p.A223A,H6PD:NM_004285:exon3:c.G636A:p.A212A	rs7524046	.	.	0.2388	.	0.42	.	.	.	.	.	.	.	.	.	.	.	.	89.9286	snp	FAO=38	FDP=125	FR=.	FRO=87	FSAF=16	FSAR=22	FSRF=39	FSRR=48	FWDB=-0.00722584	FXX=0	LEN=1	MLLD=121.666	OALT=A	OID=.	OMAPALT=A	OPOS=9307033
chr1	9307138	9307138	T	C	0.340909	15	44	1	exonic	H6PD	.	synonymous SNV	H6PD:NM_001282587:exon3:c.T774C:p.A258A,H6PD:NM_004285:exon3:c.T741C:p.A247A	rs11121350	.	.	0.2395	.	0.44	.	.	.	.	.	.	.	.	.	.	.	.	47.9067	snp	FAO=15	FDP=44	FR=.	FRO=29	FSAF=6	FSAR=9	FSRF=15	FSRR=14	FWDB=-0.00732759	FXX=0	LEN=1	MLLD=184.836	OALT=C	OID=.	OMAPALT=C	OPOS=9307138
chr1	9324571	9324571	T	C	0.75	12	16	1	exonic	H6PD	.	synonymous SNV	H6PD:NM_001282587:exon5:c.T2052C:p.Y684Y,H6PD:NM_004285:exon5:c.T2019C:p.Y673Y	rs9434742	.	.	0.3965	.	0.54	.	.	.	.	.	.	.	.	.	.	.	.	82.4848	snp	FAO=12	FDP=16	FR=.	FRO=4	FSAF=3	FSAR=9	FSRF=1	FSRR=3	FWDB=-0.0152322	FXX=0	LEN=1	MLLD=113.111	OALT=C	OID=.	OMAPALT=C	OPOS=9324571
chr1	9324670	9324670	A	G	0.434783	10	23	1	exonic	H6PD	.	synonymous SNV	H6PD:NM_001282587:exon5:c.A2151G:p.S717S,H6PD:NM_004285:exon5:c.A2118G:p.S706S	rs9434743	.	.	0.388	.	0.54	.	.	.	.	.	.	.	.	.	.	.	.	44.6976	snp	FAO=10	FDP=23	FR=.	FRO=13	FSAF=6	FSAR=4	FSRF=8	FSRR=5	FWDB=0.0577306	FXX=0	LEN=1	MLLD=123.772	OALT=G	OID=.	OMAPALT=G	OPOS=9324670
chr1	9416151	9416151	G	A	0.385621	59	153	1	exonic	SPSB1	.	synonymous SNV	SPSB1:NM_025106:exon2:c.G201A:p.V67V	rs9435243	.	.	0.2323	.	0.45	.	.	.	.	.	.	.	.	.	.	.	.	189.476	snp	FAO=59	FDP=152	FR=.	FRO=93	FSAF=38	FSAR=21	FSRF=54	FSRR=39	FWDB=-0.0013627	FXX=0.00653552	LEN=1	MLLD=197.872	OALT=A	OID=.	OMAPALT=A	OPOS=9416151
chr1	9416346	9416346	C	T	0.565891	146	258	1	exonic	SPSB1	.	synonymous SNV	SPSB1:NM_025106:exon2:c.C396T:p.L132L	rs3795309	.	.	0.299	.	0.32	.	.	.	.	.	.	.	.	.	.	.	.	707.035	snp	FAO=145	FDP=257	FR=.	FRO=112	FSAF=63	FSAR=82	FSRF=51	FSRR=61	FWDB=-0.0396128	FXX=0.00387582	LEN=1	MLLD=198.942	OALT=T	OID=.	OMAPALT=T	OPOS=9416346
chr1	9642329	9642329	C	T	0.564516	105	186	1	intronic	SLC25A33	.	.	.	rs56026893	.	.	0.161	.	0.3	.	.	.	.	.	.	.	.	.	.	.	.	513.854	snp	FAO=105	FDP=186	FR=.	FRO=81	FSAF=62	FSAR=43	FSRF=50	FSRR=31	FWDB=0.0131526	FXX=0	LEN=1	MLLD=147.734	OALT=T	OID=.	OMAPALT=T	OPOS=9642329
chr1	9670834	9670834	C	T	0.526316	10	19	2	exonic	TMEM201	.	nonsynonymous SNV	TMEM201:NM_001130924:exon9:c.C1736T:p.P579L	rs4926472	.	.	0.8058	.	0.81	.	.	0.15	T	0.007	B	0.492	N	1	P	.	.	53.4461	snp	FAO=10	FDP=19	FR=.	FRO=9	FSAF=8	FSAR=2	FSRF=8	FSRR=1	FWDB=0.0980846	FXX=0	LEN=1	MLLD=68.5427	OALT=T	OID=.	OMAPALT=T	OPOS=9670834
chr1	9782556	9782556	C	T	0.561644	41	73	1	intronic	PIK3CD	.	.	.	rs11589267	.	.	0.4613	.	0.49	.	.	.	.	.	.	.	.	.	.	.	.	204.591	snp	FAO=41	FDP=73	FR=.	FRO=32	FSAF=15	FSAR=26	FSRF=17	FSRR=15	FWDB=0.00362845	FXX=0	LEN=1	MLLD=71.7691	OALT=T	OID=.	OMAPALT=T	OPOS=9782556
chr1	9816620	9816620	T	C	1	43	43	1	intronic	CLSTN1	.	.	.	rs6680090	.	.	0.9532	.	1	.	.	.	.	.	.	.	.	.	.	.	.	401.899	snp	FAO=43	FDP=43	FR=.	FRO=0	FSAF=22	FSAR=21	FSRF=0	FSRR=0	FWDB=0.00183388	FXX=0	LEN=1	MLLD=328.734	OALT=C	OID=.	OMAPALT=C	OPOS=9816620
chr1	10190884	10190884	A	T	0.442308	23	52	4	intronic	UBE4B	.	.	.	rs2295294	.	.	0.3926	.	0.68	.	.	.	.	.	.	.	.	.	.	.	.	91.826	snp	FAO=23	FDP=53	FR=.	FRO=30	FSAF=16	FSAR=7	FSRF=16	FSRR=14	FWDB=0.00448461	FXX=0	LEN=1	MLLD=120.575	OALT=T	OID=.	OMAPALT=T	OPOS=10190884
chr1	10318652	10318652	C	G	0.714286	20	28	2	exonic	KIF1B	.	synonymous SNV	KIF1B:NM_015074:exon4:c.C285G:p.A95A,KIF1B:NM_183416:exon4:c.C285G:p.A95A	rs12402052	.	.	0.2969	.	0.35	.	.	.	.	.	.	.	.	.	.	.	.	132.047	snp	FAO=20	FDP=28	FR=.	FRO=8	FSAF=6	FSAR=14	FSRF=1	FSRR=7	FWDB=0.00785374	FXX=0	LEN=1	MLLD=64.901	OALT=G	OID=.	OMAPALT=G	OPOS=10318652
chr1	10322054	10322054	G	A	0.517241	30	58	1	intronic	KIF1B	.	.	.	rs4846209	.	.	0.3488	.	0.4	.	.	.	.	.	.	.	.	.	.	.	.	138.827	snp	FAO=30	FDP=59	FR=.	FRO=29	FSAF=6	FSAR=24	FSRF=4	FSRR=25	FWDB=0.0505049	FXX=0	LEN=1	MLLD=213.594	OALT=A	OID=.	OMAPALT=A	OPOS=10322054
chr1	10328338	10328338	C	T	0.527397	77	146	1	intronic	KIF1B	.	.	.	rs1339458	.	.	0.297	.	0.37	.	.	.	.	.	.	.	.	.	.	.	.	351.877	snp	FAO=77	FDP=146	FR=.	FRO=69	FSAF=31	FSAR=46	FSRF=24	FSRR=45	FWDB=-0.0198333	FXX=0	LEN=1	MLLD=351.116	OALT=T	OID=.	OMAPALT=T	OPOS=10328338
chr1	10342629	10342629	G	A	1	114	114	1	intronic	KIF1B	.	.	.	rs3748576	.	.	0.603	.	0.98	.	.	.	.	.	.	.	.	.	.	.	.	1085.51	snp	FAO=114	FDP=114	FR=.	FRO=0	FSAF=68	FSAR=46	FSRF=0	FSRR=0	FWDB=0.0129071	FXX=0	LEN=1	MLLD=73.8252	OALT=A	OID=.	OMAPALT=A	OPOS=10342629
chr1	10355834	10355834	C	T	0.518519	14	27	2	intronic	KIF1B	.	.	.	rs3753037	CLINSIG=non-pathogenic;CLNDBN=not_specified;CLNREVSTAT=criteria_provided\x2c_single_submitter;CLNACC=RCV000154624.1;CLNDSDB=MedGen;CLNDSDBID=CN169374	.	0.297	.	0.36	.	.	.	.	.	.	.	.	.	.	.	.	69.5295	snp	FAO=14	FDP=27	FR=.	FRO=13	FSAF=8	FSAR=6	FSRF=9	FSRR=4	FWDB=0.0214972	FXX=0	LEN=1	MLLD=54.8001	OALT=T	OID=.	OMAPALT=T	OPOS=10355834
chr1	10356562	10356562	C	A	0.36	9	25	2	intronic	KIF1B	.	.	.	rs2275424	.	.	.	.	0.32	.	.	.	.	.	.	.	.	.	.	.	.	33.9903	snp	FAO=9	FDP=25	FR=.	FRO=16	FSAF=9	FSAR=0	FSRF=16	FSRR=0	FWDB=0.0181171	FXX=0	LEN=1	MLLD=100.124	OALT=A	OID=.	OMAPALT=A	OPOS=10356562
chr1	10363482	10363482	G	T	0.515873	65	126	2	exonic	KIF1B	.	nonsynonymous SNV	KIF1B:NM_183416:exon21:c.G2239T:p.V747F	.	.	.	.	.	.	.	.	0	D	1	D	.	.	1	D	-0.94	T	291.205	snp	FAO=65	FDP=126	FR=.	FRO=61	FSAF=38	FSAR=27	FSRF=31	FSRR=30	FWDB=-0.0163159	FXX=0	LEN=1	MLLD=61.9061	OALT=T	OID=.	OMAPALT=T	OPOS=10363482
chr1	10364385	10364385	C	T	0.296875	19	64	1	exonic	KIF1B	.	nonsynonymous SNV	KIF1B:NM_183416:exon21:c.C3142T:p.R1048C	rs376558549	.	.	0.0001	.	0.0005	.	.	0	D	1	D	.	.	1	D	-0.92	T	48.5101	snp	FAO=19	FDP=64	FR=.	FRO=45	FSAF=8	FSAR=11	FSRF=23	FSRR=22	FWDB=-0.00666165	FXX=0	LEN=1	MLLD=179.288	OALT=T	OID=.	OMAPALT=T	OPOS=10364385
chr1	10384176	10384176	-	TTGAAA	0.80597	108	134	0	intronic	KIF1B	.	.	.	rs200163420	.	.	.	.	0.32	.	.	.	.	.	.	.	.	.	.	.	.	50	ins	.	.	FR=.	.	.	.	.	.	.	.	LEN=6	.	OALT=TTGAAA	OID=.	OMAPALT=CTTGAAA	OPOS=10384177
chr1	10394536	10394536	C	G	1	93	93	2	intronic	KIF1B	.	.	.	rs2276100	.	.	0.3271	.	0.39	.	.	.	.	.	.	.	.	.	.	.	.	882.28	snp	FAO=93	FDP=93	FR=.	FRO=0	FSAF=49	FSAR=44	FSRF=0	FSRR=0	FWDB=0.0107015	FXX=0	LEN=1	MLLD=127.928	OALT=G	OID=.	OMAPALT=G	OPOS=10394536
chr1	10406023	10406023	T	C	0.272727	42	154	2	intronic	KIF1B	.	.	.	.	.	.	.	.	.	.	.	.	.	.	.	.	.	.	.	.	.	82.6478	snp	FAO=42	FDP=154	FR=.	FRO=112	FSAF=20	FSAR=22	FSRF=65	FSRR=47	FWDB=0.00538074	FXX=0	LEN=1	MLLD=69.168	OALT=C	OID=.	OMAPALT=C	OPOS=10406023
chr1	10420918	10420918	G	A	1	111	111	1	intronic	KIF1B	.	.	.	rs3748578	.	.	.	.	0.33	.	.	.	.	.	.	.	.	.	.	.	.	1057.48	snp	FAO=111	FDP=111	FR=.	FRO=0	FSAF=57	FSAR=54	FSRF=0	FSRR=0	FWDB=0.0227073	FXX=0	LEN=1	MLLD=217.74	OALT=A	OID=.	OMAPALT=A	OPOS=10420918
chr1	10420937	10420937	C	T	0.990909	109	110	1	intronic	KIF1B	.	.	.	rs3748579	.	.	0.3267	.	0.39	.	.	.	.	.	.	.	.	.	.	.	.	1055.5	snp	FAO=111	FDP=111	FR=.	FRO=0	FSAF=57	FSAR=54	FSRF=0	FSRR=0	FWDB=-0.00953249	FXX=0.00892777	LEN=1	MLLD=198.903	OALT=T	OID=.	OMAPALT=T	OPOS=10420937
chr1	10435324	10435324	C	A	1	48	48	2	exonic	KIF1B	.	synonymous SNV	KIF1B:NM_015074:exon46:c.C5163A:p.T1721T	rs11121552	.	.	0.3006	.	0.35	.	.	.	.	.	.	.	.	.	.	.	.	459.534	snp	FAO=48	FDP=48	FR=.	FRO=0	FSAF=29	FSAR=19	FSRF=0	FSRR=0	FWDB=0.00406535	FXX=0	LEN=1	MLLD=161.609	OALT=A	OID=.	OMAPALT=A	OPOS=10435324
chr1	10460485	10460485	T	C	1	21	21	1	exonic	PGD	.	synonymous SNV	PGD:NM_001304451:exon3:c.T120C:p.D40D,PGD:NM_001304452:exon3:c.T81C:p.D27D,PGD:NM_002631:exon3:c.T120C:p.D40D	rs1049887	.	.	0.3027	.	0.36	.	.	0	D	.	.	.	.	0	P	.	.	195.16	snp	FAO=21	FDP=21	FR=.	FRO=0	FSAF=11	FSAR=10	FSRF=0	FSRR=0	FWDB=0.0156929	FXX=0	LEN=1	MLLD=222.424	OALT=C	OID=.	OMAPALT=C	OPOS=10460485
chr1	10473196	10473196	C	T	1	84	84	1	exonic	PGD	.	synonymous SNV	PGD:NM_001304451:exon7:c.C666T:p.D222D,PGD:NM_001304452:exon8:c.C693T:p.D231D,PGD:NM_002631:exon8:c.C732T:p.D244D	rs2229687	.	.	0.3276	.	0.39	.	.	.	.	.	.	.	.	.	.	.	.	796.923	snp	FAO=84	FDP=84	FR=.	FRO=0	FSAF=40	FSAR=44	FSRF=0	FSRR=0	FWDB=-0.0110844	FXX=0	LEN=1	MLLD=181.695	OALT=T	OID=.	OMAPALT=T	OPOS=10473196
chr1	10479635	10479635	C	G	1	71	71	1	intronic	PGD	.	.	.	rs2298570	.	.	0.4797	.	0.73	.	.	.	.	.	.	.	.	.	.	.	.	783.612	snp	FAO=83	FDP=83	FR=.	FRO=0	FSAF=43	FSAR=40	FSRF=0	FSRR=0	FWDB=0.0367395	FXX=0	LEN=1	MLLD=147.224	OALT=G	OID=.	OMAPALT=G	OPOS=10479635
chr1	10479678	10479678	G	A	1	91	91	1	intronic	PGD	.	.	.	rs1889309	.	.	0.3013	.	0.35	.	.	.	.	.	.	.	.	.	.	.	.	865.21	snp	FAO=91	FDP=91	FR=.	FRO=0	FSAF=43	FSAR=48	FSRF=0	FSRR=0	FWDB=-0.00409942	FXX=0	LEN=1	MLLD=344.053	OALT=A	OID=.	OMAPALT=A	OPOS=10479678
chr1	10511544	10511544	C	T	0.315789	6	19	3	exonic	APITD1-CORT,CORT	.	synonymous SNV	CORT:NM_001302:exon2:c.C210T:p.A70A,APITD1-CORT:NM_001243768:exon4:c.C324T:p.A108A,APITD1-CORT:NM_198544:exon5:c.C387T:p.A129A	rs628462	.	.	0.3972	.	0.49	.	.	.	.	.	.	.	.	.	.	.	.	22.4865	snp	FAO=6	FDP=19	FR=.	FRO=13	FSAF=2	FSAR=4	FSRF=6	FSRR=7	FWDB=-0.0139587	FXX=0	LEN=1	MLLD=314.448	OALT=T	OID=.	OMAPALT=T	OPOS=10511544
chr1	10511589	10511589	T	C	1	21	21	1	exonic	APITD1-CORT,CORT	.	synonymous SNV	CORT:NM_001302:exon2:c.T255C:p.S85S,APITD1-CORT:NM_001243768:exon4:c.T369C:p.S123S,APITD1-CORT:NM_198544:exon5:c.T432C:p.S144S	rs666103	.	.	0.9375	.	0.94	.	.	.	.	.	.	.	.	.	.	.	.	195.16	snp	FAO=21	FDP=21	FR=.	FRO=0	FSAF=9	FSAR=12	FSRF=0	FSRR=0	FWDB=-0.0084944	FXX=0	LEN=1	MLLD=183.989	OALT=C	OID=.	OMAPALT=C	OPOS=10511589
chr1	10523082	10523082	C	T	0.275862	16	58	2	UTR3	DFFA	NM_213566:c.*9G>A	.	.	.	.	.	.	.	.	.	.	.	.	.	.	.	.	.	.	.	.	38.1622	snp	FAO=16	FDP=58	FR=.	FRO=42	FSAF=9	FSAR=7	FSRF=12	FSRR=30	FWDB=0.0451053	FXX=0	LEN=1	MLLD=65.9444	OALT=T	OID=.	OMAPALT=T	OPOS=10523082
chr1	10523161	10523161	C	T	0.283333	17	60	3	exonic	DFFA	.	nonsynonymous SNV	DFFA:NM_004401:exon5:c.G737A:p.R246K,DFFA:NM_213566:exon5:c.G737A:p.R246K	rs559448250	.	.	.	.	0.001	.	.	1	T	0	B	0	N	0.996	N	.	.	41.7385	snp	FAO=17	FDP=60	FR=.	FRO=43	FSAF=9	FSAR=8	FSRF=13	FSRR=30	FWDB=0.0639791	FXX=0	LEN=1	MLLD=62.1589	OALT=T	OID=.	OMAPALT=T	OPOS=10523161
chr1	10596341	10596341	C	T	0.5625	18	32	2	exonic	PEX14	.	synonymous SNV	PEX14:NM_004565:exon3:c.C156T:p.F52F	rs12375	.	.	0.3221	.	0.43	.	.	.	.	.	.	.	.	.	.	.	.	95.1666	snp	FAO=18	FDP=32	FR=.	FRO=14	FSAF=7	FSAR=11	FSRF=11	FSRR=3	FWDB=-0.0196504	FXX=0	LEN=1	MLLD=60.3026	OALT=T	OID=.	OMAPALT=T	OPOS=10596341
chr1	10703206	10703206	G	T	0.533333	8	15	8	intronic	CASZ1	.	.	.	.	.	.	.	.	.	.	.	.	.	.	.	.	.	.	.	.	.	43.1916	snp	FAO=8	FDP=15	FR=.	FRO=7	FSAF=1	FSAR=7	FSRF=6	FSRR=1	FWDB=-0.0155153	FXX=0	LEN=1	MLLD=239.123	OALT=T	OID=.	OMAPALT=T	OPOS=10703206
chr1	10708109	10708109	C	G	0.230769	9	39	2	exonic	CASZ1	.	nonsynonymous SNV	CASZ1:NM_001079843:exon16:c.G3246C:p.M1082I,CASZ1:NM_017766:exon16:c.G3246C:p.M1082I	.	.	.	.	.	.	.	.	0.31	T	0.002	B	0.588	N	0.985	N	.	.	16.3119	snp	FAO=9	FDP=38	FR=.	FRO=29	FSAF=0	FSAR=9	FSRF=8	FSRR=21	FWDB=0.0493815	FXX=0.0256345	LEN=1	MLLD=103.838	OALT=G	OID=.	OMAPALT=G	OPOS=10708109
chr1	10713765	10713765	T	C	0.583333	63	108	2	exonic	CASZ1	.	synonymous SNV	CASZ1:NM_001079843:exon11:c.A2349G:p.S783S,CASZ1:NM_017766:exon11:c.A2349G:p.S783S	rs284294	.	.	0.5483	.	0.72	.	.	.	.	.	.	.	.	.	.	.	.	316.221	snp	FAO=62	FDP=108	FR=.	FRO=46	FSAF=40	FSAR=22	FSRF=21	FSRR=25	FWDB=-0.00383984	FXX=0	LEN=1	MLLD=66.5488	OALT=C	OID=.	OMAPALT=C	OPOS=10713765
chr1	10719645	10719645	A	G	0.53125	51	96	1	intronic	CASZ1	.	.	.	rs475980	.	.	.	.	0.73	.	.	.	.	.	.	.	.	.	.	.	.	238.038	snp	FAO=51	FDP=96	FR=.	FRO=45	FSAF=30	FSAR=21	FSRF=23	FSRR=22	FWDB=-0.0446892	FXX=0	LEN=1	MLLD=190.372	OALT=G	OID=.	OMAPALT=G	OPOS=10719645
chr1	11008497	11008497	G	C	0.38	38	100	1	exonic	C1orf127	.	synonymous SNV	C1orf127:NM_001170754:exon12:c.C1695G:p.G565G	rs1281017	.	.	0.1766	.	0.48	.	.	.	.	.	.	.	.	1	P	.	.	145.394	snp	FAO=43	FDP=105	FR=.	FRO=62	FSAF=11	FSAR=32	FSRF=32	FSRR=30	FWDB=0.047856	FXX=0.00943307	LEN=1	MLLD=83.1754	OALT=C	OID=.	OMAPALT=C	OPOS=11008497
chr1	11008695	11008695	T	C	0.426966	38	89	1	exonic	C1orf127	.	synonymous SNV	C1orf127:NM_001170754:exon12:c.A1497G:p.P499P	rs17036032	.	.	0.1353	.	0.45	.	.	.	.	.	.	.	.	1	P	.	.	141.849	snp	FAO=38	FDP=89	FR=.	FRO=51	FSAF=26	FSAR=12	FSRF=29	FSRR=22	FWDB=-0.0131724	FXX=0	LEN=1	MLLD=281.872	OALT=C	OID=.	OMAPALT=C	OPOS=11008695
chr1	11014118	11014118	C	T	0.418605	18	43	1	exonic	C1orf127	.	nonsynonymous SNV	C1orf127:NM_001170754:exon10:c.G1057A:p.A353T	rs45537241	.	.	0.1513	.	0.43	.	.	0.43	T	0.009	B	0.336	N	1	P	1.88	T	70.5818	snp	FAO=18	FDP=43	FR=.	FRO=25	FSAF=8	FSAR=10	FSRF=17	FSRR=8	FWDB=0.024101	FXX=0	LEN=1	MLLD=110.568	OALT=T	OID=.	OMAPALT=T	OPOS=11014118
chr1	11015165	11015165	A	G	0.464752	178	383	2	exonic	C1orf127	.	nonsynonymous SNV	C1orf127:NM_001170754:exon9:c.T857C:p.I286T	rs75130475	.	.	0.1517	.	0.43	.	.	0.59	T	0.397	B	0.034	N	1	P	1.89	T	693.473	snp	FAO=178	FDP=381	FR=.	FRO=203	FSAF=88	FSAR=90	FSRF=102	FSRR=101	FWDB=-0.00854282	FXX=0.0052218	LEN=1	MLLD=228.346	OALT=G	OID=.	OMAPALT=G	OPOS=11015165
chr1	11015325	11015325	C	T	0.496815	78	157	2	intronic	C1orf127	.	.	.	rs41274492	.	.	.	.	0.43	.	.	.	.	.	.	.	.	.	.	.	.	336.087	snp	FAO=78	FDP=156	FR=.	FRO=78	FSAF=41	FSAR=37	FSRF=44	FSRR=34	FWDB=-0.00402654	FXX=0.00636902	LEN=1	MLLD=354.856	OALT=T	OID=.	OMAPALT=T	OPOS=11015325
chr1	11017022	11017022	-	AG	0.486486	18	37	1	intronic	C1orf127	.	.	.	rs149410406	.	.	0.1486	.	0.46	.	.	.	.	.	.	.	.	.	.	.	.	29.4334	ins	FAO=18	FDP=37	FR=.	FRO=19	FSAF=7	FSAR=11	FSRF=6	FSRR=13	FWDB=-0.0178759	FXX=0	LEN=2	MLLD=231.207	OALT=AG	OID=.	OMAPALT=CAG	OPOS=11017023
chr1	11017609	11017609	T	C	0.587413	84	143	1	intronic	C1orf127	.	.	.	rs7511959	.	.	0.2002	.	0.7	.	.	.	.	.	.	.	.	.	.	.	.	430.697	snp	FAO=84	FDP=143	FR=.	FRO=59	FSAF=55	FSAR=29	FSRF=37	FSRR=22	FWDB=0.0064513	FXX=0	LEN=1	MLLD=331.951	OALT=C	OID=.	OMAPALT=C	OPOS=11017609
chr1	11017617	11017617	G	C	0.566434	81	143	2	intronic	C1orf127	.	.	.	rs34691090	.	.	0.1992	.	0.48	.	.	.	.	.	.	.	.	.	.	.	.	399.677	snp	FAO=81	FDP=143	FR=.	FRO=62	FSAF=55	FSAR=26	FSRF=36	FSRR=26	FWDB=-0.000386559	FXX=0	LEN=1	MLLD=93.8093	OALT=C	OID=.	OMAPALT=C	OPOS=11017617
chr1	11017634	11017634	C	T	0.559441	80	143	4	intronic	C1orf127	.	.	.	rs35950437	.	.	0.1998	.	0.48	.	.	.	.	.	.	.	.	.	.	.	.	388.874	snp	FAO=80	FDP=143	FR=.	FRO=63	FSAF=54	FSAR=26	FSRF=35	FSRR=28	FWDB=0.0283194	FXX=0.0137922	LEN=1	MLLD=162.962	OALT=T	OID=.	OMAPALT=T	OPOS=11017634
chr1	11024353	11024353	A	G	0.457627	27	59	1	intronic	C1orf127	.	.	.	rs6659231	.	.	0.2489	.	0.54	.	.	.	.	.	.	.	.	.	.	.	.	112.267	snp	FAO=27	FDP=59	FR=.	FRO=32	FSAF=11	FSAR=16	FSRF=19	FSRR=13	FWDB=0.00605608	FXX=0	LEN=1	MLLD=232.135	OALT=G	OID=.	OMAPALT=G	OPOS=11024353
chr1	11024381	11024381	A	G	0.457627	27	59	2	intronic	C1orf127	.	.	.	rs6659326	.	.	.	.	0.87	.	.	.	.	.	.	.	.	.	.	.	.	112.267	snp	FAO=27	FDP=59	FR=.	FRO=32	FSAF=11	FSAR=16	FSRF=19	FSRR=13	FWDB=0.0279041	FXX=0	LEN=1	MLLD=73.1274	OALT=G	OID=.	OMAPALT=G	OPOS=11024381
chr1	11024395	11024395	T	C	0.457627	27	59	1	intronic	C1orf127	.	.	.	rs11121663	.	.	.	.	0.55	.	.	.	.	.	.	.	.	.	.	.	.	112.267	snp	FAO=27	FDP=59	FR=.	FRO=32	FSAF=11	FSAR=16	FSRF=19	FSRR=13	FWDB=0.00997972	FXX=0	LEN=1	MLLD=81.1069	OALT=C	OID=.	OMAPALT=C	OPOS=11024395
chr1	11087524	11087524	G	A	1	123	123	2	exonic	MASP2	.	synonymous SNV	MASP2:NM_006610:exon11:c.C1479T:p.S493S	rs1782455	.	.	0.833	.	0.87	.	.	.	.	.	.	.	.	.	.	.	.	1170.85	snp	FAO=123	FDP=123	FR=.	FRO=0	FSAF=48	FSAR=75	FSRF=0	FSRR=0	FWDB=0.0367044	FXX=0	LEN=1	MLLD=186.491	OALT=A	OID=.	OMAPALT=A	OPOS=11087524
chr1	11090916	11090916	C	A	1	52	52	1	exonic	MASP2	.	nonsynonymous SNV	MASP2:NM_006610:exon9:c.G1111T:p.D371Y	rs12711521	.	.	0.8147	.	0.82	.	.	0.04	D	0.748	P	0.005	N	0	P	-0.28	T	488.267	snp	FAO=52	FDP=52	FR=.	FRO=0	FSAF=18	FSAR=34	FSRF=0	FSRR=0	FWDB=0.00880778	FXX=0	LEN=1	MLLD=177.501	OALT=A	OID=.	OMAPALT=A	OPOS=11090916
chr1	11095039	11095039	C	T	1	96	96	1	intronic	MASP2	.	.	.	rs6695096	.	.	.	.	0.87	.	.	.	.	.	.	.	.	.	.	.	.	916.367	snp	FAO=96	FDP=96	FR=.	FRO=0	FSAF=49	FSAR=47	FSRF=0	FSRR=0	FWDB=0.0224276	FXX=0	LEN=1	MLLD=177.619	OALT=T	OID=.	OMAPALT=T	OPOS=11095039
chr1	11105542	11105542	C	T	0.403846	21	52	1	exonic	MASP2	.	nonsynonymous SNV	MASP2:NM_006610:exon4:c.G467A:p.C156Y,MASP2:NM_139208:exon4:c.G467A:p.C156Y	rs41307788	.	.	0.0097	.	0.0099	.	.	0	D	1	D	0	D	1	D	-5.76	D	78.056	snp	FAO=21	FDP=52	FR=.	FRO=31	FSAF=15	FSAR=6	FSRF=14	FSRR=17	FWDB=-0.0520331	FXX=0	LEN=1	MLLD=76.1378	OALT=T	OID=.	OMAPALT=T	OPOS=11105542
chr1	11128001	11128001	A	G	1	97	97	1	intronic	EXOSC10	.	.	.	rs2791657	.	.	.	.	0.79	.	.	.	.	.	.	.	.	.	.	.	.	928.465	snp	FAO=97	FDP=97	FR=.	FRO=0	FSAF=46	FSAR=51	FSRF=0	FSRR=0	FWDB=0.0083371	FXX=0	LEN=1	MLLD=195.954	OALT=G	OID=.	OMAPALT=G	OPOS=11128001
chr1	11128654	11128654	G	A	0.510638	48	94	1	intronic	EXOSC10	.	.	.	rs2791655	.	.	0.7124	.	0.8	.	.	.	.	.	.	.	.	.	.	.	.	224.551	snp	FAO=50	FDP=96	FR=.	FRO=46	FSAF=26	FSAR=24	FSRF=18	FSRR=28	FWDB=0.0148012	FXX=0	LEN=1	MLLD=174.824	OALT=A	OID=.	OMAPALT=A	OPOS=11128654
chr1	11132217	11132217	G	A	1	52	52	1	exonic	EXOSC10	.	synonymous SNV	EXOSC10:NM_002685:exon19:c.C2094T:p.R698R,EXOSC10:NM_001001998:exon20:c.C2169T:p.R723R	rs1130683	.	.	0.738	.	0.81	.	.	.	.	.	.	.	.	.	.	.	.	488.268	snp	FAO=52	FDP=52	FR=.	FRO=0	FSAF=24	FSAR=28	FSRF=0	FSRR=0	FWDB=-0.0101452	FXX=0	LEN=1	MLLD=220.514	OALT=A	OID=.	OMAPALT=A	OPOS=11132217
chr1	11141187	11141187	C	G	1	95	95	2	exonic	EXOSC10	.	synonymous SNV	EXOSC10:NM_001001998:exon11:c.G1389C:p.P463P,EXOSC10:NM_002685:exon11:c.G1389C:p.P463P	rs2258621	.	.	0.7614	.	0.94	.	.	.	.	.	.	.	.	.	.	.	.	904.418	snp	FAO=95	FDP=95	FR=.	FRO=0	FSAF=63	FSAR=32	FSRF=0	FSRR=0	FWDB=0.0379202	FXX=0	LEN=1	MLLD=59.3173	OALT=G	OID=.	OMAPALT=G	OPOS=11141187
chr1	11181985	11181985	G	A	0.519608	53	102	2	intronic	MTOR	.	.	.	rs41274510	.	.	0.0307	.	0.036	.	.	.	.	.	.	.	.	.	.	.	.	242.296	snp	FAO=53	FDP=102	FR=.	FRO=49	FSAF=21	FSAR=32	FSRF=27	FSRR=22	FWDB=0.00504294	FXX=0	LEN=1	MLLD=56.8196	OALT=A	OID=.	OMAPALT=A	OPOS=11181985
chr1	11187893	11187893	T	C	0.985294	67	68	1	intronic	MTOR	.	.	.	rs1770344	.	.	0.9997	.	1	.	.	.	.	.	.	.	.	.	.	.	.	626.479	snp	FAO=67	FDP=68	FR=.	FRO=1	FSAF=32	FSAR=35	FSRF=0	FSRR=1	FWDB=-0.0221419	FXX=0	LEN=1	MLLD=159.268	OALT=C	OID=.	OMAPALT=C	OPOS=11187893
chr1	11205058	11205058	C	T	1	181	181	1	exonic	MTOR	.	synonymous SNV	MTOR:NM_004958:exon33:c.G4731A:p.A1577A	rs1057079	.	.	0.735	.	0.82	.	.	.	.	.	.	.	.	.	.	.	.	1730.83	snp	FAO=181	FDP=181	FR=.	FRO=0	FSAF=92	FSAR=89	FSRF=0	FSRR=0	FWDB=0.0260018	FXX=0	LEN=1	MLLD=71.9567	OALT=T	OID=.	OMAPALT=T	OPOS=11205058
chr1	11288758	11288758	G	A	0.561404	32	57	1	exonic	MTOR	.	synonymous SNV	MTOR:NM_004958:exon19:c.C2997T:p.N999N	rs1064261	.	.	0.7287	.	0.92	.	.	.	.	.	.	.	.	.	.	.	.	162.056	snp	FAO=32	FDP=57	FR=.	FRO=25	FSAF=10	FSAR=22	FSRF=10	FSRR=15	FWDB=0.0132916	FXX=0	LEN=1	MLLD=104.522	OALT=A	OID=.	OMAPALT=A	OPOS=11288758
chr1	11301714	11301714	A	G	0.5	31	62	1	exonic	MTOR	.	synonymous SNV	MTOR:NM_004958:exon10:c.T1437C:p.D479D	rs1135172	.	.	0.7285	.	0.88	.	.	.	.	.	.	.	.	.	.	.	.	139.966	snp	FAO=31	FDP=62	FR=.	FRO=31	FSAF=14	FSAR=17	FSRF=10	FSRR=21	FWDB=-0.0212681	FXX=0	LEN=1	MLLD=250.649	OALT=G	OID=.	OMAPALT=G	OPOS=11301714
chr1	11561593	11561593	G	A	1	37	37	2	exonic	PTCHD2	.	nonsynonymous SNV	PTCHD2:NM_020780:exon2:c.G544A:p.G182S	rs2817580	.	.	0.6342	.	0.67	.	.	0.62	T	0.008	B	.	.	1	P	1.99	T	351.114	snp	FAO=37	FDP=37	FR=.	FRO=0	FSAF=19	FSAR=18	FSRF=0	FSRR=0	FWDB=0.0466834	FXX=0	LEN=1	MLLD=368.889	OALT=A	OID=.	OMAPALT=A	OPOS=11561593
chr1	11575375	11575375	T	A	0.986842	75	76	1	intronic	PTCHD2	.	.	.	rs2594318	.	.	0.6339	.	0.68	.	.	.	.	.	.	.	.	.	.	.	.	721.876	snp	FAO=77	FDP=77	FR=.	FRO=0	FSAF=46	FSAR=31	FSRF=0	FSRR=0	FWDB=-0.0419219	FXX=0	LEN=1	MLLD=115.705	OALT=A	OID=.	OMAPALT=A	OPOS=11575375
chr1	11579470	11579470	G	A	1	185	185	1	exonic	PTCHD2	.	nonsynonymous SNV	PTCHD2:NM_020780:exon8:c.G1948A:p.A650T	rs2072994	.	.	0.6157	.	0.74	.	.	0.46	T	0.004	B	0.603	N	1	P	-2.47	D	1769.57	snp	FAO=185	FDP=185	FR=.	FRO=0	FSAF=117	FSAR=68	FSRF=0	FSRR=0	FWDB=0.0438241	FXX=0	LEN=1	MLLD=166.276	OALT=A	OID=.	OMAPALT=A	OPOS=11579470
chr1	11596620	11596620	C	A	0.255208	49	192	3	exonic	PTCHD2	.	synonymous SNV	PTCHD2:NM_020780:exon21:c.C4056A:p.T1352T	.	.	.	.	.	.	.	.	.	.	.	.	.	.	1	D	.	.	84.2087	snp	FAO=49	FDP=192	FR=.	FRO=143	FSAF=25	FSAR=24	FSRF=82	FSRR=61	FWDB=-0.0127768	FXX=0	LEN=1	MLLD=314.665	OALT=A	OID=.	OMAPALT=A	OPOS=11596620
chr1	11708736	11708736	T	C	0.473988	82	173	1	UTR3	FBXO2	NM_012168:c.*15A>G	.	.	rs1055547	.	.	0.7477	.	0.8	.	.	.	.	.	.	.	.	.	.	.	.	331.267	snp	FAO=82	FDP=173	FR=.	FRO=91	FSAF=36	FSAR=46	FSRF=52	FSRR=39	FWDB=-0.0196661	FXX=0	LEN=1	MLLD=77.1077	OALT=C	OID=.	OMAPALT=C	OPOS=11708736
chr1	11710561	11710561	T	G	0.337838	25	74	2	exonic	FBXO2	.	nonsynonymous SNV	FBXO2:NM_012168:exon2:c.A353C:p.K118T	rs9614	.	.	0.1923	.	0.5	.	.	0.09	T	0.998	D	0.013	N	0.09	P	1.46	T	72.5307	snp	FAO=25	FDP=74	FR=.	FRO=49	FSAF=14	FSAR=11	FSRF=14	FSRR=35	FWDB=-0.0105302	FXX=0	LEN=1	MLLD=105.597	OALT=G	OID=.	OMAPALT=G	OPOS=11710561
chr1	11710779	11710779	-	GCG	0.5	13	26	1	exonic	FBXO2	.	nonframeshift insertion	FBXO2:NM_012168:exon2:c.134_135insCGC:p.A45delinsAA	rs148874459	.	ID=COSM1180447;OCCURENCE=1(prostate)	0.119	.	0.46	.	.	.	.	.	.	.	.	.	.	.	.	33.7014	ins	FAO=14	FDP=24	FR=.	FRO=10	FSAF=7	FSAR=7	FSRF=3	FSRR=7	FWDB=-0.0473089	FXX=0.11107	LEN=3	MLLD=115.614	OALT=GCG	OID=.	OMAPALT=CGCG	OPOS=11710780
chr1	11718742	11718742	C	T	0.472973	35	74	5	intronic	FBXO44	.	.	.	rs543294017	.	.	.	.	0.0008	.	.	.	.	.	.	.	.	.	.	.	.	146.486	snp	FAO=35	FDP=74	FR=.	FRO=39	FSAF=22	FSAR=13	FSRF=25	FSRR=14	FWDB=-0.00486873	FXX=0	LEN=1	MLLD=197.196	OALT=T	OID=.	OMAPALT=T	OPOS=11718742
chr1	11728912	11728912	A	C	0.492647	67	136	2	exonic	FBXO6	.	nonsynonymous SNV	FBXO6:NM_018438:exon2:c.A197C:p.K66T	.	.	.	.	.	.	.	.	0.6	T	0.177	B	0.03	N	1	N	2.03	T	284.758	snp	FAO=67	FDP=136	FR=.	FRO=69	FSAF=40	FSAR=27	FSRF=44	FSRR=25	FWDB=0.0251496	FXX=0	LEN=1	MLLD=80.4115	OALT=C	OID=.	OMAPALT=C	OPOS=11728912
chr1	11766424	11766424	C	T	0.43	43	100	2	exonic	DRAXIN	.	nonsynonymous SNV	DRAXIN:NM_198545:exon2:c.C109T:p.L37F	rs11121804	.	.	0.1587	.	0.29	.	.	0.6	T	0.571	P	0.17	N	1	P	0.89	T	162.5	snp	FAO=43	FDP=99	FR=.	FRO=56	FSAF=12	FSAR=31	FSRF=20	FSRR=36	FWDB=-0.0234683	FXX=0.009999	LEN=1	MLLD=52.2564	OALT=T	OID=.	OMAPALT=T	OPOS=11766424
chr1	11771988	11771988	A	G	0.521739	24	46	4	exonic	DRAXIN	.	synonymous SNV	DRAXIN:NM_198545:exon4:c.A723G:p.L241L	rs17037327	.	.	0.1319	.	0.16	.	.	.	.	.	.	.	.	.	.	.	.	115.272	snp	FAO=24	FDP=46	FR=.	FRO=22	FSAF=7	FSAR=17	FSRF=8	FSRR=14	FWDB=-0.0106468	FXX=0.0212721	LEN=1	MLLD=72.8604	OALT=G	OID=.	OMAPALT=G	OPOS=11771988
chr1	11772340	11772340	G	A	0.483871	30	62	1	intronic	DRAXIN	.	.	.	rs2336034	.	.	.	.	0.13	.	.	.	.	.	.	.	.	.	.	.	.	131.155	snp	FAO=30	FDP=62	FR=.	FRO=32	FSAF=17	FSAR=13	FSRF=18	FSRR=14	FWDB=0.0302012	FXX=0	LEN=1	MLLD=77.2198	OALT=A	OID=.	OMAPALT=A	OPOS=11772340
chr1	11772551	11772551	G	A	0.509091	28	55	5	intronic	DRAXIN	.	.	.	.	.	.	.	.	.	.	.	.	.	.	.	.	.	.	.	.	.	122.006	snp	FAO=28	FDP=59	FR=.	FRO=31	FSAF=12	FSAR=16	FSRF=15	FSRR=16	FWDB=0.00233027	FXX=0	LEN=1	MLLD=328.133	OALT=A	OID=.	OMAPALT=A	OPOS=11772551
chr1	11779762	11779762	C	T	0.63964	71	111	1	UTR3	DRAXIN	NM_198545:c.*9C>T	.	.	rs12117076	.	.	0.3334	.	0.38	.	.	.	.	.	.	.	.	.	.	.	.	402.838	snp	FAO=71	FDP=111	FR=.	FRO=40	FSAF=32	FSAR=39	FSRF=15	FSRR=25	FWDB=-0.00441719	FXX=0	LEN=1	MLLD=200.04	OALT=T	OID=.	OMAPALT=T	OPOS=11779762
chr1	11796240	11796240	C	T	0.777778	7	9	1	UTR5	AGTRAP	NM_001040195:c.-26C>T,NM_001040194:c.-26C>T,NM_001040197:c.-26C>T,NM_020350:c.-26C>T,NM_001040196:c.-26C>T	.	.	rs6668392	.	.	0.0312	.	0.082	.	.	.	.	.	.	.	.	.	.	.	.	53.811	snp	FAO=7	FDP=9	FR=.	FRO=2	FSAF=2	FSAR=5	FSRF=0	FSRR=2	FWDB=-0.0853068	FXX=0	LEN=1	MLLD=57.6846	OALT=T	OID=.	OMAPALT=T	OPOS=11796240
chr1	11851003	11851003	G	C	0.392638	64	163	1	intronic	MTHFR	.	.	.	rs3818762	.	.	0.2685	.	0.46	.	.	.	.	.	.	.	.	.	.	.	.	207.484	snp	FAO=64	FDP=163	FR=.	FRO=99	FSAF=28	FSAR=36	FSRF=43	FSRR=56	FWDB=0.0581049	FXX=0	LEN=1	MLLD=64.6712	OALT=C	OID=.	OMAPALT=C	OPOS=11851003
chr1	11854671	11854671	C	A	0.454545	45	99	2	intronic	MTHFR	.	.	.	rs12121543	.	.	.	.	0.16	.	.	.	.	.	.	.	.	.	.	.	.	178.779	snp	FAO=45	FDP=99	FR=.	FRO=54	FSAF=23	FSAR=22	FSRF=34	FSRR=20	FWDB=0.00162799	FXX=0	LEN=1	MLLD=259.78	OALT=A	OID=.	OMAPALT=A	OPOS=11854671
chr1	11854755	11854755	G	A	0.531915	50	94	1	intronic	MTHFR	.	.	.	rs1994798	.	.	0.5876	.	0.78	.	.	.	.	.	.	.	.	.	.	.	.	233.515	snp	FAO=50	FDP=94	FR=.	FRO=44	FSAF=31	FSAR=19	FSRF=21	FSRR=23	FWDB=0.00108627	FXX=0	LEN=1	MLLD=67.754	OALT=A	OID=.	OMAPALT=A	OPOS=11854755
chr1	11884555	11884555	A	G	1	139	139	1	exonic	CLCN6	.	nonsynonymous SNV	CLCN6:NM_001256959:exon7:c.A527G:p.E176G,CLCN6:NM_001286:exon8:c.A593G:p.E198G	rs198400	.	.	0.999	.	1	.	.	1	T	0.001	B	0	N	0	P	0.63	T	1344.2	snp	FAO=141	FDP=141	FR=.	FRO=0	FSAF=76	FSAR=65	FSRF=0	FSRR=0	FWDB=-0.00334033	FXX=0	LEN=1	MLLD=347.434	OALT=G	OID=.	OMAPALT=G	OPOS=11884555
chr1	11897592	11897592	A	G	0.505618	45	89	1	intronic	CLCN6	.	.	.	rs198406	.	.	0.4063	.	0.54	.	.	.	.	.	.	.	.	.	.	.	.	201.661	snp	FAO=45	FDP=89	FR=.	FRO=44	FSAF=25	FSAR=20	FSRF=28	FSRR=16	FWDB=0.00298962	FXX=0	LEN=1	MLLD=197.699	OALT=G	OID=.	OMAPALT=G	OPOS=11897592
chr1	11983206	11983206	A	G	0.372549	19	51	3	exonic	KIAA2013	.	synonymous SNV	KIAA2013:NM_138346:exon2:c.T1374C:p.F458F	rs3795408	.	.	0.5151	.	0.83	.	.	.	.	.	.	.	.	.	.	.	.	58.1293	snp	FAO=17	FDP=47	FR=.	FRO=30	FSAF=10	FSAR=7	FSRF=14	FSRR=16	FWDB=-0.00737192	FXX=0.0961354	LEN=1	MLLD=263.598	OALT=G	OID=.	OMAPALT=G	OPOS=11983206
chr1	12009866	12009866	G	A	0.438596	25	57	4	exonic	PLOD1	.	nonsynonymous SNV	PLOD1:NM_000302:exon3:c.G205A:p.G69R	.	.	.	.	.	.	.	.	0.52	T	0.006	B	0.945	N	1	N	-0.74	T	98.9958	snp	FAO=25	FDP=57	FR=.	FRO=32	FSAF=13	FSAR=12	FSRF=15	FSRR=17	FWDB=-0.00571582	FXX=0	LEN=1	MLLD=252.633	OALT=A	OID=.	OMAPALT=A	OPOS=12009866
chr1	12009955	12009955	C	T	0.553571	31	56	1	exonic	PLOD1	.	synonymous SNV	PLOD1:NM_000302:exon3:c.C294T:p.F98F	rs7529452	.	.	0.3119	.	0.46	.	.	.	.	.	.	.	.	.	.	.	.	148.845	snp	FAO=31	FDP=56	FR=.	FRO=25	FSAF=13	FSAR=18	FSRF=13	FSRR=12	FWDB=-0.00665262	FXX=0	LEN=1	MLLD=70.8319	OALT=T	OID=.	OMAPALT=T	OPOS=12009955
chr1	12024235	12024235	C	T	0.428571	9	21	1	exonic	PLOD1	.	synonymous SNV	PLOD1:NM_000302:exon12:c.C1206T:p.N402N	rs1130529	.	.	0.321	.	0.52	.	.	.	.	.	.	.	.	.	.	.	.	41.3135	snp	FAO=9	FDP=21	FR=.	FRO=12	FSAF=7	FSAR=2	FSRF=10	FSRR=2	FWDB=-0.0551199	FXX=0	LEN=1	MLLD=57.8552	OALT=T	OID=.	OMAPALT=T	OPOS=12024235
chr1	12062205	12062205	A	G	0.518182	57	110	2	intronic	MFN2	.	.	.	rs2236057	.	.	0.6514	.	0.73	.	.	.	.	.	.	.	.	.	.	.	.	260.811	snp	FAO=57	FDP=110	FR=.	FRO=53	FSAF=36	FSAR=21	FSRF=23	FSRR=30	FWDB=-0.106632	FXX=0	LEN=1	MLLD=62.5136	OALT=G	OID=.	OMAPALT=G	OPOS=12062205
chr1	12071680	12071680	A	G	0.614035	35	57	1	UTR3	MFN2	NM_014874:c.*58A>G,NM_001127660:c.*58A>G	.	.	rs1042842	.	.	0.6556	.	0.89	.	.	.	.	.	.	.	.	.	.	.	.	193.393	snp	FAO=35	FDP=57	FR=.	FRO=22	FSAF=16	FSAR=19	FSRF=5	FSRR=17	FWDB=0.00705408	FXX=0	LEN=1	MLLD=77.8834	OALT=G	OID=.	OMAPALT=G	OPOS=12071680
chr1	12082926	12082926	A	G	0.581395	25	43	2	exonic	MIIP	.	nonsynonymous SNV	MIIP:NM_021933:exon4:c.A499G:p.K167E	rs2295283	.	.	0.7143	.	0.83	.	.	1	T	0	B	0.201	N	1	P	2.68	T	132.038	snp	FAO=25	FDP=43	FR=.	FRO=18	FSAF=8	FSAR=17	FSRF=8	FSRR=10	FWDB=-0.0225551	FXX=0	LEN=1	MLLD=222.849	OALT=G	OID=.	OMAPALT=G	OPOS=12082926
chr1	12248942	12248942	A	G	0.979167	94	96	3	exonic	TNFRSF1B	.	synonymous SNV	TNFRSF1B:NM_001066:exon2:c.A168G:p.K56K	rs945439	.	.	0.2421	.	0.27	.	.	.	.	.	.	.	.	.	.	.	.	889.186	snp	FAO=95	FDP=95	FR=.	FRO=0	FSAF=42	FSAR=53	FSRF=0	FSRR=0	FWDB=0.0409489	FXX=0.0104156	LEN=1	MLLD=160.141	OALT=G	OID=.	OMAPALT=G	OPOS=12248942
chr1	12251765	12251765	T	G	1	32	32	1	intronic	TNFRSF1B	.	.	.	rs498906	.	.	.	.	0.34	.	.	.	.	.	.	.	.	.	.	.	.	306.366	snp	FAO=33	FDP=33	FR=.	FRO=0	FSAF=12	FSAR=21	FSRF=0	FSRR=0	FWDB=0.0239283	FXX=0	LEN=1	MLLD=78.739	OALT=G	OID=.	OMAPALT=G	OPOS=12251765
chr1	12251808	12251808	T	G	1	32	32	3	ncRNA_exonic	MIR4632	.	.	.	rs653667	.	.	0.3672	.	0.4	.	.	.	.	.	.	.	.	.	.	.	.	296.799	snp	FAO=32	FDP=32	FR=.	FRO=0	FSAF=11	FSAR=21	FSRF=0	FSRR=0	FWDB=0.0386242	FXX=0	LEN=1	MLLD=321.754	OALT=G	OID=.	OMAPALT=G	OPOS=12251808
chr1	12252955	12252955	T	G	0.992908	140	141	1	exonic	TNFRSF1B	.	nonsynonymous SNV	TNFRSF1B:NM_001066:exon6:c.T587G:p.M196R	rs1061622	.	.	0.2406	.	0.28	.	.	0.18	T	0	B	0.217	N	1	P	0.18	T	1345.99	snp	FAO=141	FDP=141	FR=.	FRO=0	FSAF=74	FSAR=67	FSRF=0	FSRR=0	FWDB=0.0169864	FXX=0	LEN=1	MLLD=134.374	OALT=G	OID=.	OMAPALT=G	OPOS=12252955
chr1	12262150	12262150	C	A	0.526316	40	76	3	exonic	TNFRSF1B	.	nonsynonymous SNV	TNFRSF1B:NM_001066:exon9:c.C1027A:p.P343T	.	.	.	.	.	.	.	.	0.02	D	0.999	D	0.014	N	1	N	-1.99	D	183.032	snp	FAO=40	FDP=76	FR=.	FRO=36	FSAF=17	FSAR=23	FSRF=15	FSRR=21	FWDB=0.0195524	FXX=0	LEN=1	MLLD=132.408	OALT=A	OID=.	OMAPALT=A	OPOS=12262150
chr1	12321247	12321247	G	T	0.459459	51	111	1	intronic	VPS13D	.	.	.	rs74819464	.	.	0.0436	.	0.05	.	.	.	.	.	.	.	.	.	.	.	.	204.238	snp	FAO=51	FDP=111	FR=.	FRO=60	FSAF=28	FSAR=23	FSRF=27	FSRR=33	FWDB=-0.00700146	FXX=0	LEN=1	MLLD=74.1938	OALT=T	OID=.	OMAPALT=T	OPOS=12321247
chr1	12418700	12418700	T	C	1	96	96	1	intronic	VPS13D	.	.	.	rs10864552	.	.	0.904	.	1	.	.	.	.	.	.	.	.	.	.	.	.	916.366	snp	FAO=96	FDP=96	FR=.	FRO=0	FSAF=46	FSAR=50	FSRF=0	FSRR=0	FWDB=0.0294863	FXX=0	LEN=1	MLLD=165.964	OALT=C	OID=.	OMAPALT=C	OPOS=12418700
chr1	12638964	12638964	T	C	0.403846	42	104	1	exonic	DHRS3	.	synonymous SNV	DHRS3:NM_004753:exon4:c.A480G:p.P160P	rs2275875	.	.	0.8564	.	0.9	.	.	.	.	.	.	.	.	.	.	.	.	144.701	snp	FAO=42	FDP=104	FR=.	FRO=62	FSAF=19	FSAR=23	FSRF=29	FSRR=33	FWDB=-0.0236622	FXX=0	LEN=1	MLLD=190.907	OALT=C	OID=.	OMAPALT=C	OPOS=12638964
chr1	12776218	12776218	A	C	1	182	182	1	exonic	AADACL3	.	unknown	UNKNOWN	rs3000860	.	.	.	.	0.92	.	.	.	.	.	.	.	.	.	.	.	.	1719.39	snp	FAO=180	FDP=180	FR=.	FRO=0	FSAF=106	FSAR=74	FSRF=0	FSRR=0	FWDB=0.00511731	FXX=0.0109884	LEN=1	MLLD=72.5714	OALT=C	OID=.	OMAPALT=C	OPOS=12776218
chr1	12776344	12776344	A	T	1	167	167	1	exonic	AADACL3	.	unknown	UNKNOWN	rs3000859	.	.	0.8313	.	0.85	.	.	1	T	0	B	.	.	0	P	3.47	T	1595.81	snp	FAO=166	FDP=166	FR=.	FRO=0	FSAF=91	FSAR=75	FSRF=0	FSRR=0	FWDB=0.0469286	FXX=0.0119041	LEN=1	MLLD=201.43	OALT=T	OID=.	OMAPALT=T	OPOS=12776344
chr1	12779516	12779516	C	A	0.447368	51	114	4	exonic	AADACL3	.	unknown	UNKNOWN	.	.	.	.	.	.	.	.	0.78	T	0.001	B	0.879	N	1	N	3.5	T	193.467	snp	FAO=51	FDP=114	FR=.	FRO=63	FSAF=25	FSAR=26	FSRF=23	FSRR=40	FWDB=-0.0578686	FXX=0	LEN=1	MLLD=42.7473	OALT=A	OID=.	OMAPALT=A	OPOS=12779516
chr1	12779560	12779560	T	C	0.986667	148	150	1	exonic	AADACL3	.	unknown	UNKNOWN	rs3010876	.	.	0.8294	.	0.94	.	.	.	.	.	.	.	.	.	.	.	.	1559.7	snp	FAO=164	FDP=164	FR=.	FRO=0	FSAF=79	FSAR=85	FSRF=0	FSRR=0	FWDB=0.0356745	FXX=0	LEN=1	MLLD=141.416	OALT=C	OID=.	OMAPALT=C	OPOS=12779560
chr1	12779618	12779618	T	C	1	56	56	1	exonic	AADACL3	.	unknown	UNKNOWN	rs3010877	.	.	0.8295	.	0.94	.	.	1	T	0	B	0	N	0	P	4.21	T	543.813	snp	FAO=57	FDP=57	FR=.	FRO=0	FSAF=34	FSAR=23	FSRF=0	FSRR=0	FWDB=0.00364543	FXX=0	LEN=1	MLLD=329.569	OALT=C	OID=.	OMAPALT=C	OPOS=12779618
chr1	12785494	12785494	G	-	#VALUE!	71;68	151	1;1	exonic	AADACL3	.	unknown	UNKNOWN	.	.	ID=COSM1333383,COSM1333384;OCCURENCE=1(central_nervous_system),1(skin),3(large_intestine)	.	.	0.0007	.	.	.	.	.	.	.	.	.	.	.	.	1276.84	del;snp	FAO=86,51	FDP=137	FR=.,.	FRO=0	FSAF=37,27	FSAR=49,24	FSRF=0	FSRR=0	FWDB=-0.0104905,-0.0102993	FXX=0.0927091	LEN=1,1	MLLD=156.713,156.279	OALT=-,T	OID=.,.	OMAPALT=T,TT	OPOS=12785494,12785494
chr1	12785494	12785494	G	T	#VALUE!	71;68	151	1;1	exonic	AADACL3	.	unknown	UNKNOWN	rs7513079	.	.	0.732	.	0.83	.	.	1	T	0.132	B	0	N	1	P	3.52	T	1276.84	del;snp	FAO=86,51	FDP=137	FR=.,.	FRO=0	FSAF=37,27	FSAR=49,24	FSRF=0	FSRR=0	FWDB=-0.0104905,-0.0102993	FXX=0.0927091	LEN=1,1	MLLD=156.713,156.279	OALT=-,T	OID=.,.	OMAPALT=T,TT	OPOS=12785494,12785494
chr1	12820870	12820870	T	C	1	45	45	3	exonic	C1orf158	.	nonsynonymous SNV	C1orf158:NM_152290:exon4:c.T571C:p.F191L	rs1132185	.	.	0.7894	.	0.92	.	.	0.58	T	0	B	0.011	N	1	P	1.17	T	423.688	snp	FAO=45	FDP=45	FR=.	FRO=0	FSAF=32	FSAR=13	FSRF=0	FSRR=0	FWDB=-0.0158695	FXX=0	LEN=1	MLLD=229.613	OALT=C	OID=.	OMAPALT=C	OPOS=12820870
chr1	12835868	12835868	T	C	0.992308	129	130	1	exonic	PRAMEF12	.	nonsynonymous SNV	PRAMEF12:NM_001080830:exon2:c.T470C:p.M157T	rs1812242	.	.	0.8035	.	0.85	.	.	0.56	T	0	B	0.017	N	1	P	5.51	T	1254.7	snp	FAO=130	FDP=130	FR=.	FRO=0	FSAF=84	FSAR=46	FSRF=0	FSRR=0	FWDB=0.00431037	FXX=0	LEN=1	MLLD=168.293	OALT=C	OID=.	OMAPALT=C	OPOS=12835868
chr1	12837634	12837634	T	A	0.990654	106	107	2	exonic	PRAMEF12	.	synonymous SNV	PRAMEF12:NM_001080830:exon3:c.T1344A:p.I448I	rs848578	.	.	0.8117	.	0.84	.	.	.	.	.	.	.	.	.	.	.	.	1016.7	snp	FAO=106	FDP=106	FR=.	FRO=0	FSAF=56	FSAR=50	FSRF=0	FSRR=0	FWDB=0.0525924	FXX=0.00934492	LEN=1	MLLD=61.4152	OALT=A	OID=.	OMAPALT=A	OPOS=12837634
chr1	12854530	12854530	C	G	1	71	71	2	exonic	PRAMEF1	.	nonsynonymous SNV	PRAMEF1:NM_023013:exon3:c.C754G:p.Q252E	rs1063776	.	.	0.856	.	0.93	.	.	1	T	0	B	0.56	N	1	P	5.57	T	673.069	snp	FAO=71	FDP=71	FR=.	FRO=0	FSAF=41	FSAR=30	FSRF=0	FSRR=0	FWDB=-0.0232582	FXX=0	LEN=1	MLLD=72.6891	OALT=G	OID=.	OMAPALT=G	OPOS=12854530
chr1	12854713	12854713	G	T	0.837838	31	37	2	intronic	PRAMEF1	.	.	.	rs11121979	.	.	.	.	0.56	.	.	.	.	.	.	.	.	.	.	.	.	235.734	snp	FAO=31	FDP=37	FR=.	FRO=6	FSAF=19	FSAR=12	FSRF=0	FSRR=6	FWDB=-0.125073	FXX=0	LEN=1	MLLD=70.4042	OALT=T	OID=.	OMAPALT=T	OPOS=12854713
chr1	12855835	12855835	C	G	1	93	93	3	exonic	PRAMEF1	.	nonsynonymous SNV	PRAMEF1:NM_001294139:exon2:c.C380G:p.A127G,PRAMEF1:NM_023013:exon4:c.C1115G:p.A372G	rs1063795	.	.	.	.	1	.	.	0.09	T	0.005	B	0	N	1	P	2.59	T	892.153	snp	FAO=94	FDP=94	FR=.	FRO=0	FSAF=67	FSAR=27	FSRF=0	FSRR=0	FWDB=0.053919	FXX=0	LEN=1	MLLD=58.2153	OALT=G	OID=.	OMAPALT=G	OPOS=12855835
chr1	12855845	12855845	G	C	1	88	88	2	exonic	PRAMEF1	.	synonymous SNV	PRAMEF1:NM_001294139:exon2:c.G390C:p.R130R,PRAMEF1:NM_023013:exon4:c.G1125C:p.R375R	rs1063797	.	.	.	.	1	.	.	.	.	.	.	.	.	.	.	.	.	893.084	snp	FAO=94	FDP=94	FR=.	FRO=0	FSAF=67	FSAR=27	FSRF=0	FSRR=0	FWDB=-0.0339662	FXX=0	LEN=1	MLLD=126.143	OALT=C	OID=.	OMAPALT=C	OPOS=12855845
chr1	12855878	12855878	A	C	0.638298	60	94	3	exonic	PRAMEF1	.	nonsynonymous SNV	PRAMEF1:NM_001294139:exon2:c.A423C:p.R141S,PRAMEF1:NM_023013:exon4:c.A1158C:p.R386S	rs1052908	.	.	.	.	0.44	.	.	0.27	T	0	B	0.182	N	1	P	3.13	T	338.382	snp	FAO=60	FDP=94	FR=.	FRO=34	FSAF=44	FSAR=16	FSRF=22	FSRR=12	FWDB=-0.00470953	FXX=0.0105252	LEN=1	MLLD=237.488	OALT=C	OID=.	OMAPALT=C	OPOS=12855878
chr1	12856087	12856087	C	T	0.444444	4	9	5	exonic	PRAMEF1	.	nonsynonymous SNV	PRAMEF1:NM_001294139:exon2:c.C632T:p.P211L,PRAMEF1:NM_023013:exon4:c.C1367T:p.P456L	rs141070565	.	.	0.0335	.	0.095	.	.	0.49	T	0.939	P	0.877	N	1	N	0.72	T	22.3031	snp	FAO=4	FDP=9	FR=.	FRO=5	FSAF=4	FSAR=0	FSRF=4	FSRR=1	FWDB=0.009597	FXX=0	LEN=1	MLLD=314.294	OALT=T	OID=.	OMAPALT=T	OPOS=12856087
chr1	12907379	12907379	T	C	0.576271	102	177	1	exonic	HNRNPCL1,HNRNPCL3,HNRNPCL4	.	nonsynonymous SNV	HNRNPCL3:NM_001146181:exon1:c.A764G:p.D255G,HNRNPCL4:NM_001302551:exon1:c.A764G:p.D255G,HNRNPCL1:NM_001013631:exon2:c.A764G:p.D255G	rs74055698	.	.	.	.	0.38	.	.	0.44	T	0.999	D	0.009	U	0.885	P	2.73	T	511.637	snp	FAO=102	FDP=177	FR=.	FRO=75	FSAF=56	FSAR=46	FSRF=52	FSRR=23	FWDB=-0.00616447	FXX=0	LEN=1	MLLD=186.203	OALT=C	OID=.	OMAPALT=C	OPOS=12907379
chr1	12907837	12907837	C	T	0.511628	264	516	2	exonic	HNRNPCL1,HNRNPCL3,HNRNPCL4	.	synonymous SNV	HNRNPCL3:NM_001146181:exon1:c.G306A:p.A102A,HNRNPCL4:NM_001302551:exon1:c.G306A:p.A102A,HNRNPCL1:NM_001013631:exon2:c.G306A:p.A102A	rs1736811	.	.	.	.	0.51	.	.	.	.	.	.	.	.	.	.	.	.	911.067	snp	FAO=207	FDP=400	FR=.	FRO=193	FSAF=110	FSAR=97	FSRF=101	FSRR=92	FWDB=-0.00636427	FXX=0	LEN=1	MLLD=163.028	OALT=T	OID=.	OMAPALT=T	OPOS=12907837
chr1	12907885	12907885	T	C	0.401186	203	506	1	exonic	HNRNPCL1,HNRNPCL3,HNRNPCL4	.	synonymous SNV	HNRNPCL3:NM_001146181:exon1:c.A258G:p.A86A,HNRNPCL4:NM_001302551:exon1:c.A258G:p.A86A,HNRNPCL1:NM_001013631:exon2:c.A258G:p.A86A	rs848418	.	.	.	.	0.96	.	.	.	.	.	.	.	.	.	.	.	.	585.969	snp	FAO=169	FDP=400	FR=.	FRO=231	FSAF=94	FSAR=75	FSRF=112	FSRR=119	FWDB=-0.0148452	FXX=0	LEN=1	MLLD=60.2462	OALT=C	OID=.	OMAPALT=C	OPOS=12907885
chr1	12908080	12908080	C	T	0.230769	48	208	3	exonic	HNRNPCL1,HNRNPCL3,HNRNPCL4	.	synonymous SNV	HNRNPCL3:NM_001146181:exon1:c.G63A:p.G21G,HNRNPCL4:NM_001302551:exon1:c.G63A:p.G21G,HNRNPCL1:NM_001013631:exon2:c.G63A:p.G21G	rs41279490	.	.	0.0013	.	0.2	.	.	.	.	.	.	.	.	.	.	.	.	66.719	snp	FAO=48	FDP=210	FR=.	FRO=162	FSAF=31	FSAR=17	FSRF=68	FSRR=94	FWDB=-0.00902157	FXX=0	LEN=1	MLLD=55.7453	OALT=T	OID=.	OMAPALT=T	OPOS=12908080
chr1	12908130	12908130	C	T	0.239437	51	213	1	exonic	HNRNPCL1,HNRNPCL3,HNRNPCL4	.	nonsynonymous SNV	HNRNPCL3:NM_001146181:exon1:c.G13A:p.V5I,HNRNPCL4:NM_001302551:exon1:c.G13A:p.V5I,HNRNPCL1:NM_001013631:exon2:c.G13A:p.V5I	rs41279492	.	.	0.012	.	0.19	.	.	0.35	T	0.644	P	0.224	N	0.997	N	2.78	T	77.1626	snp	FAO=51	FDP=213	FR=.	FRO=162	FSAF=31	FSAR=20	FSRF=67	FSRR=95	FWDB=-0.00275615	FXX=0	LEN=1	MLLD=176.681	OALT=T	OID=.	OMAPALT=T	OPOS=12908130
chr1	12908234	12908234	C	T	0.39899	79	198	1	UTR5	HNRNPCL1,HNRNPCL3	NM_001013631:c.-92G>A;NM_001146181:c.-92G>A	.	.	rs12568448	.	.	.	.	0.011	.	.	.	.	.	.	.	.	.	.	.	.	258.59	snp	FAO=79	FDP=198	FR=.	FRO=119	FSAF=30	FSAR=49	FSRF=55	FSRR=64	FWDB=-0.00638437	FXX=0	LEN=1	MLLD=252.027	OALT=T	OID=.	OMAPALT=T	OPOS=12908234
chr1	12908236	12908236	G	T	0.237374	47	198	4	UTR5	HNRNPCL1	NM_001013631:c.-94C>A	.	.	rs1736809	.	.	.	.	0.022	.	.	.	.	.	.	.	.	.	.	.	.	67.154	snp	FAO=46	FDP=197	FR=.	FRO=151	FSAF=26	FSAR=20	FSRF=58	FSRR=93	FWDB=-0.00741194	FXX=0.00505025	LEN=1	MLLD=328.042	OALT=T	OID=.	OMAPALT=T	OPOS=12908236
chr1	12918819	12918819	C	T	0.610619	69	113	1	intronic	PRAMEF2	.	.	.	rs9659511	.	.	0.1364	.	0.32	.	.	.	.	.	.	.	.	.	.	.	.	374.62	snp	FAO=70	FDP=114	FR=.	FRO=44	FSAF=46	FSAR=24	FSRF=25	FSRR=19	FWDB=0.0161241	FXX=0	LEN=1	MLLD=342.836	OALT=T	OID=.	OMAPALT=T	OPOS=12918819
chr1	12918891	12918891	A	C	0.303279	37	122	1	exonic	PRAMEF2	.	synonymous SNV	PRAMEF2:NM_023014:exon2:c.A27C:p.L9L	rs77229081	.	.	0.0432	.	0.24	.	.	.	.	.	.	.	.	.	.	.	.	88.1275	snp	FAO=37	FDP=122	FR=.	FRO=85	FSAF=24	FSAR=13	FSRF=45	FSRR=40	FWDB=-0.01748	FXX=0.00812942	LEN=1	MLLD=159.179	OALT=C	OID=.	OMAPALT=C	OPOS=12918891
chr1	12918963	12918963	G	T	0.322034	38	118	3	exonic	PRAMEF2	.	nonsynonymous SNV	PRAMEF2:NM_023014:exon2:c.G99T:p.R33S	rs9661554	.	.	0.1135	.	0.14	.	.	0.43	T	0.843	P	0.355	N	1	P	3.6	T	97.9445	snp	FAO=38	FDP=118	FR=.	FRO=80	FSAF=19	FSAR=19	FSRF=46	FSRR=34	FWDB=-0.0154639	FXX=0	LEN=1	MLLD=215.158	OALT=T	OID=.	OMAPALT=T	OPOS=12918963
chr1	12919064	12919064	T	G	0.637584	95	149	1	exonic	PRAMEF2	.	nonsynonymous SNV	PRAMEF2:NM_023014:exon2:c.T200G:p.V67G	rs3204790	.	.	0.1507	.	0.33	.	.	1	T	0	B	0	N	1	P	3.72	T	547.976	snp	FAO=96	FDP=149	FR=.	FRO=53	FSAF=41	FSAR=55	FSRF=36	FSRR=17	FWDB=0.0913455	FXX=0.00666622	LEN=1	MLLD=148.374	OALT=G	OID=.	OMAPALT=G	OPOS=12919064
chr1	12919079	12919079	C	G	0.373333	56	150	1	exonic	PRAMEF2	.	nonsynonymous SNV	PRAMEF2:NM_023014:exon2:c.C215G:p.T72R	rs9659529	.	.	0.1117	.	0.16	.	.	0.35	T	0.758	P	0	N	1	P	2.79	T	173.515	snp	FAO=56	FDP=149	FR=.	FRO=93	FSAF=21	FSAR=35	FSRF=56	FSRR=37	FWDB=-0.00785966	FXX=0.00666622	LEN=1	MLLD=289.58	OALT=G	OID=.	OMAPALT=G	OPOS=12919079
chr1	12919111	12919111	G	A	0.263514	39	148	2	exonic	PRAMEF2	.	nonsynonymous SNV	PRAMEF2:NM_023014:exon2:c.G247A:p.E83K	rs9728577	.	.	0.0389	.	0.23	.	.	0.05	D	0.012	B	0.467	N	1	N	3.61	T	73.9347	snp	FAO=39	FDP=147	FR=.	FRO=108	FSAF=19	FSAR=20	FSRF=56	FSRR=52	FWDB=0.0372767	FXX=0.0067563	LEN=1	MLLD=63.8529	OALT=A	OID=.	OMAPALT=A	OPOS=12919111
chr1	12919173	12919173	A	G	0.636364	91	143	1	intronic	PRAMEF2	.	.	.	rs9308464	.	.	0.1335	.	0.34	.	.	.	.	.	.	.	.	.	.	.	.	511.287	snp	FAO=91	FDP=142	FR=.	FRO=51	FSAF=37	FSAR=54	FSRF=34	FSRR=17	FWDB=-0.02415	FXX=0.00699252	LEN=1	MLLD=269.176	OALT=G	OID=.	OMAPALT=G	OPOS=12919173
chr1	12919872	12919872	T	G	0.341772	27	79	2	exonic	PRAMEF2	.	nonsynonymous SNV	PRAMEF2:NM_023014:exon3:c.T612G:p.I204M	rs3204798	.	.	0.045	.	0.23	.	.	0.11	T	0.002	B	0.135	N	1	N	5.31	T	78.8967	snp	FAO=27	FDP=79	FR=.	FRO=52	FSAF=11	FSAR=16	FSRF=23	FSRR=29	FWDB=0.00196931	FXX=0	LEN=1	MLLD=144.639	OALT=G	OID=.	OMAPALT=G	OPOS=12919872
chr1	12919891	12919891	G	T	0.341772	27	79	2	exonic	PRAMEF2	.	stopgain	PRAMEF2:NM_023014:exon3:c.G631T:p.E211X	rs75411676	.	.	0.0449	.	0.23	.	.	0.06	T	.	.	0.611	N	1	A	.	.	78.897	snp	FAO=27	FDP=79	FR=.	FRO=52	FSAF=11	FSAR=16	FSRF=22	FSRR=30	FWDB=-0.00994326	FXX=0	LEN=1	MLLD=185.222	OALT=T	OID=.	OMAPALT=T	OPOS=12919891
chr1	12919928	12919928	A	G	0.494565	91	184	3	exonic	PRAMEF2	.	nonsynonymous SNV	PRAMEF2:NM_023014:exon3:c.A668G:p.K223R	rs72472698	.	.	0.1124	.	0.14	.	.	0.55	T	0.935	P	0.016	N	1	P	2.36	T	384.481	snp	FAO=91	FDP=184	FR=.	FRO=93	FSAF=36	FSAR=55	FSRF=32	FSRR=61	FWDB=0.0279243	FXX=0	LEN=1	MLLD=53.688	OALT=G	OID=.	OMAPALT=G	OPOS=12919928
chr1	12919934	12919934	A	G	0.594595	110	185	1	exonic	PRAMEF2	.	nonsynonymous SNV	PRAMEF2:NM_023014:exon3:c.A674G:p.Y225C	rs3204805	.	.	0.1461	.	0.31	.	.	0.02	D	0.022	B	0.014	N	1	P	2.48	T	568.882	snp	FAO=110	FDP=185	FR=.	FRO=75	FSAF=41	FSAR=69	FSRF=27	FSRR=48	FWDB=0.0147563	FXX=0	LEN=1	MLLD=77.2125	OALT=G	OID=.	OMAPALT=G	OPOS=12919934
chr1	12919963	12919963	T	G	0.487179	95	195	3	exonic	PRAMEF2	.	nonsynonymous SNV	PRAMEF2:NM_023014:exon3:c.T703G:p.C235G	rs72472699	.	.	.	.	0.16	.	.	0.14	T	0	B	0.012	N	1	P	2.5	T	394.064	snp	FAO=95	FDP=195	FR=.	FRO=100	FSAF=37	FSAR=58	FSRF=31	FSRR=69	FWDB=-0.0503451	FXX=0	LEN=1	MLLD=62.5234	OALT=G	OID=.	OMAPALT=G	OPOS=12919963
chr1	12920067	12920067	C	G	0.535948	82	153	2	exonic	PRAMEF2	.	synonymous SNV	PRAMEF2:NM_023014:exon3:c.C807G:p.L269L	rs17038709	.	.	0.1139	.	0.14	.	.	.	.	.	.	.	.	.	.	.	.	380.791	snp	FAO=82	FDP=153	FR=.	FRO=71	FSAF=30	FSAR=52	FSRF=22	FSRR=49	FWDB=0.0134997	FXX=0	LEN=1	MLLD=338.345	OALT=G	OID=.	OMAPALT=G	OPOS=12920067
chr1	12921110	12921110	A	G	0.595238	25	42	2	exonic	PRAMEF2	.	nonsynonymous SNV	PRAMEF2:NM_023014:exon4:c.A901G:p.T301A	rs12139546	.	.	0.1127	.	0.14	.	.	0.11	T	0.776	P	0	D	1	P	0.69	T	136.058	snp	FAO=25	FDP=42	FR=.	FRO=17	FSAF=17	FSAR=8	FSRF=11	FSRR=6	FWDB=0.00281654	FXX=0	LEN=1	MLLD=104.987	OALT=G	OID=.	OMAPALT=G	OPOS=12921110
chr1	12921127	12921127	A	G	0.619048	26	42	1	exonic	PRAMEF2	.	synonymous SNV	PRAMEF2:NM_023014:exon4:c.A918G:p.L306L	rs12139549	.	.	0.2555	.	0.43	.	.	.	.	.	.	.	.	.	.	.	.	146.522	snp	FAO=26	FDP=42	FR=.	FRO=16	FSAF=18	FSAR=8	FSRF=10	FSRR=6	FWDB=-0.012323	FXX=0	LEN=1	MLLD=85.9652	OALT=G	OID=.	OMAPALT=G	OPOS=12921127
chr1	12921132	12921132	A	G	0.595238	25	42	1	exonic	PRAMEF2	.	nonsynonymous SNV	PRAMEF2:NM_023014:exon4:c.A923G:p.E308G	rs12139550	.	.	0.1117	.	0.14	.	.	0.06	T	0.38	B	0.328	N	1	P	0.79	T	136.076	snp	FAO=25	FDP=42	FR=.	FRO=17	FSAF=17	FSAR=8	FSRF=11	FSRR=6	FWDB=-0.00412811	FXX=0	LEN=1	MLLD=346.473	OALT=G	OID=.	OMAPALT=G	OPOS=12921132
chr1	12921332	12921333	TG	CA	#VALUE!	38;17	86	1;1	exonic	PRAMEF2	.	nonframeshift substitution	PRAMEF2:NM_023014:exon4:c.1123_1124CA	.	.	.	.	.	.	.	.	.	.	.	.	.	.	.	.	.	.	303.985	mnp;snp	FAO=38,18	FDP=87	FR=.,.	FRO=31	FSAF=17,1	FSAR=21,17	FSRF=22	FSRR=9	FWDB=-0.0237687,-0.0234517	FXX=0	LEN=2,1	MLLD=164.503,133.175	OALT=CA,C	OID=.,.	OMAPALT=CA,CG	OPOS=12921332,12921332
chr1	13183032	13183032	C	T	0.440678	130	295	1	exonic	HNRNPCL2	.	nonsynonymous SNV	HNRNPCL2:NM_001136561:exon2:c.G841A:p.E281K	rs55971446	.	.	0.0368	.	0.07	.	.	.	.	.	.	.	.	.	.	.	.	483.339	snp	FAO=132	FDP=297	FR=.	FRO=165	FSAF=76	FSAR=56	FSRF=95	FSRR=70	FWDB=0.0124471	FXX=0	LEN=1	MLLD=288.691	OALT=T	OID=.	OMAPALT=T	OPOS=13183032
chr1	13183439	13183439	T	C	0.484076	76	157	1	exonic	HNRNPCL2	.	nonsynonymous SNV	HNRNPCL2:NM_001136561:exon2:c.A434G:p.H145R	rs28713604	.	.	.	.	0.82	.	.	.	.	.	.	.	.	.	.	.	.	315.595	snp	FAO=76	FDP=157	FR=.	FRO=81	FSAF=48	FSAR=28	FSRF=37	FSRR=44	FWDB=-0.0110234	FXX=0	LEN=1	MLLD=103.155	OALT=C	OID=.	OMAPALT=C	OPOS=13183439
chr1	13802325	13802325	T	C	1	44	44	2	exonic	LRRC38	.	nonsynonymous SNV	LRRC38:NM_001010847:exon2:c.A874G:p.K292E	rs3013105	.	.	.	.	0.62	.	.	1	T	0	B	0.083	N	1	P	0.28	T	412.473	snp	FAO=44	FDP=44	FR=.	FRO=0	FSAF=18	FSAR=26	FSRF=0	FSRR=0	FWDB=-0.0015867	FXX=0	LEN=1	MLLD=294.171	OALT=C	OID=.	OMAPALT=C	OPOS=13802325
chr1	13910417	13910417	C	T	1	51	51	7	exonic	PDPN	.	synonymous SNV	PDPN:NM_006474:exon1:c.C117T:p.P39P,PDPN:NM_198389:exon1:c.C117T:p.P39P	rs355025	.	.	0.328	.	0.7	.	.	.	.	.	.	.	.	.	.	.	.	481.193	snp	FAO=51	FDP=51	FR=.	FRO=0	FSAF=39	FSAR=12	FSRF=0	FSRR=0	FWDB=0.0210232	FXX=0	LEN=1	MLLD=244.94	OALT=T	OID=.	OMAPALT=T	OPOS=13910417
chr1	13940864	13940864	C	G	1	90	90	1	exonic	PDPN	.	nonsynonymous SNV	PDPN:NM_001006624:exon5:c.C314G:p.A105G,PDPN:NM_001006625:exon5:c.C314G:p.A105G,PDPN:NM_006474:exon5:c.C668G:p.A223G,PDPN:NM_198389:exon5:c.C668G:p.A223G	rs2486188	.	.	0.9548	.	1	.	.	1	T	0	B	0.018	N	1	P	2.71	T	869.66	snp	FAO=90	FDP=90	FR=.	FRO=0	FSAF=31	FSAR=59	FSRF=0	FSRR=0	FWDB=-0.0291101	FXX=0	LEN=1	MLLD=95.7266	OALT=G	OID=.	OMAPALT=G	OPOS=13940864
chr1	14059395	14059395	T	C	0.5	23	46	2	intronic	PRDM2	.	.	.	rs33969518	.	.	0.2259	.	0.35	.	.	.	.	.	.	.	.	.	.	.	.	105.087	snp	FAO=23	FDP=46	FR=.	FRO=23	FSAF=16	FSAR=7	FSRF=6	FSRR=17	FWDB=0.0399387	FXX=0	LEN=1	MLLD=182.786	OALT=C	OID=.	OMAPALT=C	OPOS=14059395
chr1	14143003	14143003	A	G	0.979167	47	48	1	exonic	PRDM2	.	nonsynonymous SNV	PRDM2:NM_001135610:exon7:c.A593G:p.Q198R	rs1046331	.	.	0.8436	.	0.93	.	.	0.49	T	0	B	.	.	1	P	0.56	T	470.948	snp	FAO=52	FDP=53	FR=.	FRO=1	FSAF=25	FSAR=27	FSRF=0	FSRR=1	FWDB=0.0102822	FXX=0	LEN=1	MLLD=174.043	OALT=G	OID=.	OMAPALT=G	OPOS=14143003
chr1	15541537	15541537	C	T	1	53	53	1	UTR5	TMEM51	NM_001136217:c.-47C>T,NM_001136216:c.-47C>T,NM_001136218:c.-47C>T,NM_018022:c.-47C>T	.	.	rs3753314	.	.	0.87	.	0.98	.	.	.	.	.	.	.	.	.	.	.	.	497.847	snp	FAO=53	FDP=53	FR=.	FRO=0	FSAF=19	FSAR=34	FSRF=0	FSRR=0	FWDB=0.0188794	FXX=0	LEN=1	MLLD=76.8742	OALT=T	OID=.	OMAPALT=T	OPOS=15541537
chr1	15541607	15541607	T	C	0.465517	27	58	1	exonic	TMEM51	.	synonymous SNV	TMEM51:NM_001136217:exon2:c.T24C:p.N8N,TMEM51:NM_018022:exon2:c.T24C:p.N8N,TMEM51:NM_001136216:exon3:c.T24C:p.N8N,TMEM51:NM_001136218:exon3:c.T24C:p.N8N	rs3820065	.	.	0.1687	.	0.33	.	.	.	.	.	.	.	.	.	.	.	.	113.829	snp	FAO=27	FDP=58	FR=.	FRO=31	FSAF=6	FSAR=21	FSRF=13	FSRR=18	FWDB=-0.0243189	FXX=0	LEN=1	MLLD=88.7946	OALT=C	OID=.	OMAPALT=C	OPOS=15541607
chr1	15546077	15546077	G	A	0.522124	59	113	1	exonic	TMEM51	.	synonymous SNV	TMEM51:NM_001136217:exon3:c.G600A:p.P200P,TMEM51:NM_018022:exon3:c.G600A:p.P200P,TMEM51:NM_001136216:exon4:c.G600A:p.P200P,TMEM51:NM_001136218:exon4:c.G600A:p.P200P	rs3753313	.	.	0.3535	.	0.37	.	.	.	.	.	.	.	.	.	.	.	.	268.867	snp	FAO=59	FDP=113	FR=.	FRO=54	FSAF=22	FSAR=37	FSRF=24	FSRR=30	FWDB=0.0230738	FXX=0	LEN=1	MLLD=170.443	OALT=A	OID=.	OMAPALT=A	OPOS=15546077
chr1	15616139	15616139	G	A	0.579365	73	126	1	exonic	FHAD1	.	nonsynonymous SNV	FHAD1:NM_052929:exon4:c.G545A:p.R182H	rs486557	.	.	.	.	0.37	.	.	0.2	T	0	B	0.344	N	1	P	0.88	T	370.299	snp	FAO=73	FDP=126	FR=.	FRO=53	FSAF=47	FSAR=26	FSRF=38	FSRR=15	FWDB=-0.0467688	FXX=0	LEN=1	MLLD=79.6764	OALT=A	OID=.	OMAPALT=A	OPOS=15616139
chr1	15616183	15616183	T	C	0.585366	72	123	2	intronic	FHAD1	.	.	.	rs487338	.	.	.	.	0.62	.	.	.	.	.	.	.	.	.	.	.	.	368.965	snp	FAO=72	FDP=123	FR=.	FRO=51	FSAF=47	FSAR=25	FSRF=38	FSRR=13	FWDB=-0.0141889	FXX=0	LEN=1	MLLD=166.113	OALT=C	OID=.	OMAPALT=C	OPOS=15616183
chr1	15687059	15687059	A	G	0.48	48	100	2	exonic	FHAD1	.	nonsynonymous SNV	FHAD1:NM_052929:exon21:c.A2756G:p.E919G	rs4661330	.	.	0.2832	.	0.3	.	.	0.02	D	1	D	.	.	0	P	1.72	T	203.102	snp	FAO=48	FDP=100	FR=.	FRO=52	FSAF=11	FSAR=37	FSRF=21	FSRR=31	FWDB=-0.0840119	FXX=0	LEN=1	MLLD=64.4779	OALT=G	OID=.	OMAPALT=G	OPOS=15687059
chr1	15723843	15723843	G	A	1	108	108	1	exonic	FHAD1	.	synonymous SNV	FHAD1:NM_052929:exon31:c.G4173A:p.L1391L	rs2294490	.	.	0.462	.	0.47	.	.	.	.	.	.	.	.	.	.	.	.	1045.94	snp	FAO=109	FDP=109	FR=.	FRO=0	FSAF=42	FSAR=67	FSRF=0	FSRR=0	FWDB=0.00787209	FXX=0	LEN=1	MLLD=241.899	OALT=A	OID=.	OMAPALT=A	OPOS=15723843
chr1	15768997	15768997	C	T	0.543478	100	184	1	exonic	CTRC	.	synonymous SNV	CTRC:NM_007272:exon4:c.C285T:p.D95D	rs41307798	.	.	0.0345	.	0.059	.	.	0	D	.	.	.	.	1	N	.	.	469.115	snp	FAO=100	FDP=184	FR=.	FRO=84	FSAF=50	FSAR=50	FSRF=29	FSRR=55	FWDB=-0.00265867	FXX=0	LEN=1	MLLD=109.635	OALT=T	OID=.	OMAPALT=T	OPOS=15768997
chr1	15769876	15769876	-	C	0.934783	43	46	2	intronic	CTRC	.	.	.	rs35149641	.	.	1	.	1	.	.	.	.	.	.	.	.	.	.	.	.	254.897	ins	FAO=46	FDP=46	FR=.	FRO=0	FSAF=29	FSAR=17	FSRF=0	FSRR=0	FWDB=0.116825	FXX=0	LEN=1	MLLD=22.0148	OALT=C	OID=.	OMAPALT=GC	OPOS=15769877
chr1	15770101	15770101	C	A	0.511111	23	45	1	intronic	CTRC	.	.	.	rs10803384	.	.	0.2326	.	0.23	.	.	.	.	.	.	.	.	.	.	.	.	107.273	snp	FAO=23	FDP=45	FR=.	FRO=22	FSAF=13	FSAR=10	FSRF=14	FSRR=8	FWDB=-0.00430208	FXX=0	LEN=1	MLLD=68.9631	OALT=A	OID=.	OMAPALT=A	OPOS=15770101
chr1	15812432	15812432	A	G	0.994475	180	181	1	exonic	CELA2B	.	nonsynonymous SNV	CELA2B:NM_015849:exon6:c.A530G:p.Q177R	rs6429745	.	.	0.9998	.	1	.	.	0.37	T	0	B	0.305	N	1	P	-2.38	D	1711.92	snp	FAO=179	FDP=179	FR=.	FRO=0	FSAF=101	FSAR=78	FSRF=0	FSRR=0	FWDB=0.00830816	FXX=0.0110491	LEN=1	MLLD=181.268	OALT=G	OID=.	OMAPALT=G	OPOS=15812432
chr1	15813751	15813751	C	T	1	76	76	1	intronic	CELA2B	.	.	.	rs2011159	.	.	1	.	1	.	.	.	.	.	.	.	.	.	.	.	.	722.95	snp	FAO=76	FDP=76	FR=.	FRO=0	FSAF=57	FSAR=19	FSRF=0	FSRR=0	FWDB=-0.0221724	FXX=0	LEN=1	MLLD=65.6675	OALT=T	OID=.	OMAPALT=T	OPOS=15813751
chr1	15959886	15959886	C	G	0.477273	21	44	1	intronic	DDI2	.	.	.	rs3795762	.	.	0.5897	.	0.91	.	.	.	.	.	.	.	.	.	.	.	.	92.2316	snp	FAO=21	FDP=44	FR=.	FRO=23	FSAF=21	FSAR=0	FSRF=23	FSRR=0	FWDB=-0.0133106	FXX=0	LEN=1	MLLD=64.623	OALT=G	OID=.	OMAPALT=G	OPOS=15959886
chr1	16053391	16053391	A	T	0.361111	13	36	1	intronic	PLEKHM2	.	.	.	.	.	.	.	.	.	.	.	.	.	.	.	.	.	.	.	.	.	45.3549	snp	FAO=13	FDP=36	FR=.	FRO=23	FSAF=10	FSAR=3	FSRF=13	FSRR=10	FWDB=-0.0195902	FXX=0	LEN=1	MLLD=71.2569	OALT=T	OID=.	OMAPALT=T	OPOS=16053391
chr1	16059217	16059217	C	T	0.5	33	66	1	exonic	PLEKHM2	.	synonymous SNV	PLEKHM2:NM_015164:exon19:c.C2916T:p.I972I	rs367782869	.	.	0.0002	.	0.0002	.	.	.	.	.	.	.	.	.	.	.	.	156.248	snp	FAO=34	FDP=67	FR=.	FRO=33	FSAF=19	FSAR=15	FSRF=19	FSRR=14	FWDB=0.00189144	FXX=0.0147037	LEN=1	MLLD=260.242	OALT=T	OID=.	OMAPALT=T	OPOS=16059217
chr1	16096934	16096934	C	T	0.45	9	20	6	exonic	FBLIM1	.	nonsynonymous SNV	FBLIM1:NM_001024216:exon2:c.C281T:p.S94F,FBLIM1:NM_001024215:exon5:c.C572T:p.S191F,FBLIM1:NM_017556:exon6:c.C572T:p.S191F	rs10927851	.	.	0.7119	.	0.83	.	.	0.73	T	0.997	D	0.059	N	0.025	P	0.93	T	40.6599	snp	FAO=9	FDP=21	FR=.	FRO=12	FSAF=3	FSAR=6	FSRF=9	FSRR=3	FWDB=0.0201748	FXX=0	LEN=1	MLLD=41.6008	OALT=T	OID=.	OMAPALT=T	OPOS=16096934
chr1	16101217	16101217	C	T	0.552632	63	114	1	exonic	FBLIM1	.	synonymous SNV	FBLIM1:NM_001024216:exon3:c.C525T:p.C175C,FBLIM1:NM_001024215:exon6:c.C816T:p.C272C,FBLIM1:NM_017556:exon7:c.C816T:p.C272C	rs41268337	.	.	0.092	.	0.12	.	.	.	.	.	.	.	.	.	.	.	.	304.31	snp	FAO=63	FDP=114	FR=.	FRO=51	FSAF=32	FSAR=31	FSRF=24	FSRR=27	FWDB=0.00863052	FXX=0	LEN=1	MLLD=161.848	OALT=T	OID=.	OMAPALT=T	OPOS=16101217
chr1	16272250	16272250	A	G	0.46875	30	64	1	exonic	ZBTB17	.	synonymous SNV	ZBTB17:NM_001242884:exon5:c.T375C:p.A125A,ZBTB17:NM_001287603:exon6:c.T621C:p.A207A,ZBTB17:NM_001287604:exon6:c.T393C:p.A131A,ZBTB17:NM_003443:exon6:c.T621C:p.A207A	rs848217	.	.	0.4872	.	0.72	.	.	.	.	.	.	.	.	.	.	.	.	125.637	snp	FAO=30	FDP=64	FR=.	FRO=34	FSAF=20	FSAR=10	FSRF=18	FSRR=16	FWDB=-0.0074646	FXX=0	LEN=1	MLLD=101.44	OALT=G	OID=.	OMAPALT=G	OPOS=16272250
chr1	16342237	16342237	A	G	1	44	44	1	exonic	HSPB7	.	synonymous SNV	HSPB7:NM_014424:exon3:c.T351C:p.T117T	rs1739840	.	.	0.5851	.	0.76	.	.	.	.	.	.	.	.	.	.	.	.	412.473	snp	FAO=44	FDP=44	FR=.	FRO=0	FSAF=11	FSAR=33	FSRF=0	FSRR=0	FWDB=-0.032232	FXX=0	LEN=1	MLLD=303.384	OALT=G	OID=.	OMAPALT=G	OPOS=16342237
chr1	16344360	16344360	A	G	1	24	24	1	exonic	HSPB7	.	synonymous SNV	HSPB7:NM_014424:exon1:c.T99C:p.A33A	rs732286	.	.	0.5851	.	0.76	.	.	.	.	.	.	.	.	.	.	.	.	220.868	snp	FAO=24	FDP=24	FR=.	FRO=0	FSAF=20	FSAR=4	FSRF=0	FSRR=0	FWDB=0.0248824	FXX=0	LEN=1	MLLD=319.986	OALT=G	OID=.	OMAPALT=G	OPOS=16344360
chr1	16344402	16344402	G	A	1	23	23	2	exonic	HSPB7	.	synonymous SNV	HSPB7:NM_014424:exon1:c.C57T:p.S19S	rs945416	.	.	0.5848	.	0.76	.	.	.	.	.	.	.	.	.	.	.	.	210.671	snp	FAO=23	FDP=23	FR=.	FRO=0	FSAF=19	FSAR=4	FSRF=0	FSRR=0	FWDB=0.0574985	FXX=0	LEN=1	MLLD=65.2927	OALT=A	OID=.	OMAPALT=A	OPOS=16344402
chr1	16344494	16344494	G	A	1	22	22	3	UTR5	HSPB7	NM_014424:c.-36C>T	.	.	rs1572381	.	.	0.5848	.	0.76	.	.	0.25	T	0.072	B	0.51	N	0	P	.	.	200.919	snp	FAO=22	FDP=22	FR=.	FRO=0	FSAF=18	FSAR=4	FSRF=0	FSRR=0	FWDB=0.000842547	FXX=0	LEN=1	MLLD=51.8103	OALT=A	OID=.	OMAPALT=A	OPOS=16344494
chr1	16351275	16351275	A	G	1	5	5	1	exonic	CLCNKA	.	nonsynonymous SNV	CLCNKA:NM_001042704:exon4:c.A247G:p.R83G,CLCNKA:NM_004070:exon4:c.A247G:p.R83G	rs10927887	.	.	0.5521	.	0.77	.	.	0.3	T	0	B	0.728	N	0.99	P	-3.05	D	49.4328	snp	FAO=6	FDP=6	FR=.	FRO=0	FSAF=2	FSAR=4	FSRF=0	FSRR=0	FWDB=0.0519263	FXX=0	LEN=1	MLLD=235.862	OALT=G	OID=.	OMAPALT=G	OPOS=16351275
chr1	16356501	16356501	G	A	1	88	88	1	exonic	CLCNKA	.	nonsynonymous SNV	CLCNKA:NM_001257139:exon13:c.G1210A:p.A404T,CLCNKA:NM_001042704:exon14:c.G1339A:p.A447T,CLCNKA:NM_004070:exon14:c.G1339A:p.A447T	rs1805152	.	.	0.5443	.	0.77	.	.	0.17	T	0.006	B	0.019	N	0.984	P	-3.11	D	816.046	snp	FAO=85	FDP=85	FR=.	FRO=0	FSAF=33	FSAR=52	FSRF=0	FSRR=0	FWDB=0.0624042	FXX=0.034087	LEN=1	MLLD=65.1568	OALT=A	OID=.	OMAPALT=A	OPOS=16356501
chr1	16356583	16356583	C	T	1	85	85	1	intronic	CLCNKA	.	.	.	rs3737218	.	.	0.3897	.	0.66	.	.	.	.	.	.	.	.	.	.	.	.	780.262	snp	FAO=82	FDP=82	FR=.	FRO=0	FSAF=30	FSAR=52	FSRF=0	FSRR=0	FWDB=0.0105109	FXX=0.03529	LEN=1	MLLD=226.43	OALT=T	OID=.	OMAPALT=T	OPOS=16356583
chr1	16358685	16358685	C	G	1	7	7	1	intronic	CLCNKA	.	.	.	rs6669935	.	.	0.5671	.	0.97	.	.	.	.	.	.	.	.	.	.	.	.	61.4032	snp	FAO=7	FDP=7	FR=.	FRO=0	FSAF=7	FSAR=0	FSRF=0	FSRR=0	FWDB=0.0139048	FXX=0	LEN=1	MLLD=77.4859	OALT=G	OID=.	OMAPALT=G	OPOS=16358685
chr1	16370899	16370899	G	A	0.650794	41	63	4	intronic	CLCNKB	.	.	.	rs945394	.	.	.	.	0.69	.	.	.	.	.	.	.	.	.	.	.	.	237.331	snp	FAO=41	FDP=63	FR=.	FRO=22	FSAF=24	FSAR=17	FSRF=13	FSRR=9	FWDB=-0.00323985	FXX=0	LEN=1	MLLD=258.887	OALT=A	OID=.	OMAPALT=A	OPOS=16370899
chr1	16371067	16371067	G	T	0.544118	37	68	1	exonic	CLCNKB	.	nonsynonymous SNV	CLCNKB:NM_000085:exon2:c.G80T:p.R27L	rs2015352	.	.	0.6422	.	0.76	.	.	0.22	T	0.468	P	0.094	N	0	P	-1.92	D	180.768	snp	FAO=37	FDP=68	FR=.	FRO=31	FSAF=17	FSAR=20	FSRF=14	FSRR=17	FWDB=0.0887283	FXX=0	LEN=1	MLLD=82.0566	OALT=T	OID=.	OMAPALT=T	OPOS=16371067
chr1	16372003	16372003	G	C	0.441379	64	145	1	intronic	CLCNKB	.	.	.	rs6604910	.	.	0.6429	.	0.75	.	.	.	.	.	.	.	.	.	.	.	.	239.506	snp	FAO=64	FDP=145	FR=.	FRO=81	FSAF=32	FSAR=32	FSRF=33	FSRR=48	FWDB=-0.00586902	FXX=0	LEN=1	MLLD=65.0513	OALT=C	OID=.	OMAPALT=C	OPOS=16372003
chr1	16373124	16373124	A	G	1	82	82	1	exonic	CLCNKB	.	synonymous SNV	CLCNKB:NM_000085:exon4:c.A324G:p.S108S	rs5257	.	.	0.8117	.	0.99	.	.	.	.	.	.	.	.	.	.	.	.	799.592	snp	FAO=84	FDP=84	FR=.	FRO=0	FSAF=50	FSAR=34	FSRF=0	FSRR=0	FWDB=0.0323768	FXX=0.0117633	LEN=1	MLLD=187.621	OALT=G	OID=.	OMAPALT=G	OPOS=16373124
chr1	16374533	16374533	G	C	0.737864	76	103	3	exonic	CLCNKB	.	synonymous SNV	CLCNKB:NM_000085:exon5:c.G492C:p.G164G	rs2014562	.	.	0.9364	.	1	.	.	.	.	.	.	.	.	.	.	.	.	528.694	snp	FAO=78	FDP=102	FR=.	FRO=24	FSAF=16	FSAR=62	FSRF=24	FSRR=0	FWDB=0.0108077	FXX=0.0097078	LEN=1	MLLD=281.569	OALT=C	OID=.	OMAPALT=C	OPOS=16374533
chr1	16374994	16374994	C	T	1	53	53	5	intronic	CLCNKB	.	.	.	rs1889788	.	.	.	.	0.99	.	.	.	.	.	.	.	.	.	.	.	.	497.848	snp	FAO=53	FDP=53	FR=.	FRO=0	FSAF=33	FSAR=20	FSRF=0	FSRR=0	FWDB=0.00846412	FXX=0	LEN=1	MLLD=248.827	OALT=T	OID=.	OMAPALT=T	OPOS=16374994
chr1	16375063	16375064	CA	GC	1	54	54	1	exonic	CLCNKB	.	nonframeshift substitution	CLCNKB:NM_000085:exon7:c.641_642GC	rs71493533	.	.	.	.	0.8	.	.	.	.	.	.	.	.	.	.	.	.	508.512	mnp	FAO=54	FDP=54	FR=.	FRO=0	FSAF=33	FSAR=21	FSRF=0	FSRR=0	FWDB=-0.0151127	FXX=0	LEN=2	MLLD=219.326	OALT=GC	OID=.	OMAPALT=GC	OPOS=16375063
chr1	16375354	16375354	C	T	0.978723	92	94	2	UTR5	CLCNKB	NM_001165945:c.-113C>T	.	.	rs9442227	.	.	.	.	0.99	.	.	.	.	.	.	.	.	.	.	.	.	842.492	snp	FAO=92	FDP=94	FR=.	FRO=2	FSAF=50	FSAR=42	FSRF=1	FSRR=1	FWDB=-0.0122488	FXX=0	LEN=1	MLLD=67.1532	OALT=T	OID=.	OMAPALT=T	OPOS=16375354
chr1	16375936	16375936	G	T	0.392857	22	56	3	intronic	CLCNKB	.	.	.	.	.	.	.	.	.	.	.	.	.	.	.	.	.	.	.	.	.	77.8451	snp	FAO=22	FDP=56	FR=.	FRO=34	FSAF=11	FSAR=11	FSRF=11	FSRR=23	FWDB=0.00770346	FXX=0	LEN=1	MLLD=53.8961	OALT=T	OID=.	OMAPALT=T	OPOS=16375936
chr1	16376191	16376191	C	T	1	57	57	1	exonic	CLCNKB	.	nonsynonymous SNV	CLCNKB:NM_001165945:exon2:c.C353T:p.A118V,CLCNKB:NM_000085:exon9:c.C860T:p.A287V	rs7367494	.	.	.	.	1	.	.	0.52	T	0.003	B	0.65	N	1	P	-3.17	D	543.522	snp	FAO=57	FDP=57	FR=.	FRO=0	FSAF=38	FSAR=19	FSRF=0	FSRR=0	FWDB=0.000382782	FXX=0	LEN=1	MLLD=136.284	OALT=T	OID=.	OMAPALT=T	OPOS=16376191
chr1	16376232	16376232	A	T	1	59	59	4	intronic	CLCNKB	.	.	.	rs59924562	.	.	.	.	0.99	.	.	.	.	.	.	.	.	.	.	.	.	568.238	snp	FAO=59	FDP=59	FR=.	FRO=0	FSAF=38	FSAR=21	FSRF=0	FSRR=0	FWDB=0.000286283	FXX=0	LEN=1	MLLD=103.247	OALT=T	OID=.	OMAPALT=T	OPOS=16376232
chr1	16376239	16376239	C	-	0.881356	52	59	6	intronic	CLCNKB	.	.	.	rs34589727	.	.	.	.	1	.	.	.	.	.	.	.	.	.	.	.	.	246.162	del	FAO=58	FDP=59	FR=.	FRO=1	FSAF=37	FSAR=21	FSRF=1	FSRR=0	FWDB=0.0848211	FXX=0	LEN=1	MLLD=15.0466	OALT=-	OID=.	OMAPALT=T	OPOS=16376239
chr1	16376278	16376278	G	A	1	59	59	3	intronic	CLCNKB	.	.	.	rs7365182	.	.	0.9355	.	1	.	.	.	.	.	.	.	.	.	.	.	.	568.241	snp	FAO=59	FDP=59	FR=.	FRO=0	FSAF=38	FSAR=21	FSRF=0	FSRR=0	FWDB=3.20226e-05	FXX=0	LEN=1	MLLD=239.925	OALT=A	OID=.	OMAPALT=A	OPOS=16376278
chr1	16376319	16376319	T	C	1	57	57	1	exonic	CLCNKB	.	synonymous SNV	CLCNKB:NM_001165945:exon3:c.T369C:p.C123C,CLCNKB:NM_000085:exon10:c.T876C:p.C292C	rs7368151	.	.	0.9353	.	1	.	.	.	.	.	.	.	.	.	.	.	.	543.521	snp	FAO=57	FDP=57	FR=.	FRO=0	FSAF=35	FSAR=22	FSRF=0	FSRR=0	FWDB=-0.0526191	FXX=0	LEN=1	MLLD=81.0652	OALT=C	OID=.	OMAPALT=C	OPOS=16376319
chr1	16380196	16380196	T	C	1	199	199	1	exonic	CLCNKB	.	nonsynonymous SNV	CLCNKB:NM_001165945:exon9:c.T1178C:p.M393T,CLCNKB:NM_000085:exon16:c.T1685C:p.M562T	rs5253	.	.	0.9844	.	0.98	.	.	0.44	T	0	B	0.986	N	1	P	-2.2	D	1915.86	snp	FAO=199	FDP=199	FR=.	FRO=0	FSAF=104	FSAR=95	FSRF=0	FSRR=0	FWDB=0.0218556	FXX=0	LEN=1	MLLD=93.0028	OALT=C	OID=.	OMAPALT=C	OPOS=16380196
chr1	16380243	16380243	A	G	1	190	190	2	exonic	CLCNKB	.	nonsynonymous SNV	CLCNKB:NM_001165945:exon9:c.A1225G:p.K409E,CLCNKB:NM_000085:exon16:c.A1732G:p.K578E	rs2275166	.	.	0.6503	.	0.82	.	.	0.46	T	0	B	0.034	N	1	P	-2.28	D	1832.26	snp	FAO=190	FDP=190	FR=.	FRO=0	FSAF=95	FSAR=95	FSRF=0	FSRR=0	FWDB=-0.0158372	FXX=0	LEN=1	MLLD=181.777	OALT=G	OID=.	OMAPALT=G	OPOS=16380243
chr1	16380252	16380252	C	T	0.910053	172	189	4	exonic	CLCNKB	.	synonymous SNV	CLCNKB:NM_001165945:exon9:c.C1234T:p.L412L,CLCNKB:NM_000085:exon16:c.C1741T:p.L581L	rs2275167	.	.	0.6278	.	0.8	.	.	.	.	.	.	.	.	.	.	.	.	1488.58	snp	FAO=180	FDP=189	FR=.	FRO=9	FSAF=85	FSAR=95	FSRF=8	FSRR=1	FWDB=0.0390641	FXX=0	LEN=1	MLLD=45.7284	OALT=T	OID=.	OMAPALT=T	OPOS=16380252
chr1	16382086	16382086	C	T	1	32	32	3	intronic	CLCNKB	.	.	.	rs2297727	.	.	.	.	0.8	.	.	.	.	.	.	.	.	.	.	.	.	296.799	snp	FAO=32	FDP=32	FR=.	FRO=0	FSAF=20	FSAR=12	FSRF=0	FSRR=0	FWDB=0.0121669	FXX=0	LEN=1	MLLD=187.566	OALT=T	OID=.	OMAPALT=T	OPOS=16382086
chr1	16383448	16383448	A	C	1	5	5	1	UTR3	CLCNKB	NM_000085:c.*37A>C,NM_001165945:c.*37A>C	.	.	rs10803415	.	.	.	.	0.97	.	.	.	.	.	.	.	.	.	.	.	.	38.3456	snp	FAO=5	FDP=5	FR=.	FRO=0	FSAF=1	FSAR=4	FSRF=0	FSRR=0	FWDB=-0.0164732	FXX=0	LEN=1	MLLD=63.8416	OALT=C	OID=.	OMAPALT=C	OPOS=16383448
chr1	16384868	16384868	G	A	0.72619	61	84	1	UTR3	FAM131C	NM_182623:c.*64C>T	.	.	rs12756288	.	.	.	.	0.011	.	.	.	.	.	.	.	.	.	.	.	.	394.409	snp	FAO=61	FDP=84	FR=.	FRO=23	FSAF=20	FSAR=41	FSRF=5	FSRR=18	FWDB=-0.0018749	FXX=0.0232531	LEN=1	MLLD=55.8976	OALT=A	OID=.	OMAPALT=A	OPOS=16384868
chr1	16384986	16384986	G	T	0.617225	258	418	4	exonic	FAM131C	.	synonymous SNV	FAM131C:NM_182623:exon7:c.C789A:p.L263L	rs28496958	.	.	.	.	0.48	.	.	.	.	.	.	.	.	.	.	.	.	1332.8	snp	FAO=247	FDP=398	FR=.	FRO=151	FSAF=132	FSAR=115	FSRF=93	FSRR=58	FWDB=0.00855119	FXX=0.00499988	LEN=1	MLLD=101.922	OALT=T	OID=.	OMAPALT=T	OPOS=16384986
chr1	16384998	16384999	GG	CA	0.618705	258	417	6	exonic	FAM131C	.	nonframeshift substitution	FAM131C:NM_182623:exon7:c.776_777TG	.	.	.	.	.	0.26	.	.	.	.	.	.	.	.	.	.	.	.	1364.04	mnp	FAO=248	FDP=393	FR=.	FRO=145	FSAF=123	FSAR=125	FSRF=94	FSRR=51	FWDB=-0.00284499	FXX=0.0174996	LEN=2	MLLD=327.179	OALT=CA	OID=.	OMAPALT=CA	OPOS=16384998
chr1	16385042	16385042	G	A	0.636145	264	415	1	exonic	FAM131C	.	nonsynonymous SNV	FAM131C:NM_182623:exon7:c.C733T:p.R245W	rs77667563	.	.	.	.	0.47	.	.	0.06	T	0.995	D	0.005	N	1	P	2.42	T	1401.24	snp	FAO=253	FDP=398	FR=.	FRO=145	FSAF=118	FSAR=135	FSRF=93	FSRR=52	FWDB=0.010212	FXX=0.00499988	LEN=1	MLLD=199.599	OALT=A	OID=.	OMAPALT=A	OPOS=16385042
chr1	16385980	16385980	G	A	0.971831	69	71	3	intronic	FAM131C	.	.	.	rs3884058	.	.	0.7496	.	0.86	.	.	.	.	.	.	.	.	.	.	.	.	653.228	snp	FAO=69	FDP=69	FR=.	FRO=0	FSAF=40	FSAR=29	FSRF=0	FSRR=0	FWDB=-0.0304784	FXX=0.0416609	LEN=1	MLLD=183.781	OALT=A	OID=.	OMAPALT=A	OPOS=16385980
chr1	16386008	16386008	T	C	0.985507	68	69	2	exonic	FAM131C	.	synonymous SNV	FAM131C:NM_182623:exon6:c.A543G:p.Q181Q	rs2863452	.	.	.	.	0.87	.	.	.	.	.	.	.	.	.	.	.	.	651.663	snp	FAO=69	FDP=70	FR=.	FRO=1	FSAF=39	FSAR=30	FSRF=1	FSRR=0	FWDB=-0.0174413	FXX=0	LEN=1	MLLD=55.2298	OALT=C	OID=.	OMAPALT=C	OPOS=16386008
chr1	16386416	16386416	G	A	0.989899	98	99	1	exonic	FAM131C	.	synonymous SNV	FAM131C:NM_182623:exon5:c.C399T:p.D133D	rs9442230	.	.	0.7568	.	0.87	.	.	.	.	.	.	.	.	.	.	.	.	943.536	snp	FAO=100	FDP=100	FR=.	FRO=0	FSAF=37	FSAR=63	FSRF=0	FSRR=0	FWDB=-0.0149287	FXX=0	LEN=1	MLLD=205.268	OALT=A	OID=.	OMAPALT=A	OPOS=16386416
chr1	16386447	16386447	G	C	0.969072	94	97	2	exonic	FAM131C	.	nonsynonymous SNV	FAM131C:NM_182623:exon5:c.C368G:p.P123R	rs11576236	.	.	.	.	0.98	.	.	0.74	T	0	B	0.666	N	1	P	1.61	T	903.696	snp	FAO=98	FDP=99	FR=.	FRO=1	FSAF=35	FSAR=63	FSRF=1	FSRR=0	FWDB=0.0305721	FXX=0	LEN=1	MLLD=50.3453	OALT=C	OID=.	OMAPALT=C	OPOS=16386447
chr1	16386495	16386495	C	T	1	93	93	1	exonic	FAM131C	.	nonsynonymous SNV	FAM131C:NM_182623:exon5:c.G320A:p.R107Q	rs71510977	.	.	.	.	0.8	.	.	1	T	1	D	0.001	N	0.06	P	2.77	T	882.279	snp	FAO=93	FDP=93	FR=.	FRO=0	FSAF=30	FSAR=63	FSRF=0	FSRR=0	FWDB=0.0605308	FXX=0	LEN=1	MLLD=324.11	OALT=T	OID=.	OMAPALT=T	OPOS=16386495
chr1	16388556	16388556	C	T	1	80	80	1	intronic	FAM131C	.	.	.	rs2863455	.	.	0.6526	.	0.83	.	.	.	.	.	.	.	.	.	.	.	.	773.391	snp	FAO=80	FDP=80	FR=.	FRO=0	FSAF=36	FSAR=44	FSRF=0	FSRR=0	FWDB=0.0289675	FXX=0	LEN=1	MLLD=214.307	OALT=T	OID=.	OMAPALT=T	OPOS=16388556
chr1	16388565	16388565	C	G	1	80	80	2	intronic	FAM131C	.	.	.	rs7524413	.	.	0.4137	.	0.78	.	.	.	.	.	.	.	.	.	.	.	.	773.351	snp	FAO=80	FDP=80	FR=.	FRO=0	FSAF=36	FSAR=44	FSRF=0	FSRR=0	FWDB=0.0154234	FXX=0	LEN=1	MLLD=199.178	OALT=G	OID=.	OMAPALT=G	OPOS=16388565
chr1	16388646	16388646	T	C	1	83	83	1	exonic	FAM131C	.	synonymous SNV	FAM131C:NM_182623:exon4:c.A216G:p.R72R	rs2863456	.	.	0.8712	.	0.91	.	.	.	.	.	.	.	.	.	.	.	.	786.116	snp	FAO=83	FDP=83	FR=.	FRO=0	FSAF=36	FSAR=47	FSRF=0	FSRR=0	FWDB=-0.00954681	FXX=0	LEN=1	MLLD=210.358	OALT=C	OID=.	OMAPALT=C	OPOS=16388646
chr1	16464336	16464336	C	T	0.333333	3	9	4	intronic	EPHA2	.	.	.	.	.	.	.	.	.	.	.	.	.	.	.	.	.	.	.	.	.	15.3579	snp	FAO=3	FDP=9	FR=.	FRO=6	FSAF=0	FSAR=3	FSRF=4	FSRR=2	FWDB=-0.00797717	FXX=0	LEN=1	MLLD=294.881	OALT=T	OID=.	OMAPALT=T	OPOS=16464336
chr1	16464450	16464450	G	T	0.666667	4	6	4	exonic	EPHA2	.	nonsynonymous SNV	EPHA2:NM_004431:exon5:c.C1210A:p.P404T	.	.	.	.	.	.	.	.	0.01	D	0.615	P	0	D	1	D	-0.33	T	24.0806	snp	FAO=4	FDP=6	FR=.	FRO=2	FSAF=0	FSAR=4	FSRF=1	FSRR=1	FWDB=-0.0280923	FXX=0	LEN=1	MLLD=383.625	OALT=T	OID=.	OMAPALT=T	OPOS=16464450
chr1	16464842	16464842	C	A	0.414286	58	140	3	exonic	EPHA2	.	nonsynonymous SNV	EPHA2:NM_004431:exon4:c.G907T:p.G303C	.	.	.	.	.	.	.	.	0	D	1	D	0.001	D	1	D	-0.02	T	203.391	snp	FAO=58	FDP=140	FR=.	FRO=82	FSAF=16	FSAR=42	FSRF=29	FSRR=53	FWDB=0.0144543	FXX=0	LEN=1	MLLD=326.464	OALT=A	OID=.	OMAPALT=A	OPOS=16464842
chr1	16528218	16528218	G	T	1	63	63	4	intronic	ARHGEF19	.	.	.	rs6676143	.	.	0.4884	.	0.71	.	.	.	.	.	.	.	.	.	.	.	.	593.889	snp	FAO=63	FDP=63	FR=.	FRO=0	FSAF=29	FSAR=34	FSRF=0	FSRR=0	FWDB=0.0120315	FXX=0	LEN=1	MLLD=367.559	OALT=T	OID=.	OMAPALT=T	OPOS=16528218
chr1	16533831	16533834	ATTC	-	0.725806	90	124	0	intronic	ARHGEF19	.	.	.	rs149715516	.	.	.	.	0.86	.	.	.	.	.	.	.	.	.	.	.	.	15	del	.	.	FR=.	.	.	.	.	.	.	.	LEN=4	.	OALT=-	OID=.	OMAPALT=A	OPOS=16533831
chr1	16641899	16641899	C	T	1	46	46	2	exonic	FBXO42	.	synonymous SNV	FBXO42:NM_018994:exon2:c.G15A:p.S5S	rs2273311	.	.	0.3973	.	0.68	.	.	.	.	.	.	.	.	.	.	.	.	435.336	snp	FAO=46	FDP=46	FR=.	FRO=0	FSAF=16	FSAR=30	FSRF=0	FSRR=0	FWDB=-0.0242903	FXX=0	LEN=1	MLLD=273.836	OALT=T	OID=.	OMAPALT=T	OPOS=16641899
chr1	16730308	16730308	G	T	0.416667	30	72	1	exonic	SPATA21	.	nonsynonymous SNV	SPATA21:NM_198546:exon10:c.C915A:p.H305Q	rs41269193	.	.	0.0678	.	0.096	.	.	0.28	T	0.257	B	0.98	N	0.983	N	1.03	T	126.402	snp	FAO=33	FDP=75	FR=.	FRO=42	FSAF=20	FSAR=13	FSRF=26	FSRR=16	FWDB=0.00836514	FXX=0	LEN=1	MLLD=290.163	OALT=T	OID=.	OMAPALT=T	OPOS=16730308
chr1	16730582	16730582	C	G	0.485437	50	103	2	intronic	SPATA21	.	.	.	rs17419150	.	.	0.3634	.	0.69	.	.	.	.	.	.	.	.	.	.	.	.	211.703	snp	FAO=50	FDP=103	FR=.	FRO=53	FSAF=34	FSAR=16	FSRF=33	FSRR=20	FWDB=-0.0363579	FXX=0	LEN=1	MLLD=258.679	OALT=G	OID=.	OMAPALT=G	OPOS=16730582
chr1	16736546	16736546	C	T	1	50	50	1	intronic	SPATA21	.	.	.	rs10907226	.	.	0.6541	.	0.92	.	.	.	.	.	.	.	.	.	.	.	.	484.597	snp	FAO=50	FDP=50	FR=.	FRO=0	FSAF=32	FSAR=18	FSRF=0	FSRR=0	FWDB=-0.00667543	FXX=0	LEN=1	MLLD=233.388	OALT=T	OID=.	OMAPALT=T	OPOS=16736546
chr1	16890320	16890320	T	C	0.240642	90	374	1	UTR3	NBPF1	NM_017940:c.*118A>G	.	.	rs3900707	.	.	.	.	.	.	.	.	.	.	.	.	.	.	.	.	.	128.022	snp	FAO=90	FDP=375	FR=.	FRO=285	FSAF=51	FSAR=39	FSRF=177	FSRR=108	FWDB=0.0333714	FXX=0	LEN=1	MLLD=69.4141	OALT=C	OID=.	OMAPALT=C	OPOS=16890320
chr1	16890421	16890421	G	A	0.206089	88	427	2	UTR3	NBPF1	NM_017940:c.*17C>T	.	.	rs2990549	.	.	.	.	0.48	.	.	.	.	.	.	.	.	.	.	.	.	89.7312	snp	FAO=84	FDP=399	FR=.	FRO=315	FSAF=53	FSAR=31	FSRF=186	FSRR=129	FWDB=-0.0183017	FXX=0.00249994	LEN=1	MLLD=109.329	OALT=A	OID=.	OMAPALT=A	OPOS=16890421
chr1	16890428	16890428	T	A	0.273364	117	428	1	UTR3	NBPF1	NM_017940:c.*10A>T	.	.	rs3900708	.	.	0.1431	.	0.46	.	.	.	.	.	.	.	.	.	.	.	.	185.908	snp	FAO=107	FDP=400	FR=.	FRO=293	FSAF=61	FSAR=46	FSRF=179	FSRR=114	FWDB=-0.0018114	FXX=0	LEN=1	MLLD=332.138	OALT=A	OID=.	OMAPALT=A	OPOS=16890428
chr1	16890441	16890441	C	T	0.149184	64	429	1	exonic	NBPF1	.	unknown	UNKNOWN	rs3863779	.	.	0.1202	.	0.31	.	.	.	.	.	.	.	.	.	.	.	.	17.0468	snp	FAO=56	FDP=400	FR=.	FRO=344	FSAF=33	FSAR=23	FSRF=207	FSRR=137	FWDB=-0.0303722	FXX=0	LEN=1	MLLD=69.4058	OALT=T	OID=.	OMAPALT=T	OPOS=16890441
chr1	16890484	16890484	G	C	0.149533	64	428	1	exonic	NBPF1	.	unknown	UNKNOWN	rs12117084	.	.	.	.	0.41	.	.	.	.	.	.	.	.	.	.	.	.	22.0853	snp	FAO=59	FDP=400	FR=.	FRO=341	FSAF=35	FSAR=24	FSRF=195	FSRR=146	FWDB=-0.0468122	FXX=0	LEN=1	MLLD=74.5536	OALT=C	OID=.	OMAPALT=C	OPOS=16890484
chr1	16890598	16890598	T	A	0.405627	346	853	1	exonic	NBPF1	.	unknown	UNKNOWN	rs2990550	.	.	.	.	0.52	.	.	.	.	.	.	.	.	.	.	.	.	597.885	snp	FAO=171	FDP=400	FR=.	FRO=229	FSAF=77	FSAR=94	FSRF=110	FSRR=119	FWDB=-0.000884882	FXX=0	LEN=1	MLLD=199.063	OALT=A	OID=.	OMAPALT=A	OPOS=16890598
chr1	16890602	16890602	T	G	0.198124	169	853	2	exonic	NBPF1	.	unknown	UNKNOWN	rs2990551	.	.	.	.	0.43	.	.	.	.	.	.	.	.	.	.	.	.	103.802	snp	FAO=88	FDP=400	FR=.	FRO=312	FSAF=39	FSAR=49	FSRF=148	FSRR=164	FWDB=-0.0026645	FXX=0	LEN=1	MLLD=207.566	OALT=G	OID=.	OMAPALT=G	OPOS=16890602
chr1	16890639	16890639	C	T	0.449531	383	852	1	exonic	NBPF1	.	unknown	UNKNOWN	rs1043750	.	.	.	.	0.48	.	.	.	.	.	.	.	.	.	.	.	.	613.808	snp	FAO=173	FDP=400	FR=.	FRO=227	FSAF=82	FSAR=91	FSRF=111	FSRR=116	FWDB=-0.00564876	FXX=0	LEN=1	MLLD=193.913	OALT=T	OID=.	OMAPALT=T	OPOS=16890639
chr1	16890644	16890644	C	T	0.293632	249	848	1	exonic	NBPF1	.	unknown	UNKNOWN	rs2992339	.	.	.	.	0.5	.	.	.	.	.	.	.	.	.	.	.	.	322.448	snp	FAO=132	FDP=400	FR=.	FRO=268	FSAF=64	FSAR=68	FSRF=135	FSRR=133	FWDB=0.0036895	FXX=0	LEN=1	MLLD=197.563	OALT=T	OID=.	OMAPALT=T	OPOS=16890644
chr1	16890671	16890672	TG	CA	0.692418	484	699	1	exonic	NBPF1	.	unknown	UNKNOWN	.	.	.	.	.	.	.	.	.	.	.	.	.	.	.	.	.	.	1693.45	mnp	FAO=277	FDP=398	FR=.	FRO=121	FSAF=129	FSAR=148	FSRF=56	FSRR=65	FWDB=0.000306352	FXX=0.00499988	LEN=2	MLLD=319.864	OALT=CA	OID=.	OMAPALT=CA	OPOS=16890671
chr1	16905718	16905718	A	C	0.333333	3	9	1	exonic	NBPF1	.	unknown	UNKNOWN	rs3738661	.	.	.	.	0.5	.	.	.	.	.	.	.	.	.	.	.	.	15.3578	snp	FAO=3	FDP=9	FR=.	FRO=6	FSAF=1	FSAR=2	FSRF=2	FSRR=4	FWDB=-0.028431	FXX=0	LEN=1	MLLD=145.624	OALT=C	OID=.	OMAPALT=C	OPOS=16905718
chr1	16907328	16907328	G	T	0.792666	562	709	2	exonic	NBPF1	.	unknown	UNKNOWN	rs78540200	.	.	.	.	0.51	.	.	.	.	.	.	.	.	.	.	.	.	2190.74	snp	FAO=314	FDP=400	FR=.	FRO=86	FSAF=157	FSAR=157	FSRF=31	FSRR=55	FWDB=-0.0181666	FXX=0	LEN=1	MLLD=354.04	OALT=T	OID=.	OMAPALT=T	OPOS=16907328
chr1	16909052	16909052	C	T	1	60	60	1	exonic	NBPF1	.	unknown	UNKNOWN	rs140548913	.	.	.	.	1	.	.	.	.	.	.	.	.	.	.	.	.	570.391	snp	FAO=60	FDP=60	FR=.	FRO=0	FSAF=31	FSAR=29	FSRF=0	FSRR=0	FWDB=-0.00365492	FXX=0.0163908	LEN=1	MLLD=350.263	OALT=T	OID=.	OMAPALT=T	OPOS=16909052
chr1	16918502	16918502	A	G	0.358974	154	429	1	exonic	NBPF1	.	unknown	UNKNOWN	rs3925698	.	.	.	.	0.61	.	.	.	.	.	.	.	.	.	.	.	.	387.338	snp	FAO=142	FDP=400	FR=.	FRO=258	FSAF=52	FSAR=90	FSRF=114	FSRR=144	FWDB=0.0263804	FXX=0	LEN=1	MLLD=92.0094	OALT=G	OID=.	OMAPALT=G	OPOS=16918502
chr1	17248500	17248500	A	G	0.482014	67	139	1	UTR5	CROCC	NM_014675:c.-14A>G	.	.	rs6683035	.	.	0.4793	.	0.54	.	.	.	.	.	.	.	.	.	.	.	.	289.05	snp	FAO=68	FDP=139	FR=.	FRO=71	FSAF=30	FSAR=38	FSRF=44	FSRR=27	FWDB=0.0076632	FXX=0.00714235	LEN=1	MLLD=69.2639	OALT=G	OID=.	OMAPALT=G	OPOS=17248500
chr1	17248532	17248532	A	G	1	135	135	1	exonic	CROCC	.	nonsynonymous SNV	CROCC:NM_014675:exon1:c.A19G:p.R7G	rs6586566	.	.	.	.	1	.	.	1	T	0	B	.	.	1	P	3.03	T	1349.19	snp	FAO=142	FDP=142	FR=.	FRO=0	FSAF=74	FSAR=68	FSRF=0	FSRR=0	FWDB=0.0108868	FXX=0.00699252	LEN=1	MLLD=331.879	OALT=G	OID=.	OMAPALT=G	OPOS=17248532
chr1	17249128	17249128	C	T	0.273292	44	161	4	intronic	CROCC	.	.	.	rs74056000	.	.	0.0407	.	0.15	.	.	.	.	.	.	.	.	.	.	.	.	84.9358	snp	FAO=44	FDP=163	FR=.	FRO=119	FSAF=19	FSAR=25	FSRF=70	FSRR=49	FWDB=-0.00416643	FXX=0	LEN=1	MLLD=52.1229	OALT=T	OID=.	OMAPALT=T	OPOS=17249128
chr1	17249138	17249138	C	A	0.280488	46	164	3	intronic	CROCC	.	.	.	rs56191217	.	.	0.0412	.	0.15	.	.	.	.	.	.	.	.	.	.	.	.	93.4986	snp	FAO=46	FDP=164	FR=.	FRO=118	FSAF=19	FSAR=27	FSRF=70	FSRR=48	FWDB=0.0219354	FXX=0	LEN=1	MLLD=58.4988	OALT=A	OID=.	OMAPALT=A	OPOS=17249138
chr1	17250836	17250836	A	G	0.492997	176	357	1	exonic	CROCC	.	synonymous SNV	CROCC:NM_014675:exon3:c.A213G:p.T71T	rs57174186	.	.	0.3223	.	0.44	.	.	.	.	.	.	.	.	.	.	.	.	742.885	snp	FAO=178	FDP=359	FR=.	FRO=181	FSAF=89	FSAR=89	FSRF=97	FSRR=84	FWDB=-0.0357556	FXX=0.0027777	LEN=1	MLLD=138.926	OALT=G	OID=.	OMAPALT=G	OPOS=17250836
chr1	17250991	17250991	T	C	0.209497	75	358	1	intronic	CROCC	.	.	.	rs60275838	.	.	0.1023	.	0.16	.	.	.	.	.	.	.	.	.	.	.	.	79.9986	snp	FAO=75	FDP=358	FR=.	FRO=283	FSAF=27	FSAR=48	FSRF=147	FSRR=136	FWDB=0.0139498	FXX=0	LEN=1	MLLD=63.8538	OALT=C	OID=.	OMAPALT=C	OPOS=17250991
chr1	17256313	17256313	G	A	0.27027	30	111	2	intronic	CROCC	.	.	.	rs9435710	.	.	.	.	0.49	.	.	.	.	.	.	.	.	.	.	.	.	60.6634	snp	FAO=30	FDP=112	FR=.	FRO=82	FSAF=8	FSAR=22	FSRF=35	FSRR=47	FWDB=0.0450928	FXX=0	LEN=1	MLLD=59.3133	OALT=A	OID=.	OMAPALT=A	OPOS=17256313
chr1	17263214	17263214	C	T	0.488889	22	45	1	exonic	CROCC	.	nonsynonymous SNV	CROCC:NM_014675:exon9:c.C1039T:p.R347W	rs145088791	.	.	0.0197	.	0.045	.	.	0	D	0.995	D	.	.	0.996	N	2.63	T	98.4592	snp	FAO=22	FDP=45	FR=.	FRO=23	FSAF=15	FSAR=7	FSRF=14	FSRR=9	FWDB=0.0247416	FXX=0	LEN=1	MLLD=190.591	OALT=T	OID=.	OMAPALT=T	OPOS=17263214
chr1	17263462	17263462	A	G	0.355828	58	163	2	intronic	CROCC	.	.	.	rs78906531	.	.	.	.	0.062	.	.	.	.	.	.	.	.	.	.	.	.	167.321	snp	FAO=58	FDP=162	FR=.	FRO=104	FSAF=15	FSAR=43	FSRF=42	FSRR=62	FWDB=0.0342428	FXX=0.00613459	LEN=1	MLLD=62.2644	OALT=G	OID=.	OMAPALT=G	OPOS=17263462
chr1	17264920	17264920	C	T	0.617647	21	34	1	exonic	CROCC	.	nonsynonymous SNV	CROCC:NM_014675:exon11:c.C1316T:p.A439V	rs4463721	.	.	.	.	0.48	.	.	0.63	T	0.655	P	.	.	0.992	N	2.68	T	118.027	snp	FAO=21	FDP=34	FR=.	FRO=13	FSAF=16	FSAR=5	FSRF=10	FSRR=3	FWDB=0.01858	FXX=0	LEN=1	MLLD=109.929	OALT=T	OID=.	OMAPALT=T	OPOS=17264920
chr1	17264939	17264939	T	C	0.617647	21	34	1	exonic	CROCC	.	synonymous SNV	CROCC:NM_014675:exon11:c.T1335C:p.D445D	rs4558023	.	.	.	.	0.48	.	.	.	.	.	.	.	.	.	.	.	.	118.027	snp	FAO=21	FDP=34	FR=.	FRO=13	FSAF=16	FSAR=5	FSRF=10	FSRR=3	FWDB=0.00917403	FXX=0	LEN=1	MLLD=325.591	OALT=C	OID=.	OMAPALT=C	OPOS=17264939
chr1	17265560	17265560	C	T	0.541353	72	133	4	exonic	CROCC	.	nonsynonymous SNV	CROCC:NM_014675:exon12:c.C1531T:p.P511S	rs9435793	.	.	.	.	0.46	.	.	0.81	T	0.634	P	.	.	0.888	N	3	T	339.214	snp	FAO=72	FDP=133	FR=.	FRO=61	FSAF=39	FSAR=33	FSRF=25	FSRR=36	FWDB=-0.00973678	FXX=0	LEN=1	MLLD=200.116	OALT=T	OID=.	OMAPALT=T	OPOS=17265560
chr1	17270751	17270751	G	A	0.266129	33	124	1	exonic	CROCC	.	synonymous SNV	CROCC:NM_014675:exon14:c.G1965A:p.A655A	rs12025984	.	.	.	.	0.48	.	.	.	.	.	.	.	.	.	.	.	.	64.5541	snp	FAO=33	FDP=124	FR=.	FRO=91	FSAF=8	FSAR=25	FSRF=40	FSRR=51	FWDB=-0.0385652	FXX=0	LEN=1	MLLD=69.8355	OALT=A	OID=.	OMAPALT=A	OPOS=17270751
chr1	17295679	17295679	T	C	0.980392	50	51	1	exonic	CROCC	.	synonymous SNV	CROCC:NM_014675:exon32:c.T5145C:p.A1715A	rs4920574	.	.	0.8967	.	0.99	.	.	.	.	.	.	.	.	.	.	.	.	473.603	snp	FAO=50	FDP=50	FR=.	FRO=0	FSAF=35	FSAR=15	FSRF=0	FSRR=0	FWDB=0.0032714	FXX=0.019604	LEN=1	MLLD=267.975	OALT=C	OID=.	OMAPALT=C	OPOS=17295679
chr1	17297289	17297289	C	T	0.991228	113	114	4	intronic	CROCC	.	.	.	rs9435656	.	.	0.7282	.	0.85	.	.	.	.	.	.	.	.	.	.	.	.	1062.23	snp	FAO=113	FDP=113	FR=.	FRO=0	FSAF=50	FSAR=63	FSRF=0	FSRR=0	FWDB=0.0203819	FXX=0.0173898	LEN=1	MLLD=293.434	OALT=T	OID=.	OMAPALT=T	OPOS=17297289
chr1	17301448	17301448	C	T	0.993548	154	155	2	exonic	MFAP2	.	synonymous SNV	MFAP2:NM_001135247:exon9:c.G516A:p.A172A,MFAP2:NM_001135248:exon9:c.G516A:p.A172A,MFAP2:NM_002403:exon9:c.G519A:p.A173A,MFAP2:NM_017459:exon9:c.G519A:p.A173A	rs2235933	.	.	.	.	0.65	.	.	.	.	.	.	.	.	.	.	.	.	1466.83	snp	FAO=155	FDP=155	FR=.	FRO=0	FSAF=62	FSAR=93	FSRF=0	FSRR=0	FWDB=-0.00965006	FXX=0.00640985	LEN=1	MLLD=200.204	OALT=T	OID=.	OMAPALT=T	OPOS=17301448
chr1	17313245	17313256	CCCAGGGCTCCT	-	0.513514	38	74	4	intronic	ATP13A2	.	.	.	rs143483351	.	.	.	.	0.0098	.	.	.	.	.	.	.	.	.	.	.	.	60.3098	del	FAO=38	FDP=74	FR=.	FRO=36	FSAF=26	FSAR=12	FSRF=20	FSRR=16	FWDB=-0.01007	FXX=0.0263123	LEN=12	MLLD=410.834	OALT=-	OID=.	OMAPALT=C	OPOS=17313245
chr1	17313283	17313283	C	T	0.474359	37	78	3	intronic	ATP13A2	.	.	.	rs56146840	.	.	0.0269	.	0.049	.	.	.	.	.	.	.	.	.	.	.	.	155.69	snp	FAO=37	FDP=78	FR=.	FRO=41	FSAF=20	FSAR=17	FSRF=27	FSRR=14	FWDB=-0.00541667	FXX=0	LEN=1	MLLD=158.514	OALT=T	OID=.	OMAPALT=T	OPOS=17313283
chr1	17313454	17313454	G	A	0.446154	29	65	5	intronic	ATP13A2	.	.	.	rs7531163	CLINSIG=non-pathogenic;CLNDBN=not_specified;CLNREVSTAT=criteria_provided\x2c_single_submitter;CLNACC=RCV000116440.1;CLNDSDB=MedGen;CLNDSDBID=CN169374	.	0.2392	.	0.58	.	.	.	.	.	.	.	.	.	.	.	.	113.367	snp	FAO=29	FDP=66	FR=.	FRO=37	FSAF=12	FSAR=17	FSRF=19	FSRR=18	FWDB=0.00451769	FXX=0	LEN=1	MLLD=196.922	OALT=A	OID=.	OMAPALT=A	OPOS=17313454
chr1	17313517	17313517	G	A	0.517241	30	58	5	intronic	ATP13A2	.	.	.	rs55885047	.	.	0.0272	.	0.041	.	.	.	.	.	.	.	.	.	.	.	.	189.085	snp	FAO=35	FDP=58	FR=.,HEALED	FRO=23	FSAF=17	FSAR=18	FSRF=5	FSRR=18	FWDB=0.0949704	FXX=0	LEN=1	MLLD=42.7693	OALT=A	OID=.	OMAPALT=A	OPOS=17313517
chr1	17314702	17314702	C	T	0.45	36	80	1	exonic	ATP13A2	.	synonymous SNV	ATP13A2:NM_001141974:exon24:c.G2658A:p.S886S,ATP13A2:NM_001141973:exon25:c.G2775A:p.S925S,ATP13A2:NM_022089:exon25:c.G2790A:p.S930S	rs3738815	CLINSIG=non-pathogenic;CLNDBN=not_specified;CLNREVSTAT=criteria_provided\x2c_single_submitter;CLNACC=RCV000116437.1;CLNDSDB=MedGen;CLNDSDBID=CN169374	.	0.1927	.	0.58	.	.	.	.	.	.	.	.	.	.	.	.	144.14	snp	FAO=36	FDP=80	FR=.	FRO=44	FSAF=21	FSAR=15	FSRF=26	FSRR=18	FWDB=0.000408263	FXX=0	LEN=1	MLLD=265.735	OALT=T	OID=.	OMAPALT=T	OPOS=17314702
chr1	17319011	17319011	G	A	0.5	41	82	5	exonic	ATP13A2	.	synonymous SNV	ATP13A2:NM_001141973:exon17:c.C1800T:p.P600P,ATP13A2:NM_001141974:exon17:c.C1800T:p.P600P,ATP13A2:NM_022089:exon17:c.C1815T:p.P605P	rs2076603	CLINSIG=non-pathogenic;CLNDBN=not_specified;CLNREVSTAT=criteria_provided\x2c_single_submitter;CLNACC=RCV000116434.1;CLNDSDB=MedGen;CLNDSDBID=CN169374	.	0.6323	.	0.63	.	.	.	.	.	.	.	.	.	.	.	.	181.898	snp	FAO=41	FDP=82	FR=.	FRO=41	FSAF=23	FSAR=18	FSRF=21	FSRR=20	FWDB=0.0117625	FXX=0	LEN=1	MLLD=330.446	OALT=A	OID=.	OMAPALT=A	OPOS=17319011
chr1	17323070	17323070	G	A	0.476923	31	65	1	intronic	ATP13A2	.	.	.	rs183590584	.	.	.	.	0.0099	.	.	.	.	.	.	.	.	.	.	.	.	131.839	snp	FAO=31	FDP=65	FR=.	FRO=34	FSAF=12	FSAR=19	FSRF=13	FSRR=21	FWDB=-0.0512824	FXX=0	LEN=1	MLLD=79.116	OALT=A	OID=.	OMAPALT=A	OPOS=17323070
chr1	17359676	17359676	C	A	1	24	24	1	intronic	SDHB	.	.	.	rs1022580	.	.	0.9728	.	1	.	.	.	.	.	.	.	.	.	.	.	.	220.859	snp	FAO=24	FDP=24	FR=.	FRO=0	FSAF=8	FSAR=16	FSRF=0	FSRR=0	FWDB=-0.0345219	FXX=0	LEN=1	MLLD=76.7078	OALT=A	OID=.	OMAPALT=A	OPOS=17359676
chr1	17380457	17380457	C	T	0.353846	23	65	2	exonic	SDHB	.	nonsynonymous SNV	SDHB:NM_003000:exon1:c.G58A:p.G20R	.	.	.	.	.	.	.	.	0.4	T	0	B	0.071	N	0.915	D	-5.26	D	71.4603	snp	FAO=23	FDP=65	FR=.	FRO=42	FSAF=16	FSAR=7	FSRF=29	FSRR=13	FWDB=0.00520365	FXX=0	LEN=1	MLLD=215.752	OALT=T	OID=.	OMAPALT=T	OPOS=17380457
chr1	17380497	17380497	G	T	0.983607	60	61	3	exonic	SDHB	.	synonymous SNV	SDHB:NM_003000:exon1:c.C18A:p.A6A	rs2746462	CLINSIG=non-pathogenic|non-pathogenic;CLNDBN=not_specified|Hereditary_cancer-predisposing_syndrome;CLNREVSTAT=criteria_provided\x2c_multiple_submitters\x2c_no_conflicts|criteria_provided\x2c_single_submitter;CLNACC=RCV000037717.5|RCV000162442.1;CLNDSDB=MedGen|MedGen:SNOMED_CT;CLNDSDBID=CN169374|C0027672:699346009	.	0.973	.	1	.	.	.	.	.	.	.	.	.	.	.	.	552.331	snp	FAO=60	FDP=61	FR=.	FRO=1	FSAF=40	FSAR=20	FSRF=0	FSRR=1	FWDB=0.0382755	FXX=0	LEN=1	MLLD=146.735	OALT=T	OID=.	OMAPALT=T	OPOS=17380497
chr1	17409017	17409017	G	A	0.990099	100	101	1	intronic	PADI2	.	.	.	rs2076617	.	.	0.3224	.	0.59	.	.	.	.	.	.	.	.	.	.	.	.	935.209	snp	FAO=100	FDP=100	FR=.	FRO=0	FSAF=54	FSAR=46	FSRF=0	FSRR=0	FWDB=-0.0186944	FXX=0.00990001	LEN=1	MLLD=89.4893	OALT=A	OID=.	OMAPALT=A	OPOS=17409017
chr1	17413121	17413121	A	C	0.291667	28	96	1	exonic	PADI2	.	synonymous SNV	PADI2:NM_007365:exon7:c.T729G:p.G243G	rs2076615	.	.	0.2526	.	0.57	.	.	.	.	0.008	B	.	.	0	P	3.35	T	116.584	snp	FAO=37	FDP=95	FR=.,HEALED	FRO=58	FSAF=3	FSAR=34	FSRF=16	FSRR=42	FWDB=0.00743818	FXX=0.0104156	LEN=1	MLLD=265.962	OALT=C	OID=.	OMAPALT=C	OPOS=17413121
chr1	17418883	17418883	A	G	1	88	88	1	intronic	PADI2	.	.	.	rs2647184	.	.	0.9462	.	1	.	.	.	.	.	.	.	.	.	.	.	.	866.055	snp	FAO=91	FDP=91	FR=.	FRO=0	FSAF=59	FSAR=32	FSRF=0	FSRR=0	FWDB=0.0193371	FXX=0	LEN=1	MLLD=94.1556	OALT=G	OID=.	OMAPALT=G	OPOS=17418883
chr1	17418894	17418894	A	G	0.463918	45	97	1	intronic	PADI2	.	.	.	rs2273111	.	.	0.6245	.	0.63	.	.	.	.	.	.	.	.	.	.	.	.	182.004	snp	FAO=45	FDP=97	FR=.	FRO=52	FSAF=28	FSAR=17	FSRF=32	FSRR=20	FWDB=0.0041168	FXX=0	LEN=1	MLLD=233.511	OALT=G	OID=.	OMAPALT=G	OPOS=17418894
chr1	17419024	17419024	G	A	0.561404	64	114	1	exonic	PADI2	.	synonymous SNV	PADI2:NM_007365:exon6:c.C534T:p.L178L	rs11203297	.	.	0.1951	.	0.51	.	.	.	.	.	.	.	.	.	.	.	.	314.282	snp	FAO=64	FDP=114	FR=.	FRO=50	FSAF=31	FSAR=33	FSRF=25	FSRR=25	FWDB=0.0749769	FXX=0	LEN=1	MLLD=121.615	OALT=A	OID=.	OMAPALT=A	OPOS=17419024
chr1	17531763	17531763	C	T	0.396825	25	63	2	exonic	PADI1	.	synonymous SNV	PADI1:NM_013358:exon1:c.C51T:p.A17A	rs2293911	.	.	0.0835	.	0.1	.	.	.	.	.	.	.	.	.	.	.	.	88.7132	snp	FAO=25	FDP=63	FR=.	FRO=38	FSAF=14	FSAR=11	FSRF=16	FSRR=22	FWDB=0.014813	FXX=0	LEN=1	MLLD=292.059	OALT=T	OID=.	OMAPALT=T	OPOS=17531763
chr1	17550225	17550225	T	C	1	117	117	3	intronic	PADI1	.	.	.	rs3003481	.	.	0.9998	.	1	.	.	.	.	.	.	.	.	.	.	.	.	1120.91	snp	FAO=117	FDP=117	FR=.	FRO=0	FSAF=49	FSAR=68	FSRF=0	FSRR=0	FWDB=-0.0392587	FXX=0	LEN=1	MLLD=185.169	OALT=C	OID=.	OMAPALT=C	OPOS=17550225
chr1	17555316	17555316	C	G	0.3	15	50	2	intronic	PADI1	.	.	.	rs2977233	.	.	0.3916	.	0.43	.	.	.	.	.	.	.	.	.	.	.	.	46.3844	snp	FAO=16	FDP=49	FR=.	FRO=33	FSAF=9	FSAR=7	FSRF=23	FSRR=10	FWDB=0.0964224	FXX=0.0576812	LEN=1	MLLD=53.9411	OALT=G	OID=.	OMAPALT=G	OPOS=17555316
chr1	17557039	17557039	T	C	0.980392	50	51	1	intronic	PADI1	.	.	.	rs10888010	.	.	0.4217	.	0.59	.	.	.	.	.	.	.	.	.	.	.	.	472.274	snp	FAO=50	FDP=50	FR=.	FRO=0	FSAF=22	FSAR=28	FSRF=0	FSRR=0	FWDB=0.0147644	FXX=0.019604	LEN=1	MLLD=59.5914	OALT=C	OID=.	OMAPALT=C	OPOS=17557039
chr1	17557133	17557133	A	C	1	47	47	1	exonic	PADI1	.	synonymous SNV	PADI1:NM_013358:exon10:c.A1120C:p.R374R	rs3003406	.	.	0.416	.	0.5	.	.	.	.	.	.	.	.	.	.	.	.	467.862	snp	FAO=49	FDP=49	FR=.	FRO=0	FSAF=20	FSAR=29	FSRF=0	FSRR=0	FWDB=-0.009875	FXX=0	LEN=1	MLLD=344.342	OALT=C	OID=.	OMAPALT=C	OPOS=17557133
chr1	17563967	17563967	T	C	0.37931	22	58	2	intronic	PADI1	.	.	.	rs2977306	.	.	0.4262	.	0.59	.	.	.	.	.	.	.	.	.	.	.	.	78.3792	snp	FAO=22	FDP=56	FR=.	FRO=34	FSAF=12	FSAR=10	FSRF=14	FSRR=20	FWDB=-0.0141406	FXX=0.0344768	LEN=1	MLLD=58.5881	OALT=C	OID=.	OMAPALT=C	OPOS=17563967
chr1	17570466	17570466	T	C	0.504132	61	121	1	intronic	PADI1	.	.	.	rs2293921	.	.	0.4464	.	0.6	.	.	.	.	.	.	.	.	.	.	.	.	269.22	snp	FAO=61	FDP=121	FR=.	FRO=60	FSAF=30	FSAR=31	FSRF=26	FSRR=34	FWDB=-0.0228145	FXX=0	LEN=1	MLLD=64.4662	OALT=C	OID=.	OMAPALT=C	OPOS=17570466
chr1	17601083	17601083	C	T	0.490385	51	104	3	intronic	PADI3	.	.	.	rs2293917	.	.	0.3777	.	0.58	.	.	.	.	.	.	.	.	.	.	.	.	217.793	snp	FAO=51	FDP=104	FR=.	FRO=53	FSAF=30	FSAR=21	FSRF=30	FSRR=23	FWDB=0.00446866	FXX=0	LEN=1	MLLD=346.056	OALT=T	OID=.	OMAPALT=T	OPOS=17601083
chr1	17609448	17609448	G	T	0.41791	28	67	1	exonic	PADI3	.	synonymous SNV	PADI3:NM_016233:exon16:c.G1869T:p.P623P	rs2293920	.	.	0.4426	.	0.64	.	.	.	.	.	.	.	.	.	.	.	.	103.898	snp	FAO=28	FDP=67	FR=.	FRO=39	FSAF=12	FSAR=16	FSRF=27	FSRR=12	FWDB=0.000953584	FXX=0	LEN=1	MLLD=97.443	OALT=T	OID=.	OMAPALT=T	OPOS=17609448
chr1	17609745	17609745	C	A	0.483333	29	60	2	UTR3	PADI3	NM_016233:c.*171C>A	.	.	rs16824888	.	.	.	.	0.11	.	.	.	.	.	.	.	.	.	.	.	.	128.056	snp	FAO=29	FDP=60	FR=.	FRO=31	FSAF=13	FSAR=16	FSRF=8	FSRR=23	FWDB=-0.00954419	FXX=0	LEN=1	MLLD=62.829	OALT=A	OID=.	OMAPALT=A	OPOS=17609745
chr1	17657534	17657534	G	A	0.363636	32	88	2	exonic	PADI4	.	nonsynonymous SNV	PADI4:NM_012387:exon2:c.G163A:p.G55S	rs11203366	.	.	0.5765	.	0.6	.	.	1	T	0	B	0.9	N	1	P	3.29	T	99.0944	snp	FAO=32	FDP=88	FR=.	FRO=56	FSAF=16	FSAR=16	FSRF=21	FSRR=35	FWDB=0.0253233	FXX=0	LEN=1	MLLD=165.808	OALT=A	OID=.	OMAPALT=A	OPOS=17657534
chr1	17657616	17657616	T	C	0.463277	82	177	1	exonic	PADI4	.	nonsynonymous SNV	PADI4:NM_012387:exon2:c.T245C:p.V82A	rs11203367	.	.	0.5764	.	0.6	.	.	1	T	0	B	0.173	N	1	P	3.24	T	322.514	snp	FAO=82	FDP=177	FR=.	FRO=95	FSAF=35	FSAR=47	FSRF=37	FSRR=58	FWDB=-0.0318352	FXX=0	LEN=1	MLLD=249.308	OALT=C	OID=.	OMAPALT=C	OPOS=17657616
chr1	17660499	17660499	G	C	0.452381	57	126	4	exonic	PADI4	.	nonsynonymous SNV	PADI4:NM_012387:exon3:c.G335C:p.G112A	rs874881	.	.	0.5509	.	0.58	.	.	0.66	T	0.639	P	0.001	D	0.29	P	3.16	T	220.893	snp	FAO=57	FDP=126	FR=.	FRO=69	FSAF=23	FSAR=34	FSRF=41	FSRR=28	FWDB=-0.0431743	FXX=0	LEN=1	MLLD=243.225	OALT=C	OID=.	OMAPALT=C	OPOS=17660499
chr1	17662662	17662662	T	C	0.7	35	50	2	exonic	PADI4	.	synonymous SNV	PADI4:NM_012387:exon4:c.T349C:p.L117L	rs1748033	.	.	0.6644	.	0.69	.	.	.	.	.	.	.	.	.	.	.	.	224.717	snp	FAO=35	FDP=50	FR=.	FRO=15	FSAF=13	FSAR=22	FSRF=11	FSRR=4	FWDB=0.000959429	FXX=0	LEN=1	MLLD=59.5721	OALT=C	OID=.	OMAPALT=C	OPOS=17662662
chr1	17668563	17668563	G	A	0.46988	39	83	1	exonic	PADI4	.	nonsynonymous SNV	PADI4:NM_012387:exon7:c.G778A:p.D260N	rs35903413	.	.	0.1287	.	0.17	.	.	0.43	T	0.011	B	0.086	N	1	P	2.43	T	161.398	snp	FAO=39	FDP=83	FR=.	FRO=44	FSAF=17	FSAR=22	FSRF=17	FSRR=27	FWDB=0.0437118	FXX=0	LEN=1	MLLD=273.394	OALT=A	OID=.	OMAPALT=A	OPOS=17668563
chr1	17674547	17674547	C	A	0.813953	35	43	2	intronic	PADI4	.	.	.	rs371057250	.	.	0.0001	.	0.0001	.	.	.	.	.	.	.	.	.	.	.	.	253.802	snp	FAO=35	FDP=43	FR=.	FRO=8	FSAF=20	FSAR=15	FSRF=3	FSRR=5	FWDB=-0.0271496	FXX=0	LEN=1	MLLD=70.8102	OALT=A	OID=.	OMAPALT=A	OPOS=17674547
chr1	17681178	17681178	C	A	0.553571	31	56	3	exonic	PADI4	.	nonsynonymous SNV	PADI4:NM_012387:exon11:c.C1306A:p.P436T	.	.	.	.	.	.	.	.	0.13	T	0.89	P	0	D	1	N	1.76	T	154.313	snp	FAO=31	FDP=56	FR=.	FRO=25	FSAF=20	FSAR=11	FSRF=11	FSRR=14	FWDB=0.00738518	FXX=0	LEN=1	MLLD=272.446	OALT=A	OID=.	OMAPALT=A	OPOS=17681178
chr1	17689954	17689954	C	T	0.622807	71	114	2	intronic	PADI4	.	.	.	rs2477150	.	.	.	.	0.3	.	.	.	.	.	.	.	.	.	.	.	.	392.091	snp	FAO=71	FDP=113	FR=.	FRO=42	FSAF=47	FSAR=24	FSRF=19	FSRR=23	FWDB=0.0390076	FXX=0.00877116	LEN=1	MLLD=74.9599	OALT=T	OID=.	OMAPALT=T	OPOS=17689954
chr1	17718672	17718672	G	-	1	29	29	3	splicing	PADI6	NM_207421:exon9:c.1025+1G>-,NM_207421:exon10:c.1026-1G>-	.	.	rs10709483	.	.	0.9995	.	1	.	.	.	.	.	.	.	.	.	.	.	.	171.479	del	FAO=29	FDP=29	FR=.	FRO=0	FSAF=7	FSAR=22	FSRF=0	FSRR=0	FWDB=-0.036052	FXX=0	LEN=1	MLLD=30.2892	OALT=-	OID=.	OMAPALT=A	OPOS=17718672
chr1	17720439	17720439	T	C	1	26	26	1	intronic	PADI6	.	.	.	rs6695849	.	.	0.6474	.	0.67	.	.	.	.	.	.	.	.	.	.	.	.	243.174	snp	FAO=26	FDP=26	FR=.	FRO=0	FSAF=4	FSAR=22	FSRF=0	FSRR=0	FWDB=0.0116968	FXX=0	LEN=1	MLLD=127.595	OALT=C	OID=.	OMAPALT=C	OPOS=17720439
chr1	17720615	17720615	A	C	1	28	28	2	intronic	PADI6	.	.	.	rs10458537	.	.	0.6508	.	0.67	.	.	.	.	.	.	.	.	.	.	.	.	267.055	snp	FAO=28	FDP=28	FR=.	FRO=0	FSAF=4	FSAR=24	FSRF=0	FSRR=0	FWDB=-0.00423509	FXX=0	LEN=1	MLLD=58.9939	OALT=C	OID=.	OMAPALT=C	OPOS=17720615
chr1	17723476	17723476	-	CA	0.905263	86	95	3	intronic	PADI6	.	.	.	rs397791237	.	.	.	.	0.4	.	.	.	.	.	.	.	.	.	.	.	.	528.592	ins	FAO=90	FDP=90	FR=.	FRO=0	FSAF=55	FSAR=35	FSRF=0	FSRR=0	FWDB=-0.00220079	FXX=0.0425487	LEN=2	MLLD=242.652	OALT=CA	OID=.	OMAPALT=CCA	OPOS=17723477
chr1	17723739	17723739	G	A	0.929577	66	71	2	intronic	PADI6	.	.	.	rs12129196	.	.	.	.	0.4	.	.	.	.	.	.	.	.	.	.	.	.	588.862	snp	FAO=69	FDP=71	FR=.	FRO=2	FSAF=35	FSAR=34	FSRF=1	FSRR=1	FWDB=0.0597252	FXX=0	LEN=1	MLLD=106.976	OALT=A	OID=.	OMAPALT=A	OPOS=17723739
chr1	17738571	17738571	C	-	0.657534	48	73	3	intronic	RCC2	.	.	.	rs397979380	.	.	0.2892	.	0.38	.	.	.	.	.	.	.	.	.	.	.	.	131.88	del	FAO=49	FDP=73	FR=.	FRO=24	FSAF=21	FSAR=28	FSRF=7	FSRR=17	FWDB=0.0240876	FXX=0	LEN=1	MLLD=29.4129	OALT=-	OID=.	OMAPALT=A	OPOS=17738571
chr1	17739586	17739586	G	A	0.458333	33	72	2	exonic	RCC2	.	synonymous SNV	RCC2:NM_001136204:exon9:c.C1296T:p.I432I,RCC2:NM_018715:exon10:c.C1296T:p.I432I	rs942457	.	.	0.3514	.	0.41	.	.	.	.	.	.	.	.	.	.	.	.	135.034	snp	FAO=33	FDP=72	FR=.	FRO=39	FSAF=15	FSAR=18	FSRF=25	FSRR=14	FWDB=-0.0017979	FXX=0	LEN=1	MLLD=69.7772	OALT=A	OID=.	OMAPALT=A	OPOS=17739586
chr1	17907110	17907110	C	T	0.223881	30	134	2	exonic	ARHGEF10L	.	nonsynonymous SNV	ARHGEF10L:NM_001011722:exon1:c.C20T:p.P7L,ARHGEF10L:NM_018125:exon2:c.C20T:p.P7L	.	.	.	.	.	.	.	.	0.15	T	0.058	B	0.001	D	1	D	0.45	T	43.6529	snp	FAO=30	FDP=134	FR=.	FRO=104	FSAF=17	FSAR=13	FSRF=70	FSRR=34	FWDB=-0.0359204	FXX=0	LEN=1	MLLD=59.3772	OALT=T	OID=.	OMAPALT=T	OPOS=17907110
chr1	17959044	17959044	A	T	0.415094	22	53	1	intronic	ARHGEF10L	.	.	.	rs115686702	.	.	.	.	0.098	.	.	.	.	.	.	.	.	.	.	.	.	83.3755	snp	FAO=22	FDP=53	FR=.	FRO=31	FSAF=11	FSAR=11	FSRF=13	FSRR=18	FWDB=0.054084	FXX=0	LEN=1	MLLD=158.567	OALT=T	OID=.	OMAPALT=T	OPOS=17959044
chr1	17981184	17981184	A	C	0.504065	62	123	1	exonic	ARHGEF10L	.	synonymous SNV	ARHGEF10L:NM_001011722:exon21:c.A2331C:p.A777A,ARHGEF10L:NM_018125:exon23:c.A2448C:p.A816A	rs35255680	.	.	0.1565	.	0.3	.	.	.	.	.	.	.	.	.	.	.	.	267.336	snp	FAO=61	FDP=121	FR=.	FRO=60	FSAF=41	FSAR=20	FSRF=38	FSRR=22	FWDB=0.0179601	FXX=0.0162588	LEN=1	MLLD=84.2524	OALT=C	OID=.	OMAPALT=C	OPOS=17981184
chr1	17982559	17982559	G	A	0.495652	57	115	2	exonic	ARHGEF10L	.	synonymous SNV	ARHGEF10L:NM_001011722:exon22:c.G2550A:p.T850T,ARHGEF10L:NM_018125:exon24:c.G2667A:p.T889T	rs867984	.	.	0.1488	.	0.37	.	.	.	.	.	.	.	.	.	.	.	.	238.706	snp	FAO=56	FDP=114	FR=.	FRO=58	FSAF=34	FSAR=22	FSRF=41	FSRR=17	FWDB=0.0247923	FXX=0.0086949	LEN=1	MLLD=130.236	OALT=A	OID=.	OMAPALT=A	OPOS=17982559
chr1	17991052	17991052	T	C	1	25	25	1	exonic	ARHGEF10L	.	nonsynonymous SNV	ARHGEF10L:NM_001011722:exon24:c.T2854C:p.W952R,ARHGEF10L:NM_018125:exon26:c.T2971C:p.W991R	rs6695710	.	.	1	.	1	.	.	0.89	T	0	B	0.011	N	0	P	1.69	T	231.771	snp	FAO=25	FDP=25	FR=.	FRO=0	FSAF=23	FSAR=2	FSRF=0	FSRR=0	FWDB=0.0102049	FXX=0	LEN=1	MLLD=260.93	OALT=C	OID=.	OMAPALT=C	OPOS=17991052
chr1	18021858	18021858	T	C	0.557692	29	52	1	intronic	ARHGEF10L	.	.	.	rs2279817	.	.	.	.	0.18	.	.	.	.	.	.	.	.	.	.	.	.	146.944	snp	FAO=29	FDP=52	FR=.	FRO=23	FSAF=7	FSAR=22	FSRF=5	FSRR=18	FWDB=-0.0121941	FXX=0	LEN=1	MLLD=164.445	OALT=C	OID=.	OMAPALT=C	OPOS=18021858
chr1	18021867	18021867	T	C	0.45098	23	51	2	intronic	ARHGEF10L	.	.	.	rs2279816	.	.	.	.	0.91	.	.	.	.	.	.	.	.	.	.	.	.	96.1889	snp	FAO=23	FDP=51	FR=.	FRO=28	FSAF=5	FSAR=18	FSRF=6	FSRR=22	FWDB=0.0251987	FXX=0	LEN=1	MLLD=301.634	OALT=C	OID=.	OMAPALT=C	OPOS=18021867
chr1	18023365	18023365	C	T	0.647059	33	51	1	exonic	ARHGEF10L	.	synonymous SNV	ARHGEF10L:NM_001011722:exon27:c.C3213T:p.N1071N,ARHGEF10L:NM_018125:exon29:c.C3330T:p.N1110N	rs2270978	.	.	0.8315	.	0.91	.	.	.	.	.	.	.	.	.	.	.	.	194.424	snp	FAO=33	FDP=51	FR=.	FRO=18	FSAF=16	FSAR=17	FSRF=13	FSRR=5	FWDB=0.0163016	FXX=0	LEN=1	MLLD=253.794	OALT=T	OID=.	OMAPALT=T	OPOS=18023365
chr1	18023509	18023509	T	C	0.714286	5	7	1	exonic	ARHGEF10L	.	synonymous SNV	ARHGEF10L:NM_001011722:exon27:c.T3357C:p.D1119D,ARHGEF10L:NM_018125:exon29:c.T3474C:p.D1158D	rs2270977	.	.	0.832	.	0.91	.	.	.	.	.	.	.	.	.	.	.	.	33.0377	snp	FAO=5	FDP=7	FR=.	FRO=2	FSAF=3	FSAR=2	FSRF=0	FSRR=2	FWDB=0.00927361	FXX=0	LEN=1	MLLD=98.26	OALT=C	OID=.	OMAPALT=C	OPOS=18023509
chr1	18023690	18023690	A	G	0.607143	17	28	1	exonic	ARHGEF10L	.	nonsynonymous SNV	ARHGEF10L:NM_001011722:exon27:c.A3538G:p.I1180V,ARHGEF10L:NM_018125:exon29:c.A3655G:p.I1219V	rs2270976	.	.	0.8367	.	0.92	.	.	1	T	0	B	0.018	N	0	P	2.61	T	97.085	snp	FAO=17	FDP=28	FR=.	FRO=11	FSAF=6	FSAR=11	FSRF=1	FSRR=10	FWDB=0.0476883	FXX=0	LEN=1	MLLD=346.89	OALT=G	OID=.	OMAPALT=G	OPOS=18023690
chr1	18149510	18149510	G	T	0.987342	78	79	1	exonic	ACTL8	.	nonsynonymous SNV	ACTL8:NM_030812:exon2:c.G7T:p.A3S	rs694214	.	.	0.422	.	0.53	.	.	0	D	0.004	B	0.426	N	1	P	-3.46	D	751.558	snp	FAO=78	FDP=78	FR=.	FRO=0	FSAF=37	FSAR=41	FSRF=0	FSRR=0	FWDB=-0.00956366	FXX=0.0126566	LEN=1	MLLD=240.61	OALT=T	OID=.	OMAPALT=T	OPOS=18149510
chr1	18149566	18149566	C	A	1	78	78	1	exonic	ACTL8	.	synonymous SNV	ACTL8:NM_030812:exon2:c.C63A:p.G21G	rs2296035	.	.	0.4622	.	0.69	.	.	.	.	.	.	.	.	.	.	.	.	748.285	snp	FAO=78	FDP=78	FR=.	FRO=0	FSAF=36	FSAR=42	FSRF=0	FSRR=0	FWDB=0.0162983	FXX=0	LEN=1	MLLD=225.889	OALT=A	OID=.	OMAPALT=A	OPOS=18149566
chr1	18704829	18704829	G	A	0.527174	97	184	1	UTR3	IGSF21	NM_032880:c.*9G>A	.	.	rs72940712	.	.	0.039	.	0.053	.	.	.	.	.	.	.	.	.	.	.	.	440.118	snp	FAO=97	FDP=184	FR=.	FRO=87	FSAF=54	FSAR=43	FSRF=45	FSRR=42	FWDB=-0.00631999	FXX=0	LEN=1	MLLD=309.463	OALT=A	OID=.	OMAPALT=A	OPOS=18704829
chr1	18704862	18704862	A	G	0.526596	99	188	1	UTR3	IGSF21	NM_032880:c.*42A>G	.	.	rs1043459	.	.	0.4201	.	0.77	.	.	.	.	.	.	.	.	.	.	.	.	450.089	snp	FAO=99	FDP=188	FR=.	FRO=89	FSAF=54	FSAR=45	FSRF=45	FSRR=44	FWDB=0.0023845	FXX=0	LEN=1	MLLD=69.56	OALT=G	OID=.	OMAPALT=G	OPOS=18704862
chr1	18807897	18807897	C	G	0.552632	63	114	4	exonic	KLHDC7A	.	nonsynonymous SNV	KLHDC7A:NM_152375:exon1:c.C422G:p.P141R	rs2992755	.	.	0.6338	.	0.9	.	.	0.39	T	0	B	.	.	1	P	-0.68	T	304.459	snp	FAO=63	FDP=114	FR=.	FRO=51	FSAF=31	FSAR=32	FSRF=26	FSRR=25	FWDB=-0.00975342	FXX=0	LEN=1	MLLD=208.126	OALT=G	OID=.	OMAPALT=G	OPOS=18807897
chr1	18807938	18807938	C	A	0.606061	80	132	3	exonic	KLHDC7A	.	nonsynonymous SNV	KLHDC7A:NM_152375:exon1:c.C463A:p.P155T	rs2992754	.	.	0.1434	.	0.62	.	.	0.47	T	0.845	P	0.242	U	1	P	-0.84	T	425.437	snp	FAO=80	FDP=132	FR=.	FRO=52	FSAF=44	FSAR=36	FSRF=28	FSRR=24	FWDB=0.00686801	FXX=0	LEN=1	MLLD=325.059	OALT=A	OID=.	OMAPALT=A	OPOS=18807938
chr1	18808292	18808292	C	A	0.569536	86	151	1	exonic	KLHDC7A	.	nonsynonymous SNV	KLHDC7A:NM_152375:exon1:c.C817A:p.H273N	rs2992753	.	.	0.6287	.	0.9	.	.	1	T	0	B	0.182	N	1	P	-0.31	T	429.141	snp	FAO=86	FDP=151	FR=.	FRO=65	FSAF=41	FSAR=45	FSRF=24	FSRR=41	FWDB=0.00413249	FXX=0	LEN=1	MLLD=87.8759	OALT=A	OID=.	OMAPALT=A	OPOS=18808292
chr1	18808465	18808465	T	A	0.491228	28	57	1	exonic	KLHDC7A	.	synonymous SNV	KLHDC7A:NM_152375:exon1:c.T990A:p.A330A	rs3007718	.	.	0.6286	.	0.9	.	.	.	.	.	.	.	.	.	.	.	.	124.23	snp	FAO=28	FDP=57	FR=.	FRO=29	FSAF=19	FSAR=9	FSRF=19	FSRR=10	FWDB=-0.0114727	FXX=0	LEN=1	MLLD=135.931	OALT=A	OID=.	OMAPALT=A	OPOS=18808465
chr1	18808526	18808526	A	C	0.454545	40	88	1	exonic	KLHDC7A	.	nonsynonymous SNV	KLHDC7A:NM_152375:exon1:c.A1051C:p.T351P	rs2992752	.	.	0.6296	.	0.9	.	.	1	T	0	B	0.496	N	1	P	-0.57	T	159.57	snp	FAO=40	FDP=88	FR=.	FRO=48	FSAF=20	FSAR=20	FSRF=26	FSRR=22	FWDB=0.017929	FXX=0	LEN=1	MLLD=294.156	OALT=C	OID=.	OMAPALT=C	OPOS=18808526
chr1	18808711	18808711	G	C	0.508929	57	112	3	exonic	KLHDC7A	.	synonymous SNV	KLHDC7A:NM_152375:exon1:c.G1236C:p.G412G	rs2992751	.	.	0.1222	.	0.63	.	.	.	.	.	.	.	.	.	.	.	.	253.748	snp	FAO=57	FDP=112	FR=.	FRO=55	FSAF=12	FSAR=45	FSRF=19	FSRR=36	FWDB=0.0176184	FXX=0	LEN=1	MLLD=216.438	OALT=C	OID=.	OMAPALT=C	OPOS=18808711
chr1	18960722	18960722	G	C	1	14	14	3	intronic	PAX7	.	.	.	rs4920523	.	.	.	.	0.43	.	.	.	.	.	.	.	.	.	.	.	.	125.837	snp	FAO=14	FDP=14	FR=.	FRO=0	FSAF=11	FSAR=3	FSRF=0	FSRR=0	FWDB=0.00352008	FXX=0	LEN=1	MLLD=302.284	OALT=C	OID=.	OMAPALT=C	OPOS=18960722
chr1	19071397	19071397	C	G	1	41	41	2	exonic	PAX7	.	nonsynonymous SNV	PAX7:NM_001135254:exon9:c.C1492G:p.P498A	.	.	.	.	.	.	.	.	0.51	T	0.24	B	.	.	1	D	-3.52	D	385.459	snp	FAO=41	FDP=41	FR=.	FRO=0	FSAF=25	FSAR=16	FSRF=0	FSRR=0	FWDB=0.0434195	FXX=0	LEN=1	MLLD=72.2534	OALT=G	OID=.	OMAPALT=G	OPOS=19071397
chr1	19175846	19175846	T	C	1	27	27	1	exonic	TAS1R2	.	nonsynonymous SNV	TAS1R2:NM_152232:exon4:c.A1456G:p.I486V	rs28374389	.	.	0.2057	.	0.25	.	.	0.51	T	0	B	0.168	N	1	P	-2.34	D	254.927	snp	FAO=27	FDP=27	FR=.	FRO=0	FSAF=15	FSAR=12	FSRF=0	FSRR=0	FWDB=0.0271125	FXX=0	LEN=1	MLLD=179.326	OALT=C	OID=.	OMAPALT=C	OPOS=19175846
chr1	19181015	19181015	G	C	1	16	16	1	exonic	TAS1R2	.	nonsynonymous SNV	TAS1R2:NM_152232:exon3:c.C949G:p.R317G	rs34447754	.	.	0.3251	.	0.33	.	.	0.63	T	0.002	B	0.742	N	1	P	-1.72	D	147.376	snp	FAO=16	FDP=16	FR=.	FRO=0	FSAF=9	FSAR=7	FSRF=0	FSRR=0	FWDB=-0.0135043	FXX=0	LEN=1	MLLD=294.281	OALT=C	OID=.	OMAPALT=C	OPOS=19181015
chr1	19181082	19181082	A	C	1	17	17	1	exonic	TAS1R2	.	synonymous SNV	TAS1R2:NM_152232:exon3:c.T882G:p.T294T	rs28470550	.	.	0.3267	.	0.33	.	.	.	.	.	.	.	.	.	.	.	.	158.921	snp	FAO=17	FDP=17	FR=.	FRO=0	FSAF=9	FSAR=8	FSRF=0	FSRR=0	FWDB=0.0471683	FXX=0	LEN=1	MLLD=281.492	OALT=C	OID=.	OMAPALT=C	OPOS=19181082
chr1	19181393	19181393	T	C	1	29	29	1	exonic	TAS1R2	.	nonsynonymous SNV	TAS1R2:NM_152232:exon3:c.A571G:p.I191V	rs35874116	.	.	0.3308	.	0.37	.	.	1	T	0	B	0.499	N	1	P	-1.62	D	279.426	snp	FAO=29	FDP=29	FR=.	FRO=0	FSAF=19	FSAR=10	FSRF=0	FSRR=0	FWDB=-0.0175386	FXX=0	LEN=1	MLLD=151.638	OALT=C	OID=.	OMAPALT=C	OPOS=19181393
chr1	19184077	19184077	A	G	0.985075	66	67	3	exonic	TAS1R2	.	synonymous SNV	TAS1R2:NM_152232:exon2:c.T231C:p.F77F	rs68081213	.	.	0.3357	.	0.39	.	.	.	.	.	.	.	.	.	.	.	.	614.389	snp	FAO=66	FDP=67	FR=.	FRO=1	FSAF=34	FSAR=32	FSRF=0	FSRR=1	FWDB=-0.0323185	FXX=0	LEN=1	MLLD=177.277	OALT=G	OID=.	OMAPALT=G	OPOS=19184077
chr1	19199221	19199221	C	T	1	43	43	3	UTR3	ALDH4A1	NM_003748:c.*118G>A,NM_001161504:c.*118G>A	.	.	rs11740	.	.	.	.	0.66	.	.	.	.	.	.	.	.	.	.	.	.	401.898	snp	FAO=43	FDP=43	FR=.	FRO=0	FSAF=18	FSAR=25	FSRF=0	FSRR=0	FWDB=0.0264473	FXX=0	LEN=1	MLLD=115.646	OALT=T	OID=.	OMAPALT=T	OPOS=19199221
chr1	19199473	19199473	T	A	0.896552	52	58	5	intronic	ALDH4A1	.	.	.	rs28700162	.	.	0.4273	.	0.68	.	.	.	.	.	.	.	.	.	.	.	.	427.784	snp	FAO=52	FDP=58	FR=.	FRO=6	FSAF=26	FSAR=26	FSRF=1	FSRR=5	FWDB=0.00353936	FXX=0	LEN=1	MLLD=283.057	OALT=A	OID=.	OMAPALT=A	OPOS=19199473
chr1	19200908	19200908	G	C	0.987179	77	78	3	intronic	ALDH4A1	.	.	.	rs28529092	.	.	0.4428	.	0.68	.	.	.	.	.	.	.	.	.	.	.	.	722.453	snp	FAO=77	FDP=78	FR=.	FRO=1	FSAF=38	FSAR=39	FSRF=1	FSRR=0	FWDB=-0.00285424	FXX=0	LEN=1	MLLD=313.82	OALT=C	OID=.	OMAPALT=C	OPOS=19200908
chr1	19201956	19201956	A	G	1	24	24	1	exonic	ALDH4A1	.	synonymous SNV	ALDH4A1:NM_001161504:exon13:c.T1200C:p.D400D,ALDH4A1:NM_003748:exon13:c.T1380C:p.D460D,ALDH4A1:NM_170726:exon13:c.T1380C:p.D460D	rs2230708	.	.	0.714	.	0.83	.	.	.	.	.	.	.	.	.	.	.	.	220.867	snp	FAO=24	FDP=24	FR=.	FRO=0	FSAF=14	FSAR=10	FSRF=0	FSRR=0	FWDB=-0.0442535	FXX=0	LEN=1	MLLD=64.9708	OALT=G	OID=.	OMAPALT=G	OPOS=19201956
chr1	19202896	19202896	G	A	0.939394	31	33	2	exonic	ALDH4A1	.	synonymous SNV	ALDH4A1:NM_001161504:exon12:c.C1071T:p.A357A,ALDH4A1:NM_003748:exon12:c.C1251T:p.A417A,ALDH4A1:NM_170726:exon12:c.C1251T:p.A417A	rs2230707	.	.	0.4648	.	0.71	.	.	.	.	.	.	.	.	.	.	.	.	274.806	snp	FAO=31	FDP=32	FR=.	FRO=1	FSAF=5	FSAR=26	FSRF=0	FSRR=1	FWDB=0.0171638	FXX=0.0302939	LEN=1	MLLD=363.897	OALT=A	OID=.	OMAPALT=A	OPOS=19202896
chr1	19202917	19202917	T	C	1	33	33	1	exonic	ALDH4A1	.	synonymous SNV	ALDH4A1:NM_001161504:exon12:c.A1050G:p.S350S,ALDH4A1:NM_003748:exon12:c.A1230G:p.S410S,ALDH4A1:NM_170726:exon12:c.A1230G:p.S410S	rs7550938	.	.	0.6938	.	0.81	.	.	.	.	.	.	.	.	.	.	.	.	306.114	snp	FAO=33	FDP=33	FR=.	FRO=0	FSAF=5	FSAR=28	FSRF=0	FSRR=0	FWDB=-0.000319464	FXX=0	LEN=1	MLLD=298.558	OALT=C	OID=.	OMAPALT=C	OPOS=19202917
chr1	19202926	19202926	T	C	1	33	33	1	exonic	ALDH4A1	.	synonymous SNV	ALDH4A1:NM_001161504:exon12:c.A1041G:p.A347A,ALDH4A1:NM_003748:exon12:c.A1221G:p.A407A,ALDH4A1:NM_170726:exon12:c.A1221G:p.A407A	rs2230706	.	.	0.6919	.	0.81	.	.	.	.	.	.	.	.	.	.	.	.	306.114	snp	FAO=33	FDP=33	FR=.	FRO=0	FSAF=5	FSAR=28	FSRF=0	FSRR=0	FWDB=0.0063986	FXX=0	LEN=1	MLLD=107.354	OALT=C	OID=.	OMAPALT=C	OPOS=19202926
chr1	19203997	19203997	C	G	1	47	47	1	exonic	ALDH4A1	.	synonymous SNV	ALDH4A1:NM_001161504:exon10:c.G870C:p.A290A,ALDH4A1:NM_003748:exon10:c.G1050C:p.A350A,ALDH4A1:NM_170726:exon10:c.G1050C:p.A350A	rs2230705	.	.	0.7075	.	0.81	.	.	.	.	.	.	.	.	.	.	.	.	447.309	snp	FAO=47	FDP=47	FR=.	FRO=0	FSAF=16	FSAR=31	FSRF=0	FSRR=0	FWDB=0.0202582	FXX=0	LEN=1	MLLD=317.184	OALT=G	OID=.	OMAPALT=G	OPOS=19203997
chr1	19209543	19209543	A	G	1	7	7	1	intronic	ALDH4A1	.	.	.	rs6426611	.	.	.	.	1	.	.	.	.	.	.	.	.	.	.	.	.	61.3996	snp	FAO=7	FDP=7	FR=.	FRO=0	FSAF=3	FSAR=4	FSRF=0	FSRR=0	FWDB=-0.0105582	FXX=0	LEN=1	MLLD=64.2881	OALT=G	OID=.	OMAPALT=G	OPOS=19209543
chr1	19411129	19411129	A	G	1	40	40	1	exonic	UBR4	.	synonymous SNV	UBR4:NM_020765:exon102:c.T14877C:p.H4959H	rs1043905	.	.	0.6022	.	0.84	.	.	.	.	.	.	.	.	.	.	.	.	388.318	snp	FAO=40	FDP=40	FR=.	FRO=0	FSAF=18	FSAR=22	FSRF=0	FSRR=0	FWDB=-0.0343935	FXX=0	LEN=1	MLLD=72.9861	OALT=G	OID=.	OMAPALT=G	OPOS=19411129
chr1	19413261	19413261	T	A	1	72	72	1	exonic	UBR4	.	nonsynonymous SNV	UBR4:NM_020765:exon100:c.A14599T:p.M4867L	rs12584	.	.	0.5658	.	0.77	.	.	0.41	T	0	B	0.001	N	0	P	1.64	T	680.277	snp	FAO=72	FDP=72	FR=.	FRO=0	FSAF=32	FSAR=40	FSRF=0	FSRR=0	FWDB=-0.0114945	FXX=0	LEN=1	MLLD=221.356	OALT=A	OID=.	OMAPALT=A	OPOS=19413261
chr1	19415304	19415304	C	T	1	35	35	1	exonic	UBR4	.	synonymous SNV	UBR4:NM_020765:exon98:c.G14379A:p.K4793K	rs1043899	.	.	0.5657	.	0.77	.	.	.	.	.	.	.	.	.	.	.	.	327.645	snp	FAO=35	FDP=35	FR=.	FRO=0	FSAF=16	FSAR=19	FSRF=0	FSRR=0	FWDB=-0.00201106	FXX=0	LEN=1	MLLD=100.192	OALT=T	OID=.	OMAPALT=T	OPOS=19415304
chr1	19426199	19426199	G	A	1	13	13	1	intronic	UBR4	.	.	.	rs2236377	.	.	0.6013	.	0.82	.	.	.	.	.	.	.	.	.	.	.	.	116.187	snp	FAO=13	FDP=13	FR=.	FRO=0	FSAF=7	FSAR=6	FSRF=0	FSRR=0	FWDB=-0.0104422	FXX=0	LEN=1	MLLD=72.1774	OALT=A	OID=.	OMAPALT=A	OPOS=19426199
chr1	19433449	19433449	A	G	1	54	54	2	exonic	UBR4	.	synonymous SNV	UBR4:NM_020765:exon82:c.T12117C:p.V4039V	rs6426677	.	.	0.6026	.	0.84	.	.	.	.	.	.	.	.	.	.	.	.	508.461	snp	FAO=54	FDP=54	FR=.	FRO=0	FSAF=39	FSAR=15	FSRF=0	FSRR=0	FWDB=-0.0177181	FXX=0	LEN=1	MLLD=61.0286	OALT=G	OID=.	OMAPALT=G	OPOS=19433449
chr1	19437185	19437185	G	T	0.981818	54	55	2	intronic	UBR4	.	.	.	rs10916957	.	.	0.1626	.	0.28	.	.	.	.	.	.	.	.	.	.	.	.	495.142	snp	FAO=54	FDP=55	FR=.	FRO=1	FSAF=36	FSAR=18	FSRF=1	FSRR=0	FWDB=0.0306261	FXX=0	LEN=1	MLLD=258.392	OALT=T	OID=.	OMAPALT=T	OPOS=19437185
chr1	19447843	19447843	C	G	0.933333	28	30	1	exonic	UBR4	.	synonymous SNV	UBR4:NM_020765:exon68:c.G9981C:p.L3327L	rs1044010	.	.	0.5658	.	0.77	.	.	.	.	.	.	.	.	.	.	.	.	273.031	snp	FAO=28	FDP=28	FR=.	FRO=0	FSAF=10	FSAR=18	FSRF=0	FSRR=0	FWDB=-0.00455158	FXX=0.0666445	LEN=1	MLLD=54.9009	OALT=G	OID=.	OMAPALT=G	OPOS=19447843
chr1	19448326	19448326	C	T	1	27	27	1	intronic	UBR4	.	.	.	rs6681662	.	.	.	.	0.8	.	.	.	.	.	.	.	.	.	.	.	.	254.96	snp	FAO=27	FDP=27	FR=.	FRO=0	FSAF=14	FSAR=13	FSRF=0	FSRR=0	FWDB=-0.0186585	FXX=0	LEN=1	MLLD=196.745	OALT=T	OID=.	OMAPALT=T	OPOS=19448326
chr1	19468357	19468357	C	A	1	89	89	3	intronic	UBR4	.	.	.	.	.	.	.	.	.	.	.	.	.	.	.	.	.	.	.	.	.	857.026	snp	FAO=89	FDP=89	FR=.	FRO=0	FSAF=39	FSAR=50	FSRF=0	FSRR=0	FWDB=-0.0100932	FXX=0	LEN=1	MLLD=288.148	OALT=A	OID=.	OMAPALT=A	OPOS=19468357
chr1	19470662	19470662	T	C	0.97619	41	42	2	intronic	UBR4	.	.	.	rs4912050	.	.	.	.	0.081	.	.	.	.	.	.	.	.	.	.	.	.	369.06	snp	FAO=41	FDP=42	FR=.	FRO=1	FSAF=16	FSAR=25	FSRF=1	FSRR=0	FWDB=-0.164555	FXX=0	LEN=1	MLLD=250.152	OALT=C	OID=.	OMAPALT=C	OPOS=19470662
chr1	19491857	19491857	T	C	1	38	38	1	intronic	UBR4	.	.	.	rs3748757	.	.	0.6028	.	0.84	.	.	.	.	.	.	.	.	.	.	.	.	363.295	snp	FAO=38	FDP=38	FR=.	FRO=0	FSAF=15	FSAR=23	FSRF=0	FSRR=0	FWDB=-0.00415148	FXX=0	LEN=1	MLLD=187.302	OALT=C	OID=.	OMAPALT=C	OPOS=19491857
chr1	19499560	19499560	T	C	1	28	28	1	exonic	UBR4	.	nonsynonymous SNV	UBR4:NM_020765:exon25:c.A3319G:p.T1107A	rs16862578	.	.	0.1636	.	0.28	.	.	0.12	T	0	B	0	N	0	P	0.96	T	267.064	snp	FAO=28	FDP=28	FR=.	FRO=0	FSAF=14	FSAR=14	FSRF=0	FSRR=0	FWDB=0.008356	FXX=0	LEN=1	MLLD=211.311	OALT=C	OID=.	OMAPALT=C	OPOS=19499560
chr1	19499835	19499835	G	C	1	34	34	1	intronic	UBR4	.	.	.	rs951908	.	.	0.6007	.	0.82	.	.	.	.	.	.	.	.	.	.	.	.	316.535	snp	FAO=34	FDP=34	FR=.	FRO=0	FSAF=21	FSAR=13	FSRF=0	FSRR=0	FWDB=-0.00633191	FXX=0	LEN=1	MLLD=88.961	OALT=C	OID=.	OMAPALT=C	OPOS=19499835
chr1	19510394	19510394	A	G	1	52	52	3	intronic	UBR4	.	.	.	rs3762396	.	.	0.6021	.	0.84	.	.	.	.	.	.	.	.	.	.	.	.	488.266	snp	FAO=52	FDP=52	FR=.	FRO=0	FSAF=3	FSAR=49	FSRF=0	FSRR=0	FWDB=-0.128208	FXX=0	LEN=1	MLLD=77.2356	OALT=G	OID=.	OMAPALT=G	OPOS=19510394
chr1	19513176	19513176	C	T	1	9	9	2	intronic	UBR4	.	.	.	.	.	.	.	.	0.0011	.	.	.	.	.	.	.	.	.	.	.	.	86.7584	snp	FAO=9	FDP=9	FR=.	FRO=0	FSAF=4	FSAR=5	FSRF=0	FSRR=0	FWDB=-0.0227093	FXX=0	LEN=1	MLLD=257.155	OALT=T	OID=.	OMAPALT=T	OPOS=19513176
chr1	19566881	19566881	C	T	0.974359	38	39	2	exonic	EMC1	.	synonymous SNV	EMC1:NM_001271429:exon6:c.G630A:p.E210E,EMC1:NM_001271427:exon7:c.G696A:p.E232E,EMC1:NM_001271428:exon7:c.G696A:p.E232E,EMC1:NM_015047:exon7:c.G696A:p.E232E	rs12084825	.	.	0.1627	.	0.19	.	.	.	.	.	.	.	.	.	.	.	.	351.672	snp	FAO=38	FDP=39	FR=.	FRO=1	FSAF=11	FSAR=27	FSRF=0	FSRR=1	FWDB=0.0231733	FXX=0	LEN=1	MLLD=58.6369	OALT=T	OID=.	OMAPALT=T	OPOS=19566881
chr1	19611241	19611241	T	C	1	38	38	2	exonic	AKR7A3	.	nonsynonymous SNV	AKR7A3:NM_012067:exon5:c.A643G:p.N215D	rs1738023	.	.	0.8309	.	0.9	.	.	1	T	0	B	0	N	1	P	1.89	T	363.279	snp	FAO=38	FDP=38	FR=.	FRO=0	FSAF=7	FSAR=31	FSRF=0	FSRR=0	FWDB=-0.00304232	FXX=0	LEN=1	MLLD=59.4141	OALT=C	OID=.	OMAPALT=C	OPOS=19611241
chr1	19612477	19612477	C	T	1	14	14	1	exonic	AKR7A3	.	nonsynonymous SNV	AKR7A3:NM_012067:exon3:c.G412A:p.V138M	rs2231198	.	.	0.3616	.	0.69	.	.	0.15	T	0.375	B	0.001	N	0.988	P	1.91	T	125.836	snp	FAO=14	FDP=14	FR=.	FRO=0	FSAF=7	FSAR=7	FSRF=0	FSRR=0	FWDB=0.048034	FXX=0	LEN=1	MLLD=62.1737	OALT=T	OID=.	OMAPALT=T	OPOS=19612477
chr1	19927553	19927553	C	A	1	44	44	1	intronic	MINOS1,MINOS1-NBL1	.	.	.	rs860847	.	.	.	.	0.52	.	.	.	.	.	.	.	.	.	.	.	.	412.472	snp	FAO=44	FDP=44	FR=.	FRO=0	FSAF=25	FSAR=19	FSRF=0	FSRR=0	FWDB=-0.0182535	FXX=0	LEN=1	MLLD=72.635	OALT=A	OID=.	OMAPALT=A	OPOS=19927553
chr1	19950062	19950062	T	C	1	26	26	1	exonic	MINOS1	.	synonymous SNV	MINOS1:NM_001204082:exon2:c.T159C:p.H53H,MINOS1:NM_001032363:exon3:c.T207C:p.H69H,MINOS1:NM_001204083:exon3:c.T207C:p.H69H	rs1737428	.	.	0.2022	.	0.7	.	.	.	.	.	.	.	.	.	.	.	.	243.174	snp	FAO=26	FDP=26	FR=.	FRO=0	FSAF=17	FSAR=9	FSRF=0	FSRR=0	FWDB=-0.00198718	FXX=0	LEN=1	MLLD=153.831	OALT=C	OID=.	OMAPALT=C	OPOS=19950062
chr1	20141528	20141528	C	T	1	40	40	1	exonic	RNF186	.	nonsynonymous SNV	RNF186:NM_019062:exon1:c.G67A:p.A23T	rs1541185	.	.	0.2415	.	0.48	.	.	0.05	D	0.341	B	0.747	N	1	P	1.52	T	388.317	snp	FAO=40	FDP=40	FR=.	FRO=0	FSAF=18	FSAR=22	FSRF=0	FSRR=0	FWDB=-0.0255737	FXX=0	LEN=1	MLLD=106.159	OALT=T	OID=.	OMAPALT=T	OPOS=20141528
chr1	20304857	20304857	G	A	1	43	43	3	intronic	PLA2G2A	.	.	.	rs2307246	.	.	0.2166	.	0.26	.	.	.	.	.	.	.	.	.	.	.	.	401.899	snp	FAO=43	FDP=43	FR=.	FRO=0	FSAF=26	FSAR=17	FSRF=0	FSRR=0	FWDB=0.00627277	FXX=0	LEN=1	MLLD=325.466	OALT=A	OID=.	OMAPALT=A	OPOS=20304857
chr1	20304926	20304926	G	A	1	44	44	1	exonic	PLA2G2A	.	synonymous SNV	PLA2G2A:NM_001161728:exon3:c.C132T:p.Y44Y,PLA2G2A:NM_001161729:exon3:c.C132T:p.Y44Y,PLA2G2A:NM_000300:exon4:c.C132T:p.Y44Y,PLA2G2A:NM_001161727:exon4:c.C132T:p.Y44Y	rs4744	.	.	0.2092	.	0.26	.	.	.	.	.	.	.	.	.	.	.	.	412.473	snp	FAO=44	FDP=44	FR=.	FRO=0	FSAF=25	FSAR=19	FSRF=0	FSRR=0	FWDB=0.027947	FXX=0	LEN=1	MLLD=183.15	OALT=A	OID=.	OMAPALT=A	OPOS=20304926
chr1	20411332	20411332	C	T	1	59	59	2	exonic	PLA2G5	.	synonymous SNV	PLA2G5:NM_000929:exon2:c.C9T:p.G3G	rs2020887	.	.	0.3499	.	0.42	.	.	.	.	.	.	.	.	.	.	.	.	568.238	snp	FAO=59	FDP=59	FR=.	FRO=0	FSAF=17	FSAR=42	FSRF=0	FSRR=0	FWDB=-0.011475	FXX=0	LEN=1	MLLD=269.115	OALT=T	OID=.	OMAPALT=T	OPOS=20411332
chr1	20442054	20442054	T	C	1	28	28	1	exonic	PLA2G2D	.	nonsynonymous SNV	PLA2G2D:NM_012400:exon3:c.A238G:p.S80G	rs584367	.	.	0.5822	.	0.97	.	.	0.83	T	0	B	0.017	N	1	P	1.68	T	267.064	snp	FAO=28	FDP=28	FR=.	FRO=0	FSAF=10	FSAR=18	FSRF=0	FSRR=0	FWDB=-0.0183881	FXX=0	LEN=1	MLLD=220.944	OALT=C	OID=.	OMAPALT=C	OPOS=20442054
chr1	20490518	20490518	T	C	1	49	49	1	exonic	PLA2G2C	.	nonsynonymous SNV	PLA2G2C:NM_001105572:exon3:c.A419G:p.Q140R	rs6426616	.	.	0.5942	.	0.75	.	.	0.48	T	0	B	0.051	N	1	P	1.73	T	471.969	snp	FAO=49	FDP=49	FR=.	FRO=0	FSAF=22	FSAR=27	FSRF=0	FSRR=0	FWDB=0.0320569	FXX=0	LEN=1	MLLD=131.194	OALT=C	OID=.	OMAPALT=C	OPOS=20490518
chr1	20501582	20501582	G	A	1	18	18	1	exonic	PLA2G2C	.	stopgain	PLA2G2C:NM_001105572:exon1:c.C106T:p.R36X	rs12139100	.	.	0.176	.	0.39	.	.	0.38	T	.	.	0.051	N	0	P	.	.	170.859	snp	FAO=18	FDP=18	FR=.	FRO=0	FSAF=14	FSAR=4	FSRF=0	FSRR=0	FWDB=0.0469793	FXX=0	LEN=1	MLLD=80.7396	OALT=A	OID=.	OMAPALT=A	OPOS=20501582
chr1	20671961	20671961	G	A	1	18	18	1	exonic	VWA5B1	.	nonsynonymous SNV	VWA5B1:NM_001039500:exon17:c.G2639A:p.R880H	rs11582960	.	.	0.3319	.	0.36	.	.	0	D	1	D	0	D	0	P	3.01	T	170.854	snp	FAO=18	FDP=18	FR=.	FRO=0	FSAF=6	FSAR=12	FSRF=0	FSRR=0	FWDB=0.0144169	FXX=0	LEN=1	MLLD=153.064	OALT=A	OID=.	OMAPALT=A	OPOS=20671961
chr1	20678551	20678551	A	G	1	112	112	3	exonic	VWA5B1	.	synonymous SNV	VWA5B1:NM_001039500:exon21:c.A3027G:p.L1009L	rs230182	.	.	0.0789	.	0.13	.	.	.	.	.	.	.	.	.	.	.	.	1074.65	snp	FAO=113	FDP=113	FR=.	FRO=0	FSAF=52	FSAR=61	FSRF=0	FSRR=0	FWDB=0.0254932	FXX=0	LEN=1	MLLD=208.568	OALT=G	OID=.	OMAPALT=G	OPOS=20678551
chr1	20680760	20680760	A	G	1	22	22	1	UTR3	VWA5B1	NM_001039500:c.*4A>G	.	.	rs230180	.	.	.	.	0.91	.	.	.	.	.	.	.	.	.	.	.	.	210.675	snp	FAO=23	FDP=23	FR=.	FRO=0	FSAF=13	FSAR=10	FSRF=0	FSRR=0	FWDB=0.0271938	FXX=0	LEN=1	MLLD=231.983	OALT=G	OID=.	OMAPALT=G	OPOS=20680760
chr1	20964328	20964328	A	G	1	32	32	1	intronic	PINK1	.	.	.	rs2298298	.	.	0.8801	.	0.93	.	.	.	.	.	.	.	.	.	.	.	.	296.797	snp	FAO=32	FDP=32	FR=.	FRO=0	FSAF=14	FSAR=18	FSRF=0	FSRR=0	FWDB=0.0469738	FXX=0	LEN=1	MLLD=66.4607	OALT=G	OID=.	OMAPALT=G	OPOS=20964328
chr1	20972048	20972048	G	A	1	22	22	1	ncRNA_intronic	PINK1-AS	.	.	.	rs3131713	.	.	0.8797	.	0.93	.	.	.	.	.	.	.	.	.	.	.	.	201.648	snp	FAO=22	FDP=22	FR=.	FRO=0	FSAF=14	FSAR=8	FSRF=0	FSRR=0	FWDB=-0.0132911	FXX=0	LEN=1	MLLD=89.8201	OALT=A	OID=.	OMAPALT=A	OPOS=20972048
chr1	20977221	20977221	A	T	1	52	52	1	ncRNA_exonic	PINK1-AS	.	.	.	rs686658	.	.	0.8793	.	0.91	.	.	.	.	.	.	.	.	.	.	.	.	488.268	snp	FAO=52	FDP=52	FR=.	FRO=0	FSAF=32	FSAR=20	FSRF=0	FSRR=0	FWDB=0.00427047	FXX=0	LEN=1	MLLD=345.815	OALT=T	OID=.	OMAPALT=T	OPOS=20977221
chr1	20978832	20978832	T	C	0.944444	17	18	2	UTR3	DDOST	NM_005216:c.*40A>G	.	.	rs6893	.	.	0.8813	.	0.91	.	.	.	.	.	.	.	.	.	.	.	.	149.742	snp	FAO=17	FDP=18	FR=.	FRO=1	FSAF=12	FSAR=5	FSRF=0	FSRR=1	FWDB=-0.064051	FXX=0	LEN=1	MLLD=75.4833	OALT=C	OID=.	OMAPALT=C	OPOS=20978832
chr1	20979307	20979307	-	T	0.903846	47	52	3	intronic	DDOST	.	.	.	rs11428148	.	.	0.6104	.	0.61	.	.	.	.	.	.	.	.	.	.	.	.	267.769	ins	FAO=54	FDP=54	FR=.	FRO=0	FSAF=24	FSAR=30	FSRF=0	FSRR=0	FWDB=-0.165862	FXX=0	LEN=1	MLLD=14.4328	OALT=T	OID=.	OMAPALT=GT	OPOS=20979308
chr1	20987873	20987873	G	C	1	12	12	1	exonic	DDOST	.	nonsynonymous SNV	DDOST:NM_005216:exon1:c.C22G:p.R8G	rs537816	.	.	0.9996	.	1	.	.	1	T	0	B	0	N	1	P	0.88	T	107.815	snp	FAO=12	FDP=12	FR=.	FRO=0	FSAF=6	FSAR=6	FSRF=0	FSRR=0	FWDB=0.049739	FXX=0	LEN=1	MLLD=208.477	OALT=C	OID=.	OMAPALT=C	OPOS=20987873
chr1	20992819	20992819	G	C	1	16	16	1	exonic	KIF17	.	nonsynonymous SNV	KIF17:NM_001122819:exon14:c.C2796G:p.D932E,KIF17:NM_001287212:exon14:c.C2499G:p.D833E,KIF17:NM_020816:exon14:c.C2799G:p.D933E	rs631357	.	.	0.8053	.	0.82	.	.	1	T	0	B	.	.	1	P	0.04	T	147.376	snp	FAO=16	FDP=16	FR=.	FRO=0	FSAF=6	FSAR=10	FSRF=0	FSRR=0	FWDB=-0.0679697	FXX=0	LEN=1	MLLD=69.7849	OALT=C	OID=.	OMAPALT=C	OPOS=20992819
chr1	20992933	20992933	G	C	0.944444	17	18	1	intronic	KIF17	.	.	.	rs573268	.	.	.	.	1	.	.	.	.	.	.	.	.	.	.	.	.	161.852	snp	FAO=17	FDP=17	FR=.	FRO=0	FSAF=5	FSAR=12	FSRF=0	FSRR=0	FWDB=-0.0772307	FXX=0.0555247	LEN=1	MLLD=96.8364	OALT=C	OID=.	OMAPALT=C	OPOS=20992933
chr1	21024901	21024901	C	T	1	21	21	1	exonic	KIF17	.	nonsynonymous SNV	KIF17:NM_001122819:exon6:c.G1204A:p.V402M,KIF17:NM_001287212:exon6:c.G904A:p.V302M,KIF17:NM_020816:exon6:c.G1204A:p.V402M	rs522496	.	.	0.6391	.	0.72	.	.	0.18	T	0.006	B	0.914	N	1	P	-0.51	T	195.159	snp	FAO=21	FDP=21	FR=.	FRO=0	FSAF=13	FSAR=8	FSRF=0	FSRR=0	FWDB=-0.0381457	FXX=0	LEN=1	MLLD=149.444	OALT=T	OID=.	OMAPALT=T	OPOS=21024901
chr1	21043913	21043913	T	C	1	15	15	1	UTR5	KIF17	NM_001287212:c.-1850A>G	.	.	rs604659	.	.	.	.	0.86	.	.	.	.	.	.	.	.	.	.	.	.	146.474	snp	FAO=16	FDP=16	FR=.	FRO=0	FSAF=8	FSAR=8	FSRF=0	FSRR=0	FWDB=0.0131572	FXX=0	LEN=1	MLLD=325.37	OALT=C	OID=.	OMAPALT=C	OPOS=21043913
chr1	21043926	21043926	T	C	0.8	16	20	1	UTR5	KIF17	NM_001287212:c.-1863A>G	.	.	rs604645	.	.	0.7008	.	0.9	.	.	.	.	.	.	.	.	.	.	.	.	193.43	snp	FAO=19	FDP=20	FR=.,HEALED	FRO=0	FSAF=7	FSAR=12	FSRF=0	FSRR=0	FWDB=-0.00154045	FXX=0	LEN=1	MLLD=310.606	OALT=C	OID=.	OMAPALT=C	OPOS=21043926
chr1	21044161	21044161	A	G	1	55	55	1	exonic	KIF17	.	synonymous SNV	KIF17:NM_001122819:exon1:c.T39C:p.R13R,KIF17:NM_020816:exon1:c.T39C:p.R13R	rs601329	.	.	0.6902	.	0.9	.	.	.	.	.	.	.	.	.	.	.	.	538.082	snp	FAO=57	FDP=57	FR=.	FRO=0	FSAF=10	FSAR=47	FSRF=0	FSRR=0	FWDB=0.0210472	FXX=0	LEN=1	MLLD=288.833	OALT=G	OID=.	OMAPALT=G	OPOS=21044161
chr1	21050958	21050958	C	T	1	64	64	1	exonic	SH2D5	.	synonymous SNV	SH2D5:NM_001103160:exon5:c.G309A:p.Q103Q,SH2D5:NM_001103161:exon6:c.G561A:p.Q187Q	rs592060	.	.	0.756	.	0.99	.	.	.	.	.	.	.	.	.	.	.	.	615.884	snp	FAO=65	FDP=65	FR=.	FRO=0	FSAF=40	FSAR=25	FSRF=0	FSRR=0	FWDB=0.00280291	FXX=0	LEN=1	MLLD=145.202	OALT=T	OID=.	OMAPALT=T	OPOS=21050958
chr1	21167404	21167404	A	G	1	56	56	2	exonic	EIF4G3	.	synonymous SNV	EIF4G3:NM_003760:exon25:c.T3838C:p.L1280L,EIF4G3:NM_001198801:exon28:c.T3946C:p.L1316L,EIF4G3:NM_001198802:exon28:c.T3856C:p.L1286L	rs2230573	.	.	0.9994	.	1	.	.	.	.	.	.	.	.	.	.	.	.	531.507	snp	FAO=56	FDP=56	FR=.	FRO=0	FSAF=37	FSAR=19	FSRF=0	FSRR=0	FWDB=-0.00658201	FXX=0	LEN=1	MLLD=434.893	OALT=G	OID=.	OMAPALT=G	OPOS=21167404
chr1	21573722	21573722	G	A	1	26	26	2	exonic	ECE1	.	synonymous SNV	ECE1:NM_001113347:exon7:c.C1119T:p.T373T,ECE1:NM_001113349:exon8:c.C1146T:p.T382T,ECE1:NM_001113348:exon9:c.C1107T:p.T369T,ECE1:NM_001397:exon9:c.C1155T:p.T385T	rs2229450	.	.	0.2685	.	0.27	.	.	.	.	.	.	.	.	.	.	.	.	243.166	snp	FAO=26	FDP=26	FR=.	FRO=0	FSAF=15	FSAR=11	FSRF=0	FSRR=0	FWDB=0.0131591	FXX=0	LEN=1	MLLD=81.2717	OALT=A	OID=.	OMAPALT=A	OPOS=21573722
chr1	21798216	21798216	C	T	0.555556	20	36	2	exonic	NBPF3	.	stopgain	NBPF3:NM_001256417:exon4:c.C391T:p.R131X,NBPF3:NM_001256416:exon5:c.C601T:p.R201X,NBPF3:NM_032264:exon5:c.C601T:p.R201X	rs142859479	.	.	0.0008	.	0.0008	.	.	1	T	.	.	.	.	1	A	.	.	102.4	snp	FAO=20	FDP=36	FR=.	FRO=16	FSAF=15	FSAR=5	FSRF=9	FSRR=7	FWDB=-0.00557806	FXX=0	LEN=1	MLLD=359.295	OALT=T	OID=.	OMAPALT=T	OPOS=21798216
chr1	21799489	21799489	T	C	0.512821	60	117	1	intronic	NBPF3	.	.	.	rs1971327	.	.	.	.	0.92	.	.	.	.	.	.	.	.	.	.	.	.	268.306	snp	FAO=60	FDP=117	FR=.	FRO=57	FSAF=21	FSAR=39	FSRF=24	FSRR=33	FWDB=-0.0138667	FXX=0	LEN=1	MLLD=358.234	OALT=C	OID=.	OMAPALT=C	OPOS=21799489
chr1	21799823	21799823	A	G	0.5	32	64	2	intronic	NBPF3	.	.	.	rs1971328	.	.	0.7283	.	0.89	.	.	.	.	.	.	.	.	.	.	.	.	142.916	snp	FAO=32	FDP=64	FR=.	FRO=32	FSAF=19	FSAR=13	FSRF=19	FSRR=13	FWDB=0.00568081	FXX=0	LEN=1	MLLD=97.8457	OALT=G	OID=.	OMAPALT=G	OPOS=21799823
chr1	21801346	21801346	G	A	0.701149	61	87	2	intronic	NBPF3	.	.	.	rs7531217	.	.	0.7787	.	0.92	.	.	.	.	.	.	.	.	.	.	.	.	393.745	snp	FAO=62	FDP=87	FR=.	FRO=25	FSAF=37	FSAR=25	FSRF=16	FSRR=9	FWDB=0.0239864	FXX=0	LEN=1	MLLD=67.1546	OALT=A	OID=.	OMAPALT=A	OPOS=21801346
chr1	21804815	21804815	T	G	0.994709	188	189	4	intronic	NBPF3	.	.	.	rs7535654	.	.	0.999	.	1	.	.	.	.	.	.	.	.	.	.	.	.	1792.14	snp	FAO=188	FDP=188	FR=.	FRO=0	FSAF=82	FSAR=106	FSRF=0	FSRR=0	FWDB=0.0082291	FXX=0.00529073	LEN=1	MLLD=340.361	OALT=G	OID=.	OMAPALT=G	OPOS=21804815
chr1	21805730	21805730	A	G	0.469565	54	115	1	intronic	NBPF3	.	.	.	rs2316504	.	.	.	.	0.92	.	.	.	.	.	.	.	.	.	.	.	.	218.951	snp	FAO=54	FDP=115	FR=.	FRO=61	FSAF=43	FSAR=11	FSRF=39	FSRR=22	FWDB=-0.0102982	FXX=0	LEN=1	MLLD=115.346	OALT=G	OID=.	OMAPALT=G	OPOS=21805730
chr1	21887290	21887290	C	A	0.435115	57	131	4	intronic	ALPL	.	.	.	rs1767430	.	.	0.3948	.	0.42	.	.	.	.	.	.	.	.	.	.	.	.	207.725	snp	FAO=57	FDP=133	FR=.	FRO=76	FSAF=36	FSAR=21	FSRF=26	FSRR=50	FWDB=-0.0468357	FXX=0.0148137	LEN=1	MLLD=47.7473	OALT=A	OID=.	OMAPALT=A	OPOS=21887290
chr1	21889635	21889635	T	C	1	93	93	1	exonic	ALPL	.	synonymous SNV	ALPL:NM_001177520:exon3:c.T99C:p.S33S,ALPL:NM_001127501:exon4:c.T165C:p.S55S,ALPL:NM_000478:exon5:c.T330C:p.S110S	rs1780316	.	.	0.9493	.	0.99	.	.	.	.	.	.	.	.	.	.	.	.	882.27	snp	FAO=93	FDP=93	FR=.	FRO=0	FSAF=45	FSAR=48	FSRF=0	FSRR=0	FWDB=-0.0810201	FXX=0	LEN=1	MLLD=189.262	OALT=C	OID=.	OMAPALT=C	OPOS=21889635
chr1	21894735	21894735	T	C	0.5	57	114	1	exonic	ALPL	.	nonsynonymous SNV	ALPL:NM_001177520:exon5:c.T556C:p.Y186H,ALPL:NM_001127501:exon6:c.T622C:p.Y208H,ALPL:NM_000478:exon7:c.T787C:p.Y263H	rs3200254	.	.	0.1112	.	0.45	.	.	0.6	T	0	B	0.12	N	0.999	P	-3.95	D	247.598	snp	FAO=57	FDP=114	FR=.	FRO=57	FSAF=22	FSAR=35	FSRF=25	FSRR=32	FWDB=-0.0154538	FXX=0	LEN=1	MLLD=180.117	OALT=C	OID=.	OMAPALT=C	OPOS=21894735
chr1	21896887	21896887	G	T	0.505495	46	91	4	intronic	ALPL	.	.	.	rs2275377	.	.	0.1112	.	0.45	.	.	.	.	.	.	.	.	.	.	.	.	206.486	snp	FAO=46	FDP=91	FR=.	FRO=45	FSAF=29	FSAR=17	FSRF=19	FSRR=26	FWDB=0.00342242	FXX=0	LEN=1	MLLD=253.974	OALT=T	OID=.	OMAPALT=T	OPOS=21896887
chr1	21896918	21896918	G	A	0.544444	49	90	2	intronic	ALPL	.	.	.	rs2275376	.	.	0.1109	.	0.45	.	.	.	.	.	.	.	.	.	.	.	.	238.451	snp	FAO=49	FDP=90	FR=.	FRO=41	FSAF=27	FSAR=22	FSRF=18	FSRR=23	FWDB=-0.0108607	FXX=0	LEN=1	MLLD=279.696	OALT=A	OID=.	OMAPALT=A	OPOS=21896918
chr1	21896925	21896925	C	T	0.544444	49	90	1	intronic	ALPL	.	.	.	rs2275375	.	.	0.2065	.	0.47	.	.	.	.	.	.	.	.	.	.	.	.	238.45	snp	FAO=49	FDP=90	FR=.	FRO=41	FSAF=27	FSAR=22	FSRF=18	FSRR=23	FWDB=-0.0149997	FXX=0	LEN=1	MLLD=73.1394	OALT=T	OID=.	OMAPALT=T	OPOS=21896925
chr1	21900112	21900112	G	A	0.533333	8	15	3	intronic	ALPL	.	.	.	rs74063110	.	.	0.1095	.	0.45	.	.	.	.	.	.	.	.	.	.	.	.	43.1916	snp	FAO=8	FDP=15	FR=.	FRO=7	FSAF=2	FSAR=6	FSRF=5	FSRR=2	FWDB=-0.0209614	FXX=0	LEN=1	MLLD=108.492	OALT=A	OID=.	OMAPALT=A	OPOS=21900112
chr1	21900146	21900146	C	G	0.533333	8	15	1	intronic	ALPL	.	.	.	rs75829132	.	.	0.1049	.	0.45	.	.	.	.	.	.	.	.	.	.	.	.	43.1916	snp	FAO=8	FDP=15	FR=.	FRO=7	FSAF=2	FSAR=6	FSRF=5	FSRR=2	FWDB=-0.0168559	FXX=0	LEN=1	MLLD=317.912	OALT=G	OID=.	OMAPALT=G	OPOS=21900146
chr1	21900151	21900151	T	C	0.6	9	15	1	intronic	ALPL	.	.	.	rs74063111	.	.	0.0994	.	0.45	.	.	.	.	.	.	.	.	.	.	.	.	52.3077	snp	FAO=9	FDP=15	FR=.	FRO=6	FSAF=3	FSAR=6	FSRF=4	FSRR=2	FWDB=-0.0211922	FXX=0	LEN=1	MLLD=309.409	OALT=C	OID=.	OMAPALT=C	OPOS=21900151
chr1	21900171	21900171	A	G	0.571429	8	14	1	exonic	ALPL	.	synonymous SNV	ALPL:NM_001177520:exon7:c.A645G:p.P215P,ALPL:NM_001127501:exon8:c.A711G:p.P237P,ALPL:NM_000478:exon9:c.A876G:p.P292P	rs3200255	.	.	0.1134	.	0.45	.	.	.	.	.	.	.	.	.	.	.	.	45.6997	snp	FAO=8	FDP=14	FR=.	FRO=6	FSAF=2	FSAR=6	FSRF=4	FSRR=2	FWDB=-0.0290813	FXX=0	LEN=1	MLLD=154.218	OALT=G	OID=.	OMAPALT=G	OPOS=21900171
chr1	21935433	21935433	G	T	0.165354	42	254	2	intronic	RAP1GAP	.	.	.	rs861212	.	.	0.493	.	0.65	.	.	.	.	.	.	.	.	.	.	.	.	26.4701	snp	FAO=42	FDP=254	FR=.	FRO=212	FSAF=16	FSAR=26	FSRF=113	FSRR=99	FWDB=-0.0090526	FXX=0	LEN=1	MLLD=211.59	OALT=T	OID=.	OMAPALT=T	OPOS=21935433
chr1	21940555	21940555	C	T	0.175758	58	330	1	exonic	RAP1GAP	.	nonsynonymous SNV	RAP1GAP:NM_001145658:exon8:c.G511A:p.A171T,RAP1GAP:NM_002885:exon8:c.G319A:p.A107T,RAP1GAP:NM_001145657:exon9:c.G319A:p.A107T	rs2275363	.	.	0.4557	.	0.47	.	.	0.53	T	0.001	B	0.247	N	1	P	-3.27	D	40.3493	snp	FAO=58	FDP=330	FR=.	FRO=272	FSAF=19	FSAR=39	FSRF=158	FSRR=114	FWDB=0.0220302	FXX=0	LEN=1	MLLD=79.4616	OALT=T	OID=.	OMAPALT=T	OPOS=21940555
chr1	21943781	21943781	C	A	0.191824	61	318	1	intronic	RAP1GAP	.	.	.	rs2275361	.	.	0.0793	.	0.37	.	.	.	.	.	.	.	.	.	.	.	.	53.9719	snp	FAO=61	FDP=318	FR=.	FRO=257	FSAF=35	FSAR=26	FSRF=126	FSRR=131	FWDB=0.00661815	FXX=0	LEN=1	MLLD=236.477	OALT=A	OID=.	OMAPALT=A	OPOS=21943781
chr1	22013771	22013771	G	A	0.865613	219	253	1	intronic	USP48	.	.	.	rs10493008	.	.	0.4398	.	0.77	.	.	.	.	.	.	.	.	.	.	.	.	1693.52	snp	FAO=218	FDP=252	FR=.	FRO=34	FSAF=108	FSAR=110	FSRF=15	FSRR=19	FWDB=-0.0152531	FXX=0.00395241	LEN=1	MLLD=361.119	OALT=A	OID=.	OMAPALT=A	OPOS=22013771
chr1	22033228	22033228	G	A	0.149888	67	447	1	intronic	USP48	.	.	.	rs56167338	.	.	0.2158	.	0.23	.	.	.	.	.	.	.	.	.	.	.	.	20.3284	snp	FAO=58	FDP=400	FR=.	FRO=342	FSAF=34	FSAR=24	FSRF=197	FSRR=145	FWDB=0.00258673	FXX=0	LEN=1	MLLD=186.253	OALT=A	OID=.	OMAPALT=A	OPOS=22033228
chr1	22079506	22079506	G	T	0.309091	17	55	2	exonic	USP48	.	synonymous SNV	USP48:NM_001032730:exon4:c.C519A:p.G173G,USP48:NM_032236:exon4:c.C519A:p.G173G	.	.	.	.	.	.	.	.	.	.	.	.	.	.	.	.	.	.	46.7465	snp	FAO=17	FDP=55	FR=.	FRO=38	FSAF=9	FSAR=8	FSRF=13	FSRR=25	FWDB=-0.0450127	FXX=0	LEN=1	MLLD=102.226	OALT=T	OID=.	OMAPALT=T	OPOS=22079506
chr1	22109370	22109370	G	A	0.537975	85	158	1	exonic	USP48	.	synonymous SNV	USP48:NM_001032730:exon1:c.C81T:p.H27H,USP48:NM_032236:exon1:c.C81T:p.H27H	rs10917042	.	.	0.2186	.	0.72	.	.	.	.	.	.	.	.	.	.	.	.	397.466	snp	FAO=85	FDP=158	FR=.	FRO=73	FSAF=13	FSAR=72	FSRF=24	FSRR=49	FWDB=-0.0138571	FXX=0	LEN=1	MLLD=242.467	OALT=A	OID=.	OMAPALT=A	OPOS=22109370
chr1	22141206	22141206	A	C	1	55	55	2	exonic	LDLRAD2	.	nonsynonymous SNV	LDLRAD2:NM_001013693:exon2:c.A401C:p.N134T	rs10917051	.	.	0.693	.	0.85	.	.	1	T	0	B	0.104	N	0.999	P	0.8	T	519.792	snp	FAO=55	FDP=55	FR=.	FRO=0	FSAF=31	FSAR=24	FSRF=0	FSRR=0	FWDB=-0.104399	FXX=0	LEN=1	MLLD=65.1597	OALT=C	OID=.	OMAPALT=C	OPOS=22141206
chr1	22149935	22149935	T	C	1	169	169	1	exonic	HSPG2	.	synonymous SNV	HSPG2:NM_001291860:exon97:c.A13053G:p.S4351S,HSPG2:NM_005529:exon97:c.A13050G:p.S4350S	rs897467	.	.	0.8281	.	0.85	.	.	.	.	.	.	.	.	.	.	.	.	1634.61	snp	FAO=171	FDP=171	FR=.	FRO=0	FSAF=84	FSAR=87	FSRF=0	FSRR=0	FWDB=0.0173604	FXX=0	LEN=1	MLLD=253.973	OALT=C	OID=.	OMAPALT=C	OPOS=22149935
chr1	22150120	22150120	C	T	0.28125	72	256	1	exonic	HSPG2	.	nonsynonymous SNV	HSPG2:NM_001291860:exon96:c.G12995A:p.S4332N,HSPG2:NM_005529:exon96:c.G12992A:p.S4331N	rs3736360	.	.	0.1762	.	0.32	.	.	0.76	T	0.001	B	0.248	N	0	P	-0.93	T	140.836	snp	FAO=72	FDP=256	FR=.	FRO=184	FSAF=31	FSAR=41	FSRF=82	FSRR=102	FWDB=-3.91173e-05	FXX=0	LEN=1	MLLD=291.641	OALT=T	OID=.	OMAPALT=T	OPOS=22150120
chr1	22150160	22150160	G	T	0.383929	43	112	2	exonic	HSPG2	.	synonymous SNV	HSPG2:NM_001291860:exon96:c.C12955A:p.R4319R,HSPG2:NM_005529:exon96:c.C12952A:p.R4318R	rs3736358	.	.	0.1755	.	0.28	.	.	.	.	.	.	.	.	.	.	.	.	134.41	snp	FAO=43	FDP=115	FR=.	FRO=72	FSAF=26	FSAR=17	FSRF=45	FSRR=27	FWDB=-0.00516423	FXX=0	LEN=1	MLLD=325.706	OALT=T	OID=.	OMAPALT=T	OPOS=22150160
chr1	22150257	22150257	C	T	0.6	72	120	2	UTR3	LDLRAD2	NM_001013693:c.*1549C>T	.	.	rs3736357	.	.	0.4941	.	0.65	.	.	.	.	.	.	.	.	.	.	.	.	383.55	snp	FAO=72	FDP=120	FR=.	FRO=48	FSAF=41	FSAR=31	FSRF=26	FSRR=22	FWDB=-0.0070953	FXX=0	LEN=1	MLLD=62.408	OALT=T	OID=.	OMAPALT=T	OPOS=22150257
chr1	22150913	22150913	G	T	0.209677	13	62	1	UTR3	LDLRAD2	NM_001013693:c.*2205G>T	.	.	.	.	.	.	.	.	.	.	.	.	.	.	.	.	.	.	.	.	21.4552	snp	FAO=13	FDP=62	FR=.	FRO=49	FSAF=3	FSAR=10	FSRF=19	FSRR=30	FWDB=-0.0255348	FXX=0	LEN=1	MLLD=176.492	OALT=T	OID=.	OMAPALT=T	OPOS=22150913
chr1	22154845	22154845	A	G	0.400662	121	302	1	exonic	HSPG2	.	synonymous SNV	HSPG2:NM_001291860:exon89:c.T12315C:p.D4105D,HSPG2:NM_005529:exon89:c.T12312C:p.D4104D	rs2228347	.	.	0.3063	.	0.51	.	.	.	.	.	.	.	.	.	.	.	.	392.175	snp	FAO=121	FDP=302	FR=.	FRO=181	FSAF=63	FSAR=58	FSRF=75	FSRR=106	FWDB=-0.0411031	FXX=0	LEN=1	MLLD=178.891	OALT=G	OID=.	OMAPALT=G	OPOS=22154845
chr1	22155841	22155841	T	C	0.290141	103	355	1	intronic	HSPG2	.	.	.	rs12042189	.	.	0.177	.	0.31	.	.	.	.	.	.	.	.	.	.	.	.	207.126	snp	FAO=103	FDP=355	FR=.	FRO=252	FSAF=45	FSAR=58	FSRF=128	FSRR=124	FWDB=-0.0597141	FXX=0	LEN=1	MLLD=211.698	OALT=C	OID=.	OMAPALT=C	OPOS=22155841
chr1	22155853	22155853	C	T	0.288136	102	354	4	intronic	HSPG2	.	.	.	rs12023794	.	.	0.1743	.	0.3	.	.	.	.	.	.	.	.	.	.	.	.	203.891	snp	FAO=102	FDP=353	FR=.	FRO=251	FSAF=45	FSAR=57	FSRF=127	FSRR=124	FWDB=-0.00306178	FXX=0.00282478	LEN=1	MLLD=151.141	OALT=T	OID=.	OMAPALT=T	OPOS=22155853
chr1	22157689	22157689	G	A	0.990099	200	202	1	intronic	HSPG2	.	.	.	rs3736355	.	.	0.8022	.	0.83	.	.	.	.	.	.	.	.	.	.	.	.	1880.62	snp	FAO=201	FDP=201	FR=.	FRO=0	FSAF=85	FSAR=116	FSRF=0	FSRR=0	FWDB=0.00495101	FXX=0.00495025	LEN=1	MLLD=345.021	OALT=A	OID=.	OMAPALT=A	OPOS=22157689
chr1	22158120	22158120	G	T	0.409091	18	44	1	intronic	HSPG2	.	.	.	rs2270701	.	.	0.1756	.	0.32	.	.	.	.	.	.	.	.	.	.	.	.	68.5233	snp	FAO=18	FDP=44	FR=.	FRO=26	FSAF=6	FSAR=12	FSRF=7	FSRR=19	FWDB=-0.00569306	FXX=0	LEN=1	MLLD=72.6486	OALT=T	OID=.	OMAPALT=T	OPOS=22158120
chr1	22159008	22159008	C	A	0.262626	26	99	6	exonic	HSPG2	.	synonymous SNV	HSPG2:NM_001291860:exon81:c.G11190T:p.V3730V,HSPG2:NM_005529:exon81:c.G11187T:p.V3729V	rs2229487	.	.	0.1676	.	0.29	.	.	.	.	.	.	.	.	.	.	.	.	51.844	snp	FAO=26	FDP=99	FR=.	FRO=73	FSAF=12	FSAR=14	FSRF=38	FSRR=35	FWDB=0.0217429	FXX=0	LEN=1	MLLD=46.566	OALT=A	OID=.	OMAPALT=A	OPOS=22159008
chr1	22160111	22160111	C	T	0.349206	44	126	1	intronic	HSPG2	.	.	.	rs17459139	.	.	0.1692	.	0.32	.	.	.	.	.	.	.	.	.	.	.	.	125.04	snp	FAO=44	FDP=126	FR=.	FRO=82	FSAF=27	FSAR=17	FSRF=38	FSRR=44	FWDB=0.00344878	FXX=0	LEN=1	MLLD=318.195	OALT=T	OID=.	OMAPALT=T	OPOS=22160111
chr1	22160148	22160148	C	T	0.65	78	120	1	intronic	HSPG2	.	.	.	rs7547731	.	.	0.4922	.	0.65	.	.	.	.	.	.	.	.	.	.	.	.	451.748	snp	FAO=78	FDP=120	FR=.	FRO=42	FSAF=34	FSAR=44	FSRF=23	FSRR=19	FWDB=-0.0389914	FXX=0	LEN=1	MLLD=95.8078	OALT=T	OID=.	OMAPALT=T	OPOS=22160148
chr1	22161275	22161275	G	A	0.29108	62	213	1	exonic	HSPG2	.	synonymous SNV	HSPG2:NM_001291860:exon77:c.C10620T:p.V3540V,HSPG2:NM_005529:exon77:c.C10617T:p.V3539V	rs2229492	.	.	0.1697	.	0.3	.	.	.	.	.	.	.	.	.	.	.	.	130.197	snp	FAO=62	FDP=213	FR=.	FRO=151	FSAF=22	FSAR=40	FSRF=48	FSRR=103	FWDB=-0.0041676	FXX=0	LEN=1	MLLD=159.356	OALT=A	OID=.	OMAPALT=A	OPOS=22161275
chr1	22165901	22165901	A	G	0.372881	44	118	1	exonic	HSPG2	.	synonymous SNV	HSPG2:NM_001291860:exon73:c.T9855C:p.A3285A,HSPG2:NM_005529:exon73:c.T9852C:p.A3284A	rs2291826	.	.	0.2571	.	0.55	.	.	.	.	.	.	.	.	.	.	.	.	136.76	snp	FAO=44	FDP=118	FR=.	FRO=74	FSAF=16	FSAR=28	FSRF=37	FSRR=37	FWDB=-0.0118275	FXX=0	LEN=1	MLLD=104.017	OALT=G	OID=.	OMAPALT=G	OPOS=22165901
chr1	22165987	22165987	G	A	0.34375	44	128	1	exonic	HSPG2	.	nonsynonymous SNV	HSPG2:NM_001291860:exon73:c.C9769T:p.H3257Y,HSPG2:NM_005529:exon73:c.C9766T:p.H3256Y	rs2291827	.	.	0.1683	.	0.3	.	.	1	T	0.387	B	0.001	N	0	P	1.67	T	122.601	snp	FAO=44	FDP=128	FR=.	FRO=84	FSAF=15	FSAR=29	FSRF=36	FSRR=48	FWDB=0.0182102	FXX=0	LEN=1	MLLD=75.901	OALT=A	OID=.	OMAPALT=A	OPOS=22165987
chr1	22166320	22166320	G	T	0.376623	29	77	2	exonic	HSPG2	.	nonsynonymous SNV	HSPG2:NM_001291860:exon72:c.C9707A:p.A3236D,HSPG2:NM_005529:exon72:c.C9704A:p.A3235D	.	.	.	.	.	.	.	.	0.01	D	1	D	0.001	N	1	D	-0.39	T	94.7082	snp	FAO=29	FDP=77	FR=.	FRO=48	FSAF=19	FSAR=10	FSRF=20	FSRR=28	FWDB=0.0152384	FXX=0	LEN=1	MLLD=84.8413	OALT=T	OID=.	OMAPALT=T	OPOS=22166320
chr1	22167988	22167988	G	T	0.393939	26	66	3	intronic	HSPG2	.	.	.	rs2270697	.	.	0.1694	.	0.3	.	.	.	.	.	.	.	.	.	.	.	.	90.5837	snp	FAO=26	FDP=66	FR=.	FRO=40	FSAF=21	FSAR=5	FSRF=33	FSRR=7	FWDB=0.030082	FXX=0	LEN=1	MLLD=392.288	OALT=T	OID=.	OMAPALT=T	OPOS=22167988
chr1	22173762	22173762	G	A	0.356522	41	115	2	intronic	HSPG2	.	.	.	rs12023884	.	.	.	.	0.3	.	.	.	.	.	.	.	.	.	.	.	.	120.586	snp	FAO=41	FDP=115	FR=.	FRO=74	FSAF=27	FSAR=14	FSRF=54	FSRR=20	FWDB=-0.0463922	FXX=0	LEN=1	MLLD=56.8509	OALT=A	OID=.	OMAPALT=A	OPOS=22173762
chr1	22174426	22174426	T	G	0.333333	79	237	1	intronic	HSPG2	.	.	.	rs2290501	.	.	0.3108	.	0.54	.	.	.	.	.	.	.	.	1	P	0.97	T	202.632	snp	FAO=79	FDP=236	FR=.	FRO=157	FSAF=32	FSAR=47	FSRF=66	FSRR=91	FWDB=0.0236221	FXX=0.00421923	LEN=1	MLLD=158.913	OALT=G	OID=.	OMAPALT=G	OPOS=22174426
chr1	22176831	22176831	C	T	0.365217	42	115	3	intronic	HSPG2	.	.	.	rs2290500	.	.	0.1641	.	0.3	.	.	.	.	.	.	.	.	.	.	.	.	127.28	snp	FAO=42	FDP=115	FR=.	FRO=73	FSAF=17	FSAR=25	FSRF=23	FSRR=50	FWDB=0.000919669	FXX=0	LEN=1	MLLD=165.601	OALT=T	OID=.	OMAPALT=T	OPOS=22176831
chr1	22181483	22181483	T	C	0.186747	31	166	1	intronic	HSPG2	.	.	.	rs148336692	.	.	0.0192	.	0.019	.	.	.	.	.	.	.	.	.	.	.	.	29.9977	snp	FAO=31	FDP=166	FR=.	FRO=135	FSAF=12	FSAR=19	FSRF=53	FSRR=82	FWDB=-0.0231573	FXX=0	LEN=1	MLLD=260.267	OALT=C	OID=.	OMAPALT=C	OPOS=22181483
chr1	22183471	22183471	A	C	0.992647	135	136	1	intronic	HSPG2	.	.	.	rs12024579	.	.	0.8131	.	0.83	.	.	.	.	.	.	.	.	.	.	.	.	1274.4	snp	FAO=135	FDP=135	FR=.	FRO=0	FSAF=77	FSAR=58	FSRF=0	FSRR=0	FWDB=0.000170746	FXX=0.0073524	LEN=1	MLLD=276.003	OALT=C	OID=.	OMAPALT=C	OPOS=22183471
chr1	22183739	22183739	A	G	0.721893	122	169	2	intronic	HSPG2	.	.	.	rs2305562	.	.	0.5549	.	0.56	.	.	.	.	.	.	.	.	.	.	.	.	781.955	snp	FAO=122	FDP=169	FR=.	FRO=47	FSAF=75	FSAR=47	FSRF=24	FSRR=23	FWDB=0.0539914	FXX=0	LEN=1	MLLD=66.0061	OALT=G	OID=.	OMAPALT=G	OPOS=22183739
chr1	22186234	22186234	A	G	0.974684	77	79	1	intronic	HSPG2	.	.	.	rs10917056	.	.	.	.	1	.	.	.	.	.	.	.	.	.	.	.	.	710.471	snp	FAO=77	FDP=79	FR=.	FRO=2	FSAF=44	FSAR=33	FSRF=0	FSRR=2	FWDB=0.0441638	FXX=0	LEN=1	MLLD=110.643	OALT=G	OID=.	OMAPALT=G	OPOS=22186234
chr1	22191454	22191454	G	A	0.705882	48	68	1	exonic	HSPG2	.	nonsynonymous SNV	HSPG2:NM_001291860:exon36:c.C4511T:p.A1504V,HSPG2:NM_005529:exon36:c.C4508T:p.A1503V	rs897471	.	.	0.7396	.	0.9	.	.	0.07	T	1	D	0.002	N	0.999	P	1.27	T	304.619	snp	FAO=48	FDP=68	FR=.	FRO=20	FSAF=23	FSAR=25	FSRF=12	FSRR=8	FWDB=-0.00222988	FXX=0	LEN=1	MLLD=159.351	OALT=A	OID=.	OMAPALT=A	OPOS=22191454
chr1	22199245	22199245	C	T	0.990741	107	108	2	exonic	HSPG2	.	synonymous SNV	HSPG2:NM_001291860:exon32:c.G3900A:p.V1300V,HSPG2:NM_005529:exon32:c.G3897A:p.V1299V	rs2229482	.	.	0.6429	.	0.71	.	.	.	.	.	.	.	.	.	.	.	.	1010.53	snp	FAO=107	FDP=107	FR=.	FRO=0	FSAF=42	FSAR=65	FSRF=0	FSRR=0	FWDB=0.0139997	FXX=0.0092584	LEN=1	MLLD=73.712	OALT=T	OID=.	OMAPALT=T	OPOS=22199245
chr1	22199821	22199821	G	A	0.978261	90	92	3	intronic	HSPG2	.	.	.	rs2454290	.	.	0.8559	.	0.98	.	.	.	.	.	.	.	.	.	.	.	.	837.44	snp	FAO=90	FDP=91	FR=.	FRO=1	FSAF=46	FSAR=44	FSRF=0	FSRR=1	FWDB=-0.00462853	FXX=0.0108684	LEN=1	MLLD=60.4836	OALT=A	OID=.	OMAPALT=A	OPOS=22199821
chr1	22206649	22206649	T	C	0.988024	165	167	2	exonic	HSPG2	.	nonsynonymous SNV	HSPG2:NM_001291860:exon17:c.A2297G:p.N766S,HSPG2:NM_005529:exon17:c.A2294G:p.N765S	rs989994	.	.	0.9991	.	1	.	.	0.24	T	0.003	B	0.016	N	0.002	P	0.11	T	1602.06	snp	FAO=167	FDP=167	FR=.	FRO=0	FSAF=76	FSAR=91	FSRF=0	FSRR=0	FWDB=-0.0231008	FXX=0	LEN=1	MLLD=83.4464	OALT=C	OID=.	OMAPALT=C	OPOS=22206649
chr1	22206942	22206942	G	A	1	184	184	2	exonic	HSPG2	.	synonymous SNV	HSPG2:NM_001291860:exon16:c.C2112T:p.A704A,HSPG2:NM_005529:exon16:c.C2109T:p.A703A	rs1874793	.	.	0.9991	.	1	.	.	.	.	.	.	.	.	.	.	.	.	1759.13	snp	FAO=184	FDP=184	FR=.	FRO=0	FSAF=73	FSAR=111	FSRF=0	FSRR=0	FWDB=0.0221921	FXX=0	LEN=1	MLLD=258.567	OALT=A	OID=.	OMAPALT=A	OPOS=22206942
chr1	22207235	22207235	T	C	1	62	62	1	exonic	HSPG2	.	nonsynonymous SNV	HSPG2:NM_001291860:exon15:c.A1915G:p.M639V,HSPG2:NM_005529:exon15:c.A1912G:p.M638V	rs1874792	.	.	0.9994	.	1	.	.	1	T	0	B	0.062	N	1	P	1.34	T	584.236	snp	FAO=62	FDP=62	FR=.	FRO=0	FSAF=32	FSAR=30	FSRF=0	FSRR=0	FWDB=-0.0224138	FXX=0	LEN=1	MLLD=108.48	OALT=C	OID=.	OMAPALT=C	OPOS=22207235
chr1	22207805	22207817	CCCAGGGTGGCAG	-	0.979167	94	96	3	intronic	HSPG2	.	.	.	rs139046040	.	.	0.998	.	1	.	.	.	.	.	.	.	.	.	.	.	.	565.378	del	FAO=96	FDP=96	FR=.	FRO=0	FSAF=35	FSAR=61	FSRF=0	FSRR=0	FWDB=-0.0169302	FXX=0.0303	LEN=13	MLLD=421.491	OALT=-	OID=.	OMAPALT=A	OPOS=22207805
chr1	22211222	22211222	T	C	0.988095	83	84	1	intronic	HSPG2	.	.	.	rs4654994	.	.	0.9348	.	0.96	.	.	.	.	.	.	.	.	.	.	.	.	771.119	snp	FAO=83	FDP=84	FR=.	FRO=1	FSAF=45	FSAR=38	FSRF=1	FSRR=0	FWDB=-0.000542755	FXX=0	LEN=1	MLLD=183.567	OALT=C	OID=.	OMAPALT=C	OPOS=22211222
chr1	22216574	22216574	C	A	1	291	291	4	exonic	HSPG2	.	synonymous SNV	HSPG2:NM_001291860:exon6:c.G474T:p.G158G,HSPG2:NM_005529:exon6:c.G474T:p.G158G	rs2254358	.	.	0.677	.	0.68	.	.	0.24	T	0.617	P	0.043	N	0.998	P	0.39	T	2789.39	snp	FAO=291	FDP=291	FR=.	FRO=0	FSAF=137	FSAR=154	FSRF=0	FSRR=0	FWDB=0.0203263	FXX=0	LEN=1	MLLD=236.327	OALT=A	OID=.	OMAPALT=A	OPOS=22216574
chr1	22216604	22216604	C	G	0.985663	275	279	2	exonic	HSPG2	.	synonymous SNV	HSPG2:NM_001291860:exon6:c.G444C:p.L148L,HSPG2:NM_005529:exon6:c.G444C:p.L148L	rs2254357	.	.	0.6771	.	0.68	.	.	0.91	T	0.946	P	.	.	0	P	0.56	T	2580.05	snp	FAO=275	FDP=275	FR=.	FRO=0	FSAF=123	FSAR=152	FSRF=0	FSRR=0	FWDB=-0.0237034	FXX=0.0178565	LEN=1	MLLD=64.6842	OALT=G	OID=.	OMAPALT=G	OPOS=22216604
chr1	22217108	22217108	G	A	0.971429	68	70	2	exonic	HSPG2	.	synonymous SNV	HSPG2:NM_001291860:exon4:c.C324T:p.F108F,HSPG2:NM_005529:exon4:c.C324T:p.F108F	rs2501260	.	.	0.9991	.	1	.	.	.	.	.	.	.	.	.	.	.	.	634.452	snp	FAO=69	FDP=70	FR=.	FRO=1	FSAF=28	FSAR=41	FSRF=1	FSRR=0	FWDB=0.055089	FXX=0	LEN=1	MLLD=54.4952	OALT=A	OID=.	OMAPALT=A	OPOS=22217108
chr1	22304712	22304712	A	G	1	192	192	1	intronic	CELA3B	.	.	.	rs10917088	.	.	.	.	0.74	.	.	.	.	.	.	.	.	.	.	.	.	1834.5	snp	FAO=192	FDP=192	FR=.	FRO=0	FSAF=93	FSAR=99	FSRF=0	FSRR=0	FWDB=0.0019507	FXX=0	LEN=1	MLLD=223.007	OALT=G	OID=.	OMAPALT=G	OPOS=22304712
chr1	22307340	22307340	C	T	1	70	70	1	exonic	CELA3B	.	synonymous SNV	CELA3B:NM_007352:exon3:c.C153T:p.S51S	rs7528228	.	.	.	.	0.99	.	.	.	.	.	.	.	.	.	.	.	.	677.119	snp	FAO=70	FDP=70	FR=.	FRO=0	FSAF=48	FSAR=22	FSRF=0	FSRR=0	FWDB=-0.00736294	FXX=0	LEN=1	MLLD=69.1903	OALT=T	OID=.	OMAPALT=T	OPOS=22307340
chr1	22307358	22307358	C	G	1	70	70	2	exonic	CELA3B	.	synonymous SNV	CELA3B:NM_007352:exon3:c.C171G:p.T57T	rs7528300	.	.	.	.	0.99	.	.	.	.	.	.	.	.	.	.	.	.	677.132	snp	FAO=70	FDP=70	FR=.	FRO=0	FSAF=48	FSAR=22	FSRF=0	FSRR=0	FWDB=0.0188029	FXX=0	LEN=1	MLLD=66.8704	OALT=G	OID=.	OMAPALT=G	OPOS=22307358
chr1	22307538	22307538	C	T	0.867769	105	121	3	exonic	CELA3B	.	nonsynonymous SNV	CELA3B:NM_007352:exon4:c.C235T:p.R79W	rs7528405	.	.	0.9921	.	1	.	.	0.18	T	0.962	D	0.718	N	1	P	-2.49	D	812.924	snp	FAO=104	FDP=120	FR=.	FRO=16	FSAF=29	FSAR=75	FSRF=10	FSRR=6	FWDB=0.0425326	FXX=0.00826378	LEN=1	MLLD=215.137	OALT=T	OID=.	OMAPALT=T	OPOS=22307538
chr1	22310139	22310139	T	G	1	228	228	2	intronic	CELA3B	.	.	.	rs10733031	.	.	.	.	0.93	.	.	.	.	.	.	.	.	.	.	.	.	2192.12	snp	FAO=228	FDP=228	FR=.	FRO=0	FSAF=86	FSAR=142	FSRF=0	FSRR=0	FWDB=-0.0108968	FXX=0	LEN=1	MLLD=189.638	OALT=G	OID=.	OMAPALT=G	OPOS=22310139
chr1	22310145	22310145	C	T	1	228	228	2	intronic	CELA3B	.	.	.	rs10733032	.	.	.	.	0.97	.	.	.	.	.	.	.	.	.	.	.	.	2192.12	snp	FAO=228	FDP=228	FR=.	FRO=0	FSAF=86	FSAR=142	FSRF=0	FSRR=0	FWDB=0.016889	FXX=0	LEN=1	MLLD=82.5586	OALT=T	OID=.	OMAPALT=T	OPOS=22310145
chr1	22310262	22310262	G	C	0.991071	222	224	2	exonic	CELA3B	.	synonymous SNV	CELA3B:NM_007352:exon5:c.G438C:p.P146P	rs10733033	.	.	0.9905	.	1	.	.	.	.	.	.	.	.	.	.	.	.	2097.05	snp	FAO=223	FDP=223	FR=.	FRO=0	FSAF=76	FSAR=147	FSRF=0	FSRR=0	FWDB=-0.045505	FXX=0.00888849	LEN=1	MLLD=61.3764	OALT=C	OID=.	OMAPALT=C	OPOS=22310262
chr1	22310725	22310725	G	C	1	63	63	2	exonic	CELA3B	.	synonymous SNV	CELA3B:NM_007352:exon6:c.G543C:p.P181P	rs3820287	.	.	0.9428	.	0.95	.	.	.	.	.	.	.	.	.	.	.	.	667.023	snp	FAO=71	FDP=71	FR=.	FRO=0	FSAF=21	FSAR=50	FSRF=0	FSRR=0	FWDB=-0.0348026	FXX=0.013887	LEN=1	MLLD=39.9051	OALT=C	OID=.	OMAPALT=C	OPOS=22310725
chr1	22310824	22310824	T	C	0.994505	181	182	1	exonic	CELA3B	.	synonymous SNV	CELA3B:NM_007352:exon6:c.T642C:p.N214N	rs1803531	.	.	0.992	.	1	.	.	.	.	.	.	.	.	.	.	.	.	1710.97	snp	FAO=181	FDP=181	FR=.	FRO=0	FSAF=93	FSAR=88	FSRF=0	FSRR=0	FWDB=-0.0190673	FXX=0.0054942	LEN=1	MLLD=199.264	OALT=C	OID=.	OMAPALT=C	OPOS=22310824
chr1	22310933	22310933	C	G	1	176	176	2	intronic	CELA3B	.	.	.	rs12130164	.	.	.	.	0.94	.	.	.	.	.	.	.	.	.	.	.	.	1686.3	snp	FAO=176	FDP=176	FR=.	FRO=0	FSAF=88	FSAR=88	FSRF=0	FSRR=0	FWDB=0.0586242	FXX=0	LEN=1	MLLD=70.8566	OALT=G	OID=.	OMAPALT=G	OPOS=22310933
chr1	22313161	22313161	T	C	0.989474	94	95	2	exonic	CELA3B	.	synonymous SNV	CELA3B:NM_007352:exon7:c.T780C:p.I260I	rs1803530	.	.	0.9907	.	1	.	.	.	.	.	.	.	.	.	.	.	.	878.402	snp	FAO=94	FDP=95	FR=.	FRO=1	FSAF=29	FSAR=65	FSRF=0	FSRR=1	FWDB=0.0018643	FXX=0	LEN=1	MLLD=270.844	OALT=C	OID=.	OMAPALT=C	OPOS=22313161
chr1	22313197	22313197	C	A	1	85	85	3	intronic	CELA3B	.	.	.	rs34963341	.	.	0.7397	.	0.75	.	.	.	.	.	.	.	.	.	.	.	.	808.334	snp	FAO=85	FDP=85	FR=.	FRO=0	FSAF=20	FSAR=65	FSRF=0	FSRR=0	FWDB=0.00841119	FXX=0	LEN=1	MLLD=360.122	OALT=A	OID=.	OMAPALT=A	OPOS=22313197
chr1	22336277	22336277	C	G	0.990385	103	104	2	exonic	CELA3A	.	nonsynonymous SNV	CELA3A:NM_005747:exon7:c.C722G:p.A241G	rs3820285	.	.	0.9757	.	0.98	.	.	0.59	T	0	B	.	.	1	P	2.27	T	963.004	snp	FAO=103	FDP=103	FR=.	FRO=0	FSAF=43	FSAR=60	FSRF=0	FSRR=0	FWDB=-0.0500657	FXX=0.00961446	LEN=1	MLLD=71.418	OALT=G	OID=.	OMAPALT=G	OPOS=22336277
chr1	22336371	22336371	C	A	0.989247	92	93	3	intronic	CELA3A	.	.	.	rs3806297	.	.	0.7041	.	0.72	.	.	.	.	.	.	.	.	.	.	.	.	857.104	snp	FAO=92	FDP=92	FR=.	FRO=0	FSAF=31	FSAR=61	FSRF=0	FSRR=0	FWDB=-0.0132368	FXX=0.0107515	LEN=1	MLLD=337.131	OALT=A	OID=.	OMAPALT=A	OPOS=22336371
chr1	22846709	22846709	G	A	1	49	49	1	exonic	ZBTB40	.	nonsynonymous SNV	ZBTB40:NM_014870:exon14:c.G2989A:p.V997M,ZBTB40:NM_001083621:exon15:c.G2989A:p.V997M	rs209720	.	.	0.9947	.	1	.	.	0.3	T	0.001	B	0	N	1	P	3.53	T	471.976	snp	FAO=49	FDP=49	FR=.	FRO=0	FSAF=26	FSAR=23	FSRF=0	FSRR=0	FWDB=0.0350703	FXX=0	LEN=1	MLLD=213.222	OALT=A	OID=.	OMAPALT=A	OPOS=22846709
chr1	22852752	22852752	A	C	0.209302	18	86	1	exonic	ZBTB40	.	nonsynonymous SNV	ZBTB40:NM_014870:exon18:c.A3583C:p.T1195P,ZBTB40:NM_001083621:exon19:c.A3583C:p.T1195P	.	.	.	.	.	.	.	.	0.37	T	0.938	P	0.008	N	0.741	N	3.32	T	26.3414	snp	FAO=18	FDP=86	FR=.	FRO=68	FSAF=6	FSAR=12	FSRF=30	FSRR=38	FWDB=0.00663642	FXX=0	LEN=1	MLLD=72.181	OALT=C	OID=.	OMAPALT=C	OPOS=22852752
chr1	22927990	22927990	C	T	0.271318	35	129	4	intronic	EPHA8	.	.	.	.	.	.	.	.	.	.	.	.	.	.	.	.	.	.	.	.	.	68.9299	snp	FAO=35	FDP=131	FR=.	FRO=96	FSAF=25	FSAR=10	FSRF=90	FSRR=6	FWDB=0.00989482	FXX=0.0150365	LEN=1	MLLD=52.1067	OALT=T	OID=.	OMAPALT=T	OPOS=22927990
chr1	22965438	22965439	AG	GC	0.20354	46	226	1	exonic	C1QA	.	nonframeshift substitution	C1QA:NM_015991:exon3:c.276_277GC	.	.	.	.	.	.	.	.	.	.	.	.	.	.	.	.	.	.	2570.6	mnp	FAO=261	FDP=261	FR=.,HEALED	FRO=0	FSAF=105	FSAR=156	FSRF=0	FSRR=0	FWDB=0.145809	FXX=0	LEN=2	MLLD=137.662	OALT=GC	OID=.	OMAPALT=GC	OPOS=22965438
chr1	22970642	22970642	C	T	0.99115	112	113	3	exonic	C1QC	.	synonymous SNV	C1QC:NM_001114101:exon2:c.C126T:p.P42P,C1QC:NM_172369:exon2:c.C126T:p.P42P	rs15940	.	.	0.257	.	0.46	.	.	.	.	.	.	.	.	.	.	.	.	1048.17	snp	FAO=112	FDP=112	FR=.	FRO=0	FSAF=37	FSAR=75	FSRF=0	FSRR=0	FWDB=0.080691	FXX=0.00884877	LEN=1	MLLD=64.3672	OALT=T	OID=.	OMAPALT=T	OPOS=22970642
chr1	22974297	22974297	C	A	0.940789	143	152	4	UTR3	C1QC	NM_172369:c.*21C>A,NM_001114101:c.*21C>A	.	.	rs9434	.	.	0.3673	.	0.89	.	.	.	.	.	.	.	.	.	.	.	.	1292.86	snp	FAO=148	FDP=151	FR=.	FRO=3	FSAF=55	FSAR=93	FSRF=3	FSRR=0	FWDB=0.11244	FXX=0.013071	LEN=1	MLLD=60.7248	OALT=A	OID=.	OMAPALT=A	OPOS=22974297
chr1	23219493	23219493	T	C	1	93	93	2	exonic	EPHB2	.	synonymous SNV	EPHB2:NM_004442:exon7:c.T1545C:p.G515G,EPHB2:NM_017449:exon7:c.T1545C:p.G515G	rs309472	.	.	0.9923	.	1	.	.	.	.	.	.	.	.	.	.	.	.	882.279	snp	FAO=93	FDP=93	FR=.	FRO=0	FSAF=35	FSAR=58	FSRF=0	FSRR=0	FWDB=-0.102469	FXX=0	LEN=1	MLLD=162.601	OALT=C	OID=.	OMAPALT=C	OPOS=23219493
chr1	23236826	23236826	C	T	0.995169	206	207	1	intronic	EPHB2	.	.	.	rs309497	.	.	0.5002	.	0.79	.	.	.	.	.	.	.	.	.	.	.	.	1971.98	snp	FAO=207	FDP=207	FR=.	FRO=0	FSAF=100	FSAR=107	FSRF=0	FSRR=0	FWDB=0.0145643	FXX=0.00480746	LEN=1	MLLD=312.957	OALT=T	OID=.	OMAPALT=T	OPOS=23236826
chr1	23380198	23380198	A	G	1	44	44	1	intronic	KDM1A	.	.	.	rs579785	.	.	0.83	.	0.85	.	.	.	.	.	.	.	.	.	.	.	.	412.473	snp	FAO=44	FDP=44	FR=.	FRO=0	FSAF=20	FSAR=24	FSRF=0	FSRR=0	FWDB=0.0242136	FXX=0	LEN=1	MLLD=249.022	OALT=G	OID=.	OMAPALT=G	OPOS=23380198
chr1	23399932	23399932	C	T	1	147	147	2	intronic	KDM1A	.	.	.	rs967605	.	.	0.8291	.	0.88	.	.	.	.	.	.	.	.	.	.	.	.	1409.71	snp	FAO=147	FDP=147	FR=.	FRO=0	FSAF=58	FSAR=89	FSRF=0	FSRR=0	FWDB=-0.0663173	FXX=0	LEN=1	MLLD=196.598	OALT=T	OID=.	OMAPALT=T	OPOS=23399932
chr1	23415305	23415305	C	A	0.267857	15	56	1	UTR3	LUZP1	NM_033631:c.*83G>T,NM_001142546:c.*83G>T	.	.	.	.	.	.	.	.	.	.	.	.	.	.	.	.	.	.	.	.	34.8431	snp	FAO=15	FDP=56	FR=.	FRO=41	FSAF=8	FSAR=7	FSRF=28	FSRR=13	FWDB=0.00481424	FXX=0	LEN=1	MLLD=268.878	OALT=A	OID=.	OMAPALT=A	OPOS=23415305
chr1	23688933	23688933	A	G	0.978022	89	91	3	exonic	ZNF436	.	synonymous SNV	ZNF436:NM_030634:exon3:c.T942C:p.N314N,ZNF436:NM_001077195:exon4:c.T942C:p.N314N	rs2849028	.	.	0.7314	.	0.73	.	.	.	.	.	.	.	.	.	.	.	.	865.204	snp	FAO=91	FDP=91	FR=.	FRO=0	FSAF=30	FSAR=61	FSRF=0	FSRR=0	FWDB=0.0128646	FXX=0	LEN=1	MLLD=79.6785	OALT=G	OID=.	OMAPALT=G	OPOS=23688933
chr1	23710805	23710805	A	G	0.993631	156	157	2	intronic	TCEA3	.	.	.	rs605468	.	.	0.9175	.	0.95	.	.	.	.	.	.	.	.	.	.	.	.	1478.71	snp	FAO=156	FDP=156	FR=.	FRO=0	FSAF=76	FSAR=80	FSRF=0	FSRR=0	FWDB=-0.0326845	FXX=0.00636902	LEN=1	MLLD=65.8239	OALT=G	OID=.	OMAPALT=G	OPOS=23710805
chr1	23735241	23735241	G	T	1	191	191	2	intronic	TCEA3	.	.	.	rs1198423	.	.	0.8717	.	0.9	.	.	.	.	.	.	.	.	.	.	.	.	1827.05	snp	FAO=191	FDP=191	FR=.	FRO=0	FSAF=70	FSAR=121	FSRF=0	FSRR=0	FWDB=-0.0155288	FXX=0	LEN=1	MLLD=347.774	OALT=T	OID=.	OMAPALT=T	OPOS=23735241
chr1	23751140	23751140	G	T	1	18	18	1	UTR5	TCEA3	NM_003196:c.-14C>A	.	.	rs71514235	.	.	0.6743	.	0.74	.	.	.	.	.	.	.	.	.	.	.	.	170.859	snp	FAO=18	FDP=18	FR=.	FRO=0	FSAF=3	FSAR=15	FSRF=0	FSRR=0	FWDB=0.0428246	FXX=0	LEN=1	MLLD=284.223	OALT=T	OID=.	OMAPALT=T	OPOS=23751140
chr1	23763449	23763449	G	A	0.336842	32	95	1	exonic	ASAP3	.	synonymous SNV	ASAP3:NM_001143778:exon14:c.C1404T:p.R468R,ASAP3:NM_017707:exon15:c.C1431T:p.R477R	rs115515935	.	.	0.0978	.	0.13	.	.	.	.	.	.	.	.	.	.	.	.	89.4612	snp	FAO=32	FDP=95	FR=.	FRO=63	FSAF=21	FSAR=11	FSRF=31	FSRR=32	FWDB=0.0100561	FXX=0	LEN=1	MLLD=169.582	OALT=A	OID=.	OMAPALT=A	OPOS=23763449
chr1	23767487	23767487	C	T	0.701493	47	67	1	intronic	ASAP3	.	.	.	rs17184553	.	.	.	.	0.075	.	.	.	.	.	.	.	.	.	.	.	.	295.117	snp	FAO=47	FDP=67	FR=.	FRO=20	FSAF=35	FSAR=12	FSRF=13	FSRR=7	FWDB=0.0213349	FXX=0	LEN=1	MLLD=68.9378	OALT=T	OID=.	OMAPALT=T	OPOS=23767487
chr1	23767957	23767957	C	A	0.324841	51	157	2	exonic	ASAP3	.	nonsynonymous SNV	ASAP3:NM_001143778:exon8:c.G730T:p.A244S,ASAP3:NM_017707:exon9:c.G757T:p.A253S	.	.	.	.	.	.	.	.	0.23	T	0.885	P	0.006	N	1	N	3.71	T	129.194	snp	FAO=51	FDP=157	FR=.	FRO=106	FSAF=29	FSAR=22	FSRF=53	FSRR=53	FWDB=-0.0510948	FXX=0	LEN=1	MLLD=199.094	OALT=A	OID=.	OMAPALT=A	OPOS=23767957
chr1	23836364	23836364	A	G	0.333333	134	402	1	UTR3	E2F2	NM_004091:c.*8T>C	.	.	rs2075993	.	.	0.5056	.	0.6	.	.	.	.	.	.	.	.	.	.	.	.	342.289	snp	FAO=135	FDP=400	FR=.	FRO=265	FSAF=78	FSAR=57	FSRF=145	FSRR=120	FWDB=0.0672067	FXX=0	LEN=1	MLLD=54.0261	OALT=G	OID=.	OMAPALT=G	OPOS=23836364
chr1	23847464	23847464	C	A	0.406593	37	91	1	exonic	E2F2	.	nonsynonymous SNV	E2F2:NM_004091:exon4:c.G678T:p.Q226H	rs2075995	.	.	0.5028	.	0.62	.	.	0.36	T	0.985	D	0	D	0.024	P	-2	D	126.464	snp	FAO=34	FDP=81	FR=.	FRO=47	FSAF=17	FSAR=17	FSRF=19	FSRR=28	FWDB=-0.000920945	FXX=0.109878	LEN=1	MLLD=208.299	OALT=A	OID=.	OMAPALT=A	OPOS=23847464
chr1	23885498	23885498	T	C	0.993103	144	145	1	exonic	ID3	.	nonsynonymous SNV	ID3:NM_002167:exon2:c.A313G:p.T105A	rs11574	.	.	0.7615	.	0.99	.	.	0.99	T	0	B	0.902	N	1	P	-0.56	T	1358.6	snp	FAO=144	FDP=144	FR=.	FRO=0	FSAF=72	FSAR=72	FSRF=0	FSRR=0	FWDB=0.0525484	FXX=0.00689608	LEN=1	MLLD=214.902	OALT=C	OID=.	OMAPALT=C	OPOS=23885498
chr1	23885535	23885535	G	A	0.79021	113	143	1	intronic	ID3	.	.	.	rs147934602	.	.	0.0112	.	0.017	.	.	.	.	.	.	.	.	.	.	.	.	792.173	snp	FAO=113	FDP=143	FR=.	FRO=30	FSAF=51	FSAR=62	FSRF=18	FSRR=12	FWDB=-0.0816799	FXX=0	LEN=1	MLLD=61.2228	OALT=A	OID=.	OMAPALT=A	OPOS=23885535
chr1	24018277	24018277	C	G	0.990099	100	101	1	UTR5	RPL11	NM_001199802:c.-37C>G,NM_000975:c.-37C>G	.	.	rs10917413	CLINSIG=non-pathogenic;CLNDBN=not_provided;CLNREVSTAT=criteria_provided\x2c_single_submitter;CLNACC=RCV000127804.1;CLNDSDB=MedGen;CLNDSDBID=CN221809	.	0.9997	.	1	.	.	.	.	.	.	.	.	.	.	.	.	942.102	snp	FAO=101	FDP=101	FR=.	FRO=0	FSAF=61	FSAR=40	FSRF=0	FSRR=0	FWDB=0.00463761	FXX=0.00980296	LEN=1	MLLD=65.3127	OALT=G	OID=.	OMAPALT=G	OPOS=24018277
chr1	24019253	24019253	A	T	0.35503	60	169	1	intronic	RPL11	.	.	.	.	.	.	.	.	.	.	.	.	.	.	.	.	.	.	.	.	.	170.801	snp	FAO=60	FDP=169	FR=.	FRO=109	FSAF=27	FSAR=33	FSRF=53	FSRR=56	FWDB=-0.0526554	FXX=0	LEN=1	MLLD=242.464	OALT=T	OID=.	OMAPALT=T	OPOS=24019253
chr1	24083494	24083494	C	T	0.493671	39	79	1	exonic	TCEB3	.	synonymous SNV	TCEB3:NM_003198:exon10:c.C2214T:p.S738S	rs2076345	.	.	0.3087	.	0.38	.	.	.	.	.	.	.	.	.	.	.	.	171.714	snp	FAO=39	FDP=79	FR=.	FRO=40	FSAF=19	FSAR=20	FSRF=12	FSRR=28	FWDB=0.0453871	FXX=0	LEN=1	MLLD=63.6235	OALT=T	OID=.	OMAPALT=T	OPOS=24083494
chr1	24134721	24134721	T	C	1	145	145	1	exonic	HMGCL	.	synonymous SNV	HMGCL:NM_001166059:exon5:c.A441G:p.L147L,HMGCL:NM_000191:exon7:c.A654G:p.L218L	rs719400	CLINSIG=non-pathogenic|non-pathogenic;CLNDBN=not_specified|not_provided;CLNREVSTAT=criteria_provided\x2c_single_submitter|criteria_provided\x2c_single_submitter;CLNACC=RCV000078343.3|RCV000125367.1;CLNDSDB=MedGen|MedGen;CLNDSDBID=CN169374|CN221809	.	0.9085	.	0.97	.	.	.	.	.	.	.	.	0	P	.	.	1385.69	snp	FAO=145	FDP=145	FR=.	FRO=0	FSAF=68	FSAR=77	FSRF=0	FSRR=0	FWDB=-0.00937814	FXX=0	LEN=1	MLLD=72.0618	OALT=C	OID=.	OMAPALT=C	OPOS=24134721
chr1	24180962	24180962	T	C	0.320388	33	103	1	exonic	FUCA1	.	nonsynonymous SNV	FUCA1:NM_000147:exon5:c.A857G:p.Q286R	rs13551	CLINSIG=non-pathogenic;CLNDBN=FU1/FU2_POLYMORPHISM;CLNREVSTAT=no_assertion_criteria_provided;CLNACC=RCV000000726.1;CLNDSDB=.;CLNDSDBID=.	.	0.3308	.	0.4	.	.	0	D	0.001	B	0.915	N	1	P	0.46	T	86.04	snp	FAO=33	FDP=103	FR=.	FRO=70	FSAF=14	FSAR=19	FSRF=24	FSRR=46	FWDB=0.0148928	FXX=0	LEN=1	MLLD=109.93	OALT=C	OID=.	OMAPALT=C	OPOS=24180962
chr1	24189660	24189660	G	T	0.376238	38	101	1	exonic	FUCA1	.	nonsynonymous SNV	FUCA1:NM_000147:exon3:c.C626A:p.A209E	.	.	.	.	.	.	.	.	1	T	0	B	0.407	N	1	N	0.65	T	149.316	snp	FAO=43	FDP=106	FR=.	FRO=63	FSAF=21	FSAR=22	FSRF=36	FSRR=27	FWDB=0.0129607	FXX=0.00934492	LEN=1	MLLD=224.179	OALT=T	OID=.	OMAPALT=T	OPOS=24189660
chr1	24200903	24200903	G	C	0.716846	200	279	4	UTR3	CNR2	NM_001841:c.*122C>G	.	.	rs2229586	.	.	.	.	0.7	.	.	.	.	.	.	.	.	.	.	.	.	1248.76	snp	FAO=201	FDP=284	FR=.	FRO=83	FSAF=102	FSAR=99	FSRF=40	FSRR=43	FWDB=-0.00105878	FXX=0.00350865	LEN=1	MLLD=212.955	OALT=C	OID=.	OMAPALT=C	OPOS=24200903
chr1	24200921	24200921	T	C	0.710801	204	287	1	UTR3	CNR2	NM_001841:c.*104A>G	.	.	rs2229585	.	.	.	.	0.79	.	.	.	.	.	.	.	.	.	.	.	.	1275.02	snp	FAO=204	FDP=287	FR=.	FRO=83	FSAF=101	FSAR=103	FSRF=41	FSRR=42	FWDB=0.00870319	FXX=0	LEN=1	MLLD=180.438	OALT=C	OID=.	OMAPALT=C	OPOS=24200921
chr1	24200969	24200969	T	C	0.710145	196	276	2	UTR3	CNR2	NM_001841:c.*56A>G	.	.	rs2229584	.	.	.	.	0.79	.	.	.	.	.	.	.	.	.	.	.	.	1222.76	snp	FAO=196	FDP=276	FR=.	FRO=80	FSAF=91	FSAR=105	FSRF=38	FSRR=42	FWDB=-0.0189658	FXX=0	LEN=1	MLLD=57.5653	OALT=C	OID=.	OMAPALT=C	OPOS=24200969
chr1	24200983	24200983	C	T	0.710037	191	269	1	UTR3	CNR2	NM_001841:c.*42G>A	.	.	rs2229583	.	.	0.5733	.	0.82	.	.	.	.	.	.	.	.	.	.	.	.	1207.75	snp	FAO=192	FDP=270	FR=.	FRO=78	FSAF=87	FSAR=105	FSRF=36	FSRR=42	FWDB=-0.0445895	FXX=0	LEN=1	MLLD=190.594	OALT=T	OID=.	OMAPALT=T	OPOS=24200983
chr1	24201094	24201094	G	C	0.700337	208	297	2	exonic	CNR2	.	synonymous SNV	CNR2:NM_001841:exon2:c.C1014G:p.T338T	rs2229581	.	.	0.5738	.	0.79	.	.	.	.	.	.	.	.	.	.	.	.	1280.57	snp	FAO=209	FDP=298	FR=.	FRO=89	FSAF=117	FSAR=92	FSRF=37	FSRR=52	FWDB=-0.0595542	FXX=0	LEN=1	MLLD=64.693	OALT=C	OID=.	OMAPALT=C	OPOS=24201094
chr1	24201109	24201109	C	T	0.700337	208	297	1	exonic	CNR2	.	synonymous SNV	CNR2:NM_001841:exon2:c.G999A:p.P333P	rs2229580	.	.	0.5738	.	0.79	.	.	.	.	.	.	.	.	.	.	.	.	1278.95	snp	FAO=208	FDP=297	FR=.	FRO=89	FSAF=115	FSAR=93	FSRF=38	FSRR=51	FWDB=-0.0555464	FXX=0	LEN=1	MLLD=73.4621	OALT=T	OID=.	OMAPALT=T	OPOS=24201109
chr1	24201262	24201262	A	G	0.666667	90	135	3	exonic	CNR2	.	synonymous SNV	CNR2:NM_001841:exon2:c.T846C:p.A282A	rs2502993	.	.	0.5737	.	0.79	.	.	.	.	.	.	.	.	.	.	.	.	527.569	snp	FAO=90	FDP=135	FR=.	FRO=45	FSAF=48	FSAR=42	FSRF=34	FSRR=11	FWDB=0.00517435	FXX=0	LEN=1	MLLD=62.8694	OALT=G	OID=.	OMAPALT=G	OPOS=24201262
chr1	24201357	24201357	A	G	0.664179	89	134	2	exonic	CNR2	.	synonymous SNV	CNR2:NM_001841:exon2:c.T751C:p.L251L	rs4649124	.	.	0.5738	.	0.79	.	.	.	.	.	.	.	.	.	.	.	.	519.236	snp	FAO=89	FDP=134	FR=.	FRO=45	FSAF=43	FSAR=46	FSRF=33	FSRR=12	FWDB=0.00849589	FXX=0	LEN=1	MLLD=280.183	OALT=G	OID=.	OMAPALT=G	OPOS=24201357
chr1	24201448	24201448	C	T	0.640845	91	142	2	exonic	CNR2	.	synonymous SNV	CNR2:NM_001841:exon2:c.G660A:p.V220V	rs3003336	.	.	0.5744	.	0.79	.	.	.	.	.	.	.	.	.	.	.	.	516.16	snp	FAO=91	FDP=141	FR=.	FRO=50	FSAF=58	FSAR=33	FSRF=29	FSRR=21	FWDB=0.0176589	FXX=0.00704176	LEN=1	MLLD=226.026	OALT=T	OID=.	OMAPALT=T	OPOS=24201448
chr1	24201643	24201643	G	A	0.693878	170	245	1	exonic	CNR2	.	synonymous SNV	CNR2:NM_001841:exon2:c.C465T:p.G155G	rs2501431	.	.	0.5738	.	0.79	.	.	.	.	.	.	.	.	.	.	.	.	1056.74	snp	FAO=171	FDP=243	FR=.	FRO=72	FSAF=68	FSAR=103	FSRF=34	FSRR=38	FWDB=-0.0104816	FXX=0.00816293	LEN=1	MLLD=87.3177	OALT=A	OID=.	OMAPALT=A	OPOS=24201643
chr1	24201919	24201920	TT	CC	0.671756	88	131	2	exonic	CNR2	.	nonframeshift substitution	CNR2:NM_001841:exon2:c.188_189GG	rs35761398	.	.	.	.	0.67	.	.	.	.	.	.	.	.	.	.	.	.	520.651	mnp	FAO=88	FDP=131	FR=.	FRO=43	FSAF=31	FSAR=57	FSRF=31	FSRR=12	FWDB=-0.0173825	FXX=0.0223864	LEN=2	MLLD=134.606	OALT=CC	OID=.	OMAPALT=CC	OPOS=24201919
chr1	24294249	24294249	C	T	0.984848	65	66	2	UTR3	SRSF10	NM_001191005:c.*3383G>A,NM_001191006:c.*167G>A,NM_054016:c.*3383G>A,NM_001300936:c.*167G>A	.	.	rs4276860	.	.	.	.	1	.	.	.	.	.	.	.	.	.	.	.	.	630.581	snp	FAO=67	FDP=68	FR=.	FRO=1	FSAF=49	FSAR=18	FSRF=1	FSRR=0	FWDB=0.0207456	FXX=0.0285673	LEN=1	MLLD=55.9973	OALT=T	OID=.	OMAPALT=T	OPOS=24294249
chr1	24294362	24294362	A	T	1	64	64	1	UTR3	SRSF10	NM_001191005:c.*3270T>A,NM_001191006:c.*54T>A,NM_054016:c.*3270T>A,NM_001300936:c.*54T>A	.	.	rs145308205	.	.	.	.	0.27	.	.	.	.	.	.	.	.	.	.	.	.	596.708	snp	FAO=63	FDP=63	FR=.	FRO=0	FSAF=42	FSAR=21	FSRF=0	FSRR=0	FWDB=0.044392	FXX=0.0307645	LEN=1	MLLD=152.042	OALT=T	OID=.	OMAPALT=T	OPOS=24294362
chr1	24383819	24383819	T	C	1	39	39	1	UTR3	MYOM3	NM_152372:c.*35A>G	.	.	rs7540491	.	.	0.7176	.	0.95	.	.	.	.	.	.	.	.	.	.	.	.	375.707	snp	FAO=39	FDP=39	FR=.	FRO=0	FSAF=4	FSAR=35	FSRF=0	FSRR=0	FWDB=0.0114491	FXX=0	LEN=1	MLLD=312.53	OALT=C	OID=.	OMAPALT=C	OPOS=24383819
chr1	24390717	24390717	G	A	0.642202	70	109	2	intronic	MYOM3	.	.	.	rs41268127	.	.	.	.	0.31	.	.	.	.	.	.	.	.	.	.	.	.	409.612	snp	FAO=71	FDP=110	FR=.	FRO=39	FSAF=42	FSAR=29	FSRF=30	FSRR=9	FWDB=0.0264775	FXX=0	LEN=1	MLLD=202.848	OALT=A	OID=.	OMAPALT=A	OPOS=24390717
chr1	24390731	24390731	C	T	0.342593	37	108	2	intronic	MYOM3	.	.	.	rs7555384	.	.	.	.	0.43	.	.	.	.	.	.	.	.	.	.	.	.	104.316	snp	FAO=37	FDP=108	FR=.	FRO=71	FSAF=28	FSAR=9	FSRF=42	FSRR=29	FWDB=7.17277e-05	FXX=0	LEN=1	MLLD=186.117	OALT=T	OID=.	OMAPALT=T	OPOS=24390731
chr1	24400633	24400633	C	G	0.825	99	120	1	intronic	MYOM3	.	.	.	rs10903083	.	.	0.9993	.	1	.	.	.	.	.	.	.	.	.	.	.	.	1137.45	snp	FAO=119	FDP=119	FR=.,HEALED	FRO=0	FSAF=64	FSAR=55	FSRF=0	FSRR=0	FWDB=0.0366681	FXX=0.00833264	LEN=1	MLLD=278.058	OALT=G	OID=.	OMAPALT=G	OPOS=24400633
chr1	24406647	24406647	G	A	0.312253	79	253	2	exonic	MYOM3	.	synonymous SNV	MYOM3:NM_152372:exon20:c.C2445T:p.A815A	rs4649175	.	.	0.4247	.	0.49	.	.	.	.	.	.	.	.	.	.	.	.	182.474	snp	FAO=79	FDP=253	FR=.	FRO=174	FSAF=36	FSAR=43	FSRF=61	FSRR=113	FWDB=0.00343646	FXX=0	LEN=1	MLLD=284.799	OALT=A	OID=.	OMAPALT=A	OPOS=24406647
chr1	24409191	24409191	C	T	0.622222	28	45	3	exonic	MYOM3	.	nonsynonymous SNV	MYOM3:NM_152372:exon17:c.G1984A:p.G662R	rs4320729	.	.	0.4194	.	0.49	.	.	0.03	D	1	D	0	D	0	P	0.06	T	156.818	snp	FAO=28	FDP=45	FR=.	FRO=17	FSAF=14	FSAR=14	FSRF=4	FSRR=13	FWDB=-0.0206953	FXX=0	LEN=1	MLLD=117.829	OALT=T	OID=.	OMAPALT=T	OPOS=24409191
chr1	24413159	24413159	T	C	0.184783	17	92	2	exonic	MYOM3	.	synonymous SNV	MYOM3:NM_152372:exon15:c.A1773G:p.E591E	rs6424152	.	.	0.4277	.	0.49	.	.	.	.	.	.	.	.	.	.	.	.	19.7219	snp	FAO=17	FDP=92	FR=.	FRO=75	FSAF=6	FSAR=11	FSRF=40	FSRR=35	FWDB=-0.0131324	FXX=0	LEN=1	MLLD=359.224	OALT=C	OID=.	OMAPALT=C	OPOS=24413159
chr1	24416059	24416059	T	C	0.982456	56	57	1	exonic	MYOM3	.	nonsynonymous SNV	MYOM3:NM_152372:exon14:c.A1583G:p.D528G	rs4393101	.	.	0.9996	.	1	.	.	1	T	0	B	0	N	0	P	0.83	T	588.788	snp	FAO=63	FDP=63	FR=.	FRO=0	FSAF=25	FSAR=38	FSRF=0	FSRR=0	FWDB=0.0616997	FXX=0.0454477	LEN=1	MLLD=76.312	OALT=C	OID=.	OMAPALT=C	OPOS=24416059
chr1	24416070	24416070	G	C	0.360656	22	61	3	exonic	MYOM3	.	synonymous SNV	MYOM3:NM_152372:exon14:c.C1572G:p.P524P	rs7533060	.	.	0.4938	.	0.73	.	.	.	.	.	.	.	.	.	.	.	.	74.3529	snp	FAO=22	FDP=59	FR=.	FRO=37	FSAF=10	FSAR=12	FSRF=10	FSRR=27	FWDB=0.0242481	FXX=0.0327815	LEN=1	MLLD=258.211	OALT=C	OID=.	OMAPALT=C	OPOS=24416070
chr1	24418768	24418768	T	C	1	109	109	1	exonic	MYOM3	.	synonymous SNV	MYOM3:NM_152372:exon11:c.A1128G:p.P376P	rs7556176	.	.	0.4451	.	0.55	.	.	.	.	.	.	.	.	.	.	.	.	1052.54	snp	FAO=109	FDP=109	FR=.	FRO=0	FSAF=56	FSAR=53	FSRF=0	FSRR=0	FWDB=-0.116911	FXX=0.00909008	LEN=1	MLLD=58.1809	OALT=C	OID=.	OMAPALT=C	OPOS=24418768
chr1	24419496	24419496	A	G	1	54	54	1	exonic	MYOM3	.	nonsynonymous SNV	MYOM3:NM_152372:exon10:c.T1031C:p.M344T	rs4233050	.	.	0.4751	.	0.6	.	.	1	T	0	B	0.001	N	0.68	P	1.29	T	508.497	snp	FAO=54	FDP=54	FR=.	FRO=0	FSAF=25	FSAR=29	FSRF=0	FSRR=0	FWDB=0.0133091	FXX=0	LEN=1	MLLD=183.698	OALT=G	OID=.	OMAPALT=G	OPOS=24419496
chr1	24421474	24421474	G	A	1	122	122	1	exonic	MYOM3	.	nonsynonymous SNV	MYOM3:NM_152372:exon9:c.C797T:p.T266M	rs6678540	.	.	0.455	.	0.57	.	.	0.62	T	0.002	B	0.125	N	1	P	0.53	T	1161	snp	FAO=122	FDP=122	FR=.	FRO=0	FSAF=55	FSAR=67	FSRF=0	FSRR=0	FWDB=0.0186867	FXX=0	LEN=1	MLLD=207.73	OALT=A	OID=.	OMAPALT=A	OPOS=24421474
chr1	24421804	24421804	A	G	1	174	174	1	intronic	MYOM3	.	.	.	rs11249142	.	.	.	.	0.44	.	.	.	.	.	.	.	.	.	.	.	.	1662.9	snp	FAO=174	FDP=174	FR=.	FRO=0	FSAF=95	FSAR=79	FSRF=0	FSRR=0	FWDB=-0.00428058	FXX=0	LEN=1	MLLD=375.739	OALT=G	OID=.	OMAPALT=G	OPOS=24421804
chr1	24421875	24421875	C	T	0.994048	167	168	1	intronic	MYOM3	.	.	.	rs11249143	.	.	0.4007	.	0.44	.	.	.	.	.	.	.	.	.	.	.	.	1612.6	snp	FAO=168	FDP=168	FR=.	FRO=0	FSAF=87	FSAR=81	FSRF=0	FSRR=0	FWDB=-0.00622701	FXX=0.00591681	LEN=1	MLLD=230.25	OALT=T	OID=.	OMAPALT=T	OPOS=24421875
chr1	24421950	24421950	C	G	1	170	170	1	exonic	MYOM3	.	nonsynonymous SNV	MYOM3:NM_152372:exon8:c.G772C:p.D258H	rs4319261	.	.	0.4745	.	0.58	.	.	0.36	T	0.999	D	0.005	N	0	P	0.39	T	1639.66	snp	FAO=170	FDP=170	FR=.	FRO=0	FSAF=80	FSAR=90	FSRF=0	FSRR=0	FWDB=0.0413235	FXX=0	LEN=1	MLLD=64.6072	OALT=G	OID=.	OMAPALT=G	OPOS=24421950
chr1	24447116	24447116	C	T	0.31677	51	161	1	UTR3	IL22RA1	NM_021258:c.*179G>A	.	.	rs3795302	.	.	.	.	0.73	.	.	.	.	.	.	.	.	.	.	.	.	125.011	snp	FAO=51	FDP=161	FR=.	FRO=110	FSAF=27	FSAR=24	FSRF=64	FSRR=46	FWDB=-0.00983283	FXX=0	LEN=1	MLLD=380.564	OALT=T	OID=.	OMAPALT=T	OPOS=24447116
chr1	24447214	24447214	G	A	0.320988	52	162	1	UTR3	IL22RA1	NM_021258:c.*81C>T	.	.	rs3795300	.	.	.	.	0.8	.	.	.	.	.	.	.	.	.	.	.	.	129.671	snp	FAO=52	FDP=162	FR=.	FRO=110	FSAF=25	FSAR=27	FSRF=64	FSRR=46	FWDB=-0.0269708	FXX=0	LEN=1	MLLD=76.2491	OALT=A	OID=.	OMAPALT=A	OPOS=24447214
chr1	24447468	24447468	G	C	0.37156	81	218	3	exonic	IL22RA1	.	nonsynonymous SNV	IL22RA1:NM_021258:exon7:c.C1552G:p.R518G	rs3795299	.	.	0.4078	.	0.73	.	.	0.32	T	0.178	B	0.248	N	1	P	3.11	T	240.867	snp	FAO=81	FDP=218	FR=.	FRO=137	FSAF=24	FSAR=57	FSRF=50	FSRR=87	FWDB=0.0618657	FXX=0	LEN=1	MLLD=69.3405	OALT=C	OID=.	OMAPALT=C	OPOS=24447468
chr1	24448084	24448084	G	A	0.68	170	250	3	exonic	IL22RA1	.	synonymous SNV	IL22RA1:NM_021258:exon7:c.C936T:p.P312P	rs17852648	.	.	0.3014	.	0.48	.	.	.	.	.	.	.	.	.	.	.	.	998.632	snp	FAO=170	FDP=253	FR=.	FRO=83	FSAF=57	FSAR=113	FSRF=35	FSRR=48	FWDB=-0.00307655	FXX=0	LEN=1	MLLD=135.506	OALT=A	OID=.	OMAPALT=A	OPOS=24448084
chr1	24460797	24460797	T	G	1	88	88	2	exonic	IL22RA1	.	synonymous SNV	IL22RA1:NM_021258:exon4:c.A435C:p.P145P	rs17852649	.	.	0.6024	.	0.7	.	.	.	.	.	.	.	.	.	.	.	.	844.271	snp	FAO=88	FDP=88	FR=.	FRO=0	FSAF=36	FSAR=52	FSRF=0	FSRR=0	FWDB=-0.0101808	FXX=0	LEN=1	MLLD=59.8472	OALT=G	OID=.	OMAPALT=G	OPOS=24460797
chr1	24658063	24658063	C	G	0.298578	63	211	1	exonic	GRHL3	.	nonsynonymous SNV	GRHL3:NM_001195010:exon2:c.C27G:p.D9E,GRHL3:NM_021180:exon2:c.C180G:p.D60E,GRHL3:NM_198173:exon2:c.C165G:p.D55E,GRHL3:NM_198174:exon2:c.C165G:p.D55E	rs2486668	.	.	0.1644	.	0.23	.	.	0.17	T	0.003	B	0	N	0	P	0.67	T	138.104	snp	FAO=63	FDP=211	FR=.	FRO=148	FSAF=29	FSAR=34	FSRF=73	FSRR=75	FWDB=-0.033549	FXX=0	LEN=1	MLLD=206.172	OALT=G	OID=.	OMAPALT=G	OPOS=24658063
chr1	24663596	24663596	C	A	0.324324	36	111	2	exonic	GRHL3	.	nonsynonymous SNV	GRHL3:NM_001195010:exon5:c.C503A:p.T168N,GRHL3:NM_021180:exon5:c.C656A:p.T219N,GRHL3:NM_198173:exon5:c.C641A:p.T214N,GRHL3:NM_198174:exon5:c.C641A:p.T214N	.	.	.	.	.	.	.	.	0.33	T	0.042	B	0.955	N	0.888	N	2.91	T	97.7829	snp	FAO=37	FDP=112	FR=.	FRO=75	FSAF=18	FSAR=19	FSRF=51	FSRR=24	FWDB=-0.0122615	FXX=0	LEN=1	MLLD=50.6104	OALT=A	OID=.	OMAPALT=A	OPOS=24663596
chr1	24663654	24663654	C	T	0.336283	38	113	3	intronic	GRHL3	.	.	.	rs41268749	.	.	0.0151	.	0.019	.	.	.	.	.	.	.	.	.	.	.	.	104.328	snp	FAO=38	FDP=113	FR=.	FRO=75	FSAF=28	FSAR=10	FSRF=39	FSRR=36	FWDB=0.024214	FXX=0	LEN=1	MLLD=58.4681	OALT=T	OID=.	OMAPALT=T	OPOS=24663654
chr1	24668667	24668667	C	G	0.3	21	70	5	exonic	GRHL3	.	synonymous SNV	GRHL3:NM_001195010:exon9:c.C972G:p.V324V,GRHL3:NM_021180:exon9:c.C1125G:p.V375V,GRHL3:NM_198173:exon9:c.C1110G:p.V370V,GRHL3:NM_198174:exon9:c.C1110G:p.V370V	rs11576645	.	.	0.2258	.	0.26	.	.	.	.	.	.	.	.	.	.	.	.	52.5874	snp	FAO=21	FDP=71	FR=.	FRO=50	FSAF=8	FSAR=13	FSRF=10	FSRR=40	FWDB=0.0025498	FXX=0	LEN=1	MLLD=357.207	OALT=G	OID=.	OMAPALT=G	OPOS=24668667
chr1	24680915	24680915	C	T	0.578947	88	152	1	exonic	GRHL3	.	synonymous SNV	GRHL3:NM_001195010:exon16:c.C1608T:p.V536V,GRHL3:NM_021180:exon16:c.C1761T:p.V587V,GRHL3:NM_198173:exon16:c.C1746T:p.V582V	rs12030057	.	.	0.2698	.	0.41	.	.	.	.	.	.	.	.	.	.	.	.	448.085	snp	FAO=88	FDP=151	FR=.	FRO=63	FSAF=36	FSAR=52	FSRF=42	FSRR=21	FWDB=0.00458543	FXX=0.00657851	LEN=1	MLLD=55.057	OALT=T	OID=.	OMAPALT=T	OPOS=24680915
chr1	24706113	24706113	G	A	0.666667	90	135	1	intronic	STPG1	.	.	.	rs3765428	.	.	0.3412	.	0.51	.	.	.	.	.	.	.	.	1	P	.	.	527.453	snp	FAO=90	FDP=135	FR=.	FRO=45	FSAF=38	FSAR=52	FSRF=26	FSRR=19	FWDB=-0.0271289	FXX=0	LEN=1	MLLD=67.5752	OALT=A	OID=.	OMAPALT=A	OPOS=24706113
chr1	24706269	24706269	A	G	0.585987	92	157	1	exonic	STPG1	.	synonymous SNV	STPG1:NM_178122:exon4:c.T195C:p.N65N,STPG1:NM_001199012:exon5:c.T336C:p.N112N,STPG1:NM_001199013:exon5:c.T336C:p.N112N,STPG1:NM_001199014:exon6:c.T60C:p.N20N	rs1064842	.	.	0.3414	.	0.51	.	.	.	.	.	.	.	.	1	P	.	.	470.965	snp	FAO=92	FDP=157	FR=.	FRO=65	FSAF=47	FSAR=45	FSRF=41	FSRR=24	FWDB=-0.0236047	FXX=0	LEN=1	MLLD=187.508	OALT=G	OID=.	OMAPALT=G	OPOS=24706269
chr1	24706292	24706292	T	C	0.587097	91	155	1	exonic	STPG1	.	nonsynonymous SNV	STPG1:NM_178122:exon4:c.A172G:p.I58V,STPG1:NM_001199012:exon5:c.A313G:p.I105V,STPG1:NM_001199013:exon5:c.A313G:p.I105V,STPG1:NM_001199014:exon6:c.A37G:p.I13V	rs1142057	.	.	0.3328	.	0.48	.	.	0.55	T	0.002	B	0.666	N	1	P	.	.	465.595	snp	FAO=91	FDP=155	FR=.	FRO=64	FSAF=46	FSAR=45	FSRF=40	FSRR=24	FWDB=-0.0036856	FXX=0	LEN=1	MLLD=282.921	OALT=C	OID=.	OMAPALT=C	OPOS=24706292
chr1	24718075	24718075	T	C	0.637363	58	91	2	exonic	STPG1	.	synonymous SNV	STPG1:NM_001199012:exon3:c.A165G:p.Q55Q,STPG1:NM_001199013:exon3:c.A165G:p.Q55Q	rs2294520	.	.	.	.	0.46	.	.	.	.	.	.	.	.	0	P	.	.	334.823	snp	FAO=59	FDP=92	FR=.	FRO=33	FSAF=23	FSAR=36	FSRF=19	FSRR=14	FWDB=0.0326981	FXX=0	LEN=1	MLLD=59.5759	OALT=C	OID=.	OMAPALT=C	OPOS=24718075
chr1	24727736	24727736	C	T	0.308725	46	149	6	intronic	STPG1	.	.	.	.	.	.	.	.	.	.	.	.	.	.	.	.	.	.	.	.	.	123.497	snp	FAO=46	FDP=149	FR=.,HEALED	FRO=101	FSAF=31	FSAR=15	FSRF=72	FSRR=29	FWDB=-0.0178006	FXX=0.00666622	LEN=1	MLLD=188.768	OALT=T	OID=.	OMAPALT=T	OPOS=24727736
chr1	24861704	24861704	G	A	0.718182	79	110	1	exonic	RCAN3	.	nonsynonymous SNV	RCAN3:NM_001251985:exon2:c.G317A:p.R106Q,RCAN3:NM_001251982:exon3:c.G491A:p.R164Q	rs196432	.	.	0.4612	.	0.73	.	.	0.87	T	0.014	B	.	.	0	P	.	.	508.923	snp	FAO=79	FDP=110	FR=.	FRO=31	FSAF=38	FSAR=41	FSRF=10	FSRR=21	FWDB=-0.0321704	FXX=0	LEN=1	MLLD=84.7107	OALT=A	OID=.	OMAPALT=A	OPOS=24861704
chr1	24927561	24927561	T	C	0.276786	62	224	1	intronic	NCMAP	.	.	.	rs4553122	.	.	0.5514	.	0.62	.	.	.	.	.	.	.	.	.	.	.	.	124.741	snp	FAO=60	FDP=208	FR=.	FRO=148	FSAF=33	FSAR=27	FSRF=57	FSRR=91	FWDB=0.0578189	FXX=0.0714254	LEN=1	MLLD=72.9247	OALT=C	OID=.	OMAPALT=C	OPOS=24927561
chr1	25291010	25291010	A	T	0.382716	31	81	1	exonic	RUNX3	.	nonsynonymous SNV	RUNX3:NM_001031680:exon1:c.T53A:p.I18N	rs6672420	.	.	0.484	.	0.78	.	.	0.01	D	1	D	0.414	N	0	P	-4.2	D	103.603	snp	FAO=31	FDP=81	FR=.	FRO=50	FSAF=11	FSAR=20	FSRF=20	FSRR=30	FWDB=-0.00781905	FXX=0	LEN=1	MLLD=73.1241	OALT=T	OID=.	OMAPALT=T	OPOS=25291010
chr1	25558964	25558964	C	A	0.314286	44	140	2	UTR5	SYF2	NM_015484:c.-6G>T,NM_207170:c.-6G>T	.	.	.	.	.	.	.	.	.	.	.	.	.	.	.	.	.	.	.	.	108.05	snp	FAO=44	FDP=140	FR=.	FRO=96	FSAF=24	FSAR=20	FSRF=48	FSRR=48	FWDB=0.0562504	FXX=0	LEN=1	MLLD=59.0758	OALT=A	OID=.	OMAPALT=A	OPOS=25558964
chr1	25648349	25648349	T	C	0.987013	76	77	1	intronic	RHD	.	.	.	rs28669938	.	.	0.2489	.	0.34	.	.	.	.	.	.	.	.	.	.	.	.	710.242	snp	FAO=76	FDP=77	FR=.	FRO=1	FSAF=39	FSAR=37	FSRF=0	FSRR=1	FWDB=-0.00624377	FXX=0	LEN=1	MLLD=165.104	OALT=C	OID=.	OMAPALT=C	OPOS=25648349
chr1	25678238	25678238	T	A	1	85	85	1	intronic	TMEM50A	.	.	.	rs3093616	.	.	0.9984	.	1	.	.	.	.	.	.	.	.	.	.	.	.	808.334	snp	FAO=85	FDP=85	FR=.	FRO=0	FSAF=42	FSAR=43	FSRF=0	FSRR=0	FWDB=0.00368685	FXX=0	LEN=1	MLLD=296.262	OALT=A	OID=.	OMAPALT=A	OPOS=25678238
chr1	25717365	25717365	C	G	0.546961	297	543	1	exonic	RHCE	.	nonsynonymous SNV	RHCE:NM_020485:exon5:c.G676C:p.A226P,RHCE:NM_138618:exon5:c.G676C:p.A226P	rs609320	CLINSIG=non-pathogenic;CLNDBN=RH_E/e_POLYMORPHISM;CLNREVSTAT=no_assertion_criteria_provided;CLNACC=RCV000019282.1;CLNDSDB=.;CLNDSDBID=.	.	0.154	.	0.26	.	.	0.04	D	0.032	B	0.04	N	0	P	1.62	T	1098.76	snp	FAO=226	FDP=400	FR=.	FRO=174	FSAF=102	FSAR=124	FSRF=90	FSRR=84	FWDB=-0.000199927	FXX=0	LEN=1	MLLD=362.246	OALT=G	OID=.	OMAPALT=G	OPOS=25717365
chr1	25889632	25889632	T	C	0.718833	271	377	1	exonic	LDLRAP1	.	nonsynonymous SNV	LDLRAP1:NM_015627:exon6:c.T604C:p.S202P	rs6687605	.	.	0.5332	.	0.55	.	.	0.3	T	0.079	B	0.252	N	1	P	0.36	T	3589.05	snp	FAO=379	FDP=381	FR=.,HEALED	FRO=0	FSAF=142	FSAR=237	FSRF=0	FSRR=0	FWDB=0.0596678	FXX=0	LEN=1	MLLD=274.219	OALT=C	OID=.	OMAPALT=C	OPOS=25889632
chr1	25889672	25889672	G	A	1	122	122	2	intronic	LDLRAP1	.	.	.	rs6688931	.	.	0.5115	.	0.54	.	.	.	.	.	.	.	.	.	.	.	.	1160.69	snp	FAO=122	FDP=122	FR=.	FRO=0	FSAF=69	FSAR=53	FSRF=0	FSRR=0	FWDB=0.0293519	FXX=0	LEN=1	MLLD=64.6224	OALT=A	OID=.	OMAPALT=A	OPOS=25889672
chr1	25890189	25890189	A	G	1	307	307	1	exonic	LDLRAP1	.	synonymous SNV	LDLRAP1:NM_015627:exon7:c.A654G:p.T218T	rs28969504	.	.	0.5551	.	0.83	.	.	.	.	.	.	.	.	.	.	.	.	2949.79	snp	FAO=307	FDP=307	FR=.	FRO=0	FSAF=172	FSAR=135	FSRF=0	FSRR=0	FWDB=0.0206666	FXX=0	LEN=1	MLLD=115.809	OALT=G	OID=.	OMAPALT=G	OPOS=25890189
chr1	26098333	26098333	G	A	0.991803	121	122	3	intronic	MAN1C1	.	.	.	rs807264	.	.	.	.	0.99	.	.	.	.	.	.	.	.	.	.	.	.	1134.64	snp	FAO=121	FDP=121	FR=.	FRO=0	FSAF=52	FSAR=69	FSRF=0	FSRR=0	FWDB=0.023541	FXX=0.00819605	LEN=1	MLLD=326.917	OALT=A	OID=.	OMAPALT=A	OPOS=26098333
chr1	26098350	26098350	G	A	0.680328	83	122	4	intronic	MAN1C1	.	.	.	rs807263	.	.	.	.	0.34	.	.	.	.	.	.	.	.	.	.	.	.	497.921	snp	FAO=83	FDP=122	FR=.	FRO=39	FSAF=38	FSAR=45	FSRF=14	FSRR=25	FWDB=-0.0143343	FXX=0	LEN=1	MLLD=230.973	OALT=A	OID=.	OMAPALT=A	OPOS=26098350
chr1	26107321	26107321	A	C	1	109	109	1	intronic	MAN1C1	.	.	.	rs807274	.	.	.	.	0.99	.	.	.	.	.	.	.	.	.	.	.	.	1064.59	snp	FAO=112	FDP=112	FR=.	FRO=0	FSAF=74	FSAR=38	FSRF=0	FSRR=0	FWDB=0.0199409	FXX=0	LEN=1	MLLD=234.639	OALT=C	OID=.	OMAPALT=C	OPOS=26107321
chr1	26110143	26110143	G	A	0.25	50	200	1	intronic	MAN1C1	.	.	.	rs3767877	.	.	0.6316	.	0.74	.	.	.	.	.	.	.	.	.	.	.	.	82.4428	snp	FAO=50	FDP=200	FR=.	FRO=150	FSAF=22	FSAR=28	FSRF=78	FSRR=72	FWDB=0.00214718	FXX=0	LEN=1	MLLD=301.619	OALT=A	OID=.	OMAPALT=A	OPOS=26110143
chr1	26131654	26131654	G	A	0.988095	83	84	1	exonic	SEPN1	.	unknown	UNKNOWN	rs7349185	CLINSIG=non-pathogenic;CLNDBN=not_specified;CLNREVSTAT=criteria_provided\x2c_multiple_submitters\x2c_no_conflicts;CLNACC=RCV000082016.4;CLNDSDB=MedGen;CLNDSDBID=CN169374	.	.	.	0.94	.	.	1	T	0	B	0.076	N	1	P	3.02	T	787.524	snp	FAO=83	FDP=83	FR=.	FRO=0	FSAF=21	FSAR=62	FSRF=0	FSRR=0	FWDB=0.0496731	FXX=0.0119033	LEN=1	MLLD=70.0025	OALT=A	OID=.	OMAPALT=A	OPOS=26131654
chr1	26138262	26138262	T	C	0.990654	424	428	2	exonic	SEPN1	.	unknown	UNKNOWN	rs760597	CLINSIG=non-pathogenic;CLNDBN=not_specified;CLNREVSTAT=criteria_provided\x2c_multiple_submitters\x2c_no_conflicts;CLNACC=RCV000082009.4;CLNDSDB=MedGen;CLNDSDBID=CN169374	.	0.7881	.	0.97	.	.	.	.	.	.	.	.	.	.	.	.	3770.08	snp	FAO=398	FDP=398	FR=.	FRO=0	FSAF=201	FSAR=197	FSRF=0	FSRR=0	FWDB=0.0455543	FXX=0.00499988	LEN=1	MLLD=54.045	OALT=C	OID=.	OMAPALT=C	OPOS=26138262
chr1	26138451	26138451	A	G	1	187	187	1	intronic	SEPN1	.	.	.	rs11247744	.	.	.	.	0.97	.	.	.	.	.	.	.	.	.	.	.	.	1794.68	snp	FAO=187	FDP=187	FR=.	FRO=0	FSAF=86	FSAR=101	FSRF=0	FSRR=0	FWDB=0.047277	FXX=0	LEN=1	MLLD=62.868	OALT=G	OID=.	OMAPALT=G	OPOS=26138451
chr1	26139137	26139137	C	T	1	108	108	2	intronic	SEPN1	.	.	.	rs10902685	.	.	0.7872	.	0.97	.	.	.	.	.	.	.	.	.	.	.	.	1037.04	snp	FAO=108	FDP=108	FR=.	FRO=0	FSAF=49	FSAR=59	FSRF=0	FSRR=0	FWDB=0.0146234	FXX=0	LEN=1	MLLD=100.45	OALT=T	OID=.	OMAPALT=T	OPOS=26139137
chr1	26140573	26140573	C	A	0.990566	105	106	2	exonic	SEPN1	.	unknown	UNKNOWN	rs2294228	CLINSIG=non-pathogenic;CLNDBN=not_specified;CLNREVSTAT=criteria_provided\x2c_multiple_submitters\x2c_no_conflicts;CLNACC=RCV000082012.4;CLNDSDB=MedGen;CLNDSDBID=CN169374	.	0.7872	.	0.97	.	.	0.11	T	0	B	0.054	N	0.1	P	-2.36	D	1003.14	snp	FAO=105	FDP=105	FR=.	FRO=0	FSAF=44	FSAR=61	FSRF=0	FSRR=0	FWDB=0.0623339	FXX=0.00943307	LEN=1	MLLD=62.3085	OALT=A	OID=.	OMAPALT=A	OPOS=26140573
chr1	26152758	26152758	A	G	1	42	42	1	intronic	MTFR1L	.	.	.	rs6598924	.	.	0.7937	.	0.98	.	.	.	.	.	.	.	.	.	.	.	.	392.422	snp	FAO=42	FDP=42	FR=.	FRO=0	FSAF=20	FSAR=22	FSRF=0	FSRR=0	FWDB=0.0196058	FXX=0	LEN=1	MLLD=203.017	OALT=G	OID=.	OMAPALT=G	OPOS=26152758
chr1	26156174	26156174	C	A	0.324841	51	157	2	exonic	MTFR1L	.	nonsynonymous SNV	MTFR1L:NM_001099625:exon6:c.C626A:p.A209D,MTFR1L:NM_001099626:exon6:c.C626A:p.A209D,MTFR1L:NM_001099627:exon6:c.C517A:p.P173T,MTFR1L:NM_019557:exon6:c.C626A:p.A209D	.	.	.	.	.	.	.	.	0.22	T	0.846	P	0	D	1	D	0.86	T	128.101	snp	FAO=51	FDP=158	FR=.	FRO=107	FSAF=26	FSAR=25	FSRF=61	FSRR=46	FWDB=0.0068031	FXX=0	LEN=1	MLLD=163.65	OALT=A	OID=.	OMAPALT=A	OPOS=26156174
chr1	26158337	26158337	C	T	1	239	239	1	intronic	MTFR1L	.	.	.	rs1961580	.	.	.	.	0.98	.	.	.	.	.	.	.	.	.	.	.	.	2300.9	snp	FAO=239	FDP=239	FR=.	FRO=0	FSAF=142	FSAR=97	FSRF=0	FSRR=0	FWDB=-0.00858056	FXX=0	LEN=1	MLLD=75.4371	OALT=T	OID=.	OMAPALT=T	OPOS=26158337
chr1	26349109	26349109	-	T	0.606383	57	94	2	UTR5	EXTL1	NM_004455:c.-29_-28insT	.	.	rs78022960	.	.	0.2183	.	0.22	.	.	.	.	.	.	.	.	.	.	.	.	134.927	ins	FAO=59	FDP=94	FR=.	FRO=35	FSAF=40	FSAR=19	FSRF=14	FSRR=21	FWDB=-0.003594	FXX=0	LEN=1	MLLD=25.6777	OALT=T	OID=.	OMAPALT=CT	OPOS=26349110
chr1	26349245	26349245	C	T	0.346939	68	196	3	exonic	EXTL1	.	synonymous SNV	EXTL1:NM_004455:exon1:c.C108T:p.P36P	rs35744844	.	.	0.0878	.	0.11	.	.	.	.	.	.	.	.	.	.	.	.	186.732	snp	FAO=68	FDP=195	FR=.	FRO=127	FSAF=31	FSAR=37	FSRF=65	FSRR=62	FWDB=-0.00643294	FXX=0.00510178	LEN=1	MLLD=335.89	OALT=T	OID=.	OMAPALT=T	OPOS=26349245
chr1	26357656	26357656	C	A	0.272222	49	180	1	exonic	EXTL1	.	nonsynonymous SNV	EXTL1:NM_004455:exon5:c.C1135A:p.H379N	rs2736831	.	.	0.6783	.	0.82	.	.	0.27	T	0.029	B	0.019	N	0.557	P	-3.54	D	94.4148	snp	FAO=49	FDP=180	FR=.	FRO=131	FSAF=34	FSAR=15	FSRF=56	FSRR=75	FWDB=-0.00542843	FXX=0	LEN=1	MLLD=169.003	OALT=A	OID=.	OMAPALT=A	OPOS=26357656
chr1	26357667	26357667	G	A	0.726257	130	179	1	exonic	EXTL1	.	synonymous SNV	EXTL1:NM_004455:exon5:c.G1146A:p.L382L	rs11247848	.	.	0.2036	.	0.2	.	.	.	.	.	.	.	.	.	.	.	.	837.988	snp	FAO=130	FDP=179	FR=.	FRO=49	FSAF=55	FSAR=75	FSRF=34	FSRR=15	FWDB=-0.004185	FXX=0	LEN=1	MLLD=121.647	OALT=A	OID=.	OMAPALT=A	OPOS=26357667
chr1	26370164	26370164	G	A	0.326203	61	187	3	intronic	SLC30A2	.	.	.	rs11585142	.	.	.	.	0.86	.	.	.	.	.	.	.	.	.	.	.	.	146.741	snp	FAO=61	FDP=193	FR=.	FRO=132	FSAF=18	FSAR=43	FSRF=59	FSRR=73	FWDB=-0.0704555	FXX=0	LEN=1	MLLD=62.1413	OALT=A	OID=.	OMAPALT=A	OPOS=26370164
chr1	26371788	26371788	G	A	0.993007	142	143	2	intronic	SLC30A2	.	.	.	rs3121763	.	.	.	.	0.93	.	.	.	.	.	.	.	.	.	.	.	.	1353.83	snp	FAO=142	FDP=142	FR=.	FRO=0	FSAF=73	FSAR=69	FSRF=0	FSRR=0	FWDB=-0.0092903	FXX=0.00699252	LEN=1	MLLD=61.576	OALT=A	OID=.	OMAPALT=A	OPOS=26371788
chr1	26384013	26384013	A	G	0.678756	131	193	1	intronic	TRIM63	.	.	.	rs12059101	.	.	.	.	0.22	.	.	.	.	.	.	.	.	.	.	.	.	779.226	snp	FAO=131	FDP=193	FR=.	FRO=62	FSAF=106	FSAR=25	FSRF=51	FSRR=11	FWDB=0.0121093	FXX=0	LEN=1	MLLD=318.915	OALT=G	OID=.	OMAPALT=G	OPOS=26384013
chr1	26440819	26440819	A	T	0.438776	43	98	3	exonic	PDIK1L	.	nonsynonymous SNV	PDIK1L:NM_001243532:exon2:c.A20T:p.K7M,PDIK1L:NM_152835:exon2:c.A20T:p.K7M,PDIK1L:NM_001243533:exon3:c.A20T:p.K7M	.	.	.	.	.	.	.	.	0.02	D	0.984	D	0	D	0.899	D	1.87	T	163.852	snp	FAO=43	FDP=98	FR=.	FRO=55	FSAF=31	FSAR=12	FSRF=33	FSRR=22	FWDB=-0.0134125	FXX=0	LEN=1	MLLD=75.38	OALT=T	OID=.	OMAPALT=T	OPOS=26440819
chr1	26487940	26487940	A	G	0.381818	21	55	1	exonic	FAM110D	.	nonsynonymous SNV	FAM110D:NM_024869:exon2:c.A158G:p.H53R	rs3748856	.	.	0.2972	.	0.48	.	.	0.41	T	0.677	P	0.07	U	0.894	P	1.08	T	72.3487	snp	FAO=21	FDP=55	FR=.	FRO=34	FSAF=13	FSAR=8	FSRF=19	FSRR=15	FWDB=0.0113971	FXX=0	LEN=1	MLLD=197.949	OALT=G	OID=.	OMAPALT=G	OPOS=26487940
chr1	26496455	26496455	C	T	0.254902	26	102	2	UTR5	ZNF593	NM_015871:c.-20C>T	.	.	rs2232648	.	.	0.2452	.	0.59	.	.	.	.	.	.	.	.	.	.	.	.	49.4948	snp	FAO=26	FDP=102	FR=.	FRO=76	FSAF=15	FSAR=11	FSRF=50	FSRR=26	FWDB=-0.0297908	FXX=0	LEN=1	MLLD=96.9797	OALT=T	OID=.	OMAPALT=T	OPOS=26496455
chr1	26511700	26511700	A	G	0.441667	53	120	1	intronic	CNKSR1	.	.	.	rs2783680	.	.	0.6019	.	0.97	.	.	.	.	.	.	.	.	.	.	.	.	202.139	snp	FAO=53	FDP=120	FR=.	FRO=67	FSAF=36	FSAR=17	FSRF=39	FSRR=28	FWDB=0.0373687	FXX=0	LEN=1	MLLD=157.849	OALT=G	OID=.	OMAPALT=G	OPOS=26511700
chr1	26516006	26516006	C	T	0.17	17	100	2	exonic	CNKSR1	.	synonymous SNV	CNKSR1:NM_001297647:exon21:c.C2130T:p.T710T,CNKSR1:NM_001297648:exon21:c.C1335T:p.T445T,CNKSR1:NM_006314:exon21:c.C2109T:p.T703T	.	.	.	.	.	.	.	.	.	.	.	.	.	.	.	.	.	.	16.3045	snp	FAO=17	FDP=100	FR=.	FRO=83	FSAF=10	FSAR=7	FSRF=25	FSRR=58	FWDB=0.00901426	FXX=0	LEN=1	MLLD=56.3411	OALT=T	OID=.	OMAPALT=T	OPOS=26516006
chr1	26524706	26524706	A	G	0.990991	110	111	1	intronic	CATSPER4	.	.	.	rs9970046	.	.	.	.	0.9	.	.	.	.	.	.	.	.	.	.	.	.	1057.48	snp	FAO=111	FDP=111	FR=.	FRO=0	FSAF=61	FSAR=50	FSRF=0	FSRR=0	FWDB=-0.0057838	FXX=0	LEN=1	MLLD=149.58	OALT=G	OID=.	OMAPALT=G	OPOS=26524706
chr1	26526554	26526554	G	A	0.625	130	208	1	intronic	CATSPER4	.	.	.	rs6700024	.	.	0.2053	.	0.35	.	.	.	.	.	.	.	.	.	.	.	.	710.872	snp	FAO=130	FDP=208	FR=.	FRO=78	FSAF=74	FSAR=56	FSRF=37	FSRR=41	FWDB=0.00142785	FXX=0	LEN=1	MLLD=288.392	OALT=A	OID=.	OMAPALT=A	OPOS=26526554
chr1	26527951	26527951	G	A	0.620155	80	129	2	exonic	CATSPER4	.	nonsynonymous SNV	CATSPER4:NM_198137:exon9:c.G1306A:p.D436N	rs6657616	.	.	0.2577	.	0.37	.	.	0.12	T	0.779	P	0.029	N	1	P	-4.36	D	438.84	snp	FAO=80	FDP=129	FR=.	FRO=49	FSAF=22	FSAR=58	FSRF=17	FSRR=32	FWDB=0.0360955	FXX=0	LEN=1	MLLD=69.2054	OALT=A	OID=.	OMAPALT=A	OPOS=26527951
chr1	26528922	26528922	C	G	0.664706	113	170	1	intronic	CATSPER4	.	.	.	rs10902720	.	.	0.3466	.	0.66	.	.	.	.	.	.	.	.	.	.	.	.	645.665	snp	FAO=113	FDP=174	FR=.	FRO=61	FSAF=75	FSAR=38	FSRF=46	FSRR=15	FWDB=0.000194207	FXX=0.00571396	LEN=1	MLLD=56.9053	OALT=G	OID=.	OMAPALT=G	OPOS=26528922
chr1	26582091	26582091	G	A	0.393162	92	234	1	exonic	CEP85	.	nonsynonymous SNV	CEP85:NM_001281517:exon3:c.G485A:p.S162N,CEP85:NM_022778:exon4:c.G638A:p.S213N	rs3795686	.	.	0.3076	.	0.31	.	.	1	T	0	B	0	D	0.995	P	2.78	T	298.681	snp	FAO=93	FDP=235	FR=.	FRO=142	FSAF=45	FSAR=48	FSRF=66	FSRR=76	FWDB=0.013993	FXX=0	LEN=1	MLLD=245.12	OALT=A	OID=.	OMAPALT=A	OPOS=26582091
chr1	26596080	26596080	G	A	0.72	144	200	1	exonic	CEP85	.	nonsynonymous SNV	CEP85:NM_001281517:exon8:c.G1471A:p.A491T,CEP85:NM_022778:exon9:c.G1624A:p.A542T	rs7550997	.	.	0.1665	.	0.21	.	.	0.31	T	0.001	B	0.098	N	0.998	P	2.82	T	928.703	snp	FAO=145	FDP=200	FR=.	FRO=55	FSAF=69	FSAR=76	FSRF=26	FSRR=29	FWDB=0.00249522	FXX=0.00497488	LEN=1	MLLD=150.658	OALT=A	OID=.	OMAPALT=A	OPOS=26596080
chr1	26597435	26597435	G	A	0.993103	144	145	1	intronic	CEP85	.	.	.	rs4659419	.	.	.	.	0.93	.	.	.	.	.	.	.	.	.	.	.	.	1449.73	snp	FAO=153	FDP=153	FR=.	FRO=0	FSAF=76	FSAR=77	FSRF=0	FSRR=0	FWDB=-0.00280143	FXX=0	LEN=1	MLLD=46.8109	OALT=A	OID=.	OMAPALT=A	OPOS=26597435
chr1	26601385	26601385	G	A	0.278481	44	158	1	intronic	CEP85	.	.	.	rs3795685	.	.	.	.	0.63	.	.	.	.	.	.	.	.	.	.	.	.	89.0679	snp	FAO=44	FDP=158	FR=.	FRO=114	FSAF=34	FSAR=10	FSRF=80	FSRR=34	FWDB=0.00810351	FXX=0	LEN=1	MLLD=115.888	OALT=A	OID=.	OMAPALT=A	OPOS=26601385
chr1	26601570	26601570	A	G	0.726852	157	216	2	intronic	CEP85	.	.	.	rs11577318	.	.	0.1751	.	0.37	.	.	.	.	.	.	.	.	.	.	.	.	1006.01	snp	FAO=157	FDP=216	FR=.	FRO=59	FSAF=81	FSAR=76	FSRF=32	FSRR=27	FWDB=-0.0850746	FXX=0	LEN=1	MLLD=121.574	OALT=G	OID=.	OMAPALT=G	OPOS=26601570
chr1	26607123	26607123	C	T	0.284314	58	204	2	intronic	SH3BGRL3	.	.	.	rs12759434	.	.	.	.	0.63	.	.	.	.	.	.	.	.	.	.	.	.	109.55	snp	FAO=56	FDP=202	FR=.	FRO=146	FSAF=19	FSAR=37	FSRF=52	FSRR=94	FWDB=-0.0455429	FXX=0.00980344	LEN=1	MLLD=97.7681	OALT=T	OID=.	OMAPALT=T	OPOS=26607123
chr1	26609259	26609259	C	T	0.240876	33	137	1	exonic	UBXN11	.	synonymous SNV	UBXN11:NM_001077262:exon10:c.G813A:p.T271T,UBXN11:NM_145345:exon14:c.G1074A:p.T358T,UBXN11:NM_183008:exon15:c.G1173A:p.T391T	rs7522905	.	.	0.6612	.	0.66	.	.	.	.	.	.	.	.	.	.	.	.	54.1572	snp	FAO=33	FDP=137	FR=.	FRO=104	FSAF=13	FSAR=20	FSRF=63	FSRR=41	FWDB=0.0484586	FXX=0.00724585	LEN=1	MLLD=65.4268	OALT=T	OID=.	OMAPALT=T	OPOS=26609259
chr1	26609307	26609307	G	T	0.984375	126	128	1	intronic	UBXN11	.	.	.	rs6598952	.	.	0.9375	.	0.94	.	.	.	.	.	.	.	.	.	.	.	.	1210.52	snp	FAO=126	FDP=126	FR=.	FRO=0	FSAF=64	FSAR=62	FSRF=0	FSRR=0	FWDB=-0.0254366	FXX=0.0156238	LEN=1	MLLD=189.851	OALT=T	OID=.	OMAPALT=T	OPOS=26609307
chr1	26609319	26609319	C	T	0.757812	97	128	1	intronic	UBXN11	.	.	.	.	.	.	.	.	0.0003	.	.	.	.	.	.	.	.	.	.	.	.	655.662	snp	FAO=97	FDP=128	FR=.	FRO=31	FSAF=53	FSAR=44	FSRF=11	FSRR=20	FWDB=0.0779699	FXX=0	LEN=1	MLLD=150.012	OALT=T	OID=.	OMAPALT=T	OPOS=26609319
chr1	26610891	26610891	A	C	1	124	124	1	exonic	UBXN11	.	nonsynonymous SNV	UBXN11:NM_001077262:exon7:c.T575G:p.L192R,UBXN11:NM_145345:exon11:c.T836G:p.L279R,UBXN11:NM_183008:exon12:c.T935G:p.L312R	rs4332350	.	.	0.9373	.	0.94	.	.	0.55	T	0	B	0.372	N	1	P	2.63	T	1181.74	snp	FAO=124	FDP=124	FR=.	FRO=0	FSAF=60	FSAR=64	FSRF=0	FSRR=0	FWDB=-0.00181893	FXX=0	LEN=1	MLLD=171.721	OALT=C	OID=.	OMAPALT=C	OPOS=26610891
chr1	26612460	26612460	G	A	0.614679	67	109	1	exonic	UBXN11	.	synonymous SNV	UBXN11:NM_001077262:exon5:c.C268T:p.L90L,UBXN11:NM_145345:exon9:c.C529T:p.L177L,UBXN11:NM_183008:exon10:c.C628T:p.L210L	rs11247900	.	.	0.1646	.	0.2	.	.	.	.	.	.	.	.	.	.	.	.	369.524	snp	FAO=67	FDP=108	FR=.	FRO=41	FSAF=35	FSAR=32	FSRF=27	FSRR=14	FWDB=0.0305614	FXX=0.00917347	LEN=1	MLLD=237.596	OALT=A	OID=.	OMAPALT=A	OPOS=26612460
chr1	26627478	26627478	T	C	0.334862	73	218	1	exonic	UBXN11	.	synonymous SNV	UBXN11:NM_001077262:exon4:c.A138G:p.S46S,UBXN11:NM_183008:exon5:c.A138G:p.S46S	rs2276712	.	.	0.7666	.	0.77	.	.	.	.	.	.	.	.	.	.	.	.	192.885	snp	FAO=74	FDP=219	FR=.	FRO=145	FSAF=28	FSAR=46	FSRF=47	FSRR=98	FWDB=0.00198161	FXX=0	LEN=1	MLLD=272.036	OALT=C	OID=.	OMAPALT=C	OPOS=26627478
chr1	26646726	26646726	A	G	0.390411	57	146	2	exonic	CD52	.	nonsynonymous SNV	CD52:NM_001803:exon2:c.A119G:p.N40S	rs1071849	.	.	0.7655	.	0.77	.	.	0.53	T	0.009	B	0.493	N	1	P	1.72	T	184.278	snp	FAO=57	FDP=146	FR=.	FRO=89	FSAF=35	FSAR=22	FSRF=59	FSRR=30	FWDB=-0.017098	FXX=0	LEN=1	MLLD=124.032	OALT=G	OID=.	OMAPALT=G	OPOS=26646726
chr1	26646730	26646730	A	G	0.393103	57	145	2	exonic	CD52	.	nonsynonymous SNV	CD52:NM_001803:exon2:c.A123G:p.I41M	rs17645	.	.	0.7655	.	0.77	.	.	0.54	T	0	B	0.258	N	1	P	1.53	T	185.915	snp	FAO=57	FDP=145	FR=.	FRO=88	FSAF=35	FSAR=22	FSRF=58	FSRR=30	FWDB=0.00546782	FXX=0	LEN=1	MLLD=329.825	OALT=G	OID=.	OMAPALT=G	OPOS=26646730
chr1	26648551	26648551	G	C	0.298851	26	87	5	intronic	AIM1L	.	.	.	rs11247913	.	.	0.7645	.	0.76	.	.	.	.	.	.	.	.	.	.	.	.	63.2208	snp	FAO=26	FDP=87	FR=.	FRO=61	FSAF=19	FSAR=7	FSRF=35	FSRR=26	FWDB=-0.0147611	FXX=0	LEN=1	MLLD=278.568	OALT=C	OID=.	OMAPALT=C	OPOS=26648551
chr1	26648838	26648838	G	T	0.707317	87	123	2	intronic	AIM1L	.	.	.	rs11247914	.	.	0.1683	.	0.21	.	.	.	.	.	.	.	.	.	.	.	.	542.435	snp	FAO=87	FDP=123	FR=.	FRO=36	FSAF=44	FSAR=43	FSRF=25	FSRR=11	FWDB=0.00165078	FXX=0	LEN=1	MLLD=202.01	OALT=T	OID=.	OMAPALT=T	OPOS=26648838
chr1	26655208	26655208	C	T	0.63964	71	111	2	intronic	AIM1L	.	.	.	rs11247916	.	.	0.5234	.	0.67	.	.	.	.	.	.	.	.	.	.	.	.	402.832	snp	FAO=71	FDP=111	FR=.	FRO=40	FSAF=42	FSAR=29	FSRF=32	FSRR=8	FWDB=0.0617954	FXX=0	LEN=1	MLLD=64.1611	OALT=T	OID=.	OMAPALT=T	OPOS=26655208
chr1	26662774	26662774	C	T	0.988235	168	170	2	intronic	AIM1L	.	.	.	rs7517559	.	.	0.8297	.	0.83	.	.	.	.	.	.	.	.	.	.	.	.	1602.69	snp	FAO=168	FDP=168	FR=.	FRO=0	FSAF=83	FSAR=85	FSRF=0	FSRR=0	FWDB=0.00588368	FXX=0.011764	LEN=1	MLLD=278.165	OALT=T	OID=.	OMAPALT=T	OPOS=26662774
chr1	26663362	26663362	C	T	0.956522	22	23	1	exonic	AIM1L	.	nonsynonymous SNV	AIM1L:NM_001039775:exon11:c.G3881A:p.S1294N	rs10751735	.	.	0.5248	.	0.68	.	.	0.37	T	0.001	B	0.642	N	1	P	-0.97	T	189.442	snp	FAO=22	FDP=23	FR=.	FRO=1	FSAF=12	FSAR=10	FSRF=1	FSRR=0	FWDB=-0.0136431	FXX=0	LEN=1	MLLD=184.375	OALT=T	OID=.	OMAPALT=T	OPOS=26663362
chr1	26664968	26664968	C	T	0.529851	71	134	2	exonic	AIM1L	.	synonymous SNV	AIM1L:NM_001039775:exon7:c.G3345A:p.L1115L	rs11247919	.	.	0.4149	.	0.44	.	.	.	.	.	.	.	.	0	P	.	.	326.506	snp	FAO=71	FDP=134	FR=.	FRO=63	FSAF=19	FSAR=52	FSRF=17	FSRR=46	FWDB=-0.0200568	FXX=0	LEN=1	MLLD=298.283	OALT=T	OID=.	OMAPALT=T	OPOS=26664968
chr1	26669687	26669687	C	T	0.345912	55	159	4	intronic	AIM1L	.	.	.	.	.	.	.	.	.	.	.	.	.	.	.	.	.	.	.	.	.	151.931	snp	FAO=55	FDP=159	FR=.	FRO=104	FSAF=30	FSAR=25	FSRF=67	FSRR=37	FWDB=-0.00427878	FXX=0	LEN=1	MLLD=343.467	OALT=T	OID=.	OMAPALT=T	OPOS=26669687
chr1	26688181	26688181	G	C	1	128	128	2	exonic	ZNF683	.	synonymous SNV	ZNF683:NM_001114759:exon6:c.C1476G:p.A492A,ZNF683:NM_173574:exon6:c.C1476G:p.A492A	rs11583897	.	.	0.0916	.	0.13	.	.	.	.	.	.	.	.	.	.	.	.	1246.86	snp	FAO=130	FDP=130	FR=.	FRO=0	FSAF=68	FSAR=62	FSRF=0	FSRR=0	FWDB=-0.0338089	FXX=0	LEN=1	MLLD=45.3027	OALT=C	OID=.	OMAPALT=C	OPOS=26688181
chr1	26688383	26688383	T	A	0.263736	24	91	1	exonic	ZNF683	.	nonsynonymous SNV	ZNF683:NM_001114759:exon6:c.A1274T:p.H425L,ZNF683:NM_173574:exon6:c.A1274T:p.H425L	.	.	.	.	.	.	.	.	0.35	T	0.001	B	0.505	N	1	N	3.09	T	50.0308	snp	FAO=24	FDP=90	FR=.	FRO=66	FSAF=4	FSAR=20	FSRF=37	FSRR=29	FWDB=-0.00365369	FXX=0.0109878	LEN=1	MLLD=101.756	OALT=A	OID=.	OMAPALT=A	OPOS=26688383
chr1	26694037	26694037	C	T	0.177083	17	96	3	intronic	ZNF683	.	.	.	.	.	.	.	.	0	.	.	.	.	.	.	.	.	.	.	.	.	17.9174	snp	FAO=17	FDP=96	FR=.	FRO=79	FSAF=9	FSAR=8	FSRF=33	FSRR=46	FWDB=0.0495294	FXX=0	LEN=1	MLLD=65.2368	OALT=T	OID=.	OMAPALT=T	OPOS=26694037
chr1	26694245	26694245	T	C	1	10	10	1	exonic	ZNF683	.	nonsynonymous SNV	ZNF683:NM_001114759:exon3:c.A158G:p.H53R,ZNF683:NM_173574:exon3:c.A158G:p.H53R	rs10794531	.	.	0.2832	.	0.63	.	.	0.47	T	0.014	B	0.023	N	1	P	3.26	T	99.2668	snp	FAO=10	FDP=10	FR=.	FRO=0	FSAF=2	FSAR=8	FSRF=0	FSRR=0	FWDB=0.0016565	FXX=0	LEN=1	MLLD=89.0023	OALT=C	OID=.	OMAPALT=C	OPOS=26694245
chr1	26694260	26694260	T	C	1	10	10	1	exonic	ZNF683	.	nonsynonymous SNV	ZNF683:NM_001114759:exon3:c.A143G:p.D48G,ZNF683:NM_173574:exon3:c.A143G:p.D48G	rs10794532	.	.	0.1885	.	0.59	.	.	0.04	D	1	D	0.014	N	1	P	2.78	T	99.2668	snp	FAO=10	FDP=10	FR=.	FRO=0	FSAF=2	FSAR=8	FSRF=0	FSRR=0	FWDB=0.0298321	FXX=0	LEN=1	MLLD=283.77	OALT=C	OID=.	OMAPALT=C	OPOS=26694260
chr1	26752992	26752992	T	C	0.692308	27	39	4	UTR3	LIN28A	NM_024674:c.*43T>C	.	.	rs4659441	.	.	0.8012	.	0.92	.	.	.	.	.	.	.	.	.	.	.	.	172.385	snp	FAO=27	FDP=39	FR=.	FRO=12	FSAF=13	FSAR=14	FSRF=6	FSRR=6	FWDB=0.0517677	FXX=0	LEN=1	MLLD=80.7673	OALT=C	OID=.	OMAPALT=C	OPOS=26752992
chr1	26801229	26801229	C	A	0.814286	57	70	3	intronic	HMGN2	.	.	.	rs72651510	.	.	.	.	0.27	.	.	.	.	.	.	.	.	.	.	.	.	423.843	snp	FAO=57	FDP=70	FR=.	FRO=13	FSAF=19	FSAR=38	FSRF=5	FSRR=8	FWDB=-0.032842	FXX=0	LEN=1	MLLD=57.4416	OALT=A	OID=.	OMAPALT=A	OPOS=26801229
chr1	26879920	26879920	T	C	1	152	152	1	exonic	RPS6KA1	.	synonymous SNV	RPS6KA1:NM_001006665:exon6:c.T534C:p.A178A,RPS6KA1:NM_002953:exon7:c.T507C:p.A169A	rs4970490	.	.	0.9999	.	1	.	.	.	.	.	.	.	.	.	.	.	.	1449.61	snp	FAO=152	FDP=152	FR=.	FRO=0	FSAF=57	FSAR=95	FSRF=0	FSRR=0	FWDB=-0.0303157	FXX=0	LEN=1	MLLD=370.084	OALT=C	OID=.	OMAPALT=C	OPOS=26879920
chr1	26881566	26881566	G	-	0.71134	69	97	4	intronic	RPS6KA1	.	.	.	rs67600391	.	.	.	.	0.3	.	.	.	.	.	.	.	.	.	.	.	.	225.006	del	FAO=74	FDP=97	FR=.	FRO=23	FSAF=26	FSAR=48	FSRF=11	FSRR=12	FWDB=-0.139655	FXX=0	LEN=1	MLLD=16.874	OALT=-	OID=.	OMAPALT=A	OPOS=26881566
chr1	26900708	26900708	G	A	0.309859	44	142	3	UTR3	RPS6KA1	NM_002953:c.*16G>A,NM_001006665:c.*16G>A	.	.	rs2229714	.	.	0.1358	.	0.17	.	.	.	.	.	.	.	.	.	.	.	.	105.326	snp	FAO=44	FDP=142	FR=.	FRO=98	FSAF=15	FSAR=29	FSRF=44	FSRR=54	FWDB=-0.00411189	FXX=0.0138879	LEN=1	MLLD=314.421	OALT=A	OID=.	OMAPALT=A	OPOS=26900708
chr1	26900735	26900735	C	G	0.993056	143	144	1	UTR3	RPS6KA1	NM_002953:c.*43C>G,NM_001006665:c.*43C>G	.	.	rs282179	.	.	0.7601	.	0.85	.	.	.	.	.	.	.	.	.	.	.	.	1374.18	snp	FAO=144	FDP=144	FR=.	FRO=0	FSAF=58	FSAR=86	FSRF=0	FSRR=0	FWDB=-0.0671432	FXX=0	LEN=1	MLLD=69.7648	OALT=G	OID=.	OMAPALT=G	OPOS=26900735
chr1	27057621	27057621	A	C	0.632653	31	49	4	intronic	ARID1A	.	.	.	rs41303629	.	.	0.0831	.	0.083	.	.	.	.	.	.	.	.	.	.	.	.	179.736	snp	FAO=31	FDP=49	FR=.	FRO=18	FSAF=19	FSAR=12	FSRF=9	FSRR=9	FWDB=-0.0675906	FXX=0	LEN=1	MLLD=56.5434	OALT=C	OID=.	OMAPALT=C	OPOS=27057621
chr1	27089446	27089446	G	C	0.428571	12	28	1	intronic	ARID1A	.	.	.	rs34681611	.	.	0.0827	.	0.084	.	.	.	.	.	.	.	.	.	.	.	.	50.9811	snp	FAO=12	FDP=28	FR=.	FRO=16	FSAF=7	FSAR=5	FSRF=11	FSRR=5	FWDB=-0.00811044	FXX=0	LEN=1	MLLD=103.332	OALT=C	OID=.	OMAPALT=C	OPOS=27089446
chr1	27210721	27210721	T	C	0.995516	222	223	1	exonic	GPN2	.	nonsynonymous SNV	GPN2:NM_018066:exon4:c.A790G:p.R264G	rs3170660	.	.	0.6265	.	1	.	.	1	T	0	B	0	N	0.917	P	2.37	T	2123.66	snp	FAO=222	FDP=222	FR=.	FRO=0	FSAF=93	FSAR=129	FSRF=0	FSRR=0	FWDB=0.033423	FXX=0.0044841	LEN=1	MLLD=351.292	OALT=C	OID=.	OMAPALT=C	OPOS=27210721
chr1	27226912	27226912	C	A	0.692308	54	78	2	exonic	GPATCH3	.	stopgain	GPATCH3:NM_022078:exon1:c.G22T:p.E8X	rs146227320	.	.	0.0005	.	0.0012	.	.	0.05	D	.	.	0	D	1	D	.	.	334.895	snp	FAO=54	FDP=78	FR=.	FRO=24	FSAF=32	FSAR=22	FSRF=15	FSRR=9	FWDB=-0.00173585	FXX=0	LEN=1	MLLD=258.321	OALT=A	OID=.	OMAPALT=A	OPOS=27226912
chr1	27239920	27239920	C	G	0.660194	68	103	3	exonic	NR0B2	.	nonsynonymous SNV	NR0B2:NM_021969:exon1:c.G512C:p.G171A	rs6659176	.	.	0.0813	.	0.081	.	.	0.61	T	0.991	D	0	D	1	D	-3.43	D	395.657	snp	FAO=68	FDP=103	FR=.	FRO=35	FSAF=26	FSAR=42	FSRF=6	FSRR=29	FWDB=0.00500736	FXX=0	LEN=1	MLLD=272.309	OALT=G	OID=.	OMAPALT=G	OPOS=27239920
chr1	27272600	27272600	-	TCT	0.56	98	175	1	intronic	NUDC	.	.	.	rs145685168	.	.	0.0813	.	0.22	.	.	.	.	.	.	.	.	.	.	.	.	172.08	ins	FAO=98	FDP=175	FR=.	FRO=77	FSAF=50	FSAR=48	FSRF=42	FSRR=35	FWDB=-0.00210051	FXX=0	LEN=3	MLLD=239.243	OALT=TCT	OID=.	OMAPALT=ATCT	OPOS=27272601
chr1	27278573	27278573	T	C	0.69403	93	134	1	exonic	KDF1	.	nonsynonymous SNV	KDF1:NM_152365:exon2:c.A299G:p.Q100R	rs17360994	.	.	0.0777	.	0.079	.	.	0.03	D	0.2	B	0.001	N	0.913	N	1.86	T	568.111	snp	FAO=93	FDP=134	FR=.	FRO=41	FSAF=41	FSAR=52	FSRF=22	FSRR=19	FWDB=-0.0344895	FXX=0	LEN=1	MLLD=156.788	OALT=C	OID=.	OMAPALT=C	OPOS=27278573
chr1	27339103	27339103	G	T	0.55	11	20	1	exonic	FAM46B	.	nonsynonymous SNV	FAM46B:NM_052943:exon1:c.C59A:p.T20K	rs4970471	.	.	.	.	0.74	.	.	0.04	D	0.001	B	0.118	N	1	P	2.02	T	58.6791	snp	FAO=11	FDP=21	FR=.	FRO=10	FSAF=8	FSAR=3	FSRF=3	FSRR=7	FWDB=-0.0185152	FXX=0	LEN=1	MLLD=65.7227	OALT=T	OID=.	OMAPALT=T	OPOS=27339103
chr1	27426796	27426796	T	C	1	19	19	1	UTR3	SLC9A1	NM_003047:c.*2A>G	.	.	rs4266911	.	.	0.9596	.	1	.	.	.	.	.	.	.	.	.	.	.	.	183.135	snp	FAO=19	FDP=19	FR=.	FRO=0	FSAF=17	FSAR=2	FSRF=0	FSRR=0	FWDB=-0.0447437	FXX=0	LEN=1	MLLD=83.459	OALT=C	OID=.	OMAPALT=C	OPOS=27426796
chr1	27427041	27427041	T	C	0.9875	158	160	2	exonic	SLC9A1	.	synonymous SNV	SLC9A1:NM_003047:exon12:c.A2205G:p.E735E	rs4418629	.	.	0.9599	.	1	.	.	.	.	.	.	.	.	.	.	.	.	1489.57	snp	FAO=158	FDP=158	FR=.	FRO=0	FSAF=77	FSAR=81	FSRF=0	FSRR=0	FWDB=-0.0656493	FXX=0.0124992	LEN=1	MLLD=63.5997	OALT=C	OID=.	OMAPALT=C	OPOS=27427041
chr1	27428321	27428321	T	C	0.583333	21	36	1	intronic	SLC9A1	.	.	.	rs6598870	.	.	0.3703	.	0.37	.	.	.	.	.	.	.	.	.	.	.	.	105.497	snp	FAO=20	FDP=35	FR=.	FRO=15	FSAF=8	FSAR=12	FSRF=8	FSRR=7	FWDB=-0.0249705	FXX=0.0277701	LEN=1	MLLD=65.8448	OALT=C	OID=.	OMAPALT=C	OPOS=27428321
chr1	27435976	27435976	C	G	0.59375	38	64	5	intronic	SLC9A1	.	.	.	rs3738689	.	.	0.3705	.	0.37	.	.	.	.	.	.	.	.	.	.	.	.	200.867	snp	FAO=38	FDP=64	FR=.	FRO=26	FSAF=18	FSAR=20	FSRF=17	FSRR=9	FWDB=-0.00870758	FXX=0	LEN=1	MLLD=317.176	OALT=G	OID=.	OMAPALT=G	OPOS=27435976
chr1	27480757	27480757	A	G	0.669323	168	251	2	exonic	SLC9A1	.	synonymous SNV	SLC9A1:NM_003047:exon1:c.T69C:p.V23V	rs34306208	.	.	0.3553	.	0.38	.	.	.	.	.	.	.	.	.	.	.	.	978.657	snp	FAO=168	FDP=252	FR=.	FRO=84	FSAF=79	FSAR=89	FSRF=38	FSRR=46	FWDB=-0.0238911	FXX=0.00395241	LEN=1	MLLD=92.2936	OALT=G	OID=.	OMAPALT=G	OPOS=27480757
chr1	27609980	27609980	T	G	1	57	57	1	intronic	WDTC1	.	.	.	rs6670124	.	.	0.9988	.	1	.	.	.	.	.	.	.	.	.	.	.	.	543.524	snp	FAO=57	FDP=57	FR=.	FRO=0	FSAF=31	FSAR=26	FSRF=0	FSRR=0	FWDB=-0.046998	FXX=0	LEN=1	MLLD=165.422	OALT=G	OID=.	OMAPALT=G	OPOS=27609980
chr1	27618861	27618861	A	G	0.333333	40	120	1	exonic	WDTC1	.	nonsynonymous SNV	WDTC1:NM_001276252:exon7:c.A635G:p.Y212C,WDTC1:NM_015023:exon7:c.A635G:p.Y212C	.	.	.	.	.	.	.	.	0	D	1	D	0	D	1	D	-1.64	D	108.148	snp	FAO=40	FDP=120	FR=.	FRO=80	FSAF=25	FSAR=15	FSRF=40	FSRR=40	FWDB=-0.0475367	FXX=0	LEN=1	MLLD=140.941	OALT=G	OID=.	OMAPALT=G	OPOS=27618861
chr1	27679797	27679797	A	G	0.724138	21	29	1	exonic	SYTL1	.	nonsynonymous SNV	SYTL1:NM_001193308:exon14:c.A1367G:p.Q456R,SYTL1:NM_032872:exon14:c.A1331G:p.Q444R	rs3813795	.	.	0.6953	.	0.73	.	.	1	T	0	B	0.003	N	0	P	3.28	T	122.863	snp	FAO=18	FDP=25	FR=.	FRO=7	FSAF=18	FSAR=0	FSRF=7	FSRR=0	FWDB=-0.00538832	FXX=0.137883	LEN=1	MLLD=64.9831	OALT=G	OID=.	OMAPALT=G	OPOS=27679797
chr1	27680292	27680292	A	G	0.674419	29	43	2	exonic	SYTL1	.	synonymous SNV	SYTL1:NM_001193308:exon15:c.A1638G:p.E546E,SYTL1:NM_032872:exon15:c.A1602G:p.E534E	rs8533	.	.	0.7319	.	0.73	.	.	.	.	.	.	.	.	.	.	.	.	175.308	snp	FAO=29	FDP=43	FR=.	FRO=14	FSAF=27	FSAR=2	FSRF=12	FSRR=2	FWDB=-0.0169956	FXX=0	LEN=1	MLLD=78.6609	OALT=G	OID=.	OMAPALT=G	OPOS=27680292
chr1	27684396	27684396	G	A	0.326531	32	98	2	intronic	MAP3K6	.	.	.	rs4970520	.	.	0.1842	.	0.59	.	.	.	.	.	.	.	.	.	.	.	.	85.8014	snp	FAO=32	FDP=98	FR=.	FRO=66	FSAF=17	FSAR=15	FSRF=26	FSRR=40	FWDB=0.0181648	FXX=0	LEN=1	MLLD=57.562	OALT=A	OID=.	OMAPALT=A	OPOS=27684396
chr1	27684895	27684895	G	A	0.388889	105	270	1	intronic	MAP3K6	.	.	.	rs143620501	.	.	0.0374	.	0.068	.	.	.	.	.	.	.	.	.	.	.	.	329.138	snp	FAO=105	FDP=270	FR=.	FRO=165	FSAF=49	FSAR=56	FSRF=86	FSRR=79	FWDB=0.000194378	FXX=0	LEN=1	MLLD=109.186	OALT=A	OID=.	OMAPALT=A	OPOS=27684895
chr1	27686063	27686063	G	C	1	145	145	1	intronic	MAP3K6	.	.	.	rs7521552	.	.	0.996	.	1	.	.	.	.	.	.	.	.	.	.	.	.	1385.67	snp	FAO=145	FDP=145	FR=.	FRO=0	FSAF=75	FSAR=70	FSRF=0	FSRR=0	FWDB=0.0291156	FXX=0	LEN=1	MLLD=65.681	OALT=C	OID=.	OMAPALT=C	OPOS=27686063
chr1	27687466	27687466	G	T	0.715278	103	144	3	exonic	MAP3K6	.	nonsynonymous SNV	MAP3K6:NM_001297609:exon13:c.C1842A:p.N614K,MAP3K6:NM_004672:exon14:c.C1866A:p.N622K	rs35659744	.	.	0.2959	.	0.34	.	.	0.15	T	0.003	B	.	.	1	P	-0.16	T	652.316	snp	FAO=104	FDP=144	FR=.	FRO=40	FSAF=35	FSAR=69	FSRF=26	FSRR=14	FWDB=-0.0167777	FXX=0	LEN=1	MLLD=52.4314	OALT=T	OID=.	OMAPALT=T	OPOS=27687466
chr1	27690297	27690297	G	T	0.529412	63	119	2	intronic	MAP3K6	.	.	.	rs4075731	.	.	.	.	0.73	.	.	.	.	.	.	.	.	.	.	.	.	292.877	snp	FAO=63	FDP=119	FR=.	FRO=56	FSAF=45	FSAR=18	FSRF=26	FSRR=30	FWDB=0.00781753	FXX=0	LEN=1	MLLD=50.5793	OALT=T	OID=.	OMAPALT=T	OPOS=27690297
chr1	27690359	27690359	T	C	0.527778	57	108	1	intronic	MAP3K6	.	.	.	rs4307592	.	.	0.3288	.	0.34	.	.	.	.	.	.	.	.	.	.	.	.	264.343	snp	FAO=57	FDP=108	FR=.	FRO=51	FSAF=39	FSAR=18	FSRF=23	FSRR=28	FWDB=-0.0710059	FXX=0	LEN=1	MLLD=174.692	OALT=C	OID=.	OMAPALT=C	OPOS=27690359
chr1	27690366	27690366	T	C	0.18018	20	111	1	intronic	MAP3K6	.	.	.	.	.	.	.	.	.	.	.	.	.	.	.	.	.	.	.	.	.	20.568	snp	FAO=20	FDP=111	FR=.	FRO=91	FSAF=9	FSAR=11	FSRF=53	FSRR=38	FWDB=0.00400275	FXX=0	LEN=1	MLLD=317.824	OALT=C	OID=.	OMAPALT=C	OPOS=27690366
chr1	27690644	27690644	A	G	0.6875	22	32	1	intronic	MAP3K6	.	.	.	rs12727507	.	.	0.362	.	0.73	.	.	.	.	.	.	.	.	.	.	.	.	137.584	snp	FAO=22	FDP=32	FR=.	FRO=10	FSAF=14	FSAR=8	FSRF=6	FSRR=4	FWDB=-0.00362947	FXX=0	LEN=1	MLLD=352.248	OALT=G	OID=.	OMAPALT=G	OPOS=27690644
chr1	27695601	27695601	T	A	0.285714	32	112	2	UTR3	FCN3	NM_173452:c.*126A>T,NM_003665:c.*126A>T	.	.	.	.	.	.	.	.	.	.	.	.	.	.	.	.	.	.	.	.	70.7413	snp	FAO=32	FDP=112	FR=.	FRO=80	FSAF=23	FSAR=9	FSRF=50	FSRR=30	FWDB=0.0109941	FXX=0	LEN=1	MLLD=110.052	OALT=A	OID=.	OMAPALT=A	OPOS=27695601
chr1	27943355	27943355	C	G	0.340741	46	135	4	intronic	FGR	.	.	.	.	.	.	.	.	.	.	.	.	.	.	.	.	.	.	.	.	.	126.286	snp	FAO=46	FDP=137	FR=.	FRO=91	FSAF=21	FSAR=25	FSRF=46	FSRR=45	FWDB=0.0167139	FXX=0.0143875	LEN=1	MLLD=50.0234	OALT=G	OID=.	OMAPALT=G	OPOS=27943355
chr1	28052612	28052612	C	T	0.314961	40	127	1	exonic	FAM76A	.	synonymous SNV	FAM76A:NM_001143912:exon1:c.C21T:p.C7C,FAM76A:NM_001143913:exon1:c.C21T:p.C7C,FAM76A:NM_001143914:exon1:c.C21T:p.C7C,FAM76A:NM_001143915:exon1:c.C21T:p.C7C,FAM76A:NM_152660:exon1:c.C21T:p.C7C	.	.	.	.	.	.	.	.	.	.	.	.	.	.	.	.	.	.	94.497	snp	FAO=39	FDP=126	FR=.	FRO=87	FSAF=27	FSAR=12	FSRF=44	FSRR=43	FWDB=0.00239108	FXX=0.0078734	LEN=1	MLLD=215.533	OALT=T	OID=.	OMAPALT=T	OPOS=28052612
chr1	28203133	28203133	C	T	0.513514	19	37	2	exonic	THEMIS2	.	synonymous SNV	THEMIS2:NM_001039477:exon2:c.C129T:p.C43C,THEMIS2:NM_001105556:exon2:c.C129T:p.C43C,THEMIS2:NM_001286113:exon2:c.C129T:p.C43C,THEMIS2:NM_001286115:exon2:c.C129T:p.C43C,THEMIS2:NM_004848:exon2:c.C129T:p.C43C	.	.	.	.	.	.	.	.	.	.	.	.	.	.	.	.	.	.	90.8764	snp	FAO=19	FDP=37	FR=.	FRO=18	FSAF=12	FSAR=7	FSRF=9	FSRR=9	FWDB=-0.0189702	FXX=0	LEN=1	MLLD=86.607	OALT=T	OID=.	OMAPALT=T	OPOS=28203133
chr1	28209305	28209305	A	G	0.337165	88	261	1	exonic	THEMIS2	.	synonymous SNV	THEMIS2:NM_001105556:exon4:c.A1470G:p.L490L,THEMIS2:NM_001286115:exon4:c.A882G:p.L294L,THEMIS2:NM_001286113:exon5:c.A1083G:p.L361L	rs3766398	.	.	0.6504	.	0.71	.	.	.	.	.	.	.	.	0.748	P	.	.	227.406	snp	FAO=88	FDP=261	FR=.	FRO=173	FSAF=46	FSAR=42	FSRF=103	FSRR=70	FWDB=-0.00939564	FXX=0	LEN=1	MLLD=174.982	OALT=G	OID=.	OMAPALT=G	OPOS=28209305
chr1	28209362	28209362	T	C	0.342308	89	260	2	exonic	THEMIS2	.	synonymous SNV	THEMIS2:NM_001105556:exon4:c.T1527C:p.V509V,THEMIS2:NM_001286115:exon4:c.T939C:p.V313V,THEMIS2:NM_001286113:exon5:c.T1140C:p.V380V	rs3766399	.	.	0.6514	.	0.71	.	.	.	.	.	.	.	.	0	P	.	.	234.973	snp	FAO=89	FDP=260	FR=.	FRO=171	FSAF=46	FSAR=43	FSRF=101	FSRR=70	FWDB=0.0105989	FXX=0	LEN=1	MLLD=70.4209	OALT=C	OID=.	OMAPALT=C	OPOS=28209362
chr1	28209366	28209366	A	G	0.335907	87	259	2	exonic	THEMIS2	.	nonsynonymous SNV	THEMIS2:NM_001105556:exon4:c.A1531G:p.K511E,THEMIS2:NM_001286115:exon4:c.A943G:p.K315E,THEMIS2:NM_001286113:exon5:c.A1144G:p.K382E	rs3766400	.	.	0.6414	.	0.71	.	.	0.29	T	0	B	0	N	0	P	2.66	T	225.978	snp	FAO=87	FDP=257	FR=.	FRO=170	FSAF=45	FSAR=42	FSRF=99	FSRR=71	FWDB=-0.0390914	FXX=0.00772171	LEN=1	MLLD=65.8256	OALT=G	OID=.	OMAPALT=G	OPOS=28209366
chr1	28282206	28282206	C	T	0.642534	142	221	1	exonic	SMPDL3B	.	synonymous SNV	SMPDL3B:NM_001009568:exon6:c.C702T:p.V234V,SMPDL3B:NM_001304579:exon6:c.C84T:p.V28V,SMPDL3B:NM_014474:exon6:c.C702T:p.V234V	rs3813804	.	.	0.281	.	0.33	.	.	.	.	.	.	.	.	.	.	.	.	799.218	snp	FAO=142	FDP=221	FR=.	FRO=79	FSAF=71	FSAR=71	FSRF=47	FSRR=32	FWDB=-0.0611901	FXX=0	LEN=1	MLLD=83.1331	OALT=T	OID=.	OMAPALT=T	OPOS=28282206
chr1	28282292	28282292	T	C	0.35023	76	217	1	exonic	SMPDL3B	.	nonsynonymous SNV	SMPDL3B:NM_001009568:exon6:c.T788C:p.V263A,SMPDL3B:NM_001304579:exon6:c.T170C:p.V57A,SMPDL3B:NM_014474:exon6:c.T788C:p.V263A	rs3813803	.	.	0.2964	.	0.34	.	.	0.06	T	0.992	D	0	D	0.42	P	-3.1	D	208.628	snp	FAO=76	FDP=217	FR=.	FRO=141	FSAF=42	FSAR=34	FSRF=63	FSRR=78	FWDB=0.00592424	FXX=0	LEN=1	MLLD=196.438	OALT=C	OID=.	OMAPALT=C	OPOS=28282292
chr1	28290231	28290231	C	G	0.988235	168	170	6	intronic	XKR8	.	.	.	rs4373781	.	.	0.9703	.	0.97	.	.	.	.	.	.	.	.	.	.	.	.	1587.84	snp	FAO=169	FDP=169	FR=.	FRO=0	FSAF=86	FSAR=83	FSRF=0	FSRR=0	FWDB=-0.00354161	FXX=0.00588201	LEN=1	MLLD=264.485	OALT=G	OID=.	OMAPALT=G	OPOS=28290231
chr1	28293517	28293517	G	A	0.326241	46	141	2	exonic	XKR8	.	nonsynonymous SNV	XKR8:NM_018053:exon3:c.G994A:p.A332T	.	.	.	.	.	.	.	.	0.36	T	0.009	B	0.254	N	0.999	N	-0.08	T	118.977	snp	FAO=46	FDP=141	FR=.	FRO=95	FSAF=22	FSAR=24	FSRF=48	FSRR=47	FWDB=0.0138823	FXX=0	LEN=1	MLLD=210.503	OALT=A	OID=.	OMAPALT=A	OPOS=28293517
chr1	28527888	28527888	A	T	0.311321	33	106	1	intronic	DNAJC8	.	.	.	rs35039225	.	.	0.0875	.	0.087	.	.	.	.	.	.	.	.	.	.	.	.	87.0743	snp	FAO=34	FDP=107	FR=.	FRO=73	FSAF=11	FSAR=23	FSRF=25	FSRR=48	FWDB=0.0229119	FXX=0	LEN=1	MLLD=119.318	OALT=T	OID=.	OMAPALT=T	OPOS=28527888
chr1	28555426	28555426	G	A	0.793103	23	29	2	intronic	DNAJC8	.	.	.	rs567086	.	.	0.3564	.	0.67	.	.	.	.	.	.	.	.	.	.	.	.	171.397	snp	FAO=23	FDP=29	FR=.	FRO=6	FSAF=16	FSAR=7	FSRF=2	FSRR=4	FWDB=0.055986	FXX=0.0333222	LEN=1	MLLD=80.9184	OALT=A	OID=.	OMAPALT=A	OPOS=28555426
chr1	28555579	28555579	C	A	0.76	19	25	1	intronic	DNAJC8	.	.	.	rs3753863	.	.	0.2447	.	0.25	.	.	.	.	.	.	.	.	.	.	.	.	167.032	snp	FAO=23	FDP=29	FR=.	FRO=6	FSAF=12	FSAR=11	FSRF=2	FSRR=4	FWDB=0.0406447	FXX=0	LEN=1	MLLD=244.098	OALT=A	OID=.	OMAPALT=A	OPOS=28555579
chr1	28559574	28559574	C	G	0.718182	79	110	2	upstream	DNAJC8	.	.	.	rs510803	.	.	.	.	0.5	.	.	.	.	.	.	.	.	.	.	.	.	512.61	snp	FAO=80	FDP=111	FR=.	FRO=31	FSAF=31	FSAR=49	FSRF=15	FSRR=16	FWDB=-0.000209226	FXX=0	LEN=1	MLLD=308.402	OALT=G	OID=.	OMAPALT=G	OPOS=28559574
chr1	28562676	28562676	A	G	0.852941	29	34	1	UTR5	ATPIF1	NM_178190:c.-19A>G,NM_178191:c.-19A>G,NM_016311:c.-19A>G	.	.	rs12154	.	.	0.2999	.	0.66	.	.	.	.	.	.	.	.	.	.	.	.	221.041	snp	FAO=29	FDP=34	FR=.	FRO=5	FSAF=12	FSAR=17	FSRF=0	FSRR=5	FWDB=-0.0149531	FXX=0	LEN=1	MLLD=295.77	OALT=G	OID=.	OMAPALT=G	OPOS=28562676
chr1	28563084	28563084	C	T	0.619048	26	42	1	UTR3	ATPIF1	NM_178191:c.*117C>T	.	.	rs2078348	.	.	.	.	0.25	.	.	.	.	.	.	.	.	.	.	.	.	146.387	snp	FAO=26	FDP=42	FR=.	FRO=16	FSAF=9	FSAR=17	FSRF=3	FSRR=13	FWDB=0.015552	FXX=0	LEN=1	MLLD=86.1301	OALT=T	OID=.	OMAPALT=T	OPOS=28563084
chr1	28564252	28564252	A	G	0.72549	74	102	2	UTR3	ATPIF1	NM_178191:c.*1285A>G	.	.	rs8559	.	.	0.3585	.	0.74	.	.	.	.	.	.	.	.	.	.	.	.	475.063	snp	FAO=74	FDP=102	FR=.	FRO=28	FSAF=41	FSAR=33	FSRF=19	FSRR=9	FWDB=-0.0196179	FXX=0	LEN=1	MLLD=59.3292	OALT=G	OID=.	OMAPALT=G	OPOS=28564252
chr1	28564279	28564279	A	G	0.733333	77	105	1	exonic	ATPIF1	.	nonsynonymous SNV	ATPIF1:NM_178190:exon3:c.A187G:p.R63G	rs9508	.	.	0.3001	.	0.66	.	.	0.91	T	0.002	B	.	.	1	P	.	.	500.021	snp	FAO=77	FDP=105	FR=.	FRO=28	FSAF=42	FSAR=35	FSRF=18	FSRR=10	FWDB=-0.00366955	FXX=0	LEN=1	MLLD=333.646	OALT=G	OID=.	OMAPALT=G	OPOS=28564279
chr1	28800380	28800380	C	A	0.664234	91	137	1	exonic	PHACTR4	.	nonsynonymous SNV	PHACTR4:NM_023923:exon6:c.C1168A:p.L390I,PHACTR4:NM_001048183:exon7:c.C1138A:p.L380I	rs61785974	.	.	0.2716	.	0.32	.	.	0.45	T	0.328	B	0.795	N	0.954	P	1.84	T	533.211	snp	FAO=91	FDP=137	FR=.	FRO=46	FSAF=44	FSAR=47	FSRF=31	FSRR=15	FWDB=0.01133	FXX=0	LEN=1	MLLD=302.219	OALT=A	OID=.	OMAPALT=A	OPOS=28800380
chr1	28861636	28861636	G	A	0.666667	52	78	1	exonic	RCC1	.	synonymous SNV	RCC1:NM_001269:exon5:c.G516A:p.V172V,RCC1:NM_001048194:exon6:c.G609A:p.V203V,RCC1:NM_001048195:exon6:c.G567A:p.V189V,RCC1:NM_001048199:exon7:c.G516A:p.V172V	rs2066726	.	.	0.2723	.	0.31	.	.	.	.	.	.	.	.	.	.	.	.	310.323	snp	FAO=52	FDP=78	FR=.	FRO=26	FSAF=30	FSAR=22	FSRF=13	FSRR=13	FWDB=0.039054	FXX=0	LEN=1	MLLD=71.2993	OALT=A	OID=.	OMAPALT=A	OPOS=28861636
chr1	29010253	29010253	G	T	0.331034	48	145	3	splicing	GMEB1	NM_024482:exon2:c.128+1G>T,NM_006582:exon2:c.128+1G>T	.	.	.	.	.	.	.	.	.	.	.	.	.	.	.	.	1	D	.	.	125.644	snp	FAO=48	FDP=145	FR=.	FRO=97	FSAF=33	FSAR=15	FSRF=63	FSRR=34	FWDB=0.00816137	FXX=0	LEN=1	MLLD=63.9105	OALT=T	OID=.	OMAPALT=T	OPOS=29010253
chr1	29063559	29063559	A	C	1	14	14	1	UTR5	YTHDF2	NM_001173128:c.-74A>C,NM_016258:c.-74A>C,NM_001172828:c.-5374A>C	.	.	rs6697540	.	.	.	.	1	.	.	.	.	.	.	.	.	.	.	.	.	125.837	snp	FAO=14	FDP=14	FR=.	FRO=0	FSAF=12	FSAR=2	FSRF=0	FSRR=0	FWDB=-0.0269322	FXX=0	LEN=1	MLLD=125.98	OALT=C	OID=.	OMAPALT=C	OPOS=29063559
chr1	29138975	29138975	G	T	1	55	55	1	exonic	OPRD1	.	nonsynonymous SNV	OPRD1:NM_000911:exon1:c.G80T:p.C27F	rs1042114	.	.	0.8888	.	1	.	.	0.73	T	0	B	0.074	N	1	P	-0.28	T	531.613	snp	FAO=56	FDP=56	FR=.	FRO=0	FSAF=42	FSAR=14	FSRF=0	FSRR=0	FWDB=0.00621774	FXX=0	LEN=1	MLLD=422.775	OALT=T	OID=.	OMAPALT=T	OPOS=29138975
chr1	29139140	29139140	C	G	0.618182	34	55	2	intronic	OPRD1	.	.	.	rs12133192	.	.	0.2122	.	0.39	.	.	.	.	.	.	.	.	.	.	.	.	187.949	snp	FAO=34	FDP=55	FR=.	FRO=21	FSAF=25	FSAR=9	FSRF=11	FSRR=10	FWDB=0.0215775	FXX=0	LEN=1	MLLD=74.8924	OALT=G	OID=.	OMAPALT=G	OPOS=29139140
chr1	29189597	29189597	C	T	0.986239	215	218	1	exonic	OPRD1	.	synonymous SNV	OPRD1:NM_000911:exon3:c.C921T:p.G307G	rs2234918	.	.	0.537	.	0.76	.	.	.	.	.	.	.	.	.	.	.	.	2057.03	snp	FAO=217	FDP=217	FR=.	FRO=0	FSAF=111	FSAR=106	FSRF=0	FSRR=0	FWDB=-0.0117498	FXX=0.0136357	LEN=1	MLLD=79.3935	OALT=T	OID=.	OMAPALT=T	OPOS=29189597
chr1	29345009	29345009	-	TT	0.989286	277	280	0	intronic	EPB41	.	.	.	rs5773229	.	.	.	.	0.99	.	.	.	.	.	.	.	.	.	.	.	.	1645.27	ins	FAO=279	FDP=279	FR=.	FRO=0	FSAF=149	FSAR=130	FSRF=0	FSRR=0	FWDB=-0.00876969	FXX=0	LEN=2	MLLD=171.596	OALT=TT	OID=.	OMAPALT=CTT	OPOS=29345010
chr1	29345027	29345027	T	G	1	281	281	2	intronic	EPB41	.	.	.	rs2985334	.	.	.	.	0.93	.	Name=Amyotrophic lateral sclerosis (sporadic)	.	.	.	.	.	.	.	.	.	.	2693.15	snp	FAO=281	FDP=281	FR=.	FRO=0	FSAF=149	FSAR=132	FSRF=0	FSRR=0	FWDB=-0.00202075	FXX=0	LEN=1	MLLD=206.919	OALT=G	OID=.	OMAPALT=G	OPOS=29345027
chr1	29475341	29475341	C	T	0.990566	105	106	3	exonic	SRSF4	.	nonsynonymous SNV	SRSF4:NM_005626:exon6:c.G1066A:p.G356S	rs2230678	.	.	0.7979	.	0.8	.	.	0.65	T	0.008	B	0.963	N	0	P	3.77	T	986.174	snp	FAO=105	FDP=105	FR=.	FRO=0	FSAF=3	FSAR=102	FSRF=0	FSRR=0	FWDB=0.0255357	FXX=0.00943307	LEN=1	MLLD=274.515	OALT=T	OID=.	OMAPALT=T	OPOS=29475341
chr1	29475394	29475394	C	G	0.974576	115	118	5	exonic	SRSF4	.	nonsynonymous SNV	SRSF4:NM_005626:exon6:c.G1013C:p.G338A	rs2230677	.	.	0.7979	.	0.8	.	.	1	T	0	B	0.674	N	1	P	2.64	T	1059.56	snp	FAO=115	FDP=118	FR=.	FRO=3	FSAF=2	FSAR=113	FSRF=0	FSRR=3	FWDB=0.00594062	FXX=0	LEN=1	MLLD=226.805	OALT=G	OID=.	OMAPALT=G	OPOS=29475394
chr1	29475648	29475648	T	G	0.973856	149	153	4	exonic	SRSF4	.	nonsynonymous SNV	SRSF4:NM_005626:exon6:c.A759C:p.E253D	rs2230679	.	.	0.8916	.	0.9	.	.	0.87	T	0	B	0.005	N	1	P	2.58	T	1357.26	snp	FAO=149	FDP=153	FR=.	FRO=4	FSAF=73	FSAR=76	FSRF=1	FSRR=3	FWDB=-0.00403284	FXX=0	LEN=1	MLLD=265.824	OALT=G	OID=.	OMAPALT=G	OPOS=29475648
chr1	29529699	29529699	T	C	0.98855	259	262	1	exonic	MECR	.	synonymous SNV	MECR:NM_001024732:exon5:c.A369G:p.A123A,MECR:NM_016011:exon5:c.A597G:p.A199A	rs1062924	.	.	0.8906	.	0.89	.	.	.	.	.	.	.	.	.	.	.	.	2463.06	snp	FAO=259	FDP=259	FR=.	FRO=0	FSAF=131	FSAR=128	FSRF=0	FSRR=0	FWDB=-0.0170788	FXX=0.0114499	LEN=1	MLLD=122.637	OALT=C	OID=.	OMAPALT=C	OPOS=29529699
chr1	29542637	29542637	A	G	0.991597	118	119	2	exonic	MECR	.	nonsynonymous SNV	MECR:NM_001024732:exon3:c.T58C:p.F20L,MECR:NM_016011:exon3:c.T286C:p.F96L	rs1128400	.	.	0.8914	.	0.9	.	.	0.65	T	0	B	0	N	1	P	1.01	T	1117.88	snp	FAO=118	FDP=118	FR=.	FRO=0	FSAF=59	FSAR=59	FSRF=0	FSRR=0	FWDB=-0.029187	FXX=0.00840265	LEN=1	MLLD=168.73	OALT=G	OID=.	OMAPALT=G	OPOS=29542637
chr1	29557224	29557224	C	T	0.953368	184	193	1	intronic	MECR	.	.	.	rs2640466	.	.	0.8752	.	0.91	.	.	.	.	.	.	.	.	.	.	.	.	1872.11	snp	FAO=196	FDP=196	FR=.	FRO=0	FSAF=134	FSAR=62	FSRF=0	FSRR=0	FWDB=0.0608495	FXX=0.0248744	LEN=1	MLLD=256.046	OALT=T	OID=.	OMAPALT=T	OPOS=29557224
chr1	31188089	31188089	C	T	1	182	182	1	exonic	MATN1	.	synonymous SNV	MATN1:NM_002379:exon6:c.G1275A:p.E425E	rs1065755	.	.	0.3398	.	0.41	.	.	.	.	.	.	.	.	.	.	.	.	1738.26	snp	FAO=182	FDP=182	FR=.	FRO=0	FSAF=105	FSAR=77	FSRF=0	FSRR=0	FWDB=-0.00387933	FXX=0	LEN=1	MLLD=224.86	OALT=T	OID=.	OMAPALT=T	OPOS=31188089
chr1	31188901	31188901	A	G	1	29	29	1	exonic	MATN1	.	synonymous SNV	MATN1:NM_002379:exon5:c.T1062C:p.T354T	rs20566	.	.	0.4534	.	0.84	.	.	.	.	.	.	.	.	.	.	.	.	279.431	snp	FAO=29	FDP=29	FR=.	FRO=0	FSAF=10	FSAR=19	FSRF=0	FSRR=0	FWDB=0.00547397	FXX=0	LEN=1	MLLD=204.949	OALT=G	OID=.	OMAPALT=G	OPOS=31188901
chr1	31206637	31206637	C	T	1	119	119	2	UTR3	LAPTM5	NM_006762:c.*38G>A	.	.	rs3795438	.	.	0.2473	.	0.32	.	.	.	.	.	.	.	.	.	.	.	.	1145.79	snp	FAO=119	FDP=119	FR=.	FRO=0	FSAF=72	FSAR=47	FSRF=0	FSRR=0	FWDB=-0.0316855	FXX=0	LEN=1	MLLD=64.6052	OALT=T	OID=.	OMAPALT=T	OPOS=31206637
chr1	31208042	31208042	C	T	0.990099	100	101	1	exonic	LAPTM5	.	nonsynonymous SNV	LAPTM5:NM_006762:exon7:c.G677A:p.R226K	rs35351292	.	.	0.2533	.	0.28	.	.	0.92	T	0.002	B	0.618	N	1	P	0.96	T	988.7	snp	FAO=104	FDP=104	FR=.	FRO=0	FSAF=62	FSAR=42	FSRF=0	FSRR=0	FWDB=-0.00704852	FXX=0.0095229	LEN=1	MLLD=252.934	OALT=T	OID=.	OMAPALT=T	OPOS=31208042
chr1	31215364	31215364	T	C	0.984375	63	64	1	exonic	LAPTM5	.	synonymous SNV	LAPTM5:NM_006762:exon2:c.A120G:p.S40S	rs1050663	.	.	0.4877	.	0.75	.	.	.	.	.	.	.	.	.	.	.	.	604.615	snp	FAO=64	FDP=64	FR=.	FRO=0	FSAF=41	FSAR=23	FSRF=0	FSRR=0	FWDB=-0.0300695	FXX=0	LEN=1	MLLD=171.119	OALT=C	OID=.	OMAPALT=C	OPOS=31215364
chr1	31230668	31230668	C	T	0.265306	13	49	1	UTR5	LAPTM5	NM_006762:c.-76G>A	.	.	rs2273979	.	.	.	.	0.42	.	.	.	.	.	.	.	.	.	.	.	.	31.0253	snp	FAO=13	FDP=49	FR=.	FRO=36	FSAF=6	FSAR=7	FSRF=24	FSRR=12	FWDB=-0.0102569	FXX=0	LEN=1	MLLD=211.986	OALT=T	OID=.	OMAPALT=T	OPOS=31230668
chr1	31351513	31351513	G	A	0.294872	23	78	3	exonic	SDC3	.	synonymous SNV	SDC3:NM_014654:exon2:c.C213T:p.P71P	rs1891419	.	.	0.2823	.	0.38	.	.	.	.	.	.	.	.	.	.	.	.	56.0206	snp	FAO=23	FDP=78	FR=.	FRO=55	FSAF=9	FSAR=14	FSRF=22	FSRR=33	FWDB=0.00577056	FXX=0	LEN=1	MLLD=220.281	OALT=A	OID=.	OMAPALT=A	OPOS=31351513
chr1	31426815	31426815	A	G	0.31068	32	103	1	exonic	PUM1	.	synonymous SNV	PUM1:NM_001020658:exon15:c.T2337C:p.N779N,PUM1:NM_014676:exon15:c.T2337C:p.N779N	rs2275741	.	.	0.3997	.	0.51	.	.	.	.	.	.	.	.	0	P	.	.	80.1451	snp	FAO=32	FDP=103	FR=.	FRO=71	FSAF=14	FSAR=18	FSRF=40	FSRR=31	FWDB=-0.0181624	FXX=0	LEN=1	MLLD=85.0068	OALT=G	OID=.	OMAPALT=G	OPOS=31426815
chr1	31501755	31501755	T	C	0.351852	19	54	2	intronic	PUM1	.	.	.	rs4949331	.	.	0.3285	.	0.36	.	.	.	.	.	.	.	.	.	.	.	.	60.443	snp	FAO=19	FDP=54	FR=.	FRO=35	FSAF=5	FSAR=14	FSRF=12	FSRR=23	FWDB=0.0374345	FXX=0	LEN=1	MLLD=67.7157	OALT=C	OID=.	OMAPALT=C	OPOS=31501755
chr1	31501772	31501772	A	C	0.277778	15	54	1	intronic	PUM1	.	.	.	.	.	.	.	.	.	.	.	.	.	.	.	.	.	.	.	.	.	36.8073	snp	FAO=15	FDP=54	FR=.	FRO=39	FSAF=6	FSAR=9	FSRF=11	FSRR=28	FWDB=-0.0130989	FXX=0	LEN=1	MLLD=320.271	OALT=C	OID=.	OMAPALT=C	OPOS=31501772
chr1	31740706	31740706	A	G	1	115	115	1	intronic	SNRNP40	.	.	.	rs3753373	.	.	0.2114	.	0.48	.	.	.	.	.	.	.	.	.	.	.	.	1096.99	snp	FAO=115	FDP=115	FR=.	FRO=0	FSAF=48	FSAR=67	FSRF=0	FSRR=0	FWDB=0.00933163	FXX=0	LEN=1	MLLD=191.504	OALT=G	OID=.	OMAPALT=G	OPOS=31740706
chr1	31883295	31883295	T	C	1	80	80	2	intronic	SERINC2	.	.	.	rs6701521	.	.	.	.	0.8	.	.	.	.	.	.	.	.	.	.	.	.	773.03	snp	FAO=80	FDP=80	FR=.	FRO=0	FSAF=22	FSAR=58	FSRF=0	FSRR=0	FWDB=-0.0694544	FXX=0	LEN=1	MLLD=50.4275	OALT=C	OID=.	OMAPALT=C	OPOS=31883295
chr1	31886833	31886833	T	C	1	77	77	1	UTR5	SERINC2	NM_018565:c.-28T>C,NM_001199039:c.-9833T>C	.	.	rs10914377	.	.	.	.	0.8	.	.	.	.	.	.	.	.	.	.	.	.	762.362	snp	FAO=80	FDP=80	FR=.	FRO=0	FSAF=47	FSAR=33	FSRF=0	FSRR=0	FWDB=0.0462983	FXX=0	LEN=1	MLLD=61.7447	OALT=C	OID=.	OMAPALT=C	OPOS=31886833
chr1	31902418	31902418	A	G	1	131	131	1	intronic	SERINC2	.	.	.	rs10047085	.	.	0.3742	.	0.48	.	.	.	.	.	.	.	.	.	.	.	.	1256.1	snp	FAO=132	FDP=132	FR=.	FRO=0	FSAF=75	FSAR=57	FSRF=0	FSRR=0	FWDB=0.00883734	FXX=0	LEN=1	MLLD=91.516	OALT=G	OID=.	OMAPALT=G	OPOS=31902418
chr1	31905889	31905889	-	CAG	0.934066	85	91	0	exonic	SERINC2	.	nonframeshift insertion	SERINC2:NM_001199037:exon9:c.1101_1102insCAG:p.T367delinsTQ,SERINC2:NM_018565:exon9:c.1101_1102insCAG:p.T367delinsTQ,SERINC2:NM_178865:exon9:c.1089_1090insCAG:p.T363delinsTQ,SERINC2:NM_001199038:exon10:c.1116_1117insCAG:p.T372delinsTQ,SERINC2:NM_001199039:exon10:c.924_925insCAG:p.T308delinsTQ	rs3050461	.	ID=COSM1317544;OCCURENCE=1(haematopoietic_and_lymphoid_tissue),1(ovary),4(large_intestine)	0.8396	.	0.86	.	.	.	.	.	.	.	.	.	.	.	.	460.235	ins	FAO=87	FDP=90	FR=.	FRO=3	FSAF=34	FSAR=53	FSRF=3	FSRR=0	FWDB=0.0437854	FXX=0.0109878	LEN=3	MLLD=149.222	OALT=CAG	OID=.	OMAPALT=ACAG	OPOS=31905890
chr1	31907102	31907102	A	G	1	99	99	1	UTR3	SERINC2	NM_001199038:c.*56A>G,NM_001199037:c.*56A>G,NM_178865:c.*56A>G,NM_018565:c.*56A>G,NM_001199039:c.*56A>G	.	.	rs7417775	.	.	.	.	0.97	.	.	.	.	.	.	.	.	.	.	.	.	965.639	snp	FAO=100	FDP=100	FR=.	FRO=0	FSAF=55	FSAR=45	FSRF=0	FSRR=0	FWDB=0.0550169	FXX=0	LEN=1	MLLD=59.7837	OALT=G	OID=.	OMAPALT=G	OPOS=31907102
chr1	32050203	32050203	C	A	0.336364	37	110	3	intronic	TINAGL1	.	.	.	rs78461805	.	.	.	.	0.052	.	.	.	.	.	.	.	.	.	.	.	.	97.211	snp	FAO=36	FDP=109	FR=.	FRO=73	FSAF=18	FSAR=18	FSRF=28	FSRR=45	FWDB=0.0167951	FXX=0.00909008	LEN=1	MLLD=298.052	OALT=A	OID=.	OMAPALT=A	OPOS=32050203
chr1	32052145	32052145	G	A	0.596	149	250	1	intronic	TINAGL1	.	.	.	rs45611233	.	.	.	.	0.18	.	.	.	.	.	.	.	.	.	.	.	.	766.901	snp	FAO=148	FDP=249	FR=.	FRO=101	FSAF=103	FSAR=45	FSRF=67	FSRR=34	FWDB=-0.00736401	FXX=0.00399984	LEN=1	MLLD=82.5769	OALT=A	OID=.	OMAPALT=A	OPOS=32052145
chr1	32085210	32085210	G	A	0.680751	145	213	1	exonic	HCRTR1	.	nonsynonymous SNV	HCRTR1:NM_001525:exon4:c.G277A:p.V93I	rs75232948	.	.	0.0009	.	0.003	.	.	0.36	T	0.078	B	0	D	0.847	D	4.51	T	870.263	snp	FAO=144	FDP=209	FR=.	FRO=65	FSAF=80	FSAR=64	FSRF=36	FSRR=29	FWDB=0.0121632	FXX=0.0187785	LEN=1	MLLD=135.643	OALT=A	OID=.	OMAPALT=A	OPOS=32085210
chr1	32092525	32092525	A	G	0.349398	58	166	1	exonic	HCRTR1	.	nonsynonymous SNV	HCRTR1:NM_001525:exon9:c.A1222G:p.I408V	rs2271933	.	.	0.6141	.	0.63	.	.	1	T	0	B	0.001	N	0	P	0.31	T	161.395	snp	FAO=58	FDP=166	FR=.	FRO=108	FSAF=30	FSAR=28	FSRF=55	FSRR=53	FWDB=-0.00521214	FXX=0	LEN=1	MLLD=178.705	OALT=G	OID=.	OMAPALT=G	OPOS=32092525
chr1	32092610	32092610	G	A	0.320388	33	103	5	UTR3	HCRTR1	NM_001525:c.*29G>A	.	.	rs41263963	.	.	0.058	.	0.19	.	.	.	.	.	.	.	.	.	.	.	.	85.2054	snp	FAO=33	FDP=104	FR=.	FRO=71	FSAF=14	FSAR=19	FSRF=29	FSRR=42	FWDB=0.0152468	FXX=0.0188661	LEN=1	MLLD=220.855	OALT=A	OID=.	OMAPALT=A	OPOS=32092610
chr1	32121014	32121014	C	T	0.382979	18	47	4	exonic	COL16A1	.	nonsynonymous SNV	COL16A1:NM_001856:exon67:c.G4191A:p.M1397I	.	.	.	.	.	.	.	.	0.19	T	0.774	P	0	D	1	D	-3.23	D	63.5959	snp	FAO=18	FDP=47	FR=.	FRO=29	FSAF=7	FSAR=11	FSRF=12	FSRR=17	FWDB=-0.00414147	FXX=0	LEN=1	MLLD=354.69	OALT=T	OID=.	OMAPALT=T	OPOS=32121014
chr1	32126135	32126135	C	T	0.721893	122	169	4	intronic	COL16A1	.	.	.	rs41263967	.	.	0.1336	.	0.14	.	.	.	.	.	.	.	.	.	.	.	.	781.952	snp	FAO=122	FDP=169	FR=.	FRO=47	FSAF=80	FSAR=42	FSRF=33	FSRR=14	FWDB=0.0036869	FXX=0	LEN=1	MLLD=302.641	OALT=T	OID=.	OMAPALT=T	OPOS=32126135
chr1	32127953	32127953	G	A	1	135	135	1	exonic	COL16A1	.	synonymous SNV	COL16A1:NM_001856:exon58:c.C3663T:p.D1221D	rs2271928	.	.	0.3989	.	0.65	.	.	.	.	.	.	.	.	.	.	.	.	1289.45	snp	FAO=135	FDP=135	FR=.	FRO=0	FSAF=82	FSAR=53	FSRF=0	FSRR=0	FWDB=-0.0177713	FXX=0	LEN=1	MLLD=164.399	OALT=A	OID=.	OMAPALT=A	OPOS=32127953
chr1	32136168	32136168	G	C	#VALUE!	31;64	96	7;7	intronic	COL16A1	.	.	.	rs2292990	.	.	.	.	0.63	.	.	.	.	.	.	.	.	.	.	.	.	859.96	snp;snp	FAO=31,64	FDP=96	FR=.,.	FRO=1	FSAF=10,32	FSAR=21,32	FSRF=0	FSRR=1	FWDB=-0.00243443,-0.0030583	FXX=0	LEN=1,1	MLLD=140.13,164.242	OALT=C,T	OID=.,.	OMAPALT=C,T	OPOS=32136168,32136168
chr1	32136168	32136168	G	T	#VALUE!	31;64	96	7;7	intronic	COL16A1	.	.	.	rs2292990	.	.	.	.	0.6	.	.	.	.	.	.	.	.	.	.	.	.	859.96	snp;snp	FAO=31,64	FDP=96	FR=.,.	FRO=1	FSAF=10,32	FSAR=21,32	FSRF=0	FSRR=1	FWDB=-0.00243443,-0.0030583	FXX=0	LEN=1,1	MLLD=140.13,164.242	OALT=C,T	OID=.,.	OMAPALT=C,T	OPOS=32136168,32136168
chr1	32140733	32140733	C	T	0.327869	20	61	2	intronic	COL16A1	.	.	.	rs2292993	.	.	.	.	0.61	.	.	.	.	.	.	.	.	.	.	.	.	58.1762	snp	FAO=20	FDP=61	FR=.	FRO=41	FSAF=11	FSAR=9	FSRF=30	FSRR=11	FWDB=0.00292997	FXX=0	LEN=1	MLLD=45.7395	OALT=T	OID=.	OMAPALT=T	OPOS=32140733
chr1	32148571	32148571	A	G	0.990566	105	106	1	exonic	COL16A1	.	synonymous SNV	COL16A1:NM_001856:exon37:c.T2502C:p.P834P	rs10737358	.	.	1	.	1	.	.	.	.	.	.	.	.	.	.	.	.	997.751	snp	FAO=106	FDP=106	FR=.	FRO=0	FSAF=49	FSAR=57	FSRF=0	FSRR=0	FWDB=-0.0387408	FXX=0.00934492	LEN=1	MLLD=148.118	OALT=G	OID=.	OMAPALT=G	OPOS=32148571
chr1	32155911	32155911	G	T	0.362745	74	204	1	intronic	COL16A1	.	.	.	rs6425780	.	.	0.5459	.	0.69	.	.	.	.	.	.	.	.	.	.	.	.	288.3	snp	FAO=87	FDP=217	FR=.	FRO=130	FSAF=54	FSAR=33	FSRF=79	FSRR=51	FWDB=0.00690743	FXX=0	LEN=1	MLLD=289.508	OALT=T	OID=.	OMAPALT=T	OPOS=32155911
chr1	32155929	32155929	G	A	0.389908	85	218	1	intronic	COL16A1	.	.	.	rs2297681	.	.	0.4557	.	0.48	.	.	.	.	.	.	.	.	.	.	.	.	270.79	snp	FAO=85	FDP=217	FR=.	FRO=132	FSAF=52	FSAR=33	FSRF=80	FSRR=52	FWDB=-0.0140876	FXX=0.00458695	LEN=1	MLLD=256.241	OALT=A	OID=.	OMAPALT=A	OPOS=32155929
chr1	32158374	32158374	T	C	0.27933	50	179	1	exonic	COL16A1	.	synonymous SNV	COL16A1:NM_001856:exon14:c.A1107G:p.P369P	rs3818788	.	.	0.6417	.	0.77	.	.	.	.	.	.	.	.	.	.	.	.	100.302	snp	FAO=50	FDP=179	FR=.	FRO=129	FSAF=27	FSAR=23	FSRF=54	FSRR=75	FWDB=0.00195563	FXX=0	LEN=1	MLLD=230.902	OALT=C	OID=.	OMAPALT=C	OPOS=32158374
chr1	32164206	32164206	T	G	0.27619	29	105	2	exonic	COL16A1	.	synonymous SNV	COL16A1:NM_001856:exon5:c.A268C:p.R90R	rs2228550	.	.	0.65	.	0.82	.	.	.	.	.	.	.	.	.	.	.	.	61.494	snp	FAO=29	FDP=105	FR=.	FRO=76	FSAF=13	FSAR=16	FSRF=31	FSRR=45	FWDB=0.0755538	FXX=0	LEN=1	MLLD=66.2689	OALT=G	OID=.	OMAPALT=G	OPOS=32164206
chr1	32165495	32165495	G	T	0.374194	58	155	1	exonic	COL16A1	.	nonsynonymous SNV	COL16A1:NM_001856:exon4:c.C185A:p.T62K	rs2228552	.	.	0.6345	.	0.65	.	.	0.18	T	0.969	D	0.689	N	1	P	1.85	T	177.197	snp	FAO=58	FDP=155	FR=.	FRO=97	FSAF=26	FSAR=32	FSRF=35	FSRR=62	FWDB=0.0524696	FXX=0	LEN=1	MLLD=200.51	OALT=T	OID=.	OMAPALT=T	OPOS=32165495
chr1	32193647	32193647	T	C	1	51	51	1	exonic	ADGRB2	.	synonymous SNV	ADGRB2:NM_001294336:exon31:c.A4449G:p.A1483A,ADGRB2:NM_001294335:exon32:c.A4548G:p.A1516A	rs1127100	.	.	0.6454	.	0.83	.	.	.	.	.	.	.	.	.	.	.	.	488.94	snp	FAO=52	FDP=52	FR=.	FRO=0	FSAF=15	FSAR=37	FSRF=0	FSRR=0	FWDB=0.017007	FXX=0.0188644	LEN=1	MLLD=222.625	OALT=C	OID=.	OMAPALT=C	OPOS=32193647
chr1	32196647	32196647	C	G	0.417582	38	91	2	exonic	ADGRB2	.	synonymous SNV	ADGRB2:NM_001294336:exon28:c.G4035C:p.P1345P,ADGRB2:NM_001294335:exon29:c.G4134C:p.P1378P	rs909001	.	.	0.1605	.	0.76	.	.	.	.	.	.	.	.	.	.	.	.	138.662	snp	FAO=38	FDP=91	FR=.	FRO=53	FSAF=23	FSAR=15	FSRF=29	FSRR=24	FWDB=0.105543	FXX=0	LEN=1	MLLD=54.4937	OALT=G	OID=.	OMAPALT=G	OPOS=32196647
chr1	32205254	32205254	T	G	0.283186	64	226	1	intronic	ADGRB2	.	.	.	rs12749187	.	.	0.027	.	0.18	.	.	.	.	.	.	.	.	.	.	.	.	216.344	snp	FAO=84	FDP=245	FR=.	FRO=161	FSAF=27	FSAR=57	FSRF=47	FSRR=114	FWDB=0.0126379	FXX=0.00406488	LEN=1	MLLD=240.604	OALT=G	OID=.	OMAPALT=G	OPOS=32205254
chr1	32207581	32207581	T	G	0.306569	42	137	1	intronic	ADGRB2	.	.	.	rs2297600	.	.	0.1749	.	0.75	.	.	.	.	.	.	.	.	.	.	.	.	118.783	snp	FAO=46	FDP=141	FR=.	FRO=95	FSAF=21	FSAR=25	FSRF=43	FSRR=52	FWDB=-0.0159308	FXX=0.00704176	LEN=1	MLLD=286.966	OALT=G	OID=.	OMAPALT=G	OPOS=32207581
chr1	32210216	32210216	C	T	0.432432	16	37	5	intronic	ADGRB2	.	.	.	rs201510969	.	.	0.0094	.	0.011	.	.	.	.	.	.	.	.	.	.	.	.	65.5228	snp	FAO=16	FDP=37	FR=.	FRO=21	FSAF=4	FSAR=12	FSRF=8	FSRR=13	FWDB=0.0336862	FXX=0	LEN=1	MLLD=79.4457	OALT=T	OID=.	OMAPALT=T	OPOS=32210216
chr1	32266026	32266026	A	G	0.285714	24	84	1	intronic	SPOCD1	.	.	.	rs552124	.	.	0.7359	.	0.84	.	.	.	.	.	.	.	.	.	.	.	.	55.4717	snp	FAO=24	FDP=84	FR=.	FRO=60	FSAF=9	FSAR=15	FSRF=34	FSRR=26	FWDB=0.00238338	FXX=0	LEN=1	MLLD=240.807	OALT=G	OID=.	OMAPALT=G	OPOS=32266026
chr1	32279629	32279629	G	A	0.648148	35	54	2	exonic	SPOCD1	.	nonsynonymous SNV	SPOCD1:NM_001281987:exon2:c.C1306T:p.R436W,SPOCD1:NM_144569:exon2:c.C1306T:p.R436W	rs6669563	.	.	0.4378	.	0.5	.	.	0	D	0.825	P	.	.	1	P	1.84	T	202.399	snp	FAO=35	FDP=54	FR=.	FRO=19	FSAF=35	FSAR=0	FSRF=19	FSRR=0	FWDB=0.0337688	FXX=0	LEN=1	MLLD=102.075	OALT=A	OID=.	OMAPALT=A	OPOS=32279629
chr1	32280610	32280610	T	C	0.712	89	125	1	exonic	SPOCD1	.	nonsynonymous SNV	SPOCD1:NM_001281987:exon2:c.A325G:p.T109A,SPOCD1:NM_144569:exon2:c.A325G:p.T109A	rs6664445	.	.	0.6895	.	0.75	.	.	1	T	0	B	.	.	1	P	2.2	T	559.44	snp	FAO=89	FDP=125	FR=.	FRO=36	FSAF=37	FSAR=52	FSRF=17	FSRR=19	FWDB=-0.0269757	FXX=0	LEN=1	MLLD=89.3565	OALT=C	OID=.	OMAPALT=C	OPOS=32280610
chr1	32557393	32557393	G	A	0.281124	70	249	3	exonic	TMEM39B	.	synonymous SNV	TMEM39B:NM_018056:exon6:c.G708A:p.R236R	.	.	.	.	.	.	.	.	.	.	.	.	.	.	1	D	.	.	137.294	snp	FAO=70	FDP=249	FR=.	FRO=179	FSAF=46	FSAR=24	FSRF=93	FSRR=86	FWDB=-0.0206286	FXX=0	LEN=1	MLLD=338.273	OALT=A	OID=.	OMAPALT=A	OPOS=32557393
chr1	32678180	32678180	A	G	0.614907	99	161	2	exonic	DCDC2B	.	nonsynonymous SNV	DCDC2B:NM_001099434:exon5:c.A617G:p.K206R	rs200413736	.	.	0.004	.	0.018	.	.	0.37	T	1	D	.	.	0.853	D	-3.43	D	534.815	snp	FAO=99	FDP=161	FR=.	FRO=62	FSAF=54	FSAR=45	FSRF=37	FSRR=25	FWDB=-0.0757587	FXX=0	LEN=1	MLLD=62.8631	OALT=G	OID=.	OMAPALT=G	OPOS=32678180
chr1	32950773	32950773	G	T	0.27027	40	148	4	exonic	ZBTB8B	.	synonymous SNV	ZBTB8B:NM_001145720:exon4:c.G1242T:p.G414G	.	.	.	.	.	.	.	.	.	.	.	.	.	.	.	.	.	.	77.97	snp	FAO=40	FDP=148	FR=.	FRO=108	FSAF=27	FSAR=13	FSRF=58	FSRR=50	FWDB=0.0100663	FXX=0	LEN=1	MLLD=260.047	OALT=T	OID=.	OMAPALT=T	OPOS=32950773
chr1	33065947	33065947	G	C	1	212	212	2	exonic	ZBTB8A	.	nonsynonymous SNV	ZBTB8A:NM_001040441:exon5:c.G1253C:p.G418A	rs704886	.	.	0.9999	.	1	.	.	1	T	0	B	0	N	0	P	2.79	T	2026.96	snp	FAO=212	FDP=212	FR=.	FRO=0	FSAF=106	FSAR=106	FSRF=0	FSRR=0	FWDB=0.0173128	FXX=0	LEN=1	MLLD=222.987	OALT=C	OID=.	OMAPALT=C	OPOS=33065947
chr1	33133968	33133968	T	C	0.993243	147	148	5	exonic	RBBP4	.	synonymous SNV	RBBP4:NM_001135255:exon4:c.T450C:p.V150V,RBBP4:NM_001135256:exon4:c.T348C:p.V116V,RBBP4:NM_005610:exon4:c.T453C:p.V151V	rs2762904	.	.	0.9994	.	1	.	.	.	.	.	.	.	.	0	P	.	.	1394.99	snp	FAO=147	FDP=147	FR=.	FRO=0	FSAF=54	FSAR=93	FSRF=0	FSRR=0	FWDB=0.00203251	FXX=0.0067563	LEN=1	MLLD=300.878	OALT=C	OID=.	OMAPALT=C	OPOS=33133968
chr1	33134774	33134774	A	C	1	21	21	2	intronic	RBBP4	.	.	.	rs359955	.	.	0.7669	.	0.85	.	.	.	.	.	.	.	.	.	.	.	.	195.16	snp	FAO=21	FDP=21	FR=.	FRO=0	FSAF=8	FSAR=13	FSRF=0	FSRR=0	FWDB=0.0115757	FXX=0	LEN=1	MLLD=268.13	OALT=C	OID=.	OMAPALT=C	OPOS=33134774
chr1	33138516	33138516	A	C	0.993421	151	152	2	intronic	RBBP4	.	.	.	rs607202	.	.	0.9994	.	1	.	.	.	.	.	.	.	.	.	.	.	.	1426.23	snp	FAO=152	FDP=152	FR=.	FRO=0	FSAF=90	FSAR=62	FSRF=0	FSRR=0	FWDB=-0.00839166	FXX=0	LEN=1	MLLD=162.226	OALT=C	OID=.	OMAPALT=C	OPOS=33138516
chr1	33138605	33138605	T	C	1	152	152	4	intronic	RBBP4	.	.	.	rs1320511	.	.	.	.	0.97	.	.	.	.	.	.	.	.	.	.	.	.	1449.61	snp	FAO=152	FDP=152	FR=.	FRO=0	FSAF=86	FSAR=66	FSRF=0	FSRR=0	FWDB=-0.00135043	FXX=0	LEN=1	MLLD=201.88	OALT=C	OID=.	OMAPALT=C	OPOS=33138605
chr1	33160878	33160878	C	T	1	235	235	3	exonic	SYNC	.	nonsynonymous SNV	SYNC:NM_001161708:exon2:c.G821A:p.R274Q,SYNC:NM_030786:exon2:c.G821A:p.R274Q	rs360042	.	.	0.9569	.	0.98	.	.	0.1	T	0.811	P	.	.	0.962	P	-2.83	D	2251.9	snp	FAO=235	FDP=235	FR=.	FRO=0	FSAF=120	FSAR=115	FSRF=0	FSRR=0	FWDB=0.00584255	FXX=0	LEN=1	MLLD=331.391	OALT=T	OID=.	OMAPALT=T	OPOS=33160878
chr1	33161212	33161212	T	C	1	61	61	1	exonic	SYNC	.	nonsynonymous SNV	SYNC:NM_001161708:exon2:c.A487G:p.M163V,SYNC:NM_030786:exon2:c.A487G:p.M163V	rs360041	.	.	0.9569	.	0.98	.	.	0.45	T	0	B	.	.	1	P	2.01	T	567.985	snp	FAO=60	FDP=60	FR=.	FRO=0	FSAF=30	FSAR=30	FSRF=0	FSRR=0	FWDB=0.00413367	FXX=0.0163908	LEN=1	MLLD=72.9124	OALT=C	OID=.	OMAPALT=C	OPOS=33161212
chr1	33245802	33245802	C	G	0.697095	168	241	2	exonic	YARS	.	synonymous SNV	YARS:NM_003680:exon11:c.G1218C:p.L406L	rs699005	.	.	0.1005	.	0.22	.	.	.	.	.	.	.	.	.	.	.	.	1030.02	snp	FAO=168	FDP=241	FR=.	FRO=73	FSAF=96	FSAR=72	FSRF=32	FSRR=41	FWDB=0.00374441	FXX=0	LEN=1	MLLD=226.632	OALT=G	OID=.	OMAPALT=G	OPOS=33245802
chr1	33276424	33276424	G	A	1	117	117	1	intronic	YARS	.	.	.	rs4951787	.	.	.	.	1	.	.	.	.	.	.	.	.	.	.	.	.	1101.97	snp	FAO=115	FDP=115	FR=.	FRO=0	FSAF=54	FSAR=61	FSRF=0	FSRR=0	FWDB=-0.0574953	FXX=0.0170926	LEN=1	MLLD=215.631	OALT=A	OID=.	OMAPALT=A	OPOS=33276424
chr1	33318634	33318634	G	A	1	50	50	1	intronic	S100PBP	.	.	.	rs785274	.	.	0.9992	.	1	.	.	.	.	.	.	.	.	.	.	.	.	484.597	snp	FAO=50	FDP=50	FR=.	FRO=0	FSAF=22	FSAR=28	FSRF=0	FSRR=0	FWDB=-0.0141184	FXX=0	LEN=1	MLLD=248.271	OALT=A	OID=.	OMAPALT=A	OPOS=33318634
chr1	33330432	33330432	A	G	1	173	173	1	intronic	FNDC5	.	.	.	rs1284368	.	.	0.9992	.	1	.	.	.	.	.	.	.	.	.	.	.	.	1651.95	snp	FAO=173	FDP=173	FR=.	FRO=0	FSAF=95	FSAR=78	FSRF=0	FSRR=0	FWDB=0.0124013	FXX=0	LEN=1	MLLD=360.696	OALT=G	OID=.	OMAPALT=G	OPOS=33330432
chr1	33360343	33360343	G	A	0.610169	72	118	2	UTR3	TMEM54	NM_033504:c.*63C>T	.	.	rs1053522	.	.	0.0333	.	0.15	.	.	.	.	.	.	.	.	.	.	.	.	387.74	snp	FAO=72	FDP=118	FR=.	FRO=46	FSAF=29	FSAR=43	FSRF=13	FSRR=33	FWDB=0.030386	FXX=0	LEN=1	MLLD=105.473	OALT=A	OID=.	OMAPALT=A	OPOS=33360343
chr1	33560338	33560338	A	G	0.569106	70	123	1	intronic	AZIN2	.	.	.	rs804428	.	.	0.9448	.	1	.	.	.	.	.	.	.	.	.	.	.	.	348.334	snp	FAO=70	FDP=123	FR=.	FRO=53	FSAF=42	FSAR=28	FSRF=22	FSRR=31	FWDB=0.0293427	FXX=0	LEN=1	MLLD=199.967	OALT=G	OID=.	OMAPALT=G	OPOS=33560338
chr1	33625275	33625275	C	T	0.705263	67	95	1	intronic	TRIM62	.	.	.	rs35622844	.	.	0.0405	.	0.049	.	.	.	.	.	.	.	.	.	.	.	.	422.948	snp	FAO=67	FDP=94	FR=.	FRO=27	FSAF=40	FSAR=27	FSRF=20	FSRR=7	FWDB=0.0718831	FXX=0.0105252	LEN=1	MLLD=158.543	OALT=T	OID=.	OMAPALT=T	OPOS=33625275
chr1	33631069	33631069	C	A	0.561224	55	98	1	intronic	TRIM62	.	.	.	rs2306257	.	.	0.2356	.	0.42	.	.	.	.	.	.	.	.	.	.	.	.	272.969	snp	FAO=55	FDP=98	FR=.	FRO=43	FSAF=37	FSAR=18	FSRF=27	FSRR=16	FWDB=0.184455	FXX=0	LEN=1	MLLD=124.244	OALT=A	OID=.	OMAPALT=A	OPOS=33631069
chr1	33646950	33646950	A	G	0.355263	27	76	2	exonic	TRIM62	.	synonymous SNV	TRIM62:NM_018207:exon1:c.T84C:p.H28H	rs622407	.	.	0.7871	.	0.83	.	.	.	.	.	.	.	.	.	.	.	.	82.5472	snp	FAO=27	FDP=76	FR=.	FRO=49	FSAF=13	FSAR=14	FSRF=24	FSRR=25	FWDB=-0.0116837	FXX=0	LEN=1	MLLD=131.858	OALT=G	OID=.	OMAPALT=G	OPOS=33646950
chr1	33741787	33741787	G	A	1	136	136	2	intronic	ZNF362	.	.	.	rs12743549	.	.	0.2313	.	0.27	.	.	.	.	.	.	.	.	.	.	.	.	1301.32	snp	FAO=136	FDP=136	FR=.	FRO=0	FSAF=84	FSAR=52	FSRF=0	FSRR=0	FWDB=0.0123826	FXX=0	LEN=1	MLLD=196.332	OALT=A	OID=.	OMAPALT=A	OPOS=33741787
chr1	33741895	33741895	G	A	0.993506	153	154	3	intronic	ZNF362	.	.	.	rs12743740	.	.	.	.	0.27	.	.	.	.	.	.	.	.	.	.	.	.	1443.22	snp	FAO=153	FDP=153	FR=.	FRO=0	FSAF=77	FSAR=76	FSRF=0	FSRR=0	FWDB=0.0387005	FXX=0.00649309	LEN=1	MLLD=226.248	OALT=A	OID=.	OMAPALT=A	OPOS=33741895
chr1	33742228	33742228	T	C	1	18	18	1	intronic	ZNF362	.	.	.	rs4475712	.	.	.	.	1	.	.	.	.	.	.	.	.	.	.	.	.	170.856	snp	FAO=18	FDP=18	FR=.	FRO=0	FSAF=11	FSAR=7	FSRF=0	FSRR=0	FWDB=-0.0578135	FXX=0	LEN=1	MLLD=64.5707	OALT=C	OID=.	OMAPALT=C	OPOS=33742228
chr1	33760625	33760625	C	T	0.366667	11	30	2	intronic	ZNF362	.	.	.	.	.	.	.	.	0.0001	.	.	.	.	.	.	.	.	.	.	.	.	40.9883	snp	FAO=11	FDP=30	FR=.	FRO=19	FSAF=7	FSAR=4	FSRF=9	FSRR=10	FWDB=0.0544296	FXX=0	LEN=1	MLLD=49.9732	OALT=T	OID=.	OMAPALT=T	OPOS=33760625
chr1	33790496	33790496	G	A	0.988095	83	84	1	exonic	PHC2	.	synonymous SNV	PHC2:NM_004427:exon7:c.C942T:p.Y314Y,PHC2:NM_198040:exon14:c.C2547T:p.Y849Y	rs11554674	.	.	0.2472	.	0.27	.	.	.	.	.	.	.	.	.	.	.	.	771.11	snp	FAO=83	FDP=84	FR=.	FRO=1	FSAF=45	FSAR=38	FSRF=1	FSRR=0	FWDB=0.0229144	FXX=0	LEN=1	MLLD=192.637	OALT=A	OID=.	OMAPALT=A	OPOS=33790496
chr1	33799900	33799900	G	A	1	85	85	1	intronic	PHC2	.	.	.	rs12734630	.	.	0.2417	.	0.27	.	.	.	.	.	.	.	.	.	.	.	.	808.334	snp	FAO=85	FDP=85	FR=.	FRO=0	FSAF=21	FSAR=64	FSRF=0	FSRR=0	FWDB=0.0179977	FXX=0	LEN=1	MLLD=300.144	OALT=A	OID=.	OMAPALT=A	OPOS=33799900
chr1	33820134	33820134	C	T	1	43	43	1	exonic	PHC2	.	nonsynonymous SNV	PHC2:NM_198040:exon8:c.G1423A:p.V475M	rs12026290	.	.	0.2417	.	0.28	.	.	0.03	D	0.412	B	0.848	N	0.003	P	1.8	T	401.899	snp	FAO=43	FDP=43	FR=.	FRO=0	FSAF=18	FSAR=25	FSRF=0	FSRR=0	FWDB=0.0049577	FXX=0	LEN=1	MLLD=371.951	OALT=T	OID=.	OMAPALT=T	OPOS=33820134
chr1	33832865	33832865	A	G	1	166	166	1	exonic	PHC2	.	synonymous SNV	PHC2:NM_198040:exon6:c.T828C:p.P276P	rs6425816	.	.	0.6671	.	0.88	.	.	.	.	.	.	.	.	.	.	.	.	1692.63	snp	FAO=178	FDP=178	FR=.	FRO=0	FSAF=110	FSAR=68	FSRF=0	FSRR=0	FWDB=0.00997755	FXX=0	LEN=1	MLLD=229.091	OALT=G	OID=.	OMAPALT=G	OPOS=33832865
chr1	33944920	33944920	G	T	0.505376	47	93	2	exonic	ZSCAN20	.	nonsynonymous SNV	ZSCAN20:NM_145238:exon2:c.G31T:p.A11S	.	.	.	.	.	.	.	.	0.73	T	0.116	B	0.334	N	1	N	4.52	T	208.604	snp	FAO=47	FDP=93	FR=.	FRO=46	FSAF=15	FSAR=32	FSRF=18	FSRR=28	FWDB=-0.0130591	FXX=0	LEN=1	MLLD=167.373	OALT=T	OID=.	OMAPALT=T	OPOS=33944920
chr1	33945192	33945192	T	A	0.6125	196	320	1	exonic	ZSCAN20	.	synonymous SNV	ZSCAN20:NM_145238:exon2:c.T303A:p.T101T	rs16835507	.	.	0.1469	.	0.15	.	.	.	.	.	.	.	.	.	.	.	.	1055.67	snp	FAO=198	FDP=322	FR=.	FRO=124	FSAF=94	FSAR=104	FSRF=57	FSRR=67	FWDB=0.0160636	FXX=0	LEN=1	MLLD=265.978	OALT=A	OID=.	OMAPALT=A	OPOS=33945192
chr1	33956743	33956743	G	A	0.698795	58	83	1	exonic	ZSCAN20	.	synonymous SNV	ZSCAN20:NM_145238:exon6:c.G885A:p.E295E	rs41265903	.	.	0.0486	.	0.06	.	.	.	.	.	.	.	.	.	.	.	.	358.578	snp	FAO=58	FDP=83	FR=.	FRO=25	FSAF=24	FSAR=34	FSRF=8	FSRR=17	FWDB=0.0527978	FXX=0	LEN=1	MLLD=100.209	OALT=A	OID=.	OMAPALT=A	OPOS=33956743
chr1	33957130	33957130	C	A	0.245283	39	159	2	exonic	ZSCAN20	.	synonymous SNV	ZSCAN20:NM_145238:exon6:c.C1272A:p.A424A	rs3795419	.	.	0.1722	.	0.39	.	.	.	.	.	.	.	.	.	.	.	.	64.3023	snp	FAO=39	FDP=159	FR=.	FRO=120	FSAF=19	FSAR=20	FSRF=48	FSRR=72	FWDB=0.0433464	FXX=0	LEN=1	MLLD=214.431	OALT=A	OID=.	OMAPALT=A	OPOS=33957130
chr1	33957152	33957152	T	G	1	156	156	1	exonic	ZSCAN20	.	nonsynonymous SNV	ZSCAN20:NM_145238:exon6:c.T1294G:p.Y432D	rs4403594	.	.	0.997	.	1	.	.	1	T	0	B	0	N	1	P	4.7	T	1550.85	snp	FAO=163	FDP=163	FR=.	FRO=0	FSAF=67	FSAR=96	FSRF=0	FSRR=0	FWDB=-0.00703351	FXX=0.00609719	LEN=1	MLLD=148.812	OALT=G	OID=.	OMAPALT=G	OPOS=33957152
chr1	33960062	33960062	A	G	0.993976	165	166	1	exonic	ZSCAN20	.	synonymous SNV	ZSCAN20:NM_145238:exon8:c.A2118G:p.A706A	rs9943259	.	.	0.7884	.	0.85	.	.	.	.	.	.	.	.	.	.	.	.	1598.92	snp	FAO=167	FDP=167	FR=.	FRO=0	FSAF=66	FSAR=101	FSRF=0	FSRR=0	FWDB=0.0308366	FXX=0	LEN=1	MLLD=157.235	OALT=G	OID=.	OMAPALT=G	OPOS=33960062
chr1	33961147	33961147	T	G	1	201	201	1	UTR3	ZSCAN20	NM_145238:c.*71T>G	.	.	rs3795420	.	.	.	.	0.85	.	.	.	.	.	.	.	.	.	.	.	.	1923.27	snp	FAO=201	FDP=201	FR=.	FRO=0	FSAF=90	FSAR=111	FSRF=0	FSRR=0	FWDB=0.0116228	FXX=0	LEN=1	MLLD=72.2625	OALT=G	OID=.	OMAPALT=G	OPOS=33961147
chr1	33985353	33985353	C	G	0.268085	63	235	3	intronic	CSMD2	.	.	.	rs2641959	.	.	.	.	0.73	.	.	.	.	.	.	.	.	.	.	.	.	114.751	snp	FAO=63	FDP=235	FR=.	FRO=172	FSAF=24	FSAR=39	FSRF=83	FSRR=89	FWDB=0.0386908	FXX=0	LEN=1	MLLD=158.834	OALT=G	OID=.	OMAPALT=G	OPOS=33985353
chr1	34071434	34071434	C	T	0.996032	251	252	1	intronic	CSMD2	.	.	.	rs1874044	.	.	0.576	.	0.72	.	.	.	.	.	.	.	.	.	.	.	.	2403.07	snp	FAO=251	FDP=251	FR=.	FRO=0	FSAF=162	FSAR=89	FSRF=0	FSRR=0	FWDB=-0.0346772	FXX=0.00790483	LEN=1	MLLD=150.149	OALT=T	OID=.	OMAPALT=T	OPOS=34071434
chr1	34071525	34071525	C	T	1	211	211	1	exonic	CSMD2	.	nonsynonymous SNV	CSMD2:NM_052896:exon42:c.G6287A:p.R2096K	rs1874045	.	.	0.5759	.	0.7	.	.	.	.	.	.	.	.	.	.	.	.	2290.56	snp	FAO=242	FDP=242	FR=.	FRO=0	FSAF=136	FSAR=106	FSRF=0	FSRR=0	FWDB=-0.0573305	FXX=0	LEN=1	MLLD=291.148	OALT=T	OID=.	OMAPALT=T	OPOS=34071525
chr1	34164507	34164507	G	T	0.206897	18	87	5	exonic	CSMD2	.	synonymous SNV	CSMD2:NM_001281956:exon24:c.C3771A:p.P1257P,CSMD2:NM_052896:exon24:c.C3651A:p.P1217P	.	.	.	.	.	.	.	.	.	.	.	.	.	.	.	.	.	.	20.1435	snp	FAO=18	FDP=94	FR=.	FRO=76	FSAF=16	FSAR=2	FSRF=10	FSRR=66	FWDB=0.0825412	FXX=0	LEN=1	MLLD=35.3317	OALT=T	OID=.	OMAPALT=T	OPOS=34164507
chr1	34189917	34189917	C	T	1	75	75	1	intronic	CSMD2	.	.	.	rs519370	.	.	0.6497	.	1	.	.	.	.	.	.	.	.	.	.	.	.	712.135	snp	FAO=75	FDP=75	FR=.	FRO=0	FSAF=36	FSAR=39	FSRF=0	FSRR=0	FWDB=-0.0158919	FXX=0	LEN=1	MLLD=184.731	OALT=T	OID=.	OMAPALT=T	OPOS=34189917
chr1	34189958	34189958	G	-	0.958904	70	73	4	intronic	CSMD2	.	.	.	rs11346874	.	.	.	.	1	.	.	.	.	.	.	.	.	.	.	.	.	420.01	del	FAO=73	FDP=73	FR=.	FRO=0	FSAF=34	FSAR=39	FSRF=0	FSRR=0	FWDB=-0.0385927	FXX=0	LEN=1	MLLD=24.2516	OALT=-	OID=.	OMAPALT=A	OPOS=34189958
chr1	34329897	34329897	T	C	0.986111	142	144	1	exonic	HMGB4	.	synonymous SNV	HMGB4:NM_145205:exon2:c.T105C:p.Y35Y	rs911218	.	.	0.9545	.	1	.	.	.	.	.	.	.	.	.	.	.	.	1356.99	snp	FAO=142	FDP=142	FR=.	FRO=0	FSAF=64	FSAR=78	FSRF=0	FSRR=0	FWDB=-0.00776373	FXX=0.0138879	LEN=1	MLLD=358.312	OALT=C	OID=.	OMAPALT=C	OPOS=34329897
chr1	35223345	35223345	G	A	0.304878	25	82	2	exonic	GJB5	.	synonymous SNV	GJB5:NM_005268:exon2:c.G414A:p.K138K	rs3738345	.	.	0.2506	.	0.48	.	.	.	.	.	.	.	.	.	.	.	.	63.3298	snp	FAO=25	FDP=82	FR=.	FRO=57	FSAF=15	FSAR=10	FSRF=24	FSRR=33	FWDB=-0.0472521	FXX=0	LEN=1	MLLD=65.6411	OALT=A	OID=.	OMAPALT=A	OPOS=35223345
chr1	35251229	35251229	G	A	0.561644	41	73	2	UTR3	GJB3	NM_024009:c.*53G>A,NM_001005752:c.*53G>A	.	.	rs476220	.	.	.	.	0.66	.	.	.	.	.	.	.	.	.	.	.	.	204.597	snp	FAO=41	FDP=73	FR=.	FRO=32	FSAF=17	FSAR=24	FSRF=9	FSRR=23	FWDB=-0.0210541	FXX=0	LEN=1	MLLD=69.6528	OALT=A	OID=.	OMAPALT=A	OPOS=35251229
chr1	35259946	35259946	G	A	0.64557	153	237	1	exonic	GJA4	.	synonymous SNV	GJA4:NM_002060:exon2:c.G132A:p.V44V	rs1764389	.	.	0.2015	.	0.48	.	.	.	.	.	.	.	.	.	.	.	.	863.519	snp	FAO=153	FDP=237	FR=.	FRO=84	FSAF=67	FSAR=86	FSRF=37	FSRR=47	FWDB=0.00931041	FXX=0	LEN=1	MLLD=229.626	OALT=A	OID=.	OMAPALT=A	OPOS=35259946
chr1	35259961	35259961	A	G	0.995726	233	234	2	exonic	GJA4	.	synonymous SNV	GJA4:NM_002060:exon2:c.A147G:p.Q49Q	rs1764390	.	.	0.647	.	0.85	.	.	.	.	.	.	.	.	.	.	.	.	2212.64	snp	FAO=233	FDP=233	FR=.	FRO=0	FSAF=101	FSAR=132	FSRF=0	FSRR=0	FWDB=-0.0244247	FXX=0.00427332	LEN=1	MLLD=77.0851	OALT=G	OID=.	OMAPALT=G	OPOS=35259961
chr1	35260769	35260769	C	T	0.607595	48	79	5	exonic	GJA4	.	nonsynonymous SNV	GJA4:NM_002060:exon2:c.C955T:p.P319S	rs1764391	.	.	0.3027	.	0.58	.	.	0.2	T	0	B	0.088	N	1	P	-4.25	D	262.534	snp	FAO=48	FDP=79	FR=.	FRO=31	FSAF=12	FSAR=36	FSRF=5	FSRR=26	FWDB=0.00483748	FXX=0.0246883	LEN=1	MLLD=337.854	OALT=T	OID=.	OMAPALT=T	OPOS=35260769
chr1	35470877	35470877	A	T	0.619718	44	71	1	intronic	ZMYM6	.	.	.	rs10158284	.	.	0.029	.	0.41	.	.	.	.	.	.	.	.	.	.	.	.	230.718	snp	FAO=42	FDP=69	FR=.	FRO=27	FSAF=22	FSAR=20	FSRF=17	FSRR=10	FWDB=0.0246388	FXX=0.028165	LEN=1	MLLD=177.849	OALT=T	OID=.	OMAPALT=T	OPOS=35470877
chr1	35485934	35485934	T	G	0.372549	19	51	1	intronic	ZMYM6	.	.	.	.	.	.	.	.	.	.	.	.	.	.	.	.	.	.	.	.	.	67.1304	snp	FAO=19	FDP=50	FR=.	FRO=31	FSAF=9	FSAR=10	FSRF=13	FSRR=18	FWDB=0.0142502	FXX=0.019604	LEN=1	MLLD=176.703	OALT=G	OID=.	OMAPALT=G	OPOS=35485934
chr1	35562965	35562965	G	A	1	40	40	1	exonic	ZMYM1	.	nonsynonymous SNV	ZMYM1:NM_001289089:exon4:c.G217A:p.V73M,ZMYM1:NM_024772:exon4:c.G217A:p.V73M,ZMYM1:NM_001289088:exon5:c.G217A:p.V73M,ZMYM1:NM_001289090:exon5:c.G217A:p.V73M	rs2971408	.	.	0.9256	.	0.93	.	.	0.29	T	0.001	B	0.023	N	0	P	2.54	T	385.459	snp	FAO=41	FDP=41	FR=.	FRO=0	FSAF=14	FSAR=27	FSRF=0	FSRR=0	FWDB=0.0163899	FXX=0	LEN=1	MLLD=295.937	OALT=A	OID=.	OMAPALT=A	OPOS=35562965
chr1	35563206	35563206	C	G	0.371429	13	35	2	intronic	ZMYM1	.	.	.	rs6658571	.	.	0.8891	.	0.89	.	.	.	.	.	.	.	.	.	.	.	.	46.8324	snp	FAO=13	FDP=35	FR=.	FRO=22	FSAF=5	FSAR=8	FSRF=10	FSRR=12	FWDB=0.00849059	FXX=0	LEN=1	MLLD=194.043	OALT=G	OID=.	OMAPALT=G	OPOS=35563206
chr1	35576145	35576145	C	T	1	84	84	2	intronic	ZMYM1	.	.	.	rs2935955	.	.	.	.	0.93	.	.	.	.	.	.	.	.	.	.	.	.	796.926	snp	FAO=84	FDP=84	FR=.	FRO=0	FSAF=10	FSAR=74	FSRF=0	FSRR=0	FWDB=0.0407649	FXX=0	LEN=1	MLLD=147.803	OALT=T	OID=.	OMAPALT=T	OPOS=35576145
chr1	35654765	35654765	G	A	0.780488	64	82	1	intronic	SFPQ	.	.	.	rs2088481	.	.	0.0249	.	0.67	.	.	.	.	.	.	.	.	.	.	.	.	444.142	snp	FAO=64	FDP=82	FR=.	FRO=18	FSAF=42	FSAR=22	FSRF=11	FSRR=7	FWDB=-0.0033153	FXX=0	LEN=1	MLLD=92.4045	OALT=A	OID=.	OMAPALT=A	OPOS=35654765
chr1	35654777	35654777	G	A	0.780488	64	82	2	intronic	SFPQ	.	.	.	rs2088482	.	.	0.0249	.	0.67	.	.	.	.	.	.	.	.	.	.	.	.	444.143	snp	FAO=64	FDP=82	FR=.	FRO=18	FSAF=42	FSAR=22	FSRF=11	FSRR=7	FWDB=-0.038081	FXX=0	LEN=1	MLLD=174.098	OALT=A	OID=.	OMAPALT=A	OPOS=35654777
chr1	35656664	35656664	G	A	0.647727	57	88	2	intronic	SFPQ	.	.	.	rs11264115	.	.	.	.	0.67	.	.	.	.	.	.	.	.	.	.	.	.	329.268	snp	FAO=57	FDP=88	FR=.	FRO=31	FSAF=24	FSAR=33	FSRF=14	FSRR=17	FWDB=-0.0593515	FXX=0	LEN=1	MLLD=65.5296	OALT=A	OID=.	OMAPALT=A	OPOS=35656664
chr1	35835740	35835740	A	G	0.678788	112	165	1	intronic	ZMYM4	.	.	.	rs12027359	.	.	0.0105	.	0.25	.	.	.	.	.	.	.	.	.	.	.	.	667.693	snp	FAO=112	FDP=165	FR=.	FRO=53	FSAF=56	FSAR=56	FSRF=19	FSRR=34	FWDB=0.0125238	FXX=0	LEN=1	MLLD=308.255	OALT=G	OID=.	OMAPALT=G	OPOS=35835740
chr1	35864571	35864571	A	G	0.682353	58	85	2	exonic	ZMYM4	.	synonymous SNV	ZMYM4:NM_005095:exon22:c.A3360G:p.Q1120Q	rs12040345	.	.	0.0105	.	0.36	.	.	.	.	.	.	.	.	0	P	.	.	350.378	snp	FAO=58	FDP=85	FR=.	FRO=27	FSAF=31	FSAR=27	FSRF=8	FSRR=19	FWDB=-0.0174399	FXX=0	LEN=1	MLLD=69.2661	OALT=G	OID=.	OMAPALT=G	OPOS=35864571
chr1	35900615	35900615	A	G	0.582278	46	79	1	exonic	KIAA0319L	.	synonymous SNV	KIAA0319L:NM_024874:exon21:c.T3030C:p.D1010D	rs3814302	.	.	0.0331	.	0.79	.	.	.	.	.	.	.	.	.	.	.	.	246.454	snp	FAO=47	FDP=80	FR=.	FRO=33	FSAF=21	FSAR=26	FSRF=16	FSRR=17	FWDB=-0.00756602	FXX=0	LEN=1	MLLD=186.45	OALT=G	OID=.	OMAPALT=G	OPOS=35900615
chr1	35908451	35908451	T	C	0.662447	157	237	1	intronic	KIAA0319L	.	.	.	rs2275247	.	.	.	.	0.77	.	Name=Systemic lupus erythematosus and Systemic sclerosis	.	.	.	.	.	.	.	.	.	.	911.007	snp	FAO=157	FDP=237	FR=.	FRO=80	FSAF=90	FSAR=67	FSRF=41	FSRR=39	FWDB=-0.00401496	FXX=0	LEN=1	MLLD=176.173	OALT=C	OID=.	OMAPALT=C	OPOS=35908451
chr1	35908485	35908485	C	A	0.324895	77	237	1	intronic	KIAA0319L	.	.	.	.	.	.	.	.	.	.	.	.	.	.	.	.	.	.	.	.	.	200.379	snp	FAO=79	FDP=238	FR=.	FRO=159	FSAF=42	FSAR=37	FSRF=88	FSRR=71	FWDB=0.026818	FXX=0.00418393	LEN=1	MLLD=81.8371	OALT=A	OID=.	OMAPALT=A	OPOS=35908485
chr1	35919178	35919178	T	C	0.643617	121	188	1	exonic	KIAA0319L	.	synonymous SNV	KIAA0319L:NM_024874:exon12:c.A1893G:p.S631S	rs16837364	.	.	0.009	.	0.13	.	.	.	.	.	.	.	.	.	.	.	.	684.488	snp	FAO=121	FDP=188	FR=.	FRO=67	FSAF=68	FSAR=53	FSRF=32	FSRR=35	FWDB=-0.0206561	FXX=0	LEN=1	MLLD=84.1927	OALT=C	OID=.	OMAPALT=C	OPOS=35919178
chr1	35925861	35925861	C	A	1	9	9	1	intronic	KIAA0319L	.	.	.	rs2819002	.	.	0.9493	.	1	.	.	.	.	.	.	.	.	.	.	.	.	97.8395	snp	FAO=10	FDP=10	FR=.	FRO=0	FSAF=4	FSAR=6	FSRF=0	FSRR=0	FWDB=0.0106662	FXX=0	LEN=1	MLLD=171.632	OALT=A	OID=.	OMAPALT=A	OPOS=35925861
chr1	36030912	36030912	C	T	0.519553	93	179	4	exonic	NCDN	.	nonsynonymous SNV	NCDN:NM_001014841:exon7:c.C1787T:p.P596L,NCDN:NM_014284:exon7:c.C1838T:p.P613L,NCDN:NM_001014839:exon8:c.C1838T:p.P613L	rs148888595	.	ID=COSM1639857,COSM1639858;OCCURENCE=1(large_intestine),1(stomach)	.	.	0.0002	.	.	0.05	D	0.904	P	0	D	1	D	.	.	420.414	snp	FAO=94	FDP=180	FR=.	FRO=86	FSAF=50	FSAR=44	FSRF=32	FSRR=54	FWDB=0.00952387	FXX=0.00552456	LEN=1	MLLD=141.872	OALT=T	OID=.	OMAPALT=T	OPOS=36030912
chr1	36074754	36074754	C	T	0.721973	161	223	3	intronic	PSMB2	.	.	.	rs61627261	.	.	.	.	0.15	.	.	.	.	.	.	.	.	.	.	.	.	1022.38	snp	FAO=161	FDP=223	FR=.	FRO=62	FSAF=63	FSAR=98	FSRF=34	FSRR=28	FWDB=0.0237515	FXX=0.00446409	LEN=1	MLLD=211.73	OALT=T	OID=.	OMAPALT=T	OPOS=36074754
chr1	36205166	36205166	A	G	1	60	60	2	intronic	CLSPN	.	.	.	rs577483	.	.	0.8664	.	0.87	.	.	.	.	.	.	.	.	.	.	.	.	580.865	snp	FAO=60	FDP=60	FR=.	FRO=0	FSAF=40	FSAR=20	FSRF=0	FSRR=0	FWDB=0.0919296	FXX=0	LEN=1	MLLD=77.4095	OALT=G	OID=.	OMAPALT=G	OPOS=36205166
chr1	36216835	36216835	C	T	1	24	24	1	intronic	CLSPN	.	.	.	rs535638	.	.	0.8663	.	0.87	.	.	.	.	.	.	.	.	.	.	.	.	220.868	snp	FAO=24	FDP=24	FR=.	FRO=0	FSAF=21	FSAR=3	FSRF=0	FSRR=0	FWDB=-0.0300006	FXX=0	LEN=1	MLLD=370.454	OALT=T	OID=.	OMAPALT=T	OPOS=36216835
chr1	36217107	36217107	C	G	0.392405	62	158	2	exonic	CLSPN	.	nonsynonymous SNV	CLSPN:NM_001190481:exon9:c.G1580C:p.G527A,CLSPN:NM_022111:exon10:c.G1772C:p.G591A	.	.	.	.	.	.	.	.	0.13	T	1	D	0	D	1	D	1.49	T	199.923	snp	FAO=62	FDP=159	FR=.	FRO=97	FSAF=24	FSAR=38	FSRF=50	FSRR=47	FWDB=-0.00231167	FXX=0	LEN=1	MLLD=344.1	OALT=G	OID=.	OMAPALT=G	OPOS=36217107
chr1	36316571	36316571	A	C	1	110	110	1	exonic	AGO4	.	synonymous SNV	AGO4:NM_017629:exon17:c.A2394C:p.S798S	rs4652895	.	.	0.8593	.	0.86	.	.	.	.	.	.	.	.	.	.	.	.	1057.79	snp	FAO=111	FDP=111	FR=.	FRO=0	FSAF=54	FSAR=57	FSRF=0	FSRR=0	FWDB=-0.014885	FXX=0	LEN=1	MLLD=232.924	OALT=C	OID=.	OMAPALT=C	OPOS=36316571
chr1	36553673	36553673	A	G	1	96	96	1	exonic	TEKT2	.	synonymous SNV	TEKT2:NM_014466:exon10:c.A1179G:p.T393T	rs399393	.	.	0.9184	.	1	.	.	.	.	.	.	.	.	.	.	.	.	916.366	snp	FAO=96	FDP=96	FR=.	FRO=0	FSAF=43	FSAR=53	FSRF=0	FSRR=0	FWDB=0.0143575	FXX=0	LEN=1	MLLD=101.76	OALT=G	OID=.	OMAPALT=G	OPOS=36553673
chr1	36563158	36563158	C	A	0.681159	47	69	8	UTR3	COL8A2	NM_005202:c.*12G>T,NM_001294347:c.*12G>T	.	.	rs3738360	.	.	0.9083	.	0.91	.	.	.	.	.	.	.	.	.	.	.	.	289.089	snp	FAO=47	FDP=69	FR=.	FRO=22	FSAF=29	FSAR=18	FSRF=8	FSRR=14	FWDB=0.00466262	FXX=0	LEN=1	MLLD=259.37	OALT=A	OID=.	OMAPALT=A	OPOS=36563158
chr1	36564629	36564630	GC	-	0.592593	16	27	4	exonic	COL8A2	.	frameshift deletion	COL8A2:NM_001294347:exon4:c.457_458del:p.A153fs,COL8A2:NM_005202:exon4:c.652_653del:p.A218fs	.	.	.	.	.	.	.	.	.	.	.	.	.	.	.	.	.	.	93.0996	del	FAO=18	FDP=19	FR=.	FRO=1	FSAF=10	FSAR=8	FSRF=1	FSRR=0	FWDB=0.132468	FXX=0.269127	LEN=2	MLLD=25.6528	OALT=-	OID=.	OMAPALT=G	OPOS=36564629
chr1	36565175	36565175	G	A	0.546667	41	75	2	intronic	COL8A2	.	.	.	rs66899567	.	.	.	.	0.24	.	.	.	.	.	.	.	.	.	.	.	.	198.668	snp	FAO=41	FDP=75	FR=.	FRO=34	FSAF=30	FSAR=11	FSRF=19	FSRR=15	FWDB=0.0243096	FXX=0	LEN=1	MLLD=65.7339	OALT=A	OID=.	OMAPALT=A	OPOS=36565175
chr1	36602943	36602943	C	T	0.788235	67	85	1	intronic	TRAPPC3	.	.	.	rs2231318	.	.	0.7476	.	0.85	.	.	.	.	.	.	.	.	.	.	.	.	808.332	snp	FAO=85	FDP=85	FR=.	FRO=0	FSAF=29	FSAR=56	FSRF=0	FSRR=0	FWDB=-0.005444	FXX=0	LEN=1	MLLD=175.651	OALT=T	OID=.	OMAPALT=T	OPOS=36602943
chr1	36605478	36605478	A	G	0.712329	52	73	1	intronic	TRAPPC3	.	.	.	rs2231312	.	.	.	.	0.24	.	.	.	.	.	.	.	.	.	.	.	.	328.232	snp	FAO=52	FDP=73	FR=.	FRO=21	FSAF=27	FSAR=25	FSRF=11	FSRR=10	FWDB=0.0273244	FXX=0	LEN=1	MLLD=73.9619	OALT=G	OID=.	OMAPALT=G	OPOS=36605478
chr1	36642420	36642420	T	C	1	48	48	1	exonic	MAP7D1	.	synonymous SNV	MAP7D1:NM_001286365:exon7:c.T1245C:p.S415S,MAP7D1:NM_018067:exon8:c.T1356C:p.S452S,MAP7D1:NM_001286366:exon9:c.T1260C:p.S420S	rs475591	.	.	0.5797	.	0.93	.	.	.	.	.	.	.	.	1	P	.	.	459.536	snp	FAO=48	FDP=48	FR=.	FRO=0	FSAF=28	FSAR=20	FSRF=0	FSRR=0	FWDB=0.0251059	FXX=0	LEN=1	MLLD=103.147	OALT=C	OID=.	OMAPALT=C	OPOS=36642420
chr1	36752433	36752433	C	T	0.987578	159	161	2	exonic	THRAP3	.	nonsynonymous SNV	THRAP3:NM_005119:exon4:c.C602T:p.A201V	rs6425977	.	.	0.8778	.	0.95	.	.	0.15	T	0.103	B	0.132	N	0.263	P	2.54	T	1485.11	snp	FAO=159	FDP=159	FR=.	FRO=0	FSAF=83	FSAR=76	FSRF=0	FSRR=0	FWDB=-0.00137878	FXX=0.0124216	LEN=1	MLLD=332.023	OALT=T	OID=.	OMAPALT=T	OPOS=36752433
chr1	36759619	36759619	C	T	0.212121	35	165	1	intronic	THRAP3	.	.	.	rs142882410	.	.	.	.	0.005	.	.	.	.	.	.	.	.	.	.	.	.	44.0438	snp	FAO=35	FDP=165	FR=.	FRO=130	FSAF=16	FSAR=19	FSRF=75	FSRR=55	FWDB=0.0730547	FXX=0	LEN=1	MLLD=65.5988	OALT=T	OID=.	OMAPALT=T	OPOS=36759619
chr1	36762396	36762396	C	T	0.971429	102	105	2	intronic	THRAP3	.	.	.	rs1566589	.	.	0.9992	.	1	.	.	.	.	.	.	.	.	.	.	.	.	937.985	snp	FAO=103	FDP=105	FR=.	FRO=2	FSAF=47	FSAR=56	FSRF=1	FSRR=1	FWDB=0.103222	FXX=0	LEN=1	MLLD=53.7864	OALT=T	OID=.	OMAPALT=T	OPOS=36762396
chr1	36773405	36773405	T	G	1	155	155	1	exonic	SH3D21	.	synonymous SNV	SH3D21:NM_024676:exon3:c.T138G:p.P46P,SH3D21:NM_001162530:exon6:c.T471G:p.P157P	rs35343437	.	.	0.4925	.	0.72	.	.	.	.	.	.	.	.	.	.	.	.	1515.48	snp	FAO=158	FDP=158	FR=.	FRO=0	FSAF=114	FSAR=44	FSRF=0	FSRR=0	FWDB=0.0362614	FXX=0	LEN=1	MLLD=293.71	OALT=G	OID=.	OMAPALT=G	OPOS=36773405
chr1	36785270	36785270	C	T	0.599034	124	207	1	intronic	SH3D21	.	.	.	rs2282431	.	.	0.2445	.	0.72	.	.	.	.	.	.	.	.	.	.	.	.	646.596	snp	FAO=124	FDP=207	FR=.	FRO=83	FSAF=52	FSAR=72	FSRF=59	FSRR=24	FWDB=0.067043	FXX=0	LEN=1	MLLD=176.552	OALT=T	OID=.	OMAPALT=T	OPOS=36785270
chr1	36921980	36921980	C	T	0.209677	13	62	2	splicing	MRPS15	NM_031280:exon7:c.445-1G>A	.	.	rs201564724	.	.	0.0001	.	0.001	.	.	.	.	.	.	.	.	1	D	.	.	21.4552	snp	FAO=13	FDP=62	FR=.	FRO=49	FSAF=7	FSAR=6	FSRF=31	FSRR=18	FWDB=0.0653824	FXX=0	LEN=1	MLLD=75.4267	OALT=T	OID=.	OMAPALT=T	OPOS=36921980
chr1	36927733	36927733	G	A	0.986928	151	153	3	exonic	MRPS15	.	synonymous SNV	MRPS15:NM_031280:exon3:c.C207T:p.P69P	rs7065	.	.	0.929	.	1	.	.	.	.	.	.	.	.	.	.	.	.	1434.62	snp	FAO=153	FDP=153	FR=.	FRO=0	FSAF=89	FSAR=64	FSRF=0	FSRR=0	FWDB=-0.0434901	FXX=0.00649309	LEN=1	MLLD=63.2992	OALT=A	OID=.	OMAPALT=A	OPOS=36927733
chr1	36927801	36927801	T	G	0.28125	45	160	1	intronic	MRPS15	.	.	.	.	.	.	.	.	.	.	.	.	.	.	.	.	.	.	.	.	.	92.5509	snp	FAO=45	FDP=160	FR=.	FRO=115	FSAF=30	FSAR=15	FSRF=56	FSRR=59	FWDB=-0.0516593	FXX=0	LEN=1	MLLD=67.7027	OALT=G	OID=.	OMAPALT=G	OPOS=36927801
chr1	36935408	36935408	C	T	0.622549	127	204	1	exonic	CSF3R	.	nonsynonymous SNV	CSF3R:NM_000760:exon11:c.G1319A:p.R440Q,CSF3R:NM_156039:exon11:c.G1319A:p.R440Q,CSF3R:NM_172313:exon11:c.G1319A:p.R440Q	rs3918020	.	.	0.0048	.	0.011	.	.	0.59	T	0.18	B	0.907	N	1	N	0.59	T	688.499	snp	FAO=127	FDP=204	FR=.	FRO=77	FSAF=66	FSAR=61	FSRF=33	FSRR=44	FWDB=0.0238115	FXX=0	LEN=1	MLLD=74.5321	OALT=T	OID=.	OMAPALT=T	OPOS=36935408
chr1	36937059	36937059	A	G	1	159	159	1	exonic	CSF3R	.	synonymous SNV	CSF3R:NM_000760:exon10:c.T1260C:p.T420T,CSF3R:NM_156039:exon10:c.T1260C:p.T420T,CSF3R:NM_172313:exon10:c.T1260C:p.T420T	rs3917981	.	.	0.5535	.	0.74	.	.	.	.	.	.	.	.	1	P	.	.	1563.55	snp	FAO=164	FDP=164	FR=.	FRO=0	FSAF=97	FSAR=67	FSRF=0	FSRR=0	FWDB=0.0029847	FXX=0	LEN=1	MLLD=282.024	OALT=G	OID=.	OMAPALT=G	OPOS=36937059
chr1	36937065	36937065	A	G	0.993789	160	161	1	exonic	CSF3R	.	synonymous SNV	CSF3R:NM_000760:exon10:c.T1254C:p.R418R,CSF3R:NM_156039:exon10:c.T1254C:p.R418R,CSF3R:NM_172313:exon10:c.T1254C:p.R418R	rs3917980	.	.	0.3487	.	0.41	.	.	.	.	.	.	.	.	0.06	P	.	.	1534.27	snp	FAO=163	FDP=163	FR=.	FRO=0	FSAF=96	FSAR=67	FSRF=0	FSRR=0	FWDB=0.00197258	FXX=0.00609719	LEN=1	MLLD=191.336	OALT=G	OID=.	OMAPALT=G	OPOS=36937065
chr1	36939402	36939402	T	G	0.345679	28	81	1	exonic	CSF3R	.	nonsynonymous SNV	CSF3R:NM_000760:exon5:c.A448C:p.T150P,CSF3R:NM_156039:exon5:c.A448C:p.T150P,CSF3R:NM_172313:exon5:c.A448C:p.T150P	.	.	.	.	.	.	.	.	0.16	T	0.013	B	0.463	N	1	N	0.92	T	87.8862	snp	FAO=29	FDP=81	FR=.	FRO=52	FSAF=9	FSAR=20	FSRF=15	FSRR=37	FWDB=0.0266802	FXX=0	LEN=1	MLLD=65.5253	OALT=G	OID=.	OMAPALT=G	OPOS=36939402
chr1	37282884	37282884	C	T	0.308642	75	243	1	intronic	GRIK3	.	.	.	rs3012032	.	.	0.1445	.	0.37	.	.	.	.	.	.	.	.	.	.	.	.	170.698	snp	FAO=75	FDP=243	FR=.	FRO=168	FSAF=32	FSAR=43	FSRF=76	FSRR=92	FWDB=-0.00518895	FXX=0	LEN=1	MLLD=282.366	OALT=T	OID=.	OMAPALT=T	OPOS=37282884
chr1	38003409	38003409	A	G	0.682692	213	312	1	exonic	SNIP1	.	synonymous SNV	SNIP1:NM_024700:exon4:c.T1131C:p.S377S	.	.	.	.	.	.	.	.	.	.	.	.	.	.	.	.	.	.	1276.2	snp	FAO=213	FDP=311	FR=.	FRO=98	FSAF=123	FSAR=90	FSRF=53	FSRR=45	FWDB=0.0126077	FXX=0.00320503	LEN=1	MLLD=216.123	OALT=G	OID=.	OMAPALT=G	OPOS=38003409
chr1	38006359	38006359	A	G	1	195	195	4	intronic	SNIP1	.	.	.	rs2174769	.	.	0.8458	.	0.97	.	.	.	.	.	.	.	.	.	.	.	.	1867.74	snp	FAO=195	FDP=195	FR=.	FRO=0	FSAF=98	FSAR=97	FSRF=0	FSRR=0	FWDB=-0.0237613	FXX=0.00510178	LEN=1	MLLD=64.9646	OALT=G	OID=.	OMAPALT=G	OPOS=38006359
chr1	38018352	38018352	T	C	0.185185	55	297	2	intronic	SNIP1	.	.	.	.	.	.	.	.	.	.	.	.	.	.	.	.	.	.	.	.	.	37.5814	snp	FAO=55	FDP=317	FR=.	FRO=262	FSAF=28	FSAR=27	FSRF=123	FSRR=139	FWDB=-0.098796	FXX=0	LEN=1	MLLD=52.536	OALT=C	OID=.	OMAPALT=C	OPOS=38018352
chr1	38030696	38030696	T	C	0.98895	179	181	2	UTR3	DNALI1	NM_003462:c.*34T>C	.	.	rs6619	.	.	0.4398	.	0.61	.	.	.	.	.	.	.	.	.	.	.	.	1690.36	snp	FAO=180	FDP=180	FR=.	FRO=0	FSAF=79	FSAR=101	FSRF=0	FSRR=0	FWDB=0.00251303	FXX=0.00552456	LEN=1	MLLD=59.3899	OALT=C	OID=.	OMAPALT=C	OPOS=38030696
chr1	38040385	38040385	C	T	0.424	53	125	2	exonic	GNL2	.	nonsynonymous SNV	GNL2:NM_013285:exon11:c.G1183A:p.G395S	.	.	.	.	.	.	.	.	0.6	T	0.037	B	0	N	0.997	D	2	T	190.738	snp	FAO=53	FDP=125	FR=.	FRO=72	FSAF=19	FSAR=34	FSRF=29	FSRR=43	FWDB=-0.049947	FXX=0	LEN=1	MLLD=178.14	OALT=T	OID=.	OMAPALT=T	OPOS=38040385
chr1	38049552	38049552	C	G	1	94	94	4	intronic	GNL2	.	.	.	rs6426024	.	.	0.8445	.	0.97	.	.	.	.	.	.	.	.	.	.	.	.	893.113	snp	FAO=94	FDP=94	FR=.	FRO=0	FSAF=49	FSAR=45	FSRF=0	FSRR=0	FWDB=-0.00307084	FXX=0	LEN=1	MLLD=330.963	OALT=G	OID=.	OMAPALT=G	OPOS=38049552
chr1	38148765	38148765	A	G	1	149	149	1	UTR3	C1orf109	NM_017850:c.*30T>C,NM_001303030:c.*30T>C,NM_001303031:c.*30T>C	.	.	rs684260	.	.	0.745	.	0.97	.	.	.	.	.	.	.	.	.	.	.	.	1434.19	snp	FAO=149	FDP=149	FR=.	FRO=0	FSAF=89	FSAR=60	FSRF=0	FSRR=0	FWDB=-0.00349657	FXX=0	LEN=1	MLLD=65.5318	OALT=G	OID=.	OMAPALT=G	OPOS=38148765
chr1	38227086	38227086	A	T	0.983051	116	118	2	exonic	EPHA10	.	nonsynonymous SNV	EPHA10:NM_001099439:exon3:c.T841A:p.F281I,EPHA10:NM_173641:exon3:c.T841A:p.F281I	rs4653328	.	.	0.2717	.	0.48	.	.	0.34	T	0.003	B	0.889	N	0	P	4.58	T	1081.17	snp	FAO=116	FDP=118	FR=.	FRO=2	FSAF=68	FSAR=48	FSRF=2	FSRR=0	FWDB=0.0482916	FXX=0	LEN=1	MLLD=60.9001	OALT=T	OID=.	OMAPALT=T	OPOS=38227086
chr1	38272660	38272660	G	A	0.961039	74	77	4	intronic	YRDC	.	.	.	rs2291297	.	.	0.2871	.	0.38	.	.	.	.	.	.	.	.	.	.	.	.	701.954	snp	FAO=77	FDP=79	FR=.	FRO=2	FSAF=45	FSAR=32	FSRF=2	FSRR=0	FWDB=0.0987031	FXX=0.0124984	LEN=1	MLLD=60.2251	OALT=A	OID=.	OMAPALT=A	OPOS=38272660
chr1	38289383	38289383	T	C	0.990991	110	111	1	exonic	MTF1	.	synonymous SNV	MTF1:NM_005955:exon8:c.A1170G:p.T390T	rs12751325	.	.	0.2898	.	0.39	.	.	.	.	.	.	.	.	.	.	.	.	1071.92	snp	FAO=113	FDP=113	FR=.	FRO=0	FSAF=59	FSAR=54	FSRF=0	FSRR=0	FWDB=0.0222851	FXX=0	LEN=1	MLLD=253.966	OALT=C	OID=.	OMAPALT=C	OPOS=38289383
chr1	38305795	38305795	G	A	0.28841	107	371	4	exonic	MTF1	.	synonymous SNV	MTF1:NM_005955:exon3:c.C444T:p.P148P	.	.	.	.	.	.	.	.	.	.	.	.	.	.	.	.	.	.	212.84	snp	FAO=107	FDP=371	FR=.	FRO=264	FSAF=72	FSAR=35	FSRF=152	FSRR=112	FWDB=-0.0126439	FXX=0	LEN=1	MLLD=361.217	OALT=A	OID=.	OMAPALT=A	OPOS=38305795
chr1	38327982	38327982	G	T	0.992126	126	127	1	UTR3	INPP5B	NM_005540:c.*5C>A,NM_001297434:c.*5C>A	.	.	rs3843	.	.	0.7036	.	0.79	.	.	.	.	.	.	.	.	.	.	.	.	1190.5	snp	FAO=126	FDP=126	FR=.	FRO=0	FSAF=41	FSAR=85	FSRF=0	FSRR=0	FWDB=0.0261655	FXX=0.0078734	LEN=1	MLLD=81.9804	OALT=T	OID=.	OMAPALT=T	OPOS=38327982
chr1	38327985	38327985	G	T	0.314961	40	127	2	UTR3	INPP5B	NM_005540:c.*2C>A,NM_001297434:c.*2C>A	.	.	.	.	.	.	.	.	.	.	.	.	.	.	.	.	.	.	.	.	100.35	snp	FAO=40	FDP=126	FR=.	FRO=86	FSAF=12	FSAR=28	FSRF=29	FSRR=57	FWDB=0.000642985	FXX=0.0078734	LEN=1	MLLD=266.329	OALT=T	OID=.	OMAPALT=T	OPOS=38327985
chr1	38338795	38338795	A	G	1	90	90	1	exonic	INPP5B	.	nonsynonymous SNV	INPP5B:NM_001297434:exon13:c.T1502C:p.M501T,INPP5B:NM_005540:exon19:c.T1994C:p.M665T	rs11488569	.	.	0.7037	.	0.79	.	.	0.65	T	0	B	0.944	N	1	P	-2.92	D	869.66	snp	FAO=90	FDP=90	FR=.	FRO=0	FSAF=39	FSAR=51	FSRF=0	FSRR=0	FWDB=-0.00209009	FXX=0	LEN=1	MLLD=220.066	OALT=G	OID=.	OMAPALT=G	OPOS=38338795
chr1	38411445	38411445	G	A	1	53	53	1	exonic	INPP5B	.	synonymous SNV	INPP5B:NM_005540:exon3:c.C135T:p.H45H	rs871524	.	.	0.3087	.	0.44	.	.	.	.	.	.	.	.	.	.	.	.	497.839	snp	FAO=53	FDP=53	FR=.	FRO=0	FSAF=25	FSAR=28	FSRF=0	FSRR=0	FWDB=0.0634239	FXX=0	LEN=1	MLLD=75.8927	OALT=A	OID=.	OMAPALT=A	OPOS=38411445
chr1	38423853	38423853	G	C	1	160	160	1	UTR3	SF3A3	NM_006802:c.*5C>G	.	.	rs9293	.	.	0.8624	.	1	.	.	.	.	.	.	.	.	.	.	.	.	1543.48	snp	FAO=160	FDP=160	FR=.	FRO=0	FSAF=74	FSAR=86	FSRF=0	FSRR=0	FWDB=0.0131227	FXX=0	LEN=1	MLLD=206.596	OALT=C	OID=.	OMAPALT=C	OPOS=38423853
chr1	38425724	38425724	T	C	0.944444	17	18	3	intronic	SF3A3	.	.	.	rs17531342	.	.	0.8639	.	1	.	.	.	.	.	.	.	.	.	.	.	.	149.654	snp	FAO=17	FDP=18	FR=.	FRO=1	FSAF=4	FSAR=13	FSRF=0	FSRR=1	FWDB=0.0102736	FXX=0	LEN=1	MLLD=51.2353	OALT=C	OID=.	OMAPALT=C	OPOS=38425724
chr1	38425895	38425895	T	C	1	19	19	2	intronic	SF3A3	.	.	.	rs28675056	.	.	0.8623	.	1	.	.	.	.	.	.	.	.	.	.	.	.	183.136	snp	FAO=19	FDP=19	FR=.	FRO=0	FSAF=4	FSAR=15	FSRF=0	FSRR=0	FWDB=0.0542477	FXX=0	LEN=1	MLLD=308.554	OALT=C	OID=.	OMAPALT=C	OPOS=38425895
chr1	38450367	38450367	A	G	0.99422	172	173	1	intronic	SF3A3	.	.	.	rs6680796	.	.	0.8627	.	1	.	.	.	.	.	.	.	.	.	.	.	.	1624.59	snp	FAO=172	FDP=172	FR=.	FRO=0	FSAF=97	FSAR=75	FSRF=0	FSRR=0	FWDB=0.0592874	FXX=0.00578001	LEN=1	MLLD=59.7289	OALT=G	OID=.	OMAPALT=G	OPOS=38450367
chr1	38464639	38464639	C	G	0.980769	102	104	1	intronic	FHL3	.	.	.	rs4570384	.	.	1	.	1	.	.	.	.	.	.	.	.	.	.	.	.	939.749	snp	FAO=102	FDP=104	FR=.	FRO=2	FSAF=60	FSAR=42	FSRF=0	FSRR=2	FWDB=-0.0338004	FXX=0	LEN=1	MLLD=119.57	OALT=G	OID=.	OMAPALT=G	OPOS=38464639
chr1	39340862	39340862	A	G	0.233333	14	60	2	exonic	GJA9	.	synonymous SNV	GJA9:NM_030772:exon2:c.T909C:p.S303S	rs874243	.	.	0.2121	.	0.23	.	.	.	.	.	.	.	.	.	.	.	.	26.9515	snp	FAO=14	FDP=60	FR=.	FRO=46	FSAF=3	FSAR=11	FSRF=22	FSRR=24	FWDB=0.0418223	FXX=0	LEN=1	MLLD=67.1248	OALT=G	OID=.	OMAPALT=G	OPOS=39340862
chr1	39457293	39457293	T	C	0.5	4	8	3	intronic	AKIRIN1	.	.	.	rs111311750	.	.	0.2605	.	0.63	.	.	.	.	.	.	.	.	.	.	.	.	22.7469	snp	FAO=4	FDP=8	FR=.	FRO=4	FSAF=4	FSAR=0	FSRF=4	FSRR=0	FWDB=0.018795	FXX=0	LEN=1	MLLD=267.757	OALT=C	OID=.	OMAPALT=C	OPOS=39457293
chr1	39466626	39466626	A	G	0.5	10	20	1	intronic	AKIRIN1	.	.	.	rs11205525	.	.	0.3883	.	0.45	.	.	.	.	.	.	.	.	.	.	.	.	51.8335	snp	FAO=10	FDP=20	FR=.	FRO=10	FSAF=3	FSAR=7	FSRF=8	FSRR=2	FWDB=0.0365086	FXX=0	LEN=1	MLLD=70.9824	OALT=G	OID=.	OMAPALT=G	OPOS=39466626
chr1	39466786	39466786	C	G	0.526316	10	19	3	intronic	AKIRIN1	.	.	.	rs10888613	.	.	0.3881	.	0.45	.	.	.	.	.	.	.	.	.	.	.	.	53.4421	snp	FAO=10	FDP=19	FR=.	FRO=9	FSAF=3	FSAR=7	FSRF=7	FSRR=2	FWDB=-0.025831	FXX=0	LEN=1	MLLD=129.806	OALT=G	OID=.	OMAPALT=G	OPOS=39466786
chr1	39494611	39494611	C	T	0.621429	87	140	1	exonic	NDUFS5	.	nonsynonymous SNV	NDUFS5:NM_001184979:exon2:c.C215T:p.T72M,NDUFS5:NM_004552:exon2:c.C215T:p.T72M	rs201757086	.	.	0.0001	.	0.003	.	.	0.2	T	0.569	P	0.001	N	0.997	D	-1.25	T	478.745	snp	FAO=87	FDP=140	FR=.	FRO=53	FSAF=32	FSAR=55	FSRF=21	FSRR=32	FWDB=-0.0170619	FXX=0	LEN=1	MLLD=91.1069	OALT=T	OID=.	OMAPALT=T	OPOS=39494611
chr1	39748921	39748921	G	A	0.610619	69	113	2	exonic	MACF1	.	synonymous SNV	MACF1:NM_012090:exon7:c.G771A:p.Q257Q	rs2275188	.	.	0.6924	.	0.8	.	.	.	.	.	.	.	.	.	.	.	.	377.284	snp	FAO=70	FDP=114	FR=.	FRO=44	FSAF=32	FSAR=38	FSRF=24	FSRR=20	FWDB=0.00623576	FXX=0	LEN=1	MLLD=66.2795	OALT=A	OID=.	OMAPALT=A	OPOS=39748921
chr1	39766055	39766055	C	T	0.622378	89	143	2	intronic	MACF1	.	.	.	rs2275186	.	.	0.692	.	0.8	.	.	.	.	.	.	.	.	.	.	.	.	484.971	snp	FAO=89	FDP=143	FR=.	FRO=54	FSAF=34	FSAR=55	FSRF=11	FSRR=43	FWDB=0.0124538	FXX=0	LEN=1	MLLD=80.2545	OALT=T	OID=.	OMAPALT=T	OPOS=39766055
chr1	39816546	39816546	G	A	0.651786	73	112	1	exonic	MACF1	.	synonymous SNV	MACF1:NM_012090:exon37:c.G4869A:p.K1623K	rs41270815	.	.	0.0769	.	0.13	.	.	.	.	.	.	.	.	0	P	.	.	424.713	snp	FAO=74	FDP=113	FR=.	FRO=39	FSAF=11	FSAR=63	FSRF=12	FSRR=27	FWDB=0.00692692	FXX=0	LEN=1	MLLD=236.982	OALT=A	OID=.	OMAPALT=A	OPOS=39816546
chr1	39852969	39852969	A	-	#VALUE!	28;5	44	6;6	exonic	MACF1	.	frameshift deletion	MACF1:NM_012090:exon52:c.8269delA:p.N2757fs	.	.	.	.	.	.	.	.	.	.	.	.	.	.	.	.	.	.	257.807	del;snp	FAO=39,5	FDP=44	FR=.,.	FRO=0	FSAF=36,5	FSAR=3,0	FSRF=0	FSRR=0	FWDB=-0.0795745,-0.0863098	FXX=0	LEN=1,1	MLLD=11.1907,97.182	OALT=-,C	OID=.,.	OMAPALT=CAAAA,CAAAAC	OPOS=39852965,39852969
chr1	39852969	39852969	A	C	#VALUE!	28;5	44	6;6	exonic	MACF1	.	nonsynonymous SNV	MACF1:NM_012090:exon52:c.A8269C:p.N2757H	.	.	.	.	.	.	.	.	0.11	T	0.974	D	0.116	N	1	D	0.7	T	257.807	del;snp	FAO=39,5	FDP=44	FR=.,.	FRO=0	FSAF=36,5	FSAR=3,0	FSRF=0	FSRR=0	FWDB=-0.0795745,-0.0863098	FXX=0	LEN=1,1	MLLD=11.1907,97.182	OALT=-,C	OID=.,.	OMAPALT=CAAAA,CAAAAC	OPOS=39852965,39852969
chr1	39913639	39913639	G	T	0.340611	156	458	1	intronic	MACF1	.	.	.	.	.	.	.	.	.	.	.	.	.	.	.	.	.	.	.	.	.	348.374	snp	FAO=136	FDP=400	FR=.	FRO=264	FSAF=73	FSAR=63	FSRF=139	FSRR=125	FWDB=0.0128521	FXX=0	LEN=1	MLLD=192.063	OALT=T	OID=.	OMAPALT=T	OPOS=39913639
chr1	39914363	39914363	G	C	0.326923	17	52	1	exonic	MACF1	.	nonsynonymous SNV	MACF1:NM_012090:exon79:c.G14009C:p.S4670T	rs668556	.	.	0.5801	.	0.81	.	.	1	T	0	B	0.037	N	0.998	P	0.68	T	50.7043	snp	FAO=17	FDP=52	FR=.	FRO=35	FSAF=6	FSAR=11	FSRF=16	FSRR=19	FWDB=0.0046716	FXX=0	LEN=1	MLLD=84.9572	OALT=C	OID=.	OMAPALT=C	OPOS=39914363
chr1	40027464	40027464	G	A	0.419643	47	112	1	intronic	PABPC4	.	.	.	rs12755743	.	.	0.0943	.	0.1	.	.	.	.	.	.	.	.	.	.	.	.	169.231	snp	FAO=47	FDP=112	FR=.	FRO=65	FSAF=27	FSAR=20	FSRF=39	FSRR=26	FWDB=0.0130686	FXX=0	LEN=1	MLLD=78.2613	OALT=A	OID=.	OMAPALT=A	OPOS=40027464
chr1	40092089	40092089	T	C	0.604167	29	48	1	UTR3	HEYL	NM_014571:c.*90A>G	.	.	rs2695320	.	.	.	.	1	.	.	.	.	.	.	.	.	.	.	.	.	159.787	snp	FAO=29	FDP=48	FR=.	FRO=19	FSAF=24	FSAR=5	FSRF=16	FSRR=3	FWDB=0.0233998	FXX=0	LEN=1	MLLD=80.2047	OALT=C	OID=.	OMAPALT=C	OPOS=40092089
chr1	40096053	40096053	T	C	0.701613	87	124	1	intronic	HEYL	.	.	.	rs1148945	.	.	.	.	0.49	.	.	.	.	.	.	.	.	.	.	.	.	537.909	snp	FAO=87	FDP=124	FR=.	FRO=37	FSAF=64	FSAR=23	FSRF=32	FSRR=5	FWDB=0.0486992	FXX=0	LEN=1	MLLD=120.723	OALT=C	OID=.	OMAPALT=C	OPOS=40096053
chr1	40129066	40129066	G	A	0.272727	15	55	3	exonic	NT5C1A	.	synonymous SNV	NT5C1A:NM_032526:exon4:c.C474T:p.S158S	rs4660340	.	.	0.0415	.	0.11	.	.	.	.	.	.	.	.	.	.	.	.	35.7976	snp	FAO=15	FDP=55	FR=.	FRO=40	FSAF=8	FSAR=7	FSRF=18	FSRR=22	FWDB=0.0600567	FXX=0	LEN=1	MLLD=60.5908	OALT=A	OID=.	OMAPALT=A	OPOS=40129066
chr1	40149642	40149642	G	T	1	67	67	1	exonic	HPCAL4	.	synonymous SNV	HPCAL4:NM_016257:exon3:c.C345A:p.R115R,HPCAL4:NM_001282396:exon4:c.C345A:p.R115R	rs784634	.	.	0.8065	.	0.92	.	.	.	.	.	.	.	.	.	.	.	.	639.752	snp	FAO=67	FDP=67	FR=.	FRO=0	FSAF=22	FSAR=45	FSRF=0	FSRR=0	FWDB=-0.0067528	FXX=0	LEN=1	MLLD=339.364	OALT=T	OID=.	OMAPALT=T	OPOS=40149642
chr1	40149870	40149870	C	G	1	13	13	4	intronic	HPCAL4	.	.	.	rs113763288	.	.	0.8339	.	0.92	.	.	.	.	.	.	.	.	.	.	.	.	116.142	snp	FAO=13	FDP=13	FR=.	FRO=0	FSAF=5	FSAR=8	FSRF=0	FSRR=0	FWDB=0.0426824	FXX=0	LEN=1	MLLD=58.4534	OALT=G	OID=.	OMAPALT=G	OPOS=40149870
chr1	40149875	40149875	C	T	0.692308	9	13	5	intronic	HPCAL4	.	.	.	rs113459798	.	.	0.3885	.	0.63	.	.	.	.	.	.	.	.	.	.	.	.	57.0984	snp	FAO=9	FDP=13	FR=.	FRO=4	FSAF=4	FSAR=5	FSRF=1	FSRR=3	FWDB=-0.00571876	FXX=0	LEN=1	MLLD=47.3372	OALT=T	OID=.	OMAPALT=T	OPOS=40149875
chr1	40150156	40150156	G	A	0.286624	45	157	1	exonic	HPCAL4	.	synonymous SNV	HPCAL4:NM_001282397:exon2:c.C120T:p.S40S,HPCAL4:NM_016257:exon2:c.C120T:p.S40S,HPCAL4:NM_001282396:exon3:c.C120T:p.S40S	rs9662128	.	.	0.332	.	0.48	.	.	.	.	.	.	.	.	.	.	.	.	95.1795	snp	FAO=45	FDP=157	FR=.	FRO=112	FSAF=28	FSAR=17	FSRF=76	FSRR=36	FWDB=-0.0291323	FXX=0	LEN=1	MLLD=66.8076	OALT=A	OID=.	OMAPALT=A	OPOS=40150156
chr1	40219065	40219065	C	T	0.96	120	125	3	UTR3	PPIE	NM_006112:c.*38C>T	.	.	rs1046988	.	.	0.3634	.	0.41	.	.	.	.	.	.	.	.	.	.	.	.	1100.96	snp	FAO=121	FDP=123	FR=.	FRO=2	FSAF=58	FSAR=63	FSRF=0	FSRR=2	FWDB=0.0202907	FXX=0.0159987	LEN=1	MLLD=52.4832	OALT=T	OID=.	OMAPALT=T	OPOS=40219065
chr1	40226046	40226046	G	A	1	185	185	1	UTR3	BMP8B	NM_001720:c.*45C>T	.	.	rs12094291	.	.	0.363	.	0.41	.	.	.	.	.	.	.	.	.	.	.	.	1770.66	snp	FAO=185	FDP=185	FR=.	FRO=0	FSAF=78	FSAR=107	FSRF=0	FSRR=0	FWDB=-0.00493109	FXX=0	LEN=1	MLLD=320.816	OALT=A	OID=.	OMAPALT=A	OPOS=40226046
chr1	40229319	40229319	G	A	1	5	5	1	intronic	BMP8B,PPIE	.	.	.	rs493473	.	.	0.4526	.	0.45	.	.	.	.	.	.	.	.	.	.	.	.	38.3456	snp	FAO=5	FDP=5	FR=.	FRO=0	FSAF=4	FSAR=1	FSRF=0	FSRR=0	FWDB=-0.000738088	FXX=0	LEN=1	MLLD=159.662	OALT=A	OID=.	OMAPALT=A	OPOS=40229319
chr1	40229368	40229368	A	G	1	7	7	2	exonic	PPIE	.	nonsynonymous SNV	PPIE:NM_203456:exon10:c.A845G:p.E282G	rs2463260	.	.	.	.	0.49	.	.	0.88	T	0	B	.	.	1	P	0.06	T	61.4031	snp	FAO=7	FDP=7	FR=.	FRO=0	FSAF=4	FSAR=3	FSRF=0	FSRR=0	FWDB=-0.072712	FXX=0	LEN=1	MLLD=73.5104	OALT=G	OID=.	OMAPALT=G	OPOS=40229368
chr1	40235423	40235423	G	T	0.342105	26	76	2	exonic	OXCT2	.	nonsynonymous SNV	OXCT2:NM_022120:exon1:c.C1505A:p.A502D	.	.	.	.	.	.	.	.	0.68	T	0	B	0.404	N	1	N	-2.93	D	76.0832	snp	FAO=26	FDP=76	FR=.	FRO=50	FSAF=12	FSAR=14	FSRF=26	FSRR=24	FWDB=-0.0412828	FXX=0	LEN=1	MLLD=89.8526	OALT=T	OID=.	OMAPALT=T	OPOS=40235423
chr1	40319587	40319587	A	C	0.663415	136	205	1	intronic	TRIT1	.	.	.	rs2294814	.	.	.	.	0.9	.	.	.	.	.	.	.	.	.	.	.	.	789.655	snp	FAO=136	FDP=205	FR=.	FRO=69	FSAF=56	FSAR=80	FSRF=19	FSRR=50	FWDB=0.00184266	FXX=0	LEN=1	MLLD=181.754	OALT=C	OID=.	OMAPALT=C	OPOS=40319587
chr1	40349131	40349131	G	A	0.733813	102	139	3	exonic	TRIT1	.	synonymous SNV	TRIT1:NM_017646:exon1:c.C33T:p.P11P	rs3845570	.	.	0.393	.	0.62	.	.	.	.	.	.	.	.	.	.	.	.	667.176	snp	FAO=102	FDP=139	FR=.	FRO=37	FSAF=45	FSAR=57	FSRF=18	FSRR=19	FWDB=-0.0231846	FXX=0	LEN=1	MLLD=143.775	OALT=A	OID=.	OMAPALT=A	OPOS=40349131
chr1	40363054	40363054	G	C	0.726415	154	212	1	exonic	MYCL	.	nonsynonymous SNV	MYCL:NM_001033081:exon2:c.C1085G:p.T362S,MYCL:NM_001033082:exon3:c.C1175G:p.T392S	rs3134614	.	.	0.8672	.	1	.	.	0.71	T	0	B	0	N	0	P	-0.9	T	984.913	snp	FAO=154	FDP=212	FR=.	FRO=58	FSAF=50	FSAR=104	FSRF=28	FSRR=30	FWDB=0.0477785	FXX=0	LEN=1	MLLD=70.758	OALT=C	OID=.	OMAPALT=C	OPOS=40363054
chr1	40424434	40424434	A	C	0.295775	21	71	1	exonic	MFSD2A	.	nonsynonymous SNV	MFSD2A:NM_001136493:exon3:c.A329C:p.D110A,MFSD2A:NM_001287809:exon3:c.A179C:p.D60A,MFSD2A:NM_032793:exon3:c.A290C:p.D97A	.	.	.	.	.	.	.	.	0	D	1	D	0	D	1	D	-3.34	D	61.8635	snp	FAO=24	FDP=74	FR=.	FRO=50	FSAF=10	FSAR=14	FSRF=26	FSRR=24	FWDB=-0.0259982	FXX=0	LEN=1	MLLD=61.7235	OALT=C	OID=.	OMAPALT=C	OPOS=40424434
chr1	40533266	40533266	T	G	1	107	107	1	exonic	CAP1	.	nonsynonymous SNV	CAP1:NM_001105530:exon8:c.T685G:p.C229G,CAP1:NM_006367:exon8:c.T685G:p.C229G	rs11207440	.	.	.	.	1	.	.	0.68	T	0	B	0.005	N	1	P	2.85	T	1024.71	snp	FAO=107	FDP=107	FR=.	FRO=0	FSAF=47	FSAR=60	FSRF=0	FSRR=0	FWDB=-0.0442868	FXX=0	LEN=1	MLLD=65.7574	OALT=G	OID=.	OMAPALT=G	OPOS=40533266
chr1	40533287	40533287	T	G	1	63	63	1	exonic	CAP1	.	nonsynonymous SNV	CAP1:NM_001105530:exon8:c.T706G:p.C236G,CAP1:NM_006367:exon8:c.T706G:p.C236G	rs6665926	.	.	.	.	1	.	.	0.29	T	0	B	0	N	1	P	1.62	T	593.856	snp	FAO=63	FDP=63	FR=.	FRO=0	FSAF=0	FSAR=63	FSRF=0	FSRR=0	FWDB=0	FXX=0	LEN=1	MLLD=61.5669	OALT=G	OID=.	OMAPALT=G	OPOS=40533287
chr1	40533315	40533315	T	G	0.984615	64	65	3	exonic	CAP1	.	nonsynonymous SNV	CAP1:NM_001105530:exon8:c.T734G:p.I245S,CAP1:NM_006367:exon8:c.T734G:p.I245S	rs6665933	.	.	.	.	1	.	.	0.85	T	0	B	0.007	N	0.998	P	2.61	T	590.785	snp	FAO=64	FDP=65	FR=.	FRO=1	FSAF=1	FSAR=63	FSRF=1	FSRR=0	FWDB=0.0278448	FXX=0	LEN=1	MLLD=219.926	OALT=G	OID=.	OMAPALT=G	OPOS=40533315
chr1	40533320	40533320	T	G	0.984848	65	66	1	exonic	CAP1	.	nonsynonymous SNV	CAP1:NM_001105530:exon8:c.T739G:p.C247G,CAP1:NM_006367:exon8:c.T739G:p.C247G	rs6665936	.	.	.	.	1	.	.	0.48	T	0	B	0.014	N	1	P	2.82	T	602.414	snp	FAO=65	FDP=66	FR=.	FRO=1	FSAF=1	FSAR=64	FSRF=1	FSRR=0	FWDB=-0.00210413	FXX=0	LEN=1	MLLD=78.425	OALT=G	OID=.	OMAPALT=G	OPOS=40533320
chr1	40533326	40533326	T	G	0.984848	65	66	1	exonic	CAP1	.	nonsynonymous SNV	CAP1:NM_001105530:exon8:c.T745G:p.Y249D,CAP1:NM_006367:exon8:c.T745G:p.Y249D	rs6665937	.	.	.	.	1	.	.	0.97	T	0	B	0	N	1	P	2.8	T	602.406	snp	FAO=65	FDP=66	FR=.	FRO=1	FSAF=1	FSAR=64	FSRF=1	FSRR=0	FWDB=-0.0107967	FXX=0	LEN=1	MLLD=59.5976	OALT=G	OID=.	OMAPALT=G	OPOS=40533326
chr1	40533347	40533347	T	G	0.969231	63	65	1	exonic	CAP1	.	nonsynonymous SNV	CAP1:NM_001105530:exon8:c.T766G:p.S256A,CAP1:NM_006367:exon8:c.T766G:p.S256A	rs6665944	.	.	.	.	1	.	.	1	T	0	B	0.001	N	1	P	3.07	T	615.954	snp	FAO=65	FDP=65	FR=.	FRO=0	FSAF=1	FSAR=64	FSRF=0	FSRR=0	FWDB=0.00699451	FXX=0	LEN=1	MLLD=287.901	OALT=G	OID=.	OMAPALT=G	OPOS=40533347
chr1	40555321	40555321	C	T	0.985507	68	69	1	intronic	PPT1	.	.	.	rs3131651	.	.	.	.	0.63	.	.	.	.	.	.	.	.	.	.	.	.	655.092	snp	FAO=68	FDP=68	FR=.	FRO=0	FSAF=20	FSAR=48	FSRF=0	FSRR=0	FWDB=-0.0664849	FXX=0.0144907	LEN=1	MLLD=264.643	OALT=T	OID=.	OMAPALT=T	OPOS=40555321
chr1	40767513	40767513	G	A	0.1875	12	64	4	exonic	COL9A2	.	nonsynonymous SNV	COL9A2:NM_001852:exon31:c.C1841T:p.P614L	.	.	.	.	.	.	.	.	0.05	D	0.999	D	0	D	1	D	-3.32	D	17.1979	snp	FAO=12	FDP=63	FR=.	FRO=51	FSAF=5	FSAR=7	FSRF=32	FSRR=19	FWDB=-0.0101784	FXX=0.0156226	LEN=1	MLLD=276.258	OALT=A	OID=.	OMAPALT=A	OPOS=40767513
chr1	40771973	40771973	C	G	0.339623	54	159	1	intronic	COL9A2	.	.	.	rs2076696	.	.	.	.	0.33	.	.	.	.	.	.	.	.	.	.	.	.	150.864	snp	FAO=55	FDP=160	FR=.	FRO=105	FSAF=37	FSAR=18	FSRF=47	FSRR=58	FWDB=0.0199847	FXX=0	LEN=1	MLLD=69.1695	OALT=G	OID=.	OMAPALT=G	OPOS=40771973
chr1	40773149	40773149	T	C	0.345029	59	171	1	exonic	COL9A2	.	nonsynonymous SNV	COL9A2:NM_001852:exon19:c.A977G:p.Q326R	rs2228564	.	.	0.214	.	0.62	.	.	0.58	T	0	B	0.002	N	1	P	-3.36	D	175.627	snp	FAO=62	FDP=174	FR=.	FRO=112	FSAF=29	FSAR=33	FSRF=57	FSRR=55	FWDB=0.000847829	FXX=0.00571396	LEN=1	MLLD=251.445	OALT=C	OID=.	OMAPALT=C	OPOS=40773149
chr1	40777800	40777800	T	G	0.33871	42	124	2	intronic	COL9A2	.	.	.	rs1979785	.	.	0.2165	.	0.7	.	.	.	.	.	.	.	.	.	.	.	.	115.065	snp	FAO=42	FDP=124	FR=.	FRO=82	FSAF=23	FSAR=19	FSRF=52	FSRR=30	FWDB=-0.0170333	FXX=0	LEN=1	MLLD=56.0875	OALT=G	OID=.	OMAPALT=G	OPOS=40777800
chr1	40777842	40777842	A	G	0.343137	35	102	3	intronic	COL9A2	.	.	.	rs209918	.	.	0.2288	.	0.7	.	.	.	.	.	.	.	.	.	.	.	.	98.3618	snp	FAO=35	FDP=103	FR=.	FRO=68	FSAF=17	FSAR=18	FSRF=37	FSRR=31	FWDB=0.0381879	FXX=0	LEN=1	MLLD=142.516	OALT=G	OID=.	OMAPALT=G	OPOS=40777842
chr1	40778377	40778377	C	T	0.397059	27	68	1	intronic	COL9A2	.	.	.	rs1983658	.	.	0.2018	.	0.71	.	.	.	.	.	.	.	.	.	.	.	.	99.8377	snp	FAO=28	FDP=68	FR=.	FRO=40	FSAF=25	FSAR=3	FSRF=32	FSRR=8	FWDB=0.0454695	FXX=0	LEN=1	MLLD=70.5368	OALT=T	OID=.	OMAPALT=T	OPOS=40778377
chr1	40840353	40840353	A	G	1	22	22	3	UTR5	SMAP2	NM_001198978:c.-15A>G	.	.	rs1003710	.	.	.	.	0.71	.	.	.	.	.	.	.	.	.	.	.	.	201.647	snp	FAO=22	FDP=22	FR=.	FRO=0	FSAF=2	FSAR=20	FSRF=0	FSRR=0	FWDB=-0.0168513	FXX=0	LEN=1	MLLD=58.8317	OALT=G	OID=.	OMAPALT=G	OPOS=40840353
chr1	40879780	40879780	A	G	0.31	31	100	4	intronic	SMAP2	.	.	.	rs74882747	.	.	0.0245	.	0.033	.	.	.	.	.	.	.	.	.	.	.	.	87.336	snp	FAO=33	FDP=102	FR=.	FRO=69	FSAF=21	FSAR=12	FSRF=43	FSRR=26	FWDB=-0.0421893	FXX=0	LEN=1	MLLD=50.7493	OALT=G	OID=.	OMAPALT=G	OPOS=40879780
chr1	40879808	40879808	G	T	1	102	102	1	intronic	SMAP2	.	.	.	rs209605	.	.	0.9219	.	0.98	.	.	.	.	.	.	.	.	.	.	.	.	968.65	snp	FAO=102	FDP=102	FR=.	FRO=0	FSAF=63	FSAR=39	FSRF=0	FSRR=0	FWDB=0.000489077	FXX=0	LEN=1	MLLD=255.211	OALT=T	OID=.	OMAPALT=T	OPOS=40879808
chr1	40881041	40881041	C	G	0.976048	163	167	2	exonic	SMAP2	.	synonymous SNV	SMAP2:NM_001198978:exon7:c.C579G:p.S193S,SMAP2:NM_001198979:exon7:c.C654G:p.S218S,SMAP2:NM_001198980:exon7:c.C429G:p.S143S,SMAP2:NM_022733:exon7:c.C669G:p.S223S	rs209606	.	.	0.8847	.	0.99	.	.	.	.	.	.	.	.	.	.	.	.	1548.23	snp	FAO=165	FDP=165	FR=.	FRO=0	FSAF=94	FSAR=71	FSRF=0	FSRR=0	FWDB=-0.0010401	FXX=0.0119753	LEN=1	MLLD=56.3469	OALT=G	OID=.	OMAPALT=G	OPOS=40881041
chr1	40923019	40923019	G	A	0.236641	31	131	1	exonic	ZFP69B	.	nonsynonymous SNV	ZFP69B:NM_023070:exon4:c.G344A:p.C115Y	rs2272994	.	.	0.2178	.	0.37	.	.	0.26	T	0	B	.	.	0	P	5.77	T	49.8757	snp	FAO=31	FDP=131	FR=.	FRO=100	FSAF=24	FSAR=7	FSRF=51	FSRR=49	FWDB=-0.0719598	FXX=0	LEN=1	MLLD=165.71	OALT=A	OID=.	OMAPALT=A	OPOS=40923019
chr1	40928145	40928145	G	A	0.608696	84	138	1	exonic	ZFP69B	.	synonymous SNV	ZFP69B:NM_023070:exon5:c.G489A:p.S163S	rs61740805	.	.	0.0549	.	0.064	.	.	.	.	.	.	.	.	.	.	.	.	449.946	snp	FAO=84	FDP=138	FR=.	FRO=54	FSAF=42	FSAR=42	FSRF=16	FSRR=38	FWDB=0.0146427	FXX=0	LEN=1	MLLD=96.6533	OALT=A	OID=.	OMAPALT=A	OPOS=40928145
chr1	40961449	40961449	T	C	0.829268	34	41	1	exonic	ZFP69	.	synonymous SNV	ZFP69:NM_198494:exon6:c.T1299C:p.H433H	rs3795348	.	.	0.0349	.	0.069	.	.	.	.	.	.	.	.	.	.	.	.	255.023	snp	FAO=34	FDP=41	FR=.	FRO=7	FSAF=14	FSAR=20	FSRF=2	FSRR=5	FWDB=0.00789482	FXX=0	LEN=1	MLLD=371.997	OALT=C	OID=.	OMAPALT=C	OPOS=40961449
chr1	40980731	40980731	G	T	0.706522	130	184	4	exonic	EXO5	.	nonsynonymous SNV	EXO5:NM_022774:exon3:c.G515T:p.G172V	rs11208299	.	.	0.3716	.	0.7	.	.	1	T	0	B	0.478	N	0.94	P	1.83	T	807.299	snp	FAO=130	FDP=184	FR=.	FRO=54	FSAF=80	FSAR=50	FSRF=25	FSRR=29	FWDB=-0.00429347	FXX=0	LEN=1	MLLD=366.382	OALT=T	OID=.	OMAPALT=T	OPOS=40980731
chr1	40981230	40981230	G	A	0.679803	138	203	2	exonic	EXO5	.	synonymous SNV	EXO5:NM_022774:exon3:c.G1014A:p.E338E	rs3795344	.	.	0.0349	.	0.065	.	.	.	.	.	.	.	.	.	.	.	.	821.89	snp	FAO=138	FDP=203	FR=.	FRO=65	FSAF=85	FSAR=53	FSRF=45	FSRR=20	FWDB=0.0497781	FXX=0	LEN=1	MLLD=70.4212	OALT=A	OID=.	OMAPALT=A	OPOS=40981230
chr1	40981245	40981245	-	G	0.679803	138	203	2	exonic	EXO5	.	frameshift insertion	EXO5:NM_022774:exon3:c.1029_1030insG:p.C343fs	.	.	.	0.0225	.	0.022	.	.	.	.	.	.	.	.	.	.	.	.	362.635	ins	FAO=138	FDP=203	FR=.	FRO=65	FSAF=84	FSAR=54	FSRF=45	FSRR=20	FWDB=-0.0120353	FXX=0	LEN=1	MLLD=312.397	OALT=G	OID=.	OMAPALT=CG	OPOS=40981246
chr1	41013260	41013260	C	T	0.635359	115	181	2	UTR3	ZNF684	NM_152373:c.*128C>T	.	.	rs2297756	.	.	.	.	0.71	.	.	.	.	.	.	.	.	.	.	.	.	641.154	snp	FAO=115	FDP=181	FR=.	FRO=66	FSAF=53	FSAR=62	FSRF=28	FSRR=38	FWDB=-0.0122844	FXX=0	LEN=1	MLLD=254.095	OALT=T	OID=.	OMAPALT=T	OPOS=41013260
chr1	41101572	41101572	A	G	0.978873	139	142	1	intronic	RIMS3	.	.	.	rs2253835	.	.	0.7971	.	0.93	.	.	.	.	.	.	.	.	.	.	.	.	1276.28	snp	FAO=139	FDP=142	FR=.	FRO=3	FSAF=47	FSAR=92	FSRF=2	FSRR=1	FWDB=0.021082	FXX=0	LEN=1	MLLD=181.721	OALT=G	OID=.	OMAPALT=G	OPOS=41101572
chr1	41107612	41107612	C	G	0.677419	42	62	1	UTR5	RIMS3	NM_014747:c.-15G>C	.	.	rs2076332	.	.	0.2672	.	0.28	.	.	.	.	.	.	.	.	.	.	.	.	260.736	snp	FAO=43	FDP=63	FR=.	FRO=20	FSAF=12	FSAR=31	FSRF=4	FSRR=16	FWDB=0.0388911	FXX=0	LEN=1	MLLD=322.079	OALT=G	OID=.	OMAPALT=G	OPOS=41107612
chr1	41204569	41204569	C	T	0.556701	54	97	2	exonic	NFYC	.	synonymous SNV	NFYC:NM_001142587:exon2:c.C54T:p.S18S,NFYC:NM_001142588:exon2:c.C54T:p.S18S,NFYC:NM_001142589:exon2:c.C54T:p.S18S,NFYC:NM_014223:exon2:c.C54T:p.S18S,NFYC:NM_001142590:exon7:c.C54T:p.S18S	rs1057925	.	.	0.5844	.	0.59	.	.	.	.	.	.	.	.	.	.	.	.	254.953	snp	FAO=54	FDP=100	FR=.	FRO=46	FSAF=21	FSAR=33	FSRF=21	FSRR=25	FWDB=-0.0361621	FXX=0.0291234	LEN=1	MLLD=219.833	OALT=T	OID=.	OMAPALT=T	OPOS=41204569
chr1	41285171	41285171	C	A	0.284672	39	137	3	intronic	KCNQ4	.	.	.	rs33932028	.	.	0.1353	.	0.2	.	.	.	.	.	.	.	.	.	.	.	.	84.0353	snp	FAO=39	FDP=136	FR=.	FRO=97	FSAF=17	FSAR=22	FSRF=65	FSRR=32	FWDB=0.0062203	FXX=0.00729874	LEN=1	MLLD=332.727	OALT=A	OID=.	OMAPALT=A	OPOS=41285171
chr1	41471827	41471827	C	T	0.635135	47	74	1	intronic	CTPS1	.	.	.	rs567150103	.	.	.	.	0.001	.	.	.	.	.	.	.	.	.	.	.	.	264.458	snp	FAO=47	FDP=74	FR=.	FRO=27	FSAF=33	FSAR=14	FSRF=21	FSRR=6	FWDB=-0.0121568	FXX=0	LEN=1	MLLD=265.897	OALT=T	OID=.	OMAPALT=T	OPOS=41471827
chr1	41475085	41475085	A	G	1	118	118	2	intronic	CTPS1	.	.	.	rs12144160	.	.	0.5574	.	0.66	.	.	.	.	.	.	.	.	.	.	.	.	1133.3	snp	FAO=118	FDP=118	FR=.	FRO=0	FSAF=75	FSAR=43	FSRF=0	FSRR=0	FWDB=0.0004502	FXX=0	LEN=1	MLLD=66.0945	OALT=G	OID=.	OMAPALT=G	OPOS=41475085
chr1	41494222	41494222	G	T	0.984211	187	190	2	ncRNA_exonic	SLFNL1-AS1	.	.	.	rs11578697	.	.	0.4894	.	0.63	.	.	.	.	.	.	.	.	.	.	.	.	1788.41	snp	FAO=189	FDP=189	FR=.	FRO=0	FSAF=111	FSAR=78	FSRF=0	FSRR=0	FWDB=-0.0421959	FXX=0.0156242	LEN=1	MLLD=70.9448	OALT=T	OID=.	OMAPALT=T	OPOS=41494222
chr1	41540853	41540853	A	T	1	128	128	3	intronic	SCMH1	.	.	.	rs2011981	.	.	0.7837	.	0.99	.	.	.	.	.	.	.	.	.	.	.	.	1220	snp	FAO=127	FDP=127	FR=.	FRO=0	FSAF=105	FSAR=22	FSRF=0	FSRR=0	FWDB=-0.0134298	FXX=0.00781189	LEN=1	MLLD=346.095	OALT=T	OID=.	OMAPALT=T	OPOS=41540853
chr1	41540861	41540861	T	C	1	134	134	2	intronic	SCMH1	.	.	.	rs2011982	.	.	0.7833	.	0.99	.	.	.	.	.	.	.	.	.	.	.	.	1268.35	snp	FAO=133	FDP=133	FR=.	FRO=0	FSAF=105	FSAR=28	FSRF=0	FSRR=0	FWDB=-0.0158011	FXX=0.00746213	LEN=1	MLLD=60.7335	OALT=C	OID=.	OMAPALT=C	OPOS=41540861
chr1	41950312	41950312	T	C	1	105	105	1	UTR5	EDN2	NM_001302269:c.-40A>G,NM_001956:c.-40A>G	.	.	rs2984691	.	.	0.9422	.	0.97	.	.	.	.	.	.	.	.	.	.	.	.	1012.6	snp	FAO=106	FDP=106	FR=.	FRO=0	FSAF=46	FSAR=60	FSRF=0	FSRR=0	FWDB=0.00188291	FXX=0	LEN=1	MLLD=133.221	OALT=C	OID=.	OMAPALT=C	OPOS=41950312
chr1	41976328	41976328	T	C	1	46	46	1	exonic	HIVEP3	.	nonsynonymous SNV	HIVEP3:NM_001127714:exon8:c.A7012G:p.T2338A,HIVEP3:NM_024503:exon9:c.A7015G:p.T2339A	rs9439043	.	.	0.9972	.	1	.	.	1	T	0	B	0.392	N	1	P	3.45	T	435.328	snp	FAO=46	FDP=46	FR=.	FRO=0	FSAF=36	FSAR=10	FSRF=0	FSRR=0	FWDB=0.00172922	FXX=0	LEN=1	MLLD=65.4904	OALT=C	OID=.	OMAPALT=C	OPOS=41976328
chr1	41978566	41978566	T	G	1	29	29	1	exonic	HIVEP3	.	nonsynonymous SNV	HIVEP3:NM_001127714:exon7:c.A6326C:p.D2109A,HIVEP3:NM_024503:exon8:c.A6326C:p.D2109A	rs2991344	.	.	1	.	1	.	.	1	T	0	B	0.025	N	1	P	3.51	T	283.845	snp	FAO=30	FDP=30	FR=.	FRO=0	FSAF=18	FSAR=12	FSRF=0	FSRR=0	FWDB=-0.0567166	FXX=0.0322477	LEN=1	MLLD=55.3117	OALT=G	OID=.	OMAPALT=G	OPOS=41978566
chr1	41978825	41978825	C	G	1	232	232	1	exonic	HIVEP3	.	nonsynonymous SNV	HIVEP3:NM_001127714:exon7:c.G6067C:p.A2023P,HIVEP3:NM_024503:exon8:c.G6067C:p.A2023P	rs2483689	.	.	1	.	1	.	.	1	T	0	B	0.037	N	1	P	3.66	T	2219.43	snp	FAO=232	FDP=232	FR=.	FRO=0	FSAF=104	FSAR=128	FSRF=0	FSRR=0	FWDB=0.021068	FXX=0	LEN=1	MLLD=271.252	OALT=G	OID=.	OMAPALT=G	OPOS=41978825
chr1	41979249	41979249	C	T	0.651064	153	235	1	exonic	HIVEP3	.	synonymous SNV	HIVEP3:NM_001127714:exon7:c.G5643A:p.A1881A,HIVEP3:NM_024503:exon8:c.G5643A:p.A1881A	rs12744227	.	.	0.0178	.	0.018	.	.	.	.	.	.	.	.	.	.	.	.	870.502	snp	FAO=153	FDP=235	FR=.	FRO=82	FSAF=89	FSAR=64	FSRF=45	FSRR=37	FWDB=0.00372885	FXX=0.00423711	LEN=1	MLLD=141.531	OALT=T	OID=.	OMAPALT=T	OPOS=41979249
chr1	42619156	42619156	G	T	0.289474	33	114	2	exonic	GUCA2B	.	nonsynonymous SNV	GUCA2B:NM_007102:exon1:c.G35T:p.G12V	.	.	.	.	.	.	.	.	0.52	T	0.022	B	0.311	N	1	N	0.97	T	73.9106	snp	FAO=33	FDP=114	FR=.	FRO=81	FSAF=15	FSAR=18	FSRF=44	FSRR=37	FWDB=-0.00340649	FXX=0	LEN=1	MLLD=205.73	OALT=T	OID=.	OMAPALT=T	OPOS=42619156
chr1	42629040	42629040	A	G	1	120	120	2	intronic	GUCA2A	.	.	.	rs2232224	.	.	0.9987	.	1	.	.	.	.	.	.	.	.	.	.	.	.	1158.44	snp	FAO=120	FDP=120	FR=.	FRO=0	FSAF=66	FSAR=54	FSRF=0	FSRR=0	FWDB=-0.0583039	FXX=0	LEN=1	MLLD=246.646	OALT=G	OID=.	OMAPALT=G	OPOS=42629040
chr1	42629047	42629047	C	A	0.697479	83	119	2	intronic	GUCA2A	.	.	.	rs2232223	.	.	0.0117	.	0.022	.	.	.	.	.	.	.	.	.	.	.	.	516.185	snp	FAO=83	FDP=119	FR=.	FRO=36	FSAF=51	FSAR=32	FSRF=14	FSRR=22	FWDB=0.121822	FXX=0	LEN=1	MLLD=54.3137	OALT=A	OID=.	OMAPALT=A	OPOS=42629047
chr1	42630364	42630364	G	A	0.976	122	125	2	exonic	GUCA2A	.	nonsynonymous SNV	GUCA2A:NM_033553:exon1:c.C20T:p.S7F	rs2071499	.	.	0.5965	.	0.65	.	.	0.18	T	0.845	P	0.06	N	1	P	0.85	T	1131.65	snp	FAO=122	FDP=124	FR=.	FRO=2	FSAF=6	FSAR=116	FSRF=0	FSRR=2	FWDB=0.0284942	FXX=0.00799936	LEN=1	MLLD=74.5609	OALT=A	OID=.	OMAPALT=A	OPOS=42630364
chr1	42656819	42656819	T	A	0.666667	76	114	1	intronic	FOXJ3	.	.	.	rs16829212	.	.	.	.	0.57	.	.	.	.	.	.	.	.	.	.	.	.	445.978	snp	FAO=76	FDP=114	FR=.	FRO=38	FSAF=44	FSAR=32	FSRF=22	FSRR=16	FWDB=0.0155399	FXX=0	LEN=1	MLLD=79.0648	OALT=A	OID=.	OMAPALT=A	OPOS=42656819
chr1	42693597	42693597	A	G	1	98	98	1	exonic	FOXJ3	.	nonsynonymous SNV	FOXJ3:NM_001198850:exon5:c.T485C:p.V162A,FOXJ3:NM_001198852:exon5:c.T485C:p.V162A,FOXJ3:NM_014947:exon5:c.T485C:p.V162A,FOXJ3:NM_001198851:exon7:c.T485C:p.V162A	rs343376	.	.	0.7903	.	0.92	.	.	0.51	T	0	B	0.038	N	0	P	-3.71	D	940.792	snp	FAO=98	FDP=98	FR=.	FRO=0	FSAF=34	FSAR=64	FSRF=0	FSRR=0	FWDB=-0.012061	FXX=0	LEN=1	MLLD=153.439	OALT=G	OID=.	OMAPALT=G	OPOS=42693597
chr1	42880516	42880516	T	C	0.5875	141	240	1	exonic	RIMKLA	.	synonymous SNV	RIMKLA:NM_173642:exon5:c.T1047C:p.S349S	rs1055055	.	.	0.6365	.	0.66	.	.	.	.	.	.	.	.	.	.	.	.	721.822	snp	FAO=141	FDP=240	FR=.	FRO=99	FSAF=87	FSAR=54	FSRF=64	FSRR=35	FWDB=0.00830223	FXX=0	LEN=1	MLLD=69.2759	OALT=C	OID=.	OMAPALT=C	OPOS=42880516
chr1	42898843	42898843	A	G	0.68617	129	188	4	exonic	ZMYND12	.	nonsynonymous SNV	ZMYND12:NM_001146192:exon6:c.T616C:p.F206L,ZMYND12:NM_032257:exon7:c.T946C:p.F316L	rs1034268	.	.	0.6727	.	0.74	.	.	1	T	0	B	0	N	1	P	2	T	784.896	snp	FAO=129	FDP=187	FR=.	FRO=58	FSAF=73	FSAR=56	FSRF=44	FSRR=14	FWDB=9.5132e-05	FXX=0.00531887	LEN=1	MLLD=206.472	OALT=G	OID=.	OMAPALT=G	OPOS=42898843
chr1	42914278	42914278	G	C	0.372093	64	172	3	exonic	ZMYND12	.	nonsynonymous SNV	ZMYND12:NM_032257:exon3:c.C284G:p.A95G	.	.	.	.	.	.	.	.	0.33	T	0.908	P	0	D	1	D	0.17	T	193.545	snp	FAO=64	FDP=172	FR=.	FRO=108	FSAF=30	FSAR=34	FSRF=54	FSRR=54	FWDB=0.0675219	FXX=0	LEN=1	MLLD=62.4926	OALT=C	OID=.	OMAPALT=C	OPOS=42914278
chr1	43200744	43200744	T	C	0.325301	27	83	1	UTR3	CLDN19	NM_001185117:c.*689A>G,NM_001123395:c.*795A>G,NM_148960:c.*13A>G	.	.	.	.	.	.	.	.	.	.	.	.	.	.	.	.	.	.	.	.	75.1265	snp	FAO=27	FDP=82	FR=.	FRO=55	FSAF=21	FSAR=6	FSRF=41	FSRR=14	FWDB=0.0109536	FXX=0.0120467	LEN=1	MLLD=284.598	OALT=C	OID=.	OMAPALT=C	OPOS=43200744
chr1	43212431	43212431	A	G	0.747126	130	174	1	exonic	P3H1	.	synonymous SNV	P3H1:NM_022356:exon15:c.T2148C:p.G716G	rs4660662	.	.	.	.	1	.	.	.	.	.	.	.	.	.	.	.	.	1626.23	snp	FAO=172	FDP=172	FR=.,HEALED	FRO=0	FSAF=76	FSAR=96	FSRF=0	FSRR=0	FWDB=0.0626329	FXX=0.0114936	LEN=1	MLLD=64.3405	OALT=G	OID=.	OMAPALT=G	OPOS=43212431
chr1	43213499	43213499	C	T	0.981928	163	166	3	intronic	P3H1	.	.	.	rs3738499	.	.	0.5928	.	0.69	.	.	.	.	.	.	.	.	.	.	.	.	1543.55	snp	FAO=163	FDP=163	FR=.	FRO=0	FSAF=106	FSAR=57	FSRF=0	FSRR=0	FWDB=0.0871948	FXX=0.0180712	LEN=1	MLLD=71.9119	OALT=T	OID=.	OMAPALT=T	OPOS=43213499
chr1	43232877	43232877	A	T	0.373418	59	158	2	upstream	C1orf50,P3H1	.	.	.	rs3738505	.	.	.	.	0.44	.	.	.	.	.	.	.	.	.	.	.	.	179.884	snp	FAO=59	FDP=158	FR=.	FRO=99	FSAF=30	FSAR=29	FSRF=55	FSRR=44	FWDB=0.000165561	FXX=0	LEN=1	MLLD=190.601	OALT=T	OID=.	OMAPALT=T	OPOS=43232877
chr1	43239395	43239395	G	A	1	39	39	1	intronic	C1orf50	.	.	.	rs2760075	.	.	.	.	0.84	.	.	.	.	.	.	.	.	.	.	.	.	375.707	snp	FAO=39	FDP=39	FR=.	FRO=0	FSAF=19	FSAR=20	FSRF=0	FSRR=0	FWDB=0.0273227	FXX=0	LEN=1	MLLD=214.252	OALT=A	OID=.	OMAPALT=A	OPOS=43239395
chr1	43296173	43296173	C	T	0.676056	96	142	1	exonic	ERMAP	.	synonymous SNV	ERMAP:NM_018538:exon2:c.C54T:p.L18L,ERMAP:NM_001017922:exon3:c.C54T:p.L18L	rs33950227	.	.	0.2431	.	0.35	.	.	.	.	.	.	.	.	.	.	.	.	571.161	snp	FAO=96	FDP=142	FR=.	FRO=46	FSAF=51	FSAR=45	FSRF=27	FSRR=19	FWDB=0.0178198	FXX=0	LEN=1	MLLD=227.492	OALT=T	OID=.	OMAPALT=T	OPOS=43296173
chr1	43296195	43296195	C	T	0.992908	140	141	1	exonic	ERMAP	.	nonsynonymous SNV	ERMAP:NM_018538:exon2:c.C76T:p.H26Y,ERMAP:NM_001017922:exon3:c.C76T:p.H26Y	rs33953680	.	.	0.278	.	0.37	.	.	1	T	0.985	D	0.247	N	1	P	0.9	T	1336.66	snp	FAO=140	FDP=140	FR=.	FRO=0	FSAF=77	FSAR=63	FSRF=0	FSRR=0	FWDB=0.0238781	FXX=0.0070917	LEN=1	MLLD=106.567	OALT=T	OID=.	OMAPALT=T	OPOS=43296195
chr1	43296456	43296456	G	A	0.553922	113	204	2	exonic	ERMAP	.	nonsynonymous SNV	ERMAP:NM_018538:exon3:c.G103A:p.G35S,ERMAP:NM_001017922:exon4:c.G103A:p.G35S	rs146429994	.	.	0.0032	.	0.11	.	.	1	T	0.6	P	0.84	N	1	N	0.63	T	540.207	snp	FAO=113	FDP=204	FR=.	FRO=91	FSAF=66	FSAR=47	FSRF=43	FSRR=48	FWDB=-0.0323061	FXX=0	LEN=1	MLLD=200.491	OALT=A	OID=.	OMAPALT=A	OPOS=43296456
chr1	43300663	43300663	T	C	1	72	72	1	intronic	ERMAP	.	.	.	rs4660672	.	.	0.717	.	0.81	.	.	.	.	.	.	.	.	.	.	.	.	684.142	snp	FAO=73	FDP=73	FR=.	FRO=0	FSAF=47	FSAR=26	FSRF=0	FSRR=0	FWDB=0.00303408	FXX=0	LEN=1	MLLD=334.041	OALT=C	OID=.	OMAPALT=C	OPOS=43300663
chr1	43618596	43618596	G	A	0.728261	67	92	1	exonic	FAM183A	.	synonymous SNV	FAM183A:NM_001101376:exon3:c.G291A:p.E97E	rs12074551	.	.	0.2506	.	0.3	.	.	.	.	.	.	.	.	.	.	.	.	432.439	snp	FAO=67	FDP=92	FR=.	FRO=25	FSAF=26	FSAR=41	FSRF=10	FSRR=15	FWDB=-0.0112555	FXX=0	LEN=1	MLLD=340.008	OALT=A	OID=.	OMAPALT=A	OPOS=43618596
chr1	43632536	43632536	C	T	0.689655	80	116	1	exonic	EBNA1BP2	.	nonsynonymous SNV	EBNA1BP2:NM_006824:exon7:c.G668A:p.R223H,EBNA1BP2:NM_001159936:exon8:c.G833A:p.R278H	rs7163	.	.	0.2577	.	0.29	.	.	0.13	T	0.864	P	0.256	N	1	P	0.94	T	487.575	snp	FAO=80	FDP=116	FR=.	FRO=36	FSAF=40	FSAR=40	FSRF=13	FSRR=23	FWDB=0.00229372	FXX=0	LEN=1	MLLD=69.0007	OALT=T	OID=.	OMAPALT=T	OPOS=43632536
chr1	43632815	43632816	TT	GC	0.584337	97	166	2	intronic	EBNA1BP2	.	.	.	rs386630757	.	.	.	.	0.17	.	.	.	.	.	.	.	.	.	.	.	.	488.037	mnp	FAO=96	FDP=165	FR=.	FRO=69	FSAF=42	FSAR=54	FSRF=33	FSRR=36	FWDB=-6.33467e-05	FXX=0.0236672	LEN=2	MLLD=227.314	OALT=GC	OID=.	OMAPALT=GC	OPOS=43632815
chr1	43632997	43632997	A	G	0.581522	107	184	1	intronic	EBNA1BP2	.	.	.	rs1691302	.	.	.	.	0.29	.	.	.	.	.	.	.	.	.	.	.	.	535.847	snp	FAO=105	FDP=179	FR=.	FRO=74	FSAF=39	FSAR=66	FSRF=30	FSRR=44	FWDB=0.0259037	FXX=0.0324307	LEN=1	MLLD=70.1959	OALT=G	OID=.	OMAPALT=G	OPOS=43632997
chr1	43636484	43636484	C	G	0.816667	49	60	1	exonic	EBNA1BP2	.	synonymous SNV	EBNA1BP2:NM_006824:exon4:c.G390C:p.T130T,EBNA1BP2:NM_001159936:exon5:c.G555C:p.T185T	rs1049276	.	.	0.2577	.	0.29	.	.	.	.	.	.	.	.	.	.	.	.	366.899	snp	FAO=49	FDP=60	FR=.	FRO=11	FSAF=21	FSAR=28	FSRF=5	FSRR=6	FWDB=-0.0074248	FXX=0	LEN=1	MLLD=97.5742	OALT=G	OID=.	OMAPALT=G	OPOS=43636484
chr1	43637549	43637549	A	G	0.71223	99	139	1	intronic	EBNA1BP2	.	.	.	rs1691289	.	.	0.2579	.	0.29	.	.	.	.	.	.	.	.	.	.	.	.	627.348	snp	FAO=99	FDP=139	FR=.	FRO=40	FSAF=41	FSAR=58	FSRF=16	FSRR=24	FWDB=-0.0147655	FXX=0	LEN=1	MLLD=171.638	OALT=G	OID=.	OMAPALT=G	OPOS=43637549
chr1	43637932	43637932	T	C	0.5	46	92	1	UTR5	EBNA1BP2	NM_006824:c.-143A>G	.	.	rs9519	.	.	0.2527	.	0.45	.	.	.	.	.	.	.	.	.	.	.	.	211.925	snp	FAO=47	FDP=92	FR=.	FRO=45	FSAF=24	FSAR=23	FSRF=14	FSRR=31	FWDB=0.00523131	FXX=0	LEN=1	MLLD=203.676	OALT=C	OID=.	OMAPALT=C	OPOS=43637932
chr1	43638410	43638410	G	C	0.558559	62	111	1	UTR5	CFAP57	NM_001195831:c.-15G>C,NM_152498:c.-15G>C,NM_001167965:c.-15G>C	.	.	rs1782386	.	.	0.2572	.	0.29	.	.	.	.	.	.	.	.	.	.	.	.	306.092	snp	FAO=62	FDP=111	FR=.	FRO=49	FSAF=17	FSAR=45	FSRF=25	FSRR=24	FWDB=0.00191749	FXX=0	LEN=1	MLLD=197.945	OALT=C	OID=.	OMAPALT=C	OPOS=43638410
chr1	43638457	43638457	T	A	0.54386	62	114	5	exonic	CFAP57	.	synonymous SNV	CFAP57:NM_001167965:exon2:c.T33A:p.V11V,CFAP57:NM_001195831:exon2:c.T33A:p.V11V,CFAP57:NM_152498:exon2:c.T33A:p.V11V	rs1782387	.	.	0.2572	.	0.29	.	.	.	.	.	.	.	.	.	.	.	.	294.493	snp	FAO=62	FDP=114	FR=.	FRO=52	FSAF=17	FSAR=45	FSRF=24	FSRR=28	FWDB=-0.00671809	FXX=0	LEN=1	MLLD=264.372	OALT=A	OID=.	OMAPALT=A	OPOS=43638457
chr1	43649508	43649508	A	G	0.709677	44	62	2	exonic	CFAP57	.	nonsynonymous SNV	CFAP57:NM_001167965:exon4:c.A721G:p.N241D,CFAP57:NM_001195831:exon4:c.A721G:p.N241D,CFAP57:NM_152498:exon4:c.A721G:p.N241D	rs663824	.	.	0.395	.	0.84	.	.	0.64	T	0	B	0.268	N	1	P	3.31	T	278.236	snp	FAO=44	FDP=62	FR=.	FRO=18	FSAF=7	FSAR=37	FSRF=2	FSRR=16	FWDB=0.0410507	FXX=0	LEN=1	MLLD=71.3053	OALT=G	OID=.	OMAPALT=G	OPOS=43649508
chr1	43663376	43663376	A	G	0.98893	268	271	3	intronic	CFAP57	.	.	.	rs513009	.	.	0.9212	.	0.93	.	.	.	.	.	.	.	.	.	.	.	.	2525.94	snp	FAO=269	FDP=269	FR=.	FRO=0	FSAF=138	FSAR=131	FSRF=0	FSRR=0	FWDB=0.0989761	FXX=0.0073798	LEN=1	MLLD=52.9943	OALT=G	OID=.	OMAPALT=G	OPOS=43663376
chr1	43664119	43664119	A	G	0.37931	11	29	2	intronic	CFAP57	.	.	.	rs603560	.	.	0.2849	.	0.32	.	.	.	.	.	.	.	.	.	.	.	.	42.177	snp	FAO=11	FDP=29	FR=.	FRO=18	FSAF=2	FSAR=9	FSRF=4	FSRR=14	FWDB=-0.0503906	FXX=0	LEN=1	MLLD=47.3683	OALT=G	OID=.	OMAPALT=G	OPOS=43664119
chr1	43664218	43664218	C	T	0.454545	15	33	1	exonic	CFAP57	.	synonymous SNV	CFAP57:NM_001167965:exon8:c.C1329T:p.H443H,CFAP57:NM_001195831:exon8:c.C1329T:p.H443H,CFAP57:NM_152498:exon8:c.C1329T:p.H443H	rs603123	.	.	0.2856	.	0.32	.	.	.	.	.	.	.	.	.	.	.	.	65.5366	snp	FAO=15	FDP=33	FR=.	FRO=18	FSAF=3	FSAR=12	FSRF=4	FSRR=14	FWDB=-0.0470998	FXX=0	LEN=1	MLLD=68.6976	OALT=T	OID=.	OMAPALT=T	OPOS=43664218
chr1	43672636	43672636	T	G	0.369427	58	157	1	intronic	CFAP57	.	.	.	rs11210812	.	.	0.5541	.	0.72	.	.	.	.	.	.	.	.	.	.	.	.	180.121	snp	FAO=59	FDP=158	FR=.	FRO=99	FSAF=26	FSAR=33	FSRF=47	FSRR=52	FWDB=-0.0201122	FXX=0	LEN=1	MLLD=358.26	OALT=G	OID=.	OMAPALT=G	OPOS=43672636
chr1	43675467	43675467	G	A	0.997768	447	448	1	exonic	CFAP57	.	synonymous SNV	CFAP57:NM_001167965:exon11:c.G1809A:p.S603S,CFAP57:NM_001195831:exon11:c.G1809A:p.S603S,CFAP57:NM_152498:exon11:c.G1809A:p.S603S	rs2453412	.	.	0.8758	.	0.89	.	.	.	.	.	.	.	.	.	.	.	.	3767.74	snp	FAO=393	FDP=393	FR=.	FRO=0	FSAF=206	FSAR=187	FSRF=0	FSRR=0	FWDB=0.0233401	FXX=0.0174996	LEN=1	MLLD=103.653	OALT=A	OID=.	OMAPALT=A	OPOS=43675467
chr1	43700140	43700140	A	G	1	70	70	1	intronic	CFAP57	.	.	.	rs2483688	.	.	.	.	0.95	.	.	.	.	.	.	.	.	.	.	.	.	676.705	snp	FAO=70	FDP=70	FR=.	FRO=0	FSAF=33	FSAR=37	FSRF=0	FSRR=0	FWDB=0.000262703	FXX=0	LEN=1	MLLD=73.7741	OALT=G	OID=.	OMAPALT=G	OPOS=43700140
chr1	43771017	43771017	A	-	0.622642	99	159	3	intronic	TIE1	.	.	.	rs3831248	.	.	0.6136	.	0.9	.	.	.	.	.	.	.	.	.	.	.	.	222.233	del	FAO=99	FDP=158	FR=.	FRO=59	FSAF=38	FSAR=61	FSRF=30	FSRR=29	FWDB=0.00196708	FXX=0.00628891	LEN=1	MLLD=27.8203	OALT=-	OID=.	OMAPALT=T	OPOS=43771017
chr1	43777852	43777852	C	T	0.972527	177	182	3	intronic	TIE1	.	.	.	rs1999595	.	.	0.8648	.	0.86	.	.	.	.	.	.	.	.	.	.	.	.	1608.94	snp	FAO=177	FDP=182	FR=.	FRO=5	FSAF=84	FSAR=93	FSRF=1	FSRR=4	FWDB=0.0131136	FXX=0	LEN=1	MLLD=311.869	OALT=T	OID=.	OMAPALT=T	OPOS=43777852
chr1	43779564	43779564	T	C	0.592105	90	152	1	exonic	TIE1	.	synonymous SNV	TIE1:NM_001253357:exon14:c.T2199C:p.A733A,TIE1:NM_005424:exon14:c.T2334C:p.A778A	rs3120276	.	.	0.612	.	0.9	.	.	.	.	.	.	.	.	.	.	.	.	476.46	snp	FAO=91	FDP=152	FR=.	FRO=61	FSAF=50	FSAR=41	FSRF=33	FSRR=28	FWDB=-0.00722792	FXX=0	LEN=1	MLLD=263.82	OALT=C	OID=.	OMAPALT=C	OPOS=43779564
chr1	43782846	43782846	G	A	0.650538	121	186	1	intronic	TIE1	.	.	.	rs1198982	.	.	0.6093	.	0.89	.	.	.	.	.	.	.	.	.	.	.	.	689.506	snp	FAO=121	FDP=186	FR=.	FRO=65	FSAF=80	FSAR=41	FSRF=41	FSRR=24	FWDB=-0.0133765	FXX=0	LEN=1	MLLD=272.012	OALT=A	OID=.	OMAPALT=A	OPOS=43782846
chr1	43784956	43784956	A	G	0.470588	24	51	1	exonic	TIE1	.	synonymous SNV	TIE1:NM_001253357:exon18:c.A2838G:p.L946L,TIE1:NM_005424:exon18:c.A2973G:p.L991L	rs1199039	.	.	0.3907	.	0.39	.	.	.	.	.	.	.	.	.	.	.	.	104.644	snp	FAO=24	FDP=51	FR=.	FRO=27	FSAF=12	FSAR=12	FSRF=6	FSRR=21	FWDB=-0.01234	FXX=0	LEN=1	MLLD=331.796	OALT=G	OID=.	OMAPALT=G	OPOS=43784956
chr1	43825644	43825644	T	C	0.364912	104	285	1	exonic	CDC20	.	synonymous SNV	CDC20:NM_001255:exon5:c.T432C:p.Y144Y	rs839763	.	.	0.3823	.	0.38	.	.	.	.	.	.	.	.	.	.	.	.	297.81	snp	FAO=104	FDP=285	FR=.	FRO=181	FSAF=67	FSAR=37	FSRF=118	FSRR=63	FWDB=-0.0328059	FXX=0	LEN=1	MLLD=178.491	OALT=C	OID=.	OMAPALT=C	OPOS=43825644
chr1	43826312	43826312	C	A	0.982036	164	167	4	intronic	CDC20	.	.	.	rs710251	.	.	0.6583	.	0.69	.	.	.	.	.	.	.	.	.	.	.	.	1525.22	snp	FAO=165	FDP=167	FR=.	FRO=2	FSAF=94	FSAR=71	FSRF=2	FSRR=0	FWDB=0.026721	FXX=0	LEN=1	MLLD=68.6979	OALT=A	OID=.	OMAPALT=A	OPOS=43826312
chr1	43852283	43852283	T	C	0.359375	46	128	1	exonic	MED8	.	nonsynonymous SNV	MED8:NM_001001653:exon5:c.A203G:p.E68G,MED8:NM_052877:exon5:c.A470G:p.E157G,MED8:NM_201542:exon5:c.A470G:p.E157G	.	.	.	.	.	.	.	.	0	D	0.592	P	0	N	1	D	.	.	135.645	snp	FAO=46	FDP=128	FR=.	FRO=82	FSAF=23	FSAR=23	FSRF=39	FSRR=43	FWDB=0.000386717	FXX=0	LEN=1	MLLD=302.252	OALT=C	OID=.	OMAPALT=C	OPOS=43852283
chr1	43886494	43886494	C	T	0.234234	26	111	3	exonic	SZT2	.	nonsynonymous SNV	SZT2:NM_015284:exon10:c.C1336T:p.P446S	rs2782643	.	.	0.4237	.	0.42	.	.	.	.	.	.	.	.	.	.	.	.	42.7161	snp	FAO=26	FDP=111	FR=.	FRO=85	FSAF=20	FSAR=6	FSRF=51	FSRR=34	FWDB=-0.00793322	FXX=0	LEN=1	MLLD=360.358	OALT=T	OID=.	OMAPALT=T	OPOS=43886494
chr1	43888564	43888564	G	C	0.361111	65	180	3	intronic	SZT2	.	.	.	.	.	.	.	.	.	.	.	.	.	.	.	.	.	.	.	.	.	188.837	snp	FAO=65	FDP=180	FR=.	FRO=115	FSAF=30	FSAR=35	FSRF=66	FSRR=49	FWDB=-0.0714773	FXX=0.00552456	LEN=1	MLLD=53.2892	OALT=C	OID=.	OMAPALT=C	OPOS=43888564
chr1	43888602	43888602	G	A	0.373626	68	182	2	intronic	SZT2	.	.	.	rs2782645	.	.	0.4087	.	0.44	.	.	.	.	.	.	.	.	.	.	.	.	200.765	snp	FAO=67	FDP=181	FR=.	FRO=114	FSAF=31	FSAR=36	FSRF=65	FSRR=49	FWDB=0.00189431	FXX=0.0054942	LEN=1	MLLD=74.5857	OALT=A	OID=.	OMAPALT=A	OPOS=43888602
chr1	43900185	43900185	C	T	0.194805	30	154	1	intronic	SZT2	.	.	.	rs41270355	.	.	0.0275	.	0.071	.	.	.	.	.	.	.	.	.	.	.	.	35.261	snp	FAO=31	FDP=155	FR=.	FRO=124	FSAF=8	FSAR=23	FSRF=63	FSRR=61	FWDB=-0.0674138	FXX=0	LEN=1	MLLD=71.1597	OALT=T	OID=.	OMAPALT=T	OPOS=43900185
chr1	43901011	43901011	A	C	0.244898	36	147	1	intronic	SZT2	.	.	.	rs2039531	.	.	0.4034	.	0.42	.	.	.	.	.	.	.	.	.	.	.	.	114.768	snp	FAO=51	FDP=162	FR=.	FRO=111	FSAF=17	FSAR=34	FSRF=52	FSRR=59	FWDB=-0.0114256	FXX=0	LEN=1	MLLD=321.085	OALT=C	OID=.	OMAPALT=C	OPOS=43901011
chr1	43903437	43903437	G	T	0.328829	73	222	4	intronic	SZT2	.	.	.	rs372230129	.	.	0.0006	.	0.0014	.	.	.	.	.	.	.	.	.	.	.	.	183.725	snp	FAO=73	FDP=222	FR=.	FRO=149	FSAF=37	FSAR=36	FSRF=68	FSRR=81	FWDB=-0.0295108	FXX=0	LEN=1	MLLD=111.254	OALT=T	OID=.	OMAPALT=T	OPOS=43903437
chr1	43903589	43903589	G	T	0.345972	73	211	5	intronic	SZT2	.	.	.	rs2782648	.	.	0.414	.	0.42	.	.	.	.	.	.	.	.	.	.	.	.	198.151	snp	FAO=73	FDP=211	FR=.	FRO=138	FSAF=32	FSAR=41	FSRF=58	FSRR=80	FWDB=0.024726	FXX=0	LEN=1	MLLD=102.736	OALT=T	OID=.	OMAPALT=T	OPOS=43903589
chr1	43906896	43906896	A	G	0.335714	47	140	2	exonic	SZT2	.	synonymous SNV	SZT2:NM_015284:exon52:c.A7185G:p.E2395E	rs2027130	.	.	0.4134	.	0.42	.	.	.	.	.	.	.	.	.	.	.	.	126.954	snp	FAO=47	FDP=140	FR=.	FRO=93	FSAF=38	FSAR=9	FSRF=59	FSRR=34	FWDB=-0.00373381	FXX=0	LEN=1	MLLD=330.685	OALT=G	OID=.	OMAPALT=G	OPOS=43906896
chr1	43907092	43907092	G	A	0.688889	155	225	1	intronic	SZT2	.	.	.	rs12407785	.	.	0.2002	.	0.41	.	.	.	.	.	.	.	.	.	.	.	.	936.314	snp	FAO=155	FDP=225	FR=.	FRO=70	FSAF=58	FSAR=97	FSRF=34	FSRR=36	FWDB=0.0136659	FXX=0	LEN=1	MLLD=87.3784	OALT=A	OID=.	OMAPALT=A	OPOS=43907092
chr1	43909265	43909265	T	C	0.389744	76	195	1	intronic	SZT2	.	.	.	rs2255632	.	.	0.422	.	0.43	.	.	.	.	.	.	.	.	.	.	.	.	248.627	snp	FAO=77	FDP=195	FR=.	FRO=118	FSAF=45	FSAR=32	FSRF=60	FSRR=58	FWDB=-0.00992538	FXX=0	LEN=1	MLLD=182.411	OALT=C	OID=.	OMAPALT=C	OPOS=43909265
chr1	43912590	43912590	A	G	0.265957	50	188	1	intronic	SZT2	.	.	.	rs2782650	.	.	0.4137	.	0.42	.	.	.	.	.	.	.	.	.	.	.	.	96.6464	snp	FAO=51	FDP=188	FR=.	FRO=137	FSAF=22	FSAR=29	FSRF=50	FSRR=87	FWDB=0.000676479	FXX=0.00529073	LEN=1	MLLD=147.238	OALT=G	OID=.	OMAPALT=G	OPOS=43912590
chr1	44035352	44035352	C	T	0.509091	28	55	2	exonic	PTPRF	.	synonymous SNV	PTPRF:NM_002840:exon6:c.C471T:p.A157A,PTPRF:NM_130440:exon6:c.C471T:p.A157A	rs1065771	.	.	0.31	.	0.34	.	.	.	.	.	.	.	.	.	.	.	.	128.383	snp	FAO=28	FDP=55	FR=.	FRO=27	FSAF=6	FSAR=22	FSRF=5	FSRR=22	FWDB=0.00960423	FXX=0	LEN=1	MLLD=272.503	OALT=T	OID=.	OMAPALT=T	OPOS=44035352
chr1	44035472	44035472	G	A	0.46	23	50	4	intronic	PTPRF	.	.	.	rs943513	.	.	0.3685	.	0.39	.	.	.	.	.	.	.	.	.	.	.	.	98.1829	snp	FAO=23	FDP=50	FR=.	FRO=27	FSAF=0	FSAR=23	FSRF=0	FSRR=27	FWDB=0	FXX=0	LEN=1	MLLD=42.4687	OALT=A	OID=.	OMAPALT=A	OPOS=44035472
chr1	44044468	44044468	C	T	0.6	117	195	1	intronic	PTPRF	.	.	.	rs11210874	.	.	0.321	.	0.42	.	.	.	.	.	.	.	.	.	.	.	.	631.936	snp	FAO=120	FDP=198	FR=.	FRO=78	FSAF=40	FSAR=80	FSRF=25	FSRR=53	FWDB=-0.00673975	FXX=0	LEN=1	MLLD=185.753	OALT=T	OID=.	OMAPALT=T	OPOS=44044468
chr1	44057668	44057668	G	T	0.556962	88	158	3	intronic	PTPRF	.	.	.	rs7540068	.	.	0.319	.	0.5	.	.	.	.	.	.	.	.	.	.	.	.	427.271	snp	FAO=88	FDP=158	FR=.	FRO=70	FSAF=45	FSAR=43	FSRF=40	FSRR=30	FWDB=-0.0284636	FXX=0	LEN=1	MLLD=55.0097	OALT=T	OID=.	OMAPALT=T	OPOS=44057668
chr1	44058265	44058265	C	A	0.583333	21	36	3	exonic	PTPRF	.	synonymous SNV	PTPRF:NM_002840:exon11:c.C1806A:p.A602A,PTPRF:NM_130440:exon11:c.C1806A:p.A602A	rs3828151	.	.	0.4037	.	0.57	.	.	.	.	.	.	.	.	0	P	.	.	181.978	snp	FAO=27	FDP=36	FR=.,HEALED	FRO=9	FSAF=15	FSAR=12	FSRF=4	FSRR=5	FWDB=0.0275008	FXX=0	LEN=1	MLLD=281.813	OALT=A	OID=.	OMAPALT=A	OPOS=44058265
chr1	44064319	44064319	A	G	0.625	120	192	2	intronic	PTPRF	.	.	.	rs17849103	.	.	.	.	0.56	.	.	.	.	.	.	.	.	.	.	.	.	658.742	snp	FAO=120	FDP=191	FR=.	FRO=71	FSAF=51	FSAR=69	FSRF=38	FSRR=33	FWDB=-0.016141	FXX=0.00520806	LEN=1	MLLD=74.2228	OALT=G	OID=.	OMAPALT=G	OPOS=44064319
chr1	44067859	44067859	A	G	0.714286	30	42	1	intronic	PTPRF	.	.	.	rs12023161	.	.	.	.	0.56	.	.	.	.	.	.	.	.	.	.	.	.	192.442	snp	FAO=30	FDP=42	FR=.	FRO=12	FSAF=15	FSAR=15	FSRF=6	FSRR=6	FWDB=0.028119	FXX=0	LEN=1	MLLD=155.768	OALT=G	OID=.	OMAPALT=G	OPOS=44067859
chr1	44070691	44070691	A	G	0.333333	51	153	1	intronic	PTPRF	.	.	.	rs17371903	.	.	0.3723	.	0.4	.	.	.	.	.	.	.	.	.	.	.	.	134.435	snp	FAO=51	FDP=153	FR=.	FRO=102	FSAF=23	FSAR=28	FSRF=36	FSRR=66	FWDB=-0.00147687	FXX=0	LEN=1	MLLD=345.398	OALT=G	OID=.	OMAPALT=G	OPOS=44070691
chr1	44071221	44071221	G	A	1	129	129	1	exonic	PTPRF	.	synonymous SNV	PTPRF:NM_130440:exon18:c.G3384A:p.V1128V,PTPRF:NM_002840:exon19:c.G3411A:p.V1137V	rs631248	.	.	0.7694	.	0.79	.	.	.	.	.	.	.	.	0	P	.	.	1242.06	snp	FAO=129	FDP=129	FR=.	FRO=0	FSAF=68	FSAR=61	FSRF=0	FSRR=0	FWDB=0.04804	FXX=0	LEN=1	MLLD=210.309	OALT=A	OID=.	OMAPALT=A	OPOS=44071221
chr1	44072018	44072018	C	T	0.674658	197	292	2	exonic	PTPRF	.	synonymous SNV	PTPRF:NM_130440:exon19:c.C3564T:p.T1188T,PTPRF:NM_002840:exon20:c.C3591T:p.T1197T	rs1065772	.	.	0.3488	.	0.48	.	.	.	.	.	.	.	.	0	P	.	.	1160.87	snp	FAO=197	FDP=292	FR=.	FRO=95	FSAF=103	FSAR=94	FSRF=43	FSRR=52	FWDB=-0.0076447	FXX=0	LEN=1	MLLD=53.2197	OALT=T	OID=.	OMAPALT=T	OPOS=44072018
chr1	44072066	44072066	C	T	0.62069	108	174	4	exonic	PTPRF	.	synonymous SNV	PTPRF:NM_130440:exon19:c.C3612T:p.P1204P,PTPRF:NM_002840:exon20:c.C3639T:p.P1213P	rs10890266	.	.	0.3617	.	0.48	.	.	0.05	D	.	.	0.004	N	0	P	1.17	T	584.896	snp	FAO=108	FDP=174	FR=.	FRO=66	FSAF=51	FSAR=57	FSRF=28	FSRR=38	FWDB=-0.0218001	FXX=0	LEN=1	MLLD=249.759	OALT=T	OID=.	OMAPALT=T	OPOS=44072066
chr1	44079411	44079411	T	C	0.991597	118	119	1	intronic	PTPRF	.	.	.	rs603542	.	.	0.6649	.	0.71	.	.	.	.	.	.	.	.	.	.	.	.	1164.45	snp	FAO=125	FDP=125	FR=.	FRO=0	FSAF=47	FSAR=78	FSRF=0	FSRR=0	FWDB=0.0924121	FXX=0	LEN=1	MLLD=112.841	OALT=C	OID=.	OMAPALT=C	OPOS=44079411
chr1	44083015	44083015	G	A	0.995261	210	211	2	intronic	PTPRF	.	.	.	rs653953	.	.	.	.	0.69	.	.	.	.	.	.	.	.	.	.	.	.	2079.32	snp	FAO=218	FDP=218	FR=.	FRO=0	FSAF=89	FSAR=129	FSRF=0	FSRR=0	FWDB=0.0104478	FXX=0.0090905	LEN=1	MLLD=46.9032	OALT=A	OID=.	OMAPALT=A	OPOS=44083015
chr1	44083110	44083110	C	T	1	220	220	1	intronic	PTPRF	.	.	.	rs571862	.	.	0.7479	.	0.95	.	.	.	.	.	.	.	.	.	.	.	.	2114	snp	FAO=221	FDP=221	FR=.	FRO=0	FSAF=85	FSAR=136	FSRF=0	FSRR=0	FWDB=0.0331635	FXX=0.0045043	LEN=1	MLLD=270.777	OALT=T	OID=.	OMAPALT=T	OPOS=44083110
chr1	44083507	44083507	T	C	1	145	145	1	exonic	PTPRF	.	synonymous SNV	PTPRF:NM_130440:exon24:c.T4269C:p.G1423G,PTPRF:NM_002840:exon25:c.T4296C:p.G1432G	rs641365	.	.	0.7479	.	0.95	.	.	.	.	.	.	.	.	0	P	.	.	1385.68	snp	FAO=145	FDP=145	FR=.	FRO=0	FSAF=70	FSAR=75	FSRF=0	FSRR=0	FWDB=-0.0542848	FXX=0	LEN=1	MLLD=127.661	OALT=C	OID=.	OMAPALT=C	OPOS=44083507
chr1	44083519	44083519	G	A	0.979167	141	144	2	exonic	PTPRF	.	synonymous SNV	PTPRF:NM_130440:exon24:c.G4281A:p.R1427R,PTPRF:NM_002840:exon25:c.G4308A:p.R1436R	rs641351	.	.	0.7478	.	0.95	.	.	.	.	.	.	.	.	0	P	.	.	1296.76	snp	FAO=141	FDP=144	FR=.	FRO=3	FSAF=69	FSAR=72	FSRF=0	FSRR=3	FWDB=0.0308994	FXX=0	LEN=1	MLLD=65.1077	OALT=A	OID=.	OMAPALT=A	OPOS=44083519
chr1	44084739	44084739	C	T	1	150	150	1	exonic	PTPRF	.	synonymous SNV	PTPRF:NM_130440:exon26:c.C4485T:p.R1495R,PTPRF:NM_002840:exon27:c.C4512T:p.R1504R	rs1143701	.	.	0.7478	.	0.95	.	.	1	T	.	.	0.005	N	0	P	.	.	1447.19	snp	FAO=150	FDP=150	FR=.	FRO=0	FSAF=63	FSAR=87	FSRF=0	FSRR=0	FWDB=0.00156569	FXX=0	LEN=1	MLLD=152.113	OALT=T	OID=.	OMAPALT=T	OPOS=44084739
chr1	44086831	44086831	C	T	1	138	138	1	exonic	PTPRF	.	synonymous SNV	PTPRF:NM_130440:exon32:c.C5556T:p.Y1852Y,PTPRF:NM_002840:exon33:c.C5583T:p.Y1861Y	rs1143702	.	.	0.6659	.	0.71	.	.	.	.	.	.	.	.	0	P	.	.	1325.79	snp	FAO=138	FDP=138	FR=.	FRO=0	FSAF=63	FSAR=75	FSRF=0	FSRR=0	FWDB=0.0164495	FXX=0	LEN=1	MLLD=211.745	OALT=T	OID=.	OMAPALT=T	OPOS=44086831
chr1	44087605	44087605	G	A	0.153439	29	189	2	splicing	PTPRF	NM_002840:exon34:c.5656-1G>A,NM_130440:exon33:c.5629-1G>A	.	.	.	.	.	.	.	.	.	.	.	.	.	.	.	.	1	D	.	.	16.508	snp	FAO=29	FDP=189	FR=.	FRO=160	FSAF=14	FSAR=15	FSRF=83	FSRR=77	FWDB=0.0268442	FXX=0	LEN=1	MLLD=63.0338	OALT=A	OID=.	OMAPALT=A	OPOS=44087605
chr1	44137257	44137257	C	A	0.661017	39	59	1	exonic	KDM4A	.	nonsynonymous SNV	KDM4A:NM_014663:exon11:c.C1445A:p.A482E	rs586339	.	.	0.7288	.	0.95	.	.	1	T	0	B	0.615	N	1	P	2.59	T	234.033	snp	FAO=39	FDP=59	FR=.	FRO=20	FSAF=9	FSAR=30	FSRF=10	FSRR=10	FWDB=-0.0195403	FXX=0	LEN=1	MLLD=252.816	OALT=A	OID=.	OMAPALT=A	OPOS=44137257
chr1	44401384	44401384	A	G	1	39	39	1	exonic	ARTN	.	nonsynonymous SNV	ARTN:NM_001136215:exon2:c.A56G:p.Q19R,ARTN:NM_057090:exon3:c.A56G:p.Q19R,ARTN:NM_057091:exon3:c.A56G:p.Q19R	rs2242637	.	.	0.9247	.	0.92	.	.	0.98	T	0	B	.	.	1	P	0.92	T	388.273	snp	FAO=40	FDP=40	FR=.	FRO=0	FSAF=10	FSAR=30	FSRF=0	FSRR=0	FWDB=0.0459012	FXX=0	LEN=1	MLLD=108.397	OALT=G	OID=.	OMAPALT=G	OPOS=44401384
chr1	44415415	44415415	C	T	1	86	86	1	exonic	IPO13	.	synonymous SNV	IPO13:NM_014652:exon2:c.C411T:p.D137D	rs2240447	.	.	0.7851	.	0.79	.	.	.	.	.	.	.	.	.	.	.	.	820.134	snp	FAO=86	FDP=86	FR=.	FRO=0	FSAF=57	FSAR=29	FSRF=0	FSRR=0	FWDB=0.0251705	FXX=0	LEN=1	MLLD=250.461	OALT=T	OID=.	OMAPALT=T	OPOS=44415415
chr1	44426025	44426025	G	A	0.99359	155	156	1	intronic	IPO13	.	.	.	rs2301993	.	.	0.7849	.	0.78	.	.	.	.	.	.	.	.	.	.	.	.	1469.66	snp	FAO=156	FDP=156	FR=.	FRO=0	FSAF=52	FSAR=104	FSRF=0	FSRR=0	FWDB=0.00670085	FXX=0	LEN=1	MLLD=69.1562	OALT=A	OID=.	OMAPALT=A	OPOS=44426025
chr1	44432500	44432500	C	G	0.978723	92	94	4	intronic	IPO13	.	.	.	rs4660759	.	.	0.7848	.	0.78	.	.	.	.	.	.	.	.	.	.	.	.	842.292	snp	FAO=92	FDP=94	FR=.	FRO=2	FSAF=58	FSAR=34	FSRF=0	FSRR=2	FWDB=0.000562069	FXX=0	LEN=1	MLLD=283.844	OALT=G	OID=.	OMAPALT=G	OPOS=44432500
chr1	44442521	44442521	A	C	0.367521	86	234	4	intronic	ATP6V0B	.	.	.	rs12410334	.	.	0.8193	.	0.82	.	.	.	.	.	.	.	.	.	.	.	.	206.919	snp	FAO=87	FDP=272	FR=.	FRO=185	FSAF=35	FSAR=52	FSRF=93	FSRR=92	FWDB=-0.101475	FXX=0.0109087	LEN=1	MLLD=39.1238	OALT=C	OID=.	OMAPALT=C	OPOS=44442521
chr1	44442930	44442930	A	G	0.657143	46	70	2	exonic	ATP6V0B	.	synonymous SNV	ATP6V0B:NM_001294333:exon7:c.A633G:p.Q211Q	rs2428954	.	.	0.1149	.	0.41	.	.	.	.	.	.	.	.	.	.	.	.	274.238	snp	FAO=46	FDP=70	FR=.	FRO=24	FSAF=12	FSAR=34	FSRF=10	FSRR=14	FWDB=-0.0321697	FXX=0	LEN=1	MLLD=68.9531	OALT=G	OID=.	OMAPALT=G	OPOS=44442930
chr1	44595113	44595113	G	C	0.613793	89	145	1	exonic	KLF17	.	nonsynonymous SNV	KLF17:NM_173484:exon2:c.G170C:p.S57T	rs2429051	.	.	0.664	.	0.69	.	.	0.4	T	0.183	B	0.653	N	1	P	2.95	T	476.861	snp	FAO=89	FDP=146	FR=.	FRO=57	FSAF=46	FSAR=43	FSRF=31	FSRR=26	FWDB=-0.00472727	FXX=0.00680226	LEN=1	MLLD=113.013	OALT=C	OID=.	OMAPALT=C	OPOS=44595113
chr1	44595410	44595410	A	G	0.527397	77	146	2	exonic	KLF17	.	nonsynonymous SNV	KLF17:NM_173484:exon2:c.A467G:p.N156S	rs2485652	.	.	0.3726	.	0.47	.	.	0.94	T	0	B	0.163	N	1	P	3.17	T	354.511	snp	FAO=77	FDP=145	FR=.	FRO=68	FSAF=76	FSAR=1	FSRF=41	FSRR=27	FWDB=0.0164166	FXX=0.00684885	LEN=1	MLLD=69.318	OALT=G	OID=.	OMAPALT=G	OPOS=44595410
chr1	44595426	44595426	G	A	0.658654	137	208	2	exonic	KLF17	.	synonymous SNV	KLF17:NM_173484:exon2:c.G483A:p.S161S	rs2429050	.	.	0.3724	.	0.47	.	.	.	.	.	.	.	.	.	.	.	.	792.458	snp	FAO=137	FDP=208	FR=.	FRO=71	FSAF=76	FSAR=61	FSRF=42	FSRR=29	FWDB=0.00211435	FXX=0	LEN=1	MLLD=290.898	OALT=A	OID=.	OMAPALT=A	OPOS=44595426
chr1	44686322	44686322	T	C	0.308411	33	107	1	UTR3	DMAP1	NM_001034023:c.*32T>C,NM_019100:c.*32T>C,NM_001034024:c.*32T>C	.	.	rs12419	.	.	0.299	.	0.4	.	.	.	.	.	.	.	.	.	.	.	.	81.1651	snp	FAO=33	FDP=107	FR=.	FRO=74	FSAF=13	FSAR=20	FSRF=34	FSRR=40	FWDB=0.00671987	FXX=0	LEN=1	MLLD=139.731	OALT=C	OID=.	OMAPALT=C	OPOS=44686322
chr1	45080061	45080061	C	T	0.686869	68	99	4	intronic	RNF220	.	.	.	rs415707	.	.	.	.	0.26	.	.	.	.	.	.	.	.	.	.	.	.	417.655	snp	FAO=68	FDP=99	FR=.	FRO=31	FSAF=23	FSAR=45	FSRF=17	FSRR=14	FWDB=-0.0119508	FXX=0	LEN=1	MLLD=163.221	OALT=T	OID=.	OMAPALT=T	OPOS=45080061
chr1	45225921	45225921	C	T	1	109	109	2	intronic	KIF2C	.	.	.	rs115864893	.	.	0.0433	.	0.052	.	.	.	.	.	.	.	.	.	.	.	.	1049.54	snp	FAO=109	FDP=109	FR=.	FRO=0	FSAF=37	FSAR=72	FSRF=0	FSRR=0	FWDB=0.0100108	FXX=0	LEN=1	MLLD=210.851	OALT=T	OID=.	OMAPALT=T	OPOS=45225921
chr1	45250007	45250007	C	G	1	29	29	1	exonic	BEST4	.	nonsynonymous SNV	BEST4:NM_153274:exon9:c.G1297C:p.V433L	rs59895800	.	.	.	.	0.54	.	.	0.25	T	0.001	B	0.212	N	1	P	-4.53	D	279.182	snp	FAO=29	FDP=29	FR=.	FRO=0	FSAF=15	FSAR=14	FSRF=0	FSRR=0	FWDB=0.0102541	FXX=0	LEN=1	MLLD=207.316	OALT=G	OID=.	OMAPALT=G	OPOS=45250007
chr1	45269105	45269105	G	C	0.355556	32	90	1	intronic	PLK3	.	.	.	.	.	.	.	.	.	.	.	.	.	.	.	.	.	.	.	.	.	96.8442	snp	FAO=32	FDP=90	FR=.	FRO=58	FSAF=8	FSAR=24	FSRF=16	FSRR=42	FWDB=0.0159579	FXX=0	LEN=1	MLLD=339.334	OALT=C	OID=.	OMAPALT=C	OPOS=45269105
chr1	45472799	45472806	TGTGTGTG	-	0.176638	62	351	0	intronic	HECTD3	.	.	.	rs147908761	.	.	.	.	1	.	.	.	.	.	.	.	.	.	.	.	.	50	del	.	.	FR=.	.	.	.	.	.	.	.	LEN=8	.	OALT=-	OID=.	OMAPALT=T	OPOS=45472799
chr1	45475566	45475566	A	G	1	71	71	1	intronic	HECTD3	.	.	.	rs6429552	.	.	.	.	1	.	.	.	.	.	.	.	.	.	.	.	.	690.125	snp	FAO=73	FDP=73	FR=.	FRO=0	FSAF=50	FSAR=23	FSRF=0	FSRR=0	FWDB=0.0200634	FXX=0	LEN=1	MLLD=191.853	OALT=G	OID=.	OMAPALT=G	OPOS=45475566
chr1	45476069	45476069	C	A	0.990196	202	204	3	intronic	HECTD3	.	.	.	rs7533668	.	.	.	.	1	.	.	.	.	.	.	.	.	.	.	.	.	1927.1	snp	FAO=203	FDP=203	FR=.	FRO=0	FSAF=102	FSAR=101	FSRF=0	FSRR=0	FWDB=0.0834451	FXX=0.00975562	LEN=1	MLLD=89.8935	OALT=A	OID=.	OMAPALT=A	OPOS=45476069
chr1	45476399	45476399	G	A	0.996016	250	251	4	intronic	HECTD3	.	.	.	rs55841688	.	.	0.0464	.	0.13	.	.	.	.	.	.	.	.	.	.	.	.	1818.54	snp	FAO=191	FDP=191	FR=.	FRO=0	FSAF=130	FSAR=61	FSRF=0	FSRR=0	FWDB=0.00327649	FXX=0.239034	LEN=1	MLLD=340.014	OALT=A	OID=.	OMAPALT=A	OPOS=45476399
chr1	45480232	45480232	T	A	0.739316	173	234	1	exonic	UROD	.	nonsynonymous SNV	UROD:NM_000374:exon7:c.T758A:p.L253Q	rs36033115	.	.	0.0081	.	0.024	.	.	0.03	D	0.057	B	0	D	1	D	-3.47	D	1124.5	snp	FAO=173	FDP=234	FR=.	FRO=61	FSAF=89	FSAR=84	FSRF=29	FSRR=32	FWDB=0.0230982	FXX=0	LEN=1	MLLD=248.189	OALT=A	OID=.	OMAPALT=A	OPOS=45480232
chr1	45486272	45486272	T	C	1	173	173	1	intronic	ZSWIM5	.	.	.	rs998418	.	.	0.7517	.	0.78	.	.	.	.	.	.	.	.	.	.	.	.	1651.95	snp	FAO=173	FDP=173	FR=.	FRO=0	FSAF=90	FSAR=83	FSRF=0	FSRR=0	FWDB=0.0238451	FXX=0	LEN=1	MLLD=91.4362	OALT=C	OID=.	OMAPALT=C	OPOS=45486272
chr1	45504720	45504720	G	C	0.993789	160	161	2	exonic	ZSWIM5	.	synonymous SNV	ZSWIM5:NM_020883:exon8:c.C1782G:p.T594T	rs7551698	.	.	0.5961	.	0.69	.	.	.	.	.	.	.	.	.	.	.	.	1511.34	snp	FAO=160	FDP=160	FR=.	FRO=0	FSAF=18	FSAR=142	FSRF=0	FSRR=0	FWDB=0.0450349	FXX=0.00621079	LEN=1	MLLD=82.4315	OALT=C	OID=.	OMAPALT=C	OPOS=45504720
chr1	45796269	45796269	G	C	1	96	96	1	intronic	MUTYH	.	.	.	rs3219493	.	.	0.9113	.	0.98	.	.	.	.	.	.	.	.	.	.	.	.	919.103	snp	FAO=96	FDP=96	FR=.	FRO=0	FSAF=26	FSAR=70	FSRF=0	FSRR=0	FWDB=0.00719652	FXX=0.0103082	LEN=1	MLLD=374.709	OALT=C	OID=.	OMAPALT=C	OPOS=45796269
chr1	45798555	45798555	T	C	0.997118	346	347	2	intronic	MUTYH	.	.	.	rs3219487	.	.	0.912	.	0.98	.	.	.	.	.	.	.	.	.	.	.	.	3324.75	snp	FAO=346	FDP=346	FR=.	FRO=0	FSAF=162	FSAR=184	FSRF=0	FSRR=0	FWDB=-0.0220264	FXX=0.00288176	LEN=1	MLLD=163.203	OALT=C	OID=.	OMAPALT=C	OPOS=45798555
chr1	45973928	45973928	G	A	0.637363	116	182	1	exonic	MMACHC	.	synonymous SNV	MMACHC:NM_015506:exon3:c.G321A:p.V107V	rs2275276	CLINSIG=non-pathogenic|non-pathogenic;CLNDBN=not_specified|not_provided;CLNREVSTAT=criteria_provided\x2c_single_submitter|criteria_provided\x2c_single_submitter;CLNACC=RCV000081738.3|RCV000126793.1;CLNDSDB=MedGen|MedGen;CLNDSDBID=CN169374|CN221809	.	0.437	.	0.6	.	.	.	.	.	.	.	.	.	.	.	.	646.827	snp	FAO=116	FDP=182	FR=.	FRO=66	FSAF=42	FSAR=74	FSRF=17	FSRR=49	FWDB=-0.0285619	FXX=0	LEN=1	MLLD=272.11	OALT=A	OID=.	OMAPALT=A	OPOS=45973928
chr1	45981512	45981512	T	C	0.589286	66	112	3	intronic	PRDX1	.	.	.	rs2356559	.	.	.	.	0.93	.	.	.	.	.	.	.	.	.	.	.	.	342.265	snp	FAO=66	FDP=112	FR=.	FRO=46	FSAF=24	FSAR=42	FSRF=16	FSRR=30	FWDB=-0.0460937	FXX=0	LEN=1	MLLD=63.0316	OALT=C	OID=.	OMAPALT=C	OPOS=45981512
chr1	46078854	46078854	A	G	0.272727	15	55	1	exonic	NASP	.	synonymous SNV	NASP:NM_001195193:exon5:c.A1248G:p.S416S,NASP:NM_152298:exon6:c.A423G:p.S141S,NASP:NM_002482:exon7:c.A1440G:p.S480S	rs2230658	.	.	0.7049	.	0.77	.	.	.	.	.	.	.	.	0	P	.	.	35.822	snp	FAO=15	FDP=55	FR=.	FRO=40	FSAF=8	FSAR=7	FSRF=23	FSRR=17	FWDB=0.00692705	FXX=0.017854	LEN=1	MLLD=219.044	OALT=G	OID=.	OMAPALT=G	OPOS=46078854
chr1	46078884	46078884	C	T	0.254545	14	55	2	exonic	NASP	.	synonymous SNV	NASP:NM_001195193:exon5:c.C1278T:p.T426T,NASP:NM_152298:exon6:c.C453T:p.T151T,NASP:NM_002482:exon7:c.C1470T:p.T490T	rs2230659	.	.	0.7049	.	0.77	.	.	.	.	.	.	.	.	0	P	.	.	31.6752	snp	FAO=14	FDP=54	FR=.	FRO=40	FSAF=7	FSAR=7	FSRF=22	FSRR=18	FWDB=-0.0374362	FXX=0.0181785	LEN=1	MLLD=187.181	OALT=T	OID=.	OMAPALT=T	OPOS=46078884
chr1	46080947	46080947	A	C	0.304878	50	164	1	intronic	NASP	.	.	.	rs1972410	.	.	0.708	.	0.78	.	.	.	.	.	.	.	.	.	.	.	.	115.447	snp	FAO=50	FDP=164	FR=.	FRO=114	FSAF=22	FSAR=28	FSRF=49	FSRR=65	FWDB=0.0136486	FXX=0	LEN=1	MLLD=188.744	OALT=C	OID=.	OMAPALT=C	OPOS=46080947
chr1	46081940	46081940	T	A	0.983607	60	61	2	intronic	NASP	.	.	.	rs2356581	.	.	0.9579	.	1	.	.	.	.	.	.	.	.	.	.	.	.	552.332	snp	FAO=60	FDP=61	FR=.	FRO=1	FSAF=33	FSAR=27	FSRF=1	FSRR=0	FWDB=-0.00472349	FXX=0	LEN=1	MLLD=236.305	OALT=A	OID=.	OMAPALT=A	OPOS=46081940
chr1	46081960	46081960	C	T	0.220339	13	59	1	intronic	NASP	.	.	.	rs2253862	.	.	0.708	.	0.78	.	.	.	.	.	.	.	.	.	.	.	.	23.307	snp	FAO=13	FDP=59	FR=.	FRO=46	FSAF=9	FSAR=4	FSRF=24	FSRR=22	FWDB=0.00101454	FXX=0	LEN=1	MLLD=192.288	OALT=T	OID=.	OMAPALT=T	OPOS=46081960
chr1	46082431	46082431	C	A	0.267123	39	146	3	intronic	NASP	.	.	.	rs2991988	.	.	0.7049	.	0.75	.	.	.	.	.	.	.	.	.	.	.	.	74.7594	snp	FAO=39	FDP=146	FR=.	FRO=107	FSAF=20	FSAR=19	FSRF=52	FSRR=55	FWDB=-0.00869843	FXX=0	LEN=1	MLLD=198.508	OALT=A	OID=.	OMAPALT=A	OPOS=46082431
chr1	46083706	46083706	C	G	0.318898	81	254	1	intronic	NASP	.	.	.	rs41310432	.	.	0.2261	.	0.42	.	.	.	.	.	.	.	.	.	.	.	.	192.673	snp	FAO=81	FDP=254	FR=.	FRO=173	FSAF=51	FSAR=30	FSRF=103	FSRR=70	FWDB=-0.0140081	FXX=0	LEN=1	MLLD=72.0995	OALT=G	OID=.	OMAPALT=G	OPOS=46083706
chr1	46086077	46086077	C	T	0.248705	48	193	1	exonic	CCDC17	.	nonsynonymous SNV	CCDC17:NM_001114938:exon13:c.G1739A:p.S580N,CCDC17:NM_001190182:exon13:c.G1712A:p.S571N	rs3014246	.	.	0.7073	.	0.78	.	.	0.79	T	0.001	B	.	.	1	P	2.25	T	86.5747	snp	FAO=50	FDP=195	FR=.	FRO=145	FSAF=23	FSAR=27	FSRF=63	FSRR=82	FWDB=-0.00998964	FXX=0	LEN=1	MLLD=157.298	OALT=T	OID=.	OMAPALT=T	OPOS=46086077
chr1	46086913	46086913	C	T	0.264151	14	53	1	intronic	CCDC17	.	.	.	rs3014245	.	.	0.71	.	0.81	.	.	.	.	.	.	.	.	.	.	.	.	32.6293	snp	FAO=14	FDP=53	FR=.	FRO=39	FSAF=5	FSAR=9	FSRF=8	FSRR=31	FWDB=-0.0989772	FXX=0	LEN=1	MLLD=68.7644	OALT=T	OID=.	OMAPALT=T	OPOS=46086913
chr1	46087577	46087577	G	A	0.354331	45	127	2	exonic	CCDC17	.	nonsynonymous SNV	CCDC17:NM_001114938:exon8:c.C1058T:p.P353L,CCDC17:NM_001190182:exon8:c.C1031T:p.P344L	rs3014242	.	.	0.7055	.	0.78	.	.	1	T	0.14	B	0.001	N	0	P	1.97	T	129.145	snp	FAO=45	FDP=128	FR=.	FRO=83	FSAF=27	FSAR=18	FSRF=51	FSRR=32	FWDB=0.00673258	FXX=0	LEN=1	MLLD=320.54	OALT=A	OID=.	OMAPALT=A	OPOS=46087577
chr1	46089225	46089225	C	G	0.354839	33	93	1	intronic	CCDC17	.	.	.	rs3014240	.	.	.	.	0.83	.	.	.	.	.	.	.	.	.	.	.	.	98.8932	snp	FAO=33	FDP=93	FR=.	FRO=60	FSAF=16	FSAR=17	FSRF=18	FSRR=42	FWDB=0.0162441	FXX=0	LEN=1	MLLD=209.187	OALT=G	OID=.	OMAPALT=G	OPOS=46089225
chr1	46094027	46094027	A	G	0.682243	73	107	1	exonic	GPBP1L1	.	synonymous SNV	GPBP1L1:NM_021639:exon13:c.T1326C:p.S442S	rs1250	.	.	0.2948	.	0.4	.	.	.	.	.	.	.	.	.	.	.	.	450.709	snp	FAO=74	FDP=108	FR=.	FRO=34	FSAF=41	FSAR=33	FSRF=19	FSRR=15	FWDB=0.00601385	FXX=0	LEN=1	MLLD=65.8847	OALT=G	OID=.	OMAPALT=G	OPOS=46094027
chr1	46095272	46095272	T	C	0.534161	86	161	3	exonic	GPBP1L1	.	synonymous SNV	GPBP1L1:NM_021639:exon12:c.A1248G:p.K416K	rs1135812	.	.	0.2963	.	0.41	.	.	.	.	.	.	.	.	.	.	.	.	399.85	snp	FAO=86	FDP=161	FR=.	FRO=75	FSAF=41	FSAR=45	FSRF=33	FSRR=42	FWDB=0.0242919	FXX=0.00617246	LEN=1	MLLD=58.5065	OALT=C	OID=.	OMAPALT=C	OPOS=46095272
chr1	46195375	46195375	T	C	0.678899	148	218	3	exonic	IPP	.	nonsynonymous SNV	IPP:NM_001145349:exon4:c.A791G:p.K264R,IPP:NM_005897:exon4:c.A791G:p.K264R	rs28375469	.	.	0.296	.	0.41	.	.	0.04	D	0.006	B	0	D	0	P	-0.63	T	883.775	snp	FAO=148	FDP=218	FR=.	FRO=70	FSAF=88	FSAR=60	FSRF=36	FSRR=34	FWDB=0.000589371	FXX=0	LEN=1	MLLD=296.273	OALT=C	OID=.	OMAPALT=C	OPOS=46195375
chr1	46206540	46206540	A	G	0.672269	80	119	2	intronic	IPP	.	.	.	rs28507722	.	.	0.2958	.	0.41	.	.	.	.	.	.	.	.	.	.	.	.	478.445	snp	FAO=80	FDP=119	FR=.	FRO=39	FSAF=40	FSAR=40	FSRF=21	FSRR=18	FWDB=-0.0354097	FXX=0	LEN=1	MLLD=70.0882	OALT=G	OID=.	OMAPALT=G	OPOS=46206540
chr1	46496709	46496709	A	G	1	240	240	1	exonic	MAST2	.	synonymous SNV	MAST2:NM_015112:exon23:c.A2739G:p.S913S	rs925524	.	.	0.7187	.	0.75	.	.	.	.	.	.	.	.	.	.	.	.	2313.54	snp	FAO=240	FDP=240	FR=.	FRO=0	FSAF=125	FSAR=115	FSRF=0	FSRR=0	FWDB=-0.0163001	FXX=0	LEN=1	MLLD=113.411	OALT=G	OID=.	OMAPALT=G	OPOS=46496709
chr1	46498375	46498375	A	G	1	163	163	1	exonic	MAST2	.	synonymous SNV	MAST2:NM_015112:exon26:c.A3522G:p.V1174V	rs1622208	.	.	0.71	.	0.76	.	.	.	.	.	.	.	.	.	.	.	.	1555.72	snp	FAO=163	FDP=163	FR=.	FRO=0	FSAF=107	FSAR=56	FSRF=0	FSRR=0	FWDB=0.00678181	FXX=0	LEN=1	MLLD=95.8096	OALT=G	OID=.	OMAPALT=G	OPOS=46498375
chr1	46500613	46500613	T	C	1	224	224	2	exonic	MAST2	.	synonymous SNV	MAST2:NM_015112:exon29:c.T4272C:p.T1424T	rs17855317	.	.	0.2603	.	0.31	.	.	.	.	.	.	.	.	.	.	.	.	2144.05	snp	FAO=224	FDP=224	FR=.	FRO=0	FSAF=117	FSAR=107	FSRF=0	FSRR=0	FWDB=-0.0109178	FXX=0	LEN=1	MLLD=63.419	OALT=C	OID=.	OMAPALT=C	OPOS=46500613
chr1	46511487	46511487	G	C	1	83	83	1	intronic	PIK3R3	.	.	.	rs2297883	.	.	.	.	0.73	.	.	.	.	.	.	.	.	.	.	.	.	786.118	snp	FAO=83	FDP=83	FR=.	FRO=0	FSAF=42	FSAR=41	FSRF=0	FSRR=0	FWDB=0.0624874	FXX=0	LEN=1	MLLD=66.3484	OALT=C	OID=.	OMAPALT=C	OPOS=46511487
chr1	46521517	46521517	G	A	0.993902	163	164	1	exonic	PIK3R3	.	synonymous SNV	PIK3R3:NM_001303427:exon7:c.C1029T:p.S343S,PIK3R3:NM_003629:exon7:c.C891T:p.S297S,PIK3R3:NM_001114172:exon8:c.C891T:p.S297S,PIK3R3:NM_001303428:exon8:c.C942T:p.S314S	rs785468	.	.	0.7077	.	0.75	.	.	.	.	.	.	.	.	.	.	.	.	1532.43	snp	FAO=162	FDP=162	FR=.	FRO=0	FSAF=91	FSAR=71	FSRF=0	FSRR=0	FWDB=-0.00324798	FXX=0.0181807	LEN=1	MLLD=254.684	OALT=A	OID=.	OMAPALT=A	OPOS=46521517
chr1	46521559	46521559	A	T	0.98773	161	163	1	exonic	PIK3R3	.	nonsynonymous SNV	PIK3R3:NM_001303427:exon7:c.T987A:p.N329K,PIK3R3:NM_003629:exon7:c.T849A:p.N283K,PIK3R3:NM_001114172:exon8:c.T849A:p.N283K,PIK3R3:NM_001303428:exon8:c.T900A:p.N300K	rs785467	.	.	0.7081	.	0.75	.	.	1	T	0	B	0	N	0	P	1.75	T	1492.82	snp	FAO=160	FDP=160	FR=.	FRO=0	FSAF=86	FSAR=74	FSRF=0	FSRR=0	FWDB=-0.012331	FXX=0.0184038	LEN=1	MLLD=204.463	OALT=T	OID=.	OMAPALT=T	OPOS=46521559
chr1	46655100	46655100	T	C	0.618557	120	194	1	intronic	POMGNT1	.	.	.	rs113174528	.	.	0.0167	.	0.15	.	.	.	.	.	.	.	.	.	.	.	.	672.033	snp	FAO=122	FDP=193	FR=.	FRO=71	FSAF=55	FSAR=67	FSRF=37	FSRR=34	FWDB=-0.0171252	FXX=0.0102559	LEN=1	MLLD=81.793	OALT=C	OID=.	OMAPALT=C	OPOS=46655100
chr1	46655158	46655158	T	C	1	210	210	1	exonic	POMGNT1	.	nonsynonymous SNV	POMGNT1:NM_001290129:exon20:c.A1801G:p.M601V,POMGNT1:NM_001290130:exon20:c.A1438G:p.M480V,POMGNT1:NM_001243766:exon21:c.A1867G:p.M623V,POMGNT1:NM_017739:exon21:c.A1867G:p.M623V	rs6659553	CLINSIG=non-pathogenic;CLNDBN=not_specified;CLNREVSTAT=no_assertion_criteria_provided;CLNACC=RCV000153758.2;CLNDSDB=MedGen;CLNDSDBID=CN169374	.	0.9994	.	1	.	.	1	T	0	B	0	N	0	P	-1.76	D	2024.76	snp	FAO=210	FDP=210	FR=.	FRO=0	FSAF=95	FSAR=115	FSRF=0	FSRR=0	FWDB=0.016446	FXX=0	LEN=1	MLLD=230.519	OALT=C	OID=.	OMAPALT=C	OPOS=46655158
chr1	46655495	46655495	G	T	0.771429	54	70	4	intronic	POMGNT1	.	.	.	rs78405727	.	.	0.0169	.	0.14	.	.	.	.	.	.	.	.	.	.	.	.	381.764	snp	FAO=55	FDP=71	FR=.	FRO=16	FSAF=36	FSAR=19	FSRF=12	FSRR=4	FWDB=-0.0378869	FXX=0	LEN=1	MLLD=51.0998	OALT=T	OID=.	OMAPALT=T	OPOS=46655495
chr1	46659104	46659104	T	C	0.601942	124	206	1	intronic	POMGNT1	.	.	.	rs7527668	.	.	0.3486	.	0.46	.	.	.	.	.	.	.	.	.	.	.	.	672.681	snp	FAO=127	FDP=208	FR=.	FRO=81	FSAF=68	FSAR=59	FSRF=48	FSRR=33	FWDB=0.0220505	FXX=0	LEN=1	MLLD=256.032	OALT=C	OID=.	OMAPALT=C	OPOS=46659104
chr1	46659363	46659363	T	C	0.599338	181	302	2	intronic	POMGNT1	.	.	.	rs7527935	.	.	0.356	.	0.44	.	.	.	.	.	.	.	.	.	.	.	.	964.547	snp	FAO=183	FDP=301	FR=.	FRO=118	FSAF=72	FSAR=111	FSRF=62	FSRR=56	FWDB=0.0213011	FXX=0.00331115	LEN=1	MLLD=288.823	OALT=C	OID=.	OMAPALT=C	OPOS=46659363
chr1	46660295	46660295	T	C	0.730159	46	63	3	exonic	POMGNT1	.	synonymous SNV	POMGNT1:NM_001290129:exon7:c.A615G:p.K205K,POMGNT1:NM_001290130:exon7:c.A252G:p.K84K,POMGNT1:NM_001243766:exon8:c.A681G:p.K227K,POMGNT1:NM_017739:exon8:c.A681G:p.K227K	rs2292487	.	.	0.3488	.	0.44	.	.	0.17	T	.	.	.	.	0	P	.	.	293.267	snp	FAO=46	FDP=64	FR=.	FRO=18	FSAF=24	FSAR=22	FSRF=7	FSRR=11	FWDB=-0.0810692	FXX=0.0153822	LEN=1	MLLD=52.4178	OALT=C	OID=.	OMAPALT=C	OPOS=46660295
chr1	46662609	46662609	A	C	0.601156	104	173	2	intronic	POMGNT1	.	.	.	rs41309197	.	.	0.017	.	0.094	.	.	.	.	.	.	.	.	.	.	.	.	562.866	snp	FAO=106	FDP=173	FR=.	FRO=67	FSAF=36	FSAR=70	FSRF=33	FSRR=34	FWDB=0.0039831	FXX=0	LEN=1	MLLD=66.8008	OALT=C	OID=.	OMAPALT=C	OPOS=46662609
chr1	46726609	46726609	G	T	0.339768	88	259	2	exonic	RAD54L	.	nonsynonymous SNV	RAD54L:NM_003579:exon7:c.G688T:p.V230F,RAD54L:NM_001142548:exon8:c.G688T:p.V230F	.	.	.	.	.	.	.	.	1	T	0.019	B	0	D	1	D	-2.87	D	229.648	snp	FAO=88	FDP=259	FR=.	FRO=171	FSAF=55	FSAR=33	FSRF=94	FSRR=77	FWDB=-0.00756428	FXX=0	LEN=1	MLLD=65.0697	OALT=T	OID=.	OMAPALT=T	OPOS=46726609
chr1	46782192	46782192	A	G	0.659306	209	317	2	intronic	UQCRH	.	.	.	rs17102133	.	.	0.0178	.	0.11	.	.	.	.	.	.	.	.	.	.	.	.	1215.35	snp	FAO=210	FDP=317	FR=.	FRO=107	FSAF=79	FSAR=131	FSRF=43	FSRR=64	FWDB=0.0243961	FXX=0	LEN=1	MLLD=67.0189	OALT=G	OID=.	OMAPALT=G	OPOS=46782192
chr1	46810530	46810530	A	G	0.708333	34	48	1	exonic	NSUN4	.	nonsynonymous SNV	NSUN4:NM_001256127:exon2:c.A4G:p.T2A,NSUN4:NM_001256128:exon2:c.A4G:p.T2A,NSUN4:NM_199044:exon2:c.A151G:p.T51A	rs3737744	.	.	0.3313	.	0.52	.	.	0.5	T	0.004	B	0	D	0.002	P	2.54	T	210.65	snp	FAO=33	FDP=47	FR=.	FRO=14	FSAF=10	FSAR=23	FSRF=7	FSRR=7	FWDB=-0.0509078	FXX=0.020829	LEN=1	MLLD=89.0506	OALT=G	OID=.	OMAPALT=G	OPOS=46810530
chr1	46810670	46810670	T	C	0.462264	49	106	4	exonic	NSUN4	.	synonymous SNV	NSUN4:NM_001256127:exon2:c.T144C:p.D48D,NSUN4:NM_001256128:exon2:c.T144C:p.D48D,NSUN4:NM_199044:exon2:c.T291C:p.D97D	rs17361763	.	.	0.2899	.	0.31	.	.	.	.	.	.	.	.	.	.	.	.	192.797	snp	FAO=49	FDP=109	FR=.	FRO=60	FSAF=33	FSAR=16	FSRF=33	FSRR=27	FWDB=-0.0055102	FXX=0.00909008	LEN=1	MLLD=242.525	OALT=C	OID=.	OMAPALT=C	OPOS=46810670
chr1	46810842	46810842	C	T	0.427273	47	110	1	intronic	NSUN4	.	.	.	rs6684274	.	.	0.2897	.	0.31	.	.	.	.	.	.	.	.	.	.	.	.	173.553	snp	FAO=47	FDP=110	FR=.	FRO=63	FSAF=28	FSAR=19	FSRF=24	FSRR=39	FWDB=-0.080662	FXX=0	LEN=1	MLLD=66.6515	OALT=T	OID=.	OMAPALT=T	OPOS=46810842
chr1	46827214	46827214	A	C	0.991837	243	245	2	intronic	NSUN4	.	.	.	rs324414	.	.	0.9797	.	1	.	.	.	.	.	.	.	.	.	.	.	.	2303.53	snp	FAO=244	FDP=244	FR=.	FRO=0	FSAF=137	FSAR=107	FSRF=0	FSRR=0	FWDB=-0.0423391	FXX=0.00408147	LEN=1	MLLD=70.2652	OALT=C	OID=.	OMAPALT=C	OPOS=46827214
chr1	46827485	46827485	C	T	0.232558	20	86	4	exonic	NSUN4	.	synonymous SNV	NSUN4:NM_001256127:exon6:c.C975T:p.P325P,NSUN4:NM_001256128:exon6:c.C975T:p.P325P,NSUN4:NM_199044:exon6:c.C1122T:p.P374P	rs1053624	.	.	0.2899	.	0.31	.	.	.	.	.	.	.	.	.	.	.	.	34.4194	snp	FAO=20	FDP=86	FR=.	FRO=66	FSAF=10	FSAR=10	FSRF=35	FSRR=31	FWDB=-0.0191821	FXX=0	LEN=1	MLLD=206.161	OALT=T	OID=.	OMAPALT=T	OPOS=46827485
chr1	46871986	46871986	T	C	1	186	186	1	exonic	FAAH	.	synonymous SNV	FAAH:NM_001441:exon7:c.T897C:p.C299C	rs324419	.	.	0.837	.	1	.	.	.	.	.	.	.	.	.	.	.	.	1782.53	snp	FAO=186	FDP=186	FR=.	FRO=0	FSAF=98	FSAR=88	FSRF=0	FSRR=0	FWDB=0.0179312	FXX=0	LEN=1	MLLD=64.1696	OALT=C	OID=.	OMAPALT=C	OPOS=46871986
chr1	46976837	46976837	C	T	1	28	28	5	exonic	DMBX1	.	synonymous SNV	DMBX1:NM_147192:exon3:c.C579T:p.P193P,DMBX1:NM_172225:exon3:c.C564T:p.P188P	rs1886116	.	.	0.4361	.	0.44	.	.	.	.	.	.	.	.	.	.	.	.	267.063	snp	FAO=28	FDP=28	FR=.	FRO=0	FSAF=9	FSAR=19	FSRF=0	FSRR=0	FWDB=-0.0136788	FXX=0	LEN=1	MLLD=133.715	OALT=T	OID=.	OMAPALT=T	OPOS=46976837
chr1	47013364	47013364	T	C	1	16	16	1	ncRNA_intronic	MKNK1-AS1	.	.	.	rs1258041	.	.	0.9966	.	1	.	.	.	.	.	.	.	.	.	.	.	.	147.376	snp	FAO=16	FDP=16	FR=.	FRO=0	FSAF=11	FSAR=5	FSRF=0	FSRR=0	FWDB=0.00211383	FXX=0	LEN=1	MLLD=76.0298	OALT=C	OID=.	OMAPALT=C	OPOS=47013364
chr1	47108828	47108828	T	C	0.986842	75	76	1	intronic	ATPAF1	.	.	.	rs736188	.	.	0.9946	.	0.99	.	.	.	.	.	.	.	.	.	.	.	.	705.978	snp	FAO=76	FDP=76	FR=.	FRO=0	FSAF=34	FSAR=42	FSRF=0	FSRR=0	FWDB=-0.00174836	FXX=0	LEN=1	MLLD=80.563	OALT=C	OID=.	OMAPALT=C	OPOS=47108828
chr1	47138444	47138444	C	T	1	136	136	1	intronic	TEX38	.	.	.	rs616249	.	.	.	.	1	.	.	.	.	.	.	.	.	.	.	.	.	1301.32	snp	FAO=136	FDP=136	FR=.	FRO=0	FSAF=77	FSAR=59	FSRF=0	FSRR=0	FWDB=-0.0141216	FXX=0	LEN=1	MLLD=239.221	OALT=T	OID=.	OMAPALT=T	OPOS=47138444
chr1	47264802	47264802	G	C	0.214286	30	140	3	exonic	CYP4B1	.	nonsynonymous SNV	CYP4B1:NM_000779:exon1:c.G49C:p.A17P,CYP4B1:NM_001099772:exon1:c.G49C:p.A17P	.	.	.	.	.	.	.	.	0.08	T	0.999	D	0	N	1	D	-0.53	T	39.9561	snp	FAO=30	FDP=140	FR=.	FRO=110	FSAF=12	FSAR=18	FSRF=54	FSRR=56	FWDB=-0.0229494	FXX=0	LEN=1	MLLD=58.7771	OALT=C	OID=.	OMAPALT=C	OPOS=47264802
chr1	47395803	47395803	T	A	0.352941	102	289	1	exonic	CYP4A11	.	nonsynonymous SNV	CYP4A11:NM_000778:exon12:c.A1544T:p.D515V	.	.	.	.	.	.	.	.	0	D	0.005	B	.	.	1	N	-0.48	T	279.283	snp	FAO=102	FDP=289	FR=.	FRO=187	FSAF=56	FSAR=46	FSRF=86	FSRR=101	FWDB=0.0124666	FXX=0	LEN=1	MLLD=189.173	OALT=A	OID=.	OMAPALT=A	OPOS=47395803
chr1	47395973	47395973	G	A	1	225	225	1	exonic	CYP4A11	.	synonymous SNV	CYP4A11:NM_000778:exon12:c.C1374T:p.I458I	rs1126743	.	.	0.7812	.	0.78	.	.	.	.	.	.	.	.	.	.	.	.	2155.65	snp	FAO=225	FDP=225	FR=.	FRO=0	FSAF=87	FSAR=138	FSRF=0	FSRR=0	FWDB=0.010959	FXX=0	LEN=1	MLLD=85.7617	OALT=A	OID=.	OMAPALT=A	OPOS=47395973
chr1	47398743	47398743	G	C	1	217	217	1	intronic	CYP4A11	.	.	.	rs3890011	.	.	0.781	.	0.78	.	.	.	.	.	.	.	.	.	.	.	.	2073.92	snp	FAO=216	FDP=216	FR=.	FRO=0	FSAF=98	FSAR=118	FSRF=0	FSRR=0	FWDB=0.0136831	FXX=0.00460808	LEN=1	MLLD=76.698	OALT=C	OID=.	OMAPALT=C	OPOS=47398743
chr1	47495822	47495822	C	T	0.611111	77	126	1	intronic	CYP4X1	.	.	.	rs12141009	.	.	0.2347	.	0.69	.	.	.	.	.	.	.	.	.	.	.	.	413.132	snp	FAO=77	FDP=126	FR=.	FRO=49	FSAF=33	FSAR=44	FSRF=18	FSRR=31	FWDB=-0.00824291	FXX=0	LEN=1	MLLD=246.246	OALT=T	OID=.	OMAPALT=T	OPOS=47495822
chr1	47571902	47571902	C	T	0.5625	9	16	1	exonic	CYP4Z1	.	synonymous SNV	CYP4Z1:NM_178134:exon9:c.C1170T:p.I390I	rs4926802	.	.	0.3264	.	0.96	.	.	.	.	.	.	.	.	.	.	.	.	49.8959	snp	FAO=9	FDP=16	FR=.	FRO=7	FSAF=2	FSAR=7	FSRF=4	FSRR=3	FWDB=-0.00559533	FXX=0	LEN=1	MLLD=325.945	OALT=T	OID=.	OMAPALT=T	OPOS=47571902
chr1	47571905	47571905	C	T	0.5	8	16	2	exonic	CYP4Z1	.	synonymous SNV	CYP4Z1:NM_178134:exon9:c.C1173T:p.T391T	rs28463559	.	.	.	.	0.96	.	.	.	.	.	.	.	.	.	.	.	.	41.0695	snp	FAO=8	FDP=16	FR=.	FRO=8	FSAF=2	FSAR=6	FSRF=4	FSRR=4	FWDB=-0.0313853	FXX=0	LEN=1	MLLD=55.3194	OALT=T	OID=.	OMAPALT=T	OPOS=47571905
[truncated: 35,299 more rows]
[truncated: 18 more columns]

## Sheet: Cisplatin candidates
Chr	Start	End	Ref	Alt	Allele frequency	Allele count	Depth	Homopolymer length	Func.refGene	Gene.refGene	GeneDetail.refGene	ExonicFunc.refGene	AAChange.refGene	avsnp142	clinvar_20150629	Type
[truncated: 231 more rows]

[truncated: 1 more sheets: TCGA SMG]
