# Supplementary material for: Distinctive mutational spectrum and karyotype disruption in long-term cisplatin-treated urothelial carcinoma cell lines
Source: Sci Rep. 2019 Oct 9;9:14476. doi: 10.1038/s41598-019-50891-w (PMC6785536; doi:10.1038/s41598-019-50891-w)
Supplement: Supplementary file 10 — Suppl Table 9 [file 41598_2019_50891_MOESM10_ESM.xlsx]

## Sheet: Unique in RT-112-LTT
Chr	Start	End	Ref	Alt	Allele frequency	Allele count	Depth	Homopolymer length	Func.refGene	Gene.refGene	GeneDetail.refGene	ExonicFunc.refGene	AAChange.refGene	avsnp142	clinvar_20150629	cosmic70	esp6500siv2_ea	EUR.sites.2015_08	PopFreqMax	targetScanS	gwasCatalog	SIFT_score	SIFT_pred	Polyphen2_HDIV_score	Polyphen2_HDIV_pred	LRT_score	LRT_pred	MutationTaster_score	MutationTaster_pred	FATHMM_score	FATHMM_pred	Quality	Type
chr1	865742	865742	A	T	0.34	34	100	2	intronic	SAMD11	.	.	.	.	.	.	.	.	.	.	.	.	.	.	.	.	.	.	.	.	.	97.49	snp	FAO=34	FDP=99	FR=.	FRO=65	FSAF=17	FSAR=17	FSRF=39	FSRR=26	FWDB=-0.0246074	FXX=0.009999	LEN=1	MLLD=200.193	PB=0.5	PBP=1	QD=3.93902	RBI=0.0253491
chr1	874779	874826	CCTCCCCAGCCACGGTGAGGACCCACCCTGGCATGATCCCCCTCATCA	-	0.533333	72	135	0	exonic	SAMD11	.	nonframeshift deletion	SAMD11:NM_152486:exon7:c.645_692del:p.215_231del	rs568340123	.	ID=COSM1344642;OCCURENCE=2(large_intestine)	.	.	.	.	.	.	.	.	.	.	.	.	.	.	.	50	del	.	.	.	.	.	.	.	.	.	.	LEN=48	.	.	.	.	.
chr1	889464	889464	T	A	0.390625	25	64	1	splicing	NOC2L	NM_015658:exon7:c.699-2A>T	.	.	.	.	.	.	.	.	.	.	.	.	.	.	.	.	1	D	.	.	86.79	snp	FAO=25	FDP=64	FR=.	FRO=39	FSAF=14	FSAR=11	FSRF=15	FSRR=24	FWDB=0.0168442	FXX=0	LEN=1	MLLD=85.6047	PB=0.5	PBP=1	QD=5.42433	RBI=0.0343334
chr1	909309	909309	T	C	1	63	63	1	exonic	PLEKHN1	.	nonsynonymous SNV	PLEKHN1:NM_001160184:exon13:c.T1426C:p.S476P,PLEKHN1:NM_032129:exon14:c.T1531C:p.S511P	rs3829738	.	.	0.1704	.	0.35	.	.	0.3	T	0.001	B	0.668	N	1	P	0.6	T	593.89	snp	FAO=63	FDP=63	FR=.	FRO=0	FSAF=34	FSAR=29	FSRF=0	FSRR=0	FWDB=0.00991473	FXX=0	LEN=1	MLLD=331.758	PB=0.5	PBP=1	QD=37.7073	RBI=0.0264592
chr1	949608	949608	G	A	1	129	129	1	exonic	ISG15	.	nonsynonymous SNV	ISG15:NM_005101:exon2:c.G248A:p.S83N	rs1921	.	.	0.3949	.	0.48	.	.	0	D	0.01	B	0.001	N	1	P	1.59	T	1249.34	snp	FAO=131	FDP=131	FR=.	FRO=0	FSAF=75	FSAR=56	FSRF=0	FSRR=0	FWDB=0.0102199	FXX=0	LEN=1	MLLD=243.585	PB=0.5	PBP=1	QD=38.1479	RBI=0.0239583
chr1	982714	982714	G	A	0.2	9	45	2	exonic	AGRN	.	synonymous SNV	AGRN:NM_198576:exon20:c.G3396A:p.K1132K	.	.	.	.	.	.	.	.	.	.	.	.	.	.	.	.	.	.	16	snp	FAO=9	FDP=45	FR=.	FRO=36	FSAF=1	FSAR=8	FSRF=16	FSRR=20	FWDB=-0.0775286	FXX=0	LEN=1	MLLD=52.7627	PB=0.5	PBP=1	QD=1.42184	RBI=0.110435
chr1	990380	990380	C	T	1	14	14	1	UTR3	AGRN	NM_198576:c.*19C>T,NM_001305275:c.*19C>T	.	.	rs3121561	.	.	0.2722	.	0.56	.	.	.	.	.	.	.	.	.	.	.	.	125.84	snp	FAO=14	FDP=14	FR=.	FRO=0	FSAF=7	FSAR=7	FSRF=0	FSRR=0	FWDB=0.0536061	FXX=0	LEN=1	MLLD=88.1955	PB=0.5	PBP=1	QD=35.9535	RBI=0.0850424
chr1	990417	990417	T	C	1	12	12	2	UTR3	AGRN	NM_198576:c.*56T>C,NM_001305275:c.*56T>C	.	.	rs2465136	.	.	.	.	0.65	.	.	.	.	.	.	.	.	.	.	.	.	107.82	snp	FAO=12	FDP=12	FR=.	FRO=0	FSAF=5	FSAR=7	FSRF=0	FSRR=0	FWDB=0.0760106	FXX=0	LEN=1	MLLD=254.4	PB=0.5	PBP=1	QD=35.9384	RBI=0.0813572
chr1	1132117	1132117	G	A	0.361111	13	36	6	intronic	TTLL10	.	.	.	.	.	.	.	.	.	.	.	.	.	.	.	.	.	.	.	.	.	45.36	snp	FAO=13	FDP=36	FR=.	FRO=23	FSAF=4	FSAR=9	FSRF=17	FSRR=6	FWDB=0.019165	FXX=0	LEN=1	MLLD=217.817	PB=0.5	PBP=1	QD=5.03944	RBI=0.0241914
chr1	1219372	1219372	C	G	0.495495	55	111	2	exonic	SCNN1D	.	synonymous SNV	SCNN1D:NM_001130413:exon5:c.C366G:p.S122S	.	.	.	.	.	.	.	.	0.02	D	.	.	.	.	1	N	-1.79	D	239.23	snp	FAO=55	FDP=111	FR=.	FRO=56	FSAF=20	FSAR=35	FSRF=29	FSRR=27	FWDB=-0.0206447	FXX=0	LEN=1	MLLD=139.774	PB=0.5	PBP=1	QD=8.62103	RBI=0.0580295
chr1	1223492	1223492	G	A	1	6	6	5	intronic	SCNN1D	.	.	.	.	.	.	.	.	.	.	.	.	.	.	.	.	.	.	.	.	.	49.53	snp	FAO=6	FDP=6	FR=.	FRO=0	FSAF=1	FSAR=5	FSRF=0	FSRR=0	FWDB=0.048224	FXX=0	LEN=1	MLLD=363.917	PB=0.5	PBP=1	QD=33.022	RBI=0.0644908
chr1	1225730	1225730	G	A	0.487395	58	119	5	exonic	SCNN1D	.	nonsynonymous SNV	SCNN1D:NM_001130413:exon13:c.G1742A:p.G581E	.	.	.	.	.	.	.	.	0.03	D	1	D	0	U	1	N	0.06	T	246.47	snp	FAO=58	FDP=119	FR=.	FRO=61	FSAF=40	FSAR=18	FSRF=40	FSRR=21	FWDB=-0.0075423	FXX=0	LEN=1	MLLD=220.289	PB=0.5	PBP=1	QD=8.28473	RBI=0.0261636
chr1	1230192	1230192	C	T	0.495192	103	208	1	exonic	ACAP3	.	synonymous SNV	ACAP3:NM_030649:exon20:c.G1818A:p.L606L	.	.	.	.	.	.	.	.	.	.	.	.	.	.	.	.	.	.	435.82	snp	FAO=103	FDP=208	FR=.	FRO=105	FSAF=50	FSAR=53	FSRF=56	FSRR=49	FWDB=0.0178723	FXX=0	LEN=1	MLLD=307.378	PB=0.5	PBP=1	QD=8.38117	RBI=0.0183402
chr1	1235958	1235958	C	T	0.423077	33	78	2	exonic	ACAP3	.	synonymous SNV	ACAP3:NM_030649:exon6:c.G453A:p.E151E	.	.	.	.	.	.	.	.	.	.	.	.	.	.	.	.	.	.	122.72	snp	FAO=33	FDP=78	FR=.	FRO=45	FSAF=20	FSAR=13	FSRF=24	FSRR=21	FWDB=0.038328	FXX=0	LEN=1	MLLD=61.5332	PB=0.5	PBP=1	QD=6.29352	RBI=0.0713035
chr1	1262346	1262346	A	T	0.4	18	45	1	exonic	CPTP	.	nonsynonymous SNV	CPTP:NM_001029885:exon2:c.A56T:p.Q19L	.	.	.	.	.	.	.	.	0.21	T	0.001	B	0.615	U	0.924	N	.	.	66.69	snp	FAO=18	FDP=45	FR=.	FRO=27	FSAF=16	FSAR=2	FSRF=15	FSRR=12	FWDB=-0.0716251	FXX=0	LEN=1	MLLD=68.9188	PB=0.5	PBP=1	QD=5.92841	RBI=0.0834178
chr1	1266738	1266738	G	A	1	132	132	1	exonic	TAS1R3	.	nonsynonymous SNV	TAS1R3:NM_152228:exon1:c.G13A:p.A5T	rs76755863	.	.	0.0651	.	0.072	.	.	0.44	T	0.079	B	0.696	U	1	N	-2.47	D	1257.2	snp	FAO=132	FDP=132	FR=.	FRO=0	FSAF=77	FSAR=55	FSRF=0	FSRR=0	FWDB=0.0360365	FXX=0	LEN=1	MLLD=269.388	PB=0.5	PBP=1	QD=38.0969	RBI=0.0798788
chr1	1266740	1266740	T	A	0.954545	126	132	1	exonic	TAS1R3	.	synonymous SNV	TAS1R3:NM_152228:exon1:c.T15A:p.A5A	rs141430443	.	.	0.0654	.	0.072	.	.	.	.	.	.	.	.	.	.	.	.	1203.19	snp	FAO=126	FDP=126	FR=.	FRO=0	FSAF=71	FSAR=55	FSRF=0	FSRR=0	FWDB=0.0342469	FXX=0.0454511	LEN=1	MLLD=86.1147	PB=0.5	PBP=1	QD=38.1965	RBI=0.13138
chr1	1273374	1273374	C	T	0.466192	131	281	3	exonic	DVL1	.	nonsynonymous SNV	DVL1:NM_004421:exon14:c.G1622A:p.G541E	.	.	.	.	.	.	.	.	0.25	T	1	D	0	D	1	D	3.48	T	502.49	snp	FAO=129	FDP=278	FR=.	FRO=149	FSAF=53	FSAR=76	FSRF=61	FSRR=88	FWDB=0.0189854	FXX=0.0141839	LEN=1	MLLD=185.208	PB=0.5	PBP=1	QD=7.23001	RBI=0.024268
chr1	1273790	1273790	T	C	0.993056	143	144	1	exonic	DVL1	.	nonsynonymous SNV	DVL1:NM_004421:exon13:c.A1291G:p.T431A	rs140107023	.	.	0.0034	.	0.004	.	.	0.53	T	0.057	B	0.004	N	0.932	D	1.99	T	1347.22	snp	FAO=143	FDP=143	FR=.	FRO=0	FSAF=74	FSAR=69	FSRF=0	FSRR=0	FWDB=0.0458184	FXX=0.00694396	LEN=1	MLLD=71.8945	PB=0.5	PBP=1	QD=37.6845	RBI=0.0460551
chr1	1277180	1277180	G	A	0.490196	25	51	3	exonic	DVL1	.	nonsynonymous SNV	DVL1:NM_004421:exon5:c.C472T:p.R158W	rs572753749	.	.	.	.	0.0001	.	.	0.01	D	1	D	0	D	1	D	3.34	T	119.06	snp	FAO=26	FDP=52	FR=.	FRO=26	FSAF=6	FSAR=20	FSRF=10	FSRR=16	FWDB=0.00653846	FXX=0	LEN=1	MLLD=75.045	PB=0.5	PBP=1	QD=9.15829	RBI=0.0401658
chr1	1425836	1425836	C	T	0.533333	32	60	2	intronic	ATAD3B	.	.	.	.	.	.	.	.	.	.	.	.	.	.	.	.	.	.	.	.	.	138.31	snp	FAO=29	FDP=56	FR=.	FRO=27	FSAF=20	FSAR=9	FSRF=16	FSRR=11	FWDB=0.00865343	FXX=0.0666556	LEN=1	MLLD=249.266	PB=0.5	PBP=1	QD=9.87903	RBI=0.00865387
chr1	1430976	1430976	G	T	0.446721	109	244	4	exonic	ATAD3B	.	nonsynonymous SNV	ATAD3B:NM_031921:exon16:c.G1726T:p.G576W	.	.	.	.	.	.	.	.	0.01	D	0.999	D	0.001	U	1	N	-3.31	D	406.18	snp	FAO=109	FDP=244	FR=.	FRO=135	FSAF=61	FSAR=48	FSRF=83	FSRR=52	FWDB=0.00331899	FXX=0	LEN=1	MLLD=214.58	PB=0.5	PBP=1	QD=6.6586	RBI=0.00447935
chr1	1454410	1454410	G	A	0.6	3	5	5	intronic	ATAD3A	.	.	.	.	.	.	.	.	.	.	.	.	.	.	.	.	.	.	.	.	.	16.46	snp	FAO=3	FDP=5	FR=.	FRO=2	FSAF=1	FSAR=2	FSRF=1	FSRR=1	FWDB=-0.0192484	FXX=0	LEN=1	MLLD=262.101	PB=0.5	PBP=1	QD=13.1649	RBI=0.0240455
chr1	1459227	1459227	G	T	0.566667	17	30	2	exonic	ATAD3A	.	synonymous SNV	ATAD3A:NM_001170535:exon10:c.G972T:p.L324L,ATAD3A:NM_001170536:exon10:c.G735T:p.L245L,ATAD3A:NM_018188:exon10:c.G1116T:p.L372L	.	.	.	.	.	.	.	.	.	.	.	.	.	.	1	D	.	.	92.96	snp	FAO=17	FDP=30	FR=.	FRO=13	FSAF=2	FSAR=15	FSRF=1	FSRR=12	FWDB=-0.0228666	FXX=0	LEN=1	MLLD=65.736	PB=0.5	PBP=1	QD=12.3945	RBI=0.0367859
chr1	1559117	1559117	G	A	0.477273	21	44	5	intronic	MIB2	.	.	.	.	.	.	.	.	0.0016	.	.	.	.	.	.	.	.	.	.	.	.	91.44	snp	FAO=21	FDP=44	FR=.	FRO=23	FSAF=8	FSAR=13	FSRF=9	FSRR=14	FWDB=-0.00630057	FXX=0	LEN=1	MLLD=182.326	PB=0.5	PBP=1	QD=8.31237	RBI=0.0132328
chr1	1663851	1663851	G	C	1	76	76	1	UTR3	SLC35E2	NM_182838:c.*43C>G	.	.	rs2294486	.	.	0.4107	.	0.59	.	.	.	.	.	.	.	.	.	.	.	.	721.69	snp	FAO=76	FDP=76	FR=.	FRO=0	FSAF=54	FSAR=22	FSRF=0	FSRR=0	FWDB=-0.00693239	FXX=0	LEN=1	MLLD=66.6132	PB=0.5	PBP=1	QD=37.9835	RBI=0.078898
chr1	1663861	1663861	G	A	1	88	88	2	UTR3	SLC35E2	NM_182838:c.*33C>T	.	.	rs2294487	.	.	0.4114	.	0.62	.	.	.	.	.	.	.	.	.	.	.	.	834.45	snp	FAO=88	FDP=88	FR=.	FRO=0	FSAF=54	FSAR=34	FSRF=0	FSRR=0	FWDB=-0.0249277	FXX=0	LEN=1	MLLD=53.8888	PB=0.5	PBP=1	QD=37.9297	RBI=0.119866
chr1	1684472	1684472	C	T	1	17	17	1	exonic	NADK	.	synonymous SNV	NADK:NM_001198995:exon10:c.G1116A:p.P372P,NADK:NM_001198993:exon12:c.G1212A:p.P404P,NADK:NM_023018:exon12:c.G1212A:p.P404P,NADK:NM_001198994:exon14:c.G1647A:p.P549P	rs7407	.	.	0.5123	.	0.61	.	.	.	.	.	.	.	.	.	.	.	.	158.92	snp	FAO=17	FDP=17	FR=.	FRO=0	FSAF=2	FSAR=15	FSRF=0	FSRR=0	FWDB=0.0234072	FXX=0	LEN=1	MLLD=60.1879	PB=0.5	PBP=1	QD=37.3927	RBI=0.02916
chr1	1685922	1685943	CCCTGGGACCGAAGTCGCCCCA	-	0.828571	87	105	3	intronic	NADK	.	.	.	rs139385870	.	.	.	.	.	.	.	.	.	.	.	.	.	.	.	.	.	539.4	del	FAO=91	FDP=91	FR=.	FRO=0	FSAF=69	FSAR=22	FSRF=0	FSRR=0	FWDB=0.0277564	FXX=0.133321	LEN=22	MLLD=469.436	PB=0.5	PBP=1	QD=23.7101	RBI=0.0399422
chr1	1718768	1718768	C	G	0.375	30	80	1	UTR3	GNB1	NM_002074:c.*2G>C,NM_001282538:c.*2G>C,NM_001282539:c.*2G>C	.	.	.	.	.	.	.	.	.	.	.	.	.	.	.	.	.	.	.	.	113.99	snp	FAO=33	FDP=83	FR=.	FRO=50	FSAF=19	FSAR=14	FSRF=28	FSRR=22	FWDB=0.0193599	FXX=0	LEN=1	MLLD=209.016	PB=0.5	PBP=1	QD=5.49333	RBI=0.031789
chr1	1846765	1846765	G	A	0.987342	156	158	3	intronic	CALML6	.	.	.	rs2247560	.	.	0.4881	.	0.6	.	.	.	.	.	.	.	.	.	.	.	.	1464.63	snp	FAO=156	FDP=156	FR=.	FRO=0	FSAF=63	FSAR=93	FSRF=0	FSRR=0	FWDB=0.00567948	FXX=0.0126574	LEN=1	MLLD=238.8	PB=0.5	PBP=1	QD=37.5547	RBI=0.0219949
chr1	1848109	1848109	G	C	0.977273	129	132	1	intronic	CALML6	.	.	.	rs2803296	.	.	.	.	0.66	.	.	.	.	.	.	.	.	.	.	.	.	1179.95	snp	FAO=129	FDP=132	FR=.	FRO=3	FSAF=52	FSAR=77	FSRF=3	FSRR=0	FWDB=0.0590722	FXX=0	LEN=1	MLLD=119.372	PB=0.5	PBP=1	QD=35.7562	RBI=0.069474
chr1	1848145	1848145	G	A	0.436975	52	119	4	intronic	CALML6	.	.	.	.	.	.	.	.	.	.	.	.	.	.	.	.	.	.	.	.	.	195.44	snp	FAO=52	FDP=119	FR=.	FRO=67	FSAF=18	FSAR=34	FSRF=21	FSRR=46	FWDB=-0.0134067	FXX=0	LEN=1	MLLD=156.138	PB=0.5	PBP=1	QD=6.56954	RBI=0.0218832
chr1	1848756	1848756	C	T	1	5	5	3	downstream	CALML6,TMEM52	.	.	.	.	.	.	.	.	.	.	.	.	.	.	.	.	.	.	.	.	.	38.35	snp	FAO=5	FDP=5	FR=.	FRO=0	FSAF=0	FSAR=5	FSRF=0	FSRR=0	FWDB=0	FXX=0	LEN=1	MLLD=262.293	PB=0.5	PBP=1	QD=30.6765	RBI=0.0753518
chr1	1849529	1849529	A	G	1	115	115	1	exonic	TMEM52	.	nonsynonymous SNV	TMEM52:NM_178545:exon5:c.T422C:p.M141T	rs28640257	.	.	0.4986	.	0.56	.	.	0.52	T	0.01	B	0.012	N	1	P	1.49	T	1096.95	snp	FAO=115	FDP=115	FR=.	FRO=0	FSAF=70	FSAR=45	FSRF=0	FSRR=0	FWDB=-0.018236	FXX=0	LEN=1	MLLD=162.457	PB=0.5	PBP=1	QD=38.1548	RBI=0.0534451
chr1	1850428	1850428	A	G	1	39	39	1	intronic	TMEM52	.	.	.	rs2295363	.	.	.	.	0.64	.	.	.	.	.	.	.	.	.	.	.	.	375.71	snp	FAO=39	FDP=39	FR=.	FRO=0	FSAF=20	FSAR=19	FSRF=0	FSRR=0	FWDB=0.00312909	FXX=0	LEN=1	MLLD=153.961	PB=0.5	PBP=1	QD=38.5341	RBI=0.00986853
chr1	1850628	1850636	AGCGGCAGG	-	0.854545	47	55	1	exonic	TMEM52	.	nonframeshift deletion	TMEM52:NM_178545:exon1:c.69_77del:p.23_26del	rs575852588	.	ID=COSM1167507;OCCURENCE=1(NS),1(haematopoietic_and_lymphoid_tissue)	0.348	.	0.51	.	.	.	.	.	.	.	.	.	.	.	.	192.25	del	FAO=48	FDP=58	FR=.	FRO=10	FSAF=22	FSAR=26	FSRF=6	FSRR=4	FWDB=0.0136429	FXX=0.0169463	LEN=9	MLLD=265.432	PB=0.5	PBP=1	QD=13.2584	RBI=0.0349747
chr1	1904415	1904415	T	C	0.509579	133	261	1	exonic	CFAP74	.	nonsynonymous SNV	CFAP74:NM_001080484:exon8:c.A746G:p.H249R,CFAP74:NM_001304360:exon8:c.A746G:p.H249R	.	.	.	.	.	.	.	.	0.7	T	0.033	B	0.003	N	1	D	.	.	579.39	snp	FAO=133	FDP=261	FR=.	FRO=128	FSAF=73	FSAR=60	FSRF=63	FSRR=65	FWDB=-0.00524289	FXX=0	LEN=1	MLLD=71.6554	PB=0.5	PBP=1	QD=8.87956	RBI=0.0219158
chr1	1922366	1922366	C	T	0.421384	67	159	2	exonic	CFAP74	.	synonymous SNV	CFAP74:NM_001080484:exon2:c.G30A:p.E10E,CFAP74:NM_001304360:exon2:c.G30A:p.E10E	.	.	.	.	.	0.0001	.	.	.	.	.	.	.	.	.	.	.	.	237.45	snp	FAO=67	FDP=159	FR=.	FRO=92	FSAF=34	FSAR=33	FSRF=49	FSRR=43	FWDB=-0.021788	FXX=0	LEN=1	MLLD=57.0916	PB=0.5	PBP=1	QD=5.97346	RBI=0.0388292
chr1	1956861	1956861	C	A	0.293103	17	58	2	intronic	GABRD	.	.	.	.	.	.	.	.	.	.	.	.	.	.	.	.	.	.	.	.	.	43.54	snp	FAO=17	FDP=58	FR=.	FRO=41	FSAF=6	FSAR=11	FSRF=26	FSRR=15	FWDB=0.139725	FXX=0	LEN=1	MLLD=163.542	PB=0.5	PBP=1	QD=3.00252	RBI=0.142298
chr1	1959804	1959804	C	T	0.727273	48	66	1	intronic	GABRD	.	.	.	.	.	.	.	.	.	.	.	.	.	.	.	.	.	.	.	.	.	327.12	snp	FAO=49	FDP=66	FR=.	FRO=17	FSAF=24	FSAR=25	FSRF=8	FSRR=9	FWDB=0.108093	FXX=0	LEN=1	MLLD=153.264	PB=0.5	PBP=1	QD=19.8256	RBI=0.108125
chr1	1959811	1959811	A	G	0.714286	25	35	1	intronic	GABRD	.	.	.	.	.	.	.	.	.	.	.	.	.	.	.	.	.	.	.	.	.	160.53	snp	FAO=25	FDP=35	FR=.	FRO=10	FSAF=0	FSAR=25	FSRF=0	FSRR=10	FWDB=0	FXX=0	LEN=1	MLLD=56.8547	PB=0.5	PBP=1	QD=18.3457	RBI=0.0746499
chr1	2075684	2075684	G	A	0.595238	25	42	4	exonic	PRKCZ	.	stopgain	PRKCZ:NM_001242874:exon3:c.G144A:p.W48X,PRKCZ:NM_002744:exon6:c.G456A:p.W152X	.	.	.	.	.	.	.	.	1	T	.	.	0	D	1	D	.	.	136.08	snp	FAO=25	FDP=42	FR=.	FRO=17	FSAF=16	FSAR=9	FSRF=11	FSRR=6	FWDB=0.0187177	FXX=0	LEN=1	MLLD=202.451	PB=0.5	PBP=1	QD=12.9596	RBI=0.0319654
chr1	2409892	2409892	A	G	1	39	39	1	intronic	PLCH2	.	.	.	rs12727342	.	.	0.6267	.	0.81	.	.	.	.	.	.	.	.	.	.	.	.	375.71	snp	FAO=39	FDP=39	FR=.	FRO=0	FSAF=20	FSAR=19	FSRF=0	FSRR=0	FWDB=0.0265074	FXX=0	LEN=1	MLLD=289.597	PB=0.5	PBP=1	QD=38.5341	RBI=0.027731
chr1	2428934	2428934	C	T	0.323529	22	68	3	intronic	PLCH2	.	.	.	.	.	.	.	.	.	.	.	.	.	.	.	.	.	.	.	.	.	61.38	snp	FAO=22	FDP=68	FR=.	FRO=46	FSAF=9	FSAR=13	FSRF=26	FSRR=20	FWDB=-0.019107	FXX=0	LEN=1	MLLD=52.0883	PB=0.5	PBP=1	QD=3.6108	RBI=0.031496
chr1	2436777	2436777	C	A	0.517241	15	29	2	UTR3	PLCH2	NM_001303012:c.*1711C>A,NM_014638:c.*125C>A,NM_001303013:c.*1353C>A	.	.	.	.	.	.	.	.	.	.	.	.	.	.	.	.	.	.	.	.	75.01	snp	FAO=15	FDP=29	FR=.	FRO=14	FSAF=8	FSAR=7	FSRF=3	FSRR=11	FWDB=0.0638994	FXX=0	LEN=1	MLLD=55.6615	PB=0.5	PBP=1	QD=10.3459	RBI=0.0813722
chr1	2488153	2488153	A	G	1	14	14	4	exonic	TNFRSF14	.	nonsynonymous SNV	TNFRSF14:NM_001297605:exon1:c.A50G:p.K17R,TNFRSF14:NM_003820:exon1:c.A50G:p.K17R	rs4870	CLINSIG=untested;CLNDBN=not_specified;CLNREVSTAT=no_assertion_provided;CLNACC=RCV000122164.1;CLNDSDB=MedGen;CLNDSDBID=CN169374	.	0.472	.	0.78	.	.	0.43	T	0.61	P	.	.	1	P	-2.17	D	125.84	snp	FAO=14	FDP=14	FR=.	FRO=0	FSAF=5	FSAR=9	FSRF=0	FSRR=0	FWDB=-0.0545726	FXX=0	LEN=1	MLLD=138.317	PB=0.5	PBP=1	QD=35.9535	RBI=0.0559943
chr1	2526810	2526810	G	A	0.302128	71	235	2	intronic	MMEL1	.	.	.	.	.	.	.	.	.	.	.	.	.	.	.	.	.	.	.	.	.	175.84	snp	FAO=75	FDP=239	FR=.	FRO=164	FSAF=43	FSAR=32	FSRF=85	FSRR=79	FWDB=0.140745	FXX=0	LEN=1	MLLD=50.6999	PB=0.5	PBP=1	QD=2.94289	RBI=0.154342
chr1	2530021	2530021	A	G	0.981481	106	108	2	intronic	MMEL1	.	.	.	rs532916827	.	.	.	.	0.001	.	.	.	.	.	.	.	.	.	.	.	.	984.91	snp	FAO=106	FDP=108	FR=.	FRO=2	FSAF=84	FSAR=22	FSRF=0	FSRR=2	FWDB=0.0431634	FXX=0	LEN=1	MLLD=63.5221	PB=0.5	PBP=1	QD=36.4783	RBI=0.066746
chr1	2706193	2706193	C	A	0.549296	39	71	5	UTR5	TTC34	NM_001242672:c.-37G>T	.	.	.	.	.	.	.	.	.	.	.	.	.	.	.	.	.	.	.	.	197.69	snp	FAO=40	FDP=72	FR=.	FRO=32	FSAF=16	FSAR=24	FSRF=7	FSRR=25	FWDB=-0.00329192	FXX=0	LEN=1	MLLD=58.7446	PB=0.5	PBP=1	QD=10.9829	RBI=0.048583
chr1	3342109	3342109	G	T	0.929825	53	57	4	intronic	PRDM16	.	.	.	rs41303861	.	.	0.2125	.	0.22	.	.	.	.	.	.	.	.	.	.	.	.	469.01	snp	FAO=54	FDP=58	FR=.	FRO=4	FSAF=37	FSAR=17	FSRF=3	FSRR=1	FWDB=-0.013852	FXX=0.0169463	LEN=1	MLLD=112.429	PB=0.5	PBP=1	QD=32.3452	RBI=0.0679662
chr1	3415357	3415357	C	T	1	30	30	2	exonic	MEGF6	.	nonsynonymous SNV	MEGF6:NM_001409:exon25:c.G3128A:p.R1043Q	rs41315294	.	.	0.0017	.	0.019	.	.	0.71	T	0	B	0.149	N	1	N	-0.26	T	292.03	snp	FAO=30	FDP=30	FR=.	FRO=0	FSAF=17	FSAR=13	FSRF=0	FSRR=0	FWDB=0.0203114	FXX=0	LEN=1	MLLD=244.093	PB=0.5	PBP=1	QD=38.9374	RBI=0.041176
chr1	3427318	3427318	C	A	0.483871	15	31	4	intronic	MEGF6	.	.	.	.	.	.	.	.	.	.	.	.	.	.	.	.	.	.	.	.	.	71.19	snp	FAO=15	FDP=31	FR=.	FRO=16	FSAF=5	FSAR=10	FSRF=11	FSRR=5	FWDB=0.0638101	FXX=0	LEN=1	MLLD=42.0624	PB=0.5	PBP=1	QD=9.18559	RBI=0.0647068
chr1	3511872	3511872	G	A	0.480769	25	52	3	intronic	MEGF6	.	.	.	.	.	.	.	.	.	.	.	.	.	.	.	.	.	.	.	.	.	110.19	snp	FAO=25	FDP=52	FR=.	FRO=27	FSAF=22	FSAR=3	FSRF=18	FSRR=9	FWDB=0.0084687	FXX=0	LEN=1	MLLD=285.921	PB=0.5	PBP=1	QD=8.47649	RBI=0.0473914
chr1	3552461	3552461	C	T	0.990654	106	107	2	intronic	WRAP73	.	.	.	rs192081060	.	.	0.0042	.	0.0072	.	.	.	.	.	.	.	.	.	.	.	.	1015.23	snp	FAO=106	FDP=106	FR=.	FRO=0	FSAF=70	FSAR=36	FSRF=0	FSRR=0	FWDB=-0.00325404	FXX=0.00934492	LEN=1	MLLD=350.898	PB=0.5	PBP=1	QD=38.3106	RBI=0.00498552
chr1	3599723	3599723	G	A	0.490909	27	55	3	exonic	TP73	.	synonymous SNV	TP73:NM_001204184:exon3:c.G165A:p.E55E,TP73:NM_001204185:exon3:c.G165A:p.E55E,TP73:NM_001204186:exon3:c.G165A:p.E55E,TP73:NM_001204187:exon3:c.G165A:p.E55E,TP73:NM_001204188:exon3:c.G165A:p.E55E,TP73:NM_005427:exon3:c.G165A:p.E55E	.	.	.	.	.	0.0001	.	.	.	.	.	.	.	.	.	.	.	.	115.27	snp	FAO=27	FDP=57	FR=.	FRO=30	FSAF=8	FSAR=19	FSRF=15	FSRR=15	FWDB=0.0346754	FXX=0	LEN=1	MLLD=39.4522	PB=0.5	PBP=1	QD=8.08891	RBI=0.0801767
chr1	3644349	3644349	A	G	0.988701	175	177	1	intronic	TP73	.	.	.	rs2181486	.	.	0.7935	.	0.85	.	.	.	.	.	.	.	.	.	.	.	.	1676.88	snp	FAO=181	FDP=181	FR=.	FRO=0	FSAF=80	FSAR=101	FSRF=0	FSRR=0	FWDB=0.0523415	FXX=0	LEN=1	MLLD=219.012	PB=0.5	PBP=1	QD=37.0581	RBI=0.0571444
chr1	3644374	3644374	A	G	1	172	172	1	intronic	TP73	.	.	.	rs2146657	.	.	0.8001	.	0.84	.	.	.	.	.	.	.	.	.	.	.	.	1652.25	snp	FAO=173	FDP=173	FR=.	FRO=0	FSAF=72	FSAR=101	FSRF=0	FSRR=0	FWDB=-0.0114147	FXX=0	LEN=1	MLLD=190.524	PB=0.5	PBP=1	QD=38.2024	RBI=0.0349562
chr1	3679863	3679863	G	A	0.450549	41	91	2	exonic	CCDC27	.	synonymous SNV	CCDC27:NM_152492:exon7:c.G1146A:p.E382E	.	.	.	.	.	.	.	.	.	.	.	.	.	.	.	.	.	.	162.73	snp	FAO=41	FDP=91	FR=.	FRO=50	FSAF=21	FSAR=20	FSRF=25	FSRR=25	FWDB=0.0353674	FXX=0	LEN=1	MLLD=65.3104	PB=0.5	PBP=1	QD=7.15295	RBI=0.0777437
chr1	3697725	3697725	C	T	0.487805	80	164	3	exonic	LRRC47	.	nonsynonymous SNV	LRRC47:NM_020710:exon7:c.G1679A:p.G560E	.	.	.	.	.	.	.	.	0.02	D	1	D	0	D	1	D	0.84	T	300.41	snp	FAO=74	FDP=156	FR=.	FRO=82	FSAF=48	FSAR=26	FSRF=61	FSRR=21	FWDB=-0.000251639	FXX=0.0487775	LEN=1	MLLD=209.269	PB=0.5	PBP=1	QD=7.70273	RBI=0.0243591
chr1	3713077	3713077	G	T	0.894737	17	19	3	upstream	LRRC47	.	.	.	rs12759775	.	.	0.0688	.	0.18	.	.	.	.	.	.	.	.	.	.	.	.	152.99	snp	FAO=19	FDP=19	FR=.	FRO=0	FSAF=8	FSAR=11	FSRF=0	FSRR=0	FWDB=0.0789369	FXX=0	LEN=1	MLLD=60.2439	PB=0.5	PBP=1	QD=32.209	RBI=0.122268
chr1	3739945	3739945	C	T	0.1875	21	112	4	intronic	CEP104	.	.	.	.	.	.	.	.	.	.	.	.	.	.	.	.	.	.	.	.	.	23.25	snp	FAO=21	FDP=112	FR=.	FRO=91	FSAF=15	FSAR=6	FSRF=27	FSRR=64	FWDB=-0.00503369	FXX=0	LEN=1	MLLD=320.483	PB=0.5	PBP=1	QD=0.830311	RBI=0.00807751
chr1	3753712	3753712	A	C	1	123	123	1	intronic	CEP104	.	.	.	rs115115143	.	.	.	.	0.018	.	.	.	.	.	.	.	.	.	.	.	.	1205.95	snp	FAO=126	FDP=126	FR=.	FRO=0	FSAF=69	FSAR=57	FSRF=0	FSRR=0	FWDB=0.0736216	FXX=0	LEN=1	MLLD=197.551	PB=0.5	PBP=1	QD=38.2843	RBI=0.0742302
chr1	3774130	3774130	A	G	0.99	99	100	1	UTR5	DFFB	NM_004402:c.-38A>G,NM_001282669:c.-38A>G	.	.	rs34891610	.	.	0.2479	.	0.51	.	.	.	.	.	.	.	.	.	.	.	.	939.43	snp	FAO=99	FDP=99	FR=.	FRO=0	FSAF=52	FSAR=47	FSRF=0	FSRR=0	FWDB=-0.052901	FXX=0.009999	LEN=1	MLLD=174.897	PB=0.5	PBP=1	QD=37.9569	RBI=0.0676931
chr1	3774138	3774138	T	C	0.960784	98	102	1	UTR5	DFFB	NM_004402:c.-30T>C,NM_001282669:c.-30T>C	.	.	rs12723005	.	.	0.2539	.	0.51	.	.	.	.	.	.	.	.	.	.	.	.	937.81	snp	FAO=99	FDP=99	FR=.	FRO=0	FSAF=51	FSAR=48	FSRF=0	FSRR=0	FWDB=0.0304166	FXX=0.0294089	LEN=1	MLLD=68.0363	PB=0.5	PBP=1	QD=37.8915	RBI=0.0308979
chr1	3774296	3774296	A	G	1	103	103	1	intronic	DFFB	.	.	.	rs12722891	.	.	0.2317	.	0.52	.	.	.	.	.	.	.	.	.	.	.	.	979.93	snp	FAO=103	FDP=103	FR=.	FRO=0	FSAF=51	FSAR=52	FSRF=0	FSRR=0	FWDB=0.0521239	FXX=0.00961446	LEN=1	MLLD=194.849	PB=0.5	PBP=1	QD=38.0555	RBI=0.0566494
chr1	3774312	3774312	T	C	1	103	103	1	intronic	DFFB	.	.	.	rs12726906	.	.	0.2165	.	0.51	.	.	.	.	.	.	.	.	.	.	.	.	980.3	snp	FAO=103	FDP=103	FR=.	FRO=0	FSAF=51	FSAR=52	FSRF=0	FSRR=0	FWDB=-0.0216611	FXX=0.00961446	LEN=1	MLLD=110.963	PB=0.5	PBP=1	QD=38.0701	RBI=0.0496809
chr1	3809463	3809463	G	T	0.382857	67	175	2	exonic	C1orf174	.	nonsynonymous SNV	C1orf174:NM_207356:exon2:c.C113A:p.A38D	.	.	.	.	.	.	.	.	0.04	D	0.982	D	0.03	N	0.982	N	3.29	T	209.2	snp	FAO=67	FDP=175	FR=.	FRO=108	FSAF=33	FSAR=34	FSRF=59	FSRR=49	FWDB=0.0217885	FXX=0	LEN=1	MLLD=58.969	PB=0.5	PBP=1	QD=4.78174	RBI=0.0222272
chr1	5924044	5924044	C	T	0.434783	40	92	2	exonic	NPHP4	.	nonsynonymous SNV	NPHP4:NM_001291594:exon25:c.G2510A:p.R837K,NPHP4:NM_001291593:exon26:c.G2507A:p.R836K,NPHP4:NM_015102:exon29:c.G4046A:p.R1349K	.	.	.	.	.	.	.	.	0.35	T	0.047	B	0.158	N	1	N	-2.07	D	151.94	snp	FAO=40	FDP=92	FR=.	FRO=52	FSAF=16	FSAR=24	FSRF=36	FSRR=16	FWDB=0.0122881	FXX=0	LEN=1	MLLD=65.1258	PB=0.5	PBP=1	QD=6.60602	RBI=0.0172157
chr1	5926507	5926507	T	C	0.815385	106	130	2	exonic	NPHP4	.	synonymous SNV	NPHP4:NM_001291594:exon22:c.A2034G:p.E678E,NPHP4:NM_001291593:exon23:c.A2031G:p.E677E,NPHP4:NM_015102:exon26:c.A3570G:p.E1190E	rs555164	CLINSIG=non-pathogenic;CLNDBN=not_specified;CLNREVSTAT=criteria_provided\x2c_single_submitter;CLNACC=RCV000081716.3;CLNDSDB=MedGen;CLNDSDBID=CN169374	.	0.4197	.	0.5	.	.	.	.	.	.	.	.	.	.	.	.	1127.99	snp	FAO=136	FDP=137	FR=.	FRO=1	FSAF=72	FSAR=64	FSRF=0	FSRR=1	FWDB=0.0130388	FXX=0.0143875	LEN=1	MLLD=242.922	PB=0.5	PBP=1	QD=32.9341	RBI=0.0220434
chr1	5934837	5934837	C	T	0.971429	136	140	4	intronic	NPHP4	.	.	.	rs1287638	.	.	.	.	0.6	.	.	.	.	.	.	.	.	.	.	.	.	1260.37	snp	FAO=134	FDP=134	FR=.	FRO=0	FSAF=83	FSAR=51	FSRF=0	FSRR=0	FWDB=0.0164535	FXX=0.0428541	LEN=1	MLLD=193.544	PB=0.5	PBP=1	QD=37.6231	RBI=0.0195553
chr1	6133846	6133846	C	T	0.709091	39	55	3	intronic	KCNAB2	.	.	.	.	.	.	.	.	.	.	.	.	.	.	.	.	.	.	.	.	.	259.21	snp	FAO=40	FDP=55	FR=.	FRO=15	FSAF=14	FSAR=26	FSRF=7	FSRR=8	FWDB=0.0170482	FXX=0	LEN=1	MLLD=55.4536	PB=0.5	PBP=1	QD=18.8518	RBI=0.074239
chr1	6156734	6156734	G	A	0.4	4	10	3	exonic	KCNAB2	.	synonymous SNV	KCNAB2:NM_001199863:exon12:c.G642A:p.E214E,KCNAB2:NM_172130:exon13:c.G801A:p.E267E,KCNAB2:NM_001199860:exon14:c.G843A:p.E281E,KCNAB2:NM_001199861:exon14:c.G843A:p.E281E,KCNAB2:NM_001199862:exon14:c.G987A:p.E329E,KCNAB2:NM_003636:exon14:c.G843A:p.E281E	.	.	.	.	.	.	.	.	.	.	.	.	.	.	.	.	.	.	21.11	snp	FAO=4	FDP=10	FR=.	FRO=6	FSAF=1	FSAR=3	FSRF=1	FSRR=5	FWDB=0.0505525	FXX=0	LEN=1	MLLD=45.1045	PB=0.5	PBP=1	QD=8.44422	RBI=0.0588069
chr1	6188611	6188611	T	C	0.588235	50	85	3	exonic	CHD5	.	synonymous SNV	CHD5:NM_015557:exon24:c.A3678G:p.K1226K	.	.	.	.	.	.	.	.	.	.	.	.	.	.	.	.	.	.	306.48	snp	FAO=57	FDP=92	FR=.	FRO=35	FSAF=13	FSAR=44	FSRF=9	FSRR=26	FWDB=0.124483	FXX=0	LEN=1	MLLD=39.7619	PB=0.5	PBP=1	QD=13.3251	RBI=0.129635
chr1	6202563	6202563	C	G	0.258065	32	124	3	exonic	CHD5	.	nonsynonymous SNV	CHD5:NM_015557:exon14:c.G2146C:p.A716P	.	.	.	.	.	.	.	.	0.07	T	0.995	D	0	D	1	D	-3.17	D	59.99	snp	FAO=32	FDP=124	FR=.	FRO=92	FSAF=16	FSAR=16	FSRF=50	FSRR=42	FWDB=-0.0675603	FXX=0.00799936	LEN=1	MLLD=56.7209	PB=0.5	PBP=1	QD=1.93532	RBI=0.0692669
chr1	6211244	6211244	C	T	0.330189	70	212	3	intronic	CHD5	.	.	.	.	.	.	.	.	.	.	.	.	.	.	.	.	.	.	.	.	.	177.77	snp	FAO=70	FDP=212	FR=.	FRO=142	FSAF=26	FSAR=44	FSRF=60	FSRR=82	FWDB=-0.0104263	FXX=0	LEN=1	MLLD=309.512	PB=0.5	PBP=1	QD=3.35423	RBI=0.0160101
chr1	6485132	6485132	C	T	0.23913	11	46	3	exonic	ESPN	.	synonymous SNV	ESPN:NM_031475:exon1:c.C117T:p.P39P	.	.	.	.	.	.	.	.	.	.	.	.	.	.	.	.	.	.	23.8	snp	FAO=11	FDP=46	FR=.	FRO=35	FSAF=4	FSAR=7	FSRF=18	FSRR=17	FWDB=-0.0115612	FXX=0	LEN=1	MLLD=139.685	PB=0.5	PBP=1	QD=2.06918	RBI=0.0207182
chr1	6522825	6522826	CT	AC	0.357143	25	70	3	intronic	TNFRSF25	.	.	.	.	.	.	.	.	.	.	.	.	.	.	.	.	.	.	.	.	.	78.45	mnp	FAO=25	FDP=70	FR=.	FRO=45	FSAF=13	FSAR=12	FSRF=27	FSRR=18	FWDB=-0.00197221	FXX=0	LEN=2	MLLD=320.876	PB=0.5	PBP=1	QD=4.48285	RBI=0.00218039
chr1	6523064	6523064	C	T	0.575758	38	66	6	intronic	TNFRSF25	.	.	.	.	.	.	.	.	.	.	.	.	.	.	.	.	.	.	.	.	.	195.24	snp	FAO=38	FDP=66	FR=.	FRO=28	FSAF=8	FSAR=30	FSRF=15	FSRR=13	FWDB=-0.0278194	FXX=0	LEN=1	MLLD=245.845	PB=0.5	PBP=1	QD=11.8329	RBI=0.0278213
chr1	6615533	6615533	C	T	0.583333	7	12	3	exonic	TAS1R1	.	nonsynonymous SNV	TAS1R1:NM_138697:exon1:c.C100T:p.L34F,TAS1R1:NM_177540:exon1:c.C100T:p.L34F	.	.	.	.	.	.	.	.	0.02	D	1	D	0	D	0.99	D	-2.14	D	43.04	snp	FAO=7	FDP=12	FR=.	FRO=5	FSAF=3	FSAR=4	FSRF=4	FSRR=1	FWDB=-0.0568243	FXX=0	LEN=1	MLLD=58.2135	PB=0.5	PBP=1	QD=14.3473	RBI=0.0580657
chr1	6634691	6634691	A	T	0.437037	118	270	1	exonic	TAS1R1	.	nonsynonymous SNV	TAS1R1:NM_138697:exon3:c.A499T:p.I167F	.	.	.	.	.	.	.	.	.	.	0.993	D	0	D	1	D	-2.79	D	443.26	snp	FAO=120	FDP=268	FR=.	FRO=148	FSAF=80	FSAR=40	FSRF=79	FSRR=69	FWDB=-0.00377874	FXX=0.021897	LEN=1	MLLD=347.256	PB=0.5	PBP=1	QD=6.61579	RBI=0.0144034
chr1	6653664	6653664	C	T	0.536723	95	177	5	exonic	KLHL21	.	nonsynonymous SNV	KLHL21:NM_014851:exon4:c.G1555A:p.G519R	.	.	.	.	.	.	.	.	0	D	0.747	P	0	D	1	D	-1.31	T	441.02	snp	FAO=95	FDP=177	FR=.	FRO=82	FSAF=43	FSAR=52	FSRF=35	FSRR=47	FWDB=0.00839594	FXX=0	LEN=1	MLLD=119.317	PB=0.5	PBP=1	QD=9.96654	RBI=0.0330959
chr1	6659505	6659505	G	A	1	51	51	2	exonic	KLHL21	.	synonymous SNV	KLHL21:NM_014851:exon2:c.C1029T:p.S343S	rs2232460	.	.	0.3381	.	0.48	.	.	.	.	.	.	.	.	.	.	.	.	481.19	snp	FAO=51	FDP=51	FR=.	FRO=0	FSAF=26	FSAR=25	FSRF=0	FSRR=0	FWDB=-0.00790572	FXX=0	LEN=1	MLLD=294.229	PB=0.5	PBP=1	QD=37.7406	RBI=0.0228441
chr1	6693097	6693097	A	G	1	76	76	1	exonic	THAP3	.	nonsynonymous SNV	THAP3:NM_001195752:exon5:c.A677G:p.Q226R,THAP3:NM_001195753:exon6:c.A680G:p.Q227R	rs3174820	.	.	0.3446	.	0.49	.	.	0.83	T	0	B	0	N	1	P	-3.4	D	698.46	snp	FAO=73	FDP=73	FR=.	FRO=0	FSAF=46	FSAR=27	FSRF=0	FSRR=0	FWDB=-0.0126114	FXX=0.0519413	LEN=1	MLLD=104.434	PB=0.5	PBP=1	QD=38.2716	RBI=0.0156042
chr1	6694207	6694207	A	G	1	31	31	2	UTR3	THAP3	NM_138350:c.*59A>G	.	.	rs12727844	.	.	0.3567	.	0.49	.	.	.	.	.	.	.	.	.	.	.	.	289.99	snp	FAO=31	FDP=31	FR=.	FRO=0	FSAF=16	FSAR=15	FSRF=0	FSRR=0	FWDB=-0.0593819	FXX=0	LEN=1	MLLD=65.6554	PB=0.5	PBP=1	QD=37.4186	RBI=0.061204
chr1	7527996	7527996	T	C	0.976744	84	86	1	intronic	CAMTA1	.	.	.	rs1201529	.	.	0.5722	.	0.67	.	.	.	.	.	.	.	.	.	.	.	.	806.67	snp	FAO=85	FDP=85	FR=.	FRO=0	FSAF=48	FSAR=37	FSRF=0	FSRR=0	FWDB=-0.00625652	FXX=0.0116266	LEN=1	MLLD=74.5832	PB=0.5	PBP=1	QD=37.9609	RBI=0.0520786
chr1	7723828	7723829	GG	TT	0.376623	29	77	2	exonic	CAMTA1	.	nonframeshift substitution	CAMTA1:NM_015215:exon9:c.1221_1222TT	.	.	.	.	.	.	.	.	.	.	.	.	.	.	.	.	.	.	94.96	mnp	FAO=29	FDP=77	FR=.	FRO=48	FSAF=13	FSAR=16	FSRF=27	FSRR=21	FWDB=-0.0140488	FXX=0.0128189	LEN=2	MLLD=207.172	PB=0.5	PBP=1	QD=4.93278	RBI=0.0147589
chr1	7725120	7725120	G	T	0.622449	61	98	3	exonic	CAMTA1	.	nonsynonymous SNV	CAMTA1:NM_015215:exon9:c.G2513T:p.G838V	.	.	.	.	.	.	.	.	0.14	T	0.22	B	0.006	N	1	D	2	T	341.04	snp	FAO=61	FDP=97	FR=.	FRO=36	FSAF=43	FSAR=18	FSRF=17	FSRR=19	FWDB=0.0465526	FXX=0.010203	LEN=1	MLLD=86.2968	PB=0.5	PBP=1	QD=14.0633	RBI=0.0479113
chr1	7797417	7797417	G	A	0.493976	41	83	3	exonic	CAMTA1	.	nonsynonymous SNV	CAMTA1:NM_015215:exon15:c.G3445A:p.G1149R	.	.	.	.	.	.	.	.	0.05	D	0.846	P	0	D	1	D	1.43	T	178.72	snp	FAO=41	FDP=83	FR=.	FRO=42	FSAF=17	FSAR=24	FSRF=21	FSRR=21	FWDB=0.00528649	FXX=0	LEN=1	MLLD=281.635	PB=0.5	PBP=1	QD=8.61281	RBI=0.0089412
chr1	7880119	7880119	G	T	0.285714	18	63	3	intronic	PER3	.	.	.	.	.	.	.	.	.	.	.	.	.	.	.	.	.	.	.	.	.	44.13	snp	FAO=18	FDP=63	FR=.	FRO=45	FSAF=15	FSAR=3	FSRF=24	FSRR=21	FWDB=0.037034	FXX=0	LEN=1	MLLD=68.5965	PB=0.5	PBP=1	QD=2.80171	RBI=0.0370389
chr1	7886796	7886796	C	A	0.253165	20	79	2	intronic	PER3	.	.	.	.	.	.	.	.	.	.	.	.	.	.	.	.	.	.	.	.	.	39.75	snp	FAO=20	FDP=79	FR=.	FRO=59	FSAF=11	FSAR=9	FSRF=21	FSRR=38	FWDB=-0.136646	FXX=0	LEN=1	MLLD=52.944	PB=0.5	PBP=1	QD=2.01279	RBI=0.156045
chr1	7887173	7887173	T	A	0.275362	19	69	2	intronic	PER3	.	.	.	.	.	.	.	.	.	.	.	.	.	.	.	.	.	.	.	.	.	43.53	snp	FAO=19	FDP=69	FR=.	FRO=50	FSAF=4	FSAR=15	FSRF=22	FSRR=28	FWDB=-0.00259167	FXX=0	LEN=1	MLLD=286.532	PB=0.5	PBP=1	QD=2.52377	RBI=0.0260482
chr1	7887175	7887175	C	A	0.270833	26	96	2	intronic	PER3	.	.	.	.	.	.	.	.	.	.	.	.	.	.	.	.	.	.	.	.	.	54.71	snp	FAO=26	FDP=96	FR=.	FRO=70	FSAF=10	FSAR=16	FSRF=30	FSRR=40	FWDB=0.0431191	FXX=0	LEN=1	MLLD=49.0327	PB=0.5	PBP=1	QD=2.27939	RBI=0.0765439
chr1	7890010	7890010	A	G	0.513514	19	37	1	exonic	PER3	.	synonymous SNV	PER3:NM_001289861:exon19:c.A3000G:p.T1000T,PER3:NM_001289862:exon19:c.A3003G:p.T1001T,PER3:NM_001289863:exon19:c.A2979G:p.T993T,PER3:NM_001289864:exon19:c.A2043G:p.T681T,PER3:NM_016831:exon19:c.A2976G:p.T992T	rs11576985	.	ID=COSM1126941;OCCURENCE=1(prostate)	.	.	0.0029	.	.	.	.	.	.	.	.	.	.	.	.	98.3	snp	FAO=20	FDP=37	FR=.	FRO=17	FSAF=1	FSAR=19	FSRF=7	FSRR=10	FWDB=-0.0040002	FXX=0	LEN=1	MLLD=90.228	PB=0.5	PBP=1	QD=10.627	RBI=0.0740324
chr1	7890064	7890064	A	G	0.942308	49	52	1	exonic;splicing	PER3;PER3	NM_001289863:exon20:c.2981-2A>G,NM_001289861:exon20:c.3002-2A>G	synonymous SNV	PER3:NM_001289862:exon19:c.A3057G:p.T1019T,PER3:NM_001289864:exon19:c.A2097G:p.T699T,PER3:NM_016831:exon19:c.A3030G:p.T1010T	rs12023156	.	.	.	.	0.33	.	.	.	.	.	.	.	.	1	P	.	.	470.24	snp	FAO=50	FDP=50	FR=.	FRO=0	FSAF=1	FSAR=49	FSRF=0	FSRR=0	FWDB=0.0564599	FXX=0.0565931	LEN=1	MLLD=181.803	PB=0.5	PBP=1	QD=37.6188	RBI=0.109571
chr1	7913430	7913430	G	A	1	46	46	1	exonic	UTS2	.	nonsynonymous SNV	UTS2:NM_021995:exon1:c.C62T:p.T21M	rs228648	.	.	0.5692	.	0.63	.	.	0.12	T	0.216	B	.	.	1	P	1.34	T	435.34	snp	FAO=46	FDP=46	FR=.	FRO=0	FSAF=14	FSAR=32	FSRF=0	FSRR=0	FWDB=-0.024662	FXX=0	LEN=1	MLLD=71.4935	PB=0.5	PBP=1	QD=37.8553	RBI=0.0277628
chr1	7980890	7980890	C	A	0.318182	7	22	2	UTR3	TNFRSF9	NM_001561:c.*5G>T	.	.	.	.	.	.	.	.	.	.	.	.	.	.	.	.	.	.	.	.	25.44	snp	FAO=7	FDP=22	FR=.	FRO=15	FSAF=2	FSAR=5	FSRF=9	FSRR=6	FWDB=-0.0360421	FXX=0	LEN=1	MLLD=151.309	PB=0.5	PBP=1	QD=4.62559	RBI=0.0415677
chr1	8390495	8390495	A	C	#VALUE!	8;68	76	1;1	exonic	SLC45A1	.	synonymous SNV	SLC45A1:NM_001080397:exon5:c.A1044C:p.P348P	.	.	.	.	.	.	.	.	.	.	.	.	.	.	.	.	.	.	711.58	snp;snp	FAO=9,68	FDP=77	FR=.	FRO=0	FSAF=9,20	FSAR=0,48	FSRF=0	FSRR=0	FWDB=-0.046941,0.0405521	FXX=0	LEN=1,1	MLLD=149.259,55.1876	PB=0.5,0.5	PBP=1,1	QD=36.9651	RBI=0.047629,0.0484131
chr1	8526142	8526142	G	A	1	115	115	1	intronic	RERE	.	.	.	rs4908760	.	.	.	.	0.84	.	Name=Vitiligo	.	.	.	.	.	.	.	.	.	.	1124.86	snp	FAO=118	FDP=118	FR=.	FRO=0	FSAF=56	FSAR=62	FSRF=0	FSRR=0	FWDB=-0.0637782	FXX=0	LEN=1	MLLD=58.4183	PB=0.5	PBP=1	QD=38.1307	RBI=0.104831
chr1	9416096	9416096	A	T	0.471264	41	87	1	exonic	SPSB1	.	nonsynonymous SNV	SPSB1:NM_025106:exon2:c.A146T:p.D49V	.	.	.	.	.	.	.	.	0.34	T	0.017	B	0	D	1	D	0.22	T	185.48	snp	FAO=43	FDP=88	FR=.	FRO=45	FSAF=22	FSAR=21	FSRF=10	FSRR=35	FWDB=-0.0655541	FXX=0	LEN=1	MLLD=220.604	PB=0.5	PBP=1	QD=8.43076	RBI=0.0661419
chr1	9670834	9670834	C	T	0.971429	34	35	2	exonic	TMEM201	.	nonsynonymous SNV	TMEM201:NM_001130924:exon9:c.C1736T:p.P579L	rs4926472	.	.	0.8058	.	0.81	.	.	0.15	T	0.007	B	0.492	N	1	P	.	.	304.45	snp	FAO=34	FDP=35	FR=.	FRO=1	FSAF=15	FSAR=19	FSRF=1	FSRR=0	FWDB=0.120552	FXX=0	LEN=1	MLLD=73.3354	PB=0.5	PBP=1	QD=34.7941	RBI=0.120754
chr1	9671910	9671910	C	A	0.527027	39	74	2	exonic	TMEM201	.	nonsynonymous SNV	TMEM201:NM_001130924:exon10:c.C1865A:p.T622N	.	.	.	.	.	.	.	.	0	D	1	D	0	D	1	D	.	.	195.76	snp	FAO=41	FDP=76	FR=.	FRO=35	FSAF=26	FSAR=15	FSRF=20	FSRR=15	FWDB=-0.0135294	FXX=0	LEN=1	MLLD=53.0411	PB=0.5	PBP=1	QD=10.303	RBI=0.0235696
chr1	9777050	9777050	C	T	0.202128	19	94	4	exonic	PIK3CD	.	nonsynonymous SNV	PIK3CD:NM_005026:exon7:c.C814T:p.P272S	.	.	.	.	.	.	.	.	0	D	1	D	.	.	1	D	0.75	T	25.54	snp	FAO=19	FDP=94	FR=.	FRO=75	FSAF=7	FSAR=12	FSRF=46	FSRR=29	FWDB=-0.0209523	FXX=0	LEN=1	MLLD=240.739	PB=0.5	PBP=1	QD=1.08662	RBI=0.0271346
chr1	9816620	9816620	T	C	1	79	79	1	intronic	CLSTN1	.	.	.	rs6680090	.	.	0.9532	.	1	.	.	.	.	.	.	.	.	.	.	.	.	760.77	snp	FAO=79	FDP=79	FR=.	FRO=0	FSAF=47	FSAR=32	FSRF=0	FSRR=0	FWDB=0.000626177	FXX=0	LEN=1	MLLD=325.645	PB=0.5	PBP=1	QD=38.5197	RBI=0.0019502
chr1	10042296	10042296	C	G	0.437768	102	233	2	intronic	NMNAT1	.	.	.	.	.	.	.	.	.	.	.	.	.	.	.	.	.	.	.	.	.	386.19	snp	FAO=104	FDP=234	FR=.	FRO=130	FSAF=46	FSAR=58	FSRF=66	FSRR=64	FWDB=0.0209767	FXX=0.00425514	LEN=1	MLLD=242.175	PB=0.5	PBP=1	QD=6.60157	RBI=0.021969
chr1	10511544	10511544	C	T	0.847826	39	46	3	exonic	APITD1-CORT,CORT	.	synonymous SNV	CORT:NM_001302:exon2:c.C210T:p.A70A,APITD1-CORT:NM_001243768:exon4:c.C324T:p.A108A,APITD1-CORT:NM_198544:exon5:c.C387T:p.A129A	rs628462	.	.	0.3972	.	0.49	.	.	.	.	.	.	.	.	.	.	.	.	352.53	snp	FAO=43	FDP=46	FR=.,HEALED	FRO=2	FSAF=19	FSAR=24	FSRF=1	FSRR=1	FWDB=0.0489763	FXX=0	LEN=1	MLLD=225.256	PB=0.5	PBP=1	QD=30.6545	RBI=0.049365
chr1	10704901	10704901	G	C	0.454545	35	77	2	intronic	CASZ1	.	.	.	.	.	.	.	.	.	.	.	.	.	.	.	.	.	.	.	.	.	140.44	snp	FAO=35	FDP=77	FR=.	FRO=42	FSAF=15	FSAR=20	FSRF=29	FSRR=13	FWDB=-0.0310082	FXX=0	LEN=1	MLLD=56.317	PB=0.5	PBP=1	QD=7.29575	RBI=0.0717618
chr1	11104948	11104948	G	T	0.392857	11	28	2	UTR3	MASP2	NM_139208:c.*49C>A	.	.	.	.	.	.	.	.	.	.	.	.	.	.	.	.	.	.	.	.	43.48	snp	FAO=11	FDP=28	FR=.	FRO=17	FSAF=4	FSAR=7	FSRF=1	FSRR=16	FWDB=-0.0351009	FXX=0	LEN=1	MLLD=59.7315	PB=0.5	PBP=1	QD=6.21121	RBI=0.0428223
chr1	11128001	11128001	A	G	0.986577	147	149	1	intronic	EXOSC10	.	.	.	rs2791657	.	.	.	.	0.79	.	.	.	.	.	.	.	.	.	.	.	.	1398.97	snp	FAO=147	FDP=147	FR=.	FRO=0	FSAF=76	FSAR=71	FSRF=0	FSRR=0	FWDB=0.0117264	FXX=0.0134219	LEN=1	MLLD=185.567	PB=0.5	PBP=1	QD=38.0671	RBI=0.0643445
chr1	11132217	11132217	G	A	1	70	70	1	exonic	EXOSC10	.	synonymous SNV	EXOSC10:NM_002685:exon19:c.C2094T:p.R698R,EXOSC10:NM_001001998:exon20:c.C2169T:p.R723R	rs1130683	.	.	0.738	.	0.81	.	.	.	.	.	.	.	.	.	.	.	.	677.13	snp	FAO=70	FDP=70	FR=.	FRO=0	FSAF=36	FSAR=34	FSRF=0	FSRR=0	FWDB=0.00638548	FXX=0	LEN=1	MLLD=203.628	PB=0.5	PBP=1	QD=38.6932	RBI=0.0301428
chr1	11272343	11272343	C	A	0.232558	10	43	2	intronic	MTOR	.	.	.	.	.	.	.	.	.	.	.	.	.	.	.	.	.	.	.	.	.	21.58	snp	FAO=10	FDP=43	FR=.	FRO=33	FSAF=7	FSAR=3	FSRF=12	FSRR=21	FWDB=-0.00678324	FXX=0	LEN=1	MLLD=61.4667	PB=0.5	PBP=1	QD=2.00728	RBI=0.126865
chr1	11300684	11300684	C	T	0.408333	49	120	3	intronic	MTOR	.	.	.	.	.	.	.	.	.	.	.	.	.	.	.	.	.	.	.	.	.	170.59	snp	FAO=49	FDP=120	FR=.	FRO=71	FSAF=24	FSAR=25	FSRF=28	FSRR=43	FWDB=-0.0119108	FXX=0	LEN=1	MLLD=303.269	PB=0.5	PBP=1	QD=5.68635	RBI=0.011944
chr1	11333843	11333843	G	T	0.45	54	120	3	exonic	UBIAD1	.	synonymous SNV	UBIAD1:NM_013319:exon1:c.G255T:p.V85V	.	.	.	.	.	.	.	.	.	.	.	.	.	.	.	.	.	.	204.25	snp	FAO=53	FDP=119	FR=.	FRO=66	FSAF=29	FSAR=24	FSRF=32	FSRR=34	FWDB=0.0825205	FXX=0.00833264	LEN=1	MLLD=59.0934	PB=0.5	PBP=1	QD=6.86539	RBI=0.0914492
chr1	11333845	11333845	-	T	0.425	51	120	2	exonic	UBIAD1	.	frameshift insertion	UBIAD1:NM_013319:exon1:c.258dupT:p.G86fs	.	.	.	.	.	.	.	.	.	.	.	.	.	.	.	.	.	.	80.68	ins	FAO=57	FDP=113	FR=.	FRO=56	FSAF=31	FSAR=26	FSRF=28	FSRR=28	FWDB=0.122756	FXX=0.0583285	LEN=1	MLLD=20.3834	PB=0.5	PBP=1	QD=2.85592	RBI=0.123893
chr1	11596671	11596671	G	A	0.487273	134	275	4	exonic	PTCHD2	.	synonymous SNV	PTCHD2:NM_020780:exon21:c.G4107A:p.L1369L	.	.	.	.	.	.	.	.	0	D	.	.	.	.	1	D	.	.	551.69	snp	FAO=136	FDP=281	FR=.	FRO=145	FSAF=63	FSAR=73	FSRF=83	FSRR=62	FWDB=0.0163022	FXX=0.0209052	LEN=1	MLLD=179.945	PB=0.5	PBP=1	QD=7.85322	RBI=0.0171446
chr1	11721344	11721344	C	T	0.26	26	100	5	exonic	FBXO44	.	synonymous SNV	FBXO44:NM_183412:exon5:c.C657T:p.P219P,FBXO44:NM_183413:exon5:c.C657T:p.P219P,FBXO44:NM_001304790:exon6:c.C657T:p.P219P	.	.	.	.	.	.	.	.	.	.	.	.	.	.	.	.	.	.	47.19	snp	FAO=25	FDP=99	FR=.	FRO=74	FSAF=13	FSAR=12	FSRF=37	FSRR=37	FWDB=0.00517756	FXX=0.009999	LEN=1	MLLD=182.007	PB=0.5	PBP=1	QD=1.90674	RBI=0.0215452
chr1	11766547	11766547	G	A	0.483444	73	151	4	exonic	DRAXIN	.	nonsynonymous SNV	DRAXIN:NM_198545:exon2:c.G232A:p.G78R	.	.	.	.	.	.	.	.	0.29	T	0.087	B	0	D	0.743	N	1.02	T	301.65	snp	FAO=73	FDP=152	FR=.	FRO=79	FSAF=50	FSAR=23	FSRF=47	FSRR=32	FWDB=-0.0402143	FXX=0	LEN=1	MLLD=109.1	PB=0.5	PBP=1	QD=7.93821	RBI=0.0442464
chr1	11854457	11854457	G	A	1	13	13	1	exonic	MTHFR	.	synonymous SNV	MTHFR:NM_005957:exon8:c.C1305T:p.F435F	rs4846051	CLINSIG=non-pathogenic;CLNDBN=not_specified;CLNREVSTAT=criteria_provided\x2c_single_submitter;CLNACC=RCV000153514.2;CLNDSDB=MedGen;CLNDSDBID=CN169374	.	0.997	.	1	.	.	.	.	.	.	.	.	.	.	.	.	116.19	snp	FAO=13	FDP=13	FR=.	FRO=0	FSAF=9	FSAR=4	FSRF=0	FSRR=0	FWDB=-0.0280213	FXX=0	LEN=1	MLLD=90.9717	PB=0.5	PBP=1	QD=35.7502	RBI=0.0482856
chr1	11888643	11888643	C	-	0.539792	156	289	2	exonic	CLCN6	.	frameshift deletion	CLCN6:NM_001256959:exon11:c.1017delC:p.Y339fs,CLCN6:NM_001286:exon12:c.1083delC:p.Y361fs	.	.	.	.	.	.	.	.	.	.	.	.	.	.	.	.	.	.	260.42	del	FAO=158	FDP=286	FR=.	FRO=128	FSAF=61	FSAR=97	FSRF=61	FSRR=67	FWDB=-0.0225982	FXX=0.0103803	LEN=1	MLLD=33.3978	PB=0.5	PBP=1	QD=3.64218	RBI=0.0245608
chr1	11893907	11893907	G	A	0.594937	47	79	3	intronic	CLCN6	.	.	.	.	.	.	.	.	0	.	.	.	.	.	.	.	.	.	.	.	.	250.89	snp	FAO=47	FDP=79	FR=.	FRO=32	FSAF=30	FSAR=17	FSRF=13	FSRR=19	FWDB=0.043306	FXX=0	LEN=1	MLLD=331.533	PB=0.5	PBP=1	QD=12.7032	RBI=0.0441628
chr1	11907557	11907557	G	A	0.287879	38	132	2	ncRNA_exonic	NPPA-AS1	.	.	.	rs370558325	.	.	.	.	0.001	.	.	.	.	.	.	.	.	.	.	.	.	82.95	snp	FAO=38	FDP=132	FR=.	FRO=94	FSAF=20	FSAR=18	FSRF=47	FSRR=47	FWDB=-0.0515623	FXX=0	LEN=1	MLLD=62.0087	PB=0.5	PBP=1	QD=2.51375	RBI=0.0842177
chr1	11918461	11918461	G	A	0.358025	29	81	4	exonic	NPPB	.	synonymous SNV	NPPB:NM_002521:exon2:c.C198T:p.P66P	.	.	.	.	.	.	.	.	.	.	.	.	.	.	.	.	.	.	89.7	snp	FAO=29	FDP=81	FR=.	FRO=52	FSAF=2	FSAR=27	FSRF=6	FSRR=46	FWDB=-0.0148021	FXX=0	LEN=1	MLLD=296.179	PB=0.5	PBP=1	QD=4.42957	RBI=0.0159979
chr1	12062205	12062205	A	G	0.996032	251	252	2	intronic	MFN2	.	.	.	rs2236057	.	.	0.6514	.	0.73	.	.	.	.	.	.	.	.	.	.	.	.	2382.17	snp	FAO=251	FDP=251	FR=.	FRO=0	FSAF=132	FSAR=119	FSRF=0	FSRR=0	FWDB=-0.0828885	FXX=0.0039681	LEN=1	MLLD=68.3083	PB=0.5	PBP=1	QD=37.9629	RBI=0.0986777
chr1	12064906	12064906	G	A	0.708333	51	72	2	exonic	MFN2	.	nonsynonymous SNV	MFN2:NM_001127660:exon13:c.G1417A:p.G473R,MFN2:NM_014874:exon14:c.G1417A:p.G473R	.	.	.	.	.	.	.	.	0.11	T	0.35	B	0	D	1	D	-2.05	D	321.08	snp	FAO=51	FDP=72	FR=.	FRO=21	FSAF=17	FSAR=34	FSRF=9	FSRR=12	FWDB=0.034421	FXX=0	LEN=1	MLLD=55.9188	PB=0.5	PBP=1	QD=17.8377	RBI=0.0580338
chr1	12071680	12071680	A	G	1	94	94	1	UTR3	MFN2	NM_014874:c.*58A>G,NM_001127660:c.*58A>G	.	.	rs1042842	.	.	0.6556	.	0.89	.	.	.	.	.	.	.	.	.	.	.	.	893.08	snp	FAO=94	FDP=94	FR=.	FRO=0	FSAF=44	FSAR=50	FSRF=0	FSRR=0	FWDB=-0.0215381	FXX=0	LEN=1	MLLD=64.216	PB=0.5	PBP=1	QD=38.0036	RBI=0.0693775
chr1	12183372	12183372	G	A	0.947368	36	38	1	exonic	TNFRSF8	.	synonymous SNV	TNFRSF8:NM_001281430:exon8:c.G645A:p.A215A,TNFRSF8:NM_001243:exon9:c.G978A:p.A326A	rs11569904	.	.	0.006	.	0.009	.	.	.	.	.	.	.	.	.	.	.	.	323.28	snp	FAO=37	FDP=38	FR=.	FRO=1	FSAF=27	FSAR=10	FSRF=1	FSRR=0	FWDB=0.0442282	FXX=0	LEN=1	MLLD=54.6828	PB=0.5	PBP=1	QD=34.0296	RBI=0.129311
chr1	12248942	12248942	A	G	0.992395	261	263	3	exonic	TNFRSF1B	.	synonymous SNV	TNFRSF1B:NM_001066:exon2:c.A168G:p.K56K	rs945439	.	.	0.2421	.	0.27	.	.	.	.	.	.	.	.	.	.	.	.	2462.38	snp	FAO=261	FDP=261	FR=.	FRO=0	FSAF=109	FSAR=152	FSRF=0	FSRR=0	FWDB=0.0596329	FXX=0.00760427	LEN=1	MLLD=138.94	PB=0.5	PBP=1	QD=37.7377	RBI=0.0601796
chr1	12251765	12251765	T	G	0.965517	84	87	1	intronic	TNFRSF1B	.	.	.	rs498906	.	.	.	.	0.34	.	.	.	.	.	.	.	.	.	.	.	.	803.47	snp	FAO=84	FDP=84	FR=.	FRO=0	FSAF=30	FSAR=54	FSRF=0	FSRR=0	FWDB=-0.030181	FXX=0.0344788	LEN=1	MLLD=57.347	PB=0.5	PBP=1	QD=38.2602	RBI=0.0340502
chr1	12251808	12251808	T	G	1	92	92	3	ncRNA_exonic	MIR4632	.	.	.	rs653667	.	.	0.3672	.	0.4	.	.	.	.	.	.	.	.	.	.	.	.	882.28	snp	FAO=93	FDP=93	FR=.	FRO=0	FSAF=27	FSAR=66	FSRF=0	FSRR=0	FWDB=0.0218376	FXX=0	LEN=1	MLLD=307.947	PB=0.5	PBP=1	QD=37.9475	RBI=0.0315361
chr1	12321267	12321267	C	A	0.340517	79	232	1	intronic	VPS13D	.	.	.	.	.	.	.	.	.	.	.	.	.	.	.	.	.	.	.	.	.	208.31	snp	FAO=79	FDP=232	FR=.	FRO=153	FSAF=39	FSAR=40	FSRF=71	FSRR=82	FWDB=0.000838478	FXX=0	LEN=1	MLLD=355.512	PB=0.5	PBP=1	QD=3.59158	RBI=0.0214611
chr1	12321966	12321966	G	A	0.451613	84	186	2	exonic	VPS13D	.	nonsynonymous SNV	VPS13D:NM_015378:exon13:c.G1423A:p.E475K,VPS13D:NM_018156:exon13:c.G1423A:p.E475K	.	.	.	.	.	.	.	.	0.5	T	0.449	B	0	D	1	D	0.98	T	320.52	snp	FAO=84	FDP=186	FR=.	FRO=102	FSAF=51	FSAR=33	FSRF=61	FSRR=41	FWDB=0.0434464	FXX=0.00534731	LEN=1	MLLD=60.6725	PB=0.5	PBP=1	QD=6.89292	RBI=0.0510783
chr1	12628471	12628471	A	C	0.995816	238	239	4	intronic	DHRS3	.	.	.	rs4072868	.	.	0.244	.	0.25	.	.	.	.	.	.	.	.	.	.	.	.	2273.09	snp	FAO=238	FDP=238	FR=.	FRO=0	FSAF=107	FSAR=131	FSRF=0	FSRR=0	FWDB=0.0324818	FXX=0.00418393	LEN=1	MLLD=342.664	PB=0.5	PBP=1	QD=38.2031	RBI=0.033342
chr1	12638693	12638693	T	C	0.449339	102	227	2	intronic	DHRS3	.	.	.	.	.	.	.	.	.	.	.	.	.	.	.	.	.	.	.	.	.	391.2	snp	FAO=103	FDP=228	FR=.	FRO=125	FSAF=54	FSAR=49	FSRF=56	FSRR=69	FWDB=-0.00189337	FXX=0.00436662	LEN=1	MLLD=53.0705	PB=0.5	PBP=1	QD=6.8632	RBI=0.077808
chr1	12726689	12726689	T	A	0.526882	49	93	3	exonic	AADACL4	.	synonymous SNV	AADACL4:NM_001013630:exon4:c.T1167A:p.S389S	.	.	.	.	.	.	.	.	.	.	.	.	.	.	.	.	.	.	224.09	snp	FAO=49	FDP=94	FR=.	FRO=45	FSAF=32	FSAR=17	FSRF=40	FSRR=5	FWDB=-0.0169891	FXX=0	LEN=1	MLLD=70.0806	PB=0.5	PBP=1	QD=9.53573	RBI=0.02989
chr1	12779618	12779618	T	C	1	55	55	1	exonic	AADACL3	.	unknown	UNKNOWN	rs3010877	.	.	0.8295	.	0.94	.	.	1	T	0	B	0	N	0	P	4.21	T	519.8	snp	FAO=55	FDP=55	FR=.	FRO=0	FSAF=34	FSAR=21	FSRF=0	FSRR=0	FWDB=0.00532845	FXX=0	LEN=1	MLLD=322.481	PB=0.5	PBP=1	QD=37.8036	RBI=0.0120756
chr1	12785494	12785494	G	-	#VALUE!	85;144	231	1;1	exonic	AADACL3	.	unknown	UNKNOWN	.	.	ID=COSM1333383,COSM1333384;OCCURENCE=1(central_nervous_system),1(skin),3(large_intestine)	.	.	0.0007	.	.	.	.	.	.	.	.	.	.	.	.	2168.35	del;snp	FAO=104,127	FDP=231	FR=.	FRO=0	FSAF=57,72	FSAR=47,55	FSRF=0	FSRR=0	FWDB=-0.0021699,-0.0023547	FXX=0.00858332	LEN=1,1	MLLD=172.665,172.846	PB=0.5,0.5	PBP=1,1	QD=37.5473	RBI=0.00377445,0.0121984
chr1	12785494	12785494	G	T	#VALUE!	85;144	231	1;1	exonic	AADACL3	.	unknown	UNKNOWN	rs7513079	.	.	0.732	.	0.83	.	.	1	T	0.132	B	0	N	1	P	3.52	T	2168.35	del;snp	FAO=104,127	FDP=231	FR=.	FRO=0	FSAF=57,72	FSAR=47,55	FSRF=0	FSRR=0	FWDB=-0.0021699,-0.0023547	FXX=0.00858332	LEN=1,1	MLLD=172.665,172.846	PB=0.5,0.5	PBP=1,1	QD=37.5473	RBI=0.00377445,0.0121984
chr1	12820709	12820709	C	T	0.504854	52	103	5	exonic	C1orf158	.	nonsynonymous SNV	C1orf158:NM_152290:exon4:c.C410T:p.P137L	.	.	.	.	.	.	.	.	0.01	D	1	D	0	D	1	D	0.58	T	229.27	snp	FAO=52	FDP=103	FR=.	FRO=51	FSAF=36	FSAR=16	FSRF=39	FSRR=12	FWDB=0.0610801	FXX=0	LEN=1	MLLD=51.0716	PB=0.5	PBP=1	QD=8.90362	RBI=0.0708396
chr1	12820870	12820870	T	C	1	65	65	3	exonic	C1orf158	.	nonsynonymous SNV	C1orf158:NM_152290:exon4:c.T571C:p.F191L	rs1132185	.	.	0.7894	.	0.92	.	.	0.58	T	0	B	0.011	N	1	P	1.17	T	652.03	snp	FAO=68	FDP=68	FR=.	FRO=0	FSAF=46	FSAR=22	FSRF=0	FSRR=0	FWDB=-0.0113666	FXX=0	LEN=1	MLLD=196.16	PB=0.5	PBP=1	QD=38.3545	RBI=0.0366194
chr1	12836250	12836250	C	T	0.986111	142	144	2	exonic	PRAMEF12	.	synonymous SNV	PRAMEF12:NM_001080830:exon2:c.C852T:p.D284D	rs140879180	.	.	0.0102	.	0.01	.	.	.	.	.	.	.	.	.	.	.	.	1321.16	snp	FAO=142	FDP=144	FR=.	FRO=2	FSAF=66	FSAR=76	FSRF=0	FSRR=2	FWDB=-0.00806413	FXX=0	LEN=1	MLLD=225.255	PB=0.5	PBP=1	QD=36.6988	RBI=0.0274687
chr1	12837463	12837463	C	T	1	149	149	2	exonic	PRAMEF12	.	synonymous SNV	PRAMEF12:NM_001080830:exon3:c.C1173T:p.A391A	rs112368379	.	.	0.0981	.	0.12	.	.	.	.	.	.	.	.	.	.	.	.	1447.17	snp	FAO=150	FDP=150	FR=.	FRO=0	FSAF=66	FSAR=84	FSRF=0	FSRR=0	FWDB=0.0157761	FXX=0	LEN=1	MLLD=187.509	PB=0.5	PBP=1	QD=38.5912	RBI=0.0521025
chr1	12856010	12856010	C	G	0.428571	3	7	1	exonic	PRAMEF1	.	nonsynonymous SNV	PRAMEF1:NM_001294139:exon2:c.C555G:p.F185L,PRAMEF1:NM_023013:exon4:c.C1290G:p.F430L	rs61775053	.	.	.	.	0.49	.	.	1	T	0.006	B	0.932	N	1	N	0.91	T	15.78	snp	FAO=3	FDP=7	FR=.	FRO=4	FSAF=3	FSAR=0	FSRF=3	FSRR=1	FWDB=-0.01544	FXX=0	LEN=1	MLLD=52.3304	PB=0.5	PBP=1	QD=9.01808	RBI=0.0898339
chr1	12887450	12887450	T	C	0.470238	79	168	1	exonic	PRAMEF11	.	unknown	UNKNOWN	.	.	.	.	.	0	.	.	1	T	0.001	B	0.177	N	1	N	2.61	T	317.04	snp	FAO=79	FDP=168	FR=.	FRO=89	FSAF=36	FSAR=43	FSRF=59	FSRR=30	FWDB=-0.0287368	FXX=0	LEN=1	MLLD=204.97	PB=0.5	PBP=1	QD=7.5485	RBI=0.0288836
chr1	12941782	12941782	C	T	0.487179	38	78	2	exonic	PRAMEF4	.	synonymous SNV	PRAMEF4:NM_001009611:exon3:c.G768A:p.K256K	.	.	.	.	.	.	.	.	.	.	.	.	.	.	.	.	.	.	164.46	snp	FAO=38	FDP=78	FR=.	FRO=40	FSAF=11	FSAR=27	FSRF=16	FSRR=24	FWDB=-0.0131987	FXX=0	LEN=1	MLLD=63.6713	PB=0.5	PBP=1	QD=8.43366	RBI=0.0596767
chr1	13183207	13183207	C	T	0.285714	14	49	2	exonic	HNRNPCL2	.	synonymous SNV	HNRNPCL2:NM_001136561:exon2:c.G666A:p.E222E	.	.	.	.	.	.	.	.	.	.	.	.	.	.	.	.	.	.	31.98	snp	FAO=13	FDP=48	FR=.	FRO=35	FSAF=6	FSAR=7	FSRF=18	FSRR=17	FWDB=-0.00477127	FXX=0.020404	LEN=1	MLLD=65.1771	PB=0.5	PBP=1	QD=2.66478	RBI=0.061378
chr1	14099605	14099605	G	A	0.205479	15	73	2	exonic	PRDM2	.	nonsynonymous SNV	PRDM2:NM_012231:exon7:c.G544A:p.G182R,PRDM2:NM_015866:exon7:c.G544A:p.G182R	.	.	.	.	.	.	.	.	0.07	T	0.835	P	0.314	N	1	D	-0.66	T	67.82	snp	FAO=24	FDP=73	FR=.	FRO=49	FSAF=11	FSAR=13	FSRF=11	FSRR=38	FWDB=0.011055	FXX=0	LEN=1	MLLD=48.5579	PB=0.5	PBP=1	QD=3.71598	RBI=0.0245286
chr1	15382676	15382676	G	A	0.310127	49	158	2	exonic	KAZN	.	synonymous SNV	KAZN:NM_001017999:exon5:c.G534A:p.Q178Q,KAZN:NM_001018000:exon5:c.G798A:p.Q266Q,KAZN:NM_001018001:exon5:c.G534A:p.Q178Q,KAZN:NM_015209:exon5:c.G816A:p.Q272Q,KAZN:NM_201628:exon5:c.G816A:p.Q272Q	.	.	.	.	.	.	.	.	.	.	.	.	.	.	.	.	.	.	116.32	snp	FAO=49	FDP=158	FR=.	FRO=109	FSAF=25	FSAR=24	FSRF=53	FSRR=56	FWDB=-0.059041	FXX=0	LEN=1	MLLD=59.5199	PB=0.5	PBP=1	QD=2.94481	RBI=0.0620318
chr1	15438990	15438990	G	A	1	138	138	3	exonic	KAZN	.	nonsynonymous SNV	KAZN:NM_201628:exon14:c.G2116A:p.A706T	rs10803354	.	.	0.4045	.	0.7	.	.	0.17	T	0.001	B	0.118	N	0	P	2.24	T	1325.68	snp	FAO=138	FDP=138	FR=.	FRO=0	FSAF=42	FSAR=96	FSRF=0	FSRR=0	FWDB=0.0769996	FXX=0	LEN=1	MLLD=58.2407	PB=0.5	PBP=1	QD=38.4256	RBI=0.101607
chr1	15578320	15578320	C	T	0.5	14	28	2	exonic	FHAD1	.	synonymous SNV	FHAD1:NM_052929:exon2:c.C40T:p.L14L	.	.	.	.	.	.	.	.	.	.	.	.	.	.	1	D	.	.	67.68	snp	FAO=14	FDP=28	FR=.	FRO=14	FSAF=8	FSAR=6	FSRF=11	FSRR=3	FWDB=-0.000585439	FXX=0	LEN=1	MLLD=59.3561	PB=0.5	PBP=1	QD=9.66785	RBI=0.0151577
chr1	15687212	15687212	G	A	0.607143	17	28	3	intronic	FHAD1	.	.	.	.	.	.	.	.	.	.	.	.	.	.	.	.	.	.	.	.	.	100.77	snp	FAO=17	FDP=27	FR=.	FRO=10	FSAF=10	FSAR=7	FSRF=2	FSRR=8	FWDB=-0.0104479	FXX=0.0357015	LEN=1	MLLD=349.56	PB=0.5	PBP=1	QD=14.9284	RBI=0.0198077
chr1	15783608	15783608	C	T	0.649351	50	77	3	exonic	CELA2A	.	nonsynonymous SNV	CELA2A:NM_033440:exon2:c.C68T:p.P23L	.	.	.	.	.	.	.	.	0.42	T	0.001	B	0.374	N	1	N	-3.05	D	293.55	snp	FAO=50	FDP=76	FR=.	FRO=26	FSAF=38	FSAR=12	FSRF=11	FSRR=15	FWDB=0.0170129	FXX=0.0129853	LEN=1	MLLD=380.67	PB=0.5	PBP=1	QD=15.4498	RBI=0.0182769
chr1	15900210	15900210	G	T	0.464	58	125	3	exonic	AGMAT	.	nonsynonymous SNV	AGMAT:NM_024758:exon7:c.C995A:p.A332D	.	.	.	.	.	0.0001	.	.	0	D	0.999	D	0	D	1	D	-2.21	D	233.35	snp	FAO=58	FDP=124	FR=.	FRO=66	FSAF=30	FSAR=28	FSRF=25	FSRR=41	FWDB=-0.0455212	FXX=0.00799936	LEN=1	MLLD=58.5859	PB=0.5	PBP=1	QD=7.52754	RBI=0.0711328
chr1	15900244	15900244	G	A	0.528455	65	123	1	intronic	AGMAT	.	.	.	.	.	.	.	.	.	.	.	.	.	.	.	.	.	.	.	.	.	299.17	snp	FAO=65	FDP=123	FR=.	FRO=58	FSAF=24	FSAR=41	FSRF=30	FSRR=28	FWDB=0.00648781	FXX=0	LEN=1	MLLD=170.08	PB=0.5	PBP=1	QD=9.72915	RBI=0.0150282
chr1	16096893	16096893	C	T	0.963636	53	55	4	intronic	FBLIM1	.	.	.	rs12146078	.	.	0.2228	.	0.42	.	.	.	.	.	.	.	.	.	.	.	.	472.42	snp	FAO=53	FDP=55	FR=.	FRO=2	FSAF=33	FSAR=20	FSRF=1	FSRR=1	FWDB=0.00162389	FXX=0	LEN=1	MLLD=200.134	PB=0.5	PBP=1	QD=34.3578	RBI=0.0271111
chr1	16096934	16096934	C	T	0.830189	44	53	6	exonic	FBLIM1	.	nonsynonymous SNV	FBLIM1:NM_001024216:exon2:c.C281T:p.S94F,FBLIM1:NM_001024215:exon5:c.C572T:p.S191F,FBLIM1:NM_017556:exon6:c.C572T:p.S191F	rs10927851	.	.	0.7119	.	0.83	.	.	0.73	T	0.997	D	0.059	N	0.025	P	0.93	T	326.06	snp	FAO=44	FDP=53	FR=.	FRO=9	FSAF=26	FSAR=18	FSRF=7	FSRR=2	FWDB=0.0688791	FXX=0.0185151	LEN=1	MLLD=40.2333	PB=0.5	PBP=1	QD=24.608	RBI=0.0719921
chr1	16101049	16101049	A	T	0.225806	14	62	2	intronic	FBLIM1	.	.	.	.	.	.	.	.	.	.	.	.	.	.	.	.	.	.	.	.	.	25.57	snp	FAO=14	FDP=62	FR=.	FRO=48	FSAF=4	FSAR=10	FSRF=23	FSRR=25	FWDB=0.0437146	FXX=0	LEN=1	MLLD=171.901	PB=0.5	PBP=1	QD=1.64963	RBI=0.0476495
chr1	16330816	16330816	C	T	0.95625	153	160	4	exonic	C1orf64	.	synonymous SNV	C1orf64:NM_178840:exon1:c.C18T:p.D6D	rs1763617	.	.	0.146	.	0.36	.	.	.	.	.	.	.	.	.	.	.	.	1414.57	snp	FAO=155	FDP=159	FR=.	FRO=4	FSAF=78	FSAR=77	FSRF=4	FSRR=0	FWDB=-0.00869778	FXX=0.0124216	LEN=1	MLLD=233.248	PB=0.5	PBP=1	QD=35.5867	RBI=0.0101193
chr1	16332567	16332567	A	G	0.432927	71	164	2	exonic	C1orf64	.	nonsynonymous SNV	C1orf64:NM_178840:exon2:c.A236G:p.K79R	.	.	.	.	.	.	.	.	0.03	D	0.998	D	0	D	0.574	N	0.54	T	258.46	snp	FAO=71	FDP=164	FR=.	FRO=93	FSAF=41	FSAR=30	FSRF=61	FSRR=32	FWDB=-0.0328102	FXX=0	LEN=1	MLLD=59.9574	PB=0.5	PBP=1	QD=6.30393	RBI=0.0349529
chr1	16342237	16342237	A	G	1	52	52	1	exonic	HSPB7	.	synonymous SNV	HSPB7:NM_014424:exon3:c.T351C:p.T117T	rs1739840	.	.	0.5851	.	0.76	.	.	.	.	.	.	.	.	.	.	.	.	488.27	snp	FAO=52	FDP=52	FR=.	FRO=0	FSAF=11	FSAR=41	FSRF=0	FSRR=0	FWDB=0.00477423	FXX=0	LEN=1	MLLD=286.436	PB=0.5	PBP=1	QD=37.5591	RBI=0.0364571
chr1	16344360	16344360	A	G	0.981132	52	53	1	exonic	HSPB7	.	synonymous SNV	HSPB7:NM_014424:exon1:c.T99C:p.A33A	rs732286	.	.	0.5851	.	0.76	.	.	.	.	.	.	.	.	.	.	.	.	497.85	snp	FAO=53	FDP=53	FR=.	FRO=0	FSAF=31	FSAR=22	FSRF=0	FSRR=0	FWDB=0.0163763	FXX=0	LEN=1	MLLD=309.799	PB=0.5	PBP=1	QD=37.5735	RBI=0.0703481
chr1	16344402	16344402	G	A	1	54	54	2	exonic	HSPB7	.	synonymous SNV	HSPB7:NM_014424:exon1:c.C57T:p.S19S	rs945416	.	.	0.5848	.	0.76	.	.	.	.	.	.	.	.	.	.	.	.	519.68	snp	FAO=55	FDP=55	FR=.	FRO=0	FSAF=31	FSAR=24	FSRF=0	FSRR=0	FWDB=0.0654712	FXX=0	LEN=1	MLLD=61.6591	PB=0.5	PBP=1	QD=37.7946	RBI=0.0659699
chr1	16344494	16344494	G	A	1	56	56	3	UTR5	HSPB7	NM_014424:c.-36C>T	.	.	rs1572381	.	.	0.5848	.	0.76	.	.	0.25	T	0.072	B	0.51	N	0	P	.	.	531.46	snp	FAO=56	FDP=56	FR=.	FRO=0	FSAF=29	FSAR=27	FSRF=0	FSRR=0	FWDB=0.00530475	FXX=0	LEN=1	MLLD=55.787	PB=0.5	PBP=1	QD=37.9615	RBI=0.0263078
chr1	16349080	16349080	G	A	1	82	82	3	intronic	CLCNKA	.	.	.	rs3738637	.	.	0.0553	.	0.16	.	.	.	.	.	.	.	.	.	.	.	.	777.5	snp	FAO=82	FDP=82	FR=.	FRO=0	FSAF=65	FSAR=17	FSRF=0	FSRR=0	FWDB=-0.0565028	FXX=0.0120467	LEN=1	MLLD=83.3465	PB=0.5	PBP=1	QD=37.9267	RBI=0.0628583
chr1	16349137	16349137	G	A	0.943182	83	88	1	exonic	CLCNKA	.	nonsynonymous SNV	CLCNKA:NM_001042704:exon2:c.G23A:p.R8H,CLCNKA:NM_001257139:exon2:c.G23A:p.R8H,CLCNKA:NM_004070:exon2:c.G23A:p.R8H	rs9442189	.	.	0.0212	.	0.065	.	.	0.03	D	0.254	B	0.67	U	0.998	N	-1.93	D	756.15	snp	FAO=87	FDP=92	FR=.	FRO=5	FSAF=59	FSAR=28	FSRF=5	FSRR=0	FWDB=0.0643532	FXX=0	LEN=1	MLLD=235.797	PB=0.5	PBP=1	QD=32.876	RBI=0.11662
chr1	16351275	16351275	A	G	1	29	29	1	exonic	CLCNKA	.	nonsynonymous SNV	CLCNKA:NM_001042704:exon4:c.A247G:p.R83G,CLCNKA:NM_004070:exon4:c.A247G:p.R83G	rs10927887	.	.	0.5521	.	0.77	.	.	0.3	T	0	B	0.728	N	0.99	P	-3.05	D	279.26	snp	FAO=29	FDP=29	FR=.	FRO=0	FSAF=8	FSAR=21	FSRF=0	FSRR=0	FWDB=-0.00735303	FXX=0	LEN=1	MLLD=244.267	PB=0.5	PBP=1	QD=38.5181	RBI=0.00735715
chr1	16356501	16356501	G	A	1	107	107	1	exonic	CLCNKA	.	nonsynonymous SNV	CLCNKA:NM_001257139:exon13:c.G1210A:p.A404T,CLCNKA:NM_001042704:exon14:c.G1339A:p.A447T,CLCNKA:NM_004070:exon14:c.G1339A:p.A447T	rs1805152	.	.	0.5443	.	0.77	.	.	0.17	T	0.006	B	0.019	N	0.984	P	-3.11	D	1019.57	snp	FAO=106	FDP=106	FR=.	FRO=0	FSAF=48	FSAR=58	FSRF=0	FSRR=0	FWDB=0.066134	FXX=0.0185168	LEN=1	MLLD=62.2418	PB=0.5	PBP=1	QD=38.4742	RBI=0.0666937
chr1	16356870	16356870	G	A	0.984127	186	189	2	intronic	CLCNKA	.	.	.	rs9442191	.	.	.	.	0.16	.	.	.	.	.	.	.	.	.	.	.	.	1738.99	snp	FAO=186	FDP=189	FR=.	FRO=3	FSAF=98	FSAR=88	FSRF=2	FSRR=1	FWDB=0.0076474	FXX=0	LEN=1	MLLD=283.582	PB=0.5	PBP=1	QD=36.804	RBI=0.0122401
chr1	16358685	16358685	C	G	1	13	13	1	intronic	CLCNKA	.	.	.	rs6669935	.	.	0.5671	.	0.97	.	.	.	.	.	.	.	.	.	.	.	.	116.19	snp	FAO=13	FDP=13	FR=.	FRO=0	FSAF=13	FSAR=0	FSRF=0	FSRR=0	FWDB=0.0610339	FXX=0	LEN=1	MLLD=61.3236	PB=0.5	PBP=1	QD=35.7497	RBI=0.0610339
chr1	16378882	16378882	C	A	0.46988	39	83	2	exonic	CLCNKB	.	nonsynonymous SNV	CLCNKB:NM_001165945:exon8:c.C1091A:p.P364Q,CLCNKB:NM_000085:exon15:c.C1598A:p.P533Q	.	.	.	.	.	.	.	.	0	D	1	D	0	D	1	D	-1.59	D	161.38	snp	FAO=39	FDP=83	FR=.	FRO=44	FSAF=16	FSAR=23	FSRF=27	FSRR=17	FWDB=-0.0465587	FXX=0	LEN=1	MLLD=60.7808	PB=0.5	PBP=1	QD=7.7775	RBI=0.053181
chr1	16382042	16382042	G	A	0.717391	33	46	4	intronic	CLCNKB	.	.	.	.	.	.	.	.	.	.	.	.	.	.	.	.	.	.	.	.	.	212.5	snp	FAO=33	FDP=46	FR=.	FRO=13	FSAF=20	FSAR=13	FSRF=7	FSRR=6	FWDB=-0.0035271	FXX=0	LEN=1	MLLD=261.463	PB=0.5	PBP=1	QD=18.478	RBI=0.0195063
chr1	16382153	16382153	C	A	0.554455	112	202	3	intronic	CLCNKB	.	.	.	.	.	.	.	.	.	.	.	.	.	.	.	.	.	.	.	.	.	537.74	snp	FAO=112	FDP=202	FR=.	FRO=90	FSAF=58	FSAR=54	FSRF=39	FSRR=51	FWDB=0.0834401	FXX=0	LEN=1	MLLD=54.8856	PB=0.5	PBP=1	QD=10.6482	RBI=0.102665
chr1	16384868	16384868	G	A	0.629464	141	224	1	UTR3	FAM131C	NM_182623:c.*64C>T	.	.	rs12756288	.	.	.	.	0.011	.	.	.	.	.	.	.	.	.	.	.	.	777.14	snp	FAO=141	FDP=224	FR=.	FRO=83	FSAF=68	FSAR=73	FSRF=47	FSRR=36	FWDB=-0.0282445	FXX=0.0175431	LEN=1	MLLD=54.1601	PB=0.5	PBP=1	QD=13.8776	RBI=0.0850173
chr1	16384998	16384999	GG	CA	0.606218	351	579	6	exonic	FAM131C	.	nonframeshift substitution	FAM131C:NM_182623:exon7:c.776_777TG	.	.	.	.	.	0.26	.	.	.	.	.	.	.	.	.	.	.	.	1294.38	mnp	FAO=243	FDP=396	FR=.	FRO=153	FSAF=123	FSAR=120	FSRF=84	FSRR=69	FWDB=-0.00355395	FXX=0.00999975	LEN=2	MLLD=329.718	PB=0.5	PBP=1	QD=13.0745	RBI=0.00993825
chr1	16456176	16456176	G	A	0.975248	197	202	2	intronic	EPHA2	.	.	.	rs3768294	.	.	.	.	0.42	.	.	.	.	.	.	.	.	.	.	.	.	1831.29	snp	FAO=197	FDP=197	FR=.	FRO=0	FSAF=101	FSAR=96	FSRF=0	FSRR=0	FWDB=0.0590148	FXX=0.0247512	LEN=1	MLLD=257.425	PB=0.5	PBP=1	QD=37.1836	RBI=0.0617452
chr1	16458814	16458814	C	T	0.940299	252	268	2	intronic	EPHA2	.	.	.	rs2291805	.	.	0.0445	.	0.23	.	.	.	.	.	.	.	.	.	.	.	.	2204.54	snp	FAO=251	FDP=265	FR=.	FRO=14	FSAF=126	FSAR=125	FSRF=13	FSRR=1	FWDB=0.042766	FXX=0.0111936	LEN=1	MLLD=238.305	PB=0.5	PBP=1	QD=33.276	RBI=0.0654446
chr1	16459745	16459745	G	A	1	45	45	1	exonic	EPHA2	.	synonymous SNV	EPHA2:NM_004431:exon11:c.C1983T:p.L661L	rs10907223	.	.	0.0381	.	0.48	.	.	.	.	.	.	.	.	.	.	.	.	423.67	snp	FAO=45	FDP=45	FR=.	FRO=0	FSAF=26	FSAR=19	FSRF=0	FSRR=0	FWDB=0.00639717	FXX=0	LEN=1	MLLD=61.8366	PB=0.5	PBP=1	QD=37.6595	RBI=0.00644841
chr1	16462199	16462199	G	-	0.896226	95	106	6	exonic	EPHA2	.	frameshift deletion	EPHA2:NM_004431:exon6:c.1379delC:p.P460fs	.	.	ID=COSM294351;OCCURENCE=2(large_intestine)	.	.	.	.	.	.	.	.	.	.	.	.	.	.	.	474.88	del	FAO=105	FDP=105	FR=.	FRO=0	FSAF=45	FSAR=60	FSRF=0	FSRR=0	FWDB=-0.0106389	FXX=0.00943307	LEN=1	MLLD=12.8191	PB=0.5	PBP=1	QD=18.0906	RBI=0.1167
chr1	16525056	16525056	G	T	0.976378	124	127	2	UTR3	ARHGEF19	NM_153213:c.*26C>A	.	.	rs451260	.	.	0.2564	.	0.46	.	.	.	.	.	.	.	.	.	.	.	.	1140.56	snp	FAO=124	FDP=127	FR=.	FRO=3	FSAF=59	FSAR=65	FSRF=0	FSRR=3	FWDB=-0.0105962	FXX=0	LEN=1	MLLD=57.0822	PB=0.5	PBP=1	QD=35.9231	RBI=0.104618
chr1	16532803	16532803	G	A	0.993548	154	155	2	exonic	ARHGEF19	.	synonymous SNV	ARHGEF19:NM_153213:exon7:c.C1170T:p.S390S	rs221050	.	.	0.2545	.	0.54	.	.	.	.	.	.	.	.	0	P	.	.	1454.46	snp	FAO=154	FDP=154	FR=.	FRO=0	FSAF=65	FSAR=89	FSRF=0	FSRR=0	FWDB=0.0441996	FXX=0.0064512	LEN=1	MLLD=66.0647	PB=0.5	PBP=1	QD=37.7783	RBI=0.0445168
chr1	16532848	16532848	A	G	0.993548	154	155	1	intronic	ARHGEF19	.	.	.	rs221051	.	.	0.2513	.	0.47	.	.	.	.	.	.	.	.	1	P	.	.	1484.35	snp	FAO=155	FDP=155	FR=.	FRO=0	FSAF=65	FSAR=90	FSRF=0	FSRR=0	FWDB=0.045821	FXX=0.00640985	LEN=1	MLLD=73.7444	PB=0.5	PBP=1	QD=38.3059	RBI=0.060976
chr1	16535569	16535569	C	T	0.552632	63	114	3	UTR5	ARHGEF19	NM_153213:c.-20G>A	.	.	.	.	.	.	.	.	.	.	.	.	.	.	.	.	.	.	.	.	304.31	snp	FAO=63	FDP=114	FR=.	FRO=51	FSAF=41	FSAR=22	FSRF=33	FSRR=18	FWDB=-0.00399594	FXX=0	LEN=1	MLLD=327.992	PB=0.5	PBP=1	QD=10.6776	RBI=0.00621318
chr1	16580227	16580227	C	T	0.2	18	90	2	splicing	FBXO42	NM_018994:exon7:c.768-1G>A	.	.	.	.	.	.	.	.	.	.	.	.	.	.	.	.	1	D	.	.	24.12	snp	FAO=18	FDP=90	FR=.	FRO=72	FSAF=15	FSAR=3	FSRF=30	FSRR=42	FWDB=0.03537	FXX=0	LEN=1	MLLD=62.5789	PB=0.5	PBP=1	QD=1.07183	RBI=0.0854886
chr1	16731510	16731510	C	G	1	70	70	1	exonic	SPATA21	.	nonsynonymous SNV	SPATA21:NM_198546:exon8:c.G763C:p.V255L	rs525409	.	.	0.2415	.	0.47	.	.	1	T	0.001	B	0.226	N	0	P	-0.78	T	677.13	snp	FAO=70	FDP=70	FR=.	FRO=0	FSAF=37	FSAR=33	FSRF=0	FSRR=0	FWDB=0.0189514	FXX=0	LEN=1	MLLD=167.641	PB=0.5	PBP=1	QD=38.6933	RBI=0.0479222
chr1	16895600	16895600	T	C	0.19697	13	66	2	exonic	NBPF1	.	unknown	UNKNOWN	.	.	.	.	.	0.0021	.	.	.	.	.	.	.	.	.	.	.	.	19.1	snp	FAO=13	FDP=66	FR=.	FRO=53	FSAF=13	FSAR=0	FSRF=53	FSRR=0	FWDB=-0.0446427	FXX=0	LEN=1	MLLD=63.575	PB=0.5	PBP=1	QD=1.15753	RBI=0.0446427
chr1	16903882	16903882	T	C	0.300971	31	103	1	exonic	NBPF1	.	unknown	UNKNOWN	rs672812	.	.	0.0501	.	0.43	.	.	.	.	.	.	.	.	.	.	.	.	74.37	snp	FAO=31	FDP=103	FR=.	FRO=72	FSAF=11	FSAR=20	FSRF=19	FSRR=53	FWDB=-0.0489432	FXX=0	LEN=1	MLLD=119.292	PB=0.5	PBP=1	QD=2.88797	RBI=0.0498096
chr1	16903912	16903912	T	A	0.833333	5	6	4	exonic	NBPF1	.	unknown	UNKNOWN	rs61772344	.	.	.	.	0.86	.	.	.	.	.	.	.	.	.	.	.	.	37.73	snp	FAO=5	FDP=6	FR=.	FRO=1	FSAF=1	FSAR=4	FSRF=1	FSRR=0	FWDB=-0.049194	FXX=0.142653	LEN=1	MLLD=273.701	PB=0.5	PBP=1	QD=25.1543	RBI=0.0491972
chr1	16907166	16907166	T	A	0.237849	230	967	1	intronic	NBPF1	.	.	.	.	.	.	.	.	.	.	.	.	.	.	.	.	.	.	.	.	.	111.46	snp	FAO=90	FDP=400	FR=.	FRO=310	FSAF=41	FSAR=49	FSRF=162	FSRR=148	FWDB=-0.0375575	FXX=0	LEN=1	MLLD=137.87	PB=0.5	PBP=1	QD=1.11456	RBI=0.0420884
chr1	16913584	16913584	A	C	0.230769	9	39	1	exonic	NBPF1	.	unknown	UNKNOWN	rs629538	.	.	0.179	.	0.38	.	.	.	.	.	.	.	.	.	.	.	.	19.94	snp	FAO=9	FDP=39	FR=.	FRO=30	FSAF=2	FSAR=7	FSRF=1	FSRR=29	FWDB=0.0457629	FXX=0	LEN=1	MLLD=59.1293	PB=0.5	PBP=1	QD=2.04476	RBI=0.0549506
chr1	16913612	16913612	G	A	0.243902	10	41	1	exonic	NBPF1	.	unknown	UNKNOWN	rs629889	.	.	0.175	.	0.43	.	.	.	.	.	.	.	.	.	.	.	.	23.15	snp	FAO=10	FDP=41	FR=.	FRO=31	FSAF=2	FSAR=8	FSRF=1	FSRR=30	FWDB=-0.0334288	FXX=0	LEN=1	MLLD=57.3572	PB=0.5	PBP=1	QD=2.25821	RBI=0.0406627
chr1	16913633	16913633	G	T	0.763158	29	38	2	exonic	NBPF1	.	unknown	UNKNOWN	rs75826632	.	.	.	.	0.18	.	.	.	.	.	.	.	.	.	.	.	.	198.8	snp	FAO=29	FDP=39	FR=.	FRO=10	FSAF=0	FSAR=29	FSRF=1	FSRR=9	FWDB=-0.00319171	FXX=0	LEN=1	MLLD=264.729	PB=0.5	PBP=1	QD=20.3897	RBI=0.00817669
chr1	16913677	16913677	T	C	1	5	5	1	exonic	NBPF1	.	unknown	UNKNOWN	rs71263230	.	.	.	.	0.51	.	.	.	.	.	.	.	.	.	.	.	.	49.71	snp	FAO=6	FDP=6	FR=.	FRO=0	FSAF=1	FSAR=5	FSRF=0	FSRR=0	FWDB=0.0685975	FXX=0	LEN=1	MLLD=92.1012	PB=0.5	PBP=1	QD=33.1388	RBI=0.130934
chr1	17250836	17250836	A	G	0.515217	237	460	1	exonic	CROCC	.	synonymous SNV	CROCC:NM_014675:exon3:c.A213G:p.T71T	rs57174186	.	.	0.3223	.	0.44	.	.	.	.	.	.	.	.	.	.	.	.	909.6	snp	FAO=206	FDP=397	FR=.	FRO=191	FSAF=95	FSAR=111	FSRF=97	FSRR=94	FWDB=-0.0486375	FXX=0.00749981	LEN=1	MLLD=134.699	PB=0.5	PBP=1	QD=9.16472	RBI=0.0536907
chr1	17250872	17250872	C	A	0.269874	129	478	2	exonic	CROCC	.	nonsynonymous SNV	CROCC:NM_014675:exon3:c.C249A:p.N83K	.	.	.	.	.	.	.	.	0.01	D	0.837	P	.	.	0.905	D	2.72	T	217.66	snp	FAO=114	FDP=399	FR=.	FRO=285	FSAF=57	FSAR=57	FSRF=129	FSRR=156	FWDB=0.0156085	FXX=0.00249994	LEN=1	MLLD=47.1861	PB=0.5	PBP=1	QD=2.18209	RBI=0.0264606
chr1	17256313	17256313	G	A	0.543147	107	197	2	intronic	CROCC	.	.	.	rs9435710	.	.	.	.	0.49	.	.	.	.	.	.	.	.	.	.	.	.	503.24	snp	FAO=107	FDP=197	FR=.	FRO=90	FSAF=52	FSAR=55	FSRF=36	FSRR=54	FWDB=0.035737	FXX=0	LEN=1	MLLD=61.0061	PB=0.5	PBP=1	QD=10.218	RBI=0.0631726
chr1	17264920	17264920	C	T	0.791667	19	24	1	exonic	CROCC	.	nonsynonymous SNV	CROCC:NM_014675:exon11:c.C1316T:p.A439V	rs4463721	.	.	.	.	0.48	.	.	0.63	T	0.655	P	.	.	0.992	N	2.68	T	134.45	snp	FAO=19	FDP=24	FR=.	FRO=5	FSAF=17	FSAR=2	FSRF=3	FSRR=2	FWDB=0.0860167	FXX=0	LEN=1	MLLD=78.6858	PB=0.5	PBP=1	QD=22.4088	RBI=0.0936215
chr1	17264939	17264939	T	C	0.791667	19	24	1	exonic	CROCC	.	synonymous SNV	CROCC:NM_014675:exon11:c.T1335C:p.D445D	rs4558023	.	.	.	.	0.48	.	.	.	.	.	.	.	.	.	.	.	.	134.45	snp	FAO=19	FDP=24	FR=.	FRO=5	FSAF=17	FSAR=2	FSRF=3	FSRR=2	FWDB=0.00963737	FXX=0	LEN=1	MLLD=293.864	PB=0.5	PBP=1	QD=22.409	RBI=0.0096374
chr1	17265399	17265399	C	T	0.225806	7	31	3	intronic	CROCC	.	.	.	.	.	.	.	.	.	.	.	.	.	.	.	.	.	.	.	.	.	16.89	snp	FAO=7	FDP=31	FR=.	FRO=24	FSAF=2	FSAR=5	FSRF=9	FSRR=15	FWDB=0.0170161	FXX=0	LEN=1	MLLD=48.9382	PB=0.5	PBP=1	QD=2.17878	RBI=0.0839824
chr1	17265560	17265560	C	T	0.548387	136	248	4	exonic	CROCC	.	nonsynonymous SNV	CROCC:NM_014675:exon12:c.C1531T:p.P511S	rs9435793	.	.	.	.	0.46	.	.	0.81	T	0.634	P	.	.	0.888	N	3	T	651.25	snp	FAO=137	FDP=249	FR=.	FRO=112	FSAF=75	FSAR=62	FSRF=38	FSRR=74	FWDB=0.00554292	FXX=0	LEN=1	MLLD=192.271	PB=0.5	PBP=1	QD=10.4619	RBI=0.0186719
chr1	17266536	17266536	G	C	0.568421	54	95	2	exonic	CROCC	.	nonsynonymous SNV	CROCC:NM_014675:exon13:c.G1756C:p.D586H	rs9435714	.	.	.	.	0.41	.	.	0.09	T	1	D	.	.	0.99	D	2.82	T	273.32	snp	FAO=54	FDP=94	FR=.	FRO=40	FSAF=22	FSAR=32	FSRF=18	FSRR=22	FWDB=-0.0181297	FXX=0.0105252	LEN=1	MLLD=200.124	PB=0.5	PBP=1	QD=11.6308	RBI=0.0311471
chr1	17270751	17270751	G	A	0.578475	129	223	1	exonic	CROCC	.	synonymous SNV	CROCC:NM_014675:exon14:c.G1965A:p.A655A	rs12025984	.	.	.	.	0.48	.	.	.	.	.	.	.	.	.	.	.	.	645.87	snp	FAO=129	FDP=223	FR=.	FRO=94	FSAF=64	FSAR=65	FSRF=43	FSRR=51	FWDB=-4.53674e-05	FXX=0	LEN=1	MLLD=70.1017	PB=0.5	PBP=1	QD=11.585	RBI=0.0129174
chr1	17270783	17270783	C	T	0.181395	39	215	1	intronic	CROCC	.	.	.	.	.	.	.	.	.	.	.	.	.	.	.	.	.	.	.	.	.	35.78	snp	FAO=40	FDP=215	FR=.	FRO=175	FSAF=15	FSAR=25	FSRF=84	FSRR=91	FWDB=-0.00843311	FXX=0	LEN=1	MLLD=145.082	PB=0.5	PBP=1	QD=0.66562	RBI=0.00866736
chr1	17273396	17273396	A	G	0.478873	34	71	1	exonic	CROCC	.	synonymous SNV	CROCC:NM_014675:exon17:c.A2424G:p.L808L	rs7537468	.	.	0.1571	.	0.46	.	.	.	.	.	.	.	.	.	.	.	.	146.6	snp	FAO=34	FDP=71	FR=.	FRO=37	FSAF=15	FSAR=19	FSRF=12	FSRR=25	FWDB=-0.0458109	FXX=0	LEN=1	MLLD=216.326	PB=0.5	PBP=1	QD=8.25911	RBI=0.0460981
chr1	17273444	17273444	G	A	0.471429	33	70	1	exonic	CROCC	.	synonymous SNV	CROCC:NM_014675:exon17:c.G2472A:p.T824T	rs7545185	.	.	0.1454	.	0.46	.	.	.	.	.	.	.	.	.	.	.	.	140.33	snp	FAO=33	FDP=70	FR=.	FRO=37	FSAF=14	FSAR=19	FSRF=11	FSRR=26	FWDB=-0.0101032	FXX=0	LEN=1	MLLD=104.39	PB=0.5	PBP=1	QD=8.0187	RBI=0.0180022
chr1	17298986	17298986	G	A	0.42623	26	61	4	UTR3	CROCC	NM_014675:c.*45G>A	.	.	.	.	.	.	.	.	.	.	.	.	.	.	.	.	.	.	.	.	100.81	snp	FAO=26	FDP=61	FR=.	FRO=35	FSAF=11	FSAR=15	FSRF=12	FSRR=23	FWDB=0.105398	FXX=0	LEN=1	MLLD=47.2283	PB=0.5	PBP=1	QD=6.61076	RBI=0.13777
chr1	17301448	17301448	C	T	1	152	152	2	exonic	MFAP2	.	synonymous SNV	MFAP2:NM_001135247:exon9:c.G516A:p.A172A,MFAP2:NM_001135248:exon9:c.G516A:p.A172A,MFAP2:NM_002403:exon9:c.G519A:p.A173A,MFAP2:NM_017459:exon9:c.G519A:p.A173A	rs2235933	.	.	.	.	0.65	.	.	.	.	.	.	.	.	.	.	.	.	1449.6	snp	FAO=152	FDP=152	FR=.	FRO=0	FSAF=68	FSAR=84	FSRF=0	FSRR=0	FWDB=0.00332209	FXX=0	LEN=1	MLLD=197.696	PB=0.5	PBP=1	QD=38.1475	RBI=0.0364008
chr1	17313245	17313256	CCCAGGGCTCCT	-	0.911765	124	136	4	intronic	ATP13A2	.	.	.	rs143483351	.	.	.	.	0.0098	.	.	.	.	.	.	.	.	.	.	.	.	743.7	del	FAO=126	FDP=126	FR=.	FRO=0	FSAF=66	FSAR=60	FSRF=0	FSRR=0	FWDB=-0.00237584	FXX=0.0869502	LEN=12	MLLD=370.452	PB=0.5	PBP=1	QD=23.6096	RBI=0.00243188
chr1	17314702	17314702	C	T	1	128	128	1	exonic	ATP13A2	.	synonymous SNV	ATP13A2:NM_001141974:exon24:c.G2658A:p.S886S,ATP13A2:NM_001141973:exon25:c.G2775A:p.S925S,ATP13A2:NM_022089:exon25:c.G2790A:p.S930S	rs3738815	CLINSIG=non-pathogenic;CLNDBN=not_specified;CLNREVSTAT=criteria_provided\x2c_single_submitter;CLNACC=RCV000116437.1;CLNDSDB=MedGen;CLNDSDBID=CN169374	.	0.1927	.	0.58	.	.	.	.	.	.	.	.	.	.	.	.	1229.56	snp	FAO=128	FDP=128	FR=.	FRO=0	FSAF=76	FSAR=52	FSRF=0	FSRR=0	FWDB=0.000463482	FXX=0	LEN=1	MLLD=236.957	PB=0.5	PBP=1	QD=38.4236	RBI=0.0591343
chr1	17319022	17319022	C	A	0.462963	50	108	1	exonic	ATP13A2	.	nonsynonymous SNV	ATP13A2:NM_001141973:exon17:c.G1789T:p.V597L,ATP13A2:NM_001141974:exon17:c.G1789T:p.V597L,ATP13A2:NM_022089:exon17:c.G1804T:p.V602L	.	.	.	.	.	.	.	.	0.19	T	0.406	B	0.102	N	0.937	D	0.2	T	201.11	snp	FAO=50	FDP=108	FR=.	FRO=58	FSAF=19	FSAR=31	FSRF=22	FSRR=36	FWDB=0.0764035	FXX=0	LEN=1	MLLD=107.929	PB=0.5	PBP=1	QD=7.4484	RBI=0.076877
chr1	17380535	17380535	C	T	0.594059	60	101	4	UTR5	SDHB	NM_003000:c.-21G>A	.	.	.	.	.	.	.	.	.	.	.	.	.	.	.	.	.	.	.	.	316.64	snp	FAO=60	FDP=101	FR=.	FRO=41	FSAF=5	FSAR=55	FSRF=16	FSRR=25	FWDB=-0.0101131	FXX=0	LEN=1	MLLD=200.575	PB=0.5	PBP=1	QD=12.5401	RBI=0.0105617
chr1	17413121	17413121	A	C	0.843478	97	115	1	exonic	PADI2	.	synonymous SNV	PADI2:NM_007365:exon7:c.T729G:p.G243G	rs2076615	.	.	0.2526	.	0.57	.	.	.	.	0.008	B	.	.	0	P	3.35	T	1095.65	snp	FAO=115	FDP=115	FR=.,HEALED	FRO=0	FSAF=23	FSAR=92	FSRF=0	FSRR=0	FWDB=0.0809381	FXX=0	LEN=1	MLLD=291.524	PB=0.5	PBP=1	QD=38.1096	RBI=0.0842243
chr1	17419024	17419024	G	A	1	197	197	1	exonic	PADI2	.	synonymous SNV	PADI2:NM_007365:exon6:c.C534T:p.L178L	rs11203297	.	.	0.1951	.	0.51	.	.	.	.	.	.	.	.	.	.	.	.	1915.77	snp	FAO=199	FDP=199	FR=.	FRO=0	FSAF=99	FSAR=100	FSRF=0	FSRR=0	FWDB=0.0811861	FXX=0	LEN=1	MLLD=112.555	PB=0.5	PBP=1	QD=38.5079	RBI=0.0838379
chr1	17429414	17429414	C	T	0.5	33	66	4	intronic	PADI2	.	.	.	.	.	.	.	.	.	.	.	.	.	.	.	.	.	.	.	.	.	147.24	snp	FAO=33	FDP=66	FR=.	FRO=33	FSAF=22	FSAR=11	FSRF=21	FSRR=12	FWDB=-0.00134002	FXX=0	LEN=1	MLLD=266.171	PB=0.5	PBP=1	QD=8.92334	RBI=0.00434898
chr1	17531763	17531763	C	T	1	63	63	2	exonic	PADI1	.	synonymous SNV	PADI1:NM_013358:exon1:c.C51T:p.A17A	rs2293911	.	.	0.0835	.	0.1	.	.	.	.	.	.	.	.	.	.	.	.	593.89	snp	FAO=63	FDP=63	FR=.	FRO=0	FSAF=26	FSAR=37	FSRF=0	FSRR=0	FWDB=0.0596725	FXX=0	LEN=1	MLLD=257.243	PB=0.5	PBP=1	QD=37.7073	RBI=0.0598648
chr1	17588575	17588575	G	A	0.489712	119	243	4	intronic	PADI3	.	.	.	.	.	.	.	.	.	.	.	.	.	.	.	.	.	.	.	.	.	496.65	snp	FAO=119	FDP=242	FR=.	FRO=123	FSAF=63	FSAR=56	FSRF=75	FSRR=48	FWDB=-0.0138295	FXX=0.00411506	LEN=1	MLLD=178.809	PB=0.5	PBP=1	QD=8.20914	RBI=0.0152592
chr1	17603436	17603436	A	G	1	128	128	1	intronic	PADI3	.	.	.	rs80012763	.	.	.	.	0.11	.	.	.	.	.	.	.	.	.	.	.	.	1242.37	snp	FAO=129	FDP=129	FR=.	FRO=0	FSAF=44	FSAR=85	FSRF=0	FSRR=0	FWDB=0.0196566	FXX=0	LEN=1	MLLD=136.654	PB=0.5	PBP=1	QD=38.523	RBI=0.0491645
chr1	17609745	17609745	C	A	1	64	64	2	UTR3	PADI3	NM_016233:c.*171C>A	.	.	rs16824888	.	.	.	.	0.11	.	.	.	.	.	.	.	.	.	.	.	.	608.99	snp	FAO=64	FDP=64	FR=.	FRO=0	FSAF=21	FSAR=43	FSRF=0	FSRR=0	FWDB=0.131215	FXX=0.0302984	LEN=1	MLLD=64.0562	PB=0.5	PBP=1	QD=38.0621	RBI=0.156165
chr1	17674366	17674366	C	T	0.984375	63	64	5	intronic	PADI4	.	.	.	rs6686575	.	.	.	.	0.13	.	.	.	.	.	.	.	.	.	.	.	.	579.54	snp	FAO=63	FDP=64	FR=.	FRO=1	FSAF=55	FSAR=8	FSRF=1	FSRR=0	FWDB=0.0141994	FXX=0	LEN=1	MLLD=322.477	PB=0.5	PBP=1	QD=36.2212	RBI=0.0266631
chr1	17674402	17674402	C	T	1	65	65	1	intronic	PADI4	.	.	.	rs2240336	.	.	0.4172	.	0.64	.	.	.	.	.	.	.	.	.	.	.	.	615.95	snp	FAO=65	FDP=65	FR=.	FRO=0	FSAF=56	FSAR=9	FSRF=0	FSRR=0	FWDB=0.0188034	FXX=0	LEN=1	MLLD=302.339	PB=0.5	PBP=1	QD=37.9049	RBI=0.0229537
chr1	17707684	17707684	T	C	0.478261	44	92	3	intronic	PADI6	.	.	.	.	.	.	.	.	.	.	.	.	.	.	.	.	.	.	.	.	.	191.34	snp	FAO=47	FDP=98	FR=.	FRO=51	FSAF=22	FSAR=25	FSRF=32	FSRR=19	FWDB=0.0373024	FXX=0.0101	LEN=1	MLLD=46.2379	PB=0.5	PBP=1	QD=7.80982	RBI=0.0474893
chr1	17723476	17723476	-	CA	0.967213	118	122	3	intronic	PADI6	.	.	.	rs397791237	.	.	.	.	0.4	.	.	.	.	.	.	.	.	.	.	.	.	710.4	ins	FAO=120	FDP=120	FR=.	FRO=0	FSAF=60	FSAR=60	FSRF=0	FSRR=0	FWDB=0.00532158	FXX=0	LEN=2	MLLD=249.951	PB=0.5	PBP=1	QD=23.68	RBI=0.0196831
chr1	17723739	17723739	G	A	0.952381	80	84	2	intronic	PADI6	.	.	.	rs12129196	.	.	.	.	0.4	.	.	.	.	.	.	.	.	.	.	.	.	750.23	snp	FAO=83	FDP=84	FR=.	FRO=1	FSAF=43	FSAR=40	FSRF=1	FSRR=0	FWDB=0.0896213	FXX=0	LEN=1	MLLD=89.0517	PB=0.5	PBP=1	QD=35.7252	RBI=0.089655
chr1	17739586	17739586	G	A	0.968992	125	129	2	exonic	RCC2	.	synonymous SNV	RCC2:NM_001136204:exon9:c.C1296T:p.I432I,RCC2:NM_018715:exon10:c.C1296T:p.I432I	rs942457	.	.	0.3514	.	0.41	.	.	.	.	.	.	.	.	.	.	.	.	1154.02	snp	FAO=126	FDP=129	FR=.	FRO=3	FSAF=55	FSAR=71	FSRF=0	FSRR=3	FWDB=0.0136663	FXX=0	LEN=1	MLLD=61.3492	PB=0.5	PBP=1	QD=35.7834	RBI=0.0773462
chr1	18808187	18808187	G	T	0.170616	36	211	4	exonic	KLHDC7A	.	nonsynonymous SNV	KLHDC7A:NM_152375:exon1:c.G712T:p.A238S	.	.	.	.	.	.	.	.	0.47	T	0.123	B	0.713	U	1	N	-0.75	T	124.42	snp	FAO=37	FDP=209	FR=.,HEALED	FRO=139	FSAF=19	FSAR=18	FSRF=88	FSRR=51	FWDB=0.0889945	FXX=0.00947822	LEN=1	MLLD=171.243	PB=0.5	PBP=1	QD=2.38116	RBI=0.108304
chr1	18808292	18808292	C	A	1	203	203	1	exonic	KLHDC7A	.	nonsynonymous SNV	KLHDC7A:NM_152375:exon1:c.C817A:p.H273N	rs2992753	.	.	0.6287	.	0.9	.	.	1	T	0	B	0.182	N	1	P	-0.31	T	1972.33	snp	FAO=205	FDP=205	FR=.	FRO=0	FSAF=97	FSAR=108	FSRF=0	FSRR=0	FWDB=-0.00124046	FXX=0.0191378	LEN=1	MLLD=74.9764	PB=0.5	PBP=1	QD=38.4844	RBI=0.015087
chr1	18808465	18808465	T	A	1	96	96	1	exonic	KLHDC7A	.	synonymous SNV	KLHDC7A:NM_152375:exon1:c.T990A:p.A330A	rs3007718	.	.	0.6286	.	0.9	.	.	.	.	.	.	.	.	.	.	.	.	928.47	snp	FAO=97	FDP=97	FR=.	FRO=0	FSAF=45	FSAR=52	FSRF=0	FSRR=0	FWDB=0.013928	FXX=0	LEN=1	MLLD=208.027	PB=0.5	PBP=1	QD=38.2874	RBI=0.0307962
chr1	18808526	18808526	A	C	1	128	128	1	exonic	KLHDC7A	.	nonsynonymous SNV	KLHDC7A:NM_152375:exon1:c.A1051C:p.T351P	rs2992752	.	.	0.6296	.	0.9	.	.	1	T	0	B	0.496	N	1	P	-0.57	T	1241.31	snp	FAO=129	FDP=129	FR=.	FRO=0	FSAF=55	FSAR=74	FSRF=0	FSRR=0	FWDB=0.0179072	FXX=0	LEN=1	MLLD=330.547	PB=0.5	PBP=1	QD=38.4904	RBI=0.0195926
chr1	19029727	19029727	C	A	0.371795	29	78	1	exonic	PAX7	.	nonsynonymous SNV	PAX7:NM_001135254:exon7:c.C1092A:p.S364R,PAX7:NM_002584:exon7:c.C1092A:p.S364R,PAX7:NM_013945:exon7:c.C1086A:p.S362R	.	.	.	.	.	.	.	.	0.04	D	0.944	P	0	D	1	D	-1.48	T	93.39	snp	FAO=29	FDP=78	FR=.	FRO=49	FSAF=17	FSAR=12	FSRF=27	FSRR=22	FWDB=0.00903047	FXX=0	LEN=1	MLLD=205.047	PB=0.5	PBP=1	QD=4.78931	RBI=0.0355827
chr1	19166100	19166100	C	T	0.973684	37	38	3	exonic	TAS1R2	.	nonsynonymous SNV	TAS1R2:NM_152232:exon6:c.G2513A:p.R838K	rs9988418	.	.	0.007	.	0.19	.	.	1	T	0.001	B	0.264	N	1	P	-2.28	D	339.48	snp	FAO=37	FDP=38	FR=.	FRO=1	FSAF=11	FSAR=26	FSRF=0	FSRR=1	FWDB=-0.0077616	FXX=0	LEN=1	MLLD=61.8869	PB=0.5	PBP=1	QD=35.7345	RBI=0.0833036
chr1	19166275	19166275	T	A	0.410891	83	202	1	exonic	TAS1R2	.	nonsynonymous SNV	TAS1R2:NM_152232:exon6:c.A2338T:p.M780L	.	.	.	.	.	.	.	.	0.04	D	0.996	D	0	D	0.549	N	-2.16	D	283.46	snp	FAO=83	FDP=201	FR=.	FRO=118	FSAF=31	FSAR=52	FSRF=60	FSRR=58	FWDB=0.0219081	FXX=0.00495025	LEN=1	MLLD=83.2185	PB=0.5	PBP=1	QD=5.64098	RBI=0.0219089
chr1	19166894	19166894	G	A	1	63	63	2	exonic	TAS1R2	.	synonymous SNV	TAS1R2:NM_152232:exon6:c.C1719T:p.A573A	rs11805253	.	.	0.0071	.	0.17	.	.	.	.	.	.	.	.	.	.	.	.	593.89	snp	FAO=63	FDP=63	FR=.	FRO=0	FSAF=38	FSAR=25	FSRF=0	FSRR=0	FWDB=0.0121698	FXX=0	LEN=1	MLLD=65.4506	PB=0.5	PBP=1	QD=37.707	RBI=0.0199301
chr1	19168182	19168182	G	-	0.929134	118	127	3	intronic	TAS1R2	.	.	.	rs139650135	.	.	0.0082	.	0.15	.	.	.	.	.	.	.	.	.	.	.	.	704.81	del	FAO=122	FDP=122	FR=.	FRO=0	FSAF=63	FSAR=59	FSRF=0	FSRR=0	FWDB=-0.035505	FXX=0.0468713	LEN=1	MLLD=25.078	PB=0.5	PBP=1	QD=23.1087	RBI=0.0462358
chr1	19415304	19415304	C	T	1	97	97	1	exonic	UBR4	.	synonymous SNV	UBR4:NM_020765:exon98:c.G14379A:p.K4793K	rs1043899	.	.	0.5657	.	0.77	.	.	.	.	.	.	.	.	.	.	.	.	940.84	snp	FAO=98	FDP=98	FR=.	FRO=0	FSAF=56	FSAR=42	FSRF=0	FSRR=0	FWDB=0.0477017	FXX=0	LEN=1	MLLD=94.4095	PB=0.5	PBP=1	QD=38.4018	RBI=0.0607727
chr1	19426199	19426199	G	A	1	24	24	1	intronic	UBR4	.	.	.	rs2236377	.	.	0.6013	.	0.82	.	.	.	.	.	.	.	.	.	.	.	.	220.86	snp	FAO=24	FDP=24	FR=.	FRO=0	FSAF=7	FSAR=17	FSRF=0	FSRR=0	FWDB=-0.125133	FXX=0	LEN=1	MLLD=63.3909	PB=0.5	PBP=1	QD=36.8102	RBI=0.132912
chr1	19433449	19433449	A	G	1	167	167	2	exonic	UBR4	.	synonymous SNV	UBR4:NM_020765:exon82:c.T12117C:p.V4039V	rs6426677	.	.	0.6026	.	0.84	.	.	.	.	.	.	.	.	.	.	.	.	1602.2	snp	FAO=167	FDP=167	FR=.	FRO=0	FSAF=81	FSAR=86	FSRF=0	FSRR=0	FWDB=-0.0223656	FXX=0	LEN=1	MLLD=66.1774	PB=0.5	PBP=1	QD=38.376	RBI=0.0634591
chr1	19440511	19440511	C	T	0.8	148	185	1	exonic	UBR4	.	synonymous SNV	UBR4:NM_020765:exon76:c.G11256A:p.Q3752Q	rs77418490	.	.	0.0052	.	0.011	.	.	.	.	.	.	.	.	.	.	.	.	1776.97	snp	FAO=185	FDP=185	FR=.,HEALED	FRO=0	FSAF=50	FSAR=135	FSRF=0	FSRR=0	FWDB=0.155157	FXX=0	LEN=1	MLLD=288.303	PB=0.5	PBP=1	QD=38.4209	RBI=0.158037
chr1	19447819	19447819	T	C	1	189	189	1	exonic	UBR4	.	synonymous SNV	UBR4:NM_020765:exon68:c.A10005G:p.A3335A	rs35802543	.	.	0.1127	.	0.11	.	.	.	.	.	.	.	.	.	.	.	.	1819.61	snp	FAO=189	FDP=189	FR=.	FRO=0	FSAF=83	FSAR=106	FSRF=0	FSRR=0	FWDB=-0.0566321	FXX=0	LEN=1	MLLD=159.275	PB=0.5	PBP=1	QD=38.5103	RBI=0.0584396
chr1	19447843	19447843	C	G	0.994764	190	191	1	exonic	UBR4	.	synonymous SNV	UBR4:NM_020765:exon68:c.G9981C:p.L3327L	rs1044010	.	.	0.5658	.	0.77	.	.	.	.	.	.	.	.	.	.	.	.	1827.05	snp	FAO=191	FDP=191	FR=.	FRO=0	FSAF=83	FSAR=108	FSRF=0	FSRR=0	FWDB=-0.0588537	FXX=0	LEN=1	MLLD=71.374	PB=0.5	PBP=1	QD=38.2628	RBI=0.0591102
chr1	19478159	19478159	A	T	0.269231	7	26	1	exonic	UBR4	.	synonymous SNV	UBR4:NM_020765:exon48:c.T7191A:p.A2397A	.	.	.	.	.	.	.	.	.	.	.	.	.	.	.	.	.	.	20.91	snp	FAO=7	FDP=26	FR=.	FRO=19	FSAF=0	FSAR=7	FSRF=2	FSRR=17	FWDB=-0.0450145	FXX=0	LEN=1	MLLD=82.8572	PB=0.5	PBP=1	QD=3.21712	RBI=0.0505788
chr1	19487656	19487656	T	C	0.994652	186	187	1	intronic	UBR4	.	.	.	rs3748759	.	.	0.43	.	0.81	.	.	.	.	.	.	.	.	.	.	.	.	1785.17	snp	FAO=186	FDP=186	FR=.	FRO=0	FSAF=88	FSAR=98	FSRF=0	FSRR=0	FWDB=-0.0236218	FXX=0.00534731	LEN=1	MLLD=229.148	PB=0.5	PBP=1	QD=38.3908	RBI=0.0255221
chr1	19491514	19491514	G	C	0.989189	183	185	3	intronic	UBR4	.	.	.	rs12133185	.	.	0.1121	.	0.12	.	.	.	.	.	.	.	.	.	.	.	.	1716.62	snp	FAO=183	FDP=183	FR=.	FRO=0	FSAF=96	FSAR=87	FSRF=0	FSRR=0	FWDB=-0.00495217	FXX=0.0108102	LEN=1	MLLD=207.709	PB=0.5	PBP=1	QD=37.5218	RBI=0.0537397
chr1	19491857	19491857	T	C	1	92	92	1	intronic	UBR4	.	.	.	rs3748757	.	.	0.6028	.	0.84	.	.	.	.	.	.	.	.	.	.	.	.	872.5	snp	FAO=92	FDP=92	FR=.	FRO=0	FSAF=47	FSAR=45	FSRF=0	FSRR=0	FWDB=-0.000799966	FXX=0	LEN=1	MLLD=209.386	PB=0.5	PBP=1	QD=37.9347	RBI=0.0493467
chr1	19499835	19499835	G	C	0.991935	123	124	1	intronic	UBR4	.	.	.	rs951908	.	.	0.6007	.	0.82	.	.	.	.	.	.	.	.	.	.	.	.	1172.09	snp	FAO=123	FDP=123	FR=.	FRO=0	FSAF=48	FSAR=75	FSRF=0	FSRR=0	FWDB=0.0541328	FXX=0.00806387	LEN=1	MLLD=96.429	PB=0.5	PBP=1	QD=38.1168	RBI=0.0616873
chr1	19499873	19499873	G	T	1	99	99	1	intronic	UBR4	.	.	.	rs952789	.	.	.	.	0.11	.	.	.	.	.	.	.	.	.	.	.	.	953.28	snp	FAO=99	FDP=99	FR=.	FRO=0	FSAF=24	FSAR=75	FSRF=0	FSRR=0	FWDB=0.0821472	FXX=0	LEN=1	MLLD=342.121	PB=0.5	PBP=1	QD=38.5166	RBI=0.0821845
chr1	19499954	19499954	G	A	1	196	196	1	exonic	UBR4	.	synonymous SNV	UBR4:NM_020765:exon23:c.C3144T:p.S1048S	rs952790	.	.	0.1109	.	0.11	.	.	.	.	.	.	.	.	.	.	.	.	1878.81	snp	FAO=196	FDP=196	FR=.	FRO=0	FSAF=111	FSAR=85	FSRF=0	FSRR=0	FWDB=0.0236124	FXX=0	LEN=1	MLLD=293.251	PB=0.5	PBP=1	QD=38.3431	RBI=0.0239405
chr1	19510394	19510394	A	G	0.980392	100	102	3	intronic	UBR4	.	.	.	rs3762396	.	.	0.6021	.	0.84	.	.	.	.	.	.	.	.	.	.	.	.	932.97	snp	FAO=100	FDP=100	FR=.	FRO=0	FSAF=4	FSAR=96	FSRF=0	FSRR=0	FWDB=0.00139183	FXX=0.0196059	LEN=1	MLLD=71.6456	PB=0.5	PBP=1	QD=37.3187	RBI=0.00157811
chr1	19518659	19518659	G	A	1	143	143	1	intronic	UBR4	.	.	.	rs11588032	.	.	0.3954	.	0.69	.	.	.	.	.	.	.	.	.	.	.	.	1410.99	snp	FAO=147	FDP=147	FR=.	FRO=0	FSAF=96	FSAR=51	FSRF=0	FSRR=0	FWDB=0.00602158	FXX=0	LEN=1	MLLD=189.15	PB=0.5	PBP=1	QD=38.3944	RBI=0.0412163
chr1	19565338	19565338	C	T	0.990099	100	101	1	exonic	EMC1	.	nonsynonymous SNV	EMC1:NM_001271429:exon9:c.G974A:p.S325N,EMC1:NM_001271427:exon10:c.G1037A:p.S346N,EMC1:NM_001271428:exon10:c.G1040A:p.S347N,EMC1:NM_015047:exon10:c.G1040A:p.S347N	rs709682	.	.	0.1386	.	0.32	.	.	0.49	T	0.001	B	0.664	N	1	P	1.9	T	935.2	snp	FAO=100	FDP=100	FR=.	FRO=0	FSAF=57	FSAR=43	FSRF=0	FSRR=0	FWDB=-0.0476053	FXX=0.00990001	LEN=1	MLLD=72.3201	PB=0.5	PBP=1	QD=37.4081	RBI=0.048841
chr1	19565344	19565344	C	G	0.980198	99	101	1	exonic	EMC1	.	nonsynonymous SNV	EMC1:NM_001271429:exon9:c.G968C:p.S323T,EMC1:NM_001271427:exon10:c.G1031C:p.S344T,EMC1:NM_001271428:exon10:c.G1034C:p.S345T,EMC1:NM_015047:exon10:c.G1034C:p.S345T	rs709683	.	.	0.3599	.	0.74	.	.	0.62	T	0	B	0.282	N	1	P	1.98	T	927.29	snp	FAO=99	FDP=99	FR=.	FRO=0	FSAF=55	FSAR=44	FSRF=0	FSRR=0	FWDB=-0.0326679	FXX=0.0198	LEN=1	MLLD=62.4397	PB=0.5	PBP=1	QD=37.4664	RBI=0.0338275
chr1	19568972	19568972	A	G	1	141	141	2	intronic	EMC1	.	.	.	rs710865	.	.	0.3643	.	0.76	.	Name=Brain structure	.	.	.	.	.	.	.	.	.	.	1363.27	snp	FAO=143	FDP=143	FR=.	FRO=0	FSAF=65	FSAR=78	FSRF=0	FSRR=0	FWDB=0.0114171	FXX=0	LEN=1	MLLD=272.735	PB=0.5	PBP=1	QD=38.1335	RBI=0.0232893
chr1	19571462	19571462	T	A	0.512	64	125	2	exonic	EMC1	.	nonsynonymous SNV	EMC1:NM_001271427:exon2:c.A158T:p.K53M,EMC1:NM_001271428:exon2:c.A158T:p.K53M,EMC1:NM_001271429:exon2:c.A158T:p.K53M,EMC1:NM_015047:exon2:c.A158T:p.K53M	.	.	.	.	.	.	.	.	0	D	1	D	0	D	1	D	3.51	T	284.26	snp	FAO=64	FDP=125	FR=.	FRO=61	FSAF=28	FSAR=36	FSRF=30	FSRR=31	FWDB=-0.032013	FXX=0	LEN=1	MLLD=247.385	PB=0.5	PBP=1	QD=9.09645	RBI=0.0326531
chr1	19581226	19581226	G	A	0.981132	104	106	1	intronic	MRTO4	.	.	.	rs735026	.	.	0.2448	.	0.49	.	.	.	.	.	.	.	.	.	.	.	.	960.93	snp	FAO=104	FDP=106	FR=.	FRO=2	FSAF=60	FSAR=44	FSRF=0	FSRR=2	FWDB=-0.0295771	FXX=0	LEN=1	MLLD=111.54	PB=0.5	PBP=1	QD=36.2614	RBI=0.0338397
chr1	19584004	19584004	G	A	0.996656	298	299	2	exonic	MRTO4	.	synonymous SNV	MRTO4:NM_016183:exon5:c.G330A:p.E110E	rs1042380	.	.	0.2447	.	0.49	.	.	.	.	.	.	.	.	.	.	.	.	2873.94	snp	FAO=302	FDP=302	FR=.	FRO=0	FSAF=141	FSAR=161	FSRF=0	FSRR=0	FWDB=0.0693894	FXX=0.00330022	LEN=1	MLLD=54.6479	PB=0.5	PBP=1	QD=38.0655	RBI=0.105489
chr1	19585207	19585207	G	A	0.979487	191	195	2	exonic	MRTO4	.	synonymous SNV	MRTO4:NM_016183:exon8:c.G603A:p.K201K	rs2294939	.	.	0.1441	.	0.15	.	.	.	.	.	.	.	.	.	.	.	.	2003.17	snp	FAO=216	FDP=220	FR=.	FRO=4	FSAF=88	FSAR=128	FSRF=4	FSRR=0	FWDB=0.100873	FXX=0	LEN=1	MLLD=40.2364	PB=0.5	PBP=1	QD=36.4212	RBI=0.163465
chr1	19611487	19611487	A	T	1	100	100	1	intronic	AKR7A3	.	.	.	rs59348345	.	.	0.0856	.	0.23	.	.	.	.	.	.	.	.	.	.	.	.	965.9	snp	FAO=100	FDP=100	FR=.	FRO=0	FSAF=97	FSAR=3	FSRF=0	FSRR=0	FWDB=0.0589044	FXX=0	LEN=1	MLLD=75.571	PB=0.5	PBP=1	QD=38.6361	RBI=0.120491
chr1	19651107	19651107	T	A	0.495146	102	206	2	intronic	PQLC2	.	.	.	.	.	.	.	.	.	.	.	.	.	.	.	.	.	.	.	.	.	430.61	snp	FAO=102	FDP=206	FR=.	FRO=104	FSAF=58	FSAR=44	FSRF=61	FSRR=43	FWDB=-0.00737887	FXX=0	LEN=1	MLLD=125.834	PB=0.5	PBP=1	QD=8.36141	RBI=0.00822605
chr1	19653778	19653778	G	A	0.444444	88	198	4	exonic	PQLC2	.	nonsynonymous SNV	PQLC2:NM_001040125:exon7:c.G676A:p.G226R,PQLC2:NM_001040126:exon7:c.G481A:p.G161R,PQLC2:NM_001287531:exon7:c.G343A:p.G115R,PQLC2:NM_017765:exon8:c.G676A:p.G226R	.	.	.	.	.	.	.	.	0	D	1	D	0	D	1	D	-6.04	D	328.8	snp	FAO=88	FDP=198	FR=.	FRO=110	FSAF=41	FSAR=47	FSRF=34	FSRR=76	FWDB=0.00149763	FXX=0	LEN=1	MLLD=304.987	PB=0.637707	PBP=0	QD=6.6424	RBI=0.0124221
chr1	19952091	19952091	G	A	0.5	80	160	4	UTR3	MINOS1	NM_001204083:c.*5G>A	.	.	.	.	.	.	.	.	.	.	.	.	.	.	.	.	.	.	.	.	340.19	snp	FAO=80	FDP=162	FR=.	FRO=82	FSAF=32	FSAR=48	FSRF=23	FSRR=59	FWDB=-0.00451277	FXX=0	LEN=1	MLLD=239.765	PB=0.5	PBP=1	QD=8.39983	RBI=0.0127336
chr1	19981723	19981723	C	T	0.425926	23	54	1	intronic	MINOS1-NBL1,NBL1	.	.	.	.	.	.	.	.	0.0002	.	.	.	.	.	.	.	.	.	.	.	.	89.42	snp	FAO=23	FDP=54	FR=.	FRO=31	FSAF=15	FSAR=8	FSRF=24	FSRR=7	FWDB=0.0400421	FXX=0	LEN=1	MLLD=46.7811	PB=0.5	PBP=1	QD=6.62383	RBI=0.0600988
chr1	20005619	20005619	C	T	0.56	14	25	5	exonic	HTR6	.	nonsynonymous SNV	HTR6:NM_000871:exon3:c.C1081T:p.R361W	rs201375470	.	.	0.0003	.	0.002	.	.	.	.	0.999	D	0.001	D	0.999	N	0.44	T	190.99	snp	FAO=23	FDP=25	FR=.	FRO=2	FSAF=18	FSAR=5	FSRF=1	FSRR=1	FWDB=0.0183357	FXX=0	LEN=1	MLLD=271.202	PB=0.5	PBP=1	QD=30.5584	RBI=0.0354372
chr1	20246889	20246889	G	A	0.4	40	100	3	exonic	PLA2G2E	.	nonsynonymous SNV	PLA2G2E:NM_014589:exon4:c.C340T:p.L114F	.	.	.	.	.	0.0001	.	.	0	D	0.356	B	0.02	N	0.758	D	1.65	T	138.27	snp	FAO=40	FDP=100	FR=.	FRO=60	FSAF=22	FSAR=18	FSRF=32	FSRR=28	FWDB=-0.0080369	FXX=0.00990001	LEN=1	MLLD=61.1242	PB=0.5	PBP=1	QD=5.53072	RBI=0.00859717
chr1	20304852	20304852	G	T	0.166667	21	126	3	intronic	PLA2G2A	.	.	.	.	.	.	.	.	.	.	.	.	.	.	.	.	.	.	.	.	.	16.73	snp	FAO=21	FDP=128	FR=.	FRO=107	FSAF=16	FSAR=5	FSRF=70	FSRR=37	FWDB=0.0189169	FXX=0	LEN=1	MLLD=266.166	PB=0.5	PBP=1	QD=0.522814	RBI=0.0427479
chr1	20304992	20304992	C	A	0.489209	68	139	2	exonic	PLA2G2A	.	nonsynonymous SNV	PLA2G2A:NM_001161728:exon3:c.G66T:p.L22F,PLA2G2A:NM_001161729:exon3:c.G66T:p.L22F,PLA2G2A:NM_000300:exon4:c.G66T:p.L22F,PLA2G2A:NM_001161727:exon4:c.G66T:p.L22F	.	.	.	.	.	.	.	.	0	D	0.729	P	0.043	N	1	N	1.08	T	286.77	snp	FAO=68	FDP=139	FR=.	FRO=71	FSAF=37	FSAR=31	FSRF=49	FSRR=22	FWDB=-0.0413355	FXX=0	LEN=1	MLLD=48.905	PB=0.5	PBP=1	QD=8.25239	RBI=0.0689033
chr1	20412705	20412705	A	G	0.666667	36	54	2	exonic	PLA2G5	.	nonsynonymous SNV	PLA2G5:NM_000929:exon3:c.A170G:p.K57R	.	.	.	.	.	.	.	.	0.03	D	0.982	D	0.006	N	0.985	N	-1.62	D	213.77	snp	FAO=36	FDP=54	FR=.	FRO=18	FSAF=15	FSAR=21	FSRF=11	FSRR=7	FWDB=-0.021397	FXX=0	LEN=1	MLLD=58.0199	PB=0.5	PBP=1	QD=15.8346	RBI=0.0448651
chr1	20656728	20656728	G	A	0.385593	91	236	3	exonic	VWA5B1	.	nonsynonymous SNV	VWA5B1:NM_001039500:exon10:c.G1310A:p.G437E	.	.	.	.	.	.	.	.	0.06	T	0.999	D	0	D	1	D	2.16	T	282.78	snp	FAO=91	FDP=236	FR=.	FRO=145	FSAF=43	FSAR=48	FSRF=88	FSRR=57	FWDB=0.021101	FXX=0.00421923	LEN=1	MLLD=305.569	PB=0.5	PBP=1	QD=4.7929	RBI=0.0211503
chr1	20827216	20827216	C	T	0.991597	118	119	1	exonic	MUL1	.	synonymous SNV	MUL1:NM_024544:exon4:c.G1026A:p.A342A	rs595980	.	.	0.2035	.	0.21	.	.	.	.	.	.	.	.	.	.	.	.	1137.17	snp	FAO=118	FDP=118	FR=.	FRO=0	FSAF=60	FSAR=58	FSRF=0	FSRR=0	FWDB=0.0529669	FXX=0.00840265	LEN=1	MLLD=104.12	PB=0.5	PBP=1	QD=38.5483	RBI=0.087856
chr1	20879339	20879339	T	A	0.327273	18	55	1	UTR5	FAM43B	NM_207334:c.-128T>A	.	.	.	.	.	.	.	.	.	.	.	.	.	.	.	.	.	.	.	.	52.71	snp	FAO=18	FDP=55	FR=.	FRO=37	FSAF=11	FSAR=7	FSRF=15	FSRR=22	FWDB=0.0137727	FXX=0	LEN=1	MLLD=68.3763	PB=0.5	PBP=1	QD=3.83366	RBI=0.0188038
chr1	20915817	20915817	G	A	0.352941	18	51	3	intronic	CDA	.	.	.	.	.	.	.	.	.	.	.	.	.	.	.	.	.	.	.	.	.	58.6	snp	FAO=18	FDP=51	FR=.	FRO=33	FSAF=7	FSAR=11	FSRF=28	FSRR=5	FWDB=-0.00840468	FXX=0	LEN=1	MLLD=140.204	PB=0.5	PBP=1	QD=4.59628	RBI=0.0159053
chr1	20980847	20980847	C	T	0.991561	235	237	4	exonic	DDOST	.	synonymous SNV	DDOST:NM_005216:exon7:c.G714A:p.G238G	rs41307775	.	.	0.0076	.	0.073	.	.	.	.	.	.	.	.	.	.	.	.	2325.61	snp	FAO=249	FDP=249	FR=.	FRO=0	FSAF=116	FSAR=133	FSRF=0	FSRR=0	FWDB=0.075253	FXX=0.00796781	LEN=1	MLLD=39.4658	PB=0.5	PBP=1	QD=37.3592	RBI=0.12488
chr1	20992890	20992890	C	A	0.564706	48	85	2	intronic	KIF17	.	.	.	.	.	.	.	.	.	.	.	.	.	.	.	.	.	.	.	.	.	239.27	snp	FAO=48	FDP=85	FR=.	FRO=37	FSAF=13	FSAR=35	FSRF=15	FSRR=22	FWDB=0.106126	FXX=0	LEN=1	MLLD=191.238	PB=0.5	PBP=1	QD=11.2595	RBI=0.106253
chr1	20992904	20992904	G	A	0.505882	43	85	4	intronic	KIF17	.	.	.	.	.	.	.	.	.	.	.	.	.	.	.	.	.	.	.	.	.	191.41	snp	FAO=43	FDP=85	FR=.	FRO=42	FSAF=10	FSAR=33	FSRF=18	FSRR=24	FWDB=0.0409432	FXX=0	LEN=1	MLLD=122.859	PB=0.5	PBP=1	QD=9.00768	RBI=0.0468562
chr1	21024860	21024860	C	A	1	48	48	1	intronic	KIF17	.	.	.	rs41302005	.	.	0.034	.	0.039	.	.	.	.	.	.	.	.	.	.	.	.	459.54	snp	FAO=48	FDP=48	FR=.	FRO=0	FSAF=11	FSAR=37	FSRF=0	FSRR=0	FWDB=0.0166584	FXX=0	LEN=1	MLLD=177.189	PB=0.5	PBP=1	QD=38.2947	RBI=0.0523024
chr1	21191630	21191630	T	A	0.539216	55	102	3	exonic	EIF4G3	.	nonsynonymous SNV	EIF4G3:NM_003760:exon16:c.A2580T:p.K860N,EIF4G3:NM_001198801:exon19:c.A2688T:p.K896N,EIF4G3:NM_001198802:exon19:c.A2598T:p.K866N	.	.	.	.	.	.	.	.	0	D	0.996	D	0	D	1	D	2	T	261.09	snp	FAO=55	FDP=102	FR=.	FRO=47	FSAF=2	FSAR=53	FSRF=1	FSRR=46	FWDB=-0.0252365	FXX=0	LEN=1	MLLD=310.282	PB=0.5	PBP=1	QD=10.2387	RBI=0.02705
chr1	21219262	21219262	G	T	0.533333	16	30	1	intronic	EIF4G3	.	.	.	.	.	.	.	.	.	.	.	.	.	.	.	.	.	.	.	.	.	82.93	snp	FAO=16	FDP=30	FR=.	FRO=14	FSAF=8	FSAR=8	FSRF=8	FSRR=6	FWDB=-0.0109715	FXX=0	LEN=1	MLLD=264.832	PB=0.5	PBP=1	QD=11.0575	RBI=0.0194782
chr1	21268060	21268060	T	A	0.398148	43	108	1	exonic	EIF4G3	.	synonymous SNV	EIF4G3:NM_003760:exon9:c.A1419T:p.I473I,EIF4G3:NM_001198801:exon11:c.A1416T:p.I472I,EIF4G3:NM_001198802:exon12:c.A1437T:p.I479I,EIF4G3:NM_001198803:exon14:c.A1452T:p.I484I	.	.	.	.	.	.	.	.	.	.	.	.	.	.	.	.	.	.	153.1	snp	FAO=44	FDP=109	FR=.	FRO=65	FSAF=24	FSAR=20	FSRF=37	FSRR=28	FWDB=0.043029	FXX=0.00909008	LEN=1	MLLD=148.514	PB=0.5	PBP=1	QD=5.61816	RBI=0.0435501
chr1	21553634	21553634	C	A	0.24359	19	78	3	intronic	ECE1	.	.	.	.	.	.	.	.	.	.	.	.	.	.	.	.	.	.	.	.	.	35.84	snp	FAO=19	FDP=78	FR=.	FRO=59	FSAF=5	FSAR=14	FSRF=20	FSRR=39	FWDB=-0.00901611	FXX=0	LEN=1	MLLD=60.0953	PB=0.5	PBP=1	QD=1.83788	RBI=0.0551805
chr1	21573798	21573798	T	C	0.328358	22	67	1	exonic	ECE1	.	nonsynonymous SNV	ECE1:NM_001113347:exon7:c.A1043G:p.E348G,ECE1:NM_001113349:exon8:c.A1070G:p.E357G,ECE1:NM_001113348:exon9:c.A1031G:p.E344G,ECE1:NM_001397:exon9:c.A1079G:p.E360G	.	.	.	.	.	.	.	.	0.19	T	0.781	P	0.001	D	0.973	D	-1.56	D	72.97	snp	FAO=24	FDP=69	FR=.	FRO=45	FSAF=7	FSAR=17	FSRF=31	FSRR=14	FWDB=-0.0105523	FXX=0	LEN=1	MLLD=276.49	PB=0.5	PBP=1	QD=4.23035	RBI=0.0226454
chr1	21582425	21582425	C	T	1	134	134	2	intronic	ECE1	.	.	.	rs212522	.	.	0.1162	.	0.18	.	.	.	.	.	.	.	.	.	.	.	.	1268.53	snp	FAO=133	FDP=133	FR=.	FRO=0	FSAF=53	FSAR=80	FSRF=0	FSRR=0	FWDB=0.0245939	FXX=0.00746213	LEN=1	MLLD=71.7578	PB=0.5	PBP=1	QD=38.1512	RBI=0.0796693
chr1	21585327	21585327	C	T	0.5	23	46	5	exonic	ECE1	.	synonymous SNV	ECE1:NM_001113347:exon4:c.G585A:p.G195G,ECE1:NM_001113349:exon5:c.G612A:p.G204G,ECE1:NM_001113348:exon6:c.G573A:p.G191G,ECE1:NM_001397:exon6:c.G621A:p.G207G	.	.	.	.	.	.	.	.	.	.	.	.	.	.	.	.	.	.	105.09	snp	FAO=23	FDP=46	FR=.	FRO=23	FSAF=10	FSAR=13	FSRF=8	FSRR=15	FWDB=0.016519	FXX=0	LEN=1	MLLD=174.481	PB=0.5	PBP=1	QD=9.1382	RBI=0.0317704
chr1	21797105	21797105	G	T	0.463415	19	41	2	intronic	NBPF3	.	.	.	.	.	.	.	.	.	.	.	.	.	.	.	.	.	.	.	.	.	83.61	snp	FAO=19	FDP=41	FR=.	FRO=22	FSAF=8	FSAR=11	FSRF=11	FSRR=11	FWDB=0.0609585	FXX=0	LEN=1	MLLD=68.0657	PB=0.5	PBP=1	QD=8.15672	RBI=0.0623224
chr1	21806619	21806619	T	C	1	10	10	4	exonic	NBPF3	.	synonymous SNV	NBPF3:NM_001256417:exon10:c.T1074C:p.P358P,NBPF3:NM_001256416:exon11:c.T1248C:p.P416P,NBPF3:NM_032264:exon11:c.T1284C:p.P428P	rs3820294	.	.	.	.	0.3	.	.	.	.	.	.	.	.	.	.	.	.	99.27	snp	FAO=10	FDP=10	FR=.	FRO=0	FSAF=0	FSAR=10	FSRF=0	FSRR=0	FWDB=0	FXX=0	LEN=1	MLLD=74.026	PB=0.5	PBP=1	QD=39.7067	RBI=0.000837999
chr1	21806621	21806621	T	G	1	10	10	4	exonic	NBPF3	.	nonsynonymous SNV	NBPF3:NM_001256417:exon10:c.T1076G:p.F359C,NBPF3:NM_001256416:exon11:c.T1250G:p.F417C,NBPF3:NM_032264:exon11:c.T1286G:p.F429C	rs3820293	.	.	.	.	0.3	.	.	0.04	D	0.938	P	.	.	1	N	3.34	T	99.27	snp	FAO=10	FDP=10	FR=.	FRO=0	FSAF=0	FSAR=10	FSRF=0	FSRR=0	FWDB=0	FXX=0	LEN=1	MLLD=400.87	PB=0.5	PBP=1	QD=39.7067	RBI=0.0109821
chr1	21806624	21806624	A	G	1	10	10	1	exonic	NBPF3	.	nonsynonymous SNV	NBPF3:NM_001256417:exon10:c.A1079G:p.E360G,NBPF3:NM_001256416:exon11:c.A1253G:p.E418G,NBPF3:NM_032264:exon11:c.A1289G:p.E430G	rs3820292	.	.	.	.	0.32	.	.	0.44	T	0	B	.	.	1	N	3.29	T	99.27	snp	FAO=10	FDP=10	FR=.	FRO=0	FSAF=0	FSAR=10	FSRF=0	FSRR=0	FWDB=0	FXX=0	LEN=1	MLLD=339.584	PB=0.5	PBP=1	QD=39.7067	RBI=0.00168983
chr1	21806667	21806667	C	G	0.8	8	10	1	exonic	NBPF3	.	nonsynonymous SNV	NBPF3:NM_001256417:exon10:c.C1122G:p.D374E,NBPF3:NM_001256416:exon11:c.C1296G:p.D432E,NBPF3:NM_032264:exon11:c.C1332G:p.D444E	rs12043777	.	.	0.189	.	0.34	.	.	0.07	T	0.112	B	.	.	1	P	3.32	T	80.75	snp	FAO=8	FDP=8	FR=.	FRO=0	FSAF=0	FSAR=8	FSRF=0	FSRR=0	FWDB=0	FXX=0.1998	LEN=1	MLLD=72.3538	PB=0.5	PBP=1	QD=40.3761	RBI=0.0258571
chr1	21887290	21887290	C	A	0.942857	165	175	4	intronic	ALPL	.	.	.	rs1767430	.	.	0.3948	.	0.42	.	.	.	.	.	.	.	.	.	.	.	.	1475.39	snp	FAO=166	FDP=173	FR=.	FRO=7	FSAF=87	FSAR=79	FSRF=3	FSRR=4	FWDB=0.0608678	FXX=0.0170445	LEN=1	MLLD=50.3928	PB=0.5	PBP=1	QD=34.1131	RBI=0.0644148
chr1	21889635	21889635	T	C	1	82	82	1	exonic	ALPL	.	synonymous SNV	ALPL:NM_001177520:exon3:c.T99C:p.S33S,ALPL:NM_001127501:exon4:c.T165C:p.S55S,ALPL:NM_000478:exon5:c.T330C:p.S110S	rs1780316	.	.	0.9493	.	0.99	.	.	.	.	.	.	.	.	.	.	.	.	767.16	snp	FAO=81	FDP=81	FR=.	FRO=0	FSAF=36	FSAR=45	FSRF=0	FSRR=0	FWDB=-0.135965	FXX=0.0121936	LEN=1	MLLD=190.961	PB=0.5	PBP=1	QD=37.8843	RBI=0.136558
chr1	21903050	21903050	C	A	0.5	46	92	3	exonic	ALPL	.	nonsynonymous SNV	ALPL:NM_001177520:exon9:c.C994A:p.P332T,ALPL:NM_001127501:exon10:c.C1060A:p.P354T,ALPL:NM_000478:exon11:c.C1225A:p.P409T	.	.	.	.	.	.	.	.	0.07	T	1	D	0	D	1	D	-3.93	D	202.84	snp	FAO=46	FDP=92	FR=.	FRO=46	FSAF=31	FSAR=15	FSRF=22	FSRR=24	FWDB=-0.0134101	FXX=0	LEN=1	MLLD=227.615	PB=0.5	PBP=1	QD=8.8189	RBI=0.0160651
chr1	21904077	21904077	G	C	0.526316	40	76	2	exonic	ALPL	.	nonsynonymous SNV	ALPL:NM_001177520:exon10:c.G1280C:p.G427A,ALPL:NM_001127501:exon11:c.G1346C:p.G449A,ALPL:NM_000478:exon12:c.G1511C:p.G504A	.	.	.	.	.	.	.	.	0.8	T	0.001	B	0.49	N	1	N	-3.68	D	186.51	snp	FAO=40	FDP=76	FR=.	FRO=36	FSAF=27	FSAR=13	FSRF=22	FSRR=14	FWDB=-0.103749	FXX=0	LEN=1	MLLD=47.4525	PB=0.5	PBP=1	QD=9.81636	RBI=0.129589
chr1	21924260	21924260	G	T	0.301587	19	63	3	intronic	RAP1GAP	.	.	.	.	.	.	.	.	.	.	.	.	.	.	.	.	.	.	.	.	.	49.7	snp	FAO=19	FDP=63	FR=.	FRO=44	FSAF=18	FSAR=1	FSRF=22	FSRR=22	FWDB=0.0177041	FXX=0	LEN=1	MLLD=239.901	PB=0.5	PBP=1	QD=3.15546	RBI=0.0191892
chr1	21935433	21935433	G	T	0.94	47	50	2	intronic	RAP1GAP	.	.	.	rs861212	.	.	0.493	.	0.65	.	.	.	.	.	.	.	.	.	.	.	.	437.42	snp	FAO=48	FDP=50	FR=.	FRO=2	FSAF=17	FSAR=31	FSRF=2	FSRR=0	FWDB=0.018845	FXX=0	LEN=1	MLLD=183.741	PB=0.5	PBP=1	QD=34.9932	RBI=0.0192135
chr1	22078090	22078090	T	C	0.492754	34	69	1	exonic	USP48	.	synonymous SNV	USP48:NM_001032730:exon6:c.A684G:p.R228R,USP48:NM_032236:exon6:c.A684G:p.R228R	.	.	.	.	.	.	.	.	.	.	.	.	.	.	.	.	.	.	150.71	snp	FAO=34	FDP=69	FR=.	FRO=35	FSAF=20	FSAR=14	FSRF=24	FSRR=11	FWDB=0.00707858	FXX=0	LEN=1	MLLD=263.353	PB=0.5	PBP=1	QD=8.73701	RBI=0.00893719
chr1	22150257	22150257	C	T	1	98	98	2	UTR3	LDLRAD2	NM_001013693:c.*1549C>T	.	.	rs3736357	.	.	0.4941	.	0.65	.	.	.	.	.	.	.	.	.	.	.	.	940.69	snp	FAO=98	FDP=98	FR=.	FRO=0	FSAF=60	FSAR=38	FSRF=0	FSRR=0	FWDB=-0.0121367	FXX=0	LEN=1	MLLD=54.8752	PB=0.5	PBP=1	QD=38.3953	RBI=0.0795701
chr1	22160148	22160148	C	T	0.967391	89	92	1	intronic	HSPG2	.	.	.	rs7547731	.	.	0.4922	.	0.65	.	.	.	.	.	.	.	.	.	.	.	.	852.09	snp	FAO=92	FDP=92	FR=.	FRO=0	FSAF=39	FSAR=53	FSRF=0	FSRR=0	FWDB=0.114306	FXX=0	LEN=1	MLLD=77.3792	PB=0.5	PBP=1	QD=37.0474	RBI=0.125849
chr1	22161171	22161171	C	A	0.4375	77	176	2	splicing	HSPG2	NM_005529:exon78:c.10720+1G>T,NM_001291860:exon78:c.10723+1G>T	.	.	.	.	.	.	.	.	.	.	.	.	.	.	.	.	1	D	.	.	282.99	snp	FAO=77	FDP=176	FR=.	FRO=99	FSAF=39	FSAR=38	FSRF=46	FSRR=53	FWDB=0.0193709	FXX=0	LEN=1	MLLD=62.9335	PB=0.5	PBP=1	QD=6.4315	RBI=0.0321269
chr1	22165898	22165898	C	A	0.547945	80	146	3	exonic	HSPG2	.	synonymous SNV	HSPG2:NM_001291860:exon73:c.G9858T:p.G3286G,HSPG2:NM_005529:exon73:c.G9855T:p.G3285G	.	.	.	.	.	.	.	.	.	.	.	.	.	.	.	.	.	.	378.72	snp	FAO=80	FDP=147	FR=.	FRO=67	FSAF=36	FSAR=44	FSRF=28	FSRR=39	FWDB=0.0712569	FXX=0	LEN=1	MLLD=63.9153	PB=0.5	PBP=1	QD=10.3054	RBI=0.0738921
chr1	22170634	22170634	C	A	0.483871	30	62	2	intronic	HSPG2	.	.	.	.	.	.	.	.	.	.	.	.	.	.	.	.	.	.	.	.	.	131.16	snp	FAO=30	FDP=62	FR=.	FRO=32	FSAF=15	FSAR=15	FSRF=14	FSRR=18	FWDB=-9.59091e-05	FXX=0	LEN=1	MLLD=254.528	PB=0.5	PBP=1	QD=8.46159	RBI=0.0393481
chr1	22176786	22176786	C	A	0.478261	55	115	2	intronic	HSPG2	.	.	.	.	.	.	.	.	.	.	.	.	.	.	.	.	.	.	.	.	.	242.63	snp	FAO=57	FDP=117	FR=.	FRO=60	FSAF=21	FSAR=36	FSRF=27	FSRR=33	FWDB=0.0235385	FXX=0.00847386	LEN=1	MLLD=108.677	PB=0.5	PBP=1	QD=8.29488	RBI=0.0781574
chr1	22183739	22183739	A	G	1	87	87	2	intronic	HSPG2	.	.	.	rs2305562	.	.	0.5549	.	0.56	.	.	.	.	.	.	.	.	.	.	.	.	832.22	snp	FAO=87	FDP=87	FR=.	FRO=0	FSAF=39	FSAR=48	FSRF=0	FSRR=0	FWDB=0.00300114	FXX=0	LEN=1	MLLD=60.5229	PB=0.5	PBP=1	QD=38.263	RBI=0.0268541
chr1	22191454	22191454	G	A	1	58	58	1	exonic	HSPG2	.	nonsynonymous SNV	HSPG2:NM_001291860:exon36:c.C4511T:p.A1504V,HSPG2:NM_005529:exon36:c.C4508T:p.A1503V	rs897471	.	.	0.7396	.	0.9	.	.	0.07	T	1	D	0.002	N	0.999	P	1.27	T	555.78	snp	FAO=58	FDP=58	FR=.	FRO=0	FSAF=19	FSAR=39	FSRF=0	FSRR=0	FWDB=0.0179207	FXX=0	LEN=1	MLLD=124.949	PB=0.5	PBP=1	QD=38.3299	RBI=0.0269705
chr1	22313118	22313118	C	-	0.412698	26	63	3	exonic	CELA3B	.	frameshift deletion	CELA3B:NM_007352:exon7:c.737delC:p.T246fs	.	.	.	.	.	.	.	.	.	.	.	.	.	.	.	.	.	.	25.31	del	FAO=26	FDP=63	FR=.	FRO=37	FSAF=7	FSAR=19	FSRF=15	FSRR=22	FWDB=0.0656984	FXX=0	LEN=1	MLLD=27.1668	PB=0.5	PBP=1	QD=1.60693	RBI=0.0754379
chr1	22333985	22333985	G	A	0.515625	33	64	3	exonic	CELA3A	.	nonsynonymous SNV	CELA3A:NM_005747:exon6:c.G619A:p.G207R	.	.	.	.	.	.	.	.	0.01	D	0.99	D	.	.	1	D	-2.5	D	151.92	snp	FAO=33	FDP=64	FR=.	FRO=31	FSAF=17	FSAR=16	FSRF=18	FSRR=13	FWDB=-0.00220293	FXX=0	LEN=1	MLLD=56.2859	PB=0.5	PBP=1	QD=9.49478	RBI=0.010331
chr1	22902783	22902783	C	T	0.152047	26	171	4	exonic	EPHA8	.	nonsynonymous SNV	EPHA8:NM_001006943:exon3:c.C233T:p.P78L,EPHA8:NM_020526:exon3:c.C233T:p.P78L	.	.	.	.	.	0	.	.	0.03	D	1	D	0	D	1	D	2.88	T	15.1	snp	FAO=26	FDP=171	FR=.	FRO=145	FSAF=9	FSAR=17	FSRF=65	FSRR=80	FWDB=-0.00089353	FXX=0	LEN=1	MLLD=320.869	PB=0.5	PBP=1	QD=0.353132	RBI=0.00458383
chr1	22920132	22920132	G	T	0.383178	41	107	2	exonic	EPHA8	.	nonsynonymous SNV	EPHA8:NM_020526:exon7:c.G1556T:p.G519V	.	.	.	.	.	.	.	.	0	D	0.997	D	0	D	1	D	-0.36	T	132.51	snp	FAO=41	FDP=107	FR=.	FRO=66	FSAF=16	FSAR=25	FSRF=29	FSRR=37	FWDB=-0.0358343	FXX=0	LEN=1	MLLD=225.236	PB=0.5	PBP=1	QD=4.95363	RBI=0.0382519
chr1	22965965	22965965	G	T	0.3125	25	80	5	UTR3	C1QA	NM_015991:c.*65G>T	.	.	.	.	.	.	.	.	.	.	0	D	.	.	0.12	N	1	N	.	.	66.63	snp	FAO=25	FDP=79	FR=.	FRO=54	FSAF=4	FSAR=21	FSRF=21	FSRR=33	FWDB=-0.0509248	FXX=0.0595167	LEN=1	MLLD=54.4431	PB=0.5	PBP=1	QD=3.37354	RBI=0.0524183
chr1	22987847	22987847	G	C	0.176471	15	85	3	exonic	C1QB	.	nonsynonymous SNV	C1QB:NM_000491:exon3:c.G730C:p.G244R	.	.	.	.	.	.	.	.	.	.	1	D	0	D	1	D	-4.15	D	16.14	snp	FAO=15	FDP=86	FR=.	FRO=71	FSAF=8	FSAR=7	FSRF=55	FSRR=16	FWDB=-0.0929386	FXX=0	LEN=1	MLLD=50.4291	PB=0.5	PBP=1	QD=0.75079	RBI=0.12101
chr1	23377018	23377018	G	A	0.977778	44	45	1	intronic	KDM1A	.	.	.	.	.	.	.	.	.	.	.	.	.	.	.	.	.	.	.	.	.	472.75	snp	FAO=51	FDP=51	FR=.	FRO=0	FSAF=21	FSAR=30	FSRF=0	FSRR=0	FWDB=0.100726	FXX=0	LEN=1	MLLD=60.1485	PB=0.5	PBP=1	QD=37.0781	RBI=0.120826
chr1	23688556	23688556	T	G	0.48	12	25	1	exonic	ZNF436	.	nonsynonymous SNV	ZNF436:NM_030634:exon3:c.A1319C:p.H440P,ZNF436:NM_001077195:exon4:c.A1319C:p.H440P	.	.	.	.	.	.	.	.	0	D	0.999	D	0	D	1	D	-0.28	T	56.21	snp	FAO=12	FDP=25	FR=.	FRO=13	FSAF=8	FSAR=4	FSRF=5	FSRR=8	FWDB=0.0200805	FXX=0	LEN=1	MLLD=301.191	PB=0.5	PBP=1	QD=8.99307	RBI=0.0226822
chr1	23710816	23710816	G	A	0.528662	83	157	5	intronic	TCEA3	.	.	.	.	.	.	.	.	.	.	.	.	.	.	.	.	.	.	.	.	.	380.11	snp	FAO=83	FDP=157	FR=.	FRO=74	FSAF=50	FSAR=33	FSRF=39	FSRR=35	FWDB=-0.00403937	FXX=0	LEN=1	MLLD=314.971	PB=0.5	PBP=1	QD=9.68439	RBI=0.0108921
chr1	23710875	23710875	G	T	0.528302	84	159	2	exonic	TCEA3	.	synonymous SNV	TCEA3:NM_003196:exon10:c.C1002A:p.T334T	.	.	.	.	.	.	.	.	.	.	.	.	.	.	.	.	.	.	385.85	snp	FAO=84	FDP=159	FR=.	FRO=75	FSAF=50	FSAR=34	FSRF=39	FSRR=36	FWDB=-0.0012256	FXX=0	LEN=1	MLLD=184.052	PB=0.5	PBP=1	QD=9.70686	RBI=0.0204442
chr1	23759919	23759919	T	A	0.56872	120	211	2	exonic	ASAP3	.	nonsynonymous SNV	ASAP3:NM_001143778:exon20:c.A2099T:p.K700M,ASAP3:NM_017707:exon21:c.A2126T:p.K709M	.	.	.	.	.	.	.	.	0	D	1	D	0	N	0.995	D	1.77	T	604.73	snp	FAO=122	FDP=213	FR=.	FRO=91	FSAF=61	FSAR=61	FSRF=34	FSRR=57	FWDB=-0.0176327	FXX=0	LEN=1	MLLD=242.62	PB=0.5	PBP=1	QD=11.3565	RBI=0.0191429
chr1	23767872	23767872	G	C	0.491803	60	122	4	intronic	ASAP3	.	.	.	.	.	.	.	.	.	.	.	.	.	.	.	.	.	.	.	.	.	256.56	snp	FAO=60	FDP=122	FR=.	FRO=62	FSAF=19	FSAR=41	FSRF=21	FSRR=41	FWDB=0.0262236	FXX=0	LEN=1	MLLD=345.954	PB=0.5	PBP=1	QD=8.41175	RBI=0.026247
chr1	23782297	23782297	C	T	1	49	49	1	intronic	ASAP3	.	.	.	rs61778880	.	.	.	.	0.15	.	.	.	.	.	.	.	.	.	.	.	.	470.96	snp	FAO=49	FDP=49	FR=.	FRO=0	FSAF=35	FSAR=14	FSRF=0	FSRR=0	FWDB=-0.0127324	FXX=0	LEN=1	MLLD=127.733	PB=0.5	PBP=1	QD=38.4456	RBI=0.0138768
chr1	23885599	23885599	T	C	0.977654	175	179	1	intronic	ID3	.	.	.	rs2067053	.	.	0.327	.	0.66	.	.	.	.	.	.	.	.	.	.	.	.	1648.72	snp	FAO=183	FDP=183	FR=.	FRO=0	FSAF=121	FSAR=62	FSRF=0	FSRR=0	FWDB=0.0445964	FXX=0.0108102	LEN=1	MLLD=134.138	PB=0.5	PBP=1	QD=36.0377	RBI=0.0460876
chr1	24018224	24018224	C	T	1	98	98	1	upstream	RPL11	.	.	.	rs3753270	.	.	0.1483	.	0.43	.	.	.	.	.	.	.	.	.	.	.	.	950.13	snp	FAO=100	FDP=100	FR=.	FRO=0	FSAF=69	FSAR=31	FSRF=0	FSRR=0	FWDB=0.0197305	FXX=0.0196059	LEN=1	MLLD=61.8814	PB=0.5	PBP=1	QD=38.0053	RBI=0.104795
chr1	24078520	24078520	G	A	0.51087	47	92	2	exonic	TCEB3	.	synonymous SNV	TCEB3:NM_003198:exon4:c.G1503A:p.K501K	.	.	.	.	.	.	.	.	.	.	.	.	.	.	.	.	.	.	214.56	snp	FAO=47	FDP=91	FR=.	FRO=44	FSAF=26	FSAR=21	FSRF=25	FSRR=19	FWDB=0.078487	FXX=0.0108684	LEN=1	MLLD=58.8929	PB=0.5	PBP=1	QD=9.43138	RBI=0.089165
chr1	24415921	24415921	G	A	0.52809	47	89	4	intronic	MYOM3	.	.	.	.	.	.	.	.	.	.	.	.	.	.	.	.	.	.	.	.	.	218.38	snp	FAO=46	FDP=86	FR=.	FRO=40	FSAF=18	FSAR=28	FSRF=17	FSRR=23	FWDB=0.00717182	FXX=0.0337041	LEN=1	MLLD=302.918	PB=0.5	PBP=1	QD=10.1572	RBI=0.0249796
chr1	24661144	24661144	G	T	0.396396	44	111	2	exonic	GRHL3	.	stopgain	GRHL3:NM_001195010:exon3:c.G76T:p.E26X,GRHL3:NM_021180:exon3:c.G229T:p.E77X,GRHL3:NM_198173:exon3:c.G214T:p.E72X,GRHL3:NM_198174:exon3:c.G214T:p.E72X	.	.	.	.	.	.	.	.	0.01	D	.	.	0.068	N	1	D	.	.	148.77	snp	FAO=44	FDP=111	FR=.	FRO=67	FSAF=24	FSAR=20	FSRF=27	FSRR=40	FWDB=-0.00361431	FXX=0	LEN=1	MLLD=70.188	PB=0.5	PBP=1	QD=5.36123	RBI=0.0135196
chr1	24680915	24680915	C	T	0.995434	218	219	1	exonic	GRHL3	.	synonymous SNV	GRHL3:NM_001195010:exon16:c.C1608T:p.V536V,GRHL3:NM_021180:exon16:c.C1761T:p.V587V,GRHL3:NM_198173:exon16:c.C1746T:p.V582V	rs12030057	.	.	0.2698	.	0.41	.	.	.	.	.	.	.	.	.	.	.	.	2106.47	snp	FAO=220	FDP=220	FR=.	FRO=0	FSAF=119	FSAR=101	FSRF=0	FSRR=0	FWDB=0.0243361	FXX=0.00452468	LEN=1	MLLD=54.568	PB=0.5	PBP=1	QD=38.2995	RBI=0.0628171
chr1	24690764	24690764	T	A	1	91	91	1	exonic	GRHL3	.	nonsynonymous SNV	GRHL3:NM_198174:exon16:c.T1784A:p.M595K	rs545809	.	.	.	.	0.44	.	.	0	D	.	.	0.28	N	1	P	2.94	T	872.5	snp	FAO=92	FDP=92	FR=.	FRO=0	FSAF=43	FSAR=49	FSRF=0	FSRR=0	FWDB=-0.00222666	FXX=0	LEN=1	MLLD=319.413	PB=0.5	PBP=1	QD=37.9347	RBI=0.0297019
chr1	24690937	24690937	C	T	0.468966	68	145	4	UTR3	GRHL3	NM_198174:c.*76C>T	.	.	.	.	.	.	.	.	.	.	.	.	.	.	.	.	.	.	.	.	272.71	snp	FAO=68	FDP=145	FR=.	FRO=77	FSAF=39	FSAR=29	FSRF=43	FSRR=34	FWDB=-0.0120075	FXX=0	LEN=1	MLLD=256.311	PB=0.5	PBP=1	QD=7.52313	RBI=0.0137277
chr1	24705978	24705978	C	T	0.533333	48	90	3	intronic	STPG1	.	.	.	.	.	.	.	.	.	.	.	.	.	.	.	.	.	.	.	.	.	228.6	snp	FAO=48	FDP=90	FR=.	FRO=42	FSAF=27	FSAR=21	FSRF=27	FSRR=15	FWDB=0.000405355	FXX=0	LEN=1	MLLD=295.099	PB=0.5	PBP=1	QD=10.1599	RBI=0.0141391
chr1	24706329	24706329	C	A	0.923077	132	143	2	intronic	STPG1	.	.	.	rs41307808	.	.	0.055	.	0.16	.	.	.	.	.	.	.	.	.	.	.	.	1110.24	snp	FAO=132	FDP=143	FR=.	FRO=11	FSAF=62	FSAR=70	FSRF=4	FSRR=7	FWDB=0.0777507	FXX=0	LEN=1	MLLD=58.1023	PB=0.5	PBP=1	QD=31.0557	RBI=0.079679
chr1	24727735	24727735	C	T	0.427481	56	131	6	intronic	STPG1	.	.	.	.	.	.	.	.	.	.	.	.	.	.	.	.	.	.	.	.	.	204.66	snp	FAO=56	FDP=131	FR=.	FRO=75	FSAF=32	FSAR=24	FSRF=35	FSRR=40	FWDB=-0.0110765	FXX=0	LEN=1	MLLD=186.671	PB=0.5	PBP=1	QD=6.24903	RBI=0.0153999
chr1	24927561	24927561	T	C	0.991379	115	116	1	intronic	NCMAP	.	.	.	rs4553122	.	.	0.5514	.	0.62	.	.	.	.	.	.	.	.	.	.	.	.	985.87	snp	FAO=103	FDP=103	FR=.	FRO=0	FSAF=55	FSAR=48	FSRF=0	FSRR=0	FWDB=0.0570614	FXX=0.112059	LEN=1	MLLD=67.568	PB=0.5	PBP=1	QD=38.2863	RBI=0.0906138
chr1	24978028	24978028	A	G	0.459016	28	61	2	exonic	SRRM1	.	nonsynonymous SNV	SRRM1:NM_001303448:exon6:c.A650G:p.K217R,SRRM1:NM_001303449:exon6:c.A533G:p.K178R,SRRM1:NM_005839:exon6:c.A650G:p.K217R	.	.	.	.	.	.	.	.	0.18	T	0.867	P	0	D	1	D	0.96	T	117.07	snp	FAO=28	FDP=61	FR=.	FRO=33	FSAF=11	FSAR=17	FSRF=21	FSRR=12	FWDB=0.00494204	FXX=0	LEN=1	MLLD=72.2423	PB=0.5	PBP=1	QD=7.67673	RBI=0.036366
chr1	24987299	24987299	G	T	1	5	5	1	intronic	SRRM1	.	.	.	rs145732567	.	.	0.0105	.	0.014	.	.	.	.	.	.	.	.	.	.	.	.	38.35	snp	FAO=5	FDP=5	FR=.	FRO=0	FSAF=4	FSAR=1	FSRF=0	FSRR=0	FWDB=0.000767717	FXX=0	LEN=1	MLLD=230.734	PB=0.5	PBP=1	QD=30.6765	RBI=0.0239223
chr1	25245839	25245839	G	C	0.423358	58	137	4	ncRNA_exonic	MIR6731	.	.	.	.	.	.	.	.	.	.	.	.	.	.	.	.	.	.	.	.	.	207.62	snp	FAO=58	FDP=137	FR=.	FRO=79	FSAF=33	FSAR=25	FSRF=46	FSRR=33	FWDB=0.00690369	FXX=0	LEN=1	MLLD=288.434	PB=0.5	PBP=1	QD=6.06181	RBI=0.0072973
chr1	25718470	25718470	C	T	0.416149	67	161	4	intronic	RHCE	.	.	.	.	.	.	.	.	.	.	.	.	.	.	.	.	.	.	.	.	.	234.36	snp	FAO=67	FDP=161	FR=.	FRO=94	FSAF=16	FSAR=51	FSRF=38	FSRR=56	FWDB=-0.0346867	FXX=0	LEN=1	MLLD=157.123	PB=0.5	PBP=1	QD=5.82256	RBI=0.0426036
chr1	25944415	25944415	C	A	0.478261	11	23	1	exonic	MAN1C1	.	nonsynonymous SNV	MAN1C1:NM_001289010:exon1:c.C127A:p.L43M,MAN1C1:NM_020379:exon1:c.C127A:p.L43M	.	.	.	.	.	.	.	.	0	D	0.998	D	0.024	N	1	D	-4.88	D	52.69	snp	FAO=11	FDP=23	FR=.	FRO=12	FSAF=4	FSAR=7	FSRF=4	FSRR=8	FWDB=0.0501251	FXX=0	LEN=1	MLLD=248.95	PB=0.5	PBP=1	QD=9.16304	RBI=0.0519985
chr1	26080090	26080090	C	T	0.57037	77	135	4	intronic	MAN1C1	.	.	.	.	.	.	.	.	.	.	.	.	.	.	.	.	.	.	.	.	.	383.26	snp	FAO=77	FDP=135	FR=.	FRO=58	FSAF=38	FSAR=39	FSRF=29	FSRR=29	FWDB=-0.0087862	FXX=0	LEN=1	MLLD=193.673	PB=0.5	PBP=1	QD=11.3558	RBI=0.00914794
chr1	26080096	26080096	G	A	0.410448	55	134	4	intronic	MAN1C1	.	.	.	.	.	.	.	.	.	.	.	.	.	.	.	.	.	.	.	.	.	189.95	snp	FAO=55	FDP=134	FR=.	FRO=79	FSAF=26	FSAR=29	FSRF=40	FSRR=39	FWDB=0.0293366	FXX=0	LEN=1	MLLD=336.658	PB=0.5	PBP=1	QD=5.67025	RBI=0.0296064
chr1	26098260	26098260	G	T	0.4	30	75	2	exonic	MAN1C1	.	nonsynonymous SNV	MAN1C1:NM_001289010:exon8:c.G1254T:p.L418F,MAN1C1:NM_020379:exon8:c.G1254T:p.L418F	.	.	.	.	.	.	.	.	0.06	T	0.885	P	0	D	0.997	D	-0.77	T	104.96	snp	FAO=30	FDP=75	FR=.	FRO=45	FSAF=15	FSAR=15	FSRF=21	FSRR=24	FWDB=0.051894	FXX=0	LEN=1	MLLD=63.0348	PB=0.5	PBP=1	QD=5.59768	RBI=0.0543432
chr1	26136282	26136282	C	T	0.978723	46	47	1	exonic	SEPN1	.	unknown	UNKNOWN	rs147587542	.	.	0.0418	.	0.042	.	.	.	.	.	.	.	.	.	.	.	.	422.92	snp	FAO=46	FDP=47	FR=.	FRO=1	FSAF=8	FSAR=38	FSRF=0	FSRR=1	FWDB=0.0469396	FXX=0	LEN=1	MLLD=100.047	PB=0.5	PBP=1	QD=35.9936	RBI=0.0475114
chr1	26161835	26161835	C	A	0.477419	148	310	2	exonic	AUNIP	.	nonsynonymous SNV	AUNIP:NM_001287490:exon3:c.G723T:p.R241S,AUNIP:NM_024037:exon3:c.G723T:p.R241S	.	.	.	.	.	.	.	.	0.4	T	0.573	P	0.115	N	0.742	D	0.63	T	595.86	snp	FAO=148	FDP=310	FR=.	FRO=162	FSAF=74	FSAR=74	FSRF=83	FSRR=79	FWDB=0.0402356	FXX=0	LEN=1	MLLD=73.9067	PB=0.5	PBP=1	QD=7.68855	RBI=0.0465804
chr1	26392824	26392824	C	A	1	152	152	1	exonic	TRIM63	.	synonymous SNV	TRIM63:NM_032588:exon2:c.G267T:p.V89V	rs35123100	.	.	0.0844	.	0.084	.	.	.	.	.	.	.	.	.	.	.	.	1498.42	snp	FAO=156	FDP=156	FR=.	FRO=0	FSAF=91	FSAR=65	FSRF=0	FSRR=0	FWDB=0.073779	FXX=0.0126574	LEN=1	MLLD=178.526	PB=0.5	PBP=1	QD=38.4209	RBI=0.0739494
chr1	26510875	26510875	T	C	0.392857	22	56	1	intronic	CNKSR1	.	.	.	.	.	.	.	.	0.0001	.	.	.	.	.	.	.	.	.	.	.	.	77.85	snp	FAO=22	FDP=56	FR=.	FRO=34	FSAF=14	FSAR=8	FSRF=21	FSRR=13	FWDB=-0.0115624	FXX=0	LEN=1	MLLD=293.427	PB=0.5	PBP=1	QD=5.56064	RBI=0.0132939
chr1	26520292	26520292	G	T	1	71	71	1	exonic	CATSPER4	.	nonsynonymous SNV	CATSPER4:NM_198137:exon3:c.G372T:p.L124F	rs12138368	.	.	0.0887	.	0.089	.	.	0.1	T	0.005	B	0.023	N	0.992	N	-4.45	D	705.97	snp	FAO=75	FDP=75	FR=.	FRO=0	FSAF=54	FSAR=21	FSRF=0	FSRR=0	FWDB=0.00464428	FXX=0	LEN=1	MLLD=139.173	PB=0.5	PBP=1	QD=37.652	RBI=0.0303719
chr1	26528922	26528922	C	G	1	94	94	1	intronic	CATSPER4	.	.	.	rs10902720	.	.	0.3466	.	0.66	.	.	.	.	.	.	.	.	.	.	.	.	874.36	snp	FAO=92	FDP=92	FR=.	FRO=0	FSAF=83	FSAR=9	FSRF=0	FSRR=0	FWDB=0.00288923	FXX=0.0212743	LEN=1	MLLD=65.2516	PB=0.5	PBP=1	QD=38.0155	RBI=0.0155003
chr1	26597529	26597529	G	A	0.508197	62	122	2	exonic	CEP85	.	synonymous SNV	CEP85:NM_001281517:exon9:c.G1521A:p.E507E,CEP85:NM_022778:exon10:c.G1674A:p.E558E	.	.	.	.	.	.	.	.	.	.	.	.	.	.	1	N	.	.	274.61	snp	FAO=62	FDP=122	FR=.	FRO=60	FSAF=21	FSAR=41	FSRF=23	FSRR=37	FWDB=0.0216307	FXX=0	LEN=1	MLLD=57.7739	PB=0.5	PBP=1	QD=9.00352	RBI=0.027451
chr1	26610956	26610956	A	T	0.398148	43	108	1	exonic	UBXN11	.	nonsynonymous SNV	UBXN11:NM_001077262:exon7:c.T510A:p.N170K,UBXN11:NM_145345:exon11:c.T771A:p.N257K,UBXN11:NM_183008:exon12:c.T870A:p.N290K	.	.	.	.	.	.	.	.	0.21	T	0.379	B	0.238	N	1	D	2.56	T	151.76	snp	FAO=44	FDP=109	FR=.	FRO=65	FSAF=14	FSAR=30	FSRF=23	FSRR=42	FWDB=-0.00382709	FXX=0	LEN=1	MLLD=309.326	PB=0.5	PBP=1	QD=5.5692	RBI=0.00992369
chr1	26655221	26655221	T	A	0.481481	26	54	1	intronic	AIM1L	.	.	.	.	.	.	.	.	.	.	.	.	.	.	.	.	.	.	.	.	.	113.2	snp	FAO=26	FDP=54	FR=.	FRO=28	FSAF=21	FSAR=5	FSRF=24	FSRR=4	FWDB=-0.00564749	FXX=0	LEN=1	MLLD=268.721	PB=0.5	PBP=1	QD=8.38532	RBI=0.00892738
chr1	26691287	26691310	CCACCGAGCGCTGGGGTGCCCCAG	-	1.83871	57	31	0	exonic	ZNF683	.	nonframeshift deletion	ZNF683:NM_001114759:exon4:c.727_750del:p.243_250del,ZNF683:NM_173574:exon4:c.727_750del:p.243_250del	rs144078461	.	ID=COSM295583,COSM295582;OCCURENCE=2(haematopoietic_and_lymphoid_tissue),1(ovary),1(large_intestine)	0.0819	.	.	.	.	.	.	.	.	.	.	.	.	.	.	50	del	.	.	.	.	.	.	.	.	.	.	LEN=24	.	.	.	.	.
chr1	26694091	26694091	C	G	0.55303	73	132	1	exonic	ZNF683	.	nonsynonymous SNV	ZNF683:NM_001114759:exon3:c.G312C:p.L104F,ZNF683:NM_173574:exon3:c.G312C:p.L104F	.	.	.	.	.	.	.	.	0.13	T	0.965	D	0.781	N	1	N	3.1	T	352.81	snp	FAO=73	FDP=132	FR=.	FRO=59	FSAF=32	FSAR=41	FSRF=23	FSRR=36	FWDB=-0.112573	FXX=0	LEN=1	MLLD=106.33	PB=0.5	PBP=1	QD=10.691	RBI=0.114375
chr1	26694146	26694146	-	T	0.466667	63	135	1	exonic	ZNF683	.	frameshift insertion	ZNF683:NM_001114759:exon3:c.256dupA:p.T86fs,ZNF683:NM_173574:exon3:c.256dupA:p.T86fs	.	.	.	.	.	.	.	.	.	.	.	.	.	.	.	.	.	.	96.9	ins	FAO=68	FDP=135	FR=.	FRO=67	FSAF=26	FSAR=42	FSRF=28	FSRR=39	FWDB=-0.031034	FXX=0	LEN=1	MLLD=29.7715	PB=0.5	PBP=1	QD=2.87122	RBI=0.0509129
chr1	26900735	26900735	C	G	1	98	98	1	UTR3	RPS6KA1	NM_002953:c.*43C>G,NM_001006665:c.*43C>G	.	.	rs282179	.	.	0.7601	.	0.85	.	.	.	.	.	.	.	.	.	.	.	.	940.46	snp	FAO=98	FDP=98	FR=.	FRO=0	FSAF=38	FSAR=60	FSRF=0	FSRR=0	FWDB=-0.0838745	FXX=0	LEN=1	MLLD=66.4541	PB=0.5	PBP=1	QD=38.3859	RBI=0.0845985
chr1	27056220	27056220	G	A	0.416667	30	72	3	exonic	ARID1A	.	nonsynonymous SNV	ARID1A:NM_006015:exon2:c.G1216A:p.G406R,ARID1A:NM_139135:exon2:c.G1216A:p.G406R	.	.	.	.	.	.	.	.	0.06	T	0.999	D	0	D	1	D	3.86	T	112.97	snp	FAO=30	FDP=71	FR=.	FRO=41	FSAF=17	FSAR=13	FSRF=20	FSRR=21	FWDB=-0.0161732	FXX=0.013887	LEN=1	MLLD=117.539	PB=0.5	PBP=1	QD=6.36435	RBI=0.0168674
chr1	27101413	27101413	A	C	0.357143	5	14	2	exonic	ARID1A	.	synonymous SNV	ARID1A:NM_006015:exon18:c.A4695C:p.T1565T	.	.	.	.	.	.	.	.	.	.	.	.	.	.	1	D	.	.	21.2	snp	FAO=5	FDP=14	FR=.	FRO=9	FSAF=1	FSAR=4	FSRF=1	FSRR=8	FWDB=-0.00926365	FXX=0	LEN=1	MLLD=42.3535	PB=0.5	PBP=1	QD=6.0573	RBI=0.065431
chr1	27101415	27101415	G	A	0.357143	5	14	2	exonic	ARID1A	.	nonsynonymous SNV	ARID1A:NM_006015:exon18:c.G4697A:p.R1566K	.	.	.	.	.	.	.	.	0.27	T	0.9	P	0	D	1	D	4.27	T	21.08	snp	FAO=5	FDP=15	FR=.	FRO=10	FSAF=1	FSAR=4	FSRF=1	FSRR=9	FWDB=0.0635318	FXX=0	LEN=1	MLLD=40.1039	PB=0.5	PBP=1	QD=5.62112	RBI=0.0697499
chr1	27240006	27240006	G	A	0.375	57	152	3	exonic	NR0B2	.	synonymous SNV	NR0B2:NM_021969:exon1:c.C426T:p.S142S	.	.	.	.	.	0.0005	.	.	.	.	.	.	.	.	.	.	.	.	175.62	snp	FAO=57	FDP=152	FR=.	FRO=95	FSAF=24	FSAR=33	FSRF=39	FSRR=56	FWDB=0.00530315	FXX=0	LEN=1	MLLD=302.768	PB=0.5	PBP=1	QD=4.62161	RBI=0.0104383
chr1	27278762	27278762	G	-	0.923077	36	39	5	exonic	KDF1	.	frameshift deletion	KDF1:NM_152365:exon2:c.110delC:p.P37fs	.	.	.	.	.	.	.	.	.	.	.	.	.	.	.	.	.	.	179.33	del	FAO=38	FDP=38	FR=.	FRO=0	FSAF=20	FSAR=18	FSRF=0	FSRR=0	FWDB=0.0585731	FXX=0.0256345	LEN=1	MLLD=15.6276	PB=0.5	PBP=1	QD=18.8772	RBI=0.0756517
chr1	27426796	27426796	T	C	1	6	6	1	UTR3	SLC9A1	NM_003047:c.*2A>G	.	.	rs4266911	.	.	0.9596	.	1	.	.	.	.	.	.	.	.	.	.	.	.	49.53	snp	FAO=6	FDP=6	FR=.	FRO=0	FSAF=3	FSAR=3	FSRF=0	FSRR=0	FWDB=0.00870676	FXX=0	LEN=1	MLLD=171.346	PB=0.5	PBP=1	QD=33.022	RBI=0.00995701
chr1	27685108	27685108	G	A	0.921569	94	102	6	intronic	MAP3K6	.	.	.	rs41291096	.	.	0.0576	.	0.071	.	.	.	.	.	.	.	.	.	.	.	.	796.76	snp	FAO=95	FDP=102	FR=.	FRO=7	FSAF=52	FSAR=43	FSRF=3	FSRR=4	FWDB=0.0217949	FXX=0	LEN=1	MLLD=299.409	PB=0.5	PBP=1	QD=31.2455	RBI=0.0304676
chr1	28203133	28203133	C	T	0.378378	14	37	2	exonic	THEMIS2	.	synonymous SNV	THEMIS2:NM_001039477:exon2:c.C129T:p.C43C,THEMIS2:NM_001105556:exon2:c.C129T:p.C43C,THEMIS2:NM_001286113:exon2:c.C129T:p.C43C,THEMIS2:NM_001286115:exon2:c.C129T:p.C43C,THEMIS2:NM_004848:exon2:c.C129T:p.C43C	.	.	.	.	.	.	.	.	.	.	.	.	.	.	.	.	.	.	50.75	snp	FAO=14	FDP=37	FR=.	FRO=23	FSAF=12	FSAR=2	FSRF=13	FSRR=10	FWDB=-0.0266486	FXX=0	LEN=1	MLLD=69.9685	PB=0.5	PBP=1	QD=5.48678	RBI=0.0299204
chr1	28858514	28858514	G	A	0.485294	33	68	4	intronic	RCC1	.	.	.	.	.	.	.	.	.	.	.	.	.	.	.	.	.	.	.	.	.	143.47	snp	FAO=33	FDP=68	FR=.	FRO=35	FSAF=9	FSAR=24	FSRF=11	FSRR=24	FWDB=0.00772695	FXX=0	LEN=1	MLLD=325.789	PB=0.5	PBP=1	QD=8.43962	RBI=0.0189156
chr1	29040720	29040720	C	G	0.463576	70	151	2	exonic	GMEB1	.	nonsynonymous SNV	GMEB1:NM_006582:exon10:c.C1157G:p.A386G,GMEB1:NM_024482:exon10:c.C1127G:p.A376G	.	.	.	.	.	.	.	.	0	D	0.99	D	0	D	0.769	D	0.36	T	289.16	snp	FAO=72	FDP=153	FR=.	FRO=81	FSAF=36	FSAR=36	FSRF=31	FSRR=50	FWDB=0.130918	FXX=0	LEN=1	MLLD=56.2205	PB=0.5	PBP=1	QD=7.5597	RBI=0.143866
chr1	29641928	29641928	T	A	0.564356	57	101	1	exonic	PTPRU	.	nonsynonymous SNV	PTPRU:NM_001195001:exon23:c.T3263A:p.M1088K,PTPRU:NM_133178:exon23:c.T3272A:p.M1091K,PTPRU:NM_005704:exon24:c.T3302A:p.M1101K,PTPRU:NM_133177:exon24:c.T3290A:p.M1097K	.	.	.	.	.	.	.	.	.	.	1	D	0	D	1	D	1.31	T	285.63	snp	FAO=58	FDP=103	FR=.	FRO=45	FSAF=27	FSAR=31	FSRF=23	FSRR=22	FWDB=-0.0469588	FXX=0	LEN=1	MLLD=113.725	PB=0.5	PBP=1	QD=11.0926	RBI=0.0938386
chr1	31658130	31658130	G	T	0.481013	38	79	1	exonic	NKAIN1	.	synonymous SNV	NKAIN1:NM_024522:exon3:c.C237A:p.I79I	.	.	.	.	.	.	.	.	.	.	.	.	.	.	.	.	.	.	171.72	snp	FAO=39	FDP=79	FR=.	FRO=40	FSAF=19	FSAR=20	FSRF=22	FSRR=18	FWDB=-0.000583054	FXX=0	LEN=1	MLLD=238.204	PB=0.5	PBP=1	QD=8.69445	RBI=0.014882
chr1	31741946	31741946	C	A	0.230769	9	39	2	intronic	SNRNP40	.	.	.	.	.	.	.	.	.	.	.	.	.	.	.	.	.	.	.	.	.	19.23	snp	FAO=9	FDP=40	FR=.	FRO=31	FSAF=5	FSAR=4	FSRF=24	FSRR=7	FWDB=-0.12689	FXX=0	LEN=1	MLLD=64.3663	PB=0.5	PBP=1	QD=1.92341	RBI=0.132383
chr1	31898283	31898283	G	A	0.672414	39	58	6	intronic	SERINC2	.	.	.	.	.	.	.	.	.	.	.	.	.	.	.	.	.	.	.	.	.	236.77	snp	FAO=39	FDP=58	FR=.	FRO=19	FSAF=13	FSAR=26	FSRF=7	FSRR=12	FWDB=0.0100019	FXX=0	LEN=1	MLLD=291.364	PB=0.5	PBP=1	QD=16.3288	RBI=0.0100047
chr1	32133767	32133767	G	T	0.291667	14	48	2	exonic	COL16A1	.	nonsynonymous SNV	COL16A1:NM_001856:exon51:c.C3302A:p.P1101H	.	.	.	.	.	.	.	.	0.04	D	1	D	0	D	1	D	-4.12	D	38.65	snp	FAO=14	FDP=47	FR=.	FRO=33	FSAF=9	FSAR=5	FSRF=24	FSRR=9	FWDB=-0.00757472	FXX=0.059988	LEN=1	MLLD=78.4358	PB=0.5	PBP=1	QD=3.28953	RBI=0.00908369
chr1	32154471	32154471	A	T	0.287671	21	73	1	exonic	COL16A1	.	synonymous SNV	COL16A1:NM_001856:exon25:c.T1758A:p.P586P	.	.	.	.	.	.	.	.	.	.	.	.	.	.	.	.	.	.	50.31	snp	FAO=21	FDP=73	FR=.	FRO=52	FSAF=9	FSAR=12	FSRF=28	FSRR=24	FWDB=0.00222806	FXX=0.0135117	LEN=1	MLLD=398.72	PB=0.5	PBP=1	QD=2.75645	RBI=0.0102151
chr1	32158057	32158057	C	T	0.256	32	125	2	intronic	COL16A1	.	.	.	.	.	.	.	.	.	.	.	.	.	.	.	.	.	.	.	.	.	59.09	snp	FAO=32	FDP=125	FR=.	FRO=93	FSAF=17	FSAR=15	FSRF=49	FSRR=44	FWDB=-0.0628743	FXX=0.00793588	LEN=1	MLLD=226.64	PB=0.5	PBP=1	QD=1.891	RBI=0.0634961
chr1	32158364	32158364	T	C	0.508065	63	124	2	intronic	COL16A1	.	.	.	.	.	.	.	.	.	.	.	.	.	.	.	.	.	.	.	.	.	275.11	snp	FAO=63	FDP=125	FR=.	FRO=62	FSAF=34	FSAR=29	FSRF=36	FSRR=26	FWDB=0.0128577	FXX=0	LEN=1	MLLD=61.6671	PB=0.5	PBP=1	QD=8.80355	RBI=0.102824
chr1	32201335	32201335	A	C	0.368421	56	152	1	intronic	ADGRB2	.	.	.	.	.	.	.	.	.	.	.	.	.	.	.	.	.	.	.	.	.	217.62	snp	FAO=64	FDP=151	FR=.	FRO=87	FSAF=12	FSAR=52	FSRF=23	FSRR=64	FWDB=0.0231482	FXX=0.0320492	LEN=1	MLLD=332.226	PB=0.5	PBP=1	QD=5.76471	RBI=0.0235185
chr1	32279765	32279765	G	A	0.63388	116	183	3	exonic	SPOCD1	.	synonymous SNV	SPOCD1:NM_001281987:exon2:c.C1170T:p.S390S,SPOCD1:NM_144569:exon2:c.C1170T:p.S390S	.	.	.	.	.	.	.	.	.	.	.	.	.	.	.	.	.	.	642.13	snp	FAO=116	FDP=183	FR=.	FRO=67	FSAF=52	FSAR=64	FSRF=40	FSRR=27	FWDB=-0.0155822	FXX=0	LEN=1	MLLD=231.87	PB=0.5	PBP=1	QD=14.0355	RBI=0.0155892
chr1	32479741	32479741	G	A	0.175439	10	57	5	exonic	KHDRBS1	.	nonsynonymous SNV	KHDRBS1:NM_001271878:exon1:c.G145A:p.G49R,KHDRBS1:NM_006559:exon1:c.G145A:p.G49R	.	.	.	.	.	.	.	.	0.82	T	0	B	0.009	N	0.98	N	0.65	T	19.33	snp	FAO=13	FDP=66	FR=.	FRO=53	FSAF=4	FSAR=9	FSRF=31	FSRR=22	FWDB=-0.012833	FXX=0.0149231	LEN=1	MLLD=42.0777	PB=0.5	PBP=1	QD=1.17169	RBI=0.0129112
chr1	32568357	32568357	G	A	0.453608	44	97	7	UTR3	TMEM39B	NM_018056:c.*83G>A	.	.	.	.	.	.	.	.	.	.	.	.	.	.	.	.	.	.	.	.	167.54	snp	FAO=43	FDP=96	FR=.	FRO=53	FSAF=14	FSAR=29	FSRF=25	FSRR=28	FWDB=0.0122915	FXX=0.0103082	LEN=1	MLLD=329.947	PB=0.5	PBP=1	QD=6.98073	RBI=0.0124344
chr1	32625007	32625007	G	A	0.418605	54	129	1	exonic	KPNA6	.	nonsynonymous SNV	KPNA6:NM_012316:exon6:c.G433A:p.A145T	.	.	.	.	.	.	.	.	0.01	D	0.996	D	0	D	1	D	-1.76	D	199.41	snp	FAO=55	FDP=130	FR=.	FRO=75	FSAF=44	FSAR=11	FSRF=37	FSRR=38	FWDB=0.0527608	FXX=0.00763301	LEN=1	MLLD=59.6484	PB=0.5	PBP=1	QD=6.13572	RBI=0.0825599
chr1	32674914	32674915	AG	-	0.945813	192	203	1	exonic	DCDC2B	.	frameshift deletion	DCDC2B:NM_001099434:exon1:c.220_221del:p.R74fs	.	.	.	.	.	.	.	.	.	.	.	.	.	.	.	.	.	.	1172.77	del	FAO=200	FDP=200	FR=.	FRO=0	FSAF=114	FSAR=86	FSRF=0	FSRR=0	FWDB=-0.00809251	FXX=0.0654175	LEN=2	MLLD=331.089	PB=0.5	PBP=1	QD=23.4553	RBI=0.0283247
chr1	32690115	32690115	G	A	0.464789	33	71	2	intronic	EIF3I	.	.	.	.	.	.	.	.	.	.	.	.	.	.	.	.	.	.	.	.	.	137.96	snp	FAO=33	FDP=71	FR=.	FRO=38	FSAF=17	FSAR=16	FSRF=8	FSRR=30	FWDB=-0.0116756	FXX=0	LEN=1	MLLD=69.5536	PB=0.5	PBP=1	QD=7.77245	RBI=0.0309002
chr1	32740869	32740869	G	A	0.5	124	248	3	intronic	LCK	.	.	.	.	.	.	.	.	.	.	.	.	.	.	.	.	.	.	.	.	.	535.47	snp	FAO=125	FDP=249	FR=.	FRO=124	FSAF=72	FSAR=53	FSRF=58	FSRR=66	FWDB=0.0765175	FXX=0	LEN=1	MLLD=57.1472	PB=0.5	PBP=1	QD=8.60195	RBI=0.0952811
chr1	32936582	32936582	G	T	0.327869	20	61	2	exonic	ZBTB8B	.	nonsynonymous SNV	ZBTB8B:NM_001145720:exon2:c.G357T:p.R119S	.	.	.	.	.	.	.	.	0.15	T	0.994	D	0	D	0.947	D	-0.19	T	58.2	snp	FAO=20	FDP=61	FR=.	FRO=41	FSAF=10	FSAR=10	FSRF=25	FSRR=16	FWDB=0.00712367	FXX=0	LEN=1	MLLD=61.7751	PB=0.5	PBP=1	QD=3.81641	RBI=0.0207668
chr1	33161106	33161106	T	A	0.509804	26	51	1	exonic	SYNC	.	nonsynonymous SNV	SYNC:NM_001161708:exon2:c.A593T:p.H198L,SYNC:NM_030786:exon2:c.A593T:p.H198L	.	.	.	.	.	.	.	.	0.34	T	0.999	D	.	.	0.613	N	2.09	T	117.2	snp	FAO=24	FDP=46	FR=.	FRO=22	FSAF=19	FSAR=5	FSRF=14	FSRR=8	FWDB=-0.0255431	FXX=0.09802	LEN=1	MLLD=122.508	PB=0.5	PBP=1	QD=10.1911	RBI=0.0255685
chr1	33359493	33359493	T	C	0.333333	3	9	2	UTR3	HPCA	NM_002143:c.*30T>C	.	.	.	.	.	.	.	.	.	.	.	.	.	.	.	.	.	.	.	.	15.36	snp	FAO=3	FDP=9	FR=.	FRO=6	FSAF=0	FSAR=3	FSRF=3	FSRR=3	FWDB=-0.0121062	FXX=0	LEN=1	MLLD=57.2369	PB=0.5	PBP=1	QD=6.82542	RBI=0.055675
chr1	33363919	33363919	T	A	0.542636	70	129	1	exonic	TMEM54	.	synonymous SNV	TMEM54:NM_033504:exon2:c.A18T:p.G6G	.	.	.	.	.	.	.	.	.	.	.	.	.	.	.	.	.	.	333.24	snp	FAO=70	FDP=129	FR=.	FRO=59	FSAF=25	FSAR=45	FSRF=12	FSRR=47	FWDB=0.0174547	FXX=0	LEN=1	MLLD=70.8412	PB=0.5	PBP=1	QD=10.3329	RBI=0.0182285
chr1	33476338	33476338	C	T	0.366667	11	30	3	UTR3	AK2	NM_013411:c.*92G>A,NM_001199199:c.*92G>A	.	.	.	.	.	.	.	.	.	.	.	.	.	.	.	.	.	.	.	.	41.05	snp	FAO=11	FDP=30	FR=.	FRO=19	FSAF=7	FSAR=4	FSRF=12	FSRR=7	FWDB=0.035758	FXX=0	LEN=1	MLLD=54.6677	PB=0.5	PBP=1	QD=5.4727	RBI=0.076293
chr1	33834132	33834132	C	T	0.409091	18	44	2	intronic	PHC2	.	.	.	.	.	.	.	.	.	.	.	.	.	.	.	.	.	.	.	.	.	68.52	snp	FAO=18	FDP=44	FR=.	FRO=26	FSAF=16	FSAR=2	FSRF=23	FSRR=3	FWDB=0.00444195	FXX=0	LEN=1	MLLD=66.4928	PB=0.5	PBP=1	QD=6.22899	RBI=0.00674565
chr1	34035100	34035100	C	T	0.454082	89	196	2	exonic	CSMD2	.	nonsynonymous SNV	CSMD2:NM_001281956:exon52:c.G8005A:p.G2669R,CSMD2:NM_052896:exon53:c.G8011A:p.G2671R	.	.	.	.	.	.	.	.	0	D	1	D	0	D	1	D	-0.11	T	345.65	snp	FAO=90	FDP=196	FR=.	FRO=106	FSAF=42	FSAR=48	FSRF=42	FSRR=64	FWDB=0.049556	FXX=0	LEN=1	MLLD=251.143	PB=0.5	PBP=1	QD=7.05413	RBI=0.0553522
chr1	34042939	34042939	G	A	0.358382	62	173	5	exonic	CSMD2	.	synonymous SNV	CSMD2:NM_001281956:exon49:c.C7533T:p.P2511P,CSMD2:NM_052896:exon50:c.C7539T:p.P2513P	.	.	.	.	.	.	.	.	.	.	.	.	.	.	.	.	.	.	178.31	snp	FAO=62	FDP=173	FR=.	FRO=111	FSAF=29	FSAR=33	FSRF=52	FSRR=59	FWDB=0.0125467	FXX=0	LEN=1	MLLD=323.661	PB=0.5	PBP=1	QD=4.12274	RBI=0.0129086
chr1	34043067	34043067	G	T	0.492188	63	128	3	exonic	CSMD2	.	nonsynonymous SNV	CSMD2:NM_001281956:exon49:c.C7405A:p.P2469T,CSMD2:NM_052896:exon50:c.C7411A:p.P2471T	.	.	.	.	.	.	.	.	0.25	T	0.022	B	0	D	1	D	-1.9	D	269.04	snp	FAO=63	FDP=128	FR=.	FRO=65	FSAF=26	FSAR=37	FSRF=21	FSRR=44	FWDB=0.0658837	FXX=0	LEN=1	MLLD=66.0016	PB=0.5	PBP=1	QD=8.40743	RBI=0.0682978
chr1	34049291	34049292	CA	AC	0.436937	97	222	2	exonic	CSMD2	.	nonframeshift substitution	CSMD2:NM_001281956:exon47:c.7190_7191GT,CSMD2:NM_052896:exon48:c.7196_7197GT	.	.	.	.	.	.	.	.	.	.	.	.	.	.	.	.	.	.	363.18	mnp	FAO=97	FDP=218	FR=.	FRO=121	FSAF=57	FSAR=40	FSRF=62	FSRR=59	FWDB=0.0615129	FXX=0.0180172	LEN=2	MLLD=60.676	PB=0.5	PBP=1	QD=6.66379	RBI=0.0626039
chr1	34049299	34049300	GG	TT	0.527778	114	216	3	exonic	CSMD2	.	nonframeshift substitution	CSMD2:NM_001281956:exon47:c.7182_7183AA,CSMD2:NM_052896:exon48:c.7188_7189AA	.	.	.	.	.	.	.	.	.	.	.	.	.	.	.	.	.	.	530.14	mnp	FAO=115	FDP=216	FR=.	FRO=101	FSAF=59	FSAR=56	FSRF=61	FSRR=40	FWDB=0.0291009	FXX=0.018181	LEN=2	MLLD=190.107	PB=0.5	PBP=1	QD=9.81739	RBI=0.0299223
chr1	34090288	34090288	G	T	0.17037	23	135	3	intronic	CSMD2	.	.	.	.	.	.	.	.	.	.	.	.	.	.	.	.	.	.	.	.	.	18.1	snp	FAO=23	FDP=137	FR=.	FRO=114	FSAF=14	FSAR=9	FSRF=77	FSRR=37	FWDB=-0.0105044	FXX=0	LEN=1	MLLD=40.293	PB=0.5	PBP=1	QD=0.528522	RBI=0.0507462
chr1	34123632	34123632	C	A	0.233333	7	30	2	exonic	CSMD2	.	nonsynonymous SNV	CSMD2:NM_001281956:exon27:c.G4361T:p.G1454V,CSMD2:NM_052896:exon27:c.G4241T:p.G1414V	.	.	.	.	.	.	.	.	0	D	0.997	D	0	D	1	D	-1.09	T	17.55	snp	FAO=7	FDP=30	FR=.	FRO=23	FSAF=2	FSAR=5	FSRF=15	FSRR=8	FWDB=-0.00188289	FXX=0	LEN=1	MLLD=213.77	PB=0.5	PBP=1	QD=2.34043	RBI=0.00605079
chr1	34190301	34190301	T	G	0.287129	29	101	2	exonic	CSMD2	.	synonymous SNV	CSMD2:NM_001281956:exon18:c.A2700C:p.I900I,CSMD2:NM_052896:exon18:c.A2580C:p.I860I	.	.	.	.	.	.	.	.	.	.	.	.	.	.	.	.	.	.	65.64	snp	FAO=29	FDP=101	FR=.	FRO=72	FSAF=15	FSAR=14	FSRF=41	FSRR=31	FWDB=-0.0256883	FXX=0	LEN=1	MLLD=295.377	PB=0.5	PBP=1	QD=2.5997	RBI=0.0281273
chr1	34631428	34631428	C	T	0.575221	65	113	2	UTR5	CSMD2	NM_052896:c.-14G>A	.	.	.	.	.	.	.	.	.	.	.	.	.	.	.	.	.	.	.	.	327.76	snp	FAO=65	FDP=113	FR=.	FRO=48	FSAF=32	FSAR=33	FSRF=19	FSRR=29	FWDB=0.0217509	FXX=0	LEN=1	MLLD=67.0788	PB=0.5	PBP=1	QD=11.602	RBI=0.0928131
chr1	35250531	35250531	G	C	0.269231	7	26	1	exonic	GJB3	.	nonsynonymous SNV	GJB3:NM_001005752:exon2:c.G168C:p.K56N,GJB3:NM_024009:exon2:c.G168C:p.K56N	.	.	.	.	.	.	.	.	0.11	T	0.026	B	0.089	N	1	D	-5.46	D	20.91	snp	FAO=7	FDP=26	FR=.	FRO=19	FSAF=6	FSAR=1	FSRF=6	FSRR=13	FWDB=-0.0177641	FXX=0	LEN=1	MLLD=172.414	PB=0.5	PBP=1	QD=3.21711	RBI=0.0706054
chr1	35250760	35250760	T	C	0.380952	40	105	2	exonic	GJB3	.	nonsynonymous SNV	GJB3:NM_001005752:exon2:c.T397C:p.F133L,GJB3:NM_024009:exon2:c.T397C:p.F133L	.	.	.	.	.	.	.	.	1	T	0	B	0.28	N	0.999	N	-4.4	D	128.51	snp	FAO=40	FDP=105	FR=.	FRO=65	FSAF=18	FSAR=22	FSRF=26	FSRR=39	FWDB=-0.00849012	FXX=0	LEN=1	MLLD=297.55	PB=0.5	PBP=1	QD=4.89549	RBI=0.0133322
chr1	35369971	35369971	G	A	0.606452	94	155	2	exonic	DLGAP3	.	synonymous SNV	DLGAP3:NM_001080418:exon3:c.C1014T:p.S338S	.	.	.	.	.	.	.	.	.	.	.	.	.	.	.	.	.	.	497.8	snp	FAO=94	FDP=155	FR=.	FRO=61	FSAF=42	FSAR=52	FSRF=39	FSRR=22	FWDB=-0.00370604	FXX=0	LEN=1	MLLD=206.757	PB=0.5	PBP=1	QD=12.8465	RBI=0.00931853
chr1	35865148	35865149	AG	-	1	164	164	1	exonic	ZMYM4	.	frameshift deletion	ZMYM4:NM_005095:exon23:c.3499_3500del:p.R1167fs	.	.	.	.	.	.	.	.	.	.	.	.	.	.	.	.	.	.	963.64	del	FAO=163	FDP=163	FR=.	FRO=0	FSAF=78	FSAR=85	FSRF=0	FSRR=0	FWDB=0.00630476	FXX=0.00609719	LEN=2	MLLD=316.908	PB=0.5	PBP=1	QD=23.6476	RBI=0.0376514
chr1	35873779	35873779	G	A	0.5125	41	80	2	intronic	ZMYM4	.	.	.	.	.	.	.	.	.	.	.	.	.	.	.	.	.	.	.	.	.	186.47	snp	FAO=41	FDP=80	FR=.	FRO=39	FSAF=17	FSAR=24	FSRF=27	FSRR=12	FWDB=-0.0150037	FXX=0	LEN=1	MLLD=213.331	PB=0.5	PBP=1	QD=9.32354	RBI=0.0156999
chr1	36024795	36024795	G	A	0.594203	41	69	3	exonic	NCDN	.	nonsynonymous SNV	NCDN:NM_001014841:exon2:c.G70A:p.G24R,NCDN:NM_014284:exon2:c.G121A:p.G41R,NCDN:NM_001014839:exon3:c.G121A:p.G41R	.	.	.	.	.	.	.	.	0.45	T	0.019	B	0.009	N	0.61	N	-0.27	T	219.83	snp	FAO=41	FDP=69	FR=.	FRO=28	FSAF=24	FSAR=17	FSRF=22	FSRR=6	FWDB=0.0186069	FXX=0	LEN=1	MLLD=344.807	PB=0.5	PBP=1	QD=12.7436	RBI=0.0482698
chr1	36215067	36215067	C	A	0.339623	18	53	3	splicing	CLSPN	NM_001190481:exon12:c.2080+1G>T,NM_022111:exon13:c.2272+1G>T	.	.	.	.	.	.	.	.	.	.	.	.	.	.	.	.	1	D	.	.	55.53	snp	FAO=18	FDP=53	FR=.	FRO=35	FSAF=9	FSAR=9	FSRF=17	FSRR=18	FWDB=-0.0848367	FXX=0	LEN=1	MLLD=60.6325	PB=0.5	PBP=1	QD=4.19074	RBI=0.0863711
chr1	36219535	36219535	G	C	0.402174	37	92	1	exonic	CLSPN	.	nonsynonymous SNV	CLSPN:NM_022111:exon9:c.C1582G:p.L528V	.	.	.	.	.	.	.	.	0.31	T	0.998	D	0	D	1	D	1.65	T	128.85	snp	FAO=37	FDP=92	FR=.	FRO=55	FSAF=17	FSAR=20	FSRF=36	FSRR=19	FWDB=-0.0808281	FXX=0	LEN=1	MLLD=67.7294	PB=0.5	PBP=1	QD=5.60223	RBI=0.0830155
chr1	36291044	36291044	A	G	0.440559	63	143	1	exonic	AGO4	.	nonsynonymous SNV	AGO4:NM_017629:exon4:c.A437G:p.D146G	.	.	.	.	.	.	.	.	0.26	T	0.005	B	0	D	0.986	D	3.02	T	240.02	snp	FAO=63	FDP=142	FR=.	FRO=79	FSAF=24	FSAR=39	FSRF=41	FSRR=38	FWDB=0.0535979	FXX=0.00699252	LEN=1	MLLD=240.714	PB=0.5	PBP=1	QD=6.76124	RBI=0.0537379
chr1	36358724	36358724	G	A	0.269103	81	301	4	exonic	AGO1	.	synonymous SNV	AGO1:NM_012199:exon4:c.G357A:p.G119G	.	.	.	.	.	.	.	.	.	.	.	.	.	.	.	.	.	.	146.29	snp	FAO=81	FDP=300	FR=.	FRO=219	FSAF=56	FSAR=25	FSRF=143	FSRR=76	FWDB=0.00507937	FXX=0.00332215	LEN=1	MLLD=325.247	PB=0.5	PBP=1	QD=1.95055	RBI=0.00529422
chr1	36379958	36379959	GC	TT	0.342256	179	523	1	intronic	AGO1	.	.	.	.	.	.	.	.	.	.	.	.	.	.	.	.	.	.	.	.	.	410.79	mnp	FAO=145	FDP=397	FR=.	FRO=252	FSAF=81	FSAR=64	FSRF=132	FSRR=120	FWDB=-0.0094172	FXX=0.00749981	LEN=2	MLLD=272.712	PB=0.5	PBP=1	QD=4.13898	RBI=0.00949313
chr1	36553565	36553565	C	T	0.154255	29	188	2	intronic	TEKT2	.	.	.	.	.	.	.	.	0	.	.	.	.	.	.	.	.	.	.	.	.	18.11	snp	FAO=30	FDP=189	FR=.	FRO=159	FSAF=16	FSAR=14	FSRF=67	FSRR=92	FWDB=-0.00531688	FXX=0	LEN=1	MLLD=54.2649	PB=0.5	PBP=1	QD=0.383362	RBI=0.0662393
chr1	36564630	36564630	C	G	0.5	4	8	4	exonic	COL8A2	.	nonsynonymous SNV	COL8A2:NM_001294347:exon4:c.G457C:p.A153P,COL8A2:NM_005202:exon4:c.G652C:p.A218P	.	.	.	.	.	0	.	.	0.29	T	0	B	0.009	N	1	N	-2.74	D	30.03	snp	FAO=6	FDP=9	FR=.	FRO=3	FSAF=4	FSAR=2	FSRF=1	FSRR=2	FWDB=0.0286369	FXX=0	LEN=1	MLLD=32.3978	PB=0.5	PBP=1	QD=13.3459	RBI=0.145768
chr1	36636602	36636602	G	A	0.307692	32	104	1	exonic	MAP7D1	.	nonsynonymous SNV	MAP7D1:NM_001286365:exon2:c.G77A:p.R26K,MAP7D1:NM_001286366:exon2:c.G77A:p.R26K,MAP7D1:NM_018067:exon2:c.G77A:p.R26K	.	.	.	.	.	0	.	.	0.11	T	0.928	P	0	D	1	D	3.6	T	83.7	snp	FAO=33	FDP=105	FR=.	FRO=72	FSAF=0	FSAR=33	FSRF=0	FSRR=72	FWDB=0	FXX=0	LEN=1	MLLD=216.881	PB=0.5	PBP=1	QD=3.18869	RBI=0.00607959
chr1	36640609	36640609	A	T	0.27305	77	282	2	exonic	MAP7D1	.	nonsynonymous SNV	MAP7D1:NM_001286366:exon6:c.A850T:p.N284Y,MAP7D1:NM_018067:exon6:c.A850T:p.N284Y	.	.	.	.	.	.	.	.	0.06	T	0.999	D	0.001	D	1	D	3.38	T	142.48	snp	FAO=77	FDP=282	FR=.	FRO=205	FSAF=32	FSAR=45	FSRF=76	FSRR=129	FWDB=-0.0166635	FXX=0	LEN=1	MLLD=145.292	PB=0.5	PBP=1	QD=2.02094	RBI=0.0522459
chr1	36772862	36772862	G	A	0.305556	33	108	4	exonic	SH3D21	.	synonymous SNV	SH3D21:NM_001162530:exon4:c.G321A:p.G107G	.	.	.	.	.	.	.	.	0.06	T	.	.	0.029	U	1	D	1.74	T	80.13	snp	FAO=33	FDP=108	FR=.	FRO=75	FSAF=15	FSAR=18	FSRF=25	FSRR=50	FWDB=-0.0152222	FXX=0	LEN=1	MLLD=296.638	PB=0.5	PBP=1	QD=2.96796	RBI=0.0154143
chr1	36786057	36786057	G	A	0.397436	31	78	2	exonic	SH3D21	.	nonsynonymous SNV	SH3D21:NM_024676:exon11:c.G1460A:p.R487K,SH3D21:NM_001162530:exon14:c.G1793A:p.R598K	.	.	.	.	.	.	.	.	0.83	T	0.612	P	0.033	U	1	N	1.82	T	113.74	snp	FAO=32	FDP=79	FR=.	FRO=47	FSAF=18	FSAR=14	FSRF=32	FSRR=15	FWDB=-0.0358245	FXX=0	LEN=1	MLLD=60.4747	PB=0.5	PBP=1	QD=5.75919	RBI=0.0459816
chr1	36859541	36859541	C	T	0.324873	64	197	5	exonic	LSM10	.	nonsynonymous SNV	LSM10:NM_032881:exon2:c.G190A:p.G64R	.	.	.	.	.	.	.	.	0.27	T	1	D	0	D	1	D	0.71	T	159.21	snp	FAO=64	FDP=197	FR=.	FRO=133	FSAF=26	FSAR=38	FSRF=65	FSRR=68	FWDB=-0.00943919	FXX=0	LEN=1	MLLD=260.01	PB=0.5	PBP=1	QD=3.23275	RBI=0.0143118
chr1	36931813	36931813	G	T	0.180851	17	94	3	UTR3	CSF3R	NM_156039:c.*145C>A,NM_000760:c.*145C>A	.	.	.	.	.	.	.	.	.	.	.	.	.	.	.	.	.	.	.	.	20.65	snp	FAO=18	FDP=96	FR=.	FRO=78	FSAF=12	FSAR=6	FSRF=26	FSRR=52	FWDB=0.0203493	FXX=0	LEN=1	MLLD=36.8092	PB=0.5	PBP=1	QD=0.860288	RBI=0.0552778
chr1	37337951	37337951	C	A	0.285714	32	112	1	exonic	GRIK3	.	nonsynonymous SNV	GRIK3:NM_000831:exon4:c.G570T:p.E190D	.	.	.	.	.	.	.	.	0.33	T	0.143	B	0	D	0.999	D	-1.66	D	61.27	snp	FAO=30	FDP=111	FR=.	FRO=81	FSAF=14	FSAR=16	FSRF=55	FSRR=26	FWDB=0.00880033	FXX=0.0176975	LEN=1	MLLD=175.762	PB=0.5	PBP=1	QD=2.20798	RBI=0.0419456
chr1	37961482	37961482	T	A	0.322581	50	155	2	intronic	MEAF6	.	.	.	.	.	.	.	.	.	.	.	.	.	.	.	.	.	.	.	.	.	124.4	snp	FAO=50	FDP=156	FR=.	FRO=106	FSAF=28	FSAR=22	FSRF=44	FSRR=62	FWDB=0.0016077	FXX=0	LEN=1	MLLD=58.5352	PB=0.5	PBP=1	QD=3.18967	RBI=0.0175019
chr1	38003583	38003583	T	A	0.406452	63	155	1	exonic	SNIP1	.	synonymous SNV	SNIP1:NM_024700:exon4:c.A957T:p.T319T	.	.	.	.	.	.	.	.	.	.	.	.	.	.	.	.	.	.	213.2	snp	FAO=63	FDP=155	FR=.	FRO=92	FSAF=31	FSAR=32	FSRF=58	FSRR=34	FWDB=0.0132466	FXX=0	LEN=1	MLLD=242.12	PB=0.5	PBP=1	QD=5.50182	RBI=0.0170655
chr1	38058239	38058239	A	T	0.344	43	125	1	intronic	GNL2	.	.	.	.	.	.	.	.	.	.	.	.	.	.	.	.	.	.	.	.	.	134.64	snp	FAO=46	FDP=128	FR=.	FRO=82	FSAF=16	FSAR=30	FSRF=42	FSRR=40	FWDB=0.0275934	FXX=0	LEN=1	MLLD=127.738	PB=0.5	PBP=1	QD=4.20739	RBI=0.0276805
chr1	38079408	38079408	C	T	0.305556	66	216	2	exonic	RSPO1	.	nonsynonymous SNV	RSPO1:NM_001242908:exon6:c.G593A:p.R198K,RSPO1:NM_001242909:exon6:c.G512A:p.R171K,RSPO1:NM_001038633:exon7:c.G593A:p.R198K	.	.	.	.	.	.	.	.	0.98	T	0.001	B	0	N	1	D	-0.75	T	149.05	snp	FAO=66	FDP=216	FR=.	FRO=150	FSAF=19	FSAR=47	FSRF=77	FSRR=73	FWDB=-0.0100653	FXX=0	LEN=1	MLLD=65.004	PB=0.5	PBP=1	QD=2.76009	RBI=0.0135458
chr1	38186235	38186235	G	A	0.373832	40	107	3	intronic	EPHA10	.	.	.	.	.	.	.	.	0.0002	.	.	.	.	.	.	.	.	.	.	.	.	127.1	snp	FAO=40	FDP=106	FR=.	FRO=66	FSAF=21	FSAR=19	FSRF=38	FSRR=28	FWDB=0.00382672	FXX=0.00934492	LEN=1	MLLD=225.829	PB=0.5	PBP=1	QD=4.79639	RBI=0.0048106
chr1	38323325	38323325	C	T	0.435185	47	108	5	exonic	MTF1	.	synonymous SNV	MTF1:NM_005955:exon2:c.G6A:p.G2G	.	.	.	.	.	.	.	.	.	.	.	.	.	.	.	.	.	.	176.37	snp	FAO=47	FDP=108	FR=.	FRO=61	FSAF=26	FSAR=21	FSRF=32	FSRR=29	FWDB=0.0135291	FXX=0	LEN=1	MLLD=255.191	PB=0.5	PBP=1	QD=6.53222	RBI=0.024818
chr1	38338516	38338516	C	T	0.416667	55	132	3	intronic	INPP5B	.	.	.	.	.	.	.	.	.	.	.	.	.	.	.	.	.	.	.	.	.	194.37	snp	FAO=55	FDP=132	FR=.	FRO=77	FSAF=36	FSAR=19	FSRF=53	FSRR=24	FWDB=-0.00294531	FXX=0	LEN=1	MLLD=347.257	PB=0.5	PBP=1	QD=5.88996	RBI=0.013915
chr1	38351488	38351488	C	T	0.560976	46	82	3	exonic	INPP5B	.	nonsynonymous SNV	INPP5B:NM_001297434:exon7:c.G649A:p.G217R,INPP5B:NM_005540:exon13:c.G1141A:p.G381R	.	.	.	.	.	.	.	.	0	D	1	D	0	D	1	D	-4.16	D	229.25	snp	FAO=46	FDP=82	FR=.	FRO=36	FSAF=23	FSAR=23	FSRF=10	FSRR=26	FWDB=-0.00223582	FXX=0	LEN=1	MLLD=330.761	PB=0.5	PBP=1	QD=11.1831	RBI=0.0161693
chr1	38409286	38409286	G	A	0.533333	80	150	3	intronic	INPP5B	.	.	.	.	.	.	.	.	0.0004	.	.	.	.	.	.	.	.	.	.	.	.	372.97	snp	FAO=80	FDP=150	FR=.	FRO=70	FSAF=39	FSAR=41	FSRF=34	FSRR=36	FWDB=-0.0021939	FXX=0	LEN=1	MLLD=331.051	PB=0.5	PBP=1	QD=9.94578	RBI=0.00600078
chr1	39945483	39945483	T	G	0.19764	67	339	1	exonic	MACF1	.	synonymous SNV	MACF1:NM_012090:exon91:c.T15708G:p.T5236T	.	.	.	.	.	.	.	.	.	.	.	.	.	.	1	D	.	.	55.91	snp	FAO=64	FDP=334	FR=.	FRO=270	FSAF=30	FSAR=34	FSRF=122	FSRR=148	FWDB=0.0140606	FXX=0.0147488	LEN=1	MLLD=134.299	PB=0.5	PBP=1	QD=0.669579	RBI=0.0517603
chr1	40092517	40092517	G	A	0.4	38	95	3	exonic	HEYL	.	nonsynonymous SNV	HEYL:NM_014571:exon5:c.C649T:p.L217F	.	.	.	.	.	.	.	.	0.62	T	0.002	B	0.018	N	1	N	0.02	T	139.5	snp	FAO=40	FDP=98	FR=.	FRO=58	FSAF=17	FSAR=23	FSRF=26	FSRR=32	FWDB=0.0784263	FXX=0	LEN=1	MLLD=49.9804	PB=0.5	PBP=1	QD=5.69367	RBI=0.0881154
chr1	40098328	40098328	T	C	1	26	26	1	exonic	HEYL	.	nonsynonymous SNV	HEYL:NM_014571:exon2:c.A140G:p.H47R	rs784625	.	.	0.9897	.	1	.	.	1	T	0	B	0	N	1	P	-4.55	D	234.25	snp	FAO=25	FDP=25	FR=.	FRO=0	FSAF=2	FSAR=23	FSRF=0	FSRR=0	FWDB=0.0808288	FXX=0.0384468	LEN=1	MLLD=278.904	PB=0.5	PBP=1	QD=37.4797	RBI=0.0842546
chr1	40235361	40235361	G	C	0.326923	34	104	1	UTR3	OXCT2	NM_022120:c.*13C>G	.	.	.	.	.	.	.	.	.	.	.	.	.	.	.	.	.	.	.	.	90.7	snp	FAO=34	FDP=104	FR=.	FRO=70	FSAF=13	FSAR=21	FSRF=39	FSRR=31	FWDB=-0.074374	FXX=0	LEN=1	MLLD=188.955	PB=0.5	PBP=1	QD=3.48851	RBI=0.0743839
chr1	40525107	40525107	G	T	0.411765	77	187	3	exonic	CAP1	.	nonsynonymous SNV	CAP1:NM_001105530:exon2:c.G89T:p.G30V,CAP1:NM_006367:exon2:c.G89T:p.G30V	.	.	.	.	.	.	.	.	0.04	D	0.434	B	0	D	1	D	2.46	T	262.6	snp	FAO=77	FDP=187	FR=.	FRO=110	FSAF=42	FSAR=35	FSRF=58	FSRR=52	FWDB=0.00499763	FXX=0	LEN=1	MLLD=221.106	PB=0.5	PBP=1	QD=5.61711	RBI=0.00567206
chr1	40713861	40713861	G	A	0.178808	27	151	2	exonic	TMCO2	.	nonsynonymous SNV	TMCO2:NM_001008740:exon1:c.G196A:p.G66R	.	.	.	.	.	.	.	.	0	D	1	D	0	D	0.981	D	.	.	23.71	snp	FAO=27	FDP=153	FR=.	FRO=126	FSAF=12	FSAR=15	FSRF=57	FSRR=69	FWDB=-0.0421439	FXX=0	LEN=1	MLLD=60.9866	PB=0.5	PBP=1	QD=0.619788	RBI=0.0424518
chr1	40717275	40717275	G	A	0.152104	47	309	2	UTR3	TMCO2	NM_001008740:c.*9G>A	.	.	.	.	.	.	.	.	.	.	.	.	.	.	.	.	.	.	.	.	21.48	snp	FAO=47	FDP=309	FR=.	FRO=262	FSAF=25	FSAR=22	FSRF=116	FSRR=146	FWDB=0.0035706	FXX=0	LEN=1	MLLD=162.289	PB=0.5	PBP=1	QD=0.278002	RBI=0.0192239
chr1	40724042	40724042	G	A	0.455882	124	272	3	exonic	ZMPSTE24	.	stopgain	ZMPSTE24:NM_005857:exon1:c.G99A:p.W33X	.	.	.	.	.	.	.	.	1	T	.	.	0	D	1	A	.	.	477.44	snp	FAO=124	FDP=270	FR=.	FRO=146	FSAF=68	FSAR=56	FSRF=88	FSRR=58	FWDB=0.0136742	FXX=0.00735267	LEN=1	MLLD=366.553	PB=0.5	PBP=1	QD=7.07324	RBI=0.026274
chr1	40726451	40726451	A	C	0.33871	42	124	1	intronic	ZMPSTE24	.	.	.	.	.	.	.	.	.	.	.	.	.	.	.	.	.	.	.	.	.	116.2	snp	FAO=42	FDP=124	FR=.	FRO=82	FSAF=38	FSAR=4	FSRF=80	FSRR=2	FWDB=0.00468814	FXX=0.00799936	LEN=1	MLLD=295.251	PB=0.5	PBP=1	QD=3.7483	RBI=0.0899296
chr1	41223983	41223983	G	A	0.303704	41	135	2	intronic	NFYC	.	.	.	.	.	.	.	.	.	.	.	.	.	.	.	.	.	.	.	.	.	100.53	snp	FAO=42	FDP=136	FR=.	FRO=94	FSAF=18	FSAR=24	FSRF=41	FSRR=53	FWDB=0.109109	FXX=0	LEN=1	MLLD=59.4538	PB=0.5	PBP=1	QD=2.95665	RBI=0.119551
chr1	41296736	41296736	C	A	0.295597	47	159	3	intronic	KCNQ4	.	.	.	.	.	.	.	.	.	.	.	.	.	.	.	.	.	.	.	.	.	105.2	snp	FAO=48	FDP=160	FR=.	FRO=112	FSAF=36	FSAR=12	FSRF=68	FSRR=44	FWDB=-0.0455753	FXX=0	LEN=1	MLLD=52.8708	PB=0.5	PBP=1	QD=2.62993	RBI=0.0885274
chr1	41453040	41453040	C	T	0.217213	53	244	3	intronic	CTPS1	.	.	.	.	.	.	.	.	.	.	.	.	.	.	.	.	.	.	.	.	.	65	snp	FAO=53	FDP=244	FR=.	FRO=191	FSAF=30	FSAR=23	FSRF=72	FSRR=119	FWDB=-0.0162466	FXX=0	LEN=1	MLLD=281.105	PB=0.5	PBP=1	QD=1.06561	RBI=0.0170234
chr1	41461761	41461761	T	A	0.5	4	8	1	intronic	CTPS1	.	.	.	.	.	.	.	.	.	.	.	.	.	0	B	.	.	1	D	.	.	22.75	snp	FAO=4	FDP=8	FR=.	FRO=4	FSAF=2	FSAR=2	FSRF=2	FSRR=2	FWDB=-0.00518707	FXX=0	LEN=1	MLLD=206.139	PB=0.5	PBP=1	QD=11.3734	RBI=0.0212636
chr1	41466629	41466629	T	C	0.210526	24	114	2	intronic	CTPS1	.	.	.	.	.	.	.	.	.	.	.	.	.	.	.	.	.	.	.	.	.	34.26	snp	FAO=24	FDP=112	FR=.	FRO=88	FSAF=21	FSAR=3	FSRF=52	FSRR=36	FWDB=0.0298557	FXX=0.0175423	LEN=1	MLLD=70.5343	PB=0.5	PBP=1	QD=1.22347	RBI=0.0304696
chr1	41475892	41475892	A	T	0.373016	47	126	2	exonic	CTPS1	.	nonsynonymous SNV	CTPS1:NM_001301237:exon14:c.A1283T:p.K428M,CTPS1:NM_001905:exon18:c.A1751T:p.K584M	.	.	.	.	.	.	.	.	0.16	T	1	D	0	D	1	D	0.86	T	145.04	snp	FAO=47	FDP=126	FR=.	FRO=79	FSAF=35	FSAR=12	FSRF=51	FSRR=28	FWDB=0.00374336	FXX=0	LEN=1	MLLD=165.814	PB=0.5	PBP=1	QD=4.60427	RBI=0.0234809
chr1	41976711	41976711	G	A	0.287402	73	254	4	exonic	HIVEP3	.	nonsynonymous SNV	HIVEP3:NM_001127714:exon8:c.C6629T:p.P2210L,HIVEP3:NM_024503:exon9:c.C6632T:p.P2211L	.	.	.	.	.	.	.	.	0	D	0.992	D	0.009	N	1	D	3.28	T	149.08	snp	FAO=73	FDP=253	FR=.	FRO=180	FSAF=34	FSAR=39	FSRF=107	FSRR=73	FWDB=-0.00744918	FXX=0.00393685	LEN=1	MLLD=249.253	PB=0.5	PBP=1	QD=2.35694	RBI=0.00802639
chr1	42629119	42629119	G	A	0.375	54	144	2	exonic	GUCA2A	.	nonsynonymous SNV	GUCA2A:NM_033553:exon2:c.C238T:p.P80S	.	.	ID=COSM464632;OCCURENCE=1(kidney)	.	.	.	.	.	0.02	D	0.896	P	0	N	0.999	N	0.04	T	167.68	snp	FAO=54	FDP=143	FR=.	FRO=89	FSAF=13	FSAR=41	FSRF=40	FSRR=49	FWDB=-0.0266655	FXX=0.00694396	LEN=1	MLLD=100.847	PB=0.5	PBP=1	QD=4.69025	RBI=0.0266658
chr1	43005078	43005078	G	T	0.362924	139	383	3	intronic	CCDC30	.	.	.	.	.	.	.	.	.	.	.	.	.	.	.	.	.	.	.	.	.	391.04	snp	FAO=139	FDP=383	FR=.	FRO=244	FSAF=49	FSAR=90	FSRF=93	FSRR=151	FWDB=-0.0233821	FXX=0	LEN=1	MLLD=268.894	PB=0.5	PBP=1	QD=4.08396	RBI=0.0254597
chr1	43621851	43621851	T	C	0.361446	60	166	3	intronic	FAM183A	.	.	.	.	.	.	.	.	.	.	.	.	.	.	.	.	.	.	.	.	.	174.57	snp	FAO=60	FDP=166	FR=.	FRO=106	FSAF=33	FSAR=27	FSRF=71	FSRR=35	FWDB=-0.0197053	FXX=0	LEN=1	MLLD=213.597	PB=0.5	PBP=1	QD=4.20646	RBI=0.0322934
chr1	43650861	43650861	A	G	0.254237	30	118	1	exonic	CFAP57	.	nonsynonymous SNV	CFAP57:NM_001167965:exon5:c.A803G:p.Y268C,CFAP57:NM_001195831:exon5:c.A803G:p.Y268C,CFAP57:NM_152498:exon5:c.A803G:p.Y268C	.	.	.	.	.	0.0002	.	.	0.18	T	0	B	0.02	N	1	N	3.31	T	55.13	snp	FAO=30	FDP=118	FR=.	FRO=88	FSAF=14	FSAR=16	FSRF=45	FSRR=43	FWDB=-0.00622014	FXX=0	LEN=1	MLLD=69.3853	PB=0.5	PBP=1	QD=1.86897	RBI=0.0273331
chr1	43692790	43692790	T	A	0.175	14	80	2	exonic	CFAP57	.	nonsynonymous SNV	CFAP57:NM_001195831:exon18:c.T3002A:p.I1001N	.	.	.	.	.	.	.	.	0.07	T	.	.	.	.	1	D	-1.11	T	15.67	snp	FAO=14	FDP=80	FR=.	FRO=66	FSAF=8	FSAR=6	FSRF=54	FSRR=12	FWDB=0.045442	FXX=0	LEN=1	MLLD=58.3865	PB=0.5	PBP=1	QD=0.783434	RBI=0.0539443
chr1	43783121	43783121	T	A	0.306931	62	202	3	intronic	TIE1	.	.	.	.	.	.	.	.	.	.	.	.	.	.	.	.	.	.	.	.	.	138.47	snp	FAO=62	FDP=205	FR=.	FRO=143	FSAF=34	FSAR=28	FSRF=76	FSRR=67	FWDB=-0.0694875	FXX=0	LEN=1	MLLD=53.9368	PB=0.5	PBP=1	QD=2.70184	RBI=0.0869627
chr1	43788419	43788419	C	T	0.410959	30	73	1	UTR3	TIE1	NM_005424:c.*26C>T,NM_001253357:c.*26C>T	.	.	.	.	.	.	.	.	.	.	.	.	.	.	.	.	.	.	.	.	108.81	snp	FAO=30	FDP=73	FR=.	FRO=43	FSAF=8	FSAR=22	FSRF=11	FSRR=32	FWDB=0.00240294	FXX=0	LEN=1	MLLD=343.698	PB=0.5	PBP=1	QD=5.96231	RBI=0.0122359
chr1	43804954	43804954	C	T	0.418605	54	129	6	exonic	MPL	.	nonsynonymous SNV	MPL:NM_005373:exon4:c.C404T:p.P135L	.	.	.	.	.	.	.	.	0	D	1	D	0	D	1	D	-2.39	D	192.18	snp	FAO=54	FDP=129	FR=.	FRO=75	FSAF=20	FSAR=34	FSRF=38	FSRR=37	FWDB=-0.00181973	FXX=0	LEN=1	MLLD=197.675	PB=0.5	PBP=1	QD=5.95897	RBI=0.0349858
chr1	43812535	43812535	C	T	0.256	64	250	3	exonic	MPL	.	nonsynonymous SNV	MPL:NM_005373:exon8:c.C1238T:p.P413L	.	.	.	.	.	.	.	.	0.01	D	0.999	D	0.827	N	0.986	D	-0.1	T	107.92	snp	FAO=64	FDP=249	FR=.	FRO=185	FSAF=39	FSAR=25	FSRF=109	FSRR=76	FWDB=0.0205243	FXX=0.00399984	LEN=1	MLLD=164.254	PB=0.5	PBP=1	QD=1.7337	RBI=0.0254626
chr1	43830613	43830613	G	A	0.354223	130	367	3	exonic	ELOVL1	.	nonsynonymous SNV	ELOVL1:NM_001256402:exon3:c.C61T:p.P21S,ELOVL1:NM_001256399:exon4:c.C304T:p.P102S,ELOVL1:NM_022821:exon4:c.C304T:p.P102S	.	.	.	.	.	.	.	.	0.02	D	1	D	0	D	1	D	2.03	T	355.14	snp	FAO=130	FDP=366	FR=.	FRO=236	FSAF=57	FSAR=73	FSRF=121	FSRR=115	FWDB=-0.0236198	FXX=0.00272472	LEN=1	MLLD=310.435	PB=0.5	PBP=1	QD=3.88131	RBI=0.0319
chr1	43890497	43890497	A	T	0.384106	58	151	2	exonic	SZT2	.	nonsynonymous SNV	SZT2:NM_015284:exon17:c.A2514T:p.E838D	.	.	.	.	.	.	.	.	.	.	.	.	.	.	.	.	.	.	184.58	snp	FAO=58	FDP=151	FR=.	FRO=93	FSAF=8	FSAR=50	FSRF=12	FSRR=81	FWDB=0.0263729	FXX=0	LEN=1	MLLD=64.9285	PB=0.5	PBP=1	QD=4.88948	RBI=0.065116
chr1	43898348	43898349	GG	TT	0.294479	96	326	2	intronic	SZT2	.	.	.	.	.	.	.	.	.	.	.	.	.	.	.	.	.	.	.	.	.	205.06	mnp	FAO=97	FDP=325	FR=.	FRO=228	FSAF=16	FSAR=81	FSRF=63	FSRR=165	FWDB=-0.00483744	FXX=0.00611602	LEN=2	MLLD=131.947	PB=0.5	PBP=1	QD=2.52381	RBI=0.00945864
chr1	43903197	43903197	G	T	0.297806	95	319	2	intronic	SZT2	.	.	.	.	.	.	.	.	.	.	.	.	.	.	.	.	.	.	.	.	.	199.9	snp	FAO=95	FDP=320	FR=.	FRO=225	FSAF=56	FSAR=39	FSRF=143	FSRR=82	FWDB=-0.0161868	FXX=0	LEN=1	MLLD=256.525	PB=0.5	PBP=1	QD=2.49877	RBI=0.0163993
chr1	43914240	43914240	G	A	0.240356	81	337	2	ncRNA_exonic	MIR6735	.	.	.	.	.	.	.	.	.	.	.	.	.	.	.	.	.	.	.	.	.	120.59	snp	FAO=82	FDP=336	FR=.	FRO=254	FSAF=32	FSAR=50	FSRF=128	FSRR=126	FWDB=0.0703147	FXX=0.00591698	LEN=1	MLLD=59.3699	PB=0.5	PBP=1	QD=1.43562	RBI=0.0979313
chr1	44069829	44069829	C	T	0.348754	98	281	1	exonic	PTPRF	.	synonymous SNV	PTPRF:NM_130440:exon15:c.C2979T:p.S993S,PTPRF:NM_002840:exon16:c.C3006T:p.S1002S	.	.	.	.	.	.	.	.	.	.	.	.	.	.	1	D	.	.	264.6	snp	FAO=98	FDP=281	FR=.	FRO=183	FSAF=42	FSAR=56	FSRF=81	FSRR=102	FWDB=0.0775993	FXX=0	LEN=1	MLLD=65.0186	PB=0.5	PBP=1	QD=3.76659	RBI=0.106236
chr1	44087717	44087717	G	A	0.328467	45	137	2	UTR3	PTPRF	NM_002840:c.*43G>A,NM_130440:c.*43G>A	.	.	.	.	.	.	.	.	.	.	.	.	.	.	.	.	.	.	.	.	118.41	snp	FAO=45	FDP=136	FR=.	FRO=91	FSAF=12	FSAR=33	FSRF=29	FSRR=62	FWDB=-0.0160878	FXX=0.00729874	LEN=1	MLLD=140.432	PB=0.5	PBP=1	QD=3.48251	RBI=0.0161837
chr1	44133676	44133676	A	G	0.326425	63	193	1	exonic	KDM4A	.	synonymous SNV	KDM4A:NM_014663:exon9:c.A1149G:p.G383G	.	.	.	.	.	.	.	.	.	.	.	.	.	.	.	.	.	.	158.31	snp	FAO=63	FDP=193	FR=.	FRO=130	FSAF=17	FSAR=46	FSRF=66	FSRR=64	FWDB=-5.10717e-05	FXX=0	LEN=1	MLLD=291.803	PB=0.5	PBP=1	QD=3.28112	RBI=0.00213105
chr1	44137270	44137270	G	A	0.349593	43	123	2	exonic	KDM4A	.	synonymous SNV	KDM4A:NM_014663:exon11:c.G1458A:p.L486L	.	.	.	.	.	.	.	.	.	.	.	.	.	.	.	.	.	.	117.95	snp	FAO=42	FDP=122	FR=.	FRO=80	FSAF=17	FSAR=25	FSRF=42	FSRR=38	FWDB=-0.00832064	FXX=0.00812942	LEN=1	MLLD=180.55	PB=0.5	PBP=1	QD=3.8671	RBI=0.0119516
chr1	44426801	44426801	G	A	0.32	32	100	3	intronic	IPO13	.	.	.	.	.	.	.	.	.	.	.	.	.	.	.	.	.	.	.	.	.	83.79	snp	FAO=32	FDP=100	FR=.	FRO=68	FSAF=13	FSAR=19	FSRF=34	FSRR=34	FWDB=0.00847225	FXX=0	LEN=1	MLLD=195.848	PB=0.5	PBP=1	QD=3.35149	RBI=0.010751
chr1	44437757	44437757	C	A	0.242424	24	99	1	intronic	DPH2	.	.	.	.	.	.	.	.	.	.	.	.	.	.	.	.	.	.	.	.	.	42.52	snp	FAO=24	FDP=99	FR=.	FRO=75	FSAF=15	FSAR=9	FSRF=42	FSRR=33	FWDB=0.00513167	FXX=0	LEN=1	MLLD=223.333	PB=0.5	PBP=1	QD=1.71814	RBI=0.0246216
chr1	44457641	44457641	G	T	0.321212	53	165	2	exonic	CCDC24	.	nonsynonymous SNV	CCDC24:NM_152499:exon2:c.G91T:p.A31S	.	.	.	.	.	.	.	.	0.54	T	0.705	P	0.1	U	1	D	.	.	132.6	snp	FAO=53	FDP=164	FR=.	FRO=111	FSAF=24	FSAR=29	FSRF=58	FSRR=53	FWDB=0.0465666	FXX=0.00606024	LEN=1	MLLD=94.7585	PB=0.5	PBP=1	QD=3.23406	RBI=0.0566914
chr1	45269863	45269863	A	T	0.383966	91	237	1	exonic	PLK3	.	synonymous SNV	PLK3:NM_004073:exon11:c.A1287T:p.T429T	.	.	.	.	.	.	.	.	.	.	.	.	.	.	.	.	.	.	281.16	snp	FAO=91	FDP=237	FR=.	FRO=146	FSAF=37	FSAR=54	FSRF=53	FSRR=93	FWDB=-0.0236896	FXX=0	LEN=1	MLLD=70.9066	PB=0.5	PBP=1	QD=4.74527	RBI=0.0315699
chr1	45292091	45292091	G	T	0.218341	50	229	2	intronic	PTCH2	.	.	.	.	.	.	.	.	.	.	.	.	.	.	.	.	.	.	.	.	.	72.22	snp	FAO=53	FDP=232	FR=.	FRO=179	FSAF=23	FSAR=30	FSRF=66	FSRR=113	FWDB=-0.00259718	FXX=0	LEN=1	MLLD=51.695	PB=0.5	PBP=1	QD=1.24516	RBI=0.0496393
chr1	45293230	45293230	C	A	0.330065	101	306	2	exonic	PTCH2	.	nonsynonymous SNV	PTCH2:NM_001166292:exon15:c.G2215T:p.V739L,PTCH2:NM_003738:exon15:c.G2215T:p.V739L	rs145997436	.	.	.	.	0.0002	.	.	0.04	D	0.082	B	0.003	N	0.996	D	-1.46	T	249.69	snp	FAO=101	FDP=306	FR=.	FRO=205	FSAF=51	FSAR=50	FSRF=111	FSRR=94	FWDB=-0.0305097	FXX=0	LEN=1	MLLD=65.2422	PB=0.5	PBP=1	QD=3.2639	RBI=0.0793862
chr1	45297337	45297337	C	T	0.252688	47	186	4	intronic	PTCH2	.	.	.	.	.	.	.	.	.	.	.	.	.	.	.	.	.	.	.	.	.	79.57	snp	FAO=47	FDP=186	FR=.	FRO=139	FSAF=20	FSAR=27	FSRF=81	FSRR=58	FWDB=0.0166594	FXX=0	LEN=1	MLLD=333.277	PB=0.5	PBP=1	QD=1.71126	RBI=0.017112
chr1	45470379	45470379	C	A	0.307947	93	302	2	exonic	HECTD3	.	nonsynonymous SNV	HECTD3:NM_024602:exon16:c.G2035T:p.V679L	.	.	.	.	.	.	.	.	0.51	T	0	B	0	D	0.655	D	0.46	T	209.15	snp	FAO=93	FDP=302	FR=.	FRO=209	FSAF=54	FSAR=39	FSRF=131	FSRR=78	FWDB=-0.0475691	FXX=0	LEN=1	MLLD=61.8848	PB=0.5	PBP=1	QD=2.77013	RBI=0.104232
chr1	45474420	45474420	C	T	0.372414	108	290	2	intronic	HECTD3	.	.	.	.	.	.	.	.	.	.	.	.	.	.	.	.	.	.	.	.	.	318.66	snp	FAO=108	FDP=290	FR=.	FRO=182	FSAF=50	FSAR=58	FSRF=116	FSRR=66	FWDB=-0.0309669	FXX=0	LEN=1	MLLD=67.6845	PB=0.5	PBP=1	QD=4.39534	RBI=0.0475523
chr1	45475032	45475032	C	A	0.308642	100	324	1	intronic	HECTD3	.	.	.	.	.	.	.	.	0.0001	.	.	.	.	.	.	.	.	.	.	.	.	223.27	snp	FAO=100	FDP=324	FR=.	FRO=224	FSAF=50	FSAR=50	FSRF=118	FSRR=106	FWDB=0.0101552	FXX=0	LEN=1	MLLD=190.292	PB=0.5	PBP=1	QD=2.75644	RBI=0.0112697
chr1	45475849	45475849	C	T	0.303797	72	237	4	intronic	HECTD3	.	.	.	.	.	.	.	.	.	.	.	.	.	.	.	.	.	.	.	.	.	160.06	snp	FAO=72	FDP=237	FR=.	FRO=165	FSAF=36	FSAR=36	FSRF=80	FSRR=85	FWDB=0.00738961	FXX=0	LEN=1	MLLD=300.318	PB=0.5	PBP=1	QD=2.70135	RBI=0.0118899
chr1	45477897	45477897	G	T	0.3	39	130	2	UTR5	UROD	NM_000374:c.-41G>T	.	.	.	.	.	.	.	.	.	.	.	.	.	.	.	.	.	.	.	.	90.5	snp	FAO=39	FDP=130	FR=.	FRO=91	FSAF=14	FSAR=25	FSRF=49	FSRR=42	FWDB=-0.0279016	FXX=0	LEN=1	MLLD=59.2742	PB=0.5	PBP=1	QD=2.78458	RBI=0.0463908
chr1	45484897	45484897	G	A	0.373563	65	174	3	exonic	ZSWIM5	.	synonymous SNV	ZSWIM5:NM_020883:exon14:c.C2787T:p.S929S	.	.	.	.	.	.	.	.	.	.	.	.	.	.	.	.	.	.	196.92	snp	FAO=65	FDP=174	FR=.	FRO=109	FSAF=39	FSAR=26	FSRF=47	FSRR=62	FWDB=-0.0245846	FXX=0	LEN=1	MLLD=294.582	PB=0.5	PBP=1	QD=4.52687	RBI=0.0373031
chr1	45516823	45516823	G	A	0.224719	20	89	4	exonic	ZSWIM5	.	nonsynonymous SNV	ZSWIM5:NM_020883:exon5:c.C1355T:p.P452L	.	.	.	.	.	.	.	.	0	D	1	D	0	D	1	D	-0.23	T	33.01	snp	FAO=20	FDP=88	FR=.	FRO=68	FSAF=8	FSAR=12	FSRF=26	FSRR=42	FWDB=0.0111308	FXX=0.0112347	LEN=1	MLLD=257.576	PB=0.5	PBP=1	QD=1.50039	RBI=0.0128626
chr1	45797266	45797266	G	C	0.345912	110	318	1	intronic	MUTYH	.	.	.	.	.	.	.	.	.	.	.	.	.	.	.	.	.	.	.	.	.	291.24	snp	FAO=110	FDP=318	FR=.	FRO=208	FSAF=66	FSAR=44	FSRF=124	FSRR=84	FWDB=-0.0154342	FXX=0	LEN=1	MLLD=233.809	PB=0.5	PBP=1	QD=3.6634	RBI=0.0327557
chr1	45799106	45799106	C	T	0.2	23	115	3	exonic	MUTYH	.	synonymous SNV	MUTYH:NM_001048171:exon3:c.G285A:p.R95R,MUTYH:NM_001048172:exon3:c.G246A:p.R82R,MUTYH:NM_001048173:exon3:c.G243A:p.R81R,MUTYH:NM_001048174:exon3:c.G243A:p.R81R,MUTYH:NM_001128425:exon3:c.G327A:p.R109R,MUTYH:NM_001293190:exon3:c.G288A:p.R96R,MUTYH:NM_001293191:exon3:c.G276A:p.R92R,MUTYH:NM_012222:exon3:c.G318A:p.R106R,MUTYH:NM_001293195:exon4:c.G243A:p.R81R	.	.	.	.	.	.	.	.	.	.	.	.	.	.	.	.	.	.	29.53	snp	FAO=23	FDP=113	FR=.	FRO=90	FSAF=11	FSAR=12	FSRF=34	FSRR=56	FWDB=0.0110431	FXX=0.0173898	LEN=1	MLLD=267.583	PB=0.5	PBP=1	QD=1.04536	RBI=0.0217276
chr1	46073450	46073450	G	A	0.307692	44	143	3	exonic	NASP	.	synonymous SNV	NASP:NM_001195193:exon4:c.G675A:p.Q225Q,NASP:NM_002482:exon6:c.G867A:p.Q289Q	.	.	.	.	.	.	.	.	.	.	.	.	.	.	.	.	.	.	104.53	snp	FAO=44	FDP=143	FR=.	FRO=99	FSAF=20	FSAR=24	FSRF=41	FSRR=58	FWDB=0.00694423	FXX=0	LEN=1	MLLD=57.7794	PB=0.5	PBP=1	QD=2.92396	RBI=0.0797485
chr1	46073535	46073535	G	T	0.376812	52	138	2	exonic	NASP	.	nonsynonymous SNV	NASP:NM_001195193:exon4:c.G760T:p.V254L,NASP:NM_002482:exon6:c.G952T:p.V318L	.	.	.	.	.	.	.	.	.	.	0.117	B	0.399	N	1	D	-3.48	D	161.68	snp	FAO=52	FDP=138	FR=.	FRO=86	FSAF=15	FSAR=37	FSRF=38	FSRR=48	FWDB=0.0268223	FXX=0	LEN=1	MLLD=58.2292	PB=0.5	PBP=1	QD=4.68634	RBI=0.0676151
chr1	46476306	46476306	G	A	0.396552	69	174	3	intronic	MAST2	.	.	.	.	.	.	.	.	.	.	.	.	.	.	.	.	.	.	.	.	.	225.35	snp	FAO=69	FDP=174	FR=.	FRO=105	FSAF=52	FSAR=17	FSRF=67	FSRR=38	FWDB=-0.0400864	FXX=0	LEN=1	MLLD=162.535	PB=0.5	PBP=1	QD=5.18052	RBI=0.0408834
chr1	46669249	46669249	A	T	0.285714	4	14	1	exonic	LURAP1	.	nonsynonymous SNV	LURAP1:NM_001013615:exon1:c.A151T:p.T51S	.	.	.	.	.	.	.	.	0.52	T	0	B	0.018	N	1	N	.	.	16.26	snp	FAO=4	FDP=14	FR=.	FRO=10	FSAF=4	FSAR=0	FSRF=6	FSRR=4	FWDB=0.0116098	FXX=0	LEN=1	MLLD=87.165	PB=0.5	PBP=1	QD=4.64497	RBI=0.0134879
chr1	46725654	46725654	C	T	0.252336	54	214	1	exonic	RAD54L	.	nonsynonymous SNV	RAD54L:NM_003579:exon5:c.C290T:p.A97V,RAD54L:NM_001142548:exon6:c.C290T:p.A97V	.	.	.	.	.	.	.	.	0.64	T	0.011	B	0	D	1	D	0.77	T	89.65	snp	FAO=54	FDP=214	FR=.	FRO=160	FSAF=30	FSAR=24	FSRF=74	FSRR=86	FWDB=-0.00728905	FXX=0	LEN=1	MLLD=95.6264	PB=0.5	PBP=1	QD=1.6757	RBI=0.0196053
chr1	46871326	46871326	G	A	0.300493	61	203	5	exonic	FAAH	.	synonymous SNV	FAAH:NM_001441:exon5:c.G645A:p.G215G	.	.	.	.	.	.	.	.	.	.	.	.	.	.	.	.	.	.	135.29	snp	FAO=61	FDP=203	FR=.	FRO=142	FSAF=41	FSAR=20	FSRF=81	FSRR=61	FWDB=0.0086167	FXX=0	LEN=1	MLLD=236.522	PB=0.5	PBP=1	QD=2.66589	RBI=0.0113752
chr1	46879007	46879007	G	A	0.303191	57	188	2	intronic	FAAH	.	.	.	.	.	.	.	.	.	.	.	.	.	.	.	.	.	.	.	.	.	128.78	snp	FAO=57	FDP=188	FR=.	FRO=131	FSAF=27	FSAR=30	FSRF=56	FSRR=75	FWDB=0.0820074	FXX=0	LEN=1	MLLD=57.8117	PB=0.5	PBP=1	QD=2.73998	RBI=0.0820095
chr1	47014939	47014939	C	T	0.229508	56	244	3	exonic	KNCN	.	nonsynonymous SNV	KNCN:NM_001097611:exon2:c.G152A:p.G51E	.	.	.	.	.	0.0001	.	.	0.15	T	0.703	P	.	.	0.875	N	.	.	76.69	snp	FAO=56	FDP=244	FR=.	FRO=188	FSAF=31	FSAR=25	FSRF=100	FSRR=88	FWDB=-0.0209967	FXX=0	LEN=1	MLLD=289.257	PB=0.5	PBP=1	QD=1.25721	RBI=0.046705
chr1	47024379	47024379	C	T	0.297297	55	185	2	exonic	MKNK1	.	synonymous SNV	MKNK1:NM_001135553:exon13:c.G1143A:p.E381E,MKNK1:NM_003684:exon14:c.G1266A:p.E422E	.	.	.	.	.	.	.	.	.	.	.	.	.	.	.	.	.	.	119.69	snp	FAO=55	FDP=185	FR=.	FRO=130	FSAF=21	FSAR=34	FSRF=54	FSRR=76	FWDB=-0.0765926	FXX=0	LEN=1	MLLD=63.3523	PB=0.5	PBP=1	QD=2.58797	RBI=0.0947493
chr1	47283950	47283950	G	A	0.303571	17	56	4	intronic	CYP4B1	.	.	.	.	.	.	.	.	.	.	.	.	.	.	.	.	.	.	.	.	.	45.61	snp	FAO=17	FDP=56	FR=.	FRO=39	FSAF=7	FSAR=10	FSRF=10	FSRR=29	FWDB=0.0398792	FXX=0	LEN=1	MLLD=233.312	PB=0.5	PBP=1	QD=3.2579	RBI=0.0401708
chr1	47395775	47395775	A	T	0.272727	33	121	1	UTR3	CYP4A11	NM_000778:c.*12T>A	.	.	.	.	.	.	.	.	.	.	.	.	.	.	.	.	.	.	.	.	67.39	snp	FAO=33	FDP=121	FR=.	FRO=88	FSAF=16	FSAR=17	FSRF=57	FSRR=31	FWDB=0.0323093	FXX=0.00819605	LEN=1	MLLD=86.2661	PB=0.5	PBP=1	QD=2.22765	RBI=0.0404011
chr1	47400781	47400781	C	A	0.356061	94	264	2	exonic	CYP4A11	.	synonymous SNV	CYP4A11:NM_000778:exon6:c.G681T:p.L227L	.	.	.	.	.	.	.	.	.	.	.	.	.	.	.	.	.	.	267.8	snp	FAO=95	FDP=264	FR=.	FRO=169	FSAF=52	FSAR=43	FSRF=96	FSRR=73	FWDB=-0.0581287	FXX=0.00377344	LEN=1	MLLD=57.3068	PB=0.5	PBP=1	QD=4.05753	RBI=0.0783292
chr1	47406942	47406942	G	A	0.288288	32	111	3	exonic	CYP4A11	.	nonsynonymous SNV	CYP4A11:NM_000778:exon1:c.C164T:p.P55L	.	.	.	.	.	.	.	.	0	D	1	D	0	D	1	D	-0.35	T	71.78	snp	FAO=32	FDP=111	FR=.	FRO=79	FSAF=17	FSAR=15	FSRF=30	FSRR=49	FWDB=-0.00301931	FXX=0	LEN=1	MLLD=236.302	PB=0.5	PBP=1	QD=2.5868	RBI=0.0109493
chr1	47716772	47716772	C	T	0.320611	42	131	3	UTR3	STIL	NM_001048166:c.*36G>A,NM_003035:c.*36G>A,NM_001282939:c.*36G>A,NM_001282937:c.*36G>A,NM_001282936:c.*36G>A,NM_001282938:c.*36G>A	.	.	.	.	.	.	.	.	.	.	.	.	.	.	.	.	.	.	.	.	106.84	snp	FAO=42	FDP=131	FR=.	FRO=89	FSAF=20	FSAR=22	FSRF=53	FSRR=36	FWDB=0.0141807	FXX=0	LEN=1	MLLD=244.829	PB=0.5	PBP=1	QD=3.26232	RBI=0.0237987
chr1	47716932	47716932	C	A	0.246667	37	150	4	exonic	STIL	.	nonsynonymous SNV	STIL:NM_001048166:exon17:c.G3743T:p.G1248V,STIL:NM_003035:exon17:c.G3740T:p.G1247V,STIL:NM_001282936:exon18:c.G3740T:p.G1247V,STIL:NM_001282937:exon18:c.G3689T:p.G1230V,STIL:NM_001282938:exon19:c.G3602T:p.G1201V,STIL:NM_001282939:exon19:c.G3548T:p.G1183V	.	.	.	.	.	.	.	.	0.11	T	0.145	B	0.333	N	1	N	2.21	T	63.09	snp	FAO=37	FDP=149	FR=.	FRO=112	FSAF=18	FSAR=19	FSRF=49	FSRR=63	FWDB=0.00821924	FXX=0.00666622	LEN=1	MLLD=236.164	PB=0.5	PBP=1	QD=1.6936	RBI=0.0139386
chr1	47765763	47765763	C	T	0.280702	48	171	1	exonic	STIL	.	nonsynonymous SNV	STIL:NM_001048166:exon6:c.G515A:p.R172K,STIL:NM_003035:exon6:c.G515A:p.R172K,STIL:NM_001282936:exon7:c.G515A:p.R172K,STIL:NM_001282937:exon7:c.G515A:p.R172K	.	.	.	.	.	.	.	.	0.09	T	0.778	P	0	D	1	D	0.7	T	104.85	snp	FAO=49	FDP=171	FR=.	FRO=122	FSAF=35	FSAR=14	FSRF=76	FSRR=46	FWDB=-0.00341948	FXX=0.0228558	LEN=1	MLLD=297.539	PB=0.5	PBP=1	QD=2.45268	RBI=0.00402685
chr1	47838728	47838728	G	T	0.22561	74	328	2	exonic	CMPK1	.	nonsynonymous SNV	CMPK1:NM_001136140:exon2:c.G273T:p.M91I,CMPK1:NM_016308:exon3:c.G420T:p.M140I	.	.	.	.	.	.	.	.	0.11	T	0.28	B	0	D	1	D	-0.99	T	95.38	snp	FAO=74	FDP=329	FR=.	FRO=255	FSAF=30	FSAR=44	FSRF=82	FSRR=173	FWDB=0.00908311	FXX=0.00303021	LEN=1	MLLD=55.6984	PB=0.5	PBP=1	QD=1.15965	RBI=0.0291078
chr1	48241109	48241109	G	A	0.394231	41	104	3	exonic	TRABD2B	.	nonsynonymous SNV	TRABD2B:NM_001194986:exon6:c.C1082T:p.P361L	.	.	.	.	.	.	.	.	.	.	.	.	.	.	.	.	.	.	120.52	snp	FAO=37	FDP=97	FR=.	FRO=60	FSAF=21	FSAR=16	FSRF=39	FSRR=21	FWDB=0.03058	FXX=0.0673012	LEN=1	MLLD=44.6922	PB=0.5	PBP=1	QD=4.97004	RBI=0.0485002
chr1	48260309	48260309	C	A	0.348993	156	447	2	exonic	TRABD2B	.	nonsynonymous SNV	TRABD2B:NM_001194986:exon4:c.G937T:p.A313S	.	.	.	.	.	.	.	.	.	.	.	.	.	.	.	.	.	.	387.12	snp	FAO=142	FDP=400	FR=.	FRO=258	FSAF=63	FSAR=79	FSRF=117	FSRR=141	FWDB=-0.016467	FXX=0	LEN=1	MLLD=61.1858	PB=0.5	PBP=1	QD=3.87119	RBI=0.0165526
chr1	48688428	48688428	C	A	0.291139	23	79	1	exonic	SLC5A9	.	nonsynonymous SNV	SLC5A9:NM_001011547:exon1:c.C20A:p.A7E,SLC5A9:NM_001135181:exon1:c.C20A:p.A7E	.	.	.	.	.	.	.	.	0.03	D	0.001	B	.	.	0.863	N	-2.36	D	56.44	snp	FAO=23	FDP=78	FR=.	FRO=55	FSAF=21	FSAR=2	FSRF=47	FSRR=8	FWDB=0.00915478	FXX=0.0126566	LEN=1	MLLD=292.834	PB=0.5	PBP=1	QD=2.89411	RBI=0.0118782
chr1	48690504	48690504	G	T	0.323136	169	523	2	intronic	SLC5A9	.	.	.	.	.	.	.	.	.	.	.	.	.	.	.	.	.	.	.	.	.	264.95	snp	FAO=122	FDP=400	FR=.	FRO=278	FSAF=72	FSAR=50	FSRF=162	FSRR=116	FWDB=-0.100094	FXX=0	LEN=1	MLLD=135.074	PB=0.5	PBP=1	QD=2.64947	RBI=0.100547
chr1	48703463	48703463	C	T	0.278351	54	194	4	exonic	SLC5A9	.	nonsynonymous SNV	SLC5A9:NM_001011547:exon11:c.C1405T:p.P469S,SLC5A9:NM_001135181:exon12:c.C1480T:p.P494S	.	.	.	.	.	.	.	.	0.02	D	1	D	0	D	1	D	-2.21	D	106.75	snp	FAO=54	FDP=194	FR=.	FRO=140	FSAF=32	FSAR=22	FSRF=84	FSRR=56	FWDB=-0.0347119	FXX=0	LEN=1	MLLD=198.625	PB=0.5	PBP=1	QD=2.20094	RBI=0.0352063
chr1	48704994	48704994	G	A	0.296296	48	162	3	exonic	SLC5A9	.	nonsynonymous SNV	SLC5A9:NM_001011547:exon12:c.G1462A:p.G488R,SLC5A9:NM_001135181:exon13:c.G1537A:p.G513R	.	.	ID=COSM1667540;OCCURENCE=2(haematopoietic_and_lymphoid_tissue)	.	.	.	.	.	.	.	1	D	0	D	1	D	-4.6	D	103.34	snp	FAO=48	FDP=162	FR=.	FRO=114	FSAF=36	FSAR=12	FSRF=62	FSRR=52	FWDB=0.0148112	FXX=0	LEN=1	MLLD=126.981	PB=0.5	PBP=1	QD=2.55169	RBI=0.0295147
chr1	48937747	48937747	G	C	0.340426	16	47	4	UTR5	SPATA6	NM_001286238:c.-67C>G,NM_001286239:c.-67C>G,NM_019073:c.-67C>G	.	.	.	.	.	.	.	.	.	.	.	.	.	.	.	.	.	.	.	.	52.62	snp	FAO=17	FDP=47	FR=.	FRO=30	FSAF=6	FSAR=11	FSRF=15	FSRR=15	FWDB=0.000424145	FXX=0	LEN=1	MLLD=39.3809	PB=0.5	PBP=1	QD=4.47871	RBI=0.08012
chr1	49100242	49100242	A	T	0.4	74	185	1	exonic	AGBL4	.	nonsynonymous SNV	AGBL4:NM_032785:exon9:c.T874A:p.W292R	.	.	.	.	.	.	.	.	.	.	1	D	0	D	1	D	2.53	T	243.4	snp	FAO=74	FDP=185	FR=.	FRO=111	FSAF=34	FSAR=40	FSRF=44	FSRR=67	FWDB=0.0582516	FXX=0	LEN=1	MLLD=80.7585	PB=0.5	PBP=1	QD=5.26281	RBI=0.0689835
chr1	49202092	49202092	C	A	0.378505	81	214	2	exonic	BEND5	.	nonsynonymous SNV	BEND5:NM_001302082:exon5:c.G420T:p.E140D,BEND5:NM_024603:exon5:c.G927T:p.E309D	.	.	.	.	.	.	.	.	.	.	0.984	D	0	D	1	D	.	.	246.61	snp	FAO=81	FDP=214	FR=.	FRO=133	FSAF=55	FSAR=26	FSRF=47	FSRR=86	FWDB=-0.00610457	FXX=0	LEN=1	MLLD=68.1819	PB=0.5	PBP=1	QD=4.60953	RBI=0.0129532
chr1	50642778	50642778	G	A	0.310345	18	58	2	exonic	ELAVL4	.	nonsynonymous SNV	ELAVL4:NM_001144774:exon3:c.G268A:p.G90R,ELAVL4:NM_001144775:exon3:c.G376A:p.G126R,ELAVL4:NM_001144776:exon3:c.G268A:p.G90R,ELAVL4:NM_001144777:exon3:c.G277A:p.G93R,ELAVL4:NM_001294348:exon3:c.G283A:p.G95R,ELAVL4:NM_021952:exon3:c.G268A:p.G90R	.	.	.	.	.	.	.	.	0.01	D	1	D	0	D	1	D	0.78	T	50.29	snp	FAO=18	FDP=58	FR=.	FRO=40	FSAF=3	FSAR=15	FSRF=7	FSRR=33	FWDB=-0.0311499	FXX=0.0169463	LEN=1	MLLD=57.8741	PB=0.5	PBP=1	QD=3.4681	RBI=0.0518308
chr1	51435986	51435986	G	A	0.358696	33	92	4	UTR5	CDKN2C	NM_078626:c.-55G>A	.	.	.	.	.	.	.	.	.	.	.	.	.	.	.	.	.	.	.	.	104.8	snp	FAO=34	FDP=93	FR=.	FRO=59	FSAF=30	FSAR=4	FSRF=54	FSRR=5	FWDB=-0.00325103	FXX=0	LEN=1	MLLD=46.582	PB=0.5	PBP=1	QD=4.50758	RBI=0.098419
chr1	51777726	51777726	C	T	0.282353	24	85	4	intronic	TTC39A	.	.	.	.	.	.	.	.	.	.	.	.	.	.	.	.	.	.	.	.	.	54.36	snp	FAO=24	FDP=85	FR=.	FRO=61	FSAF=11	FSAR=13	FSRF=21	FSRR=40	FWDB=0.0259761	FXX=0	LEN=1	MLLD=47.3291	PB=0.5	PBP=1	QD=2.55828	RBI=0.0578618
chr1	51829508	51829508	T	G	0.363636	56	154	2	intronic	EPS15	.	.	.	.	.	.	.	.	0.0001	.	.	.	.	.	.	.	.	.	.	.	.	165.22	snp	FAO=56	FDP=154	FR=.	FRO=98	FSAF=35	FSAR=21	FSRF=55	FSRR=43	FWDB=0.0455432	FXX=0	LEN=1	MLLD=59.0592	PB=0.5	PBP=1	QD=4.29146	RBI=0.0479524
chr1	52195556	52195556	G	T	0.332046	86	259	4	UTR5	OSBPL9	NM_148907:c.-91G>T,NM_148904:c.-20264G>T,NM_148905:c.-20264G>T	.	.	.	.	.	.	.	.	.	.	.	.	.	.	.	.	.	.	.	.	217.16	snp	FAO=86	FDP=259	FR=.	FRO=173	FSAF=45	FSAR=41	FSRF=93	FSRR=80	FWDB=-0.00337943	FXX=0	LEN=1	MLLD=264.265	PB=0.5	PBP=1	QD=3.35383	RBI=0.0152834
chr1	52226301	52226301	G	A	0.266667	4	15	3	intronic	OSBPL9	.	.	.	.	.	.	.	.	.	.	.	.	.	.	.	.	.	.	.	.	.	15.21	snp	FAO=4	FDP=15	FR=.	FRO=11	FSAF=2	FSAR=2	FSRF=3	FSRR=8	FWDB=0.00310352	FXX=0	LEN=1	MLLD=293.728	PB=0.5	PBP=1	QD=4.05713	RBI=0.0226462
chr1	52251420	52251420	C	T	0.318519	43	135	1	intronic	OSBPL9	.	.	.	.	.	.	.	.	.	.	.	.	.	.	.	.	.	.	.	.	.	107.57	snp	FAO=43	FDP=135	FR=.	FRO=92	FSAF=26	FSAR=17	FSRF=45	FSRR=47	FWDB=-0.0330315	FXX=0	LEN=1	MLLD=71.4036	PB=0.5	PBP=1	QD=3.18723	RBI=0.0402985
chr1	52272466	52272466	C	T	0.326087	30	92	2	exonic	NRD1	.	nonsynonymous SNV	NRD1:NM_001101662:exon18:c.G2110A:p.A704T,NRD1:NM_001242361:exon20:c.G1918A:p.A640T,NRD1:NM_002525:exon20:c.G2314A:p.A772T	.	.	.	.	.	.	.	.	.	.	0.997	D	0	D	1	D	1.52	T	82.6	snp	FAO=30	FDP=91	FR=.	FRO=61	FSAF=7	FSAR=23	FSRF=15	FSRR=46	FWDB=-0.0328986	FXX=0.0108684	LEN=1	MLLD=57.2683	PB=0.5	PBP=1	QD=3.63076	RBI=0.0431481
chr1	52704003	52704003	G	T	0.25641	20	78	3	exonic	ZFYVE9	.	nonsynonymous SNV	ZFYVE9:NM_004799:exon4:c.G914T:p.G305V,ZFYVE9:NM_007324:exon4:c.G914T:p.G305V	.	.	.	.	.	.	.	.	0.22	T	0.963	D	0.432	N	1	N	0.85	T	40.53	snp	FAO=20	FDP=78	FR=.	FRO=58	FSAF=7	FSAR=13	FSRF=39	FSRR=19	FWDB=-0.0105992	FXX=0	LEN=1	MLLD=281.513	PB=0.5	PBP=1	QD=2.07823	RBI=0.013219
chr1	52854116	52854116	T	A	0.398892	144	361	1	exonic	ORC1	.	nonsynonymous SNV	ORC1:NM_001190818:exon8:c.A1381T:p.S461C,ORC1:NM_004153:exon8:c.A1381T:p.S461C	.	.	.	.	.	.	.	.	0.05	D	0.533	P	0.121	N	0.999	N	0.91	T	462.95	snp	FAO=144	FDP=360	FR=.	FRO=216	FSAF=75	FSAR=69	FSRF=122	FSRR=94	FWDB=-0.0106363	FXX=0.00277001	LEN=1	MLLD=188.041	PB=0.5	PBP=1	QD=5.14389	RBI=0.0158657
chr1	52854222	52854222	C	T	0.389474	37	95	2	exonic	ORC1	.	synonymous SNV	ORC1:NM_001190818:exon8:c.G1275A:p.E425E,ORC1:NM_001190819:exon8:c.G1275A:p.E425E,ORC1:NM_004153:exon8:c.G1275A:p.E425E	.	.	.	.	.	.	.	.	.	.	.	.	.	.	.	.	.	.	122.99	snp	FAO=37	FDP=95	FR=.	FRO=58	FSAF=37	FSAR=0	FSRF=53	FSRR=5	FWDB=-0.0118092	FXX=0	LEN=1	MLLD=66.4582	PB=0.5	PBP=1	QD=5.1787	RBI=0.0275752
chr1	52854247	52854247	G	A	0.376344	35	93	1	exonic	ORC1	.	nonsynonymous SNV	ORC1:NM_001190818:exon8:c.C1250T:p.S417L,ORC1:NM_001190819:exon8:c.C1250T:p.S417L,ORC1:NM_004153:exon8:c.C1250T:p.S417L	.	.	.	.	.	.	.	.	0.7	T	0.129	B	0.621	N	1	N	0.91	T	122.98	snp	FAO=37	FDP=95	FR=.	FRO=58	FSAF=36	FSAR=1	FSRF=53	FSRR=5	FWDB=-0.0159013	FXX=0	LEN=1	MLLD=315.696	PB=0.5	PBP=1	QD=5.17823	RBI=0.0601664
chr1	52943525	52943525	C	T	0.291667	42	144	3	exonic	ZCCHC11	.	synonymous SNV	ZCCHC11:NM_001009881:exon12:c.G1878A:p.R626R,ZCCHC11:NM_015269:exon12:c.G1878A:p.R626R	.	.	.	.	.	.	.	.	.	.	.	.	.	.	.	.	.	.	100.88	snp	FAO=42	FDP=136	FR=.	FRO=94	FSAF=26	FSAR=16	FSRF=57	FSRR=37	FWDB=-0.0232945	FXX=0.0555517	LEN=1	MLLD=339.104	PB=0.5	PBP=1	QD=2.9672	RBI=0.0385951
chr1	53323395	53323395	T	A	0.335878	44	131	2	exonic	ZYG11A	.	nonsynonymous SNV	ZYG11A:NM_001004339:exon3:c.T982A:p.F328I	.	.	.	.	.	.	.	.	0.43	T	0.196	B	0	N	1	D	3.26	T	119.2	snp	FAO=44	FDP=131	FR=.	FRO=87	FSAF=28	FSAR=16	FSRF=44	FSRR=43	FWDB=0.0186508	FXX=0	LEN=1	MLLD=135.066	PB=0.5	PBP=1	QD=3.6397	RBI=0.0186535
chr1	53347323	53347323	C	A	0.213592	22	103	1	exonic	ZYG11A	.	nonsynonymous SNV	ZYG11A:NM_001004339:exon11:c.C1930A:p.L644I	.	.	.	.	.	.	.	.	0.18	T	0.246	B	0	D	0.716	D	0.91	T	34.58	snp	FAO=23	FDP=104	FR=.	FRO=81	FSAF=12	FSAR=11	FSRF=42	FSRR=39	FWDB=-0.0157073	FXX=0	LEN=1	MLLD=72.7499	PB=0.5	PBP=1	QD=1.32985	RBI=0.093695
chr1	53377298	53377298	C	T	0.386935	77	199	3	exonic	ECHDC2	.	nonsynonymous SNV	ECHDC2:NM_001198961:exon3:c.G217A:p.E73K,ECHDC2:NM_001198962:exon3:c.G217A:p.E73K,ECHDC2:NM_018281:exon3:c.G217A:p.E73K	.	.	.	.	.	.	.	.	0.92	T	0.004	B	0.597	N	0.993	N	-0.27	T	260.84	snp	FAO=81	FDP=204	FR=.	FRO=123	FSAF=26	FSAR=55	FSRF=53	FSRR=70	FWDB=-0.0178097	FXX=0.0144921	LEN=1	MLLD=45.2044	PB=0.5	PBP=1	QD=5.11447	RBI=0.10168
chr1	53541614	53541614	G	A	0.270677	36	133	3	exonic	PODN	.	synonymous SNV	PODN:NM_153703:exon5:c.G696A:p.G232G,PODN:NM_001199081:exon6:c.G639A:p.G213G,PODN:NM_001199080:exon7:c.G639A:p.G213G	.	.	.	.	.	.	.	.	.	.	.	.	.	.	.	.	.	.	71.56	snp	FAO=36	FDP=133	FR=.	FRO=97	FSAF=26	FSAR=10	FSRF=54	FSRR=43	FWDB=0.0106197	FXX=0	LEN=1	MLLD=57.9845	PB=0.5	PBP=1	QD=2.15207	RBI=0.0613531
chr1	53544572	53544572	G	T	0.343478	79	230	2	exonic	PODN	.	nonsynonymous SNV	PODN:NM_001199082:exon4:c.G1108T:p.A370S,PODN:NM_153703:exon8:c.G1534T:p.A512S,PODN:NM_001199081:exon9:c.G1477T:p.A493S,PODN:NM_001199080:exon10:c.G1477T:p.A493S	.	.	.	.	.	.	.	.	0.64	T	0.01	B	0.29	N	0.976	N	3.8	T	211.07	snp	FAO=79	FDP=230	FR=.	FRO=151	FSAF=37	FSAR=42	FSRF=72	FSRR=79	FWDB=0.0739161	FXX=0	LEN=1	MLLD=60.9071	PB=0.5	PBP=1	QD=3.67078	RBI=0.111725
chr1	53547794	53547794	G	A	0.338983	20	59	2	exonic	PODN	.	synonymous SNV	PODN:NM_001199082:exon6:c.G1521A:p.E507E,PODN:NM_153703:exon10:c.G1947A:p.E649E,PODN:NM_001199081:exon11:c.G1890A:p.E630E,PODN:NM_001199080:exon12:c.G1890A:p.E630E	.	.	.	.	.	.	.	.	.	.	.	.	.	.	.	.	.	.	61.8	snp	FAO=21	FDP=60	FR=.	FRO=39	FSAF=21	FSAR=0	FSRF=39	FSRR=0	FWDB=0.0823572	FXX=0	LEN=1	MLLD=51.8544	PB=0.5	PBP=1	QD=4.11974	RBI=0.0823572
chr1	53555643	53555643	G	T	0.319149	15	47	4	intronic	SLC1A7	.	.	.	.	.	.	.	.	.	.	.	.	.	.	.	.	.	.	.	.	.	43.97	snp	FAO=15	FDP=47	FR=.	FRO=32	FSAF=8	FSAR=7	FSRF=21	FSRR=11	FWDB=-0.00110441	FXX=0	LEN=1	MLLD=149.025	PB=0.5	PBP=1	QD=3.74225	RBI=0.00295244
chr1	53558323	53558323	G	A	0.287671	42	146	2	exonic	SLC1A7	.	synonymous SNV	SLC1A7:NM_001287597:exon6:c.C718T:p.L240L,SLC1A7:NM_001287595:exon7:c.C934T:p.L312L,SLC1A7:NM_006671:exon7:c.C934T:p.L312L	.	.	.	.	.	.	.	.	.	.	.	.	.	.	.	.	.	.	90.1	snp	FAO=42	FDP=146	FR=.	FRO=104	FSAF=19	FSAR=23	FSRF=47	FSRR=57	FWDB=0.0156207	FXX=0	LEN=1	MLLD=66.0263	PB=0.5	PBP=1	QD=2.46847	RBI=0.0596827
chr1	53715199	53715199	C	A	0.274648	39	142	3	exonic	LRP8	.	nonsynonymous SNV	LRP8:NM_033300:exon16:c.G2196T:p.W732C,LRP8:NM_004631:exon18:c.G2706T:p.W902C	.	.	.	.	.	.	.	.	0.01	D	0.911	P	.	.	1	D	-2.68	D	78.6	snp	FAO=39	FDP=142	FR=.	FRO=103	FSAF=21	FSAR=18	FSRF=59	FSRR=44	FWDB=-0.0119357	FXX=0	LEN=1	MLLD=306.896	PB=0.5	PBP=1	QD=2.214	RBI=0.0119479
chr1	53727720	53727720	C	A	0.183099	26	142	2	intronic	LRP8	.	.	.	.	.	.	.	.	.	.	.	.	.	.	.	.	.	.	.	.	.	25.31	snp	FAO=26	FDP=142	FR=.	FRO=116	FSAF=12	FSAR=14	FSRF=60	FSRR=56	FWDB=-0.0497012	FXX=0	LEN=1	MLLD=66.3396	PB=0.5	PBP=1	QD=0.713095	RBI=0.0725438
chr1	53925454	53925454	G	A	0.857143	6	7	3	exonic	DMRTB1	.	nonsynonymous SNV	DMRTB1:NM_033067:exon1:c.G328A:p.G110R	.	.	.	.	.	.	.	.	0.14	T	0.266	B	0.007	N	1	N	.	.	45.01	snp	FAO=6	FDP=7	FR=.	FRO=1	FSAF=3	FSAR=3	FSRF=0	FSRR=1	FWDB=0.0198922	FXX=0	LEN=1	MLLD=270.495	PB=0.5	PBP=1	QD=25.7205	RBI=0.0368864
chr1	53975688	53975688	G	A	0.39881	67	168	2	exonic	GLIS1	.	synonymous SNV	GLIS1:NM_147193:exon8:c.C1371T:p.G457G	.	.	.	.	.	.	.	.	.	.	.	.	.	.	.	.	.	.	222.9	snp	FAO=67	FDP=167	FR=.	FRO=100	FSAF=28	FSAR=39	FSRF=34	FSRR=66	FWDB=-0.00611957	FXX=0.00595203	LEN=1	MLLD=224.202	PB=0.5	PBP=1	QD=5.33882	RBI=0.0239364
chr1	54060258	54060258	G	C	0.187817	37	197	6	exonic	GLIS1	.	nonsynonymous SNV	GLIS1:NM_147193:exon3:c.C318G:p.S106R	.	.	.	.	.	.	.	.	0.09	T	0.779	P	0.014	N	0.984	D	2.85	T	92.79	snp	FAO=52	FDP=197	FR=.	FRO=145	FSAF=22	FSAR=30	FSRF=70	FSRR=75	FWDB=-0.0839684	FXX=0	LEN=1	MLLD=39.2161	PB=0.5	PBP=1	QD=1.88408	RBI=0.162099
chr1	54475980	54475980	C	T	0.263323	84	319	4	exonic	LDLRAD1	.	nonsynonymous SNV	LDLRAD1:NM_001276395:exon4:c.G284A:p.G95E	rs138421528	.	.	0.0002	.	0.0002	.	.	.	.	.	.	.	.	.	.	.	.	144.28	snp	FAO=84	FDP=319	FR=.	FRO=235	FSAF=36	FSAR=48	FSRF=127	FSRR=108	FWDB=0.0152547	FXX=0	LEN=1	MLLD=290.297	PB=0.5	PBP=1	QD=1.80913	RBI=0.0152586
chr1	54645030	54645030	G	A	0.217391	45	207	4	intronic	CYB5RL	.	.	.	.	.	.	.	.	.	.	.	.	.	.	.	.	.	.	.	.	.	58.01	snp	FAO=45	FDP=205	FR=.	FRO=160	FSAF=10	FSAR=35	FSRF=69	FSRR=91	FWDB=0.015129	FXX=0.00966137	LEN=1	MLLD=333.203	PB=0.5	PBP=1	QD=1.13191	RBI=0.034852
chr1	55136444	55136444	C	T	0.343284	46	134	2	ncRNA_intronic	MROH7-TTC4	.	.	.	.	.	.	.	.	.	.	.	.	.	.	.	.	.	.	.	.	.	127.37	snp	FAO=46	FDP=134	FR=.	FRO=88	FSAF=22	FSAR=24	FSRF=45	FSRR=43	FWDB=0.00537458	FXX=0	LEN=1	MLLD=213.916	PB=0.5	PBP=1	QD=3.80214	RBI=0.00914114
chr1	55175727	55175727	G	A	0.290323	36	124	3	exonic	MROH7	.	nonsynonymous SNV	MROH7:NM_001291332:exon22:c.G2393A:p.G798E,MROH7:NM_001039464:exon24:c.G3839A:p.G1280E	.	.	.	.	.	.	.	.	0.01	D	0.904	P	.	.	1	N	4.62	T	85.49	snp	FAO=37	FDP=124	FR=.	FRO=87	FSAF=25	FSAR=12	FSRF=59	FSRR=28	FWDB=0.0148491	FXX=0	LEN=1	MLLD=276.653	PB=0.5	PBP=1	QD=2.75788	RBI=0.0156339
chr1	55181686	55181686	G	A	0.291498	72	247	3	exonic	TTC4	.	stopgain	TTC4:NM_001291333:exon1:c.G105A:p.W35X,TTC4:NM_004623:exon1:c.G105A:p.W35X	.	.	.	.	.	.	.	.	0.99	T	1	D	.	.	1	D	.	.	150.65	snp	FAO=72	FDP=246	FR=.	FRO=174	FSAF=48	FSAR=24	FSRF=84	FSRR=90	FWDB=-0.00277281	FXX=0.00404842	LEN=1	MLLD=251.448	PB=0.5	PBP=1	QD=2.44951	RBI=0.0141775
chr1	55341709	55341709	C	T	0.313253	26	83	2	exonic	DHCR24	.	synonymous SNV	DHCR24:NM_014762:exon3:c.G399A:p.V133V	.	.	.	.	.	.	.	.	.	.	.	.	.	.	.	.	.	.	63.24	snp	FAO=25	FDP=82	FR=.	FRO=57	FSAF=13	FSAR=12	FSRF=30	FSRR=27	FWDB=0.0100381	FXX=0.0120467	LEN=1	MLLD=94.0206	PB=0.5	PBP=1	QD=3.08467	RBI=0.0105047
chr1	55352678	55352678	G	A	0.24	24	100	2	exonic	DHCR24	.	nonsynonymous SNV	DHCR24:NM_014762:exon1:c.C115T:p.L39F	.	.	.	.	.	.	.	.	0.01	D	1	D	0	D	1	D	-2.15	D	41.84	snp	FAO=24	FDP=100	FR=.	FRO=76	FSAF=19	FSAR=5	FSRF=58	FSRR=18	FWDB=0.00475548	FXX=0	LEN=1	MLLD=63.0542	PB=0.5	PBP=1	QD=1.67356	RBI=0.0308454
chr1	55451792	55451792	C	A	0.216	27	125	2	exonic	TMEM61	.	nonsynonymous SNV	TMEM61:NM_182532:exon2:c.C38A:p.A13D	.	.	.	.	.	.	.	.	0	D	1	D	0	D	0.611	N	0.36	T	37.48	snp	FAO=27	FDP=125	FR=.	FRO=98	FSAF=13	FSAR=14	FSRF=43	FSRR=55	FWDB=0.0100411	FXX=0	LEN=1	MLLD=68.7069	PB=0.5	PBP=1	QD=1.19937	RBI=0.0769306
chr1	55474008	55474008	C	T	0.283784	21	74	4	exonic	BSND	.	nonsynonymous SNV	BSND:NM_057176:exon4:c.C670T:p.P224S	.	.	.	.	.	.	.	.	0.25	T	0.021	B	0.012	N	1	N	-0.33	T	49.28	snp	FAO=21	FDP=74	FR=.	FRO=53	FSAF=11	FSAR=10	FSRF=25	FSRR=28	FWDB=0.00833191	FXX=0	LEN=1	MLLD=393.273	PB=0.5	PBP=1	QD=2.66395	RBI=0.00930771
chr1	55474189	55474189	G	T	0.338912	81	239	2	exonic	BSND	.	nonsynonymous SNV	BSND:NM_057176:exon4:c.G851T:p.G284V	.	.	.	.	.	.	.	.	0.08	T	0.526	P	0.205	N	1	N	-2.4	D	211.54	snp	FAO=81	FDP=239	FR=.	FRO=158	FSAF=60	FSAR=21	FSRF=97	FSRR=61	FWDB=-0.00468161	FXX=0	LEN=1	MLLD=57.3401	PB=0.5	PBP=1	QD=3.54041	RBI=0.0254998
chr1	55523754	55523754	C	A	0.383117	177	462	2	exonic	PCSK9	.	nonsynonymous SNV	PCSK9:NM_174936:exon8:c.C1226A:p.A409D	.	.	.	.	.	.	.	.	0.04	D	0.699	P	0.167	N	0.969	N	-2.32	D	415.37	snp	FAO=146	FDP=399	FR=.	FRO=253	FSAF=65	FSAR=81	FSRF=122	FSRR=131	FWDB=-0.00272098	FXX=0.00249994	LEN=1	MLLD=56.9414	PB=0.5	PBP=1	QD=4.16415	RBI=0.0518615
chr1	55523816	55523816	C	T	0.341365	85	249	3	exonic	PCSK9	.	nonsynonymous SNV	PCSK9:NM_174936:exon8:c.C1288T:p.P430S	.	.	.	.	.	.	.	.	0.02	D	0.891	P	0	D	1	D	-0.67	T	225.13	snp	FAO=85	FDP=248	FR=.	FRO=163	FSAF=72	FSAR=13	FSRF=126	FSRR=37	FWDB=-0.00284502	FXX=0.0040159	LEN=1	MLLD=164.304	PB=0.5	PBP=1	QD=3.63115	RBI=0.00358752
chr1	57209931	57209932	GA	AT	0.291429	51	175	1	exonic	C1orf168	.	nonframeshift substitution	C1orf168:NM_001004303:exon10:c.1395_1396AT	.	.	.	.	.	.	.	.	.	.	.	.	.	.	.	.	.	.	121.76	mnp	FAO=54	FDP=177	FR=.	FRO=123	FSAF=16	FSAR=38	FSRF=56	FSRR=67	FWDB=-0.0144398	FXX=0.0111726	LEN=2	MLLD=291.346	PB=0.5	PBP=1	QD=2.75157	RBI=0.0144492
chr1	57480932	57480932	A	T	0.662069	192	290	1	exonic	DAB1	.	synonymous SNV	DAB1:NM_021080:exon14:c.T1068A:p.T356T	.	.	.	.	.	.	.	.	.	.	.	.	.	.	.	.	.	.	1115.54	snp	FAO=192	FDP=290	FR=.	FRO=98	FSAF=85	FSAR=107	FSRF=35	FSRR=63	FWDB=-0.00888605	FXX=0	LEN=1	MLLD=139.311	PB=0.5	PBP=1	QD=15.3867	RBI=0.0117472
chr1	59812087	59812087	T	G	0.217391	30	138	1	intronic	FGGY	.	.	.	.	.	.	.	.	.	.	.	.	.	.	.	.	.	.	.	.	.	44.58	snp	FAO=31	FDP=138	FR=.	FRO=107	FSAF=15	FSAR=16	FSRF=55	FSRR=52	FWDB=0.00579043	FXX=0	LEN=1	MLLD=221.952	PB=0.5	PBP=1	QD=1.29219	RBI=0.00805906
chr1	60091725	60091732	ACTGCTGT	-	0.377049	46	122	2	intronic	FGGY	.	.	.	.	.	.	.	.	.	.	.	.	.	.	.	.	.	.	.	.	.	32.04	del	FAO=47	FDP=121	FR=.	FRO=74	FSAF=11	FSAR=36	FSRF=30	FSRR=44	FWDB=0.0100855	FXX=0.00819605	LEN=8	MLLD=305.278	PB=0.5	PBP=1	QD=1.05912	RBI=0.0188502
chr1	60324653	60324653	T	A	0.428571	3	7	6	intronic	HOOK1	.	.	.	.	.	.	.	.	.	.	.	.	.	.	.	.	.	.	.	.	.	15.78	snp	FAO=3	FDP=7	FR=.	FRO=4	FSAF=3	FSAR=0	FSRF=2	FSRR=2	FWDB=-0.035712	FXX=0	LEN=1	MLLD=193.091	PB=0.5	PBP=1	QD=9.01796	RBI=0.036226
chr1	60324655	60324655	A	T	0.6	3	5	1	splicing	HOOK1	NM_015888:exon14:c.1331-2A>T	.	.	.	.	.	.	.	.	.	.	.	.	.	.	.	.	1	D	.	.	16.46	snp	FAO=3	FDP=5	FR=.	FRO=2	FSAF=3	FSAR=0	FSRF=0	FSRR=2	FWDB=0.185294	FXX=0	LEN=1	MLLD=164.429	PB=0.5	PBP=1	QD=13.1649	RBI=0.187024
chr1	60456531	60456531	G	A	0.313253	26	83	2	intronic	C1orf87	.	.	.	.	.	.	.	.	.	.	.	.	.	.	.	.	.	.	.	.	.	72.14	snp	FAO=27	FDP=84	FR=.	FRO=57	FSAF=11	FSAR=16	FSRF=28	FSRR=29	FWDB=-0.00331006	FXX=0	LEN=1	MLLD=53.0421	PB=0.5	PBP=1	QD=3.43545	RBI=0.0309012
chr1	60499239	60499239	C	T	0.371429	91	245	2	exonic	C1orf87	.	nonsynonymous SNV	C1orf87:NM_152377:exon7:c.G938A:p.R313K	.	.	.	.	.	.	.	.	0.27	T	0.007	B	0.155	N	1	N	2.39	T	268.6	snp	FAO=91	FDP=245	FR=.	FRO=154	FSAF=36	FSAR=55	FSRF=79	FSRR=75	FWDB=0.0482264	FXX=0	LEN=1	MLLD=59.3719	PB=0.5	PBP=1	QD=4.38527	RBI=0.0564633
chr1	60506744	60506744	G	A	0.429752	52	121	2	exonic	C1orf87	.	synonymous SNV	C1orf87:NM_152377:exon4:c.C402T:p.S134S	rs10493277	.	.	0.1444	.	0.26	.	.	.	.	.	.	.	.	.	.	.	.	203.3	snp	FAO=54	FDP=123	FR=.	FRO=69	FSAF=17	FSAR=37	FSRF=25	FSRR=44	FWDB=-0.0263873	FXX=0	LEN=1	MLLD=49.9178	PB=0.5	PBP=1	QD=6.61148	RBI=0.136225
chr1	60506761	60506761	C	T	0.454545	55	121	2	exonic	C1orf87	.	nonsynonymous SNV	C1orf87:NM_152377:exon4:c.G385A:p.G129R	rs185467064	.	.	.	.	0.0002	.	.	0	D	1	D	0	D	1	D	0.72	T	216.56	snp	FAO=55	FDP=121	FR=.	FRO=66	FSAF=16	FSAR=39	FSRF=24	FSRR=42	FWDB=0.00385591	FXX=0	LEN=1	MLLD=91.2357	PB=0.5	PBP=1	QD=7.15907	RBI=0.00833751
chr1	60506844	60506844	G	A	0.267241	31	116	2	intronic	C1orf87	.	.	.	.	.	.	.	.	.	.	.	.	.	.	.	.	.	.	.	.	.	61.48	snp	FAO=31	FDP=116	FR=.	FRO=85	FSAF=13	FSAR=18	FSRF=22	FSRR=63	FWDB=0.000634288	FXX=0	LEN=1	MLLD=43.3912	PB=0.5	PBP=1	QD=2.12013	RBI=0.0281588
chr1	62288615	62288615	A	T	0.432203	51	118	1	splicing	INADL	NM_176877:exon15:c.1684-2A>T	.	.	.	.	.	.	.	.	.	.	.	.	.	.	.	.	1	D	.	.	188.5	snp	FAO=51	FDP=118	FR=.	FRO=67	FSAF=33	FSAR=18	FSRF=30	FSRR=37	FWDB=-0.0396972	FXX=0	LEN=1	MLLD=59.8349	PB=0.5	PBP=1	QD=6.38992	RBI=0.0414433
chr1	62739716	62739716	C	T	0.288889	39	135	3	exonic	KANK4	.	nonsynonymous SNV	KANK4:NM_181712:exon3:c.G1060A:p.G354R	.	.	.	.	.	0	.	.	0.31	T	0.451	B	0.108	N	1	D	0.99	T	85.04	snp	FAO=39	FDP=135	FR=.	FRO=96	FSAF=29	FSAR=10	FSRF=54	FSRR=42	FWDB=0.00636362	FXX=0	LEN=1	MLLD=364.944	PB=0.5	PBP=1	QD=2.51984	RBI=0.0201609
chr1	62740157	62740157	C	G	0.244949	97	396	1	exonic	KANK4	.	nonsynonymous SNV	KANK4:NM_181712:exon3:c.G619C:p.A207P	.	.	.	.	.	.	.	.	0.32	T	0.007	B	0.185	N	1	N	-1.11	T	142.91	snp	FAO=97	FDP=396	FR=.	FRO=299	FSAF=34	FSAR=63	FSRF=133	FSRR=166	FWDB=0.0113692	FXX=0	LEN=1	MLLD=278.403	PB=0.5	PBP=1	QD=1.44356	RBI=0.0169796
chr1	63300508	63300508	G	A	0.268966	39	145	2	exonic	ATG4C	.	synonymous SNV	ATG4C:NM_032852:exon9:c.G1074A:p.K358K,ATG4C:NM_178221:exon9:c.G1074A:p.K358K	.	.	.	.	.	.	.	.	.	.	.	.	.	.	.	.	.	.	83.4	snp	FAO=41	FDP=148	FR=.	FRO=107	FSAF=22	FSAR=19	FSRF=47	FSRR=60	FWDB=-0.0548464	FXX=0	LEN=1	MLLD=46.6905	PB=0.5	PBP=1	QD=2.25402	RBI=0.0890658
chr1	63789328	63789328	T	C	0.363636	4	11	1	exonic	FOXD3	.	nonsynonymous SNV	FOXD3:NM_012183:exon1:c.T599C:p.V200A	.	.	.	.	.	.	.	.	0	D	0.989	D	0	U	1	D	-3.83	D	19.9	snp	FAO=4	FDP=11	FR=.	FRO=7	FSAF=0	FSAR=4	FSRF=2	FSRR=5	FWDB=-0.0256559	FXX=0	LEN=1	MLLD=113.584	PB=0.5	PBP=1	QD=7.23539	RBI=0.0474583
chr1	63920496	63920496	C	T	0.333333	57	171	2	intronic	ITGB3BP	.	.	.	.	.	.	.	.	.	.	.	.	.	.	.	.	.	.	.	.	.	149.23	snp	FAO=57	FDP=171	FR=.	FRO=114	FSAF=25	FSAR=32	FSRF=48	FSRR=66	FWDB=-0.0156241	FXX=0	LEN=1	MLLD=67.7705	PB=0.5	PBP=1	QD=3.49085	RBI=0.0446551
chr1	64089201	64089201	A	C	0.303448	44	145	1	exonic	PGM1	.	nonsynonymous SNV	PGM1:NM_001172818:exon1:c.A70C:p.T24P	.	.	.	.	.	.	.	.	0.02	D	0.007	B	.	.	1	D	-0.02	T	102.99	snp	FAO=44	FDP=144	FR=.	FRO=100	FSAF=23	FSAR=21	FSRF=67	FSRR=33	FWDB=0.00315607	FXX=0.0204068	LEN=1	MLLD=140.815	PB=0.5	PBP=1	QD=2.86088	RBI=0.00317392
chr1	64516423	64516424	AG	TT	0.351648	32	91	2	intronic	ROR1	.	.	.	.	.	.	.	.	.	.	.	.	.	.	.	.	.	.	.	.	.	95.52	mnp	FAO=32	FDP=91	FR=.	FRO=59	FSAF=6	FSAR=26	FSRF=26	FSRR=33	FWDB=-0.0384518	FXX=0	LEN=2	MLLD=171.396	PB=0.5	PBP=1	QD=4.19848	RBI=0.0392866
chr1	64608126	64608126	G	T	0.3	33	110	5	exonic	ROR1	.	nonsynonymous SNV	ROR1:NM_001083592:exon7:c.G967T:p.G323W,ROR1:NM_005012:exon7:c.G967T:p.G323W	.	.	.	.	.	.	.	.	0	D	1	D	0.001	D	1	D	-1.97	D	78.26	snp	FAO=33	FDP=110	FR=.	FRO=77	FSAF=16	FSAR=17	FSRF=29	FSRR=48	FWDB=-0.00807089	FXX=0	LEN=1	MLLD=276.444	PB=0.5	PBP=1	QD=2.8459	RBI=0.00963183
chr1	64709691	64709691	G	A	0.196429	33	168	2	intronic	UBE2U	.	.	.	.	.	.	.	.	.	.	.	.	.	.	.	.	.	.	.	.	.	38.48	snp	FAO=34	FDP=169	FR=.	FRO=135	FSAF=16	FSAR=18	FSRF=78	FSRR=57	FWDB=0.0753081	FXX=0	LEN=1	MLLD=63.6074	PB=0.5	PBP=1	QD=0.910876	RBI=0.0780634
chr1	64936528	64936528	G	A	0.314685	45	143	4	UTR5	CACHD1	NM_020925:c.-53G>A	.	.	.	.	.	.	.	0.0003	.	.	1	T	.	.	.	.	1	N	2.02	T	110.33	snp	FAO=45	FDP=143	FR=.	FRO=98	FSAF=27	FSAR=18	FSRF=70	FSRR=28	FWDB=-0.0208196	FXX=0	LEN=1	MLLD=241.937	PB=0.5	PBP=1	QD=3.08618	RBI=0.0238818
chr1	65313296	65313296	C	T	0.263566	34	129	2	exonic	JAK1	.	synonymous SNV	JAK1:NM_002227:exon13:c.G1818A:p.K606K	.	.	.	.	.	.	.	.	.	.	.	.	.	.	.	.	.	.	66.43	snp	FAO=34	FDP=129	FR=.	FRO=95	FSAF=15	FSAR=19	FSRF=44	FSRR=51	FWDB=0.0954347	FXX=0	LEN=1	MLLD=50.1143	PB=0.5	PBP=1	QD=2.05976	RBI=0.0967614
chr1	65335100	65335100	C	T	0.345588	94	272	2	exonic	JAK1	.	nonsynonymous SNV	JAK1:NM_002227:exon6:c.G541A:p.D181N	.	.	.	.	.	.	.	.	0.06	T	0.361	B	.	.	1	D	-1.04	T	250.8	snp	FAO=94	FDP=272	FR=.	FRO=178	FSAF=40	FSAR=54	FSRF=69	FSRR=109	FWDB=0.0368332	FXX=0	LEN=1	MLLD=64.3644	PB=0.5	PBP=1	QD=3.68828	RBI=0.0429291
chr1	65831578	65831578	G	A	0.272727	21	77	3	exonic	DNAJC6	.	nonsynonymous SNV	DNAJC6:NM_001256864:exon3:c.G355A:p.G119R,DNAJC6:NM_014787:exon3:c.G184A:p.G62R,DNAJC6:NM_001256865:exon4:c.G145A:p.G49R	.	.	.	.	.	.	.	.	0.36	T	0.989	D	0	D	1	D	-3.15	D	46.32	snp	FAO=21	FDP=77	FR=.	FRO=56	FSAF=6	FSAR=15	FSRF=14	FSRR=42	FWDB=-0.0134373	FXX=0	LEN=1	MLLD=315.21	PB=0.5	PBP=1	QD=2.40642	RBI=0.0148136
chr1	65858090	65858090	T	A	0.404494	72	178	2	intronic	DNAJC6	.	.	.	.	.	.	.	.	.	.	.	.	.	.	.	.	.	.	.	.	.	241.06	snp	FAO=72	FDP=178	FR=.	FRO=106	FSAF=39	FSAR=33	FSRF=62	FSRR=44	FWDB=-0.0160997	FXX=0	LEN=1	MLLD=307.596	PB=0.5	PBP=1	QD=5.41713	RBI=0.0161085
chr1	65871690	65871690	C	A	0.371324	101	272	1	exonic	DNAJC6	.	nonsynonymous SNV	DNAJC6:NM_001256864:exon16:c.C2365A:p.Q789K,DNAJC6:NM_014787:exon16:c.C2194A:p.Q732K,DNAJC6:NM_001256865:exon17:c.C2155A:p.Q719K	.	.	.	.	.	.	.	.	0.86	T	0.693	P	0.01	N	1	D	-3.12	D	297.42	snp	FAO=101	FDP=272	FR=.	FRO=171	FSAF=47	FSAR=54	FSRF=89	FSRR=82	FWDB=-0.0106747	FXX=0	LEN=1	MLLD=69.3392	PB=0.5	PBP=1	QD=4.37388	RBI=0.0357411
chr1	65877010	65877010	G	A	0.229508	42	183	4	exonic	DNAJC6	.	synonymous SNV	DNAJC6:NM_001256864:exon18:c.G2712A:p.G904G,DNAJC6:NM_014787:exon18:c.G2541A:p.G847G,DNAJC6:NM_001256865:exon19:c.G2502A:p.G834G	.	.	.	.	.	.	.	.	.	.	.	.	.	.	.	.	.	.	60.19	snp	FAO=42	FDP=183	FR=.	FRO=141	FSAF=29	FSAR=13	FSRF=66	FSRR=75	FWDB=0.0105538	FXX=0	LEN=1	MLLD=304.519	PB=0.5	PBP=1	QD=1.31555	RBI=0.0423778
chr1	66829214	66829214	C	A	0.365297	80	219	3	exonic	PDE4B	.	nonsynonymous SNV	PDE4B:NM_001037339:exon5:c.C728A:p.A243D,PDE4B:NM_001297442:exon5:c.C545A:p.A182D,PDE4B:NM_001037340:exon10:c.C1199A:p.A400D,PDE4B:NM_001297440:exon11:c.C968A:p.A323D,PDE4B:NM_001297441:exon11:c.C1019A:p.A340D,PDE4B:NM_001037341:exon12:c.C1244A:p.A415D,PDE4B:NM_002600:exon12:c.C1244A:p.A415D	.	.	.	.	.	.	.	.	0	D	0.986	D	0	D	1	D	-0.6	T	240.31	snp	FAO=81	FDP=219	FR=.	FRO=138	FSAF=44	FSAR=37	FSRF=84	FSRR=54	FWDB=-0.00231463	FXX=0.00904936	LEN=1	MLLD=61.2249	PB=0.5	PBP=1	QD=4.3892	RBI=0.033817
chr1	67126222	67126222	C	T	0.306818	27	88	2	intronic	SGIP1	.	.	.	.	.	.	.	.	.	.	.	.	.	.	.	.	.	.	.	.	.	69.07	snp	FAO=27	FDP=87	FR=.	FRO=60	FSAF=19	FSAR=8	FSRF=31	FSRR=29	FWDB=-0.0402831	FXX=0.0113623	LEN=1	MLLD=57.7562	PB=0.5	PBP=1	QD=3.17542	RBI=0.0760254
chr1	67861760	67861760	C	T	0.395522	53	134	3	exonic	IL12RB2	.	synonymous SNV	IL12RB2:NM_001258215:exon14:c.C2319T:p.S773S,IL12RB2:NM_001559:exon16:c.C2577T:p.S859S	.	.	.	.	.	.	.	.	.	.	.	.	.	.	.	.	.	.	175.13	snp	FAO=53	FDP=134	FR=.	FRO=81	FSAF=28	FSAR=25	FSRF=49	FSRR=32	FWDB=0.0214538	FXX=0	LEN=1	MLLD=225.159	PB=0.5	PBP=1	QD=5.22761	RBI=0.0214551
chr1	68591864	68591864	G	A	0.207143	29	140	4	ncRNA_intronic	GNG12-AS1	.	.	.	.	.	.	.	.	.	.	.	.	.	.	.	.	.	.	.	.	.	36.26	snp	FAO=29	FDP=140	FR=.	FRO=111	FSAF=18	FSAR=11	FSRF=74	FSRR=37	FWDB=-0.00210776	FXX=0	LEN=1	MLLD=314.949	PB=0.5	PBP=1	QD=1.03614	RBI=0.00389751
chr1	68611566	68611566	G	A	0.69863	153	219	1	exonic	WLS	.	nonsynonymous SNV	WLS:NM_001193334:exon8:c.C991T:p.R331W,WLS:NM_001002292:exon9:c.C1258T:p.R420W,WLS:NM_024911:exon9:c.C1264T:p.R422W	rs202076524	.	.	.	.	0.0011	.	.	0.01	D	1	D	0	D	1	D	0.49	T	943.67	snp	FAO=153	FDP=219	FR=.	FRO=66	FSAF=86	FSAR=67	FSRF=30	FSRR=36	FWDB=-0.00595646	FXX=0	LEN=1	MLLD=102.2	PB=0.5	PBP=1	QD=17.2359	RBI=0.0195481
chr1	68912475	68912475	C	A	0.344828	40	116	1	exonic	RPE65	.	stopgain	RPE65:NM_000329:exon3:c.G163T:p.E55X	.	.	.	.	.	.	.	.	0.25	T	.	.	0	D	1	A	.	.	112.71	snp	FAO=40	FDP=116	FR=.	FRO=76	FSAF=21	FSAR=19	FSRF=38	FSRR=38	FWDB=-0.0207247	FXX=0	LEN=1	MLLD=206.921	PB=0.5	PBP=1	QD=3.88644	RBI=0.0626415
chr1	68915661	68915661	T	A	0.308943	76	246	5	upstream	RPE65	.	.	.	.	.	.	.	.	.	.	.	.	.	.	.	.	.	.	.	.	.	169.32	snp	FAO=76	FDP=250	FR=.	FRO=174	FSAF=28	FSAR=48	FSRF=81	FSRR=93	FWDB=-0.0272611	FXX=0.00398391	LEN=1	MLLD=210.088	PB=0.5	PBP=1	QD=2.70903	RBI=0.0274649
chr1	68947271	68947271	C	A	0.285714	22	77	3	exonic	DEPDC1	.	nonsynonymous SNV	DEPDC1:NM_017779:exon8:c.G935T:p.R312M,DEPDC1:NM_001114120:exon9:c.G1787T:p.R596M	.	.	.	.	.	.	.	.	0.03	D	0.988	D	0	D	0.996	N	0.81	T	51.55	snp	FAO=22	FDP=77	FR=.	FRO=55	FSAF=20	FSAR=2	FSRF=34	FSRR=21	FWDB=0.0424513	FXX=0	LEN=1	MLLD=61.6565	PB=0.5	PBP=1	QD=2.67777	RBI=0.0547679
chr1	70484435	70484435	C	T	0.222222	8	36	3	exonic	LRRC7	.	nonsynonymous SNV	LRRC7:NM_020794:exon13:c.C1240T:p.H414Y	.	.	.	.	.	.	.	.	1	T	0.979	D	0	N	1	D	0.99	T	18.41	snp	FAO=8	FDP=35	FR=.	FRO=27	FSAF=2	FSAR=6	FSRF=9	FSRR=18	FWDB=-0.0188862	FXX=0.0277701	LEN=1	MLLD=335.549	PB=0.5	PBP=1	QD=2.10381	RBI=0.0203861
chr1	70697935	70697935	G	T	0.376	47	125	2	intronic	SRSF11	.	.	.	.	.	.	.	.	.	.	.	0.09	T	.	.	.	.	1	N	.	.	145.14	snp	FAO=47	FDP=126	FR=.	FRO=79	FSAF=25	FSAR=22	FSRF=41	FSRR=38	FWDB=0.0276773	FXX=0	LEN=1	MLLD=218.815	PB=0.5	PBP=1	QD=4.60748	RBI=0.0290368
chr1	70832149	70832149	C	T	0.375	3	8	3	exonic	HHLA3	.	nonsynonymous SNV	HHLA3:NM_001036645:exon2:c.C280T:p.P94S,HHLA3:NM_001036646:exon2:c.C179T:p.P60L	.	.	.	.	.	.	.	.	0	D	0.945	P	.	.	1	N	.	.	15.55	snp	FAO=3	FDP=8	FR=.	FRO=5	FSAF=1	FSAR=2	FSRF=5	FSRR=0	FWDB=0.015093	FXX=0	LEN=1	MLLD=272.345	PB=0.5	PBP=1	QD=7.7751	RBI=0.0400539
chr1	71513046	71513046	A	G	0.25	22	88	1	exonic	PTGER3	.	nonsynonymous SNV	PTGER3:NM_001126044:exon1:c.T215C:p.L72P,PTGER3:NM_198714:exon1:c.T215C:p.L72P,PTGER3:NM_198715:exon1:c.T215C:p.L72P,PTGER3:NM_198716:exon1:c.T215C:p.L72P,PTGER3:NM_198717:exon1:c.T215C:p.L72P,PTGER3:NM_198718:exon1:c.T215C:p.L72P,PTGER3:NM_198719:exon1:c.T215C:p.L72P	.	.	.	.	.	.	.	.	0	D	1	D	0	D	1	D	1.02	T	41.85	snp	FAO=22	FDP=88	FR=.	FRO=66	FSAF=10	FSAR=12	FSRF=37	FSRR=29	FWDB=-0.0128373	FXX=0	LEN=1	MLLD=282.59	PB=0.5	PBP=1	QD=1.90244	RBI=0.0135928
chr1	71532540	71532540	C	T	0.192771	16	83	2	exonic	ZRANB2	.	nonsynonymous SNV	ZRANB2:NM_005455:exon9:c.G848A:p.R283K,ZRANB2:NM_203350:exon9:c.G848A:p.R283K	.	.	.	.	.	.	.	.	0.8	T	0.512	P	.	.	1	D	-0.18	T	20.78	snp	FAO=16	FDP=83	FR=.	FRO=67	FSAF=4	FSAR=12	FSRF=34	FSRR=33	FWDB=0.00688617	FXX=0	LEN=1	MLLD=59.0773	PB=0.5	PBP=1	QD=1.00126	RBI=0.0101709
chr1	74648504	74648504	C	T	0.285714	10	35	1	exonic	LRRIQ3	.	synonymous SNV	LRRIQ3:NM_001105659:exon3:c.G291A:p.K97K	.	.	.	.	.	.	.	.	.	.	.	.	.	.	.	.	.	.	33.04	snp	FAO=11	FDP=36	FR=.	FRO=25	FSAF=7	FSAR=4	FSRF=15	FSRR=10	FWDB=-0.0206265	FXX=0	LEN=1	MLLD=311.458	PB=0.5	PBP=1	QD=3.6706	RBI=0.0279784
chr1	74797216	74797216	A	T	0.220588	15	68	1	exonic	FPGT-TNNI3K,TNNI3K	.	nonsynonymous SNV	TNNI3K:NM_015978:exon6:c.A527T:p.Y176F,FPGT-TNNI3K:NM_001112808:exon8:c.A869T:p.Y290F,FPGT-TNNI3K:NM_001199327:exon8:c.A869T:p.Y290F	.	.	.	.	.	.	.	.	0.34	T	0.987	D	0	N	1	D	-0.08	T	25.63	snp	FAO=15	FDP=68	FR=.	FRO=53	FSAF=6	FSAR=9	FSRF=27	FSRR=26	FWDB=-0.0530824	FXX=0	LEN=1	MLLD=63.192	PB=0.5	PBP=1	QD=1.50786	RBI=0.0765513
chr1	74819110	74819110	A	C	0.269737	41	152	3	intronic	FPGT-TNNI3K,TNNI3K	.	.	.	.	.	.	.	.	.	.	.	.	.	.	.	.	.	.	.	.	.	80.7	snp	FAO=42	FDP=156	FR=.	FRO=114	FSAF=18	FSAR=24	FSRF=44	FSRR=70	FWDB=0.0534215	FXX=0	LEN=1	MLLD=51.0357	PB=0.5	PBP=1	QD=2.06913	RBI=0.111575
chr1	75009643	75009643	A	T	0.320388	33	103	1	exonic	FPGT-TNNI3K,TNNI3K	.	nonsynonymous SNV	TNNI3K:NM_015978:exon25:c.A2485T:p.S829C,FPGT-TNNI3K:NM_001112808:exon27:c.A2827T:p.S943C	.	.	.	.	.	.	.	.	0.01	D	0.599	P	0.003	N	1	N	-0.94	T	86.04	snp	FAO=33	FDP=103	FR=.	FRO=70	FSAF=9	FSAR=24	FSRF=28	FSRR=42	FWDB=-0.0405626	FXX=0	LEN=1	MLLD=86.9683	PB=0.5	PBP=1	QD=3.34136	RBI=0.0541704
chr1	75065607	75065607	C	T	0.15894	24	151	1	exonic	ERICH3	.	nonsynonymous SNV	ERICH3:NM_001002912:exon11:c.G1498A:p.E500K	.	.	.	.	.	.	.	.	0.52	T	1	D	.	.	1	D	1.98	T	32.01	snp	FAO=31	FDP=157	FR=.	FRO=126	FSAF=19	FSAR=12	FSRF=73	FSRR=53	FWDB=-0.0185133	FXX=0.00632871	LEN=1	MLLD=261.822	PB=0.5	PBP=1	QD=0.815633	RBI=0.028705
chr1	75072488	75072488	C	T	0.291667	21	72	4	exonic	ERICH3	.	nonsynonymous SNV	ERICH3:NM_001002912:exon10:c.G1286A:p.G429E	.	.	.	.	.	.	.	.	1	T	0.639	P	.	.	1	N	2.78	T	51.49	snp	FAO=21	FDP=72	FR=.	FRO=51	FSAF=6	FSAR=15	FSRF=23	FSRR=28	FWDB=-0.0409503	FXX=0	LEN=1	MLLD=288.961	PB=0.5	PBP=1	QD=2.86034	RBI=0.0510534
chr1	75139272	75139272	G	T	0.416667	5	12	2	UTR5	ERICH3	NM_001002912:c.-69C>A	.	.	.	.	.	.	.	.	.	.	.	.	.	.	.	.	.	.	.	.	25.89	snp	FAO=5	FDP=12	FR=.	FRO=7	FSAF=5	FSAR=0	FSRF=7	FSRR=0	FWDB=-0.0232713	FXX=0	LEN=1	MLLD=64.1538	PB=0.5	PBP=1	QD=8.63089	RBI=0.0232713
chr1	75184945	75184945	C	T	0.409722	59	144	2	exonic	CRYZ	.	nonsynonymous SNV	CRYZ:NM_001130043:exon4:c.G376A:p.G126R,CRYZ:NM_001889:exon4:c.G376A:p.G126R,CRYZ:NM_001130042:exon5:c.G376A:p.G126R	.	.	.	.	.	.	.	.	0	D	1	D	0	D	1	D	1.52	T	202.51	snp	FAO=59	FDP=144	FR=.	FRO=85	FSAF=42	FSAR=17	FSRF=50	FSRR=35	FWDB=-0.00137327	FXX=0	LEN=1	MLLD=59.5628	PB=0.5	PBP=1	QD=5.62537	RBI=0.00423565
chr1	75602251	75602251	C	G	0.3	9	30	1	intronic	LHX8	.	.	.	.	.	.	.	.	.	.	.	.	.	.	.	.	.	.	.	.	.	28.16	snp	FAO=9	FDP=30	FR=.	FRO=21	FSAF=5	FSAR=4	FSRF=16	FSRR=5	FWDB=-0.000223493	FXX=0	LEN=1	MLLD=275.738	PB=0.5	PBP=1	QD=3.75442	RBI=0.0479105
chr1	76314016	76314016	T	C	0.3	15	50	2	intronic	MSH4	.	.	.	.	.	.	.	.	.	.	.	.	.	.	.	.	.	.	.	.	.	41.01	snp	FAO=15	FDP=50	FR=.	FRO=35	FSAF=2	FSAR=13	FSRF=10	FSRR=25	FWDB=0.0138506	FXX=0	LEN=1	MLLD=106.062	PB=0.5	PBP=1	QD=3.28069	RBI=0.0160216
chr1	76346920	76346920	C	T	#VALUE!	35;5	41	0;1	intronic	MSH4	.	.	.	.	.	.	.	.	.	.	.	.	.	.	.	.	.	.	.	.	.	367.47	ins;snp	FAO=35,5	FDP=40	FR=.	FRO=0	FSAF=19,0	FSAR=16,5	FSRF=0	FSRR=0	FWDB=-0.0231569,-0.0402176	FXX=0.0243843	LEN=2,1	MLLD=183.663,148.895	PB=0.5,0.5	PBP=1,1	QD=36.7465	RBI=0.0284058,0.0431356
chr1	76779684	76779684	G	A	0.362069	63	174	2	exonic	ST6GALNAC3	.	synonymous SNV	ST6GALNAC3:NM_001160011:exon2:c.G213A:p.E71E,ST6GALNAC3:NM_152996:exon2:c.G213A:p.E71E	.	.	.	.	.	.	.	.	.	.	.	.	.	.	.	.	.	.	183.3	snp	FAO=63	FDP=174	FR=.	FRO=111	FSAF=25	FSAR=38	FSRF=54	FSRR=57	FWDB=-0.0868932	FXX=0	LEN=1	MLLD=64.2327	PB=0.5	PBP=1	QD=4.21384	RBI=0.0907417
chr1	77528806	77528806	G	A	0.377358	40	106	2	exonic	ST6GALNAC5	.	nonsynonymous SNV	ST6GALNAC5:NM_030965:exon5:c.G926A:p.R309Q	rs368306231	.	.	0.0001	.	0.0001	.	.	0.57	T	0.814	P	0	D	1	D	1.51	T	126.95	snp	FAO=40	FDP=106	FR=.	FRO=66	FSAF=15	FSAR=25	FSRF=39	FSRR=27	FWDB=-0.0927005	FXX=0	LEN=1	MLLD=197.106	PB=0.5	PBP=1	QD=4.79056	RBI=0.095458
chr1	77987651	77987651	C	A	0.383333	92	240	2	intronic	AK5	.	.	.	.	.	.	.	.	.	.	.	.	.	.	.	.	.	.	.	.	.	286.09	snp	FAO=92	FDP=239	FR=.	FRO=147	FSAF=34	FSAR=58	FSRF=67	FSRR=80	FWDB=-0.0102305	FXX=0.00416649	LEN=1	MLLD=293.089	PB=0.5	PBP=1	QD=4.78814	RBI=0.0106317
chr1	78031745	78031745	G	A	0.371429	65	175	1	intronic	ZZZ3	.	.	.	.	.	.	.	.	.	.	.	.	.	.	.	.	.	.	.	.	.	195.27	snp	FAO=65	FDP=175	FR=.	FRO=110	FSAF=42	FSAR=23	FSRF=58	FSRR=52	FWDB=-0.0140362	FXX=0	LEN=1	MLLD=163.538	PB=0.5	PBP=1	QD=4.46337	RBI=0.0228368
chr1	78245350	78245350	T	A	0.236842	18	76	1	exonic	FAM73A	.	nonsynonymous SNV	FAM73A:NM_001270384:exon1:c.T10A:p.C4S,FAM73A:NM_198549:exon1:c.T10A:p.C4S	.	.	.	.	.	.	.	.	0	D	0	B	0.16	N	1	N	1.96	T	32.88	snp	FAO=18	FDP=76	FR=.	FRO=58	FSAF=14	FSAR=4	FSRF=35	FSRR=23	FWDB=-0.0355686	FXX=0	LEN=1	MLLD=211.606	PB=0.5	PBP=1	QD=1.73071	RBI=0.0362726
chr1	78408495	78408495	C	A	0.316038	67	212	2	exonic	NEXN	.	nonsynonymous SNV	NEXN:NM_001172309:exon12:c.C1817A:p.T606N,NEXN:NM_144573:exon13:c.C2009A:p.T670N	.	.	.	.	.	.	.	.	0.14	T	0.986	D	0	D	1	D	-0.33	T	162.22	snp	FAO=67	FDP=211	FR=.	FRO=144	FSAF=29	FSAR=38	FSRF=52	FSRR=92	FWDB=0.0286846	FXX=0.00471676	LEN=1	MLLD=55.9097	PB=0.5	PBP=1	QD=3.07518	RBI=0.0582121
chr1	78426081	78426081	C	T	0.291391	44	151	3	exonic	FUBP1	.	nonsynonymous SNV	FUBP1:NM_003902:exon15:c.G1444A:p.G482R,FUBP1:NM_001303433:exon16:c.G1507A:p.G503R	.	.	.	.	.	.	.	.	0.11	T	1	D	0	D	1	D	1.27	T	96.22	snp	FAO=44	FDP=151	FR=.	FRO=107	FSAF=23	FSAR=21	FSRF=63	FSRR=44	FWDB=-0.00303986	FXX=0	LEN=1	MLLD=106.301	PB=0.5	PBP=1	QD=2.54875	RBI=0.0395185
chr1	79094100	79094100	T	A	0.228571	24	105	1	intronic	IFI44L	.	.	.	.	.	.	.	.	.	.	.	.	.	.	.	.	.	.	.	.	.	38.25	snp	FAO=24	FDP=105	FR=.	FRO=81	FSAF=11	FSAR=13	FSRF=38	FSRR=43	FWDB=-0.0627827	FXX=0	LEN=1	MLLD=128.071	PB=0.5	PBP=1	QD=1.45705	RBI=0.0636574
chr1	79107206	79107206	C	T	0.313725	48	153	4	exonic	IFI44L	.	synonymous SNV	IFI44L:NM_006820:exon8:c.C1236T:p.P412P	.	.	.	.	.	.	.	.	.	.	.	.	.	.	.	.	.	.	116.39	snp	FAO=48	FDP=153	FR=.	FRO=105	FSAF=24	FSAR=24	FSRF=50	FSRR=55	FWDB=-0.00183539	FXX=0	LEN=1	MLLD=158.102	PB=0.598214	PBP=0.014	QD=3.04283	RBI=0.0022707
chr1	82456595	82456595	C	T	0.185315	53	286	3	exonic	ADGRL2	.	synonymous SNV	ADGRL2:NM_012302:exon20:c.C3978T:p.P1326P,ADGRL2:NM_001297704:exon21:c.C3978T:p.P1326P	.	.	.	.	.	.	.	.	.	.	.	.	0	D	1	D	-1.09	T	43.91	snp	FAO=53	FDP=286	FR=.	FRO=233	FSAF=16	FSAR=37	FSRF=119	FSRR=114	FWDB=0.0299443	FXX=0	LEN=1	MLLD=59.4164	PB=0.5	PBP=1	QD=0.614076	RBI=0.0770745
chr1	82456661	82456661	C	T	0.237726	92	387	1	exonic	ADGRL2	.	synonymous SNV	ADGRL2:NM_012302:exon20:c.C4044T:p.D1348D,ADGRL2:NM_001297704:exon21:c.C4044T:p.D1348D	.	.	.	.	.	.	.	.	.	.	.	.	.	.	1	D	.	.	128.01	snp	FAO=92	FDP=387	FR=.	FRO=295	FSAF=43	FSAR=49	FSRF=151	FSRR=144	FWDB=-0.0562521	FXX=0	LEN=1	MLLD=88.0633	PB=0.5	PBP=1	QD=1.32314	RBI=0.0633752
chr1	82456729	82456729	G	A	0.318919	118	370	4	exonic	ADGRL2	.	nonsynonymous SNV	ADGRL2:NM_012302:exon20:c.G4112A:p.R1371K,ADGRL2:NM_001297704:exon21:c.G4112A:p.R1371K	.	.	.	.	.	.	.	.	0	D	0.996	D	0	D	1	D	-0.69	T	267.85	snp	FAO=119	FDP=383	FR=.	FRO=264	FSAF=66	FSAR=53	FSRF=123	FSRR=141	FWDB=-0.00745909	FXX=0.0026041	LEN=1	MLLD=52.7229	PB=0.5	PBP=1	QD=2.79741	RBI=0.0319552
chr1	84415646	84415646	C	T	0.340426	48	141	3	exonic	TTLL7	.	nonsynonymous SNV	TTLL7:NM_024686:exon4:c.G181A:p.G61R	.	.	.	.	.	.	.	.	0.01	D	0.985	D	0.004	N	1	D	3.49	T	131.46	snp	FAO=48	FDP=141	FR=.	FRO=93	FSAF=17	FSAR=31	FSRF=33	FSRR=60	FWDB=-0.00810655	FXX=0	LEN=1	MLLD=273.707	PB=0.5	PBP=1	QD=3.72949	RBI=0.00865136
chr1	84415791	84415791	C	A	0.209302	27	129	2	intronic	TTLL7	.	.	.	.	.	.	.	.	.	.	.	.	.	.	.	.	.	.	.	.	.	34.61	snp	FAO=27	FDP=130	FR=.	FRO=103	FSAF=14	FSAR=13	FSRF=19	FSRR=84	FWDB=0.0195121	FXX=0	LEN=1	MLLD=264.271	PB=0.5	PBP=1	QD=1.065	RBI=0.0266825
chr1	85279803	85279803	C	G	0.244726	116	474	2	exonic	LPAR3	.	nonsynonymous SNV	LPAR3:NM_012152:exon3:c.G788C:p.G263A	.	.	.	.	.	.	.	.	1	T	1	D	0	D	1	D	1.35	T	151.3	snp	FAO=100	FDP=400	FR=.	FRO=300	FSAF=43	FSAR=57	FSRF=123	FSRR=177	FWDB=0.0973174	FXX=0	LEN=1	MLLD=55.5557	PB=0.5	PBP=1	QD=1.51304	RBI=0.117974
chr1	85498446	85498446	A	T	0.218421	83	380	1	exonic	MCOLN3	.	nonsynonymous SNV	MCOLN3:NM_001253693:exon5:c.T497A:p.L166Q,MCOLN3:NM_018298:exon6:c.T665A:p.L222Q	.	.	.	.	.	.	.	.	0	D	1	D	0	D	1	D	-2.35	D	100.03	snp	FAO=84	FDP=381	FR=.	FRO=297	FSAF=29	FSAR=55	FSRF=127	FSRR=170	FWDB=-0.0999356	FXX=0	LEN=1	MLLD=228.541	PB=0.5	PBP=1	QD=1.0502	RBI=0.100068
chr1	85547054	85547054	A	G	0.2849	100	351	1	exonic	WDR63	.	nonsynonymous SNV	WDR63:NM_001288563:exon4:c.A241G:p.R81G,WDR63:NM_145172:exon4:c.A241G:p.R81G	.	.	.	.	.	.	.	.	0.02	D	1	D	0	D	1	D	0.83	T	195.58	snp	FAO=100	FDP=351	FR=.	FRO=251	FSAF=51	FSAR=49	FSRF=129	FSRR=122	FWDB=-0.00218621	FXX=0	LEN=1	MLLD=243.052	PB=0.5	PBP=1	QD=2.22884	RBI=0.00387281
chr1	85559295	85559295	A	T	0.246914	60	243	4	exonic	WDR63	.	nonsynonymous SNV	WDR63:NM_001288563:exon8:c.A895T:p.M299L,WDR63:NM_145172:exon9:c.A1012T:p.M338L	.	.	.	.	.	.	.	.	0.65	T	0.004	B	0.008	N	0.849	D	0.03	T	93.5	snp	FAO=60	FDP=243	FR=.	FRO=183	FSAF=32	FSAR=28	FSRF=82	FSRR=101	FWDB=-0.0156113	FXX=0	LEN=1	MLLD=46.8687	PB=0.5	PBP=1	QD=1.53903	RBI=0.0493559
chr1	85564233	85564233	G	A	0.188119	38	202	2	exonic	WDR63	.	synonymous SNV	WDR63:NM_001288563:exon12:c.G1254A:p.P418P,WDR63:NM_145172:exon13:c.G1371A:p.P457P	rs199918615	.	ID=COSM3805997;OCCURENCE=1(breast)	.	.	0.001	.	.	.	.	.	.	.	.	.	.	.	.	35.43	snp	FAO=38	FDP=202	FR=.	FRO=164	FSAF=24	FSAR=14	FSRF=84	FSRR=80	FWDB=0.00394432	FXX=0	LEN=1	MLLD=269.625	PB=0.5	PBP=1	QD=0.701513	RBI=0.0267259
chr1	85787115	85787115	-	C	0.19398	58	299	2	UTR3	DDAH1	NM_001134445:c.*19_*20insG,NM_012137:c.*19_*20insG	.	.	.	.	.	.	.	.	.	.	.	.	.	.	.	.	.	.	.	.	1634.5	ins	FAO=291	FDP=291	FR=.	FRO=0	FSAF=201	FSAR=90	FSRF=0	FSRR=0	FWDB=-0.04304	FXX=0.0427618	LEN=1	MLLD=22.4039	PB=0.5	PBP=1	QD=22.4674	RBI=0.117785
chr1	86047980	86047981	TG	-	0.5375	86	160	1	intronic	CYR61	.	.	.	.	.	.	.	.	.	.	.	.	.	.	.	.	.	.	.	.	.	148.64	del	FAO=88	FDP=160	FR=.	FRO=72	FSAF=37	FSAR=51	FSRF=36	FSRR=36	FWDB=-0.0380994	FXX=0	LEN=2	MLLD=312.45	PB=0.5	PBP=1	QD=3.71598	RBI=0.038535
chr1	86252173	86252173	T	A	0.189655	22	116	1	intronic	COL24A1	.	.	.	.	.	.	.	.	.	.	.	.	.	.	.	.	.	.	.	.	.	24.56	snp	FAO=22	FDP=116	FR=.	FRO=94	FSAF=7	FSAR=15	FSRF=47	FSRR=47	FWDB=-0.00933224	FXX=0	LEN=1	MLLD=197.631	PB=0.5	PBP=1	QD=0.847016	RBI=0.0138258
chr1	86334502	86334502	G	A	0.286275	73	255	2	exonic	COL24A1	.	nonsynonymous SNV	COL24A1:NM_152890:exon36:c.C3155T:p.P1052L	rs547077507	.	.	.	.	0.0017	.	.	0.14	T	0.311	B	0.004	N	1	D	-4.51	D	158.4	snp	FAO=76	FDP=259	FR=.	FRO=183	FSAF=47	FSAR=29	FSRF=130	FSRR=53	FWDB=0.0334813	FXX=0.00384601	LEN=1	MLLD=53.0174	PB=0.5	PBP=1	QD=2.44632	RBI=0.0335057
chr1	86435933	86435933	C	T	0.228916	19	83	1	exonic	COL24A1	.	nonsynonymous SNV	COL24A1:NM_152890:exon22:c.G2440A:p.A814T	.	.	.	.	.	.	.	.	0.56	T	0.019	B	0.027	N	1	N	-3.22	D	27.26	snp	FAO=15	FDP=66	FR=.	FRO=51	FSAF=10	FSAR=5	FSRF=30	FSRR=21	FWDB=0.0062973	FXX=0.204795	LEN=1	MLLD=327.836	PB=0.5	PBP=1	QD=1.65191	RBI=0.0242256
chr1	86952358	86952358	G	A	0.22093	19	86	3	exonic	CLCA1	.	synonymous SNV	CLCA1:NM_001285:exon7:c.G1104A:p.R368R	.	.	.	.	.	.	.	.	.	.	.	.	.	.	.	.	.	.	30.2	snp	FAO=19	FDP=86	FR=.	FRO=67	FSAF=10	FSAR=9	FSRF=29	FSRR=38	FWDB=0.0126323	FXX=0	LEN=1	MLLD=293.273	PB=0.5	PBP=1	QD=1.40487	RBI=0.0151374
chr1	86954517	86954517	G	T	0.247104	64	259	3	intronic	CLCA1	.	.	.	.	.	.	.	.	.	.	.	.	.	.	.	.	.	.	.	.	.	100	snp	FAO=64	FDP=259	FR=.	FRO=195	FSAF=34	FSAR=30	FSRF=115	FSRR=80	FWDB=0.0429299	FXX=0	LEN=1	MLLD=51.1269	PB=0.5	PBP=1	QD=1.54434	RBI=0.0430001
chr1	87025615	87025615	G	T	0.245823	103	419	2	exonic	CLCA4	.	nonsynonymous SNV	CLCA4:NM_012128:exon2:c.G160T:p.D54Y	.	.	.	.	.	.	.	.	.	.	0.999	D	0.431	N	1	D	2.54	T	131.64	snp	FAO=95	FDP=400	FR=.	FRO=305	FSAF=59	FSAR=36	FSRF=202	FSRR=103	FWDB=-0.00884217	FXX=0	LEN=1	MLLD=152.222	PB=0.5	PBP=1	QD=1.31639	RBI=0.0120313
chr1	87346351	87346351	C	T	0.221739	51	230	1	exonic	2018-09-15	.	unknown	UNKNOWN	.	.	.	.	.	.	.	.	0.94	T	0.996	D	0.017	N	1	D	.	.	65.78	snp	FAO=52	FDP=235	FR=.	FRO=183	FSAF=31	FSAR=21	FSRF=105	FSRR=78	FWDB=-0.039259	FXX=0.00423711	LEN=1	MLLD=80.8197	PB=0.5	PBP=1	QD=1.11958	RBI=0.0403929
chr1	89298290	89298290	-	TTG	0.393939	52	132	1	intronic	PKN2	.	.	.	rs199797532	.	.	.	.	0.28	.	.	.	.	.	.	.	.	.	.	.	.	48.6	ins	FAO=55	FDP=130	FR=.	FRO=75	FSAF=41	FSAR=14	FSRF=38	FSRR=37	FWDB=-0.00201902	FXX=0.0151504	LEN=3	MLLD=125.037	PB=0.5	PBP=1	QD=1.49535	RBI=0.0784508
chr1	89476594	89476594	C	T	0.259669	47	181	4	exonic	GBP3	.	nonsynonymous SNV	GBP3:NM_018284:exon8:c.G1355A:p.G452E	.	.	.	.	.	.	.	.	0.01	D	1	D	0.001	D	0.7	D	3.44	T	83.73	snp	FAO=47	FDP=181	FR=.	FRO=134	FSAF=24	FSAR=23	FSRF=65	FSRR=69	FWDB=-0.0341099	FXX=0	LEN=1	MLLD=281.779	PB=0.5	PBP=1	QD=1.85036	RBI=0.0345469
chr1	89523932	89523932	A	C	0.188976	48	254	6	intronic	GBP1	.	.	.	.	.	.	.	.	.	.	.	.	.	.	.	.	.	.	.	.	.	55.59	snp	FAO=48	FDP=242	FR=.	FRO=194	FSAF=18	FSAR=30	FSRF=80	FSRR=114	FWDB=-0.0541623	FXX=0.0472422	LEN=1	MLLD=54.9118	PB=0.5	PBP=1	QD=0.918866	RBI=0.0551394
chr1	89573997	89573997	A	T	0.178862	22	123	2	intronic	GBP2	.	.	.	.	.	.	.	.	.	.	.	.	.	.	.	.	.	.	.	.	.	21.45	snp	FAO=22	FDP=123	FR=.	FRO=101	FSAF=1	FSAR=21	FSRF=21	FSRR=80	FWDB=-0.0470213	FXX=0	LEN=1	MLLD=316.012	PB=0.5	PBP=1	QD=0.697472	RBI=0.0502036
chr1	89575414	89575414	C	T	0.254545	84	330	3	exonic	GBP2	.	synonymous SNV	GBP2:NM_004120:exon10:c.G1605A:p.R535R	.	.	.	.	.	.	.	.	.	.	.	.	.	.	.	.	.	.	135.38	snp	FAO=84	FDP=330	FR=.	FRO=246	FSAF=58	FSAR=26	FSRF=123	FSRR=123	FWDB=-0.021684	FXX=0	LEN=1	MLLD=293.871	PB=0.5	PBP=1	QD=1.64096	RBI=0.0218379
chr1	89637549	89637549	T	A	0.243354	119	489	2	exonic	GBP7	.	nonsynonymous SNV	GBP7:NM_207398:exon2:c.A70T:p.N24Y	.	.	.	.	.	.	.	.	0.01	D	1	D	0.001	N	1	N	-1.28	T	145.14	snp	FAO=98	FDP=399	FR=.	FRO=301	FSAF=56	FSAR=42	FSRF=149	FSRR=152	FWDB=-0.0220619	FXX=0.00249994	LEN=1	MLLD=158.158	PB=0.5	PBP=1	QD=1.45507	RBI=0.0269408
chr1	89659073	89659073	C	T	0.203125	26	128	2	exonic	GBP4	.	stopgain	GBP4:NM_052941:exon4:c.G386A:p.W129X	.	.	.	.	.	.	.	.	1	T	.	.	0	D	1	A	.	.	32.06	snp	FAO=26	FDP=128	FR=.	FRO=102	FSAF=3	FSAR=23	FSRF=35	FSRR=67	FWDB=0.0546852	FXX=0	LEN=1	MLLD=322.908	PB=0.5	PBP=1	QD=1.00186	RBI=0.0546895
chr1	89834224	89834224	G	A	0.223938	116	518	2	exonic	GBP6	.	synonymous SNV	GBP6:NM_198460:exon2:c.G114A:p.V38V	.	.	.	.	.	.	.	.	.	.	.	.	.	.	.	.	.	.	104.28	snp	FAO=88	FDP=399	FR=.	FRO=311	FSAF=43	FSAR=45	FSRF=165	FSRR=146	FWDB=-0.0661397	FXX=0.00249994	LEN=1	MLLD=66.9402	PB=0.5	PBP=1	QD=1.04543	RBI=0.0884182
chr1	89848361	89848361	G	A	0.245161	76	310	3	exonic	GBP6	.	nonsynonymous SNV	GBP6:NM_198460:exon8:c.G1291A:p.G431R	rs566111153	.	.	.	.	0.0014	.	.	0	D	1	D	0	D	0.986	D	-0.76	T	114.51	snp	FAO=76	FDP=311	FR=.	FRO=235	FSAF=37	FSAR=39	FSRF=129	FSRR=106	FWDB=0.0469189	FXX=0.00320503	LEN=1	MLLD=55.3541	PB=0.5	PBP=1	QD=1.47284	RBI=0.0567666
chr1	89849264	89849264	C	A	0.308511	29	94	2	exonic	GBP6	.	synonymous SNV	GBP6:NM_198460:exon9:c.C1419A:p.S473S	.	.	.	.	.	.	.	.	.	.	.	.	.	.	.	.	.	.	75.09	snp	FAO=29	FDP=92	FR=.	FRO=63	FSAF=16	FSAR=13	FSRF=30	FSRR=33	FWDB=-0.079081	FXX=0.0212743	LEN=1	MLLD=57.4082	PB=0.5	PBP=1	QD=3.26458	RBI=0.0841203
chr1	89849906	89849906	C	A	0.276451	81	293	1	intronic	GBP6	.	.	.	.	.	.	.	.	.	.	.	.	.	.	.	.	.	.	.	.	.	140.99	snp	FAO=78	FDP=290	FR=.	FRO=212	FSAF=31	FSAR=47	FSRF=90	FSRR=122	FWDB=0.00427448	FXX=0.0169486	LEN=1	MLLD=359.179	PB=0.5	PBP=1	QD=1.9447	RBI=0.00512893
chr1	90400985	90400985	C	A	0.223565	74	331	1	exonic	LRRC8D	.	stopgain	LRRC8D:NM_001134479:exon3:c.C2358A:p.C786X,LRRC8D:NM_018103:exon3:c.C2358A:p.C786X	.	.	.	.	.	.	.	.	.	.	.	.	0	D	1	D	.	.	97.77	snp	FAO=76	FDP=333	FR=.	FRO=257	FSAF=32	FSAR=44	FSRF=98	FSRR=159	FWDB=-0.0419851	FXX=0	LEN=1	MLLD=308.622	PB=0.5	PBP=1	QD=1.17439	RBI=0.0434278
chr1	91177835	91177835	G	A	0.182796	17	93	4	UTR3	BARHL2	NM_020063:c.*34C>T	.	.	.	.	.	.	.	.	.	.	.	.	.	.	.	.	.	.	.	.	19.26	snp	FAO=17	FDP=93	FR=.	FRO=76	FSAF=13	FSAR=4	FSRF=64	FSRR=12	FWDB=-0.0251699	FXX=0	LEN=1	MLLD=299.869	PB=0.5	PBP=1	QD=0.828291	RBI=0.036377
chr1	91180106	91180106	G	T	0.194215	47	242	2	exonic	BARHL2	.	nonsynonymous SNV	BARHL2:NM_020063:exon2:c.C833A:p.T278N	.	.	.	.	.	.	.	.	0	D	0.999	D	0	D	1	D	-3.89	D	45.1	snp	FAO=47	FDP=242	FR=.	FRO=195	FSAF=14	FSAR=33	FSRF=106	FSRR=89	FWDB=-0.014968	FXX=0	LEN=1	MLLD=44.5777	PB=0.537043	PBP=0.199	QD=0.745515	RBI=0.0560484
chr1	91182630	91182630	C	T	0.611111	11	18	2	exonic	BARHL2	.	synonymous SNV	BARHL2:NM_020063:exon1:c.G123A:p.A41A	.	.	ID=COSM1242029;OCCURENCE=1(oesophagus)	.	.	.	.	.	.	.	.	.	.	.	.	.	.	.	65.36	snp	FAO=11	FDP=18	FR=.	FRO=7	FSAF=3	FSAR=8	FSRF=4	FSRR=3	FWDB=0.044675	FXX=0	LEN=1	MLLD=104.039	PB=0.5	PBP=1	QD=14.5244	RBI=0.044796
chr1	91742092	91742092	A	G	0.199301	57	286	1	intronic	HFM1	.	.	.	.	.	.	.	.	.	.	.	.	.	.	.	.	.	.	.	.	.	56.35	snp	FAO=57	FDP=286	FR=.	FRO=229	FSAF=36	FSAR=21	FSRF=143	FSRR=86	FWDB=-0.0023943	FXX=0	LEN=1	MLLD=321.404	PB=0.5	PBP=1	QD=0.788143	RBI=0.00241823
chr1	91781363	91781363	C	G	0.237467	90	379	1	intronic	HFM1	.	.	.	.	.	.	.	.	.	.	.	.	.	.	.	.	.	.	.	.	.	125.25	snp	FAO=90	FDP=379	FR=.	FRO=289	FSAF=43	FSAR=47	FSRF=127	FSRR=162	FWDB=0.017952	FXX=0	LEN=1	MLLD=189.94	PB=0.5	PBP=1	QD=1.32185	RBI=0.0212433
chr1	91978686	91978686	A	T	0.236641	31	131	1	exonic	CDC7	.	nonsynonymous SNV	CDC7:NM_001134419:exon7:c.A644T:p.Q215L,CDC7:NM_001134420:exon7:c.A644T:p.Q215L,CDC7:NM_003503:exon7:c.A644T:p.Q215L	.	.	.	.	.	.	.	.	0.38	T	0.985	D	0	D	0.964	D	0.86	T	49.91	snp	FAO=31	FDP=131	FR=.	FRO=100	FSAF=10	FSAR=21	FSRF=48	FSRR=52	FWDB=-0.0346008	FXX=0	LEN=1	MLLD=66.973	PB=0.5	PBP=1	QD=1.52408	RBI=0.0404143
chr1	92185024	92185024	A	T	0.266667	48	180	4	intronic	TGFBR3	.	.	.	.	.	.	.	.	.	.	.	.	.	.	.	.	.	.	.	.	.	88.59	snp	FAO=49	FDP=186	FR=.	FRO=137	FSAF=20	FSAR=29	FSRF=54	FSRR=83	FWDB=0.0161169	FXX=0	LEN=1	MLLD=47.6299	PB=0.5	PBP=1	QD=1.90525	RBI=0.0303152
chr1	92642390	92642390	G	T	0.251613	39	155	2	exonic	KIAA1107	.	nonsynonymous SNV	KIAA1107:NM_015237:exon5:c.G326T:p.R109M	.	.	.	.	.	.	.	.	0.01	D	0.996	D	0.007	N	0.524	D	3.38	T	67.35	snp	FAO=39	FDP=155	FR=.	FRO=116	FSAF=16	FSAR=23	FSRF=57	FSRR=59	FWDB=-0.00242478	FXX=0	LEN=1	MLLD=321.559	PB=0.5	PBP=1	QD=1.73801	RBI=0.0197715
chr1	92642732	92642732	G	A	0.132353	18	136	1	exonic	KIAA1107	.	nonsynonymous SNV	KIAA1107:NM_015237:exon5:c.G668A:p.R223K	.	.	.	.	.	.	.	.	0.4	T	0.021	B	0.079	N	1	N	3.59	T	22.24	snp	FAO=26	FDP=144	FR=.	FRO=118	FSAF=16	FSAR=10	FSRF=50	FSRR=68	FWDB=-0.00191467	FXX=0	LEN=1	MLLD=240.437	PB=0.5	PBP=1	QD=0.617641	RBI=0.00587229
chr1	92789802	92789802	C	T	0.204301	19	93	2	exonic	RPAP2	.	nonsynonymous SNV	RPAP2:NM_024813:exon8:c.C1325T:p.A442V	.	.	.	.	.	.	.	.	0.07	T	0.983	D	0	D	0.826	D	.	.	26.1	snp	FAO=19	FDP=93	FR=.	FRO=74	FSAF=9	FSAR=10	FSRF=40	FSRR=34	FWDB=-0.050347	FXX=0	LEN=1	MLLD=65.494	PB=0.5	PBP=1	QD=1.12271	RBI=0.0540849
chr1	93169177	93169177	C	T	0.261538	51	195	2	splicing	EVI5	NM_005665:exon4:c.472-1G>A	.	.	.	.	.	.	.	.	.	.	.	.	.	.	.	.	1	D	.	.	90.98	snp	FAO=51	FDP=195	FR=.	FRO=144	FSAF=17	FSAR=34	FSRF=58	FSRR=86	FWDB=-0.0264474	FXX=0	LEN=1	MLLD=59.9471	PB=0.5	PBP=1	QD=1.86633	RBI=0.0439118
chr1	93592844	93592844	A	C	0.3	15	50	1	exonic	MTF2	.	nonsynonymous SNV	MTF2:NM_001164393:exon8:c.A671C:p.D224A,MTF2:NM_001164392:exon10:c.A977C:p.D326A,MTF2:NM_007358:exon10:c.A977C:p.D326A,MTF2:NM_001164391:exon11:c.A671C:p.D224A	.	.	.	.	.	.	.	.	0.1	T	0.013	B	0	D	1	D	2.04	T	41.01	snp	FAO=15	FDP=50	FR=.	FRO=35	FSAF=11	FSAR=4	FSRF=15	FSRR=20	FWDB=0.0143558	FXX=0	LEN=1	MLLD=232.681	PB=0.5	PBP=1	QD=3.28072	RBI=0.0181275
chr1	94058012	94058012	G	A	0.27673	44	159	2	ncRNA_exonic	LOC100129046	.	.	.	.	.	.	.	.	.	.	.	.	.	.	.	.	.	.	.	.	.	96.1	snp	FAO=44	FDP=151	FR=.	FRO=107	FSAF=17	FSAR=27	FSRF=43	FSRR=64	FWDB=0.116318	FXX=0.0503113	LEN=1	MLLD=56.9495	PB=0.5	PBP=1	QD=2.54561	RBI=0.116895
chr1	94342245	94342245	C	T	0.191136	69	361	3	exonic	DNTTIP2	.	nonsynonymous SNV	DNTTIP2:NM_014597:exon2:c.G1246A:p.G416R	.	.	.	.	.	.	.	.	0.79	T	0	B	0.244	N	1	N	2.69	T	59.18	snp	FAO=69	FDP=361	FR=.	FRO=292	FSAF=49	FSAR=20	FSRF=156	FSRR=136	FWDB=0.0541209	FXX=0	LEN=1	MLLD=55.9478	PB=0.5	PBP=1	QD=0.655707	RBI=0.106463
chr1	94374554	94374554	C	T	0.247312	23	93	2	intronic	GCLM	.	.	.	.	.	.	.	.	.	.	.	.	.	.	.	.	.	.	.	.	.	42.41	snp	FAO=23	FDP=93	FR=.	FRO=70	FSAF=7	FSAR=16	FSRF=28	FSRR=42	FWDB=-0.0156737	FXX=0.0106372	LEN=1	MLLD=63.6604	PB=0.5	PBP=1	QD=1.8241	RBI=0.0724154
chr1	94481295	94481295	C	T	0.245098	25	102	3	exonic	ABCA4	.	nonsynonymous SNV	ABCA4:NM_000350:exon37:c.G5312A:p.G1771E	.	.	.	.	.	.	.	.	.	.	1	D	0	D	1	D	-2.52	D	47.63	snp	FAO=25	FDP=100	FR=.	FRO=75	FSAF=8	FSAR=17	FSRF=39	FSRR=36	FWDB=0.0145731	FXX=0.0196059	LEN=1	MLLD=162.665	PB=0.5	PBP=1	QD=1.90539	RBI=0.0248897
chr1	94487457	94487457	C	A	0.174033	63	362	5	exonic	ABCA4	.	nonsynonymous SNV	ABCA4:NM_000350:exon33:c.G4718T:p.G1573V	.	.	.	.	.	.	.	.	0.03	D	0.164	B	0.001	D	1	D	-2.7	D	41.88	snp	FAO=63	FDP=362	FR=.	FRO=299	FSAF=36	FSAR=27	FSRF=162	FSRR=137	FWDB=0.0246237	FXX=0	LEN=1	MLLD=257.32	PB=0.5	PBP=1	QD=0.462731	RBI=0.0283962
chr1	94505652	94505652	G	A	0.261128	88	337	2	exonic	ABCA4	.	nonsynonymous SNV	ABCA4:NM_000350:exon24:c.C3554T:p.S1185F	.	.	.	.	.	.	.	.	0.01	D	0.006	B	0.043	N	0.892	D	-2.86	D	148.09	snp	FAO=88	FDP=337	FR=.	FRO=249	FSAF=51	FSAR=37	FSRF=128	FSRR=121	FWDB=0.0657951	FXX=0	LEN=1	MLLD=55.8884	PB=0.5	PBP=1	QD=1.75771	RBI=0.0671493
chr1	94508281	94508281	A	T	0.27551	54	196	1	intronic	ABCA4	.	.	.	.	.	.	.	.	.	.	.	.	.	.	.	.	.	.	.	.	.	104.73	snp	FAO=54	FDP=196	FR=.	FRO=142	FSAF=17	FSAR=37	FSRF=41	FSRR=101	FWDB=0.0183744	FXX=0	LEN=1	MLLD=59.5224	PB=0.5	PBP=1	QD=2.13736	RBI=0.0491046
chr1	94522262	94522262	A	C	0.285714	70	245	1	exonic	ABCA4	.	nonsynonymous SNV	ABCA4:NM_000350:exon15:c.T2277G:p.S759R	.	.	.	.	.	.	.	.	0.01	D	0.001	B	0	D	1	D	-0.85	T	141.02	snp	FAO=70	FDP=245	FR=.	FRO=175	FSAF=32	FSAR=38	FSRF=96	FSRR=79	FWDB=0.00220541	FXX=0	LEN=1	MLLD=250.948	PB=0.5	PBP=1	QD=2.30239	RBI=0.046469
chr1	94528151	94528151	G	A	0.230088	78	339	4	exonic	ABCA4	.	nonsynonymous SNV	ABCA4:NM_000350:exon13:c.C1919T:p.P640L	.	.	.	.	.	.	.	.	0	D	1	D	0	D	1	D	-2.53	D	103	snp	FAO=78	FDP=339	FR=.	FRO=261	FSAF=49	FSAR=29	FSRF=129	FSRR=132	FWDB=-0.00101152	FXX=0	LEN=1	MLLD=261.875	PB=0.5	PBP=1	QD=1.21533	RBI=0.0474858
chr1	94639337	94639337	A	G	0.653061	128	196	1	UTR3	ARHGAP29	NM_004815:c.*88T>C	.	.	rs1330858	.	.	.	.	1	.	.	.	.	.	.	.	.	.	.	.	.	1942.45	snp	FAO=199	FDP=199	FR=.,HEALED	FRO=0	FSAF=74	FSAR=125	FSRF=0	FSRR=0	FWDB=0.123852	FXX=0.00499975	LEN=1	MLLD=322.031	PB=0.5	PBP=1	QD=39.0443	RBI=0.123852
chr1	95392579	95392579	A	G	0.27027	70	259	1	UTR5	CNN3	NM_001286055:c.-129T>C,NM_001839:c.-129T>C	.	.	.	.	.	.	.	.	.	.	.	.	.	.	.	.	.	.	.	.	144.3	snp	FAO=74	FDP=261	FR=.	FRO=187	FSAF=37	FSAR=37	FSRF=100	FSRR=87	FWDB=-0.0361192	FXX=0.0113632	LEN=1	MLLD=192.567	PB=0.5	PBP=1	QD=2.21144	RBI=0.0370982
chr1	97235348	97235348	G	T	0.220779	51	231	4	exonic	PTBP2	.	stopgain	PTBP2:NM_001300990:exon3:c.G49T:p.E17X,PTBP2:NM_001300985:exon4:c.G205T:p.E69X,PTBP2:NM_001300986:exon4:c.G229T:p.E77X,PTBP2:NM_001300988:exon4:c.G205T:p.E69X,PTBP2:NM_001300989:exon4:c.G205T:p.E69X,PTBP2:NM_021190:exon4:c.G205T:p.E69X,PTBP2:NM_001300987:exon5:c.G238T:p.E80X	.	.	.	.	.	.	.	.	0	D	.	.	0	D	1	A	.	.	65.27	snp	FAO=51	FDP=231	FR=.	FRO=180	FSAF=22	FSAR=29	FSRF=99	FSRR=81	FWDB=-0.000375638	FXX=0	LEN=1	MLLD=56.6958	PB=0.5	PBP=1	QD=1.13019	RBI=0.0040958
chr1	97270442	97270442	G	A	0.178947	51	285	2	exonic	PTBP2	.	nonsynonymous SNV	PTBP2:NM_001300990:exon8:c.G835A:p.G279R,PTBP2:NM_001300985:exon9:c.G1006A:p.G336R,PTBP2:NM_001300986:exon9:c.G1015A:p.G339R,PTBP2:NM_001300988:exon9:c.G1006A:p.G336R,PTBP2:NM_001300989:exon9:c.G991A:p.G331R,PTBP2:NM_021190:exon9:c.G991A:p.G331R,PTBP2:NM_001300987:exon10:c.G1039A:p.G347R	.	.	.	.	.	.	.	.	0.02	D	0.989	D	0	D	1	D	0.73	T	38.68	snp	FAO=51	FDP=285	FR=.	FRO=234	FSAF=27	FSAR=24	FSRF=164	FSRR=70	FWDB=-0.00885496	FXX=0.0104163	LEN=1	MLLD=184.035	PB=0.5	PBP=1	QD=0.542823	RBI=0.0189203
chr1	97981427	97981427	T	G	0.204545	9	44	1	exonic	DPYD	.	nonsynonymous SNV	DPYD:NM_000110:exon13:c.A1595C:p.D532A	.	.	.	.	.	.	.	.	0	D	1	D	0	D	1	D	-3.2	D	16.7	snp	FAO=9	FDP=44	FR=.	FRO=35	FSAF=4	FSAR=5	FSRF=24	FSRR=11	FWDB=-0.0244443	FXX=0.0222173	LEN=1	MLLD=61.2452	PB=0.5	PBP=1	QD=1.51791	RBI=0.0417573
chr1	99767303	99767303	G	A	0.179487	14	78	2	exonic	LPPR4	.	synonymous SNV	LPPR4:NM_014839:exon6:c.G816A:p.T272T	rs199955807	.	.	.	.	0.001	.	.	.	.	.	.	.	.	.	.	.	.	16.22	snp	FAO=14	FDP=79	FR=.	FRO=65	FSAF=7	FSAR=7	FSRF=21	FSRR=44	FWDB=-0.0113109	FXX=0	LEN=1	MLLD=333.398	PB=0.5	PBP=1	QD=0.821295	RBI=0.0114659
chr1	99772228	99772228	C	T	0.234043	33	141	4	exonic	LPPR4	.	nonsynonymous SNV	LPPR4:NM_001166252:exon6:c.C1780T:p.P594S,LPPR4:NM_014839:exon7:c.C1954T:p.P652S	.	.	.	.	.	.	.	.	.	.	0.939	P	0	D	1	D	2.6	T	52.1	snp	FAO=33	FDP=140	FR=.	FRO=107	FSAF=15	FSAR=18	FSRF=66	FSRR=41	FWDB=0.00855529	FXX=0.0070917	LEN=1	MLLD=254.738	PB=0.5	PBP=1	QD=1.48869	RBI=0.00856429
chr1	100480994	100480994	T	C	0.373333	28	75	2	intronic	SLC35A3	.	.	.	.	.	.	.	.	.	.	.	.	.	.	.	.	.	.	.	.	.	90.74	snp	FAO=28	FDP=75	FR=.	FRO=47	FSAF=9	FSAR=19	FSRF=19	FSRR=28	FWDB=0.063834	FXX=0	LEN=1	MLLD=53.6305	PB=0.5	PBP=1	QD=4.83931	RBI=0.0736038
chr1	100572975	100572975	C	T	0.201754	23	114	2	exonic	SASS6	.	synonymous SNV	SASS6:NM_001304829:exon10:c.G780A:p.K260K,SASS6:NM_194292:exon11:c.G1281A:p.K427K	.	.	.	.	.	.	.	.	.	.	.	.	.	.	.	.	.	.	28.98	snp	FAO=23	FDP=114	FR=.	FRO=91	FSAF=11	FSAR=12	FSRF=46	FSRR=45	FWDB=0.0124737	FXX=0	LEN=1	MLLD=56.5376	PB=0.5	PBP=1	QD=1.01686	RBI=0.0124827
chr1	100584673	100584673	T	A	0.190698	41	215	2	exonic	SASS6	.	nonsynonymous SNV	SASS6:NM_001304829:exon6:c.A69T:p.Q23H,SASS6:NM_194292:exon7:c.A570T:p.Q190H	.	.	.	.	.	.	.	.	0.1	T	0.989	D	0.002	N	0.54	D	1.41	T	39.3	snp	FAO=41	FDP=214	FR=.	FRO=173	FSAF=10	FSAR=31	FSRF=67	FSRR=106	FWDB=0.0381002	FXX=0.00465095	LEN=1	MLLD=99.0146	PB=0.5	PBP=1	QD=0.734503	RBI=0.0394371
chr1	100613887	100613887	G	T	0.234043	22	94	1	intronic	TRMT13	.	.	.	.	.	.	.	.	.	.	.	.	.	.	.	.	.	.	.	.	.	37.44	snp	FAO=22	FDP=94	FR=.	FRO=72	FSAF=6	FSAR=16	FSRF=27	FSRR=45	FWDB=0.0250226	FXX=0	LEN=1	MLLD=70.9146	PB=0.5	PBP=1	QD=1.59311	RBI=0.0368537
chr1	100634048	100634048	C	T	0.233696	43	184	4	exonic	LRRC39	.	nonsynonymous SNV	LRRC39:NM_001256387:exon2:c.G25A:p.G9R,LRRC39:NM_001256385:exon3:c.G25A:p.G9R,LRRC39:NM_001256386:exon3:c.G25A:p.G9R,LRRC39:NM_144620:exon3:c.G25A:p.G9R	.	.	.	.	.	.	.	.	0.04	D	1	D	0.003	N	1	D	8.1	T	63.6	snp	FAO=43	FDP=184	FR=.	FRO=141	FSAF=25	FSAR=18	FSRF=77	FSRR=64	FWDB=-0.0249563	FXX=0	LEN=1	MLLD=224.95	PB=0.5	PBP=1	QD=1.38268	RBI=0.025106
chr1	100818528	100818528	G	A	0.227092	57	251	4	exonic	CDC14A	.	synonymous SNV	CDC14A:NM_003672:exon1:c.G18A:p.G6G,CDC14A:NM_033312:exon1:c.G18A:p.G6G,CDC14A:NM_033313:exon1:c.G18A:p.G6G	.	.	.	.	.	0	.	.	.	.	.	.	.	.	.	.	.	.	76.21	snp	FAO=57	FDP=251	FR=.	FRO=194	FSAF=39	FSAR=18	FSRF=97	FSRR=97	FWDB=0.0129624	FXX=0	LEN=1	MLLD=360.101	PB=0.5	PBP=1	QD=1.21449	RBI=0.0254759
chr1	100928248	100928248	A	C	0.260223	70	269	5	exonic	CDC14A	.	nonsynonymous SNV	CDC14A:NM_003672:exon9:c.A649C:p.K217Q,CDC14A:NM_033312:exon9:c.A649C:p.K217Q,CDC14A:NM_033313:exon9:c.A649C:p.K217Q	.	.	.	.	.	.	.	.	0.01	D	0.008	B	0	D	1	D	1.43	T	151.62	snp	FAO=75	FDP=264	FR=.	FRO=189	FSAF=32	FSAR=43	FSRF=92	FSRR=97	FWDB=-0.116793	FXX=0.0222214	LEN=1	MLLD=45.7768	PB=0.5	PBP=1	QD=2.29722	RBI=0.120716
chr1	101196963	101196963	C	T	0.179775	16	89	3	exonic	VCAM1	.	nonsynonymous SNV	VCAM1:NM_080682:exon5:c.C1138T:p.P380S,VCAM1:NM_001078:exon6:c.C1414T:p.P472S,VCAM1:NM_001199834:exon6:c.C1228T:p.P410S	.	.	.	.	.	.	.	.	1	T	1	D	0	D	1	D	1.65	T	18.35	snp	FAO=16	FDP=88	FR=.	FRO=72	FSAF=7	FSAR=9	FSRF=40	FSRR=32	FWDB=-0.0319525	FXX=0.0112347	LEN=1	MLLD=239.044	PB=0.5	PBP=1	QD=0.834225	RBI=0.0330026
chr1	101376499	101376499	G	T	0.181818	16	88	3	intronic	SLC30A7	.	.	.	.	.	.	.	.	.	.	.	.	.	.	.	.	.	.	.	.	.	22.05	snp	FAO=17	FDP=88	FR=.	FRO=71	FSAF=6	FSAR=11	FSRF=33	FSRR=38	FWDB=-0.0515589	FXX=0	LEN=1	MLLD=60.4127	PB=0.5	PBP=1	QD=1.00245	RBI=0.0680649
chr1	102296291	102296291	C	A	0.194175	20	103	3	exonic	OLFM3	.	synonymous SNV	OLFM3:NM_001288821:exon3:c.G369T:p.G123G,OLFM3:NM_058170:exon3:c.G309T:p.G103G,OLFM3:NM_001288823:exon4:c.G84T:p.G28G	.	.	.	.	.	.	.	.	.	.	.	.	.	.	.	.	.	.	23.79	snp	FAO=20	FDP=104	FR=.	FRO=84	FSAF=10	FSAR=10	FSRF=59	FSRR=25	FWDB=-0.0171133	FXX=0	LEN=1	MLLD=180.654	PB=0.5	PBP=1	QD=0.914953	RBI=0.022073
chr1	103355999	103355999	A	T	0.181034	21	116	1	intronic	COL11A1	.	.	.	.	.	.	.	.	.	.	.	.	.	.	.	.	.	.	.	.	.	34.85	snp	FAO=26	FDP=121	FR=.	FRO=95	FSAF=14	FSAR=12	FSRF=45	FSRR=50	FWDB=0.0124164	FXX=0	LEN=1	MLLD=313.869	PB=0.5	PBP=1	QD=1.1522	RBI=0.0169052
chr1	103431100	103431100	A	T	0.25	44	176	2	intronic	COL11A1	.	.	.	.	.	.	.	.	.	.	.	.	.	.	.	.	.	.	.	.	.	74.32	snp	FAO=44	FDP=175	FR=.	FRO=131	FSAF=25	FSAR=19	FSRF=66	FSRR=65	FWDB=-0.0229516	FXX=0.0056815	LEN=1	MLLD=122.82	PB=0.5	PBP=1	QD=1.69875	RBI=0.0420796
chr1	103471411	103471411	C	A	0.268156	48	179	2	exonic	COL11A1	.	nonsynonymous SNV	COL11A1:NM_080630:exon16:c.G1480T:p.G494C,COL11A1:NM_001190709:exon17:c.G1711T:p.G571C,COL11A1:NM_001854:exon18:c.G1828T:p.G610C,COL11A1:NM_080629:exon18:c.G1864T:p.G622C	.	.	.	.	.	.	.	.	0	D	1	D	0	D	1	D	-5.53	D	102.79	snp	FAO=51	FDP=182	FR=.	FRO=131	FSAF=17	FSAR=34	FSRF=50	FSRR=81	FWDB=-0.000969198	FXX=0	LEN=1	MLLD=326.085	PB=0.5	PBP=1	QD=2.25904	RBI=0.00209118
chr1	103471583	103471583	C	G	0.362903	45	124	1	intronic	COL11A1	.	.	.	.	.	.	.	.	.	.	.	.	.	.	.	.	.	.	.	.	.	136.18	snp	FAO=45	FDP=123	FR=.	FRO=78	FSAF=23	FSAR=22	FSRF=35	FSRR=43	FWDB=-0.0522314	FXX=0.00806387	LEN=1	MLLD=64.2911	PB=0.5	PBP=1	QD=4.42872	RBI=0.057902
chr1	103496801	103496801	C	T	0.159875	51	319	5	splicing	COL11A1	NM_001854:exon5:c.652-1G>A,NM_080630:exon5:c.652-1G>A,NM_001190709:exon5:c.652-1G>A,NM_080629:exon5:c.652-1G>A	.	.	.	.	.	.	.	.	.	.	.	.	.	.	.	.	1	D	.	.	29.23	snp	FAO=51	FDP=311	FR=.	FRO=260	FSAF=21	FSAR=30	FSRF=104	FSRR=156	FWDB=-0.00168383	FXX=0.0250776	LEN=1	MLLD=43.6009	PB=0.5	PBP=1	QD=0.375981	RBI=0.0757279
chr1	104087644	104087644	A	T	0.315789	54	171	1	exonic	RNPC3	.	nonsynonymous SNV	RNPC3:NM_017619:exon10:c.A1127T:p.E376V	.	.	.	.	.	.	.	.	0.04	D	0.999	D	.	.	1	D	1.91	T	131.04	snp	FAO=54	FDP=171	FR=.	FRO=117	FSAF=26	FSAR=28	FSRF=55	FSRR=62	FWDB=-0.00249366	FXX=0	LEN=1	MLLD=68.4397	PB=0.5	PBP=1	QD=3.06533	RBI=0.0294799
chr1	104120127	104120127	G	T	0.249027	64	257	3	exonic	AMY2B	.	nonsynonymous SNV	AMY2B:NM_020978:exon10:c.G1117T:p.V373F	.	.	.	.	.	.	.	.	0.17	T	0.01	B	0.093	N	0.605	D	.	.	101.44	snp	FAO=64	FDP=257	FR=.	FRO=193	FSAF=29	FSAR=35	FSRF=118	FSRR=75	FWDB=-0.0458049	FXX=0	LEN=1	MLLD=50.1011	PB=0.5	PBP=1	QD=1.57889	RBI=0.0460705
chr1	107600352	107600352	G	A	0.258065	72	279	2	exonic	PRMT6	.	nonsynonymous SNV	PRMT6:NM_018137:exon1:c.G1015A:p.G339R	.	.	.	.	.	.	.	.	0	D	0.993	D	0	D	1	D	1.77	T	120.57	snp	FAO=72	FDP=279	FR=.	FRO=207	FSAF=47	FSAR=25	FSRF=96	FSRR=111	FWDB=0.0406097	FXX=0	LEN=1	MLLD=54.4403	PB=0.5	PBP=1	QD=1.72853	RBI=0.0479861
chr1	108138896	108138896	T	A	0.270548	79	292	1	exonic	VAV3	.	nonsynonymous SNV	VAV3:NM_001079874:exon8:c.A608T:p.Q203L,VAV3:NM_006113:exon25:c.A2288T:p.Q763L	.	.	.	.	.	.	.	.	0.18	T	0.001	B	0.001	D	1	D	1.92	T	143.47	snp	FAO=79	FDP=292	FR=.	FRO=213	FSAF=36	FSAR=43	FSRF=106	FSRR=107	FWDB=-0.004547	FXX=0	LEN=1	MLLD=211.261	PB=0.5	PBP=1	QD=1.9653	RBI=0.0811122
chr1	108185199	108185199	C	A	0.288462	30	104	1	intronic	VAV3	.	.	.	.	.	.	.	.	.	.	.	.	.	.	.	.	.	.	.	.	.	67.79	snp	FAO=30	FDP=104	FR=.	FRO=74	FSAF=17	FSAR=13	FSRF=29	FSRR=45	FWDB=0.0115194	FXX=0	LEN=1	MLLD=192.675	PB=0.5	PBP=1	QD=2.60715	RBI=0.0169117
chr1	108291752	108291752	T	A	0.178988	46	257	1	intronic	VAV3	.	.	.	.	.	.	.	.	.	.	.	.	.	.	.	.	.	.	.	.	.	40.45	snp	FAO=47	FDP=255	FR=.	FRO=208	FSAF=17	FSAR=30	FSRF=86	FSRR=122	FWDB=-0.0209358	FXX=0.01923	LEN=1	MLLD=245.621	PB=0.5	PBP=1	QD=0.634569	RBI=0.0322921
chr1	108417617	108417617	C	T	0.188679	40	212	2	exonic	VAV3	.	nonsynonymous SNV	VAV3:NM_006113:exon2:c.G227A:p.R76K	.	.	.	.	.	.	.	.	0.34	T	0.048	B	0	D	1	D	1.13	T	37.12	snp	FAO=40	FDP=212	FR=.	FRO=172	FSAF=17	FSAR=23	FSRF=72	FSRR=100	FWDB=-0.0453709	FXX=0	LEN=1	MLLD=56.764	PB=0.5	PBP=1	QD=0.700339	RBI=0.0491754
chr1	109198282	109198282	C	A	0.261111	47	180	2	exonic	HENMT1	.	nonsynonymous SNV	HENMT1:NM_001102592:exon4:c.G189T:p.R63S,HENMT1:NM_144584:exon4:c.G189T:p.R63S	.	.	.	.	.	.	.	.	0.73	T	0.017	B	0.039	N	0.983	N	2.54	T	84.61	snp	FAO=47	FDP=180	FR=.	FRO=133	FSAF=27	FSAR=20	FSRF=57	FSRR=76	FWDB=-0.0313641	FXX=0	LEN=1	MLLD=198.158	PB=0.5	PBP=1	QD=1.8803	RBI=0.035836
chr1	109200057	109200057	A	T	0.258475	61	236	3	intronic	HENMT1	.	.	.	.	.	.	.	.	.	.	.	.	.	.	.	.	.	.	.	.	.	98	snp	FAO=61	FDP=244	FR=.	FRO=183	FSAF=42	FSAR=19	FSRF=104	FSRR=79	FWDB=-0.0304117	FXX=0	LEN=1	MLLD=235.094	PB=0.5	PBP=1	QD=1.60648	RBI=0.117191
chr1	109238390	109238390	G	T	0.24812	33	133	4	exonic	PRPF38B	.	nonsynonymous SNV	PRPF38B:NM_018061:exon2:c.G343T:p.G115W	.	.	.	.	.	.	.	.	0	D	1	D	0	D	1	D	.	.	51.69	snp	FAO=33	FDP=141	FR=.	FRO=108	FSAF=12	FSAR=21	FSRF=43	FSRR=65	FWDB=-0.0131431	FXX=0.00704176	LEN=1	MLLD=128.617	PB=0.5	PBP=1	QD=1.46637	RBI=0.0504705
chr1	109276074	109276074	G	A	0.185644	75	404	4	exonic	FNDC7	.	nonsynonymous SNV	FNDC7:NM_001144937:exon10:c.G2060A:p.G687E	.	.	.	.	.	.	.	.	0.09	T	1	D	0	D	1	D	-4.71	D	57.22	snp	FAO=74	FDP=400	FR=.	FRO=326	FSAF=49	FSAR=25	FSRF=151	FSRR=175	FWDB=0.00505328	FXX=0	LEN=1	MLLD=352.457	PB=0.5	PBP=1	QD=0.572238	RBI=0.00505918
chr1	109617561	109617561	C	T	0.286385	61	213	2	intronic	TAF13	.	.	.	.	.	.	.	.	.	.	.	.	.	.	.	.	.	.	.	.	.	119.48	snp	FAO=59	FDP=208	FR=.	FRO=149	FSAF=47	FSAR=12	FSRF=124	FSRR=25	FWDB=0.000936907	FXX=0.0234731	LEN=1	MLLD=380.087	PB=0.5	PBP=1	QD=2.29765	RBI=0.0200914
chr1	109732331	109732331	C	A	0.28254	89	315	2	intronic	KIAA1324	.	.	.	.	.	.	.	.	.	.	.	.	.	.	.	.	.	.	.	.	.	168.55	snp	FAO=89	FDP=317	FR=.	FRO=228	FSAF=40	FSAR=49	FSRF=96	FSRR=132	FWDB=0.0038406	FXX=0	LEN=1	MLLD=85.1053	PB=0.5	PBP=1	QD=2.1268	RBI=0.0337089
chr1	109737217	109737217	G	T	0.308901	177	573	2	splicing	KIAA1324	NM_020775:exon15:c.2121+1G>T,NM_001267048:exon13:c.1860+1G>T,NM_001284352:exon14:c.1815+1G>T,NM_001284353:exon8:c.1107+1G>T	.	.	.	.	.	.	.	.	.	.	.	.	.	.	.	.	1	D	.	.	348.39	snp	FAO=136	FDP=400	FR=.	FRO=264	FSAF=53	FSAR=83	FSRF=131	FSRR=133	FWDB=-0.00284605	FXX=0	LEN=1	MLLD=71.462	PB=0.5	PBP=1	QD=3.48392	RBI=0.0284344
chr1	109743560	109743560	G	A	0.23384	123	526	3	intronic	KIAA1324	.	.	.	.	.	.	.	.	.	.	.	.	.	.	.	.	.	.	.	.	.	213.38	snp	FAO=113	FDP=399	FR=.	FRO=286	FSAF=58	FSAR=55	FSRF=120	FSRR=166	FWDB=0.0895857	FXX=0.00249994	LEN=1	MLLD=49.7117	PB=0.5	PBP=1	QD=2.13916	RBI=0.119762
chr1	109793680	109793681	CG	AA	0.236842	54	228	2	exonic	CELSR2	.	nonframeshift substitution	CELSR2:NM_001408:exon1:c.979_980AA	.	.	.	.	.	.	.	.	.	.	.	.	.	.	.	.	.	.	80.67	mnp	FAO=54	FDP=226	FR=.	FRO=172	FSAF=22	FSAR=32	FSRF=84	FSRR=88	FWDB=-0.0135394	FXX=0.00877155	LEN=2	MLLD=109.342	PB=0.5	PBP=1	QD=1.42785	RBI=0.0147624
chr1	109794276	109794276	C	A	0.138504	50	361	2	exonic	CELSR2	.	synonymous SNV	CELSR2:NM_001408:exon1:c.C1575A:p.L525L	.	.	.	.	.	.	.	.	.	.	.	.	.	.	.	.	.	.	15.21	snp	FAO=50	FDP=361	FR=.	FRO=311	FSAF=33	FSAR=17	FSRF=158	FSRR=153	FWDB=0.0330864	FXX=0	LEN=1	MLLD=138.729	PB=0.5	PBP=1	QD=0.16856	RBI=0.0343797
chr1	109807842	109807842	G	A	0.17284	28	162	4	exonic	CELSR2	.	stopgain	CELSR2:NM_001408:exon13:c.G5636A:p.W1879X	.	.	.	.	.	.	.	.	1	T	.	.	.	.	1	A	.	.	21.47	snp	FAO=28	FDP=166	FR=.	FRO=138	FSAF=17	FSAR=11	FSRF=97	FSRR=41	FWDB=-0.000954546	FXX=0	LEN=1	MLLD=193.005	PB=0.5	PBP=1	QD=0.517242	RBI=0.0124282
chr1	109815541	109815541	G	A	0.270718	49	181	2	exonic	CELSR2	.	nonsynonymous SNV	CELSR2:NM_001408:exon31:c.G8230A:p.E2744K	.	.	.	.	.	.	.	.	0.22	T	0.956	P	.	.	0.962	D	-0.4	T	95.15	snp	FAO=49	FDP=181	FR=.	FRO=132	FSAF=29	FSAR=20	FSRF=78	FSRR=54	FWDB=0.031692	FXX=0.0054942	LEN=1	MLLD=67.0605	PB=0.5	PBP=1	QD=2.10277	RBI=0.066913
chr1	110032666	110032666	A	T	0.27451	70	255	2	exonic	ATXN7L2	.	nonsynonymous SNV	ATXN7L2:NM_153340:exon8:c.A1152T:p.E384D	.	.	.	.	.	.	.	.	0.31	T	0.115	B	0	D	0.664	D	1.02	T	132.58	snp	FAO=70	FDP=254	FR=.	FRO=184	FSAF=23	FSAR=47	FSRF=73	FSRR=111	FWDB=-0.0169355	FXX=0.00392141	LEN=1	MLLD=141.873	PB=0.5	PBP=1	QD=2.08785	RBI=0.0212222
chr1	110051192	110051205	GGTAGCGCAGGTTG	-	0.231884	32	138	0	exonic	AMIGO1	.	frameshift deletion	AMIGO1:NM_020703:exon2:c.330_343del:p.P110fs	.	.	.	.	.	.	.	.	.	.	.	.	.	.	.	.	.	.	50	del	.	.	.	.	.	.	.	.	.	.	LEN=14	.	.	.	.	.
chr1	110169964	110169964	G	A	0.218543	33	151	6	intronic	AMPD2	.	.	.	.	.	.	.	.	.	.	.	.	.	.	.	.	.	.	.	.	.	44.85	snp	FAO=33	FDP=151	FR=.	FRO=118	FSAF=16	FSAR=17	FSRF=60	FSRR=58	FWDB=0.00761688	FXX=0	LEN=1	MLLD=229.828	PB=0.5	PBP=1	QD=1.18806	RBI=0.0188387
chr1	110171887	110171887	G	A	0.251445	87	346	4	intronic	AMPD2	.	.	.	.	.	.	.	.	.	.	.	.	.	.	.	.	.	.	.	.	.	136.33	snp	FAO=87	FDP=346	FR=.	FRO=259	FSAF=43	FSAR=44	FSRF=125	FSRR=134	FWDB=-0.0328155	FXX=0	LEN=1	MLLD=216.851	PB=0.5	PBP=1	QD=1.57608	RBI=0.033911
chr1	110210671	110210671	G	T	0.375	6	16	3	UTR5	GSTM2	NM_001142368:c.-67G>T,NM_000848:c.-67G>T	.	.	rs625456	.	.	0.1493	.	0.19	.	.	.	.	.	.	.	.	.	.	.	.	26.14	snp	FAO=6	FDP=16	FR=.	FRO=10	FSAF=6	FSAR=0	FSRF=10	FSRR=0	FWDB=-0.000878029	FXX=0	LEN=1	MLLD=261.035	PB=0.5	PBP=1	QD=6.53501	RBI=0.000878029
chr1	110211140	110211141	TC	AT	0.243007	139	572	1	intronic	GSTM2	.	.	.	.	.	.	.	.	.	.	.	.	.	.	.	.	.	.	.	.	.	163.92	mnp	FAO=102	FDP=398	FR=.	FRO=296	FSAF=50	FSAR=52	FSRF=153	FSRR=143	FWDB=0.0101579	FXX=0.00499988	LEN=2	MLLD=275.298	PB=0.5	PBP=1	QD=1.64746	RBI=0.0135922
chr1	110211904	110211904	C	A	0.176471	27	153	1	intronic	GSTM2	.	.	.	rs367858323	.	.	0.0001	.	0.0008	.	.	.	.	.	.	.	.	.	.	.	.	22.91	snp	FAO=27	FDP=153	FR=.	FRO=126	FSAF=11	FSAR=16	FSRF=54	FSRR=72	FWDB=-0.0721254	FXX=0	LEN=1	MLLD=67.0021	PB=0.5	PBP=1	QD=0.599001	RBI=0.0893244
chr1	110257829	110257829	C	A	0.204748	69	337	2	exonic	GSTM5	.	nonsynonymous SNV	GSTM5:NM_000851:exon7:c.C534A:p.F178L	.	.	.	.	.	.	.	.	0	D	0.451	B	0	U	0.648	D	4.23	T	70.39	snp	FAO=68	FDP=331	FR=.	FRO=263	FSAF=30	FSAR=38	FSRF=144	FSRR=119	FWDB=0.00639603	FXX=0.0207094	LEN=1	MLLD=185.628	PB=0.5	PBP=1	QD=0.850634	RBI=0.0234494
chr1	110292942	110292942	G	T	0.270876	133	491	4	UTR3	EPS8L3	NM_139053:c.*71C>A,NM_024526:c.*71C>A,NM_133181:c.*71C>A	.	.	.	.	.	.	.	.	.	.	.	.	.	.	.	.	.	.	.	.	176.52	snp	FAO=104	FDP=394	FR=.	FRO=290	FSAF=50	FSAR=54	FSRF=134	FSRR=156	FWDB=0.0409439	FXX=0.0149996	LEN=1	MLLD=62.4703	PB=0.5	PBP=1	QD=1.79203	RBI=0.0527427
chr1	110301111	110301111	C	T	0.289593	64	221	3	intronic	EPS8L3	.	.	.	.	.	.	.	.	.	.	.	.	.	.	.	.	.	.	.	.	.	133.25	snp	FAO=64	FDP=221	FR=.	FRO=157	FSAF=39	FSAR=25	FSRF=100	FSRR=57	FWDB=-0.00693747	FXX=0	LEN=1	MLLD=327.506	PB=0.5	PBP=1	QD=2.41183	RBI=0.0072378
chr1	110301680	110301681	CT	AC	0.214286	51	238	2	intronic	EPS8L3	.	.	.	.	.	.	.	.	.	.	.	.	.	.	.	.	.	.	.	.	.	61.61	mnp	FAO=51	FDP=237	FR=.	FRO=186	FSAF=34	FSAR=17	FSRF=101	FSRR=85	FWDB=-0.0134132	FXX=0.0042015	LEN=2	MLLD=232.725	PB=0.5	PBP=1	QD=1.03988	RBI=0.0242073
chr1	110304272	110304272	G	A	0.283465	36	127	5	intronic	EPS8L3	.	.	.	.	.	.	.	.	.	.	.	.	.	.	.	.	.	.	.	.	.	76.95	snp	FAO=36	FDP=127	FR=.	FRO=91	FSAF=11	FSAR=25	FSRF=54	FSRR=37	FWDB=-0.00804399	FXX=0	LEN=1	MLLD=182.549	PB=0.5	PBP=1	QD=2.42368	RBI=0.0081985
chr1	110466515	110466515	G	T	0.19863	29	146	1	exonic	CSF1	.	nonsynonymous SNV	CSF1:NM_000757:exon6:c.G1272T:p.Q424H,CSF1:NM_172212:exon6:c.G1272T:p.Q424H	.	.	.	.	.	.	.	.	0.12	T	0.499	P	0.218	N	1	N	2.71	T	33.04	snp	FAO=29	FDP=146	FR=.	FRO=117	FSAF=19	FSAR=10	FSRF=77	FSRR=40	FWDB=0.0215695	FXX=0	LEN=1	MLLD=80.6142	PB=0.5	PBP=1	QD=0.905131	RBI=0.0596288
chr1	110561287	110561287	G	A	0.234286	82	350	2	intronic	AHCYL1	.	.	.	.	.	.	.	.	.	.	.	.	.	.	.	.	.	.	.	.	.	114.63	snp	FAO=83	FDP=351	FR=.	FRO=268	FSAF=31	FSAR=52	FSRF=114	FSRR=154	FWDB=0.0080505	FXX=0	LEN=1	MLLD=53.1164	PB=0.5	PBP=1	QD=1.30637	RBI=0.0250735
chr1	110582079	110582079	C	G	0.238095	65	273	1	exonic	STRIP1	.	nonsynonymous SNV	STRIP1:NM_001270768:exon5:c.C238G:p.L80V,STRIP1:NM_033088:exon5:c.C523G:p.L175V	.	.	.	.	.	.	.	.	0.11	T	0.998	D	0	D	1	D	0.44	T	94.22	snp	FAO=65	FDP=273	FR=.	FRO=208	FSAF=35	FSAR=30	FSRF=96	FSRR=112	FWDB=-0.0172318	FXX=0.0036495	LEN=1	MLLD=185.09	PB=0.5	PBP=1	QD=1.38047	RBI=0.0249266
chr1	110587656	110587656	G	A	0.313187	57	182	4	exonic	STRIP1	.	nonsynonymous SNV	STRIP1:NM_001270768:exon12:c.G1087A:p.G363R,STRIP1:NM_033088:exon12:c.G1372A:p.G458R	.	.	.	.	.	.	.	.	0.19	T	1	D	0	D	1	D	0.33	T	135.82	snp	FAO=57	FDP=182	FR=.	FRO=125	FSAF=21	FSAR=36	FSRF=45	FSRR=80	FWDB=0.0132441	FXX=0	LEN=1	MLLD=261.958	PB=0.5	PBP=1	QD=2.98514	RBI=0.0135587
chr1	110734879	110734879	C	A	0.166667	29	174	2	intronic	SLC6A17	.	.	.	.	.	.	.	.	.	.	.	.	.	.	.	.	.	.	.	.	.	21.21	snp	FAO=29	FDP=174	FR=.	FRO=145	FSAF=17	FSAR=12	FSRF=102	FSRR=43	FWDB=0.00945125	FXX=0	LEN=1	MLLD=303.836	PB=0.5	PBP=1	QD=0.487611	RBI=0.0145302
chr1	110738295	110738295	C	T	0.241096	88	365	1	exonic	SLC6A17	.	nonsynonymous SNV	SLC6A17:NM_001010898:exon10:c.C1580T:p.S527L	.	.	.	.	.	.	.	.	0	D	1	D	0	N	1	D	-1.05	T	126.58	snp	FAO=88	FDP=365	FR=.	FRO=277	FSAF=44	FSAR=44	FSRF=140	FSRR=137	FWDB=-0.0237003	FXX=0	LEN=1	MLLD=218.554	PB=0.5	PBP=1	QD=1.38715	RBI=0.0273395
chr1	110754729	110754729	G	A	0.178571	15	84	5	exonic	KCNC4	.	nonsynonymous SNV	KCNC4:NM_001039574:exon1:c.G608A:p.G203E,KCNC4:NM_004978:exon1:c.G608A:p.G203E	.	.	.	.	.	.	.	.	0.04	D	0.739	P	0.001	U	1	D	-4.36	D	17.02	snp	FAO=15	FDP=84	FR=.	FRO=69	FSAF=11	FSAR=4	FSRF=38	FSRR=31	FWDB=0.00655673	FXX=0	LEN=1	MLLD=267.388	PB=0.5	PBP=1	QD=0.810276	RBI=0.0212069
chr1	110765895	110765895	G	A	0.297101	41	138	4	exonic	KCNC4	.	nonsynonymous SNV	KCNC4:NM_001039574:exon2:c.G988A:p.G330R,KCNC4:NM_004978:exon2:c.G988A:p.G330R	.	.	.	.	.	.	.	.	0.26	T	0.998	D	0	D	1	D	-4.96	D	92.87	snp	FAO=41	FDP=138	FR=.	FRO=97	FSAF=22	FSAR=19	FSRF=64	FSRR=33	FWDB=0.0106938	FXX=0	LEN=1	MLLD=243.055	PB=0.5	PBP=1	QD=2.69198	RBI=0.0143611
chr1	110882104	110882104	G	A	0.247788	28	113	1	exonic	RBM15	.	nonsynonymous SNV	RBM15:NM_001201545:exon1:c.G77A:p.S26N,RBM15:NM_022768:exon1:c.G77A:p.S26N	.	.	.	.	.	0.0001	.	.	0.02	D	0.945	P	0	D	0.633	N	2.08	T	49.97	snp	FAO=28	FDP=113	FR=.	FRO=85	FSAF=19	FSAR=9	FSRF=42	FSRR=43	FWDB=0.0151319	FXX=0	LEN=1	MLLD=299.062	PB=0.5	PBP=1	QD=1.76897	RBI=0.0157431
chr1	110884341	110884341	G	T	0.157895	30	190	6	exonic	RBM15	.	nonsynonymous SNV	RBM15:NM_001201545:exon1:c.G2314T:p.G772W,RBM15:NM_022768:exon1:c.G2314T:p.G772W	.	.	.	.	.	.	.	.	0.02	D	0.963	D	0.067	N	0.833	N	2.15	T	18.05	snp	FAO=30	FDP=192	FR=.	FRO=162	FSAF=21	FSAR=9	FSRF=70	FSRR=92	FWDB=-0.00462702	FXX=0.0351741	LEN=1	MLLD=45.1591	PB=0.5	PBP=1	QD=0.376018	RBI=0.016596
chr1	111441752	111441752	G	A	0.203209	76	374	4	exonic	CD53	.	nonsynonymous SNV	CD53:NM_000560:exon8:c.G595A:p.G199R,CD53:NM_001040033:exon9:c.G595A:p.G199R	.	.	.	.	.	.	.	.	0	D	1	D	0	D	1	D	2.69	T	75.38	snp	FAO=76	FDP=374	FR=.	FRO=298	FSAF=34	FSAR=42	FSRF=144	FSRR=154	FWDB=0.0152593	FXX=0	LEN=1	MLLD=339.092	PB=0.5	PBP=1	QD=0.806245	RBI=0.0173181
chr1	111738482	111738482	C	A	0.295082	18	61	2	intronic	DENND2D	.	.	.	.	.	.	.	.	.	.	.	.	.	.	.	.	.	.	.	.	.	46.33	snp	FAO=18	FDP=61	FR=.	FRO=43	FSAF=17	FSAR=1	FSRF=24	FSRR=19	FWDB=0.0180722	FXX=0	LEN=1	MLLD=241.871	PB=0.5	PBP=1	QD=3.0378	RBI=0.0181862
chr1	111738541	111738541	A	T	0.19403	13	67	1	exonic	DENND2D	.	synonymous SNV	DENND2D:NM_001271833:exon6:c.T633A:p.T211T,DENND2D:NM_024901:exon6:c.T642A:p.T214T	.	.	.	.	.	.	.	.	.	.	.	.	.	.	.	.	.	.	18.55	snp	FAO=13	FDP=67	FR=.	FRO=54	FSAF=7	FSAR=6	FSRF=34	FSRR=20	FWDB=0.0180906	FXX=0	LEN=1	MLLD=67.0484	PB=0.5	PBP=1	QD=1.10772	RBI=0.0346744
chr1	111773452	111773452	C	T	0.198529	27	136	4	exonic	CHI3L2	.	synonymous SNV	CHI3L2:NM_001025197:exon2:c.C129T:p.P43P,CHI3L2:NM_004000:exon3:c.C159T:p.P53P	.	.	.	.	.	.	.	.	0	D	.	.	0.001	D	1	D	.	.	30.58	snp	FAO=28	FDP=137	FR=.	FRO=109	FSAF=6	FSAR=22	FSRF=47	FSRR=62	FWDB=-0.0156237	FXX=0	LEN=1	MLLD=37.5203	PB=0.5	PBP=1	QD=0.892751	RBI=0.048318
chr1	111773568	111773568	G	C	0.954128	104	109	1	intronic	CHI3L2	.	.	.	rs2255089	.	.	0.4392	.	0.56	.	.	.	.	.	.	.	.	.	.	.	.	986.74	snp	FAO=108	FDP=110	FR=.	FRO=2	FSAF=16	FSAR=92	FSRF=2	FSRR=0	FWDB=0.0898876	FXX=0	LEN=1	MLLD=61.8563	PB=0.5	PBP=1	QD=35.8814	RBI=0.0941245
chr1	111784090	111784090	C	T	0.246951	81	328	2	intronic	CHI3L2	.	.	.	.	.	.	.	.	.	.	.	.	.	.	.	.	.	.	.	.	.	121.26	snp	FAO=79	FDP=319	FR=.	FRO=240	FSAF=49	FSAR=30	FSRF=115	FSRR=125	FWDB=0.0220482	FXX=0.0274382	LEN=1	MLLD=61.3797	PB=0.5	PBP=1	QD=1.52047	RBI=0.0351758
chr1	111854411	111854411	C	A	0.208661	53	254	2	intronic	CHIA	.	.	.	.	.	.	.	.	.	.	.	.	.	.	.	.	.	.	.	.	.	60.43	snp	FAO=53	FDP=252	FR=.	FRO=199	FSAF=20	FSAR=33	FSRF=81	FSRR=118	FWDB=-0.0147219	FXX=0.00787371	LEN=1	MLLD=205.852	PB=0.5	PBP=1	QD=0.959171	RBI=0.0147478
chr1	111861233	111861233	C	A	0.153846	48	312	5	exonic	CHIA	.	nonsynonymous SNV	CHIA:NM_001258002:exon5:c.C365A:p.A122D,CHIA:NM_021797:exon6:c.C524A:p.A175D,CHIA:NM_001040623:exon7:c.C365A:p.A122D,CHIA:NM_001258003:exon7:c.C524A:p.A175D,CHIA:NM_001258001:exon8:c.C524A:p.A175D,CHIA:NM_001258005:exon8:c.C365A:p.A122D,CHIA:NM_001258004:exon9:c.C365A:p.A122D,CHIA:NM_201653:exon9:c.C848A:p.A283D	.	.	.	.	.	.	.	.	0.03	D	0.69	P	0	U	0.997	D	0.76	T	19.84	snp	FAO=47	FDP=315	FR=.	FRO=268	FSAF=24	FSAR=23	FSRF=123	FSRR=145	FWDB=0.0247441	FXX=0.00943367	LEN=1	MLLD=203.443	PB=0.5	PBP=1	QD=0.251884	RBI=0.0327743
chr1	111862815	111862815	C	T	0.242038	38	157	1	intronic	CHIA	.	.	.	.	.	.	.	.	.	.	.	.	.	.	.	.	.	.	.	.	.	65.01	snp	FAO=39	FDP=158	FR=.	FRO=119	FSAF=20	FSAR=19	FSRF=55	FSRR=64	FWDB=0.0155926	FXX=0	LEN=1	MLLD=150.704	PB=0.5	PBP=1	QD=1.64574	RBI=0.0158481
chr1	111957502	111957525	TCACAGACTGATGACTCACAGGGG	-	0.666667	32	48	0	exonic	OVGP1	.	nonframeshift deletion	OVGP1:NM_002557:exon11:c.1598_1621del:p.533_541del	rs201350653	.	ID=COSM150846,COSM150845;OCCURENCE=4(large_intestine),2(urinary_tract),1(haematopoietic_and_lymphoid_tissue),1(lung),1(stomach)	0.3074	.	.	.	.	.	.	.	.	.	.	.	.	.	.	50	del	.	.	.	.	.	.	.	.	.	.	LEN=24	.	.	.	.	.
chr1	111957517	111957517	T	C	0.649123	37	57	1	exonic	OVGP1	.	nonsynonymous SNV	OVGP1:NM_002557:exon11:c.A1606G:p.S536G	rs3767609	.	.	0.284	.	0.41	.	.	0.26	T	0	B	.	.	1	P	4.16	T	215.91	snp	FAO=37	FDP=57	FR=.	FRO=20	FSAF=15	FSAR=22	FSRF=16	FSRR=4	FWDB=-0.0155512	FXX=0	LEN=1	MLLD=307.3	PB=0.5	PBP=1	QD=15.1513	RBI=0.0680738
chr1	111968006	111968006	T	C	0.255	51	200	2	exonic	OVGP1	.	nonsynonymous SNV	OVGP1:NM_002557:exon4:c.A316G:p.R106G	.	.	.	.	.	.	.	.	0.1	T	0.996	D	0	D	0.879	N	3.64	T	86.98	snp	FAO=51	FDP=200	FR=.	FRO=149	FSAF=21	FSAR=30	FSRF=68	FSRR=81	FWDB=0.0217435	FXX=0	LEN=1	MLLD=52.2958	PB=0.5	PBP=1	QD=1.73967	RBI=0.0608299
chr1	112042640	112042640	G	A	0.196429	11	56	2	exonic	ADORA3	.	nonsynonymous SNV	ADORA3:NM_000677:exon2:c.C889T:p.L297F,ADORA3:NM_001302679:exon2:c.C454T:p.L152F	.	.	.	.	.	.	.	.	0.1	T	0.052	B	.	.	1	N	0.98	T	17.27	snp	FAO=11	FDP=56	FR=.	FRO=45	FSAF=7	FSAR=4	FSRF=23	FSRR=22	FWDB=0.0662038	FXX=0	LEN=1	MLLD=58.3694	PB=0.5	PBP=1	QD=1.23376	RBI=0.0663891
chr1	112305364	112305364	G	A	0.199566	92	461	3	exonic	DDX20	.	stopgain	DDX20:NM_007204:exon9:c.G1170A:p.W390X	.	.	.	.	.	.	.	.	0.47	T	.	.	0	D	1	D	.	.	81.53	snp	FAO=81	FDP=395	FR=.	FRO=314	FSAF=48	FSAR=33	FSRF=162	FSRR=152	FWDB=0.0262861	FXX=0.0124997	LEN=1	MLLD=204.838	PB=0.5	PBP=1	QD=0.825619	RBI=0.0296627
chr1	112305562	112305562	G	A	0.288136	51	177	4	exonic	DDX20	.	synonymous SNV	DDX20:NM_007204:exon10:c.G1245A:p.R415R	.	.	.	.	.	.	.	.	.	.	.	.	.	.	.	.	.	.	107.33	snp	FAO=51	FDP=177	FR=.	FRO=126	FSAF=26	FSAR=25	FSRF=78	FSRR=48	FWDB=-0.014288	FXX=0	LEN=1	MLLD=262.833	PB=0.5	PBP=1	QD=2.42544	RBI=0.0299814
chr1	112319953	112319953	C	T	0.271233	99	365	4	intronic	KCND3	.	.	.	.	.	.	.	.	.	.	.	.	.	.	.	.	.	.	.	.	.	159.7	snp	FAO=99	FDP=386	FR=.	FRO=287	FSAF=56	FSAR=43	FSRF=144	FSRR=143	FWDB=0.00669914	FXX=0.00258391	LEN=1	MLLD=338.198	PB=0.5	PBP=1	QD=1.65495	RBI=0.0353649
chr1	112525163	112525163	C	T	0.250903	139	554	2	exonic	KCND3	.	synonymous SNV	KCND3:NM_004980:exon2:c.G186A:p.P62P,KCND3:NM_172198:exon2:c.G186A:p.P62P	.	.	.	.	.	.	.	.	.	.	.	.	.	.	.	.	.	.	140.15	snp	FAO=97	FDP=400	FR=.	FRO=303	FSAF=47	FSAR=50	FSRF=135	FSRR=168	FWDB=0.0151032	FXX=0	LEN=1	MLLD=165.218	PB=0.5	PBP=1	QD=1.40154	RBI=0.0278498
chr1	112525238	112525238	C	G	0.287879	38	132	2	exonic	KCND3	.	synonymous SNV	KCND3:NM_004980:exon2:c.G111C:p.R37R,KCND3:NM_172198:exon2:c.G111C:p.R37R	.	.	.	.	.	.	.	.	.	.	.	.	.	.	.	.	.	.	84	snp	FAO=38	FDP=131	FR=.	FRO=93	FSAF=24	FSAR=14	FSRF=56	FSRR=37	FWDB=0.00647062	FXX=0.00757518	LEN=1	MLLD=56.4388	PB=0.5	PBP=1	QD=2.56476	RBI=0.0494984
chr1	112998726	112998726	C	G	0.21875	63	288	2	exonic	CTTNBP2NL	.	nonsynonymous SNV	CTTNBP2NL:NM_018704:exon6:c.C612G:p.S204R	.	.	.	.	.	.	.	.	0.38	T	0.961	D	0	D	1	D	0.91	T	66.65	snp	FAO=60	FDP=286	FR=.	FRO=226	FSAF=33	FSAR=27	FSRF=112	FSRR=114	FWDB=-0.014787	FXX=0.0137926	LEN=1	MLLD=61.3803	PB=0.5	PBP=1	QD=0.932187	RBI=0.120458
chr1	113000009	113000009	A	T	0.3125	45	144	1	exonic	CTTNBP2NL	.	nonsynonymous SNV	CTTNBP2NL:NM_018704:exon6:c.A1895T:p.E632V	.	.	.	.	.	.	.	.	0	D	0.857	P	0	D	1	D	1.66	T	109.04	snp	FAO=45	FDP=144	FR=.	FRO=99	FSAF=5	FSAR=40	FSRF=2	FSRR=97	FWDB=0.064722	FXX=0	LEN=1	MLLD=307.569	PB=0.5	PBP=1	QD=3.02874	RBI=0.0649178
chr1	113217726	113217726	C	-	0.769231	10	13	5	intronic	MOV10	.	.	.	.	.	.	.	.	.	.	.	.	.	.	.	.	.	.	.	.	.	52.71	del	FAO=13	FDP=13	FR=.	FRO=0	FSAF=8	FSAR=5	FSRF=0	FSRR=0	FWDB=0.0325498	FXX=0	LEN=1	MLLD=11.8711	PB=0.5	PBP=1	QD=16.2194	RBI=0.097848
chr1	113217766	113217766	G	A	0.266667	4	15	3	intronic	MOV10	.	.	.	.	.	.	.	.	.	.	.	.	.	.	.	.	.	.	.	.	.	22.81	snp	FAO=5	FDP=14	FR=.	FRO=9	FSAF=0	FSAR=5	FSRF=1	FSRR=8	FWDB=-0.0393954	FXX=0.124922	LEN=1	MLLD=53.2082	PB=0.5	PBP=1	QD=6.51757	RBI=0.0418423
chr1	113231791	113231791	G	A	0.155642	40	257	4	intronic	MOV10	.	.	.	.	.	.	.	.	.	.	.	.	.	.	.	.	.	.	.	.	.	21.01	snp	FAO=40	FDP=257	FR=.	FRO=217	FSAF=16	FSAR=24	FSRF=105	FSRR=112	FWDB=0.00341318	FXX=0	LEN=1	MLLD=252.567	PB=0.5	PBP=1	QD=0.327056	RBI=0.0209957
chr1	113245601	113245601	C	T	0.251152	109	434	4	intronic	RHOC	.	.	.	.	.	.	.	.	.	.	.	.	.	.	.	.	.	.	.	.	.	162.32	snp	FAO=102	FDP=400	FR=.	FRO=298	FSAF=59	FSAR=43	FSRF=156	FSRR=142	FWDB=-0.00111457	FXX=0	LEN=1	MLLD=314.46	PB=0.5	PBP=1	QD=1.62321	RBI=0.00172298
chr1	113460424	113460424	G	T	0.264706	45	170	2	exonic	SLC16A1	.	nonsynonymous SNV	SLC16A1:NM_001166496:exon4:c.C604A:p.P202T,SLC16A1:NM_003051:exon4:c.C604A:p.P202T	.	.	.	.	.	.	.	.	0.18	T	0.057	B	0.456	N	1	D	-1.42	T	83.48	snp	FAO=45	FDP=170	FR=.	FRO=125	FSAF=24	FSAR=21	FSRF=54	FSRR=71	FWDB=-0.0198367	FXX=0	LEN=1	MLLD=196.482	PB=0.5	PBP=1	QD=1.96413	RBI=0.0199292
chr1	114380302	114380302	G	A	0.279221	43	154	3	exonic	PTPN22	.	nonsynonymous SNV	PTPN22:NM_012411:exon11:c.C1555T:p.L519F,PTPN22:NM_001193431:exon13:c.C1720T:p.L574F,PTPN22:NM_015967:exon13:c.C1720T:p.L574F	.	.	.	.	.	.	.	.	0.72	T	0.028	B	0.637	N	1	N	-0.03	T	87.73	snp	FAO=43	FDP=154	FR=.	FRO=111	FSAF=22	FSAR=21	FSRF=48	FSRR=63	FWDB=0.0217327	FXX=0	LEN=1	MLLD=62.8096	PB=0.5	PBP=1	QD=2.27866	RBI=0.0703978
chr1	114399200	114399200	C	G	0.210526	44	209	1	exonic	PTPN22	.	nonsynonymous SNV	PTPN22:NM_001193431:exon6:c.G450C:p.Q150H,PTPN22:NM_012411:exon6:c.G450C:p.Q150H,PTPN22:NM_015967:exon6:c.G450C:p.Q150H	.	.	.	.	.	.	.	.	0.01	D	0.785	P	0.291	N	1	N	2.8	T	55.07	snp	FAO=45	FDP=210	FR=.	FRO=165	FSAF=24	FSAR=21	FSRF=70	FSRR=95	FWDB=-0.0308633	FXX=0.00473911	LEN=1	MLLD=169.121	PB=0.5	PBP=1	QD=1.04897	RBI=0.0401713
chr1	114443949	114443949	C	G	0.497738	220	442	1	exonic	AP4B1	.	nonsynonymous SNV	AP4B1:NM_001253852:exon4:c.G526C:p.V176L,AP4B1:NM_001253853:exon5:c.G229C:p.V77L,AP4B1:NM_006594:exon5:c.G526C:p.V176L	.	.	.	.	.	.	.	.	0.01	D	0.016	B	0	D	1	D	2.64	T	887.87	snp	FAO=204	FDP=398	FR=.	FRO=194	FSAF=111	FSAR=93	FSRF=93	FSRR=101	FWDB=0.0368526	FXX=0.00499988	LEN=1	MLLD=172.378	PB=0.5	PBP=1	QD=8.92333	RBI=0.0385838
chr1	114454239	114454239	G	A	0.247863	29	117	2	exonic	DCLRE1B	.	nonsynonymous SNV	DCLRE1B:NM_022836:exon4:c.G1025A:p.R342K	.	.	.	.	.	.	.	.	0.6	T	0.002	B	0.009	N	1	N	-0.96	T	56.63	snp	FAO=30	FDP=118	FR=.	FRO=88	FSAF=13	FSAR=17	FSRF=42	FSRR=46	FWDB=0.0539128	FXX=0.00840265	LEN=1	MLLD=50.2937	PB=0.5	PBP=1	QD=1.91967	RBI=0.102506
chr1	114483525	114483526	GA	AT	0.256055	74	289	4	exonic	HIPK1	.	nonframeshift substitution	HIPK1:NM_152696:exon2:c.520_521AT,HIPK1:NM_198268:exon2:c.520_521AT	.	.	.	.	.	.	.	.	.	.	.	.	.	.	.	.	.	.	122.78	mnp	FAO=74	FDP=288	FR=.	FRO=214	FSAF=38	FSAR=36	FSRF=122	FSRR=92	FWDB=0.0276492	FXX=0.00689631	LEN=2	MLLD=48.9723	PB=0.5	PBP=1	QD=1.70528	RBI=0.115781
chr1	114495407	114495407	G	T	0.282353	24	85	3	exonic	HIPK1	.	nonsynonymous SNV	HIPK1:NM_152696:exon3:c.G1096T:p.G366W,HIPK1:NM_198268:exon3:c.G1096T:p.G366W	.	.	.	.	.	.	.	.	0	D	1	D	0	D	1	D	1.66	T	54.42	snp	FAO=24	FDP=85	FR=.	FRO=61	FSAF=13	FSAR=11	FSRF=35	FSRR=26	FWDB=-0.046169	FXX=0	LEN=1	MLLD=54.9936	PB=0.5	PBP=1	QD=2.56074	RBI=0.0723565
chr1	114514489	114514489	G	T	0.183333	11	60	3	exonic	HIPK1	.	synonymous SNV	HIPK1:NM_181358:exon13:c.G1875T:p.G625G,HIPK1:NM_198269:exon14:c.G1935T:p.G645G,HIPK1:NM_152696:exon15:c.G3057T:p.G1019G,HIPK1:NM_198268:exon15:c.G3057T:p.G1019G	.	.	.	.	.	.	.	.	.	.	.	.	.	.	1	D	.	.	15.2	snp	FAO=11	FDP=60	FR=.	FRO=49	FSAF=7	FSAR=4	FSRF=17	FSRR=32	FWDB=-0.00795693	FXX=0	LEN=1	MLLD=175.992	PB=0.5	PBP=1	QD=1.01347	RBI=0.040672
chr1	114523935	114523935	A	T	0.260504	31	119	1	exonic	OLFML3	.	synonymous SNV	OLFML3:NM_001286353:exon3:c.A582T:p.S194S,OLFML3:NM_020190:exon3:c.A765T:p.S255S,OLFML3:NM_001286352:exon4:c.A705T:p.S235S	.	.	.	.	.	.	.	.	.	.	.	.	.	.	.	.	.	.	59.96	snp	FAO=31	FDP=118	FR=.	FRO=87	FSAF=28	FSAR=3	FSRF=77	FSRR=10	FWDB=0.0170612	FXX=0.00840265	LEN=1	MLLD=62.1228	PB=0.5	PBP=1	QD=2.03248	RBI=0.0566919
chr1	114680395	114680395	A	T	0.3	27	90	1	exonic	SYT6	.	nonsynonymous SNV	SYT6:NM_001270805:exon3:c.T538A:p.S180T,SYT6:NM_205848:exon3:c.T538A:p.S180T	.	.	.	.	.	.	.	.	0	D	1	D	0	D	1	D	-0.71	T	65.96	snp	FAO=27	FDP=90	FR=.	FRO=63	FSAF=9	FSAR=18	FSRF=30	FSRR=33	FWDB=0.0119548	FXX=0	LEN=1	MLLD=73.1653	PB=0.5	PBP=1	QD=2.93148	RBI=0.0261721
chr1	115110848	115110848	T	A	0.16568	28	169	1	exonic	BCAS2	.	nonsynonymous SNV	BCAS2:NM_005872:exon7:c.A581T:p.E194V	.	.	.	.	.	.	.	.	0.02	D	0.947	P	0	D	1	D	.	.	20.39	snp	FAO=28	FDP=169	FR=.	FRO=141	FSAF=10	FSAR=18	FSRF=54	FSRR=87	FWDB=-0.0441734	FXX=0	LEN=1	MLLD=59.6297	PB=0.5	PBP=1	QD=0.482573	RBI=0.0554837
chr1	115168228	115168228	G	T	0.22	44	200	1	exonic	DENND2C	.	nonsynonymous SNV	DENND2C:NM_198459:exon2:c.C378A:p.S126R,DENND2C:NM_001256404:exon4:c.C378A:p.S126R	.	.	.	.	.	.	.	.	0.24	T	0.121	B	0.004	N	1	N	3.72	T	57.27	snp	FAO=44	FDP=200	FR=.	FRO=156	FSAF=21	FSAR=23	FSRF=76	FSRR=80	FWDB=0.00196483	FXX=0	LEN=1	MLLD=362.934	PB=0.5	PBP=1	QD=1.14546	RBI=0.0288043
chr1	115217354	115217354	A	G	0.257895	49	190	2	intronic	AMPD1	.	.	.	.	.	.	.	.	.	.	.	.	.	.	.	.	.	.	.	.	.	87.9	snp	FAO=49	FDP=188	FR=.	FRO=139	FSAF=36	FSAR=13	FSRF=95	FSRR=44	FWDB=0.0205702	FXX=0.0105258	LEN=1	MLLD=56.3646	PB=0.5	PBP=1	QD=1.8702	RBI=0.131165
chr1	115266603	115266603	C	G	0.174699	58	332	1	exonic	CSDE1	.	nonsynonymous SNV	CSDE1:NM_001242893:exon14:c.G1681C:p.A561P,CSDE1:NM_001242892:exon15:c.G1774C:p.A592P,CSDE1:NM_007158:exon15:c.G1681C:p.A561P,CSDE1:NM_001007553:exon16:c.G1774C:p.A592P,CSDE1:NM_001130523:exon16:c.G1819C:p.A607P,CSDE1:NM_001242891:exon17:c.G1912C:p.A638P	.	.	.	.	.	.	.	.	0.36	T	0.899	P	0	D	1	D	.	.	39.15	snp	FAO=58	FDP=334	FR=.	FRO=276	FSAF=37	FSAR=21	FSRF=131	FSRR=145	FWDB=-0.0409457	FXX=0	LEN=1	MLLD=162.508	PB=0.5	PBP=1	QD=0.468883	RBI=0.0472095
chr1	115276743	115276743	A	G	0.219512	18	82	2	intronic	CSDE1	.	.	.	.	.	.	.	.	.	.	.	.	.	.	.	.	.	.	.	.	.	28.81	snp	FAO=18	FDP=82	FR=.	FRO=64	FSAF=3	FSAR=15	FSRF=30	FSRR=34	FWDB=-0.0372362	FXX=0	LEN=1	MLLD=51.6576	PB=0.5	PBP=1	QD=1.40558	RBI=0.0567141
chr1	115282429	115282429	C	T	0.231405	28	121	4	exonic	CSDE1	.	nonsynonymous SNV	CSDE1:NM_001242892:exon2:c.G83A:p.G28E,CSDE1:NM_001242893:exon2:c.G83A:p.G28E,CSDE1:NM_001007553:exon3:c.G83A:p.G28E,CSDE1:NM_007158:exon3:c.G83A:p.G28E,CSDE1:NM_001130523:exon4:c.G221A:p.G74E,CSDE1:NM_001242891:exon4:c.G221A:p.G74E	.	.	.	.	.	.	.	.	0	D	1	D	0	D	1	D	.	.	44.16	snp	FAO=28	FDP=121	FR=.	FRO=93	FSAF=12	FSAR=16	FSRF=46	FSRR=47	FWDB=0.00107328	FXX=0	LEN=1	MLLD=343.657	PB=0.5	PBP=1	QD=1.45969	RBI=0.00203416
chr1	115487005	115487005	G	A	0.218391	19	87	2	exonic	SYCP1	.	nonsynonymous SNV	SYCP1:NM_001282541:exon24:c.G1972A:p.G658R,SYCP1:NM_001282542:exon24:c.G1972A:p.G658R,SYCP1:NM_003176:exon24:c.G1972A:p.G658R	.	.	.	.	.	.	.	.	0.45	T	0	B	0.226	N	0.999	N	0.87	T	30.26	snp	FAO=19	FDP=86	FR=.	FRO=67	FSAF=9	FSAR=10	FSRF=31	FSRR=36	FWDB=-0.0152986	FXX=0.0114929	LEN=1	MLLD=313.081	PB=0.5	PBP=1	QD=1.40745	RBI=0.0154672
chr1	115537436	115537436	C	A	0.255814	33	129	1	intronic	SYCP1	.	.	.	.	.	.	.	.	.	.	.	.	.	.	.	.	.	.	.	.	.	20.31	snp	FAO=20	FDP=111	FR=.	FRO=91	FSAF=0	FSAR=20	FSRF=6	FSRR=85	FWDB=-0.0343006	FXX=0.146143	LEN=1	MLLD=114.011	PB=0.5	PBP=1	QD=0.731877	RBI=0.034321
chr1	116310948	116310948	A	T	0.230769	15	65	1	exonic	CASQ2	.	nonsynonymous SNV	CASQ2:NM_001232:exon1:c.T215A:p.L72Q	.	.	.	.	.	.	.	.	0.04	D	0.983	D	0	D	1	D	1.24	T	27.7	snp	FAO=15	FDP=65	FR=.	FRO=50	FSAF=7	FSAR=8	FSRF=25	FSRR=25	FWDB=-0.00459155	FXX=0	LEN=1	MLLD=379.607	PB=0.5	PBP=1	QD=1.70486	RBI=0.00513597
chr1	116666726	116666726	A	C	0.19898	39	196	4	exonic	MAB21L3	.	nonsynonymous SNV	MAB21L3:NM_152367:exon4:c.A229C:p.K77Q	.	.	.	.	.	.	.	.	0.56	T	0.036	B	0.144	N	1	N	3.12	T	41.46	snp	FAO=39	FDP=196	FR=.	FRO=157	FSAF=30	FSAR=9	FSRF=83	FSRR=74	FWDB=0.0046485	FXX=0	LEN=1	MLLD=183.161	PB=0.5	PBP=1	QD=0.846138	RBI=0.00666036
chr1	116932947	116932947	G	A	0.186722	45	241	2	exonic	ATP1A1	.	nonsynonymous SNV	ATP1A1:NM_000701:exon9:c.G1136A:p.G379E,ATP1A1:NM_001160233:exon9:c.G1136A:p.G379E,ATP1A1:NM_001160234:exon9:c.G1043A:p.G348E	.	.	.	.	.	.	.	.	0	D	1	D	0	D	1	D	-5.93	D	39.53	snp	FAO=45	FDP=241	FR=.	FRO=196	FSAF=25	FSAR=20	FSRF=98	FSRR=98	FWDB=0.0657763	FXX=0	LEN=1	MLLD=55.3835	PB=0.5	PBP=1	QD=0.656052	RBI=0.0675046
chr1	117156745	117156745	C	T	0.255061	126	494	2	exonic	IGSF3	.	synonymous SNV	IGSF3:NM_001542:exon3:c.G474A:p.V158V,IGSF3:NM_001007237:exon4:c.G474A:p.V158V	.	.	.	.	.	0	.	.	.	.	.	.	.	.	.	.	.	.	177.22	snp	FAO=105	FDP=399	FR=.	FRO=294	FSAF=41	FSAR=64	FSRF=134	FSRR=160	FWDB=-0.00185445	FXX=0.00249994	LEN=1	MLLD=245.801	PB=0.5	PBP=1	QD=1.77664	RBI=0.0135479
chr1	117297417	117297417	G	C	0.20339	24	118	1	exonic	CD2	.	nonsynonymous SNV	CD2:NM_001767:exon2:c.G226C:p.E76Q	.	.	.	.	.	0.0001	.	.	0.4	T	0.01	B	0	N	1	N	-0.19	T	30.36	snp	FAO=24	FDP=118	FR=.	FRO=94	FSAF=10	FSAR=14	FSRF=40	FSRR=54	FWDB=0.0265651	FXX=0	LEN=1	MLLD=77.3657	PB=0.5	PBP=1	QD=1.02899	RBI=0.0299346
chr1	117311244	117311244	C	G	0.190391	107	562	2	exonic	CD2	.	nonsynonymous SNV	CD2:NM_001767:exon5:c.C895G:p.P299A	.	.	.	.	.	.	.	.	0.35	T	0.214	B	0.058	N	1	N	0.92	T	89.29	snp	FAO=84	FDP=400	FR=.	FRO=316	FSAF=41	FSAR=43	FSRF=166	FSRR=150	FWDB=0.0407469	FXX=0	LEN=1	MLLD=56.383	PB=0.5	PBP=1	QD=0.892889	RBI=0.0754984
chr1	117560988	117560988	C	T	0.317708	61	192	3	exonic	CD101	.	nonsynonymous SNV	CD101:NM_001256106:exon6:c.C1823T:p.S608F,CD101:NM_001256109:exon6:c.C1823T:p.S608F,CD101:NM_001256111:exon6:c.C1637T:p.S546F,CD101:NM_004258:exon6:c.C1823T:p.S608F	.	.	.	.	.	.	.	.	0.04	D	0.966	D	0.812	N	1	N	-3.56	D	147.72	snp	FAO=61	FDP=192	FR=.	FRO=131	FSAF=39	FSAR=22	FSRF=63	FSRR=68	FWDB=0.0801729	FXX=0	LEN=1	MLLD=61.099	PB=0.5	PBP=1	QD=3.07748	RBI=0.0897433
chr1	117568082	117568082	C	A	0.271429	19	70	2	intronic	CD101	.	.	.	.	.	.	.	.	.	.	.	.	.	.	.	.	.	.	.	.	.	42.71	snp	FAO=19	FDP=70	FR=.	FRO=51	FSAF=18	FSAR=1	FSRF=45	FSRR=6	FWDB=-0.00690899	FXX=0	LEN=1	MLLD=62.5851	PB=0.5	PBP=1	QD=2.44057	RBI=0.0501808
chr1	117576493	117576493	C	A	0.294118	15	51	2	exonic	CD101	.	nonsynonymous SNV	CD101:NM_001256106:exon9:c.C2836A:p.P946T,CD101:NM_001256109:exon9:c.C2836A:p.P946T,CD101:NM_001256111:exon9:c.C2650A:p.P884T,CD101:NM_004258:exon9:c.C2836A:p.P946T	.	.	.	.	.	.	.	.	0.1	T	0.437	B	0.047	N	1	N	4.02	T	40.03	snp	FAO=15	FDP=51	FR=.	FRO=36	FSAF=6	FSAR=9	FSRF=17	FSRR=19	FWDB=0.0363082	FXX=0	LEN=1	MLLD=164.743	PB=0.5	PBP=1	QD=3.13925	RBI=0.0371469
chr1	117619329	117619329	C	T	0.142157	58	408	3	exonic	TTF2	.	nonsynonymous SNV	TTF2:NM_003594:exon7:c.C1457T:p.P486L	.	.	.	.	.	.	.	.	0.06	T	0.991	D	0.233	N	1	N	-2.24	D	20.2	snp	FAO=58	FDP=400	FR=.	FRO=342	FSAF=22	FSAR=36	FSRF=170	FSRR=172	FWDB=-0.0147037	FXX=0	LEN=1	MLLD=47.7986	PB=0.5	PBP=1	QD=0.201981	RBI=0.0270392
chr1	117622188	117622188	A	T	0.252632	48	190	1	splicing	TTF2	NM_003594:exon9:c.1702-2A>T	.	.	.	.	.	.	.	.	.	.	.	.	.	.	.	.	1	D	.	.	81.2	snp	FAO=48	FDP=190	FR=.	FRO=142	FSAF=27	FSAR=21	FSRF=60	FSRR=82	FWDB=-0.0122269	FXX=0	LEN=1	MLLD=279.982	PB=0.5	PBP=1	QD=1.70955	RBI=0.0123635
chr1	117635494	117635494	C	T	0.227053	47	207	1	exonic	TTF2	.	nonsynonymous SNV	TTF2:NM_003594:exon18:c.C2947T:p.L983F	.	.	.	.	.	.	.	.	0.08	T	0.912	P	0.005	N	1	D	-1.01	T	78.07	snp	FAO=51	FDP=211	FR=.	FRO=160	FSAF=26	FSAR=25	FSRF=83	FSRR=77	FWDB=-0.00424081	FXX=0	LEN=1	MLLD=202.48	PB=0.5	PBP=1	QD=1.48009	RBI=0.00587518
chr1	117635504	117635504	G	T	0.172897	37	214	2	exonic	TTF2	.	nonsynonymous SNV	TTF2:NM_003594:exon18:c.G2957T:p.G986V	.	.	.	.	.	.	.	.	0.31	T	0.015	B	0.122	N	0.877	D	-0.8	T	27.69	snp	FAO=37	FDP=214	FR=.	FRO=177	FSAF=22	FSAR=15	FSRF=86	FSRR=91	FWDB=-0.0179846	FXX=0	LEN=1	MLLD=86.8509	PB=0.5	PBP=1	QD=0.517622	RBI=0.0197483
chr1	117638069	117638069	G	A	0.224299	48	214	2	intronic	TTF2	.	.	.	.	.	.	.	.	.	.	.	.	.	.	.	.	.	.	.	.	.	64.12	snp	FAO=48	FDP=214	FR=.	FRO=166	FSAF=16	FSAR=32	FSRF=74	FSRR=92	FWDB=-0.0310539	FXX=0	LEN=1	MLLD=65.7745	PB=0.5	PBP=1	QD=1.19852	RBI=0.0341927
chr1	118534080	118534080	C	T	0.172	43	250	2	exonic	SPAG17	.	synonymous SNV	SPAG17:NM_206996:exon37:c.G5433A:p.E1811E	.	.	.	.	.	.	.	.	.	.	.	.	.	.	.	.	.	.	30.34	snp	FAO=43	FDP=250	FR=.	FRO=207	FSAF=20	FSAR=23	FSRF=80	FSRR=127	FWDB=-0.0111018	FXX=0	LEN=1	MLLD=62.6687	PB=0.5	PBP=1	QD=0.485494	RBI=0.0111169
chr1	118554851	118554851	T	A	0.269048	113	420	2	exonic	SPAG17	.	nonsynonymous SNV	SPAG17:NM_206996:exon30:c.A4432T:p.T1478S	.	.	.	.	.	.	.	.	.	.	0.004	B	0.435	N	0.851	N	2.3	T	181.06	snp	FAO=106	FDP=400	FR=.	FRO=294	FSAF=69	FSAR=37	FSRF=168	FSRR=126	FWDB=-0.0622535	FXX=0	LEN=1	MLLD=173.11	PB=0.5	PBP=1	QD=1.81061	RBI=0.0624228
chr1	118598329	118598329	T	C	0.190476	20	105	1	intronic	SPAG17	.	.	.	.	.	.	.	.	.	.	.	.	.	.	.	.	.	.	.	.	.	23.31	snp	FAO=20	FDP=105	FR=.	FRO=85	FSAF=7	FSAR=13	FSRF=34	FSRR=51	FWDB=0.0589071	FXX=0	LEN=1	MLLD=144.894	PB=0.5	PBP=1	QD=0.887836	RBI=0.0617914
chr1	118629590	118629590	C	T	0.2	54	270	3	exonic	SPAG17	.	synonymous SNV	SPAG17:NM_206996:exon11:c.G1401A:p.R467R	.	.	.	.	.	.	.	.	.	.	.	.	.	.	.	.	.	.	54.41	snp	FAO=54	FDP=270	FR=.	FRO=216	FSAF=23	FSAR=31	FSRF=101	FSRR=115	FWDB=-0.00685782	FXX=0	LEN=1	MLLD=220.577	PB=0.5	PBP=1	QD=0.806118	RBI=0.0122005
chr1	118644496	118644496	G	T	0.308057	65	211	3	exonic	SPAG17	.	synonymous SNV	SPAG17:NM_206996:exon5:c.C501A:p.P167P	.	.	.	.	.	.	.	.	.	.	.	.	.	.	.	.	.	.	154.39	snp	FAO=66	FDP=211	FR=.	FRO=145	FSAF=19	FSAR=47	FSRF=62	FSRR=83	FWDB=0.0243833	FXX=0.00471676	LEN=1	MLLD=51.1459	PB=0.5	PBP=1	QD=2.92673	RBI=0.0736554
chr1	119427615	119427615	G	A	0.189041	69	365	2	exonic	TBX15	.	synonymous SNV	TBX15:NM_152380:exon8:c.C1231T:p.L411L	.	.	.	.	.	.	.	.	.	.	.	.	.	.	.	.	.	.	54.8	snp	FAO=68	FDP=364	FR=.	FRO=296	FSAF=32	FSAR=36	FSRF=142	FSRR=154	FWDB=-0.0197026	FXX=0.00273965	LEN=1	MLLD=61.7903	PB=0.5	PBP=1	QD=0.602157	RBI=0.0478945
chr1	119964809	119964809	G	T	0.276808	111	401	2	exonic	HSD3B2	.	nonsynonymous SNV	HSD3B2:NM_000198:exon4:c.G685T:p.A229S,HSD3B2:NM_001166120:exon4:c.G685T:p.A229S	.	.	.	.	.	.	.	.	.	.	1	D	0	D	1	D	-2.91	D	205.76	snp	FAO=111	FDP=400	FR=.	FRO=289	FSAF=75	FSAR=36	FSRF=157	FSRR=132	FWDB=-0.0516597	FXX=0	LEN=1	MLLD=195.323	PB=0.5	PBP=1	QD=2.05763	RBI=0.0569143
chr1	120056607	120056607	C	T	0.180769	47	260	2	exonic	HSD3B1	.	nonsynonymous SNV	HSD3B1:NM_000862:exon4:c.C461T:p.P154L	.	.	ID=COSM1254448;OCCURENCE=1(oesophagus)	.	.	.	.	.	0.07	T	0.871	P	0.102	N	0.982	N	-2.5	D	37.39	snp	FAO=47	FDP=260	FR=.	FRO=213	FSAF=23	FSAR=24	FSRF=121	FSRR=92	FWDB=0.0136827	FXX=0	LEN=1	MLLD=185.662	PB=0.5	PBP=1	QD=0.575191	RBI=0.0141571
chr1	120279886	120279886	G	T	0.266376	61	229	5	exonic	PHGDH	.	synonymous SNV	PHGDH:NM_006623:exon8:c.G942T:p.G314G	.	.	.	.	.	.	.	.	.	.	.	.	.	.	.	.	.	.	110.28	snp	FAO=61	FDP=229	FR=.	FRO=168	FSAF=18	FSAR=43	FSRF=88	FSRR=80	FWDB=-0.00825782	FXX=0	LEN=1	MLLD=156.817	PB=0.5	PBP=1	QD=1.92624	RBI=0.0106439
chr1	120307130	120307130	T	A	0.245763	58	236	2	exonic	HMGCS2	.	nonsynonymous SNV	HMGCS2:NM_001166107:exon2:c.A224T:p.K75M,HMGCS2:NM_005518:exon2:c.A224T:p.K75M	.	.	.	.	.	.	.	.	0.01	D	0.964	D	0.002	N	0.998	D	-2.5	D	91.44	snp	FAO=58	FDP=235	FR=.	FRO=177	FSAF=20	FSAR=38	FSRF=81	FSRR=96	FWDB=-0.0851841	FXX=0.00423711	LEN=1	MLLD=166.507	PB=0.5	PBP=1	QD=1.55637	RBI=0.0915845
chr1	120311380	120311380	G	A	0.215232	65	302	3	exonic	HMGCS2	.	nonsynonymous SNV	HMGCS2:NM_001166107:exon1:c.C88T:p.P30S,HMGCS2:NM_005518:exon1:c.C88T:p.P30S	.	.	.	.	.	0	.	.	0.15	T	0	B	0.011	N	1	N	-2.3	D	76.33	snp	FAO=65	FDP=301	FR=.	FRO=236	FSAF=23	FSAR=42	FSRF=120	FSRR=116	FWDB=-0.00648814	FXX=0.00331115	LEN=1	MLLD=261.079	PB=0.5	PBP=1	QD=1.0144	RBI=0.0175575
chr1	120337153	120337153	C	T	0.185345	43	232	4	UTR3	REG4	NM_001159352:c.*88G>A,NM_032044:c.*88G>A	.	.	.	.	.	.	.	.	.	.	.	.	.	.	.	.	.	.	.	.	34.92	snp	FAO=42	FDP=231	FR=.	FRO=189	FSAF=23	FSAR=19	FSRF=97	FSRR=92	FWDB=0.00679739	FXX=0.00431016	LEN=1	MLLD=329.329	PB=0.5	PBP=1	QD=0.604732	RBI=0.0290579
chr1	120381982	120381982	C	T	0.165992	41	247	2	exonic	NBPF7	.	synonymous SNV	NBPF7:NM_001047980:exon5:c.G663A:p.E221E	.	.	.	.	.	0.0001	.	.	.	.	.	.	.	.	.	.	.	.	26.33	snp	FAO=41	FDP=247	FR=.	FRO=206	FSAF=14	FSAR=27	FSRF=129	FSRR=77	FWDB=0.0154524	FXX=0	LEN=1	MLLD=59.5457	PB=0.5	PBP=1	QD=0.426466	RBI=0.031234
chr1	120480534	120480534	C	T	0.255952	86	336	2	exonic	NOTCH2	.	nonsynonymous SNV	NOTCH2:NM_001200001:exon20:c.G3283A:p.G1095S,NOTCH2:NM_024408:exon20:c.G3283A:p.G1095S	.	.	.	.	.	.	.	.	0.02	D	1	D	0.002	U	1	D	-2.06	D	139.63	snp	FAO=86	FDP=336	FR=.	FRO=250	FSAF=36	FSAR=50	FSRF=110	FSRR=140	FWDB=-0.0532217	FXX=0.00296727	LEN=1	MLLD=256.677	PB=0.5	PBP=1	QD=1.66226	RBI=0.0532809
chr1	120510716	120510716	C	T	0.256881	112	436	2	exonic	NOTCH2	.	synonymous SNV	NOTCH2:NM_001200001:exon7:c.G1248A:p.V416V,NOTCH2:NM_024408:exon7:c.G1248A:p.V416V	rs374135765	.	.	0.0001	.	0.0002	.	.	.	.	.	.	.	.	.	.	.	.	176.31	snp	FAO=105	FDP=400	FR=.	FRO=295	FSAF=48	FSAR=57	FSRF=155	FSRR=140	FWDB=0.00840934	FXX=0	LEN=1	MLLD=73.2512	PB=0.5	PBP=1	QD=1.76308	RBI=0.0257167
chr1	143767803	143767803	G	T	0.26506	132	498	3	exonic	PPIAL4G	.	nonsynonymous SNV	PPIAL4G:NM_001123068:exon1:c.C46A:p.P16T	.	.	.	.	.	.	.	.	0.01	D	0.034	B	0	U	0.998	N	0.98	T	185.91	snp	FAO=107	FDP=400	FR=.	FRO=293	FSAF=62	FSAR=45	FSRF=169	FSRR=124	FWDB=-0.0123887	FXX=0	LEN=1	MLLD=345.958	PB=0.5	PBP=1	QD=1.8591	RBI=0.0125391
chr1	143912402	143912402	C	A	0.666667	4	6	1	UTR5	FAM72C,FAM72D	NM_001287385:c.-107G>T;NM_207418:c.-107G>T	.	.	rs587662754	.	.	.	.	0.001	.	.	.	.	.	.	.	.	.	.	.	.	24.08	snp	FAO=4	FDP=6	FR=.	FRO=2	FSAF=4	FSAR=0	FSRF=2	FSRR=0	FWDB=-0.0141253	FXX=0	LEN=1	MLLD=140.71	PB=0.5	PBP=1	QD=16.0529	RBI=0.0141253
chr1	144871782	144871782	A	G	0.397059	135	340	1	exonic	PDE4DIP	.	nonsynonymous SNV	PDE4DIP:NM_001198834:exon32:c.T5180C:p.L1727P,PDE4DIP:NM_014644:exon32:c.T5180C:p.L1727P	rs1778158	.	.	.	.	0.5	.	.	1	T	0	B	.	.	1	D	4.86	T	435.61	snp	FAO=136	FDP=341	FR=.	FRO=205	FSAF=6	FSAR=130	FSRF=100	FSRR=105	FWDB=-0.0503284	FXX=0	LEN=1	MLLD=300.307	PB=0.5	PBP=1	QD=5.10982	RBI=0.0516482
chr1	144871889	144871889	A	C	0.417417	139	333	4	intronic	NBPF20,NBPF9,PDE4DIP	.	.	.	rs1698606	.	.	.	.	0.5	.	.	.	.	.	.	.	.	.	.	.	.	482.21	snp	FAO=140	FDP=332	FR=.	FRO=192	FSAF=2	FSAR=138	FSRF=85	FSRR=107	FWDB=0.00568974	FXX=0.00300291	LEN=1	MLLD=243.208	PB=0.5	PBP=1	QD=5.80976	RBI=0.011971
chr1	144915624	144915624	G	A	0.268199	140	522	1	exonic	PDE4DIP	.	synonymous SNV	PDE4DIP:NM_001002811:exon10:c.C2290T:p.L764L,PDE4DIP:NM_001002812:exon14:c.C1801T:p.L601L,PDE4DIP:NM_001198834:exon14:c.C1801T:p.L601L,PDE4DIP:NM_014644:exon14:c.C1801T:p.L601L,PDE4DIP:NM_001198832:exon17:c.C1999T:p.L667L	rs1778112	.	.	.	.	0.5	.	.	.	.	.	.	.	.	.	.	.	.	889.51	snp	FAO=107	FDP=399	FR=.,HEALED	FRO=188	FSAF=53	FSAR=54	FSRF=93	FSRR=95	FWDB=0.039317	FXX=0.00249994	LEN=1	MLLD=199.816	PB=0.5	PBP=1	QD=8.91737	RBI=0.0398032
chr1	145015877	145015877	G	T	0.185629	310	1670	1	exonic	PDE4DIP	.	nonsynonymous SNV	PDE4DIP:NM_001198832:exon3:c.C211A:p.L71I,PDE4DIP:NM_022359:exon3:c.C424A:p.L142I	rs77741369	.	.	0.2483	.	0.34	.	.	0.14	T	0.961	D	.	.	1	D	1.19	T	43.77	snp	FAO=69	FDP=400	FR=.	FRO=331	FSAF=39	FSAR=30	FSRF=195	FSRR=136	FWDB=-0.00681669	FXX=0	LEN=1	MLLD=70.5246	PB=0.5	PBP=1	QD=0.437693	RBI=0.0383438
chr1	145039633	145039633	C	T	0.188605	192	1018	1	UTR5	PDE4DIP	NM_001198832:c.-24G>A	.	.	rs2762750	.	.	.	.	0.3	.	.	.	.	.	.	.	.	.	.	.	.	54.38	snp	FAO=73	FDP=400	FR=.	FRO=327	FSAF=35	FSAR=38	FSRF=180	FSRR=147	FWDB=-0.0123217	FXX=0	LEN=1	MLLD=171.378	PB=0.5	PBP=1	QD=0.543838	RBI=0.0468888
chr1	145109599	145109599	C	T	0.216867	54	249	2	exonic	SEC22B	.	unknown	UNKNOWN	.	.	.	.	.	.	.	.	.	.	.	.	.	.	.	.	.	.	65.78	snp	FAO=54	FDP=249	FR=.	FRO=195	FSAF=38	FSAR=16	FSRF=97	FSRR=98	FWDB=-0.00975024	FXX=0	LEN=1	MLLD=319.435	PB=0.5	PBP=1	QD=1.05667	RBI=0.0104746
chr1	145273302	145273302	A	G	0.171745	62	361	1	exonic	NOTCH2NL	.	synonymous SNV	NOTCH2NL:NM_203458:exon3:c.A156G:p.R52R	rs201646101	.	.	.	.	0.43	.	.	.	.	.	.	.	.	.	.	.	.	39.67	snp	FAO=62	FDP=361	FR=.	FRO=299	FSAF=2	FSAR=60	FSRF=11	FSRR=288	FWDB=-0.00203448	FXX=0	LEN=1	MLLD=73.7219	PB=0.5	PBP=1	QD=0.439577	RBI=0.0361305
chr1	145281408	145281408	C	T	0.144377	190	1316	3	exonic	NOTCH2NL	.	nonsynonymous SNV	NOTCH2NL:NM_203458:exon4:c.C338T:p.P113L	rs201164506	.	.	.	.	0.45	.	.	0	D	1	D	.	.	1	D	-6.6	D	15.52	snp	FAO=55	FDP=400	FR=.	FRO=345	FSAF=33	FSAR=22	FSRF=207	FSRR=138	FWDB=-0.0140888	FXX=0	LEN=1	MLLD=325.061	PB=0.5	PBP=1	QD=0.155216	RBI=0.0150544
chr1	145368518	145368518	C	T	0.146667	66	450	1	exonic	NBPF9	.	unknown	UNKNOWN	rs61813437	.	.	.	.	0	.	.	0	D	0.974	D	.	.	1	N	2.87	T	20.34	snp	FAO=58	FDP=400	FR=.	FRO=342	FSAF=13	FSAR=45	FSRF=178	FSRR=164	FWDB=-0.0385879	FXX=0	LEN=1	MLLD=66.4012	PB=0.5	PBP=1	QD=0.203417	RBI=0.0389028
chr1	145459739	145459739	C	T	0.303704	41	135	4	exonic	POLR3GL	.	nonsynonymous SNV	POLR3GL:NM_032305:exon3:c.G169A:p.G57R	.	.	.	.	.	.	.	.	0.4	T	0.918	P	0.005	N	0.914	D	.	.	97.42	snp	FAO=41	FDP=135	FR=.	FRO=94	FSAF=20	FSAR=21	FSRF=54	FSRR=40	FWDB=0.0840447	FXX=0	LEN=1	MLLD=53.7419	PB=0.5	PBP=1	QD=2.88661	RBI=0.119071
chr1	145498761	145498761	C	A	0.383333	138	360	1	exonic	LIX1L	.	nonsynonymous SNV	LIX1L:NM_153713:exon6:c.C997A:p.H333N	.	.	.	.	.	.	.	.	0.66	T	0.908	P	0	D	0.999	D	.	.	442.43	snp	FAO=142	FDP=363	FR=.	FRO=221	FSAF=64	FSAR=78	FSRF=112	FSRR=109	FWDB=-0.0193459	FXX=0.00274718	LEN=1	MLLD=185.709	PB=0.5	PBP=1	QD=4.8752	RBI=0.0193924
chr1	145560248	145560248	G	T	0.672932	179	266	2	exonic	ANKRD35	.	nonsynonymous SNV	ANKRD35:NM_001280799:exon6:c.G464T:p.R155L,ANKRD35:NM_144698:exon8:c.G734T:p.R245L	.	.	.	.	.	.	.	.	0.32	T	0.589	P	0.045	N	0.995	D	-0.35	T	1063.21	snp	FAO=180	FDP=267	FR=.	FRO=87	FSAF=82	FSAR=98	FSRF=31	FSRR=56	FWDB=-0.0196736	FXX=0	LEN=1	MLLD=82.3095	PB=0.5	PBP=1	QD=15.9283	RBI=0.0237061
chr1	145561593	145561593	-	T	0.267442	23	86	0	exonic	ANKRD35	.	frameshift insertion	ANKRD35:NM_001280799:exon8:c.1011_1012insT:p.P337fs,ANKRD35:NM_144698:exon10:c.1281_1282insT:p.P427fs	.	.	.	.	.	.	.	.	.	.	.	.	.	.	.	.	.	.	498.19	ins	FAO=87	FDP=87	FR=.	FRO=0	FSAF=34	FSAR=53	FSRF=0	FSRR=0	FWDB=0.0985938	FXX=0	LEN=1	MLLD=35.2484	PB=0.5	PBP=1	QD=22.9052	RBI=0.136365
chr1	145561763	145561763	G	T	0.336761	131	389	3	exonic	ANKRD35	.	nonsynonymous SNV	ANKRD35:NM_001280799:exon8:c.G1181T:p.G394V,ANKRD35:NM_144698:exon10:c.G1451T:p.G484V	.	.	.	.	.	.	.	.	0.08	T	0.883	P	0	D	1	N	-0.3	T	330.99	snp	FAO=131	FDP=389	FR=.	FRO=258	FSAF=77	FSAR=54	FSRF=132	FSRR=126	FWDB=0.0156809	FXX=0	LEN=1	MLLD=204.498	PB=0.5	PBP=1	QD=3.40347	RBI=0.017768
chr1	145601717	145601717	A	G	0.181319	33	182	1	intronic	NBPF10,NBPF20,POLR3C	.	.	.	.	.	.	.	.	.	.	.	.	.	.	.	.	.	.	.	.	.	29.11	snp	FAO=33	FDP=182	FR=.	FRO=149	FSAF=22	FSAR=11	FSRF=94	FSRR=55	FWDB=-0.0121403	FXX=0	LEN=1	MLLD=139.299	PB=0.5	PBP=1	QD=0.639692	RBI=0.0122458
chr1	145608107	145608108	CC	GT	0.269663	48	178	2	exonic	POLR3C	.	frameshift substitution	POLR3C:NM_001303456:exon4:c.628_628AC,POLR3C:NM_006468:exon4:c.589_589AC	.	.	.	.	.	.	.	.	.	.	.	.	.	.	.	.	.	.	91.94	mnp	FAO=48	FDP=177	FR=.	FRO=129	FSAF=39	FSAR=9	FSRF=90	FSRR=39	FWDB=0.0450846	FXX=0.00561766	LEN=2	MLLD=118.981	PB=0.5	PBP=1	QD=2.07767	RBI=0.0450847
chr1	146643538	146643538	T	A	0.333333	65	195	1	intronic	PRKAB2	.	.	.	.	.	.	.	.	.	.	.	.	.	.	.	.	.	.	.	.	.	167.78	snp	FAO=65	FDP=195	FR=.	FRO=130	FSAF=32	FSAR=33	FSRF=83	FSRR=47	FWDB=-0.0145293	FXX=0	LEN=1	MLLD=141.907	PB=0.5	PBP=1	QD=3.44162	RBI=0.0222811
chr1	147084605	147084605	A	G	0.19469	22	113	1	intronic	BCL9	.	.	.	.	.	.	.	.	.	.	.	.	.	.	.	.	.	.	.	.	.	26.33	snp	FAO=22	FDP=113	FR=.	FRO=91	FSAF=16	FSAR=6	FSRF=57	FSRR=34	FWDB=0.0569653	FXX=0	LEN=1	MLLD=114.453	PB=0.5	PBP=1	QD=0.931936	RBI=0.0583725
chr1	147095902	147095902	C	T	0.307692	28	91	3	exonic	BCL9	.	synonymous SNV	BCL9:NM_004326:exon10:c.C3423T:p.F1141F	.	.	.	.	.	.	.	.	.	.	.	.	.	.	.	.	.	.	70.61	snp	FAO=28	FDP=91	FR=.	FRO=63	FSAF=11	FSAR=17	FSRF=34	FSRR=29	FWDB=0.0707519	FXX=0	LEN=1	MLLD=44.5149	PB=0.5	PBP=1	QD=3.1039	RBI=0.102852
chr1	147380212	147380212	G	T	0.343396	91	265	1	exonic	GJA8	.	nonsynonymous SNV	GJA8:NM_005267:exon2:c.G130T:p.V44L	.	.	.	.	.	0	.	.	0	D	1	D	0	D	1	D	-5.71	D	240.4	snp	FAO=91	FDP=265	FR=.	FRO=174	FSAF=49	FSAR=42	FSRF=84	FSRR=90	FWDB=-0.0258002	FXX=0	LEN=1	MLLD=181.788	PB=0.5	PBP=1	QD=3.62869	RBI=0.026205
chr1	149882317	149882317	G	A	0.441406	113	256	3	intronic	SV2A	.	.	.	.	.	.	.	.	.	.	.	.	.	.	.	.	.	.	.	.	.	414.5	snp	FAO=113	FDP=256	FR=.	FRO=143	FSAF=52	FSAR=61	FSRF=119	FSRR=24	FWDB=0.029892	FXX=0	LEN=1	MLLD=255.536	PB=0.5	PBP=1	QD=6.47657	RBI=0.0299094
chr1	149885028	149885028	A	T	0.207547	11	53	1	exonic	SV2A	.	nonsynonymous SNV	SV2A:NM_014849:exon2:c.T365A:p.V122E	.	.	.	.	.	.	.	.	1	T	0	B	0.025	N	0.759	D	0.75	T	22.61	snp	FAO=12	FDP=54	FR=.	FRO=42	FSAF=2	FSAR=10	FSRF=14	FSRR=28	FWDB=0.106139	FXX=0	LEN=1	MLLD=230.869	PB=0.5	PBP=1	QD=1.67483	RBI=0.106515
chr1	149899131	149899131	C	T	0.277778	45	162	3	exonic	SF3B4	.	stopgain	SF3B4:NM_005850:exon2:c.G90A:p.W30X	.	.	.	.	.	.	.	.	1	T	.	.	0	D	1	A	.	.	90.7	snp	FAO=45	FDP=162	FR=.	FRO=117	FSAF=21	FSAR=24	FSRF=53	FSRR=64	FWDB=-0.0227552	FXX=0	LEN=1	MLLD=221.515	PB=0.5	PBP=1	QD=2.2395	RBI=0.0257979
chr1	149921712	149921712	G	T	0.266667	8	30	2	intronic	OTUD7B	.	.	.	.	.	.	.	.	.	.	.	.	.	.	.	.	.	.	.	.	.	22.57	snp	FAO=8	FDP=30	FR=.	FRO=22	FSAF=2	FSAR=6	FSRF=14	FSRR=8	FWDB=-0.00434515	FXX=0	LEN=1	MLLD=148.706	PB=0.5	PBP=1	QD=3.00901	RBI=0.0159232
chr1	149939153	149939153	C	T	0.201183	34	169	4	intronic	OTUD7B	.	.	.	rs371191706	.	.	.	.	.	.	.	.	.	.	.	.	.	.	.	.	.	38.3	snp	FAO=34	FDP=169	FR=.	FRO=135	FSAF=19	FSAR=15	FSRF=72	FSRR=63	FWDB=0.0342906	FXX=0	LEN=1	MLLD=202.533	PB=0.5	PBP=1	QD=0.90651	RBI=0.0350497
chr1	149939154	149939154	C	T	0.343195	58	169	4	intronic	OTUD7B	.	.	.	.	.	.	.	.	.	.	.	.	.	.	.	.	.	.	.	.	.	155.21	snp	FAO=58	FDP=169	FR=.	FRO=111	FSAF=34	FSAR=24	FSRF=57	FSRR=54	FWDB=0.0303231	FXX=0	LEN=1	MLLD=87.8799	PB=0.5	PBP=1	QD=3.67364	RBI=0.0863713
chr1	150232595	150232595	C	A	0.278912	41	147	3	intronic	CA14	.	.	.	.	.	.	.	.	.	.	.	.	.	.	.	.	.	.	.	.	.	97.86	snp	FAO=44	FDP=150	FR=.	FRO=106	FSAF=14	FSAR=30	FSRF=48	FSRR=58	FWDB=0.0705483	FXX=0.00662208	LEN=1	MLLD=42.3949	PB=0.5	PBP=1	QD=2.60947	RBI=0.0996672
chr1	150234658	150234658	G	A	0.276224	79	286	6	exonic	CA14	.	nonsynonymous SNV	CA14:NM_012113:exon4:c.G358A:p.G120R	.	.	.	.	.	.	.	.	0	D	0.999	D	0	D	1	D	-1.8	D	149.45	snp	FAO=79	FDP=285	FR=.	FRO=206	FSAF=37	FSAR=42	FSRF=84	FSRR=122	FWDB=0.0185402	FXX=0.00349638	LEN=1	MLLD=320.712	PB=0.5	PBP=1	QD=2.09759	RBI=0.0186987
chr1	150239467	150239467	C	T	0.281818	31	110	2	intronic	APH1A	.	.	.	.	.	.	.	.	.	.	.	.	.	.	.	.	.	.	.	.	.	67.28	snp	FAO=31	FDP=110	FR=.	FRO=79	FSAF=23	FSAR=8	FSRF=62	FSRR=17	FWDB=0.0269044	FXX=0	LEN=1	MLLD=79.0153	PB=0.5	PBP=1	QD=2.4466	RBI=0.0408466
chr1	150256802	150256802	T	A	0.353741	52	147	1	intronic	CIART	.	.	.	.	.	.	.	.	.	.	.	.	.	.	.	.	.	.	.	.	.	148.54	snp	FAO=52	FDP=147	FR=.	FRO=95	FSAF=29	FSAR=23	FSRF=62	FSRR=33	FWDB=-0.0479064	FXX=0	LEN=1	MLLD=89.2505	PB=0.5	PBP=1	QD=4.04176	RBI=0.0590265
chr1	150318616	150318616	A	T	0.348387	54	155	1	intronic	PRPF3	.	.	.	.	.	.	.	.	.	.	.	.	.	.	.	.	.	.	.	.	.	154.97	snp	FAO=55	FDP=156	FR=.	FRO=101	FSAF=22	FSAR=33	FSRF=50	FSRR=51	FWDB=-0.0427805	FXX=0	LEN=1	MLLD=258.603	PB=0.5	PBP=1	QD=3.97357	RBI=0.0431117
chr1	150337181	150337181	A	T	0.5	30	60	3	UTR5	RPRD2	NM_015203:c.-10A>T,NM_001297673:c.-10A>T,NM_001297674:c.-10A>T	.	.	.	.	.	.	.	.	.	.	.	.	.	.	.	.	.	.	.	.	137.14	snp	FAO=30	FDP=60	FR=.	FRO=30	FSAF=8	FSAR=22	FSRF=18	FSRR=12	FWDB=0.00540756	FXX=0	LEN=1	MLLD=223.435	PB=0.5	PBP=1	QD=9.14242	RBI=0.0105247
chr1	150484833	150484833	G	A	0.246575	18	73	2	exonic	ECM1	.	synonymous SNV	ECM1:NM_022664:exon7:c.G714A:p.E238E,ECM1:NM_001202858:exon8:c.G1170A:p.E390E,ECM1:NM_004425:exon8:c.G1089A:p.E363E	.	.	.	.	.	.	.	.	.	.	.	.	.	.	.	.	.	.	34.72	snp	FAO=18	FDP=74	FR=.	FRO=56	FSAF=3	FSAR=15	FSRF=18	FSRR=38	FWDB=0.0150097	FXX=0.0133316	LEN=1	MLLD=52.4338	PB=0.5	PBP=1	QD=1.8768	RBI=0.109566
chr1	150528757	150528757	C	T	0.233696	43	184	5	exonic	ADAMTSL4	.	synonymous SNV	ADAMTSL4:NM_019032:exon9:c.C1491T:p.P497P,ADAMTSL4:NM_025008:exon9:c.C1491T:p.P497P,ADAMTSL4:NM_001288607:exon10:c.C1560T:p.P520P,ADAMTSL4:NM_001288608:exon10:c.C1560T:p.P520P	.	.	.	.	.	.	.	.	0.06	T	.	.	.	.	1	D	.	.	61.92	snp	FAO=43	FDP=188	FR=.	FRO=145	FSAF=25	FSAR=18	FSRF=58	FSRR=87	FWDB=-0.00619416	FXX=0.00529073	LEN=1	MLLD=275.379	PB=0.5	PBP=1	QD=1.3174	RBI=0.0185917
chr1	150530476	150530476	C	T	0.225275	41	182	1	exonic	ADAMTSL4	.	nonsynonymous SNV	ADAMTSL4:NM_019032:exon14:c.C2233T:p.H745Y,ADAMTSL4:NM_025008:exon14:c.C2233T:p.H745Y,ADAMTSL4:NM_001288607:exon15:c.C2116T:p.H706Y,ADAMTSL4:NM_001288608:exon15:c.C2302T:p.H768Y	.	.	.	.	.	.	.	.	0.08	T	0.984	D	.	.	1	D	0.66	T	56.3	snp	FAO=41	FDP=183	FR=.	FRO=142	FSAF=26	FSAR=15	FSRF=97	FSRR=45	FWDB=0.0130724	FXX=0.0161282	LEN=1	MLLD=205.665	PB=0.5	PBP=1	QD=1.23067	RBI=0.0180872
chr1	150600051	150600051	T	C	0.233533	78	334	2	exonic	ENSA	.	synonymous SNV	ENSA:NM_004436:exon2:c.A75G:p.E25E,ENSA:NM_207042:exon2:c.A75G:p.E25E,ENSA:NM_207043:exon2:c.A75G:p.E25E,ENSA:NM_207044:exon2:c.A75G:p.E25E,ENSA:NM_207045:exon2:c.A63G:p.E21E,ENSA:NM_207046:exon2:c.A63G:p.E21E,ENSA:NM_207047:exon2:c.A63G:p.E21E,ENSA:NM_207168:exon2:c.A75G:p.E25E	.	.	.	.	.	.	.	.	.	.	.	.	.	.	.	.	.	.	139.93	snp	FAO=86	FDP=341	FR=.	FRO=255	FSAF=55	FSAR=31	FSRF=117	FSRR=138	FWDB=0.00278671	FXX=0.022922	LEN=1	MLLD=50.275	PB=0.5	PBP=1	QD=1.64142	RBI=0.059966
chr1	150689893	150689893	C	T	0.309278	30	97	5	intronic	HORMAD1	.	.	.	.	.	.	.	.	.	.	.	.	.	.	.	.	.	.	.	.	.	75.04	snp	FAO=30	FDP=97	FR=.	FRO=67	FSAF=12	FSAR=18	FSRF=33	FSRR=34	FWDB=0.0139237	FXX=0	LEN=1	MLLD=172.676	PB=0.5	PBP=1	QD=3.09425	RBI=0.016059
chr1	150923578	150923578	G	A	0.334783	77	230	6	intronic	SETDB1	.	.	.	.	.	.	.	.	.	.	.	.	.	.	.	.	.	.	.	.	.	199.81	snp	FAO=77	FDP=229	FR=.	FRO=152	FSAF=29	FSAR=48	FSRF=64	FSRR=88	FWDB=0.0109123	FXX=0.00434764	LEN=1	MLLD=277.163	PB=0.5	PBP=1	QD=3.49019	RBI=0.013959
chr1	150923897	150923897	G	A	0.305147	83	272	2	exonic	SETDB1	.	nonsynonymous SNV	SETDB1:NM_001145415:exon14:c.G2270A:p.G757D,SETDB1:NM_012432:exon14:c.G2270A:p.G757D	.	.	.	.	.	.	.	.	0.01	D	0.999	D	0	D	1	D	1.02	T	186.86	snp	FAO=83	FDP=270	FR=.	FRO=187	FSAF=36	FSAR=47	FSRF=100	FSRR=87	FWDB=-0.102916	FXX=0.00735267	LEN=1	MLLD=57.313	PB=0.5	PBP=1	QD=2.76824	RBI=0.108544
chr1	150955565	150955565	G	T	0.276515	73	264	3	splicing	ANXA9	.	.	.	.	.	.	.	.	.	.	.	.	.	.	.	.	.	.	.	.	.	130.54	snp	FAO=73	FDP=273	FR=.	FRO=200	FSAF=38	FSAR=35	FSRF=82	FSRR=118	FWDB=0.0263435	FXX=0.0108692	LEN=1	MLLD=54.2333	PB=0.5	PBP=1	QD=1.91266	RBI=0.12246
chr1	150959147	150959147	G	A	0.405904	110	271	5	intronic	ANXA9	.	.	.	.	.	.	.	.	0	.	.	.	.	.	.	.	.	.	.	.	.	364.38	snp	FAO=110	FDP=271	FR=.	FRO=161	FSAF=58	FSAR=52	FSRF=72	FSRR=89	FWDB=0.00059043	FXX=0	LEN=1	MLLD=324.439	PB=0.5	PBP=1	QD=5.37831	RBI=0.00548745
chr1	151019152	151019152	G	T	0.375862	109	290	2	exonic	BNIPL	.	stopgain	BNIPL:NM_001159642:exon10:c.G817T:p.G273X,BNIPL:NM_138278:exon10:c.G1063T:p.G355X	.	.	.	.	.	.	.	.	0.82	T	.	.	0.524	N	0.996	N	.	.	326.1	snp	FAO=109	FDP=290	FR=.	FRO=181	FSAF=50	FSAR=59	FSRF=117	FSRR=64	FWDB=-0.00600193	FXX=0.00343631	LEN=1	MLLD=98.8332	PB=0.5	PBP=1	QD=4.49788	RBI=0.0289281
chr1	151112519	151112519	C	A	0.388889	77	198	2	exonic	SEMA6C	.	nonsynonymous SNV	SEMA6C:NM_001178061:exon4:c.G166T:p.A56S,SEMA6C:NM_001178062:exon4:c.G166T:p.A56S,SEMA6C:NM_030913:exon4:c.G166T:p.A56S	.	.	.	.	.	.	.	.	0.38	T	0.321	B	0	D	0.758	N	1.97	T	244.11	snp	FAO=77	FDP=198	FR=.	FRO=121	FSAF=51	FSAR=26	FSRF=82	FSRR=39	FWDB=-0.0335263	FXX=0	LEN=1	MLLD=109.073	PB=0.5	PBP=1	QD=4.93151	RBI=0.106052
chr1	151137730	151137730	G	A	0.406639	98	241	1	exonic	LYSMD1	.	nonsynonymous SNV	LYSMD1:NM_212551:exon1:c.C5T:p.A2V	.	.	.	.	.	.	.	.	0.02	D	0.941	P	0	D	1	D	1.36	T	335.55	snp	FAO=100	FDP=243	FR=.	FRO=143	FSAF=44	FSAR=56	FSRF=62	FSRR=81	FWDB=0.0155926	FXX=0	LEN=1	MLLD=326.635	PB=0.5	PBP=1	QD=5.52344	RBI=0.0157193
chr1	151138729	151138729	-	T	0.345865	46	133	2	splicing	SCNM1	.	.	.	.	.	.	.	.	.	.	.	.	.	.	.	.	.	.	.	.	.	25.86	ins	FAO=47	FDP=131	FR=.	FRO=84	FSAF=13	FSAR=34	FSRF=25	FSRR=59	FWDB=-0.0109946	FXX=0.0150365	LEN=1	MLLD=21.5752	PB=0.5	PBP=1	QD=0.789743	RBI=0.0353817
chr1	151139676	151139676	G	A	0.373786	77	206	3	exonic	SCNM1,TNFAIP8L2-SCNM1	.	synonymous SNV	TNFAIP8L2-SCNM1:NM_001204848:exon4:c.G186A:p.R62R,SCNM1:NM_001204856:exon4:c.G186A:p.R62R,SCNM1:NM_024041:exon4:c.G291A:p.R97R	.	.	.	.	.	.	.	.	.	.	.	.	.	.	.	.	.	.	231.13	snp	FAO=77	FDP=206	FR=.	FRO=129	FSAF=30	FSAR=47	FSRF=40	FSRR=89	FWDB=-0.0165027	FXX=0	LEN=1	MLLD=289.419	PB=0.5	PBP=1	QD=4.488	RBI=0.017764
chr1	151263505	151263505	G	T	0.197605	33	167	2	exonic	ZNF687	.	nonsynonymous SNV	ZNF687:NM_001304764:exon9:c.G3534T:p.E1178D,ZNF687:NM_020832:exon9:c.G3534T:p.E1178D,ZNF687:NM_001304763:exon10:c.G3534T:p.E1178D	.	.	.	.	.	.	.	.	0.28	T	0.308	B	0.979	N	1	N	5.58	T	39.32	snp	FAO=34	FDP=167	FR=.	FRO=133	FSAF=20	FSAR=14	FSRF=78	FSRR=55	FWDB=0.0128985	FXX=0.00595203	LEN=1	MLLD=323.789	PB=0.5	PBP=1	QD=0.941778	RBI=0.0157371
chr1	151337038	151337038	C	G	0.229452	67	292	1	exonic	SELENBP1	.	nonsynonymous SNV	SELENBP1:NM_001258288:exon11:c.G1214C:p.S405T,SELENBP1:NM_001258289:exon12:c.G1526C:p.S509T,SELENBP1:NM_003944:exon12:c.G1400C:p.S467T	.	.	.	.	.	.	.	.	1	T	0.003	B	0	N	0.647	N	.	.	89.73	snp	FAO=67	FDP=292	FR=.	FRO=225	FSAF=39	FSAR=28	FSRF=121	FSRR=104	FWDB=-0.0186999	FXX=0.00341285	LEN=1	MLLD=179.462	PB=0.5	PBP=1	QD=1.22922	RBI=0.0489326
chr1	151748910	151748910	C	G	0.25641	30	117	1	intronic	TDRKH	.	.	.	.	.	.	.	.	.	.	.	.	.	.	.	.	.	.	.	.	.	55.9	snp	FAO=30	FDP=117	FR=.	FRO=87	FSAF=13	FSAR=17	FSRF=44	FSRR=43	FWDB=-0.0190595	FXX=0	LEN=1	MLLD=194.465	PB=0.5	PBP=1	QD=1.91105	RBI=0.0195118
chr1	151798444	151798444	C	T	0.270833	13	48	3	UTR5	RORC	NM_001001523:c.-32G>A	.	.	.	.	.	.	.	.	.	.	.	.	.	.	.	.	.	.	.	.	31.88	snp	FAO=13	FDP=48	FR=.	FRO=35	FSAF=5	FSAR=8	FSRF=26	FSRR=9	FWDB=0.00640981	FXX=0	LEN=1	MLLD=289.74	PB=0.5	PBP=1	QD=2.65641	RBI=0.0130623
chr1	152185790	152185790	T	C	1	68	68	1	exonic	HRNR	.	nonsynonymous SNV	HRNR:NM_001009931:exon3:c.A8315G:p.H2772R	rs76102381	.	.	.	.	0.68	.	.	0.36	T	0	B	.	.	1	P	4.78	T	652.03	snp	FAO=68	FDP=68	FR=.	FRO=0	FSAF=4	FSAR=64	FSRF=0	FSRR=0	FWDB=-0.107744	FXX=0	LEN=1	MLLD=308.541	PB=0.5	PBP=1	QD=38.3546	RBI=0.108923
chr1	152185792	152185792	G	A	1	68	68	2	exonic	HRNR	.	synonymous SNV	HRNR:NM_001009931:exon3:c.C8313T:p.S2771S	rs74493243	.	.	.	.	0.68	.	.	.	.	.	.	.	.	.	.	.	.	652.03	snp	FAO=68	FDP=68	FR=.	FRO=0	FSAF=4	FSAR=64	FSRF=0	FSRR=0	FWDB=0.0640371	FXX=0	LEN=1	MLLD=71.9471	PB=0.5	PBP=1	QD=38.3548	RBI=0.0736289
chr1	152185796	152185796	A	G	1	67	67	2	exonic	HRNR	.	nonsynonymous SNV	HRNR:NM_001009931:exon3:c.T8309C:p.L2770P	rs41266118	.	.	.	.	0.68	.	.	0.36	T	0	B	.	.	1	P	4.6	T	652.03	snp	FAO=68	FDP=68	FR=.	FRO=0	FSAF=4	FSAR=64	FSRF=0	FSRR=0	FWDB=-0.0391035	FXX=0	LEN=1	MLLD=79.6514	PB=0.5	PBP=1	QD=38.3549	RBI=0.0391328
chr1	152192293	152192293	C	T	1	6	6	3	exonic	HRNR	.	synonymous SNV	HRNR:NM_001009931:exon3:c.G1812A:p.S604S	rs7520375	.	.	0.8261	.	0.83	.	.	.	.	.	.	.	.	.	.	.	.	49.53	snp	FAO=6	FDP=6	FR=.	FRO=0	FSAF=2	FSAR=4	FSRF=0	FSRR=0	FWDB=-0.02288	FXX=0	LEN=1	MLLD=249.443	PB=0.5	PBP=1	QD=33.022	RBI=0.0365356
chr1	152285961	152285961	A	G	0.276786	31	112	2	exonic	FLG	.	synonymous SNV	FLG:NM_002016:exon3:c.T1401C:p.S467S	.	.	.	.	.	.	.	.	.	.	.	.	.	.	.	.	.	.	65.57	snp	FAO=31	FDP=112	FR=.	FRO=81	FSAF=23	FSAR=8	FSRF=61	FSRR=20	FWDB=-0.0133335	FXX=0	LEN=1	MLLD=62.9375	PB=0.5	PBP=1	QD=2.34185	RBI=0.041297
chr1	152382064	152382064	G	A	0.304	38	125	4	UTR3	CRNN	NM_016190:c.*6C>T	.	.	.	.	.	.	.	0	.	.	.	.	.	.	.	.	.	.	.	.	91.04	snp	FAO=38	FDP=124	FR=.	FRO=86	FSAF=33	FSAR=5	FSRF=58	FSRR=28	FWDB=0.0202119	FXX=0.00799936	LEN=1	MLLD=254.01	PB=0.5	PBP=1	QD=2.93686	RBI=0.0270363
chr1	152538397	152538397	G	A	0.25	31	124	2	UTR3	LCE3E	NM_178435:c.*9C>T	.	.	.	.	.	.	.	.	.	.	.	.	.	.	.	.	.	.	.	.	55.06	snp	FAO=31	FDP=124	FR=.	FRO=93	FSAF=11	FSAR=20	FSRF=44	FSRR=49	FWDB=0.0858902	FXX=0	LEN=1	MLLD=58.2576	PB=0.5	PBP=1	QD=1.77617	RBI=0.0893277
chr1	152681680	152681680	-	AGCTCTGGGGGCTGCTGT	0.6	36	60	1	exonic	LCE4A	.	nonframeshift insertion	LCE4A:NM_178356:exon1:c.129_130insAGCTCTGGGGGCTGCTGT:p.S43delinsSSSGGCC	rs11269814	.	ID=COSM1334217;OCCURENCE=14(large_intestine),1(breast)	.	.	0.98	.	.	.	.	.	.	.	.	.	.	.	.	134.08	ins	FAO=43	FDP=59	FR=.	FRO=16	FSAF=31	FSAR=12	FSRF=14	FSRR=2	FWDB=0.00771792	FXX=0.0166639	LEN=18	MLLD=266.021	PB=0.5	PBP=1	QD=9.0903	RBI=0.0431074
chr1	152692224	152692224	G	T	0.911765	93	102	2	exonic	C1orf68	.	nonsynonymous SNV	C1orf68:NM_001024679:exon1:c.G227T:p.R76M	.	.	.	.	.	.	.	.	0.07	T	0.167	B	0.032	N	1	N	1.91	T	943.41	snp	FAO=103	FDP=103	FR=.	FRO=0	FSAF=101	FSAR=2	FSRF=0	FSRR=0	FWDB=0.231286	FXX=0.00961446	LEN=1	MLLD=38.6459	PB=0.5	PBP=1	QD=36.6372	RBI=0.23979
chr1	152749149	152749149	C	A	0.272727	24	88	1	exonic	LCE1F	.	nonsynonymous SNV	LCE1F:NM_178354:exon1:c.C302A:p.A101E	.	.	.	.	.	.	.	.	0	D	0.005	B	0.541	N	1	N	4.04	T	51.59	snp	FAO=24	FDP=88	FR=.	FRO=64	FSAF=2	FSAR=22	FSRF=10	FSRR=54	FWDB=-0.0599663	FXX=0	LEN=1	MLLD=200.576	PB=0.5	PBP=1	QD=2.34495	RBI=0.0620445
chr1	152749152	152749152	G	T	0.272727	24	88	3	exonic	LCE1F	.	nonsynonymous SNV	LCE1F:NM_178354:exon1:c.G305T:p.G102V	.	.	.	.	.	.	.	.	0	D	0.961	D	0.003	N	1	D	3.62	T	51.59	snp	FAO=24	FDP=88	FR=.	FRO=64	FSAF=2	FSAR=22	FSRF=10	FSRR=54	FWDB=-0.0481778	FXX=0	LEN=1	MLLD=144.146	PB=0.5	PBP=1	QD=2.3449	RBI=0.0502975
chr1	152816189	152816189	A	T	0.314121	109	347	2	exonic	LCE6A	.	nonsynonymous SNV	LCE6A:NM_001128600:exon2:c.A193T:p.S65C	.	.	.	.	.	.	.	.	0.07	T	0.99	D	.	.	1	N	.	.	251.37	snp	FAO=109	FDP=345	FR=.	FRO=236	FSAF=59	FSAR=50	FSRF=112	FSRR=124	FWDB=0.000931999	FXX=0.00576352	LEN=1	MLLD=214.147	PB=0.5	PBP=1	QD=2.91449	RBI=0.0457095
chr1	152957887	152957887	G	A	#VALUE!	5;2	12	2;2	exonic	SPRR1A	.	nonsynonymous SNV	SPRR1A:NM_001199828:exon2:c.G181A:p.V61I,SPRR1A:NM_005987:exon2:c.G181A:p.V61I	rs1611764	.	.	0.5435	.	0.66	.	.	0.12	T	0.828	P	0.817	N	1	P	2.48	T	98.91	snp;mnp	FAO=9,2	FDP=11	FR=.	FRO=0	FSAF=4,2	FSAR=5,0	FSRF=0	FSRR=0	FWDB=0.0675839,-0.00761228	FXX=0.0832639	LEN=1,2	MLLD=104.01,85.237	PB=0.5,0.5	PBP=1,1	QD=35.9664	RBI=0.0753755,0.0588397
chr1	152957887	152957888	GT	CA	#VALUE!	5;2	12	2;2	exonic	SPRR1A	.	nonframeshift substitution	SPRR1A:NM_001199828:exon2:c.181_182CA,SPRR1A:NM_005987:exon2:c.181_182CA	.	.	.	.	.	.	.	.	.	.	.	.	.	.	.	.	.	.	98.91	snp;mnp	FAO=9,2	FDP=11	FR=.	FRO=0	FSAF=4,2	FSAR=5,0	FSRF=0	FSRR=0	FWDB=0.0675839,-0.00761228	FXX=0.0832639	LEN=1,2	MLLD=104.01,85.237	PB=0.5,0.5	PBP=1,1	QD=35.9664	RBI=0.0753755,0.0588397
chr1	152975610	152975610	G	A	0.301887	80	265	2	exonic	SPRR3	.	synonymous SNV	SPRR3:NM_001097589:exon2:c.G114A:p.K38K,SPRR3:NM_005416:exon3:c.G114A:p.K38K	.	.	.	.	.	.	.	.	.	.	.	.	.	.	.	.	.	.	175.76	snp	FAO=80	FDP=264	FR=.	FRO=184	FSAF=47	FSAR=33	FSRF=96	FSRR=88	FWDB=-0.0367664	FXX=0.00377344	LEN=1	MLLD=55.0187	PB=0.5	PBP=1	QD=2.663	RBI=0.0391717
chr1	152975829	152975830	AC	CG	#VALUE!	13;8	22	2;2	exonic	SPRR3	.	nonframeshift substitution	SPRR3:NM_001097589:exon2:c.333_334CG,SPRR3:NM_005416:exon3:c.333_334CG	.	.	.	.	.	.	.	.	.	.	.	.	.	.	.	.	.	.	189.14	mnp;snp	FAO=15,6	FDP=21	FR=.	FRO=0	FSAF=0,0	FSAR=15,6	FSRF=0	FSRR=0	FWDB=0,0	FXX=0.0454339	LEN=2,1	MLLD=160.371,143.431	PB=0.5,0.5	PBP=1,1	QD=36.0274	RBI=0.0424211,0.00954591
chr1	152975829	152975829	A	G	#VALUE!	13;8	22	2;2	exonic	SPRR3	.	synonymous SNV	SPRR3:NM_001097589:exon2:c.A333G:p.E111E,SPRR3:NM_005416:exon3:c.A333G:p.E111E	rs1970328	.	.	0.5434	.	0.67	.	.	.	.	.	.	.	.	.	.	.	.	189.14	mnp;snp	FAO=15,6	FDP=21	FR=.	FRO=0	FSAF=0,0	FSAR=15,6	FSRF=0	FSRR=0	FWDB=0,0	FXX=0.0454339	LEN=2,1	MLLD=160.371,143.431	PB=0.5,0.5	PBP=1,1	QD=36.0274	RBI=0.0424211,0.00954591
chr1	153004855	153004855	C	T	0.228261	21	92	4	exonic	SPRR1B	.	nonsynonymous SNV	SPRR1B:NM_003125:exon2:c.C34T:p.P12S	.	.	.	.	.	.	.	.	0.16	T	0.008	B	.	.	1	N	2.71	T	34.61	snp	FAO=21	FDP=92	FR=.	FRO=71	FSAF=18	FSAR=3	FSRF=57	FSRR=14	FWDB=-0.00274818	FXX=0	LEN=1	MLLD=297.387	PB=0.5	PBP=1	QD=1.50499	RBI=0.00775226
chr1	153005004	153005004	T	A	0.439024	18	41	2	exonic	SPRR1B	.	synonymous SNV	SPRR1B:NM_003125:exon2:c.T183A:p.V61V	.	.	.	.	.	.	.	.	.	.	.	.	.	.	.	.	.	.	45.18	snp	FAO=16	FDP=41	FR=.	FRO=25	FSAF=0	FSAR=16	FSRF=0	FSRR=25	FWDB=0	FXX=0	LEN=1	MLLD=30.5286	PB=0.5	PBP=1	QD=4.40741	RBI=0.0396554
chr1	153234376	153234376	T	G	0.242291	110	454	1	UTR3	LOR	NM_000427:c.*12T>G	.	.	.	.	.	.	.	.	.	.	0	D	.	.	.	.	1	N	.	.	162.89	snp	FAO=102	FDP=400	FR=.	FRO=298	FSAF=52	FSAR=50	FSRF=133	FSRR=165	FWDB=-0.0219869	FXX=0	LEN=1	MLLD=75.9614	PB=0.5	PBP=1	QD=1.62893	RBI=0.0254569
chr1	153412475	153412475	C	T	0.427083	41	96	3	UTR5	S100A7L2	NM_001045479:c.-50G>A	.	.	.	.	.	.	.	.	.	.	.	.	.	.	.	.	.	.	.	.	151.22	snp	FAO=41	FDP=96	FR=.	FRO=55	FSAF=20	FSAR=21	FSRF=26	FSRR=29	FWDB=0.00259746	FXX=0	LEN=1	MLLD=330.171	PB=0.5	PBP=1	QD=6.30075	RBI=0.0218219
chr1	153603103	153603103	G	T	0.223404	63	282	1	exonic	S100A1	.	stopgain	S100A1:NM_006271:exon2:c.G106T:p.E36X	.	.	.	.	.	.	.	.	0.21	T	.	.	0.001	D	1	D	.	.	80.15	snp	FAO=63	FDP=282	FR=.	FRO=219	FSAF=27	FSAR=36	FSRF=76	FSRR=143	FWDB=0.0284675	FXX=0.00353344	LEN=1	MLLD=264.181	PB=0.5	PBP=1	QD=1.13687	RBI=0.028472
chr1	153659643	153659643	C	A	0.236111	85	360	2	intronic	NPR1	.	.	.	.	.	.	.	.	.	.	.	.	.	.	.	.	.	.	.	.	.	118.28	snp	FAO=85	FDP=359	FR=.	FRO=274	FSAF=41	FSAR=44	FSRF=129	FSRR=145	FWDB=0.00997818	FXX=0.0027777	LEN=1	MLLD=381.739	PB=0.5	PBP=1	QD=1.31783	RBI=0.0168801
chr1	153661741	153661741	A	G	0.30303	40	132	1	exonic	NPR1	.	nonsynonymous SNV	NPR1:NM_000906:exon17:c.A2642G:p.D881G	.	.	.	.	.	.	.	.	0	D	1	D	0	D	1	D	-2.71	D	91.57	snp	FAO=40	FDP=134	FR=.	FRO=94	FSAF=14	FSAR=26	FSRF=46	FSRR=48	FWDB=-0.0791745	FXX=0	LEN=1	MLLD=60.8286	PB=0.5	PBP=1	QD=2.73334	RBI=0.0901558
chr1	153665496	153665496	C	T	0.398268	92	231	5	intronic	NPR1	.	.	.	.	.	.	.	.	.	.	.	.	.	.	.	.	.	.	.	.	.	299.42	snp	FAO=92	FDP=231	FR=.	FRO=139	FSAF=60	FSAR=32	FSRF=107	FSRR=32	FWDB=-0.00163202	FXX=0	LEN=1	MLLD=328.553	PB=0.5	PBP=1	QD=5.18473	RBI=0.0380663
chr1	153913837	153913837	C	A	0.204545	63	308	2	intronic	DENND4B	.	.	.	.	.	.	.	.	.	.	.	.	.	.	.	.	.	.	.	.	.	65.29	snp	FAO=63	FDP=308	FR=.	FRO=245	FSAF=37	FSAR=26	FSRF=153	FSRR=92	FWDB=0.0105602	FXX=0	LEN=1	MLLD=240.65	PB=0.5	PBP=1	QD=0.847942	RBI=0.0180261
chr1	153923832	153923832	A	G	0.411765	7	17	3	exonic	CRTC2	.	synonymous SNV	CRTC2:NM_181715:exon11:c.T1308C:p.S436S	.	.	.	.	.	.	.	.	.	.	.	.	.	.	.	.	.	.	31.29	snp	FAO=7	FDP=17	FR=.	FRO=10	FSAF=7	FSAR=0	FSRF=10	FSRR=0	FWDB=0.00335635	FXX=0	LEN=1	MLLD=30.5009	PB=0.5	PBP=1	QD=7.36341	RBI=0.00335635
chr1	153932399	153932399	C	A	0.464286	13	28	3	UTR3	SLC39A1	NM_001271958:c.*175G>T,NM_001271957:c.*175G>T,NM_001271961:c.*668G>T,NM_001271959:c.*175G>T,NM_001271960:c.*175G>T,NM_014437:c.*175G>T	.	.	.	.	.	.	.	.	.	.	.	.	.	.	.	.	.	.	.	.	59.04	snp	FAO=13	FDP=28	FR=.	FRO=15	FSAF=6	FSAR=7	FSRF=7	FSRR=8	FWDB=-0.0028684	FXX=0	LEN=1	MLLD=265.425	PB=0.5	PBP=1	QD=8.43469	RBI=0.0205835
chr1	153932401	153932401	A	C	0.464286	13	28	1	UTR3	SLC39A1	NM_001271958:c.*173T>G,NM_001271957:c.*173T>G,NM_001271961:c.*666T>G,NM_001271959:c.*173T>G,NM_001271960:c.*173T>G,NM_014437:c.*173T>G	.	.	.	.	.	.	.	.	.	.	.	.	.	.	.	.	.	.	.	.	59.04	snp	FAO=13	FDP=28	FR=.	FRO=15	FSAF=6	FSAR=7	FSRF=7	FSRR=8	FWDB=0.0151784	FXX=0	LEN=1	MLLD=281.422	PB=0.5	PBP=1	QD=8.43468	RBI=0.0359215
chr1	153965422	153965422	A	G	0.319588	62	194	1	intronic	NUP210L	.	.	.	.	.	.	.	.	.	.	.	.	.	.	.	.	.	.	.	.	.	160.46	snp	FAO=64	FDP=196	FR=.	FRO=132	FSAF=23	FSAR=41	FSRF=67	FSRR=65	FWDB=-0.0155189	FXX=0	LEN=1	MLLD=214.289	PB=0.5	PBP=1	QD=3.27472	RBI=0.0424753
chr1	154218858	154218858	A	T	0.312139	54	173	1	intronic	UBAP2L	.	.	.	.	.	.	.	.	.	.	.	.	.	.	.	.	.	.	.	.	.	128.41	snp	FAO=54	FDP=173	FR=.	FRO=119	FSAF=24	FSAR=30	FSRF=67	FSRR=52	FWDB=0.0452972	FXX=0	LEN=1	MLLD=69.2616	PB=0.5	PBP=1	QD=2.96907	RBI=0.0522892
chr1	154315228	154315228	C	A	0.227273	15	66	2	intronic	ATP8B2	.	.	.	.	.	.	.	.	.	.	.	.	.	.	.	.	.	.	.	.	.	25.61	snp	FAO=15	FDP=68	FR=.	FRO=53	FSAF=4	FSAR=11	FSRF=26	FSRR=27	FWDB=-0.0140707	FXX=0	LEN=1	MLLD=76.6363	PB=0.5	PBP=1	QD=1.50674	RBI=0.0855434
chr1	154315519	154315519	G	A	0.320175	73	228	4	intronic	ATP8B2	.	.	.	.	.	.	.	.	.	.	.	.	.	.	.	.	.	.	.	.	.	176.1	snp	FAO=73	FDP=228	FR=.	FRO=155	FSAF=30	FSAR=43	FSRF=79	FSRR=76	FWDB=0.0188966	FXX=0	LEN=1	MLLD=169.186	PB=0.5	PBP=1	QD=3.0894	RBI=0.0243462
chr1	154316833	154316833	G	T	0.246667	37	150	3	intronic	ATP8B2	.	.	.	.	.	.	.	.	.	.	.	.	.	.	.	.	.	.	.	.	.	62.21	snp	FAO=37	FDP=150	FR=.	FRO=113	FSAF=20	FSAR=17	FSRF=50	FSRR=63	FWDB=0.0286332	FXX=0	LEN=1	MLLD=58.6727	PB=0.5	PBP=1	QD=1.65903	RBI=0.0378332
chr1	154316926	154316926	G	A	0.236111	51	216	2	exonic	ATP8B2	.	synonymous SNV	ATP8B2:NM_020452:exon20:c.G2190A:p.E730E	.	.	.	.	.	.	.	.	.	.	.	.	.	.	.	.	.	.	74.95	snp	FAO=51	FDP=216	FR=.	FRO=165	FSAF=20	FSAR=31	FSRF=74	FSRR=91	FWDB=0.0155854	FXX=0	LEN=1	MLLD=66.1752	PB=0.5	PBP=1	QD=1.38795	RBI=0.0426918
chr1	154317070	154317070	C	A	0.262443	58	221	4	intronic	ATP8B2	.	.	.	.	.	.	.	.	.	.	.	.	.	.	.	.	.	.	.	.	.	102.79	snp	FAO=58	FDP=221	FR=.	FRO=163	FSAF=23	FSAR=35	FSRF=66	FSRR=97	FWDB=0.10198	FXX=0	LEN=1	MLLD=55.6652	PB=0.5	PBP=1	QD=1.86038	RBI=0.102644
chr1	154317916	154317916	G	C	0.27957	52	186	2	exonic	ATP8B2	.	nonsynonymous SNV	ATP8B2:NM_020452:exon23:c.G2688C:p.W896C	.	.	.	.	.	.	.	.	0	D	1	D	0	N	1	D	-0.63	T	102.55	snp	FAO=51	FDP=182	FR=.	FRO=131	FSAF=19	FSAR=32	FSRF=75	FSRR=56	FWDB=-0.00967706	FXX=0.0215042	LEN=1	MLLD=235.825	PB=0.5	PBP=1	QD=2.2538	RBI=0.0100192
chr1	154456705	154456705	A	T	0.414286	29	70	1	exonic	SHE	.	nonsynonymous SNV	SHE:NM_001010846:exon6:c.T1408A:p.Y470N	.	.	.	.	.	.	.	.	0.02	D	0.959	D	0	D	0.979	D	1.44	T	109.25	snp	FAO=29	FDP=69	FR=.	FRO=40	FSAF=17	FSAR=12	FSRF=22	FSRR=18	FWDB=0.00737334	FXX=0.0142837	LEN=1	MLLD=188.312	PB=0.5	PBP=1	QD=6.3331	RBI=0.0239637
chr1	154479720	154479720	C	T	0.376344	105	279	2	exonic	TDRD10	.	synonymous SNV	TDRD10:NM_001098475:exon3:c.C6T:p.S2S,TDRD10:NM_182499:exon3:c.C6T:p.S2S	.	.	.	.	.	.	.	.	.	.	.	.	.	.	.	.	.	.	314.31	snp	FAO=105	FDP=279	FR=.	FRO=174	FSAF=59	FSAR=46	FSRF=106	FSRR=68	FWDB=-0.0384973	FXX=0	LEN=1	MLLD=57.3669	PB=0.5	PBP=1	QD=4.5062	RBI=0.0611697
chr1	154517428	154517428	G	A	0.369565	51	138	1	intronic	TDRD10	.	.	.	.	.	.	.	.	.	.	.	.	.	.	.	.	.	.	.	.	.	176.07	snp	FAO=54	FDP=138	FR=.	FRO=84	FSAF=24	FSAR=30	FSRF=42	FSRR=42	FWDB=-0.00208171	FXX=0	LEN=1	MLLD=68.4222	PB=0.5	PBP=1	QD=5.10357	RBI=0.0104722
chr1	154574442	154574442	-	A	#VALUE!	10;9	26	0;3	exonic	ADAR	.	stopgain	ADAR:NM_001111:exon2:c.675_676insT:p.S226_L227delinsX,ADAR:NM_015840:exon2:c.675_676insT:p.S226_L227delinsX,ADAR:NM_015841:exon2:c.675_676insT:p.S226_L227delinsX	.	.	.	.	.	.	.	.	.	.	.	.	.	.	.	.	.	.	228.75	ins;mnp	FAO=18,8	FDP=26	FR=.	FRO=0	FSAF=0,0	FSAR=18,8	FSRF=0	FSRR=0	FWDB=0,0	FXX=0	LEN=1,3	MLLD=24.3938,17.5556	PB=0.5,0.5	PBP=1,1	QD=35.1927	RBI=0.324779,0.233039
chr1	154574440	154574442	ACT	CTA	#VALUE!	10;9	26	0;3	exonic	ADAR	.	nonframeshift substitution	ADAR:NM_001111:exon2:c.676_678TAG,ADAR:NM_015840:exon2:c.676_678TAG,ADAR:NM_015841:exon2:c.676_678TAG	.	.	.	.	.	.	.	.	.	.	.	.	.	.	.	.	.	.	228.75	ins;mnp	FAO=18,8	FDP=26	FR=.	FRO=0	FSAF=0,0	FSAR=18,8	FSRF=0	FSRR=0	FWDB=0,0	FXX=0	LEN=1,3	MLLD=24.3938,17.5556	PB=0.5,0.5	PBP=1,1	QD=35.1927	RBI=0.324779,0.233039
chr1	154575006	154575006	T	A	0.311475	76	244	1	exonic	ADAR	.	nonsynonymous SNV	ADAR:NM_001111:exon2:c.A112T:p.S38C,ADAR:NM_015840:exon2:c.A112T:p.S38C,ADAR:NM_015841:exon2:c.A112T:p.S38C	.	.	.	.	.	.	.	.	0.05	D	0.133	B	0.007	N	1	N	2.58	T	189.08	snp	FAO=78	FDP=242	FR=.	FRO=164	FSAF=27	FSAR=51	FSRF=75	FSRR=89	FWDB=-0.0161163	FXX=0.0162595	LEN=1	MLLD=58.5395	PB=0.5	PBP=1	QD=3.12533	RBI=0.0191801
chr1	154705614	154705614	A	C	0.344538	41	119	1	exonic	KCNN3	.	nonsynonymous SNV	KCNN3:NM_002249:exon4:c.T1455G:p.H485Q,KCNN3:NM_170782:exon4:c.T540G:p.H180Q,KCNN3:NM_001204087:exon5:c.T1500G:p.H500Q	.	.	.	.	.	.	.	.	0	D	0.997	D	0	D	0.999	D	1.83	T	115.53	snp	FAO=41	FDP=119	FR=.	FRO=78	FSAF=14	FSAR=27	FSRF=22	FSRR=56	FWDB=-0.00213181	FXX=0	LEN=1	MLLD=206.17	PB=0.5	PBP=1	QD=3.88351	RBI=0.00405977
chr1	154705630	154705630	G	A	0.344538	41	119	3	intronic	KCNN3	.	.	.	.	.	.	.	.	.	.	.	.	.	.	.	.	.	.	.	.	.	115.53	snp	FAO=41	FDP=119	FR=.	FRO=78	FSAF=14	FSAR=27	FSRF=22	FSRR=56	FWDB=-0.00902875	FXX=0	LEN=1	MLLD=326.573	PB=0.5	PBP=1	QD=3.8835	RBI=0.0125896
chr1	154841910	154841910	G	A	0.353846	46	130	2	exonic	KCNN3	.	synonymous SNV	KCNN3:NM_001204087:exon1:c.C531T:p.S177S,KCNN3:NM_002249:exon1:c.C531T:p.S177S	.	.	.	.	.	0	.	.	.	.	.	.	.	.	.	.	.	.	138.93	snp	FAO=47	FDP=131	FR=.	FRO=84	FSAF=25	FSAR=22	FSRF=34	FSRR=50	FWDB=0.0745751	FXX=0	LEN=1	MLLD=58.9587	PB=0.5	PBP=1	QD=4.24225	RBI=0.0947783
chr1	154923691	154923691	G	T	0.210526	16	76	2	intronic	PBXIP1	.	.	.	.	.	.	.	.	.	.	.	.	.	.	.	.	.	.	.	.	.	24.62	snp	FAO=16	FDP=76	FR=.	FRO=60	FSAF=10	FSAR=6	FSRF=46	FSRR=14	FWDB=0.0263601	FXX=0	LEN=1	MLLD=56.4751	PB=0.5	PBP=1	QD=1.29568	RBI=0.0306788
chr1	154940604	154940604	C	A	0.254197	106	417	1	intronic	SHC1	.	.	.	.	.	.	.	.	.	.	.	.	.	.	.	.	.	.	.	.	.	153.35	snp	FAO=100	FDP=400	FR=.	FRO=300	FSAF=54	FSAR=46	FSRF=164	FSRR=136	FWDB=-0.00989158	FXX=0	LEN=1	MLLD=223.292	PB=0.5	PBP=1	QD=1.53352	RBI=0.0168182
chr1	154987933	154987933	G	T	0.402597	31	77	3	exonic	ZBTB7B	.	nonsynonymous SNV	ZBTB7B:NM_001256455:exon2:c.G797T:p.G266V,ZBTB7B:NM_001252406:exon4:c.G899T:p.G300V	.	.	.	.	.	.	.	.	0.08	T	0.068	B	0.057	N	1	D	2.95	T	109.05	snp	FAO=31	FDP=77	FR=.	FRO=46	FSAF=9	FSAR=22	FSRF=25	FSRR=21	FWDB=-0.0211077	FXX=0	LEN=1	MLLD=57.3919	PB=0.5	PBP=1	QD=5.66509	RBI=0.0746825
chr1	155146313	155146313	C	T	0.394366	28	71	3	UTR5	TRIM46	NM_001256599:c.-1555C>T,NM_001282378:c.-2104C>T,NM_001256600:c.-781C>T,NM_001282379:c.-130C>T,NM_025058:c.-130C>T	.	.	.	.	.	.	.	.	.	.	.	.	.	.	.	.	.	.	.	.	98.18	snp	FAO=28	FDP=71	FR=.	FRO=43	FSAF=23	FSAR=5	FSRF=30	FSRR=13	FWDB=-0.00908901	FXX=0	LEN=1	MLLD=238.837	PB=0.5	PBP=1	QD=5.53153	RBI=0.00928449
chr1	155170982	155170982	C	T	0.282313	83	294	3	exonic	THBS3	.	stopgain	THBS3:NM_001252608:exon10:c.G983A:p.W328X,THBS3:NM_001252607:exon11:c.G1316A:p.W439X,THBS3:NM_007112:exon12:c.G1343A:p.W448X	.	.	.	.	.	.	.	.	1	T	.	.	0	D	1	A	.	.	161.62	snp	FAO=83	FDP=294	FR=.	FRO=211	FSAF=39	FSAR=44	FSRF=83	FSRR=128	FWDB=0.0203543	FXX=0	LEN=1	MLLD=105.428	PB=0.5	PBP=1	QD=2.19887	RBI=0.0306492
chr1	155172123	155172123	C	G	0.261538	17	65	2	exonic	THBS3	.	nonsynonymous SNV	THBS3:NM_001252608:exon7:c.G667C:p.A223P,THBS3:NM_001252607:exon8:c.G1000C:p.A334P,THBS3:NM_007112:exon9:c.G1027C:p.A343P	.	.	.	.	.	.	.	.	1	T	0.004	B	0	D	1	D	1.66	T	33	snp	FAO=16	FDP=64	FR=.	FRO=48	FSAF=8	FSAR=8	FSRF=23	FSRR=25	FWDB=-0.0150999	FXX=0.0153822	LEN=1	MLLD=56.7548	PB=0.5	PBP=1	QD=2.06265	RBI=0.0156891
chr1	155173032	155173032	C	T	0.404762	34	84	3	exonic	THBS3	.	synonymous SNV	THBS3:NM_001252608:exon4:c.G378A:p.R126R,THBS3:NM_001252607:exon5:c.G711A:p.R237R,THBS3:NM_007112:exon6:c.G738A:p.R246R	.	.	.	.	.	.	.	.	.	.	.	.	.	.	.	.	.	.	119.43	snp	FAO=34	FDP=84	FR=.	FRO=50	FSAF=25	FSAR=9	FSRF=27	FSRR=23	FWDB=-0.012399	FXX=0	LEN=1	MLLD=277.507	PB=0.5	PBP=1	QD=5.68733	RBI=0.027163
chr1	155254967	155254967	G	A	0.4	96	240	2	exonic	HCN3	.	synonymous SNV	HCN3:NM_020897:exon5:c.G1101A:p.V367V	.	.	.	.	.	.	.	.	.	.	.	.	.	.	.	.	.	.	311.97	snp	FAO=96	FDP=241	FR=.	FRO=145	FSAF=60	FSAR=36	FSRF=102	FSRR=43	FWDB=0.0227836	FXX=0	LEN=1	MLLD=121.712	PB=0.5	PBP=1	QD=5.17787	RBI=0.0351685
chr1	155257706	155257706	G	A	0.368421	56	152	2	exonic	HCN3	.	nonsynonymous SNV	HCN3:NM_020897:exon8:c.G1777A:p.G593R	.	.	.	.	.	.	.	.	0.61	T	0.901	P	0	D	0.956	D	-0.98	T	168.71	snp	FAO=56	FDP=152	FR=.	FRO=96	FSAF=20	FSAR=36	FSRF=42	FSRR=54	FWDB=-0.00367095	FXX=0	LEN=1	MLLD=64.4741	PB=0.5	PBP=1	QD=4.43963	RBI=0.0141227
chr1	155582306	155582306	G	A	0.354767	160	451	3	exonic	MSTO1	.	nonsynonymous SNV	MSTO1:NM_001256532:exon9:c.G911A:p.G304E,MSTO1:NM_001256533:exon9:c.G911A:p.G304E,MSTO1:NM_018116:exon9:c.G911A:p.G304E	.	.	.	.	.	.	.	.	1	T	1	D	0	D	0.999	N	-0.29	T	355.09	snp	FAO=137	FDP=400	FR=.	FRO=263	FSAF=75	FSAR=62	FSRF=107	FSRR=156	FWDB=-0.0274361	FXX=0	LEN=1	MLLD=247.596	PB=0.5	PBP=1	QD=3.55085	RBI=0.0274362
chr1	155646538	155646538	C	T	0.350694	101	288	2	splicing	YY1AP1	NM_139118:exon5:c.324-1G>A,NM_001198900:exon4:c.93-1G>A,NM_001198903:exon4:c.540-1G>A,NM_001198904:exon4:c.540-1G>A,NM_001198901:exon4:c.126-1G>A,NM_139119:exon5:c.126-1G>A,NM_001198899:exon2:c.93-1G>A,NM_001198906:exon5:c.324-1G>A,NM_001198905:exon5:c.126-1G>A,NM_001198902:exon4:c.126-1G>A,NM_018253:exon6:c.93-1G>A	.	.	.	.	.	.	.	.	.	.	.	.	.	.	.	.	1	D	.	.	273.85	snp	FAO=101	FDP=288	FR=.	FRO=187	FSAF=55	FSAR=46	FSRF=116	FSRR=71	FWDB=-0.059948	FXX=0	LEN=1	MLLD=51.1442	PB=0.5	PBP=1	QD=3.80342	RBI=0.0600236
chr1	155723068	155723068	C	T	0.304545	67	220	2	exonic	GON4L	.	synonymous SNV	GON4L:NM_001282856:exon29:c.G5769A:p.E1923E,GON4L:NM_001282858:exon29:c.G5769A:p.E1923E,GON4L:NM_001282860:exon29:c.G5769A:p.E1923E	.	.	.	.	.	.	.	.	.	.	.	.	.	.	.	.	.	.	150.77	snp	FAO=67	FDP=220	FR=.	FRO=153	FSAF=37	FSAR=30	FSRF=77	FSRR=76	FWDB=-0.00358055	FXX=0	LEN=1	MLLD=58.1656	PB=0.5	PBP=1	QD=2.74123	RBI=0.00558214
chr1	155927617	155927617	C	T	0.166667	19	114	2	exonic	ARHGEF2	.	synonymous SNV	ARHGEF2:NM_001162383:exon13:c.G1602A:p.Q534Q,ARHGEF2:NM_001162384:exon13:c.G1599A:p.Q533Q,ARHGEF2:NM_004723:exon13:c.G1518A:p.Q506Q	.	.	.	.	.	.	.	.	.	.	.	.	.	.	.	.	.	.	16.5	snp	FAO=19	FDP=114	FR=.	FRO=95	FSAF=0	FSAR=19	FSRF=1	FSRR=94	FWDB=-0.0198926	FXX=0	LEN=1	MLLD=75.9879	PB=0.5	PBP=1	QD=0.578806	RBI=0.0233512
chr1	155935399	155935399	C	T	0.326531	32	98	4	intronic	ARHGEF2	.	.	.	.	.	.	.	.	.	.	.	.	.	.	.	.	.	.	.	.	.	85.82	snp	FAO=32	FDP=98	FR=.	FRO=66	FSAF=22	FSAR=10	FSRF=38	FSRR=28	FWDB=-0.0232204	FXX=0	LEN=1	MLLD=308.228	PB=0.5	PBP=1	QD=3.503	RBI=0.0237105
chr1	156127939	156127939	G	A	0.390244	16	41	5	intronic	SEMA4A	.	.	.	.	.	.	.	.	.	.	.	.	.	.	.	.	.	.	.	.	.	59.81	snp	FAO=16	FDP=41	FR=.	FRO=25	FSAF=3	FSAR=13	FSRF=9	FSRR=16	FWDB=-0.0180287	FXX=0	LEN=1	MLLD=177.121	PB=0.5	PBP=1	QD=5.83491	RBI=0.0194095
chr1	156236134	156236134	C	T	0.159836	39	244	2	exonic	SMG5	.	synonymous SNV	SMG5:NM_015327:exon12:c.G1293A:p.E431E	.	.	.	.	.	.	.	.	.	.	.	.	.	.	.	.	.	.	22.64	snp	FAO=39	FDP=244	FR=.	FRO=205	FSAF=23	FSAR=16	FSRF=118	FSRR=87	FWDB=0.00913607	FXX=0	LEN=1	MLLD=64.5279	PB=0.5	PBP=1	QD=0.371132	RBI=0.0428637
chr1	156268426	156268426	C	T	0.410448	165	402	2	UTR3	VHLL	NM_001004319:c.*135G>A	.	.	.	.	.	.	.	.	.	.	.	.	.	.	.	.	.	.	.	.	551.22	snp	FAO=165	FDP=400	FR=.	FRO=235	FSAF=111	FSAR=54	FSRF=126	FSRR=109	FWDB=0.0317554	FXX=0	LEN=1	MLLD=65.4514	PB=0.5	PBP=1	QD=5.51221	RBI=0.0997786
chr1	156351811	156351811	G	T	0.341463	14	41	2	intronic	RHBG	.	.	.	.	.	.	.	.	.	.	.	.	.	.	.	.	.	.	.	.	.	45.9	snp	FAO=14	FDP=41	FR=.	FRO=27	FSAF=10	FSAR=4	FSRF=17	FSRR=10	FWDB=-0.050081	FXX=0	LEN=1	MLLD=64.4689	PB=0.5	PBP=1	QD=4.47848	RBI=0.0510979
chr1	156438639	156438639	G	A	0.365854	15	41	2	exonic	MEF2D	.	nonsynonymous SNV	MEF2D:NM_001271629:exon9:c.C1159T:p.P387S,MEF2D:NM_005920:exon10:c.C1180T:p.P394S	.	.	.	.	.	.	.	.	0.74	T	0.049	B	0.954	N	0.966	N	0.98	T	53.21	snp	FAO=15	FDP=41	FR=.	FRO=26	FSAF=15	FSAR=0	FSRF=21	FSRR=5	FWDB=0.0186719	FXX=0	LEN=1	MLLD=107.899	PB=0.653846	PBP=0.048	QD=5.19147	RBI=0.165678
chr1	156452993	156452993	G	T	0.242105	46	190	1	intronic	MEF2D	.	.	.	.	.	.	.	.	.	.	.	.	.	.	.	.	.	.	.	.	.	84.39	snp	FAO=49	FDP=193	FR=.	FRO=144	FSAF=20	FSAR=29	FSRF=63	FSRR=81	FWDB=0.0473358	FXX=0.00515437	LEN=1	MLLD=64.1488	PB=0.5	PBP=1	QD=1.74896	RBI=0.169161
chr1	156496274	156496274	T	C	0.453846	59	130	1	UTR3	IQGAP3	NM_178229:c.*4A>G	.	.	.	.	.	.	.	.	.	.	.	.	.	.	.	.	.	.	.	.	242.24	snp	FAO=61	FDP=132	FR=.	FRO=71	FSAF=37	FSAR=24	FSRF=37	FSRR=34	FWDB=0.0017801	FXX=0	LEN=1	MLLD=248.708	PB=0.5	PBP=1	QD=7.3406	RBI=0.0041282
chr1	156530736	156530736	C	T	0.354167	34	96	2	exonic	IQGAP3	.	synonymous SNV	IQGAP3:NM_178229:exon11:c.G1119A:p.Q373Q	.	.	.	.	.	.	.	.	.	.	.	.	.	.	.	.	.	.	100.9	snp	FAO=34	FDP=96	FR=.	FRO=62	FSAF=15	FSAR=19	FSRF=37	FSRR=25	FWDB=-0.0269278	FXX=0	LEN=1	MLLD=61.1147	PB=0.5	PBP=1	QD=4.20415	RBI=0.0269462
chr1	156551091	156551091	G	A	0.356115	99	278	5	intronic	TTC24	.	.	.	.	.	.	.	.	.	.	.	.	.	.	.	.	.	.	.	.	.	274.71	snp	FAO=99	FDP=278	FR=.	FRO=179	FSAF=50	FSAR=49	FSRF=87	FSRR=92	FWDB=0.0070103	FXX=0	LEN=1	MLLD=234.2	PB=0.5	PBP=1	QD=3.95265	RBI=0.00897531
chr1	156552210	156552210	G	T	0.348039	71	204	2	exonic	TTC24	.	nonsynonymous SNV	TTC24:NM_001105669:exon3:c.G894T:p.K298N	.	.	.	.	.	.	.	.	0.06	T	0.988	D	0.023	N	0.978	N	-3.76	D	194.04	snp	FAO=71	FDP=204	FR=.	FRO=133	FSAF=31	FSAR=40	FSRF=61	FSRR=72	FWDB=0.0131824	FXX=0	LEN=1	MLLD=277.521	PB=0.5	PBP=1	QD=3.80469	RBI=0.019929
chr1	156552776	156552776	G	T	0.243697	29	119	4	intronic	TTC24	.	.	.	.	.	.	.	.	.	.	.	.	.	.	.	.	.	.	.	.	.	49.84	snp	FAO=29	FDP=119	FR=.	FRO=90	FSAF=16	FSAR=13	FSRF=45	FSRR=45	FWDB=-0.0545999	FXX=0	LEN=1	MLLD=47.8907	PB=0.5	PBP=1	QD=1.67543	RBI=0.0632582
chr1	156554950	156554950	G	C	0.433735	36	83	2	exonic	TTC24	.	nonsynonymous SNV	TTC24:NM_001105669:exon8:c.G1383C:p.E461D	.	.	.	.	.	.	.	.	0.57	T	0.888	P	0.832	N	1	N	1.66	T	148.82	snp	FAO=38	FDP=85	FR=.	FRO=47	FSAF=16	FSAR=22	FSRF=23	FSRR=24	FWDB=0.038445	FXX=0	LEN=1	MLLD=50.4959	PB=0.5	PBP=1	QD=7.00337	RBI=0.088981
chr1	156555801	156555801	C	T	0.314516	117	372	3	exonic	TTC24	.	nonsynonymous SNV	TTC24:NM_001105669:exon10:c.C1631T:p.P544L	.	.	.	.	.	.	.	.	.	.	0.015	B	0.641	N	1	N	0.51	T	267.33	snp	FAO=117	FDP=372	FR=.	FRO=255	FSAF=58	FSAR=59	FSRF=124	FSRR=131	FWDB=-0.0154173	FXX=0	LEN=1	MLLD=64.0689	PB=0.5	PBP=1	QD=2.87447	RBI=0.0205464
chr1	156571265	156571265	C	A	0.35	35	100	3	UTR5	GPATCH4	NM_015590:c.-34G>T,NM_182679:c.-2427G>T	.	.	.	.	.	.	.	.	.	.	.	.	.	.	.	.	.	.	.	.	102.69	snp	FAO=35	FDP=100	FR=.	FRO=65	FSAF=20	FSAR=15	FSRF=37	FSRR=28	FWDB=-0.0067884	FXX=0	LEN=1	MLLD=329.421	PB=0.5	PBP=1	QD=4.10772	RBI=0.0118672
chr1	156646844	156646844	C	A	0.293651	37	126	2	exonic	NES	.	nonsynonymous SNV	NES:NM_006617:exon1:c.G213T:p.W71C	.	.	.	.	.	.	.	.	0.11	T	1	D	.	.	1	D	-2.39	D	83.27	snp	FAO=37	FDP=126	FR=.	FRO=89	FSAF=26	FSAR=11	FSRF=39	FSRR=50	FWDB=0.0335408	FXX=0	LEN=1	MLLD=92.6064	PB=0.5	PBP=1	QD=2.6435	RBI=0.048969
chr1	156670388	156670388	C	T	0.347134	109	314	3	exonic	CRABP2	.	synonymous SNV	CRABP2:NM_001878:exon3:c.G312A:p.E104E,CRABP2:NM_001199723:exon4:c.G312A:p.E104E	.	.	.	.	.	.	.	.	.	.	.	.	.	.	.	.	.	.	290.06	snp	FAO=109	FDP=314	FR=.	FRO=205	FSAF=64	FSAR=45	FSRF=127	FSRR=78	FWDB=0.00159212	FXX=0	LEN=1	MLLD=57.076	PB=0.5	PBP=1	QD=3.69499	RBI=0.0168703
chr1	156703274	156703274	C	G	0.280702	48	171	1	exonic	RRNAD1	.	nonsynonymous SNV	RRNAD1:NM_001142560:exon5:c.C598G:p.L200V,RRNAD1:NM_015997:exon5:c.C598G:p.L200V	.	.	.	.	.	.	.	.	0.56	T	0.998	D	0.012	N	1	D	0.99	T	97.71	snp	FAO=48	FDP=171	FR=.	FRO=123	FSAF=29	FSAR=19	FSRF=83	FSRR=40	FWDB=-0.00860965	FXX=0	LEN=1	MLLD=63.3052	PB=0.5	PBP=1	QD=2.2857	RBI=0.0716894
chr1	156815619	156815619	C	T	0.4	84	210	1	intronic	INSRR,NTRK1	.	.	.	.	.	.	.	.	.	.	.	.	.	.	.	.	.	.	.	.	.	277.71	snp	FAO=84	FDP=209	FR=.	FRO=125	FSAF=42	FSAR=42	FSRF=52	FSRR=73	FWDB=0.0234553	FXX=0.00476168	LEN=1	MLLD=101.433	PB=0.5	PBP=1	QD=5.31502	RBI=0.0299989
chr1	156819310	156819310	G	A	0.6	27	45	4	intronic	INSRR,NTRK1	.	.	.	.	.	.	.	.	.	.	.	.	.	.	.	.	.	.	.	.	.	149.69	snp	FAO=27	FDP=44	FR=.	FRO=17	FSAF=21	FSAR=6	FSRF=15	FSRR=2	FWDB=-0.00890464	FXX=0.0222173	LEN=1	MLLD=289.751	PB=0.5	PBP=1	QD=13.6081	RBI=0.0150333
chr1	156821535	156821535	C	G	0.257353	35	136	2	exonic	INSRR	.	nonsynonymous SNV	INSRR:NM_014215:exon4:c.G987C:p.K329N	.	.	.	.	.	.	.	.	0.17	T	0.983	D	0.147	N	1	N	-1.85	D	67.39	snp	FAO=35	FDP=132	FR=.	FRO=97	FSAF=15	FSAR=20	FSRF=44	FSRR=53	FWDB=-0.0134868	FXX=0.0294096	LEN=1	MLLD=299.273	PB=0.5	PBP=1	QD=2.04208	RBI=0.0184623
chr1	156821823	156821823	G	A	0.348315	124	356	2	exonic	INSRR	.	synonymous SNV	INSRR:NM_014215:exon3:c.C798T:p.T266T	.	.	.	.	.	.	.	.	.	.	.	.	.	.	.	.	.	.	340.04	snp	FAO=126	FDP=358	FR=.	FRO=232	FSAF=63	FSAR=63	FSRF=78	FSRR=154	FWDB=0.0317636	FXX=0.00278544	LEN=1	MLLD=58.0068	PB=0.5	PBP=1	QD=3.79932	RBI=0.0320754
chr1	156830892	156830892	C	T	0.326613	81	248	3	exonic	NTRK1	.	synonymous SNV	NTRK1:NM_001012331:exon1:c.C166T:p.L56L,NTRK1:NM_002529:exon1:c.C166T:p.L56L	.	.	.	.	.	.	.	.	.	.	.	.	.	.	.	.	.	.	196.44	snp	FAO=80	FDP=246	FR=.	FRO=166	FSAF=53	FSAR=27	FSRF=93	FSRR=73	FWDB=-0.0217403	FXX=0.00806419	LEN=1	MLLD=53.9454	PB=0.5	PBP=1	QD=3.19411	RBI=0.091223
chr1	156834115	156834115	G	A	0.309859	22	71	1	intronic	NTRK1	.	.	.	.	.	.	.	.	.	.	.	.	.	.	.	.	.	.	.	.	.	64.42	snp	FAO=23	FDP=71	FR=.	FRO=48	FSAF=11	FSAR=12	FSRF=25	FSRR=23	FWDB=-0.000707986	FXX=0.013887	LEN=1	MLLD=225.185	PB=0.5	PBP=1	QD=3.62902	RBI=0.00726209
chr1	156845935	156845935	G	A	0.269841	34	126	3	exonic	NTRK1	.	nonsynonymous SNV	NTRK1:NM_001012331:exon12:c.G1547A:p.G516E,NTRK1:NM_001007792:exon13:c.G1457A:p.G486E,NTRK1:NM_002529:exon13:c.G1565A:p.G522E	.	.	.	.	.	.	.	.	0	D	1	D	0	D	1	D	-3.6	D	67.65	snp	FAO=34	FDP=126	FR=.	FRO=92	FSAF=34	FSAR=0	FSRF=86	FSRR=6	FWDB=0.0109795	FXX=0	LEN=1	MLLD=250.776	PB=0.5	PBP=1	QD=2.14762	RBI=0.0166472
chr1	156879900	156879900	G	A	0.357143	20	56	3	exonic	PEAR1	.	nonsynonymous SNV	PEAR1:NM_001080471:exon13:c.G1678A:p.G560S	.	.	.	.	.	.	.	.	0.02	D	1	D	0	D	1	D	-0.62	T	64.06	snp	FAO=20	FDP=56	FR=.	FRO=36	FSAF=17	FSAR=3	FSRF=23	FSRR=13	FWDB=0.0297839	FXX=0	LEN=1	MLLD=305.278	PB=0.5	PBP=1	QD=4.57595	RBI=0.0307056
chr1	156884338	156884338	C	A	0.2	28	140	2	intronic	PEAR1	.	.	.	.	.	.	.	.	.	.	.	.	.	.	.	.	.	.	.	.	.	32.74	snp	FAO=28	FDP=140	FR=.	FRO=112	FSAF=0	FSAR=28	FSRF=10	FSRR=102	FWDB=-0.0368804	FXX=0	LEN=1	MLLD=309.206	PB=0.5	PBP=1	QD=0.935342	RBI=0.0406367
chr1	156893808	156893808	G	A	0.393443	24	61	2	exonic	LRRC71	.	synonymous SNV	LRRC71:NM_144702:exon2:c.G228A:p.T76T	.	.	.	.	.	.	.	.	.	.	.	.	.	.	.	.	.	.	85.45	snp	FAO=24	FDP=61	FR=.	FRO=37	FSAF=2	FSAR=22	FSRF=2	FSRR=35	FWDB=-0.00419094	FXX=0	LEN=1	MLLD=89.3322	PB=0.5	PBP=1	QD=5.60359	RBI=0.0209695
chr1	156897480	156897480	G	C	0.281818	31	110	1	intronic	LRRC71	.	.	.	.	.	.	.	.	.	.	.	.	.	.	.	.	.	.	.	.	.	67.36	snp	FAO=31	FDP=110	FR=.	FRO=79	FSAF=21	FSAR=10	FSRF=44	FSRR=35	FWDB=-0.0255161	FXX=0	LEN=1	MLLD=276.135	PB=0.5	PBP=1	QD=2.44934	RBI=0.0364308
chr1	156911695	156911695	C	A	0.180617	41	227	2	exonic	ARHGEF11	.	nonsynonymous SNV	ARHGEF11:NM_014784:exon33:c.G3293T:p.G1098V,ARHGEF11:NM_198236:exon34:c.G3413T:p.G1138V	.	.	.	.	.	.	.	.	0.34	T	0.007	B	0.031	N	1	N	-0.09	T	36.02	snp	FAO=42	FDP=228	FR=.	FRO=186	FSAF=15	FSAR=27	FSRF=77	FSRR=109	FWDB=0.0282676	FXX=0	LEN=1	MLLD=49.503	PB=0.5	PBP=1	QD=0.631907	RBI=0.0375029
chr1	156914957	156914957	C	G	0.315789	42	133	3	exonic	ARHGEF11	.	nonsynonymous SNV	ARHGEF11:NM_014784:exon29:c.G2725C:p.A909P,ARHGEF11:NM_198236:exon30:c.G2845C:p.A949P	.	.	.	.	.	.	.	.	0	D	0.999	D	0	D	1	D	-1.14	T	28.75	snp	FAO=34	FDP=136	FR=.	FRO=102	FSAF=34	FSAR=0	FSRF=96	FSRR=6	FWDB=-0.121107	FXX=0	LEN=1	MLLD=17.704	PB=0.5	PBP=1	QD=0.845736	RBI=0.1368
chr1	156916648	156916648	C	A	0.335165	61	182	2	intronic	ARHGEF11	.	.	.	.	.	.	.	.	.	.	.	.	.	.	.	.	.	.	.	.	.	159.73	snp	FAO=61	FDP=182	FR=.	FRO=121	FSAF=38	FSAR=23	FSRF=65	FSRR=56	FWDB=0.0227242	FXX=0	LEN=1	MLLD=54.7803	PB=0.5	PBP=1	QD=3.51051	RBI=0.0266415
chr1	156937918	156937918	T	A	0.333333	93	279	1	splicing	ARHGEF11	NM_014784:exon10:c.706-2A>T,NM_198236:exon11:c.826-2A>T	.	.	.	.	ID=COSM309252;OCCURENCE=1(lung)	.	.	.	.	.	.	.	.	.	.	.	1	D	.	.	236.44	snp	FAO=93	FDP=278	FR=.	FRO=185	FSAF=48	FSAR=45	FSRF=83	FSRR=102	FWDB=-0.00733133	FXX=0.0035841	LEN=1	MLLD=172.769	PB=0.5	PBP=1	QD=3.40204	RBI=0.0486154
chr1	157062507	157062507	C	T	0.287879	57	198	4	exonic	ETV3L	.	synonymous SNV	ETV3L:NM_001004341:exon5:c.G1020A:p.G340G	.	.	.	.	.	.	.	.	.	.	.	.	.	.	.	.	.	.	118.5	snp	FAO=57	FDP=198	FR=.	FRO=141	FSAF=20	FSAR=37	FSRF=56	FSRR=85	FWDB=0.0143617	FXX=0	LEN=1	MLLD=267.062	PB=0.5	PBP=1	QD=2.39385	RBI=0.0152589
chr1	157095307	157095307	T	G	0.323529	33	102	1	exonic	ETV3	.	nonsynonymous SNV	ETV3:NM_001145312:exon5:c.A865C:p.S289R	.	.	.	.	.	.	.	.	0.01	D	1	D	0	D	1	D	1.3	T	87.42	snp	FAO=33	FDP=102	FR=.	FRO=69	FSAF=13	FSAR=20	FSRF=28	FSRR=41	FWDB=-0.0343139	FXX=0	LEN=1	MLLD=104.012	PB=0.5	PBP=1	QD=3.42808	RBI=0.0643788
chr1	157494194	157494194	G	A	0.30303	50	165	5	exonic	FCRL5	.	nonsynonymous SNV	FCRL5:NM_001195388:exon10:c.C2114T:p.A705V,FCRL5:NM_031281:exon10:c.C2114T:p.A705V	.	.	.	.	.	.	.	.	0.33	T	0.859	P	.	.	1	N	4.11	T	115.4	snp	FAO=50	FDP=164	FR=.	FRO=114	FSAF=32	FSAR=18	FSRF=54	FSRR=60	FWDB=0.042496	FXX=0.00606024	LEN=1	MLLD=193.811	PB=0.5	PBP=1	QD=2.81469	RBI=0.0472601
chr1	157557336	157557336	G	T	0.304085	201	661	2	exonic	FCRL4	.	nonsynonymous SNV	FCRL4:NM_031282:exon5:c.C577A:p.P193T	.	.	.	.	.	.	.	.	0.01	D	1	D	0.001	D	1	N	2.11	T	231.61	snp	FAO=116	FDP=400	FR=.	FRO=284	FSAF=54	FSAR=62	FSRF=139	FSRR=145	FWDB=0.000957317	FXX=0	LEN=1	MLLD=248.248	PB=0.5	PBP=1	QD=2.31606	RBI=0.0381085
chr1	157559153	157559153	A	C	0.38403	101	263	1	exonic	FCRL4	.	nonsynonymous SNV	FCRL4:NM_031282:exon3:c.T148G:p.Y50D	.	.	.	.	.	.	.	.	0.23	T	0.607	P	0.725	N	1	N	0.57	T	309.15	snp	FAO=101	FDP=264	FR=.	FRO=163	FSAF=60	FSAR=41	FSRF=108	FSRR=55	FWDB=-0.00111308	FXX=0	LEN=1	MLLD=73.1003	PB=0.5	PBP=1	QD=4.6841	RBI=0.0305782
chr1	157567760	157567760	G	A	0.272727	18	66	2	UTR5	FCRL4	NM_031282:c.-26C>T	.	.	.	.	.	.	.	.	.	.	.	.	.	.	.	.	.	.	.	.	45.51	snp	FAO=19	FDP=67	FR=.	FRO=48	FSAF=13	FSAR=6	FSRF=30	FSRR=18	FWDB=0.068211	FXX=0	LEN=1	MLLD=55.7264	PB=0.5	PBP=1	QD=2.71697	RBI=0.0938939
chr1	157665344	157665344	C	A	0.18894	41	217	2	exonic	FCRL3	.	nonsynonymous SNV	FCRL3:NM_052939:exon8:c.G1186T:p.V396L	.	.	.	.	.	.	.	.	0.25	T	0.941	P	0.09	N	1	N	4.04	T	37.42	snp	FAO=41	FDP=218	FR=.	FRO=177	FSAF=4	FSAR=37	FSRF=78	FSRR=99	FWDB=-0.0258671	FXX=0	LEN=1	MLLD=55.4167	PB=0.5	PBP=1	QD=0.686521	RBI=0.0303277
chr1	157716581	157716581	G	A	0.263514	39	148	2	intronic	FCRL2	.	.	.	.	.	.	.	.	0	.	.	.	.	.	.	.	.	.	.	.	.	73.06	snp	FAO=39	FDP=148	FR=.	FRO=109	FSAF=12	FSAR=27	FSRF=59	FSRR=50	FWDB=0.00523956	FXX=0	LEN=1	MLLD=58.0122	PB=0.5	PBP=1	QD=1.97459	RBI=0.0571734
chr1	157740292	157740292	C	G	0.322275	68	211	1	exonic	FCRL2	.	nonsynonymous SNV	FCRL2:NM_001159488:exon3:c.G217C:p.V73L,FCRL2:NM_030764:exon3:c.G217C:p.V73L	.	.	.	.	.	.	.	.	0	D	0.772	P	0	U	1	N	2.7	T	165.55	snp	FAO=68	FDP=212	FR=.	FRO=144	FSAF=32	FSAR=36	FSRF=67	FSRR=77	FWDB=-0.00515027	FXX=0	LEN=1	MLLD=63.2777	PB=0.5	PBP=1	QD=3.12352	RBI=0.0193132
chr1	157767804	157767804	T	A	0.357576	59	165	1	intronic	FCRL1	.	.	.	.	.	.	.	.	.	.	.	.	.	.	.	.	.	.	.	.	.	169.31	snp	FAO=59	FDP=165	FR=.	FRO=106	FSAF=26	FSAR=33	FSRF=68	FSRR=38	FWDB=-0.0667718	FXX=0	LEN=1	MLLD=185.083	PB=0.5	PBP=1	QD=4.10438	RBI=0.0670835
chr1	157772001	157772001	C	A	0.385827	49	127	1	intronic	FCRL1	.	.	.	.	.	.	.	.	.	.	.	.	.	.	.	.	.	.	.	.	.	158.09	snp	FAO=49	FDP=127	FR=.	FRO=78	FSAF=15	FSAR=34	FSRF=33	FSRR=45	FWDB=-0.0412008	FXX=0.00781189	LEN=1	MLLD=158.067	PB=0.5	PBP=1	QD=4.97919	RBI=0.0665362
chr1	158045895	158045895	C	G	0.38342	74	193	1	intronic	KIRREL	.	.	.	.	.	.	.	.	.	.	.	.	.	.	.	.	.	.	.	.	.	233.82	snp	FAO=74	FDP=192	FR=.	FRO=118	FSAF=46	FSAR=28	FSRF=74	FSRR=44	FWDB=-0.00631613	FXX=0.0103087	LEN=1	MLLD=155.716	PB=0.5	PBP=1	QD=4.8712	RBI=0.00772868
chr1	158063306	158063306	G	A	0.182482	50	274	4	intronic	KIRREL	.	.	.	.	.	.	.	.	.	.	.	.	.	.	.	.	.	.	.	.	.	40.24	snp	FAO=50	FDP=274	FR=.	FRO=224	FSAF=22	FSAR=28	FSRF=108	FSRR=116	FWDB=0.0122886	FXX=0	LEN=1	MLLD=217.004	PB=0.5	PBP=1	QD=0.587454	RBI=0.0341708
chr1	158063449	158063449	A	T	0.351449	97	276	2	exonic	KIRREL	.	nonsynonymous SNV	KIRREL:NM_001286349:exon11:c.A1316T:p.K439M,KIRREL:NM_018240:exon13:c.A1616T:p.K539M	.	.	.	.	.	.	.	.	0.01	D	1	D	0	D	1	D	0.38	T	264.13	snp	FAO=97	FDP=276	FR=.	FRO=179	FSAF=61	FSAR=36	FSRF=107	FSRR=72	FWDB=-0.00143066	FXX=0	LEN=1	MLLD=246.809	PB=0.5	PBP=1	QD=3.8279	RBI=0.0155068
chr1	158064880	158064880	A	T	0.190476	12	63	1	exonic	KIRREL	.	synonymous SNV	KIRREL:NM_001286349:exon13:c.A1944T:p.R648R,KIRREL:NM_018240:exon15:c.A2244T:p.R748R	.	.	.	.	.	.	.	.	.	.	.	.	.	.	.	.	.	.	20.45	snp	FAO=13	FDP=64	FR=.	FRO=51	FSAF=2	FSAR=11	FSRF=27	FSRR=24	FWDB=-0.00497992	FXX=0	LEN=1	MLLD=225.088	PB=0.5	PBP=1	QD=1.27805	RBI=0.0604837
chr1	158225080	158225080	A	T	0.307087	78	254	1	exonic	CD1A	.	nonsynonymous SNV	CD1A:NM_001763:exon2:c.A265T:p.I89L	.	.	.	.	.	.	.	.	0.32	T	0	B	0.118	N	1	N	2.16	T	175.5	snp	FAO=78	FDP=254	FR=.	FRO=176	FSAF=38	FSAR=40	FSRF=86	FSRR=90	FWDB=-0.00404453	FXX=0	LEN=1	MLLD=363.753	PB=0.5	PBP=1	QD=2.76373	RBI=0.0173148
chr1	158226598	158226598	C	T	0.27551	27	98	3	exonic	CD1A	.	synonymous SNV	CD1A:NM_001763:exon4:c.C627T:p.S209S	.	.	.	.	.	0	.	.	.	.	.	.	.	.	.	.	.	.	57.72	snp	FAO=27	FDP=98	FR=.	FRO=71	FSAF=18	FSAR=9	FSRF=45	FSRR=26	FWDB=0.00169661	FXX=0	LEN=1	MLLD=360.131	PB=0.5	PBP=1	QD=2.35586	RBI=0.00177618
chr1	158227277	158227277	T	C	0.495798	59	119	2	exonic	CD1A	.	nonsynonymous SNV	CD1A:NM_001763:exon5:c.T950C:p.L317P	.	.	.	.	.	.	.	.	0	D	1	D	0.256	N	1	N	4.82	T	255.47	snp	FAO=59	FDP=119	FR=.	FRO=60	FSAF=19	FSAR=40	FSRF=21	FSRR=39	FWDB=0.0807619	FXX=0	LEN=1	MLLD=65.8881	PB=0.5	PBP=1	QD=8.58725	RBI=0.0810005
chr1	158227433	158227433	C	A	0.368421	7	19	2	intronic	CD1A	.	.	.	.	.	.	.	.	.	.	.	.	.	.	.	.	.	.	.	.	.	29	snp	FAO=7	FDP=19	FR=.	FRO=12	FSAF=5	FSAR=2	FSRF=7	FSRR=5	FWDB=-0.024744	FXX=0	LEN=1	MLLD=62.1859	PB=0.5	PBP=1	QD=6.10466	RBI=0.0368609
chr1	158532847	158532847	G	A	0.361179	147	407	4	exonic	OR6P1	.	nonsynonymous SNV	OR6P1:NM_001160325:exon1:c.C548T:p.P183L	.	.	.	.	.	.	.	.	0.11	T	1	D	0	D	0.91	D	8.51	T	378.6	snp	FAO=140	FDP=396	FR=.	FRO=256	FSAF=93	FSAR=47	FSRF=170	FSRR=86	FWDB=0.00055444	FXX=0.00999975	LEN=1	MLLD=58.1231	PB=0.5	PBP=1	QD=3.82422	RBI=0.0301279
chr1	158577160	158577160	G	T	0.263636	58	220	3	exonic	OR10Z1	.	nonsynonymous SNV	OR10Z1:NM_001004478:exon1:c.G932T:p.G311V	.	.	.	.	.	.	.	.	0.05	D	0.009	B	0.003	N	0.993	N	6.84	T	103.56	snp	FAO=58	FDP=220	FR=.	FRO=162	FSAF=30	FSAR=28	FSRF=68	FSRR=94	FWDB=0.0306677	FXX=0	LEN=1	MLLD=56.5206	PB=0.5	PBP=1	QD=1.88291	RBI=0.0307751
chr1	158577165	158577165	G	A	0.396313	86	217	2	exonic	OR10Z1	.	nonsynonymous SNV	OR10Z1:NM_001004478:exon1:c.G937A:p.G313R	.	.	.	.	.	.	.	.	0.1	T	0.003	B	0.614	N	1	N	6.69	T	289.5	snp	FAO=88	FDP=219	FR=.	FRO=131	FSAF=40	FSAR=48	FSRF=57	FSRR=74	FWDB=-0.0368849	FXX=0	LEN=1	MLLD=45.8696	PB=0.5	PBP=1	QD=5.28758	RBI=0.0459174
chr1	158605680	158605680	T	A	0.424658	31	73	1	intronic	SPTA1	.	.	.	.	.	.	.	.	.	.	.	.	.	.	.	.	.	.	.	.	.	116.42	snp	FAO=31	FDP=73	FR=.	FRO=42	FSAF=17	FSAR=14	FSRF=14	FSRR=28	FWDB=-0.000318693	FXX=0.0394685	LEN=1	MLLD=130.122	PB=0.5	PBP=1	QD=6.37928	RBI=0.000649833
chr1	158615088	158615088	-	A	0.410526	39	95	1	exonic	SPTA1	.	frameshift insertion	SPTA1:NM_003126:exon29:c.4083dupT:p.A1362fs	.	.	.	.	.	.	.	.	.	.	.	.	.	.	.	.	.	.	39.38	ins	FAO=41	FDP=95	FR=.	FRO=54	FSAF=21	FSAR=20	FSRF=27	FSRR=27	FWDB=0.0486124	FXX=0	LEN=1	MLLD=29.897	PB=0.5	PBP=1	QD=1.65806	RBI=0.136725
chr1	158615092	158615092	G	T	0.443299	43	97	2	exonic	SPTA1	.	nonsynonymous SNV	SPTA1:NM_003126:exon29:c.C4080A:p.H1360Q	.	.	.	.	.	.	.	.	0.09	T	0.996	D	.	.	0.986	D	1.17	T	165.43	snp	FAO=43	FDP=97	FR=.	FRO=54	FSAF=21	FSAR=22	FSRF=27	FSRR=27	FWDB=0.000476716	FXX=0	LEN=1	MLLD=56.014	PB=0.5	PBP=1	QD=6.82167	RBI=0.0028455
chr1	158622421	158622421	C	A	0.3125	20	64	3	exonic	SPTA1	.	nonsynonymous SNV	SPTA1:NM_003126:exon23:c.G3211T:p.A1071S	.	.	.	.	.	.	.	.	0.32	T	0.989	D	0.007	N	1	D	-0.33	T	53.95	snp	FAO=20	FDP=64	FR=.	FRO=44	FSAF=17	FSAR=3	FSRF=18	FSRR=26	FWDB=0.139779	FXX=0	LEN=1	MLLD=50.3703	PB=0.5	PBP=1	QD=3.37214	RBI=0.140603
chr1	158627423	158627423	A	T	0.301887	32	106	1	exonic	SPTA1	.	synonymous SNV	SPTA1:NM_003126:exon19:c.T2649A:p.S883S	.	.	.	.	.	.	.	.	.	.	.	.	.	.	.	.	.	.	76.57	snp	FAO=32	FDP=106	FR=.	FRO=74	FSAF=12	FSAR=20	FSRF=26	FSRR=48	FWDB=-0.0273445	FXX=0	LEN=1	MLLD=175.972	PB=0.5	PBP=1	QD=2.88926	RBI=0.0482371
chr1	158644427	158644427	C	G	0.349112	59	169	2	exonic	SPTA1	.	nonsynonymous SNV	SPTA1:NM_003126:exon9:c.G1151C:p.G384A	.	.	.	.	.	.	.	.	0.35	T	0.115	B	.	.	0.93	D	0.87	T	176.91	snp	FAO=62	FDP=172	FR=.	FRO=110	FSAF=42	FSAR=20	FSRF=46	FSRR=64	FWDB=-0.00642862	FXX=0.00578001	LEN=1	MLLD=49.6311	PB=0.5	PBP=1	QD=4.11414	RBI=0.0183399
chr1	158670380	158670380	C	A	0.290909	64	220	3	exonic	OR6K2	.	nonsynonymous SNV	OR6K2:NM_001005279:exon1:c.G63T:p.W21C	.	.	.	.	.	.	.	.	0.06	T	0.836	P	0.003	N	0.986	N	5.54	T	136.69	snp	FAO=64	FDP=218	FR=.	FRO=154	FSAF=37	FSAR=27	FSRF=79	FSRR=75	FWDB=-0.00157626	FXX=0.0090905	LEN=1	MLLD=249.541	PB=0.5	PBP=1	QD=2.50809	RBI=0.00681679
chr1	158687393	158687393	G	T	0.259259	14	54	3	exonic	OR6K3	.	synonymous SNV	OR6K3:NM_001005327:exon1:c.C513A:p.P171P	.	.	ID=COSM529951;OCCURENCE=1(lung)	.	.	.	.	.	.	.	.	.	.	.	.	.	.	.	31.9	snp	FAO=14	FDP=54	FR=.	FRO=40	FSAF=5	FSAR=9	FSRF=12	FSRR=28	FWDB=0.0867639	FXX=0.0181785	LEN=1	MLLD=46.6094	PB=0.5	PBP=1	QD=2.36275	RBI=0.0906132
chr1	158687834	158687834	A	T	0.3	48	160	1	exonic	OR6K3	.	nonsynonymous SNV	OR6K3:NM_001005327:exon1:c.T72A:p.S24R	.	.	.	.	.	.	.	.	0.11	T	0.012	B	.	.	1	N	8.99	T	113.63	snp	FAO=49	FDP=161	FR=.	FRO=112	FSAF=22	FSAR=27	FSRF=55	FSRR=57	FWDB=0.0525167	FXX=0	LEN=1	MLLD=72.9211	PB=0.5	PBP=1	QD=2.82319	RBI=0.061596
chr1	158724937	158724938	CC	AG	0.252747	92	364	2	exonic	OR6K6	.	nonframeshift substitution	OR6K6:NM_001005184:exon1:c.332_333AG	.	.	.	.	.	.	.	.	.	.	.	.	.	.	.	.	.	.	145.01	mnp	FAO=92	FDP=364	FR=.	FRO=272	FSAF=35	FSAR=57	FSRF=129	FSRR=143	FWDB=0.000125695	FXX=0	LEN=2	MLLD=130.08	PB=0.5	PBP=1	QD=1.59352	RBI=0.00356244
chr1	158746681	158746681	G	A	0.441767	110	249	2	exonic	OR6N2	.	nonsynonymous SNV	OR6N2:NM_001005278:exon1:c.C745T:p.L249F	.	.	.	.	.	.	.	.	0.73	T	0.074	B	0.004	N	1	N	1.08	T	411.52	snp	FAO=112	FDP=253	FR=.	FRO=141	FSAF=59	FSAR=53	FSRF=80	FSRR=61	FWDB=-0.000382137	FXX=0	LEN=1	MLLD=56.0792	PB=0.5	PBP=1	QD=6.50624	RBI=0.0010343
chr1	158815755	158815756	TC	AA	0.420635	53	126	1	exonic	MNDA	.	nonframeshift substitution	MNDA:NM_002432:exon5:c.949_950AA	.	.	.	.	.	.	.	.	.	.	.	.	.	.	.	.	.	.	194.97	mnp	FAO=54	FDP=127	FR=.	FRO=73	FSAF=25	FSAR=29	FSRF=35	FSRR=38	FWDB=0.00925943	FXX=0	LEN=2	MLLD=349.424	PB=0.5	PBP=1	QD=6.14075	RBI=0.00970797
chr1	158943607	158943607	T	G	0.3875	31	80	1	intronic	PYHIN1	.	.	.	.	.	.	.	.	.	.	.	.	.	.	.	.	.	.	.	.	.	105.13	snp	FAO=31	FDP=80	FR=.	FRO=49	FSAF=8	FSAR=23	FSRF=28	FSRR=21	FWDB=-0.00723586	FXX=0	LEN=1	MLLD=196.833	PB=0.5	PBP=1	QD=5.25648	RBI=0.0334751
chr1	158988462	158988462	C	G	0.352601	61	173	1	intronic	IFI16	.	.	.	.	.	.	.	.	.	.	.	.	.	.	.	.	.	.	.	.	.	171.71	snp	FAO=61	FDP=173	FR=.	FRO=112	FSAF=37	FSAR=24	FSRF=66	FSRR=46	FWDB=0.0145542	FXX=0	LEN=1	MLLD=226.228	PB=0.5	PBP=1	QD=3.9701	RBI=0.0152226
chr1	159002376	159002376	-	A	0.151079	21	139	0	exonic	IFI16	.	frameshift insertion	IFI16:NM_001206567:exon6:c.1056_1057insA:p.Q352fs,IFI16:NM_005531:exon7:c.1224_1225insA:p.Q408fs	.	.	.	.	.	.	.	.	.	.	.	.	.	.	.	.	.	.	634.1	ins	FAO=138	FDP=138	FR=.	FRO=0	FSAF=76	FSAR=62	FSRF=0	FSRR=0	FWDB=-0.186652	FXX=0.00719373	LEN=1	MLLD=12.6463	PB=0.5	PBP=1	QD=18.3798	RBI=0.18678
chr1	159036178	159036178	C	A	0.271186	48	177	2	intronic	AIM2	.	.	.	.	.	.	.	.	.	.	.	.	.	.	.	.	.	.	.	.	.	92.06	snp	FAO=48	FDP=177	FR=.	FRO=129	FSAF=22	FSAR=26	FSRF=66	FSRR=63	FWDB=0.01909	FXX=0	LEN=1	MLLD=247.825	PB=0.5	PBP=1	QD=2.0804	RBI=0.0191015
chr1	159272113	159272114	AG	TT	0.375	36	96	1	UTR5	FCER1A	NM_002001:c.-42_-41delinsTT	.	.	.	.	.	.	.	.	.	.	.	.	.	.	.	.	.	.	.	.	123.78	mnp	FAO=38	FDP=97	FR=.	FRO=59	FSAF=20	FSAR=18	FSRF=20	FSRR=39	FWDB=0.010183	FXX=0.010203	LEN=2	MLLD=291.034	PB=0.5	PBP=1	QD=5.10445	RBI=0.0133791
chr1	159504886	159504886	C	T	0.246988	41	166	3	exonic	OR10J5	.	synonymous SNV	OR10J5:NM_001004469:exon1:c.G912A:p.V304V	.	.	.	.	.	0	.	.	.	.	.	.	.	.	.	.	.	.	67.88	snp	FAO=41	FDP=166	FR=.	FRO=125	FSAF=14	FSAR=27	FSRF=55	FSRR=70	FWDB=-0.0282489	FXX=0	LEN=1	MLLD=156.729	PB=0.5	PBP=1	QD=1.63575	RBI=0.0289682
chr1	159505627	159505627	A	T	0.417582	38	91	1	exonic	OR10J5	.	synonymous SNV	OR10J5:NM_001004469:exon1:c.T171A:p.T57T	.	.	.	.	.	.	.	.	.	.	.	.	.	.	.	.	.	.	138.67	snp	FAO=38	FDP=91	FR=.	FRO=53	FSAF=18	FSAR=20	FSRF=24	FSRR=29	FWDB=-0.0110313	FXX=0	LEN=1	MLLD=61.3822	PB=0.5	PBP=1	QD=6.09519	RBI=0.0110346
chr1	159779265	159779265	C	T	0.391304	72	184	2	exonic	FCRL6	.	synonymous SNV	FCRL6:NM_001004310:exon5:c.C678T:p.L226L,FCRL6:NM_001284217:exon6:c.C699T:p.L233L	.	.	.	.	.	.	.	.	.	.	.	.	.	.	.	.	.	.	230.57	snp	FAO=72	FDP=184	FR=.	FRO=112	FSAF=41	FSAR=31	FSRF=45	FSRR=67	FWDB=-0.0117784	FXX=0	LEN=1	MLLD=60.5329	PB=0.5	PBP=1	QD=5.01238	RBI=0.0369808
chr1	159796740	159796740	A	T	0.344037	75	218	1	intronic	SLAMF8	.	.	.	.	.	.	.	.	.	.	.	.	.	.	.	.	.	.	.	.	.	176.24	snp	FAO=70	FDP=213	FR=.	FRO=143	FSAF=37	FSAR=33	FSRF=79	FSRR=64	FWDB=0.00352684	FXX=0.0229347	LEN=1	MLLD=134.641	PB=0.5	PBP=1	QD=3.30959	RBI=0.0123031
chr1	159796808	159796808	G	A	0.19598	39	199	3	intronic	SLAMF8	.	.	.	.	.	.	.	.	.	.	.	.	.	.	.	.	.	.	.	.	.	44.54	snp	FAO=39	FDP=190	FR=.	FRO=151	FSAF=14	FSAR=25	FSRF=77	FSRR=74	FWDB=-0.00605517	FXX=0.0452239	LEN=1	MLLD=203.399	PB=0.5	PBP=1	QD=0.937764	RBI=0.00827014
chr1	159923972	159923972	C	T	0.331839	74	223	4	UTR5	SLAMF9	NM_001146173:c.-45G>A,NM_001146172:c.-45G>A,NM_033438:c.-45G>A	.	.	.	.	.	.	.	.	.	.	.	.	.	.	.	.	.	.	.	.	188.4	snp	FAO=74	FDP=223	FR=.	FRO=149	FSAF=30	FSAR=44	FSRF=74	FSRR=75	FWDB=0.00147174	FXX=0	LEN=1	MLLD=290.384	PB=0.5	PBP=1	QD=3.37943	RBI=0.0203982
chr1	160011159	160011159	G	T	0.439189	65	148	2	UTR3	KCNJ10	NM_002241:c.*24C>A	.	.	.	.	.	.	.	.	.	.	.	.	.	.	.	.	.	.	.	.	242.38	snp	FAO=65	FDP=148	FR=.	FRO=83	FSAF=26	FSAR=39	FSRF=48	FSRR=35	FWDB=0.0159411	FXX=0	LEN=1	MLLD=199.242	PB=0.5	PBP=1	QD=6.55083	RBI=0.0175293
chr1	160085599	160085599	G	A	0.297872	70	235	3	UTR5	ATP1A2	NM_000702:c.-53G>A	.	.	.	.	.	.	.	.	.	.	.	.	.	.	.	.	.	.	.	.	151.1	snp	FAO=70	FDP=235	FR=.	FRO=165	FSAF=35	FSAR=35	FSRF=71	FSRR=94	FWDB=0.0123167	FXX=0	LEN=1	MLLD=321.121	PB=0.5	PBP=1	QD=2.57188	RBI=0.0124411
chr1	160085604	160085604	C	T	0.287554	67	233	2	UTR5	ATP1A2	NM_000702:c.-48C>T	.	.	.	.	.	.	.	.	.	.	.	.	.	.	.	.	.	.	.	.	142.39	snp	FAO=68	FDP=233	FR=.	FRO=165	FSAF=33	FSAR=35	FSRF=71	FSRR=94	FWDB=0.0553792	FXX=0	LEN=1	MLLD=57.1978	PB=0.5	PBP=1	QD=2.44452	RBI=0.0554094
chr1	160098792	160098792	C	T	0.172043	16	93	4	exonic	ATP1A2	.	synonymous SNV	ATP1A2:NM_000702:exon10:c.C1239T:p.S413S	.	.	.	.	.	.	.	.	.	.	.	.	.	.	1	D	.	.	16.21	snp	FAO=16	FDP=93	FR=.	FRO=77	FSAF=9	FSAR=7	FSRF=33	FSRR=44	FWDB=0.00971287	FXX=0	LEN=1	MLLD=324.668	PB=0.5	PBP=1	QD=0.697397	RBI=0.0097784
chr1	160105807	160105807	G	A	0.277372	38	137	4	intronic	ATP1A2	.	.	.	.	.	.	.	.	.	.	.	.	.	.	.	.	.	.	.	.	.	77.85	snp	FAO=38	FDP=137	FR=.	FRO=99	FSAF=17	FSAR=21	FSRF=26	FSRR=73	FWDB=0.0186633	FXX=0	LEN=1	MLLD=282.004	PB=0.5	PBP=1	QD=2.27289	RBI=0.0221901
chr1	160160523	160160523	C	T	0.340426	64	188	3	UTR5	CASQ1	NM_001231:c.-19C>T	.	.	.	.	.	.	.	.	.	.	.	.	.	.	.	.	.	.	.	.	170.74	snp	FAO=64	FDP=188	FR=.	FRO=124	FSAF=29	FSAR=35	FSRF=77	FSRR=47	FWDB=-0.00142996	FXX=0	LEN=1	MLLD=254.551	PB=0.5	PBP=1	QD=3.63269	RBI=0.07038
chr1	160385943	160385944	GA	CT	0.410256	64	156	2	exonic	VANGL2	.	nonframeshift substitution	VANGL2:NM_020335:exon3:c.163_164CT	.	.	.	.	.	.	.	.	.	.	.	.	.	.	.	.	.	.	231.83	mnp	FAO=65	FDP=154	FR=.	FRO=89	FSAF=39	FSAR=26	FSRF=51	FSRR=38	FWDB=-0.00424631	FXX=0.0128197	LEN=2	MLLD=247.266	PB=0.5	PBP=1	QD=6.02144	RBI=0.0148888
chr1	160616712	160616712	G	A	0.294118	5	17	2	exonic	SLAMF1	.	synonymous SNV	SLAMF1:NM_003037:exon1:c.C24T:p.S8S	.	.	.	.	.	.	.	.	.	.	.	.	.	.	.	.	.	.	18.71	snp	FAO=5	FDP=17	FR=.	FRO=12	FSAF=3	FSAR=2	FSRF=7	FSRR=5	FWDB=0.0458492	FXX=0	LEN=1	MLLD=57.0116	PB=0.5	PBP=1	QD=4.40243	RBI=0.0736791
chr1	160648951	160648951	A	T	0.227612	61	268	1	intronic	CD48	.	.	.	.	.	.	.	.	.	.	.	.	.	.	.	.	.	.	.	.	.	90.93	snp	FAO=64	FDP=269	FR=.	FRO=205	FSAF=28	FSAR=36	FSRF=97	FSRR=108	FWDB=0.0368245	FXX=0.011029	LEN=1	MLLD=251.638	PB=0.5	PBP=1	QD=1.35218	RBI=0.0429143
chr1	160722983	160722983	C	T	0.286458	55	192	4	UTR3	SLAMF7	NM_001282596:c.*29C>T,NM_001282595:c.*16C>T,NM_021181:c.*16C>T,NM_001282590:c.*16C>T,NM_001282589:c.*16C>T,NM_001282588:c.*29C>T,NM_001282591:c.*16C>T,NM_001282594:c.*16C>T,NM_001282593:c.*29C>T,NM_001282592:c.*29C>T	.	.	.	.	.	.	.	.	.	.	.	.	.	.	.	.	.	.	.	.	114.07	snp	FAO=55	FDP=192	FR=.	FRO=137	FSAF=30	FSAR=25	FSRF=68	FSRR=69	FWDB=0.0268469	FXX=0	LEN=1	MLLD=136.905	PB=0.5	PBP=1	QD=2.37654	RBI=0.037316
chr1	160801099	160801099	A	G	0.290909	80	275	1	UTR3	CD244	NM_016382:c.*38T>C,NM_001166663:c.*38T>C,NM_001166664:c.*38T>C	.	.	.	.	.	.	.	.	.	.	.	.	.	.	.	.	.	.	.	.	164.63	snp	FAO=80	FDP=274	FR=.	FRO=194	FSAF=47	FSAR=33	FSRF=111	FSRR=83	FWDB=0.025548	FXX=0.00363623	LEN=1	MLLD=72.7094	PB=0.5	PBP=1	QD=2.40328	RBI=0.0269227
chr1	160805994	160805994	G	C	0.378049	62	164	2	exonic	CD244	.	nonsynonymous SNV	CD244:NM_001166664:exon5:c.C609G:p.I203M,CD244:NM_001166663:exon6:c.C900G:p.I300M,CD244:NM_016382:exon6:c.C885G:p.I295M	.	.	.	.	.	.	.	.	0	D	0.995	D	0	N	1	N	1.25	T	204.22	snp	FAO=64	FDP=164	FR=.	FRO=100	FSAF=46	FSAR=18	FSRF=59	FSRR=41	FWDB=0.0278087	FXX=0	LEN=1	MLLD=165.137	PB=0.5	PBP=1	QD=4.98103	RBI=0.0287152
chr1	161013136	161013136	C	A	0.384058	53	138	2	UTR5	USF1	NM_007122:c.-71G>T,NM_001276373:c.-71G>T,NM_207005:c.-1132G>T	.	.	.	.	.	.	.	.	.	.	.	.	.	.	.	.	.	.	.	.	168.87	snp	FAO=53	FDP=138	FR=.	FRO=85	FSAF=27	FSAR=26	FSRF=46	FSRR=39	FWDB=-0.0282261	FXX=0	LEN=1	MLLD=174.458	PB=0.5	PBP=1	QD=4.89481	RBI=0.0301927
chr1	161049332	161049332	C	T	0.334862	73	218	5	intronic	PVRL4	.	.	.	.	.	.	.	.	.	.	.	.	.	.	.	.	.	.	.	.	.	188.39	snp	FAO=73	FDP=218	FR=.	FRO=145	FSAF=52	FSAR=21	FSRF=102	FSRR=43	FWDB=0.0130639	FXX=0	LEN=1	MLLD=299.098	PB=0.5	PBP=1	QD=3.45662	RBI=0.0206532
chr1	161163130	161163130	T	C	0.234694	23	98	1	exonic	ADAMTS4	.	nonsynonymous SNV	ADAMTS4:NM_005099:exon7:c.A1784G:p.D595G	.	.	.	.	.	.	.	.	0.31	T	0.719	P	0	D	1	D	0.21	T	38.83	snp	FAO=23	FDP=98	FR=.	FRO=75	FSAF=5	FSAR=18	FSRF=29	FSRR=46	FWDB=0.0243085	FXX=0	LEN=1	MLLD=67.1878	PB=0.5	PBP=1	QD=1.58502	RBI=0.0639407
chr1	161165434	161165434	G	A	0.278261	32	115	1	intronic	ADAMTS4	.	.	.	.	.	.	.	.	.	.	.	.	.	.	.	.	.	.	.	.	.	71.81	snp	FAO=33	FDP=116	FR=.	FRO=83	FSAF=17	FSAR=16	FSRF=40	FSRR=43	FWDB=0.0866817	FXX=0	LEN=1	MLLD=220.521	PB=0.5	PBP=1	QD=2.47615	RBI=0.0869828
chr1	161197145	161197145	G	A	0.308511	58	188	3	intronic	TOMM40L	.	.	.	.	.	.	.	.	.	.	.	.	.	.	.	.	.	.	.	.	.	131.47	snp	FAO=59	FDP=195	FR=.	FRO=136	FSAF=11	FSAR=48	FSRF=61	FSRR=75	FWDB=-0.0606655	FXX=0	LEN=1	MLLD=46.8154	PB=0.5	PBP=1	QD=2.69685	RBI=0.0666961
chr1	161284203	161284203	C	T	0.300971	31	103	1	exonic	SDHC	.	nonsynonymous SNV	SDHC:NM_001035511:exon1:c.C8T:p.A3V,SDHC:NM_001035512:exon1:c.C8T:p.A3V,SDHC:NM_001035513:exon1:c.C8T:p.A3V,SDHC:NM_001278172:exon1:c.C8T:p.A3V,SDHC:NM_003001:exon1:c.C8T:p.A3V	rs142139022	CLINSIG=unknown;CLNDBN=Pheochromocytoma;CLNREVSTAT=no_assertion_criteria_provided;CLNACC=RCV000148872.1;CLNDSDB=GeneReviews:MedGen:OMIM:Orphanet;CLNDSDBID=NBK1548:C0031511:171300:ORPHA29072	.	.	.	0.0002	.	.	0.01	D	0.973	D	0.386	N	.	.	-3.45	D	74.43	snp	FAO=31	FDP=103	FR=.	FRO=72	FSAF=12	FSAR=19	FSRF=23	FSRR=49	FWDB=0.00747918	FXX=0	LEN=1	MLLD=206.096	PB=0.5	PBP=1	QD=2.89049	RBI=0.00825426
chr1	161336104	161336104	G	A	0.290614	161	554	4	intronic	CFAP126	.	.	.	.	.	.	.	.	.	.	.	.	.	.	.	.	.	.	.	.	.	232.76	snp	FAO=116	FDP=399	FR=.	FRO=283	FSAF=60	FSAR=56	FSRF=143	FSRR=140	FWDB=0.00366607	FXX=0.00249994	LEN=1	MLLD=214.16	PB=0.5	PBP=1	QD=2.33343	RBI=0.00785092
chr1	161494311	161494311	G	C	0.8	4	5	2	upstream	HSPA6	.	.	.	rs35740080	.	.	.	.	0.99	.	.	.	.	.	.	.	.	.	.	.	.	24.95	snp	FAO=4	FDP=5	FR=.	FRO=1	FSAF=4	FSAR=0	FSRF=0	FSRR=1	FWDB=-0.0373102	FXX=0	LEN=1	MLLD=70.8793	PB=0.5	PBP=1	QD=19.9611	RBI=0.038099
chr1	161519630	161519630	C	A	0.269565	31	115	3	exonic	FCGR3A	.	nonsynonymous SNV	FCGR3A:NM_000569:exon1:c.G5T:p.G2V,FCGR3A:NM_001127592:exon1:c.G5T:p.G2V	.	.	.	.	.	.	.	.	0	D	0.999	D	.	.	1	N	4.53	T	62.53	snp	FAO=31	FDP=115	FR=.	FRO=84	FSAF=13	FSAR=18	FSRF=37	FSRR=47	FWDB=0.0572223	FXX=0	LEN=1	MLLD=58.5755	PB=0.5	PBP=1	QD=2.17484	RBI=0.0646689
chr1	161565408	161565408	T	C	1	10	10	2	intronic	FCGR2C	.	.	.	rs114010589	.	.	0.0521	.	0.44	.	.	.	.	.	.	.	.	1	P	.	.	99.27	snp	FAO=10	FDP=10	FR=.	FRO=0	FSAF=2	FSAR=8	FSRF=0	FSRR=0	FWDB=0.0924812	FXX=0	LEN=1	MLLD=62.9543	PB=0.5	PBP=1	QD=39.7066	RBI=0.0927595
chr1	161565479	161565479	G	A	1	11	11	3	intronic	FCGR2C	.	.	.	rs111504845	.	.	.	.	0.63	.	.	.	.	.	.	.	.	.	.	.	.	101.96	snp	FAO=11	FDP=11	FR=.	FRO=0	FSAF=2	FSAR=9	FSRF=0	FSRR=0	FWDB=0.0348138	FXX=0	LEN=1	MLLD=69.3241	PB=0.5	PBP=1	QD=37.0752	RBI=0.0529816
chr1	161594382	161594382	C	G	0.241379	14	58	1	exonic	FCGR3B	.	nonsynonymous SNV	FCGR3B:NM_001271037:exon4:c.G316C:p.V106L,FCGR3B:NM_001244753:exon5:c.G733C:p.V245L,FCGR3B:NM_001271035:exon5:c.G730C:p.V244L,FCGR3B:NM_001271036:exon5:c.G574C:p.V192L,FCGR3B:NM_000570:exon6:c.G625C:p.V209L	.	.	.	.	.	.	.	.	0.08	T	0.036	B	0.082	N	1	N	4.95	T	26.92	snp	FAO=14	FDP=60	FR=.	FRO=46	FSAF=10	FSAR=4	FSRF=29	FSRR=17	FWDB=-0.0232811	FXX=0	LEN=1	MLLD=86.1514	PB=0.5	PBP=1	QD=1.79445	RBI=0.0743708
chr1	161644995	161644995	G	A	0.295455	26	88	2	intronic	FCGR2B	.	.	.	.	.	.	.	.	.	.	.	.	.	.	.	.	.	.	.	.	.	62.04	snp	FAO=26	FDP=88	FR=.	FRO=62	FSAF=13	FSAR=13	FSRF=21	FSRR=41	FWDB=0.0497501	FXX=0	LEN=1	MLLD=59.6698	PB=0.5	PBP=1	QD=2.81981	RBI=0.0528117
chr1	161953818	161953818	G	C	0.381443	148	388	3	exonic	OLFML2B	.	nonsynonymous SNV	OLFML2B:NM_001297713:exon8:c.C1903G:p.P635A,OLFML2B:NM_015441:exon8:c.C1900G:p.P634A	.	.	.	.	.	.	.	.	0.31	T	1	D	.	.	0.996	D	-1.99	D	447.11	snp	FAO=148	FDP=387	FR=.	FRO=239	FSAF=53	FSAR=95	FSRF=92	FSRR=147	FWDB=-0.0300885	FXX=0.00257725	LEN=1	MLLD=297.61	PB=0.5	PBP=1	QD=4.62126	RBI=0.0336435
chr1	161970053	161970053	G	A	0.369668	78	211	4	exonic	OLFML2B	.	synonymous SNV	OLFML2B:NM_001297713:exon5:c.C802T:p.L268L,OLFML2B:NM_015441:exon5:c.C799T:p.L267L	.	.	.	.	.	.	.	.	.	.	.	.	.	.	.	.	.	.	226.35	snp	FAO=78	FDP=214	FR=.	FRO=136	FSAF=39	FSAR=39	FSRF=82	FSRR=54	FWDB=0.0678871	FXX=0	LEN=1	MLLD=49.7442	PB=0.5	PBP=1	QD=4.23083	RBI=0.0696618
chr1	161989851	161989851	T	C	0.336585	69	205	2	exonic	OLFML2B	.	nonsynonymous SNV	OLFML2B:NM_001297713:exon2:c.A296G:p.K99R,OLFML2B:NM_015441:exon2:c.A296G:p.K99R	.	.	.	.	.	0.0002	.	.	0.23	T	0.698	P	.	.	0.995	N	0.99	T	178.58	snp	FAO=69	FDP=206	FR=.	FRO=137	FSAF=41	FSAR=28	FSRF=70	FSRR=67	FWDB=-0.0789622	FXX=0	LEN=1	MLLD=64.1884	PB=0.5	PBP=1	QD=3.46764	RBI=0.0821928
chr1	162337128	162337128	G	A	0.364807	85	233	2	exonic	NOS1AP	.	synonymous SNV	NOS1AP:NM_001126060:exon2:c.G507A:p.S169S,NOS1AP:NM_001164757:exon10:c.G1377A:p.S459S,NOS1AP:NM_014697:exon10:c.G1392A:p.S464S	.	.	.	.	.	0	.	.	.	.	.	.	.	.	.	.	.	.	243.02	snp	FAO=85	FDP=233	FR=.	FRO=148	FSAF=53	FSAR=32	FSRF=70	FSRR=78	FWDB=0.0175594	FXX=0	LEN=1	MLLD=142.181	PB=0.5	PBP=1	QD=4.17205	RBI=0.0181657
chr1	162367062	162367062	C	A	0.233333	21	90	2	UTR3	SH2D1B	NM_053282:c.*8G>T	.	.	.	.	.	.	.	.	.	.	.	.	.	.	.	.	.	.	.	.	36.6	snp	FAO=21	FDP=89	FR=.	FRO=68	FSAF=11	FSAR=10	FSRF=42	FSRR=26	FWDB=0.0101502	FXX=0.0111099	LEN=1	MLLD=213.618	PB=0.5	PBP=1	QD=1.64475	RBI=0.0865364
chr1	162735890	162735890	G	A	0.26009	58	223	3	intronic	DDR2	.	.	.	.	.	.	.	.	.	.	.	.	.	.	.	.	.	.	.	.	.	104.17	snp	FAO=59	FDP=224	FR=.	FRO=165	FSAF=36	FSAR=23	FSRF=94	FSRR=71	FWDB=0.0463765	FXX=0	LEN=1	MLLD=49.7771	PB=0.5	PBP=1	QD=1.86017	RBI=0.0507763
chr1	162829262	162829262	T	C	0.282787	69	244	1	exonic	C1orf110	.	nonsynonymous SNV	C1orf110:NM_178550:exon2:c.A175G:p.R59G	.	.	.	.	.	.	.	.	0	D	0.933	P	0.028	N	0.998	N	.	.	140.73	snp	FAO=70	FDP=245	FR=.	FRO=175	FSAF=46	FSAR=24	FSRF=111	FSRR=64	FWDB=-0.00590862	FXX=0	LEN=1	MLLD=256.038	PB=0.5	PBP=1	QD=2.29768	RBI=0.0123384
chr1	162829353	162829353	C	T	0.337884	99	293	2	exonic	C1orf110	.	synonymous SNV	C1orf110:NM_178550:exon2:c.G84A:p.L28L	.	.	.	.	.	.	.	.	.	.	.	.	.	.	.	.	.	.	254.58	snp	FAO=99	FDP=293	FR=.	FRO=194	FSAF=52	FSAR=47	FSRF=99	FSRR=95	FWDB=-0.0246031	FXX=0	LEN=1	MLLD=176.865	PB=0.5	PBP=1	QD=3.47549	RBI=0.0266585
chr1	163042643	163042643	G	C	0.297297	11	37	1	exonic	RGS4	.	synonymous SNV	RGS4:NM_001113380:exon3:c.G144C:p.L48L,RGS4:NM_001113381:exon3:c.G198C:p.L66L,RGS4:NM_005613:exon3:c.G198C:p.L66L,RGS4:NM_001102445:exon4:c.G489C:p.L163L	.	.	.	.	.	.	.	.	.	.	.	.	.	.	.	.	.	.	31.86	snp	FAO=11	FDP=37	FR=.	FRO=26	FSAF=8	FSAR=3	FSRF=14	FSRR=12	FWDB=-0.0168158	FXX=0	LEN=1	MLLD=58.5048	PB=0.5	PBP=1	QD=3.44384	RBI=0.0911223
chr1	164529017	164529017	G	A	0.277778	5	18	2	UTR5	PBX1	NM_001204963:c.-43G>A,NM_002585:c.-43G>A,NM_001204961:c.-43G>A	.	.	.	.	.	.	.	.	.	.	.	.	.	.	.	.	.	.	.	.	16.18	snp	FAO=5	FDP=19	FR=.	FRO=14	FSAF=3	FSAR=2	FSRF=9	FSRR=5	FWDB=-0.033745	FXX=0	LEN=1	MLLD=56.6377	PB=0.5	PBP=1	QD=3.4062	RBI=0.0740891
chr1	164532498	164532498	G	C	0.367347	36	98	1	exonic	PBX1	.	nonsynonymous SNV	PBX1:NM_001204961:exon2:c.G215C:p.R72T,PBX1:NM_001204963:exon2:c.G215C:p.R72T,PBX1:NM_002585:exon2:c.G215C:p.R72T	.	.	.	.	.	.	.	.	0	D	1	D	0	D	1	N	1.25	T	111.68	snp	FAO=36	FDP=98	FR=.	FRO=62	FSAF=12	FSAR=24	FSRF=34	FSRR=28	FWDB=-0.0159936	FXX=0	LEN=1	MLLD=239.838	PB=0.5	PBP=1	QD=4.55841	RBI=0.0160079
chr1	165379969	165379969	A	G	0.213483	19	89	2	exonic	RXRG	.	synonymous SNV	RXRG:NM_001256571:exon5:c.T514C:p.L172L,RXRG:NM_006917:exon6:c.T883C:p.L295L,RXRG:NM_001256570:exon7:c.T514C:p.L172L	.	.	.	.	.	.	.	.	.	.	.	.	.	.	.	.	.	.	28.4	snp	FAO=19	FDP=89	FR=.	FRO=70	FSAF=5	FSAR=14	FSRF=34	FSRR=36	FWDB=0.081183	FXX=0	LEN=1	MLLD=59.3503	PB=0.5	PBP=1	QD=1.27633	RBI=0.0812105
chr1	165386417	165386417	C	A	0.284404	62	218	3	exonic	RXRG	.	synonymous SNV	RXRG:NM_001256571:exon3:c.G114T:p.G38G,RXRG:NM_006917:exon4:c.G483T:p.G161G,RXRG:NM_001256570:exon5:c.G114T:p.G38G	rs372646503	.	.	0.0001	.	0.0001	.	.	.	.	.	.	.	.	.	.	.	.	125.44	snp	FAO=62	FDP=218	FR=.	FRO=156	FSAF=28	FSAR=34	FSRF=77	FSRR=79	FWDB=0.0382364	FXX=0	LEN=1	MLLD=49.4404	PB=0.5	PBP=1	QD=2.30169	RBI=0.0713596
chr1	165414084	165414084	C	T	0.234568	19	81	2	exonic	RXRG	.	nonsynonymous SNV	RXRG:NM_006917:exon1:c.G47A:p.G16E	.	.	.	.	.	.	.	.	0.03	D	0.999	D	0.275	N	0.892	D	-2.96	D	33.78	snp	FAO=19	FDP=81	FR=.	FRO=62	FSAF=9	FSAR=10	FSRF=34	FSRR=28	FWDB=0.00603195	FXX=0	LEN=1	MLLD=58.2363	PB=0.5	PBP=1	QD=1.66807	RBI=0.0133043
chr1	166904496	166904497	CC	GT	0.315254	93	295	3	intronic	ILDR2	.	.	.	.	.	.	.	.	.	.	.	.	.	.	.	.	.	.	.	.	.	248.68	mnp	FAO=101	FDP=303	FR=.	FRO=202	FSAF=52	FSAR=49	FSRF=99	FSRR=103	FWDB=-0.0272707	FXX=0.00655716	LEN=2	MLLD=100.473	PB=0.5	PBP=1	QD=3.28292	RBI=0.0278829
chr1	167097321	167097321	T	G	0.636364	14	22	1	exonic	DUSP27	.	nonsynonymous SNV	DUSP27:NM_001080426:exon5:c.T2953G:p.S985A	.	.	.	.	.	.	.	.	0.74	T	0.085	B	0.259	N	1	N	4.05	T	84.16	snp	FAO=14	FDP=22	FR=.	FRO=8	FSAF=7	FSAR=7	FSRF=2	FSRR=6	FWDB=0.0180229	FXX=0	LEN=1	MLLD=183.148	PB=0.5	PBP=1	QD=15.3014	RBI=0.0203911
chr1	167793992	167793992	G	T	0.263158	55	209	2	exonic	ADCY10	.	nonsynonymous SNV	ADCY10:NM_001167749:exon24:c.C3393A:p.N1131K,ADCY10:NM_001297772:exon27:c.C3576A:p.N1192K,ADCY10:NM_018417:exon27:c.C3852A:p.N1284K	.	.	.	.	.	.	.	.	0.47	T	0.264	B	0.056	N	0.553	D	1.59	T	99.19	snp	FAO=55	FDP=208	FR=.	FRO=153	FSAF=35	FSAR=20	FSRF=68	FSRR=85	FWDB=0.0177861	FXX=0.00478446	LEN=1	MLLD=51.0666	PB=0.5	PBP=1	QD=1.90747	RBI=0.0178183
chr1	167817745	167817745	G	A	0.444444	16	36	3	intronic	ADCY10	.	.	.	.	.	.	.	.	.	.	.	.	.	.	.	.	.	.	.	.	.	67.19	snp	FAO=16	FDP=36	FR=.	FRO=20	FSAF=7	FSAR=9	FSRF=12	FSRR=8	FWDB=-0.0168825	FXX=0	LEN=1	MLLD=318.951	PB=0.5	PBP=1	QD=7.46561	RBI=0.0169098
chr1	167973921	167973921	C	T	0.268657	54	201	1	exonic	DCAF6	.	nonsynonymous SNV	DCAF6:NM_001198957:exon9:c.C1175T:p.S392L,DCAF6:NM_001017977:exon10:c.C1268T:p.S423L,DCAF6:NM_001198956:exon10:c.C1268T:p.S423L,DCAF6:NM_018442:exon10:c.C1268T:p.S423L	rs199631459	.	.	.	.	0.002	.	.	0.19	T	0.004	B	0.208	N	0.725	D	0.27	T	139.71	snp	FAO=63	FDP=209	FR=.	FRO=146	FSAF=32	FSAR=31	FSRF=67	FSRR=79	FWDB=0.121502	FXX=0.00476168	LEN=1	MLLD=55.6547	PB=0.5	PBP=1	QD=2.67382	RBI=0.124873
chr1	168055013	168055013	A	T	0.25	8	32	2	exonic	GPR161	.	nonsynonymous SNV	GPR161:NM_001267613:exon5:c.T1112A:p.L371H,GPR161:NM_001267614:exon5:c.T1004A:p.L335H,GPR161:NM_001267611:exon6:c.T1397A:p.L466H,GPR161:NM_001267612:exon6:c.T950A:p.L317H,GPR161:NM_001267609:exon7:c.T1406A:p.L469H,GPR161:NM_001267610:exon7:c.T1346A:p.L449H,GPR161:NM_153832:exon8:c.T1346A:p.L449H	.	.	.	.	.	.	.	.	0.02	D	0.991	D	0.001	N	0.611	D	-0.1	T	20.85	snp	FAO=8	FDP=32	FR=.	FRO=24	FSAF=6	FSAR=2	FSRF=14	FSRR=10	FWDB=-0.0460529	FXX=0	LEN=1	MLLD=93.7178	PB=0.5	PBP=1	QD=2.60634	RBI=0.0724666
chr1	168165855	168165855	T	G	0.319672	39	122	1	exonic	TIPRL	.	nonsynonymous SNV	TIPRL:NM_152902:exon5:c.T587G:p.M196R	.	.	.	.	.	.	.	.	0	D	0.975	D	0	D	1	D	.	.	99.54	snp	FAO=39	FDP=122	FR=.	FRO=83	FSAF=20	FSAR=19	FSRF=35	FSRR=48	FWDB=0.0991985	FXX=0	LEN=1	MLLD=63.7426	PB=0.5	PBP=1	QD=3.26374	RBI=0.110082
chr1	168250346	168250346	G	A	0.314894	74	235	3	exonic	TBX19	.	synonymous SNV	TBX19:NM_005149:exon1:c.G18A:p.L6L	.	.	.	.	.	0.0001	.	.	.	.	.	.	.	.	.	.	.	.	170.42	snp	FAO=74	FDP=238	FR=.	FRO=164	FSAF=32	FSAR=42	FSRF=71	FSRR=93	FWDB=-0.03136	FXX=0	LEN=1	MLLD=184.336	PB=0.5	PBP=1	QD=2.86418	RBI=0.0548088
chr1	168511245	168511245	G	T	0.319444	23	72	2	exonic	XCL2	.	synonymous SNV	XCL2:NM_003175:exon2:c.C162A:p.S54S	.	.	ID=COSM899195;OCCURENCE=1(endometrium)	.	.	.	.	.	.	.	.	.	.	.	.	.	.	.	63.03	snp	FAO=23	FDP=72	FR=.	FRO=49	FSAF=22	FSAR=1	FSRF=43	FSRR=6	FWDB=0.00857671	FXX=0.0136968	LEN=1	MLLD=372.005	PB=0.5	PBP=1	QD=3.50153	RBI=0.0371453
chr1	168511284	168511284	T	A	0.303279	37	122	1	exonic	XCL2	.	synonymous SNV	XCL2:NM_003175:exon2:c.A123T:p.P41P	.	.	.	.	.	.	.	.	.	.	.	.	.	.	.	.	.	.	91.16	snp	FAO=37	FDP=119	FR=.	FRO=82	FSAF=29	FSAR=8	FSRF=60	FSRR=22	FWDB=-0.00470838	FXX=0.0325177	LEN=1	MLLD=76.8761	PB=0.5	PBP=1	QD=3.06433	RBI=0.0204294
chr1	168545806	168545806	G	A	0.328125	21	64	2	UTR5	XCL1	NM_002995:c.-70G>A	.	.	.	.	.	.	.	.	.	.	.	.	.	.	.	.	.	.	.	.	60.23	snp	FAO=21	FDP=64	FR=.	FRO=43	FSAF=19	FSAR=2	FSRF=41	FSRR=2	FWDB=0.00638012	FXX=0	LEN=1	MLLD=74.0476	PB=0.5	PBP=1	QD=3.76414	RBI=0.0208404
chr1	168550296	168550296	T	G	0.237624	24	101	2	exonic	XCL1	.	nonsynonymous SNV	XCL1:NM_002995:exon3:c.T183G:p.I61M	.	.	.	.	.	.	.	.	0.04	D	0.96	D	0.088	N	0.835	N	3.47	T	41.15	snp	FAO=24	FDP=101	FR=.	FRO=77	FSAF=15	FSAR=9	FSRF=35	FSRR=42	FWDB=-0.00590951	FXX=0	LEN=1	MLLD=184.954	PB=0.5	PBP=1	QD=1.62958	RBI=0.00856409
chr1	168550365	168550365	G	A	0.190476	20	105	2	exonic	XCL1	.	nonsynonymous SNV	XCL1:NM_002995:exon3:c.G252A:p.M84I	.	.	.	.	.	.	.	.	0.22	T	0	B	0.326	N	0.998	N	3.89	T	23.31	snp	FAO=20	FDP=105	FR=.	FRO=85	FSAF=8	FSAR=12	FSRF=39	FSRR=46	FWDB=-0.0270054	FXX=0	LEN=1	MLLD=234.212	PB=0.5	PBP=1	QD=0.887906	RBI=0.051975
chr1	169292364	169292364	C	T	0.351351	26	74	2	exonic	NME7	.	nonsynonymous SNV	NME7:NM_013330:exon3:c.G269A:p.R90K,NME7:NM_197972:exon3:c.G161A:p.R54K	.	.	.	.	.	.	.	.	1	T	0	B	0	N	0.827	N	0.63	T	78.93	snp	FAO=26	FDP=74	FR=.	FRO=48	FSAF=14	FSAR=12	FSRF=18	FSRR=30	FWDB=0.0185103	FXX=0	LEN=1	MLLD=63.1901	PB=0.5	PBP=1	QD=4.26639	RBI=0.0651325
chr1	169390837	169390837	C	A	0.37037	20	54	1	exonic	CCDC181	.	nonsynonymous SNV	CCDC181:NM_001300969:exon3:c.G832T:p.A278S,CCDC181:NM_021179:exon3:c.G832T:p.A278S,CCDC181:NM_001300968:exon4:c.G832T:p.A278S	.	.	.	.	.	0	.	.	0.32	T	0.557	P	0.842	N	1	N	2	T	68.69	snp	FAO=20	FDP=53	FR=.	FRO=33	FSAF=15	FSAR=5	FSRF=24	FSRR=9	FWDB=-0.0494693	FXX=0.0185151	LEN=1	MLLD=120.884	PB=0.5	PBP=1	QD=5.18414	RBI=0.0494903
chr1	169437955	169437955	C	A	0.178082	13	73	3	exonic	SLC19A2	.	nonsynonymous SNV	SLC19A2:NM_006996:exon4:c.G1150T:p.G384C	.	.	.	.	.	.	.	.	0.05	D	0.912	P	0.736	N	0.979	N	-1.41	T	15.65	snp	FAO=13	FDP=73	FR=.	FRO=60	FSAF=5	FSAR=8	FSRF=18	FSRR=42	FWDB=-0.00725136	FXX=0	LEN=1	MLLD=374.851	PB=0.5	PBP=1	QD=0.857767	RBI=0.0178193
chr1	169438021	169438021	C	T	0.486239	53	109	4	exonic	SLC19A2	.	nonsynonymous SNV	SLC19A2:NM_006996:exon4:c.G1084A:p.G362R	.	.	.	.	.	.	.	.	0.01	D	1	D	0	D	0.998	D	-1.23	T	230.17	snp	FAO=53	FDP=107	FR=.	FRO=54	FSAF=26	FSAR=27	FSRF=24	FSRR=30	FWDB=0.0020086	FXX=0.0183469	LEN=1	MLLD=224.375	PB=0.5	PBP=1	QD=8.60436	RBI=0.0137806
chr1	169524408	169524408	C	T	0.24	12	50	4	intronic	F5	.	.	.	.	.	.	.	.	.	.	.	.	.	.	.	.	.	.	.	.	.	21.67	snp	FAO=11	FDP=49	FR=.	FRO=38	FSAF=3	FSAR=8	FSRF=26	FSRR=12	FWDB=-0.00910586	FXX=0.019996	LEN=1	MLLD=264.609	PB=0.5	PBP=1	QD=1.76931	RBI=0.0260949
chr1	169525858	169525858	G	T	0.282609	52	184	1	intronic	F5	.	.	.	.	.	.	.	.	.	.	.	.	.	.	.	.	.	.	.	.	.	105.88	snp	FAO=52	FDP=184	FR=.	FRO=132	FSAF=25	FSAR=27	FSRF=64	FSRR=68	FWDB=0.00214062	FXX=0	LEN=1	MLLD=65.1419	PB=0.5	PBP=1	QD=2.30169	RBI=0.00277094
chr1	169586267	169586267	T	A	0.352941	18	51	1	exonic	SELP	.	synonymous SNV	SELP:NM_003005:exon3:c.A480T:p.T160T	.	.	.	.	.	.	.	.	.	.	.	.	.	.	1	D	.	.	58.6	snp	FAO=18	FDP=51	FR=.	FRO=33	FSAF=14	FSAR=4	FSRF=26	FSRR=7	FWDB=-0.0425452	FXX=0	LEN=1	MLLD=131.03	PB=0.5	PBP=1	QD=4.59591	RBI=0.0426695
chr1	169695787	169695787	A	G	0.383117	59	154	3	intronic	SELE	.	.	.	.	.	.	.	.	.	.	.	.	.	.	.	.	.	.	.	.	.	193.07	snp	FAO=60	FDP=155	FR=.	FRO=95	FSAF=28	FSAR=32	FSRF=51	FSRR=44	FWDB=-0.0369229	FXX=0.00640985	LEN=1	MLLD=58.7209	PB=0.5	PBP=1	QD=4.98238	RBI=0.107468
chr1	169698439	169698439	G	T	0.259843	33	127	2	exonic	SELE	.	synonymous SNV	SELE:NM_000450:exon7:c.C978A:p.T326T	.	.	.	.	.	.	.	.	.	.	.	.	.	.	.	.	.	.	61.7	snp	FAO=33	FDP=127	FR=.	FRO=94	FSAF=21	FSAR=12	FSRF=47	FSRR=47	FWDB=0.0497259	FXX=0	LEN=1	MLLD=59.374	PB=0.5	PBP=1	QD=1.94316	RBI=0.0606878
chr1	169762121	169762121	T	A	0.424	53	125	1	exonic	METTL18	.	nonsynonymous SNV	METTL18:NM_033418:exon2:c.A716T:p.D239V	.	.	.	.	.	.	.	.	0.25	T	0.507	P	0.656	N	0.889	N	1.95	T	208.54	snp	FAO=56	FDP=128	FR=.	FRO=72	FSAF=27	FSAR=29	FSRF=34	FSRR=38	FWDB=-0.00608568	FXX=0	LEN=1	MLLD=333.406	PB=0.5	PBP=1	QD=6.51689	RBI=0.00734369
chr1	170521170	170521170	G	A	0.276699	57	206	3	exonic	GORAB	.	nonsynonymous SNV	GORAB:NM_152281:exon5:c.G752A:p.R251K	.	.	.	.	.	.	.	.	1	T	0.001	B	0.001	N	1	D	0.07	T	109.93	snp	FAO=57	FDP=207	FR=.	FRO=150	FSAF=30	FSAR=27	FSRF=86	FSRR=64	FWDB=0.10631	FXX=0	LEN=1	MLLD=57.6401	PB=0.5	PBP=1	QD=2.12429	RBI=0.114086
chr1	170699525	170699525	G	A	0.349057	74	212	4	intronic	PRRX1	.	.	.	.	.	.	.	.	.	.	.	.	.	.	.	.	.	.	.	.	.	203.06	snp	FAO=74	FDP=212	FR=.	FRO=138	FSAF=38	FSAR=36	FSRF=67	FSRR=71	FWDB=0.016701	FXX=0	LEN=1	MLLD=252.571	PB=0.5	PBP=1	QD=3.83126	RBI=0.0215154
chr1	170952605	170952606	TC	AA	0.299435	53	177	1	exonic	MROH9	.	nonframeshift substitution	MROH9:NM_001163629:exon9:c.659_660AA,MROH9:NM_025063:exon9:c.659_660AA	.	.	.	.	.	.	.	.	.	.	.	.	.	.	.	.	.	.	119.26	mnp	FAO=53	FDP=176	FR=.	FRO=123	FSAF=25	FSAR=28	FSRF=66	FSRR=57	FWDB=-0.00169381	FXX=0.0056494	LEN=2	MLLD=248.644	PB=0.5	PBP=1	QD=2.71043	RBI=0.0247444
chr1	170985453	170985453	C	A	0.289855	100	345	2	exonic	MROH9	.	synonymous SNV	MROH9:NM_001163629:exon17:c.C1884A:p.S628S	.	.	.	.	.	.	.	.	.	.	.	.	.	.	.	.	.	.	203.13	snp	FAO=100	FDP=343	FR=.	FRO=243	FSAF=52	FSAR=48	FSRF=108	FSRR=135	FWDB=0.0447123	FXX=0.00579693	LEN=1	MLLD=60.3633	PB=0.5	PBP=1	QD=2.3688	RBI=0.0478309
chr1	170994492	170994492	A	G	0.284211	27	95	1	exonic	MROH9	.	nonsynonymous SNV	MROH9:NM_001163629:exon20:c.A2212G:p.T738A	.	.	.	.	.	.	.	.	0.29	T	0.013	B	.	.	1	N	-0.23	T	64.78	snp	FAO=28	FDP=96	FR=.	FRO=68	FSAF=7	FSAR=21	FSRF=27	FSRR=41	FWDB=0.151659	FXX=0	LEN=1	MLLD=60.1877	PB=0.5	PBP=1	QD=2.69934	RBI=0.15167
chr1	171031244	171031244	A	T	0.413462	43	104	1	intronic	MROH9	.	.	.	.	.	.	.	.	.	.	.	.	.	.	.	.	.	.	.	.	.	152.09	snp	FAO=43	FDP=104	FR=.	FRO=61	FSAF=23	FSAR=20	FSRF=15	FSRR=46	FWDB=0.0177584	FXX=0	LEN=1	MLLD=175.042	PB=0.5	PBP=1	QD=5.84953	RBI=0.0443998
chr1	171086534	171086534	C	T	0.268041	52	194	1	exonic	FMO3	.	synonymous SNV	FMO3:NM_001002294:exon9:c.C1551T:p.L517L,FMO3:NM_006894:exon9:c.C1551T:p.L517L	.	.	.	.	.	0.0001	.	.	.	.	.	.	.	.	.	.	.	.	100.24	snp	FAO=53	FDP=195	FR=.	FRO=142	FSAF=29	FSAR=24	FSRF=66	FSRR=76	FWDB=-0.00933293	FXX=0	LEN=1	MLLD=267.376	PB=0.5	PBP=1	QD=2.05622	RBI=0.0106181
chr1	171154895	171154896	CT	AC	0.336283	38	113	2	exonic	FMO2	.	unknown	UNKNOWN	.	.	.	.	.	.	.	.	.	.	.	.	.	.	.	.	.	.	108.36	mnp	FAO=38	FDP=110	FR=.	FRO=72	FSAF=16	FSAR=22	FSRF=36	FSRR=36	FWDB=0.0236232	FXX=0.0265463	LEN=2	MLLD=147.936	PB=0.5	PBP=1	QD=3.94037	RBI=0.0263768
chr1	171172875	171172875	G	T	0.298077	31	104	2	intronic	FMO2	.	.	.	.	.	.	.	.	.	.	.	.	.	.	.	.	.	.	.	.	.	76.56	snp	FAO=31	FDP=101	FR=.	FRO=70	FSAF=6	FSAR=25	FSRF=50	FSRR=20	FWDB=-0.0135664	FXX=0.0288434	LEN=1	MLLD=220.933	PB=0.5	PBP=1	QD=3.03211	RBI=0.114425
chr1	171244510	171244510	G	T	0.2	23	115	1	exonic	FMO1	.	nonsynonymous SNV	FMO1:NM_001282692:exon3:c.G359T:p.C120F,FMO1:NM_001282694:exon3:c.G158T:p.C53F,FMO1:NM_001282693:exon4:c.G347T:p.C116F,FMO1:NM_002021:exon4:c.G347T:p.C116F	.	.	.	.	.	.	.	.	0.05	D	0.862	P	0.012	N	1	N	0.41	T	28.44	snp	FAO=23	FDP=115	FR=.	FRO=92	FSAF=8	FSAR=15	FSRF=44	FSRR=48	FWDB=-0.0191045	FXX=0	LEN=1	MLLD=119.272	PB=0.5	PBP=1	QD=0.989374	RBI=0.0251643
chr1	171254406	171254406	C	T	0.446429	25	56	2	exonic	FMO1	.	nonsynonymous SNV	FMO1:NM_001282692:exon8:c.C1334T:p.T445I,FMO1:NM_001282694:exon8:c.C1133T:p.T378I,FMO1:NM_001282693:exon9:c.C1322T:p.T441I,FMO1:NM_002021:exon9:c.C1322T:p.T441I	.	.	.	.	.	.	.	.	0.09	T	0.507	P	0.183	N	1	N	0.35	T	100.71	snp	FAO=25	FDP=56	FR=.	FRO=31	FSAF=13	FSAR=12	FSRF=18	FSRR=13	FWDB=-0.123347	FXX=0	LEN=1	MLLD=178.781	PB=0.5	PBP=1	QD=7.19374	RBI=0.124042
chr1	171491367	171491367	A	T	0.344828	30	87	1	exonic	PRRC2C	.	stopgain	PRRC2C:NM_015172:exon7:c.A796T:p.R266X	.	.	.	.	.	.	.	.	1	T	.	.	0	U	1	A	.	.	87.19	snp	FAO=30	FDP=87	FR=.	FRO=57	FSAF=22	FSAR=8	FSRF=30	FSRR=27	FWDB=-0.000920389	FXX=0	LEN=1	MLLD=63.0048	PB=0.5	PBP=1	QD=4.00872	RBI=0.078909
chr1	171526577	171526577	T	C	0.727273	8	11	2	exonic	PRRC2C	.	synonymous SNV	PRRC2C:NM_015172:exon19:c.T5320C:p.L1774L	.	.	.	.	.	.	.	.	.	.	.	.	.	.	.	.	.	.	76.64	snp	FAO=12	FDP=13	FR=.	FRO=1	FSAF=12	FSAR=0	FSRF=1	FSRR=0	FWDB=0.23009	FXX=0	LEN=1	MLLD=21.9025	PB=0.5	PBP=1	QD=23.583	RBI=0.23009
chr1	171540555	171540555	T	C	0.279743	87	311	2	exonic	PRRC2C	.	nonsynonymous SNV	PRRC2C:NM_015172:exon24:c.T6742C:p.F2248L	.	.	.	.	.	.	.	.	1	T	0.009	B	0.009	N	1	D	5.4	T	174.94	snp	FAO=89	FDP=313	FR=.	FRO=224	FSAF=53	FSAR=36	FSRF=87	FSRR=137	FWDB=-0.000414881	FXX=0	LEN=1	MLLD=48.1397	PB=0.5	PBP=1	QD=2.23561	RBI=0.0593416
chr1	171891010	171891010	C	T	0.330159	104	315	4	intronic	DNM3	.	.	.	.	.	.	.	.	.	.	.	.	.	.	.	.	.	.	.	.	.	261.13	snp	FAO=108	FDP=325	FR=.	FRO=217	FSAF=54	FSAR=54	FSRF=130	FSRR=87	FWDB=-0.0437734	FXX=0	LEN=1	MLLD=40.602	PB=0.5	PBP=1	QD=3.21392	RBI=0.0439457
chr1	172431362	172431362	C	A	0.343066	47	137	2	exonic	C1orf105	.	synonymous SNV	C1orf105:NM_001300760:exon3:c.C288A:p.S96S,C1orf105:NM_139240:exon5:c.C318A:p.S106S	.	.	.	.	.	.	.	.	.	.	.	.	.	.	.	.	.	.	131.02	snp	FAO=47	FDP=136	FR=.	FRO=89	FSAF=13	FSAR=34	FSRF=34	FSRR=55	FWDB=0.0113357	FXX=0.00729874	LEN=1	MLLD=304	PB=0.5	PBP=1	QD=3.85355	RBI=0.0128042
chr1	173478804	173478804	C	A	0.341463	28	82	2	exonic	SLC9C2	.	nonsynonymous SNV	SLC9C2:NM_178527:exon24:c.G2942T:p.G981V	.	.	.	.	.	0.0001	.	.	0.12	T	0.999	D	0	D	1	D	-2.9	D	81.57	snp	FAO=28	FDP=82	FR=.	FRO=54	FSAF=13	FSAR=15	FSRF=22	FSRR=32	FWDB=-0.0116209	FXX=0	LEN=1	MLLD=179.755	PB=0.5	PBP=1	QD=3.97925	RBI=0.108841
chr1	173526525	173526525	G	A	0.277778	50	180	2	exonic	SLC9C2	.	nonsynonymous SNV	SLC9C2:NM_178527:exon10:c.C1169T:p.P390L	.	.	.	.	.	.	.	.	1	T	1	D	0	D	0.998	D	1.86	T	95.73	snp	FAO=50	FDP=184	FR=.	FRO=134	FSAF=19	FSAR=31	FSRF=49	FSRR=85	FWDB=-0.112329	FXX=0	LEN=1	MLLD=53.6968	PB=0.5	PBP=1	QD=2.08105	RBI=0.117318
chr1	173542551	173542551	C	A	0.376289	73	194	1	intronic	SLC9C2	.	.	.	.	.	.	.	.	.	.	.	.	.	.	.	.	.	.	.	.	.	221.86	snp	FAO=73	FDP=194	FR=.	FRO=121	FSAF=36	FSAR=37	FSRF=55	FSRR=66	FWDB=-0.0539658	FXX=0	LEN=1	MLLD=76.9196	PB=0.5	PBP=1	QD=4.57445	RBI=0.0580377
chr1	173702934	173702934	G	A	0.390805	34	87	4	exonic	KLHL20	.	nonsynonymous SNV	KLHL20:NM_014458:exon3:c.G106A:p.G36R	.	.	.	.	.	.	.	.	0.4	T	1	D	0	D	1	D	-0.39	T	114.44	snp	FAO=34	FDP=87	FR=.	FRO=53	FSAF=21	FSAR=13	FSRF=27	FSRR=26	FWDB=-0.0416078	FXX=0	LEN=1	MLLD=57.2576	PB=0.5	PBP=1	QD=5.2614	RBI=0.0433499
chr1	173703126	173703126	G	A	0.342105	78	228	1	exonic	KLHL20	.	nonsynonymous SNV	KLHL20:NM_014458:exon3:c.G298A:p.E100K	.	.	ID=COSM899770;OCCURENCE=1(endometrium)	.	.	.	.	.	.	.	0.767	P	0	D	1	D	-0.49	T	209.3	snp	FAO=79	FDP=229	FR=.	FRO=150	FSAF=38	FSAR=41	FSRF=89	FSRR=61	FWDB=-0.00503767	FXX=0	LEN=1	MLLD=271.506	PB=0.5	PBP=1	QD=3.65587	RBI=0.00576663
chr1	173744833	173744833	G	A	0.259398	69	266	2	exonic	KLHL20	.	nonsynonymous SNV	KLHL20:NM_014458:exon10:c.G1490A:p.R497K	.	.	.	.	.	.	.	.	0	D	1	D	0	D	1	D	-1.96	D	117.09	snp	FAO=69	FDP=266	FR=.	FRO=197	FSAF=36	FSAR=33	FSRF=108	FSRR=89	FWDB=0.0108522	FXX=0	LEN=1	MLLD=55.3419	PB=0.5	PBP=1	QD=1.76076	RBI=0.0585005
chr1	173916506	173916506	C	A	0.310638	73	235	2	splicing	RC3H1	NM_001300850:exon15:c.2737+1G>T,NM_001300852:exon15:c.2737+1G>T,NM_172071:exon15:c.2737+1G>T,NM_001300851:exon15:c.2737+1G>T	.	.	.	.	.	.	.	.	.	.	.	.	.	.	.	.	1	D	.	.	167.94	snp	FAO=73	FDP=235	FR=.	FRO=162	FSAF=25	FSAR=48	FSRF=75	FSRR=87	FWDB=-0.049121	FXX=0	LEN=1	MLLD=64.0875	PB=0.5	PBP=1	QD=2.85862	RBI=0.0981541
chr1	173939842	173939842	T	A	0.362869	86	237	1	intronic	RC3H1	.	.	.	.	.	.	.	.	.	.	.	.	.	.	.	.	.	.	.	.	.	252.15	snp	FAO=87	FDP=238	FR=.	FRO=151	FSAF=36	FSAR=51	FSRF=71	FSRR=80	FWDB=0.136903	FXX=0.00418393	LEN=1	MLLD=185.137	PB=0.5	PBP=1	QD=4.23782	RBI=0.137825
chr1	173952577	173952577	C	T	0.212389	24	113	4	exonic	RC3H1	.	nonsynonymous SNV	RC3H1:NM_001300850:exon3:c.G571A:p.G191R,RC3H1:NM_001300851:exon3:c.G571A:p.G191R,RC3H1:NM_001300852:exon3:c.G571A:p.G191R,RC3H1:NM_172071:exon3:c.G571A:p.G191R	.	.	.	.	.	.	.	.	0	D	1	D	0	D	1	D	-4.07	D	33.24	snp	FAO=24	FDP=113	FR=.	FRO=89	FSAF=14	FSAR=10	FSRF=33	FSRR=56	FWDB=0.00753363	FXX=0	LEN=1	MLLD=370.842	PB=0.5	PBP=1	QD=1.17662	RBI=0.0103183
chr1	174975939	174975940	AG	TT	0.343434	68	198	2	exonic	CACYBP	.	nonframeshift substitution	CACYBP:NM_001007214:exon3:c.165_166TT,CACYBP:NM_014412:exon3:c.294_295TT	.	.	.	.	.	.	.	.	.	.	.	.	.	.	.	.	.	.	205.84	mnp	FAO=69	FDP=187	FR=.	FRO=118	FSAF=38	FSAR=31	FSRF=59	FSRR=59	FWDB=0.0189841	FXX=0.0602985	LEN=2	MLLD=131.974	PB=0.5	PBP=1	QD=4.4031	RBI=0.0541169
chr1	174992630	174992630	T	A	0.277778	15	54	1	upstream	MRPS14	.	.	.	.	.	.	.	.	.	.	.	.	.	.	.	.	.	.	.	.	.	37.09	snp	FAO=15	FDP=54	FR=.	FRO=39	FSAF=4	FSAR=11	FSRF=28	FSRR=11	FWDB=-0.00367296	FXX=0.0181785	LEN=1	MLLD=140.62	PB=0.5	PBP=1	QD=2.74773	RBI=0.011568
chr1	175052971	175052971	G	A	0.276316	63	228	2	exonic	TNN	.	synonymous SNV	TNN:NM_022093:exon5:c.G1134A:p.V378V	.	.	.	.	.	.	.	.	.	.	.	.	.	.	.	.	.	.	121.02	snp	FAO=63	FDP=228	FR=.	FRO=165	FSAF=29	FSAR=34	FSRF=86	FSRR=79	FWDB=-0.0206458	FXX=0	LEN=1	MLLD=63.0984	PB=0.5	PBP=1	QD=2.12309	RBI=0.0561875
chr1	175054557	175054557	T	A	0.408163	20	49	1	exonic	TNN	.	synonymous SNV	TNN:NM_022093:exon6:c.T1251A:p.T417T	.	.	.	.	.	.	.	.	.	.	.	.	.	.	.	.	.	.	75.5	snp	FAO=20	FDP=49	FR=.	FRO=29	FSAF=14	FSAR=6	FSRF=18	FSRR=11	FWDB=0.0506378	FXX=0	LEN=1	MLLD=84.1313	PB=0.5	PBP=1	QD=6.16356	RBI=0.0506388
chr1	175116154	175116154	C	A	0.4	50	125	2	exonic	TNN	.	nonsynonymous SNV	TNN:NM_022093:exon19:c.C3847A:p.P1283T	.	.	.	.	.	.	.	.	0.66	T	0.094	B	0.843	N	1	N	1.85	T	173.3	snp	FAO=51	FDP=126	FR=.	FRO=75	FSAF=17	FSAR=34	FSRF=32	FSRR=43	FWDB=-0.0108592	FXX=0	LEN=1	MLLD=69.0117	PB=0.5	PBP=1	QD=5.50167	RBI=0.0233145
chr1	175293510	175293510	C	T	0.304348	63	207	4	exonic	TNR	.	synonymous SNV	TNR:NM_003285:exon22:c.G3939A:p.G1313G	.	.	.	.	.	.	.	.	.	.	.	.	.	.	.	.	.	.	141.94	snp	FAO=63	FDP=207	FR=.	FRO=144	FSAF=40	FSAR=23	FSRF=72	FSRR=72	FWDB=0.0243545	FXX=0	LEN=1	MLLD=339.144	PB=0.5	PBP=1	QD=2.74271	RBI=0.0249425
chr1	175299278	175299278	T	C	0.330827	44	133	1	exonic	TNR	.	nonsynonymous SNV	TNR:NM_003285:exon21:c.A3725G:p.D1242G	.	.	.	.	.	.	.	.	0.01	D	0.97	D	0	D	1	D	1.97	T	116.32	snp	FAO=44	FDP=133	FR=.	FRO=89	FSAF=28	FSAR=16	FSRF=56	FSRR=33	FWDB=0.0225574	FXX=0	LEN=1	MLLD=82.3722	PB=0.5	PBP=1	QD=3.49827	RBI=0.0464726
chr1	175956193	175956193	C	T	0.390244	16	41	1	exonic	RFWD2	.	synonymous SNV	RFWD2:NM_001286644:exon16:c.G1299A:p.K433K,RFWD2:NM_001001740:exon17:c.G1947A:p.K649K,RFWD2:NM_022457:exon18:c.G2019A:p.K673K	.	.	.	.	.	.	.	.	.	.	.	.	.	.	.	.	.	.	59.81	snp	FAO=16	FDP=41	FR=.	FRO=25	FSAF=3	FSAR=13	FSRF=15	FSRR=10	FWDB=-0.00882397	FXX=0	LEN=1	MLLD=168.679	PB=0.5	PBP=1	QD=5.83491	RBI=0.00973579
chr1	176668430	176668430	C	T	0.314286	44	140	2	exonic	PAPPA2	.	nonsynonymous SNV	PAPPA2:NM_020318:exon8:c.C2941T:p.L981F	.	.	.	.	.	.	.	.	0.22	T	0.047	B	0.061	N	1	N	4.58	T	108.09	snp	FAO=44	FDP=140	FR=.	FRO=96	FSAF=22	FSAR=22	FSRF=52	FSRR=44	FWDB=-0.00699668	FXX=0	LEN=1	MLLD=68.555	PB=0.5	PBP=1	QD=3.08822	RBI=0.0151235
chr1	176740112	176740113	CA	AC	0.526316	20	38	3	exonic	PAPPA2	.	nonframeshift substitution	PAPPA2:NM_020318:exon17:c.4511_4512AC	.	.	.	.	.	.	.	.	.	.	.	.	.	.	.	.	.	.	94.37	mnp	FAO=19	FDP=36	FR=.	FRO=17	FSAF=9	FSAR=10	FSRF=3	FSRR=14	FWDB=0.0581165	FXX=0.0526177	LEN=2	MLLD=233.014	PB=0.5	PBP=1	QD=10.4851	RBI=0.0581376
chr1	176762727	176762727	C	T	0.34058	47	138	7	exonic	PAPPA2	.	synonymous SNV	PAPPA2:NM_020318:exon20:c.C5052T:p.P1684P	.	.	.	.	.	.	.	.	.	.	.	.	.	.	.	.	.	.	128.48	snp	FAO=47	FDP=138	FR=.	FRO=91	FSAF=28	FSAR=19	FSRF=39	FSRR=52	FWDB=-0.00766899	FXX=0	LEN=1	MLLD=307.633	PB=0.5	PBP=1	QD=3.72403	RBI=0.0143087
chr1	176863675	176863676	GC	AA	0.349398	58	166	1	intronic	ASTN1	.	.	.	.	.	.	.	.	.	.	.	.	.	.	.	.	.	.	.	.	.	184.65	mnp	FAO=62	FDP=168	FR=.	FRO=106	FSAF=33	FSAR=29	FSRF=52	FSRR=54	FWDB=0.0293648	FXX=0	LEN=2	MLLD=177.875	PB=0.5	PBP=1	QD=4.39653	RBI=0.0430953
chr1	176918586	176918586	C	A	0.266968	59	221	2	intronic	ASTN1	.	.	.	.	.	.	.	.	.	.	.	.	.	.	.	.	.	.	.	.	.	107.63	snp	FAO=59	FDP=221	FR=.	FRO=162	FSAF=24	FSAR=35	FSRF=83	FSRR=79	FWDB=-0.020639	FXX=0	LEN=1	MLLD=183.442	PB=0.5	PBP=1	QD=1.94799	RBI=0.031313
chr1	176984031	176984031	G	A	0.461538	18	39	2	intronic	ASTN1	.	.	.	.	.	.	.	.	.	.	.	.	.	.	.	.	.	.	.	.	.	78.69	snp	FAO=18	FDP=39	FR=.	FRO=21	FSAF=2	FSAR=16	FSRF=7	FSRR=14	FWDB=-0.0328233	FXX=0	LEN=1	MLLD=70.1997	PB=0.5	PBP=1	QD=8.07047	RBI=0.0495522
chr1	177133637	177133637	G	A	0.32	8	25	4	exonic	ASTN1	.	nonsynonymous SNV	ASTN1:NM_001286164:exon1:c.C176T:p.P59L,ASTN1:NM_004319:exon1:c.C176T:p.P59L,ASTN1:NM_207108:exon1:c.C176T:p.P59L	.	.	.	.	.	.	.	.	0.12	T	0.999	D	0	U	1	D	2.84	T	27.68	snp	FAO=8	FDP=25	FR=.	FRO=17	FSAF=3	FSAR=5	FSRF=2	FSRR=15	FWDB=0.0059299	FXX=0	LEN=1	MLLD=262.121	PB=0.5	PBP=1	QD=4.42905	RBI=0.0112054
chr1	177927495	177927495	G	T	0.25641	40	156	2	exonic	SEC16B	.	synonymous SNV	SEC16B:NM_033127:exon10:c.C1137A:p.S379S	.	.	.	.	.	.	.	.	.	.	.	.	.	.	1	D	.	.	75.35	snp	FAO=41	FDP=157	FR=.	FRO=116	FSAF=17	FSAR=24	FSRF=46	FSRR=70	FWDB=0.0734625	FXX=0	LEN=1	MLLD=60.008	PB=0.5	PBP=1	QD=1.91979	RBI=0.0886729
chr1	178490378	178490378	C	G	0.387879	64	165	1	exonic	TEX35	.	nonsynonymous SNV	TEX35:NM_001170722:exon8:c.C589G:p.L197V,TEX35:NM_001170723:exon8:c.C565G:p.L189V,TEX35:NM_001170724:exon8:c.C565G:p.L189V,TEX35:NM_032126:exon8:c.C565G:p.L189V	.	.	.	.	.	.	.	.	0.02	D	0.358	B	0.706	N	0.839	N	1.97	T	203.79	snp	FAO=64	FDP=165	FR=.	FRO=101	FSAF=27	FSAR=37	FSRF=29	FSRR=72	FWDB=-0.0686987	FXX=0	LEN=1	MLLD=61.5804	PB=0.5	PBP=1	QD=4.94045	RBI=0.0691343
chr1	179544772	179544772	C	T	0.339623	18	53	3	exonic	NPHS2	.	synonymous SNV	NPHS2:NM_001297575:exon1:c.G228A:p.E76E,NPHS2:NM_014625:exon1:c.G228A:p.E76E	.	.	.	.	.	.	.	.	.	.	.	.	.	.	.	.	.	.	55.66	snp	FAO=18	FDP=53	FR=.	FRO=35	FSAF=6	FSAR=12	FSRF=15	FSRR=20	FWDB=0.0622646	FXX=0	LEN=1	MLLD=52.6146	PB=0.5	PBP=1	QD=4.2004	RBI=0.0627824
chr1	179562644	179562644	G	A	0.222798	43	193	1	exonic	TDRD5	.	synonymous SNV	TDRD5:NM_001199085:exon3:c.G282A:p.Q94Q,TDRD5:NM_001199089:exon3:c.G282A:p.Q94Q,TDRD5:NM_001199091:exon3:c.G282A:p.Q94Q,TDRD5:NM_173533:exon3:c.G282A:p.Q94Q	.	.	.	.	.	.	.	.	.	.	.	.	.	.	.	.	.	.	57.73	snp	FAO=43	FDP=193	FR=.	FRO=150	FSAF=13	FSAR=30	FSRF=80	FSRR=70	FWDB=-0.00046513	FXX=0	LEN=1	MLLD=329.064	PB=0.5	PBP=1	QD=1.19653	RBI=0.0136028
chr1	179815684	179815685	CT	TA	0.339713	71	209	1	exonic	TOR1AIP2	.	nonframeshift substitution	TOR1AIP2:NM_145034:exon6:c.934_935TA,TOR1AIP2:NM_001199260:exon7:c.934_935TA	.	.	.	.	.	.	.	.	.	.	.	.	.	.	.	.	.	.	191.22	mnp	FAO=71	FDP=206	FR=.	FRO=135	FSAF=33	FSAR=38	FSRF=66	FSRR=69	FWDB=0.00338111	FXX=0.0190467	LEN=2	MLLD=180.693	PB=0.5	PBP=1	QD=3.71301	RBI=0.0268228
chr1	179989533	179989533	A	G	0.31	62	200	2	exonic	CEP350	.	nonsynonymous SNV	CEP350:NM_014810:exon12:c.A2624G:p.K875R	.	.	.	.	.	.	.	.	.	.	1	D	0	D	0.97	D	1.57	T	144.4	snp	FAO=62	FDP=200	FR=.	FRO=138	FSAF=39	FSAR=23	FSRF=70	FSRR=68	FWDB=0.0722802	FXX=0	LEN=1	MLLD=57.1336	PB=0.5	PBP=1	QD=2.88798	RBI=0.0785661
chr1	180013308	180013308	G	T	0.264045	47	178	2	exonic	CEP350	.	nonsynonymous SNV	CEP350:NM_014810:exon21:c.G4622T:p.R1541I	.	.	.	.	.	.	.	.	.	.	0.966	D	0.001	U	1	D	0.36	T	85.84	snp	FAO=47	FDP=178	FR=.	FRO=131	FSAF=19	FSAR=28	FSRF=77	FSRR=54	FWDB=-0.0184016	FXX=0.00558628	LEN=1	MLLD=86.376	PB=0.5	PBP=1	QD=1.9289	RBI=0.0661371
chr1	180904779	180904779	C	T	0.447368	68	152	4	exonic	KIAA1614	.	synonymous SNV	KIAA1614:NM_020950:exon5:c.C1734T:p.S578S	.	.	.	.	.	0	.	.	.	.	.	.	.	.	.	.	.	.	259.07	snp	FAO=68	FDP=152	FR=.	FRO=84	FSAF=45	FSAR=23	FSRF=41	FSRR=43	FWDB=0.0150763	FXX=0	LEN=1	MLLD=250.358	PB=0.5	PBP=1	QD=6.8176	RBI=0.0219429
chr1	180905052	180905052	G	A	0.323077	42	130	4	exonic	KIAA1614	.	stopgain	KIAA1614:NM_020950:exon5:c.G2007A:p.W669X	.	.	.	.	.	0	.	.	0.29	T	.	.	0.15	N	1	A	.	.	108	snp	FAO=42	FDP=130	FR=.	FRO=88	FSAF=19	FSAR=23	FSRF=46	FSRR=42	FWDB=-0.0184074	FXX=0	LEN=1	MLLD=309.3	PB=0.5	PBP=1	QD=3.3232	RBI=0.0399789
chr1	180905077	180905077	C	A	0.265625	34	128	2	exonic	KIAA1614	.	nonsynonymous SNV	KIAA1614:NM_020950:exon5:c.C2032A:p.P678T	.	.	.	.	.	.	.	.	0.03	D	0.884	P	0.949	N	0.988	N	2.41	T	65.92	snp	FAO=34	FDP=128	FR=.	FRO=94	FSAF=22	FSAR=12	FSRF=40	FSRR=54	FWDB=0.0429058	FXX=0	LEN=1	MLLD=67.289	PB=0.5	PBP=1	QD=2.06007	RBI=0.0442568
chr1	180905451	180905451	T	G	0.36875	177	480	1	exonic	KIAA1614	.	nonsynonymous SNV	KIAA1614:NM_020950:exon5:c.T2406G:p.C802W	.	.	.	.	.	.	.	.	0.03	D	0.964	D	0.474	N	0.988	N	0.9	T	448.5	snp	FAO=151	FDP=400	FR=.	FRO=249	FSAF=86	FSAR=65	FSRF=125	FSRR=124	FWDB=0.0242374	FXX=0	LEN=1	MLLD=213.758	PB=0.5	PBP=1	QD=4.485	RBI=0.0293118
chr1	180905709	180905709	G	T	0.26699	110	412	5	exonic	KIAA1614	.	synonymous SNV	KIAA1614:NM_020950:exon5:c.G2664T:p.G888G	.	.	.	.	.	0.0002	.	.	.	.	.	.	.	.	.	.	.	.	180.98	snp	FAO=106	FDP=400	FR=.	FRO=294	FSAF=57	FSAR=49	FSRF=159	FSRR=135	FWDB=0.0431564	FXX=0	LEN=1	MLLD=69.561	PB=0.5	PBP=1	QD=1.80975	RBI=0.0431567
chr1	180974501	180974501	C	T	0.345324	48	139	2	exonic	STX6	.	stopgain	STX6:NM_005819:exon2:c.G134A:p.W45X	.	.	.	.	.	.	.	.	1	T	.	.	0	D	1	A	.	.	133.75	snp	FAO=48	FDP=139	FR=.	FRO=91	FSAF=32	FSAR=16	FSRF=52	FSRR=39	FWDB=-0.00901642	FXX=0	LEN=1	MLLD=217.39	PB=0.5	PBP=1	QD=3.84903	RBI=0.0278169
chr1	181018239	181018239	G	A	0.296137	138	466	4	exonic	MR1	.	nonsynonymous SNV	MR1:NM_001194999:exon3:c.G119A:p.G40E,MR1:NM_001195000:exon3:c.G119A:p.G40E,MR1:NM_001195035:exon3:c.G119A:p.G40E,MR1:NM_001531:exon3:c.G119A:p.G40E	.	.	.	.	.	.	.	.	0	D	0.235	B	0.055	N	0.832	N	5.53	T	221.2	snp	FAO=114	FDP=400	FR=.	FRO=286	FSAF=55	FSAR=59	FSRF=127	FSRR=159	FWDB=-0.00457759	FXX=0	LEN=1	MLLD=384.609	PB=0.5	PBP=1	QD=2.212	RBI=0.0149357
chr1	181725275	181725275	C	T	0.287356	25	87	4	intronic	CACNA1E	.	.	.	.	.	.	.	.	.	.	.	.	.	.	.	.	.	.	.	.	.	57.73	snp	FAO=25	FDP=87	FR=.	FRO=62	FSAF=5	FSAR=20	FSRF=7	FSRR=55	FWDB=-0.00284705	FXX=0	LEN=1	MLLD=390.924	PB=0.5	PBP=1	QD=2.65431	RBI=0.00721264
chr1	181753861	181753861	C	A	0.259615	27	104	2	exonic	CACNA1E	.	nonsynonymous SNV	CACNA1E:NM_001205294:exon40:c.C5478A:p.H1826Q,CACNA1E:NM_000721:exon41:c.C5535A:p.H1845Q,CACNA1E:NM_001205293:exon41:c.C5535A:p.H1845Q	.	.	.	.	.	.	.	.	0.06	T	0.589	P	0	D	1	D	0.02	T	52.49	snp	FAO=27	FDP=104	FR=.	FRO=77	FSAF=14	FSAR=13	FSRF=38	FSRR=39	FWDB=0.0715309	FXX=0	LEN=1	MLLD=55.2487	PB=0.5	PBP=1	QD=2.01881	RBI=0.0731925
chr1	181765817	181765817	C	T	0.191824	61	318	1	exonic	CACNA1E	.	synonymous SNV	CACNA1E:NM_001205294:exon45:c.C6036T:p.D2012D,CACNA1E:NM_000721:exon46:c.C6093T:p.D2031D,CACNA1E:NM_001205293:exon47:c.C6222T:p.D2074D	.	.	.	.	.	.	.	.	.	.	.	.	.	.	.	.	.	.	55.68	snp	FAO=61	FDP=314	FR=.	FRO=253	FSAF=48	FSAR=13	FSRF=149	FSRR=104	FWDB=-0.00613407	FXX=0.0125782	LEN=1	MLLD=222.989	PB=0.5	PBP=1	QD=0.709354	RBI=0.0136767
chr1	182026326	182026326	C	T	0.244898	12	49	2	exonic	ZNF648	.	nonsynonymous SNV	ZNF648:NM_001009992:exon2:c.G820A:p.G274S	.	.	ID=COSM900606;OCCURENCE=1(endometrium)	.	.	.	.	.	0.02	D	0.002	B	.	.	1	N	3.64	T	26.13	snp	FAO=12	FDP=49	FR=.	FRO=37	FSAF=12	FSAR=0	FSRF=31	FSRR=6	FWDB=-0.0366895	FXX=0	LEN=1	MLLD=256.845	PB=0.5	PBP=1	QD=2.13284	RBI=0.11374
chr1	182355380	182355380	A	G	0.311615	110	353	2	intronic	GLUL	.	.	.	.	.	.	.	.	.	.	.	.	.	.	.	.	.	.	.	.	.	248.2	snp	FAO=110	FDP=353	FR=.	FRO=243	FSAF=53	FSAR=57	FSRF=113	FSRR=130	FWDB=0.0167123	FXX=0	LEN=1	MLLD=57.7651	PB=0.5	PBP=1	QD=2.81246	RBI=0.0168237
chr1	182355439	182355439	C	G	0.207283	74	357	1	exonic	GLUL	.	nonsynonymous SNV	GLUL:NM_001033044:exon4:c.G427C:p.D143H,GLUL:NM_001033056:exon4:c.G427C:p.D143H,GLUL:NM_002065:exon5:c.G427C:p.D143H	.	.	.	.	.	.	.	.	0	D	0.982	D	0	D	1	D	-2.16	D	77.37	snp	FAO=74	FDP=357	FR=.	FRO=283	FSAF=35	FSAR=39	FSRF=127	FSRR=156	FWDB=-0.00431934	FXX=0	LEN=1	MLLD=69.3976	PB=0.5	PBP=1	QD=0.866876	RBI=0.0464744
chr1	182356436	182356436	A	G	0.314607	28	89	5	intronic	GLUL	.	.	.	.	.	.	.	.	.	.	.	.	.	.	.	.	.	.	.	.	.	72.68	snp	FAO=28	FDP=89	FR=.	FRO=61	FSAF=15	FSAR=13	FSRF=36	FSRR=25	FWDB=0.00108664	FXX=0	LEN=1	MLLD=270.391	PB=0.5	PBP=1	QD=3.26639	RBI=0.0102203
chr1	182369600	182369600	G	T	0.320346	74	231	2	exonic	TEDDM1	.	synonymous SNV	TEDDM1:NM_172000:exon1:c.C21A:p.L7L	.	.	.	.	.	.	.	.	.	.	.	.	.	.	.	.	.	.	178.94	snp	FAO=74	FDP=231	FR=.	FRO=157	FSAF=20	FSAR=54	FSRF=66	FSRR=91	FWDB=0.0726561	FXX=0	LEN=1	MLLD=247.721	PB=0.5	PBP=1	QD=3.09857	RBI=0.0728448
chr1	182525158	182525158	G	T	0.326316	31	95	1	splicing	RGSL1	NM_001137669:exon21:c.3198-1G>T	.	.	.	.	.	.	.	.	.	.	.	.	.	.	.	.	.	.	.	.	83.3	snp	FAO=31	FDP=95	FR=.	FRO=64	FSAF=11	FSAR=20	FSRF=43	FSRR=21	FWDB=-0.0674294	FXX=0	LEN=1	MLLD=58.1841	PB=0.5	PBP=1	QD=3.50733	RBI=0.141473
chr1	182555766	182555766	C	G	0.304183	80	263	5	exonic	RNASEL	.	nonsynonymous SNV	RNASEL:NM_021133:exon2:c.G176C:p.G59A	.	.	.	.	.	.	.	.	0.01	D	1	D	0	D	0.867	D	-0.78	T	177.76	snp	FAO=81	FDP=266	FR=.	FRO=185	FSAF=56	FSAR=25	FSRF=124	FSRR=61	FWDB=0.00546101	FXX=0	LEN=1	MLLD=42.0609	PB=0.5	PBP=1	QD=2.67302	RBI=0.107548
chr1	182615860	182615860	C	T	0.228261	21	92	3	UTR3	RGS8	NM_001102450:c.*10G>A,NM_033345:c.*10G>A	.	.	.	.	.	.	.	.	.	.	.	.	.	.	.	.	.	.	.	.	34.54	snp	FAO=21	FDP=92	FR=.	FRO=71	FSAF=12	FSAR=9	FSRF=24	FSRR=47	FWDB=-0.0160952	FXX=0	LEN=1	MLLD=50.1321	PB=0.5	PBP=1	QD=1.50154	RBI=0.0548641
chr1	182775562	182775562	C	G	0.228261	42	184	2	exonic	NPL	.	nonsynonymous SNV	NPL:NM_001200050:exon3:c.C69G:p.S23R	.	.	.	.	.	.	.	.	0.58	T	0.058	B	.	.	0.988	N	-3.17	D	59.49	snp	FAO=42	FDP=184	FR=.	FRO=142	FSAF=19	FSAR=23	FSRF=44	FSRR=98	FWDB=0.0549279	FXX=0	LEN=1	MLLD=65.7113	PB=0.5	PBP=1	QD=1.29335	RBI=0.068175
chr1	183103857	183103857	A	T	0.208333	10	48	4	exonic	LAMC1	.	nonsynonymous SNV	LAMC1:NM_002293:exon23:c.A3912T:p.L1304F	.	.	.	.	.	.	.	.	0.05	D	0.93	P	0	D	0.996	D	-1.18	T	21.06	snp	FAO=11	FDP=49	FR=.	FRO=38	FSAF=3	FSAR=8	FSRF=16	FSRR=22	FWDB=0.021708	FXX=0	LEN=1	MLLD=43.9274	PB=0.5	PBP=1	QD=1.71905	RBI=0.0278225
chr1	183192339	183192339	G	A	0.327731	117	357	2	exonic	LAMC2	.	nonsynonymous SNV	LAMC2:NM_005562:exon7:c.G833A:p.G278E,LAMC2:NM_018891:exon7:c.G833A:p.G278E	.	.	.	.	.	.	.	.	0.95	T	1	D	0	D	1	D	1.38	T	284.66	snp	FAO=117	FDP=357	FR=.	FRO=240	FSAF=55	FSAR=62	FSRF=105	FSRR=135	FWDB=0.0297158	FXX=0	LEN=1	MLLD=60.9238	PB=0.5	PBP=1	QD=3.18942	RBI=0.0534895
chr1	183194692	183194692	G	A	0.372093	32	86	2	intronic	LAMC2	.	.	.	.	.	.	.	.	.	.	.	.	.	.	.	.	.	.	.	.	.	101.81	snp	FAO=32	FDP=86	FR=.	FRO=54	FSAF=17	FSAR=15	FSRF=35	FSRR=19	FWDB=-0.0061267	FXX=0	LEN=1	MLLD=58.9142	PB=0.5	PBP=1	QD=4.73542	RBI=0.0386997
chr1	183253840	183253840	C	T	0.435065	67	154	2	intronic	NMNAT2	.	.	.	.	.	.	.	.	.	.	.	.	.	.	.	.	.	.	.	.	.	245.89	snp	FAO=67	FDP=154	FR=.	FRO=87	FSAF=30	FSAR=37	FSRF=53	FSRR=34	FWDB=0.0398799	FXX=0	LEN=1	MLLD=54.1626	PB=0.5	PBP=1	QD=6.38669	RBI=0.0625404
chr1	183259329	183259329	C	T	0.25	15	60	3	exonic	NMNAT2	.	stopgain	NMNAT2:NM_015039:exon4:c.G255A:p.W85X,NMNAT2:NM_170706:exon4:c.G240A:p.W80X	.	.	.	.	.	.	.	.	1	T	.	.	0	D	1	A	.	.	32.41	snp	FAO=15	FDP=59	FR=.	FRO=44	FSAF=7	FSAR=8	FSRF=22	FSRR=22	FWDB=-0.0299409	FXX=0.0166639	LEN=1	MLLD=174.253	PB=0.5	PBP=1	QD=2.19707	RBI=0.0329949
chr1	183616776	183616776	C	T	0.246988	41	166	3	UTR3	APOBEC4	NM_203454:c.*37G>A	.	.	.	.	.	.	.	.	.	.	.	.	.	.	.	.	.	.	.	.	67.88	snp	FAO=41	FDP=166	FR=.	FRO=125	FSAF=22	FSAR=19	FSRF=62	FSRR=63	FWDB=-0.0222493	FXX=0	LEN=1	MLLD=246.36	PB=0.5	PBP=1	QD=1.63568	RBI=0.0411197
chr1	183874097	183874097	G	A	0.233129	38	163	2	exonic	RGL1	.	synonymous SNV	RGL1:NM_001297672:exon12:c.G1377A:p.E459E,RGL1:NM_001297670:exon13:c.G1458A:p.E486E,RGL1:NM_001297671:exon13:c.G1464A:p.E488E,RGL1:NM_001297669:exon14:c.G1458A:p.E486E,RGL1:NM_015149:exon14:c.G1569A:p.E523E	.	.	.	.	.	.	.	.	.	.	.	.	.	.	.	.	.	.	57.2	snp	FAO=38	FDP=163	FR=.	FRO=125	FSAF=18	FSAR=20	FSRF=78	FSRR=47	FWDB=0.0269834	FXX=0	LEN=1	MLLD=53.6533	PB=0.5	PBP=1	QD=1.4036	RBI=0.0351128
chr1	183881265	183881265	C	A	0.248366	38	153	1	exonic	RGL1	.	nonsynonymous SNV	RGL1:NM_001297672:exon14:c.C1525A:p.Q509K,RGL1:NM_001297670:exon15:c.C1606A:p.Q536K,RGL1:NM_001297671:exon15:c.C1612A:p.Q538K,RGL1:NM_001297669:exon16:c.C1606A:p.Q536K,RGL1:NM_015149:exon16:c.C1717A:p.Q573K	.	.	.	.	.	.	.	.	0.73	T	0.397	B	0.031	N	0.8	D	0.92	T	64.45	snp	FAO=38	FDP=153	FR=.	FRO=115	FSAF=18	FSAR=20	FSRF=62	FSRR=53	FWDB=-0.00207286	FXX=0	LEN=1	MLLD=267.845	PB=0.5	PBP=1	QD=1.68506	RBI=0.0261326
chr1	184764571	184764571	G	A	0.320113	113	353	3	exonic	FAM129A	.	nonsynonymous SNV	FAM129A:NM_052966:exon14:c.C2327T:p.P776L	.	.	.	.	.	0	.	.	0.57	T	0.001	B	0.356	N	1	N	2.92	T	278.37	snp	FAO=115	FDP=353	FR=.	FRO=238	FSAF=63	FSAR=52	FSRF=124	FSRR=114	FWDB=-0.0134304	FXX=0	LEN=1	MLLD=342.49	PB=0.5	PBP=1	QD=3.15433	RBI=0.0163754
chr1	184777208	184777208	C	T	0.191011	34	178	2	exonic	FAM129A	.	synonymous SNV	FAM129A:NM_052966:exon10:c.G1335A:p.E445E	.	.	.	.	.	.	.	.	.	.	.	.	.	.	.	.	.	.	33.88	snp	FAO=34	FDP=178	FR=.	FRO=144	FSAF=26	FSAR=8	FSRF=104	FSRR=40	FWDB=0.0380152	FXX=0	LEN=1	MLLD=58.4624	PB=0.5	PBP=1	QD=0.761268	RBI=0.0469431
chr1	185062365	185062365	A	T	0.31203	83	266	1	exonic	RNF2	.	nonsynonymous SNV	RNF2:NM_007212:exon4:c.A421T:p.S141C	.	.	.	.	.	.	.	.	0.06	T	0.999	D	0	D	1	D	1.86	T	190.57	snp	FAO=83	FDP=266	FR=.	FRO=183	FSAF=47	FSAR=36	FSRF=100	FSRR=83	FWDB=0.0161777	FXX=0	LEN=1	MLLD=182.595	PB=0.5	PBP=1	QD=2.86564	RBI=0.0162431
chr1	185067213	185067213	A	T	0.238636	42	176	1	exonic	RNF2	.	synonymous SNV	RNF2:NM_007212:exon5:c.A474T:p.R158R	.	.	.	.	.	.	.	.	.	.	.	.	.	.	.	.	.	.	64.91	snp	FAO=42	FDP=176	FR=.	FRO=134	FSAF=29	FSAR=13	FSRF=54	FSRR=80	FWDB=0.0436507	FXX=0.0056494	LEN=1	MLLD=92.0828	PB=0.5	PBP=1	QD=1.47529	RBI=0.0532372
chr1	185703886	185703886	G	T	0.22449	33	147	5	UTR5	HMCN1	NM_031935:c.-26G>T	.	.	.	.	.	.	.	.	.	.	.	.	.	.	.	.	.	.	.	.	50.64	snp	FAO=34	FDP=148	FR=.	FRO=114	FSAF=25	FSAR=9	FSRF=77	FSRR=37	FWDB=-0.00208229	FXX=0	LEN=1	MLLD=353.004	PB=0.5	PBP=1	QD=1.36859	RBI=0.0241797
chr1	185935048	185935048	G	T	0.333333	12	36	2	splicing	HMCN1	NM_031935:exon14:c.2212+1G>T	.	.	.	.	.	.	.	.	.	.	.	.	.	.	.	.	1	D	.	.	38.93	snp	FAO=12	FDP=36	FR=.	FRO=24	FSAF=3	FSAR=9	FSRF=10	FSRR=14	FWDB=-0.100532	FXX=0	LEN=1	MLLD=65.0339	PB=0.5	PBP=1	QD=4.3258	RBI=0.104596
chr1	185964112	185964112	G	T	0.315403	129	409	2	exonic	HMCN1	.	nonsynonymous SNV	HMCN1:NM_031935:exon24:c.G3671T:p.G1224V	.	.	.	.	.	.	.	.	0.04	D	1	D	0	D	1	D	1.23	T	306.63	snp	FAO=129	FDP=399	FR=.	FRO=270	FSAF=56	FSAR=73	FSRF=132	FSRR=138	FWDB=-0.0214751	FXX=0.00249994	LEN=1	MLLD=323.998	PB=0.5	PBP=1	QD=3.07402	RBI=0.0263605
chr1	185987402	185987402	A	C	0.280453	99	353	2	exonic	HMCN1	.	nonsynonymous SNV	HMCN1:NM_031935:exon34:c.A5388C:p.Q1796H	.	.	.	.	.	.	.	.	0.09	T	0.999	D	0	D	1	D	-0.35	T	188.29	snp	FAO=99	FDP=353	FR=.	FRO=254	FSAF=46	FSAR=53	FSRF=118	FSRR=136	FWDB=-0.00736392	FXX=0	LEN=1	MLLD=224.73	PB=0.5	PBP=1	QD=2.13357	RBI=0.00774817
chr1	186047328	186047328	C	T	0.34375	33	96	3	exonic	HMCN1	.	nonsynonymous SNV	HMCN1:NM_031935:exon55:c.C8575T:p.L2859F	.	.	.	.	.	.	.	.	0.63	T	1	D	0	D	0.979	D	-0.25	T	94.42	snp	FAO=33	FDP=96	FR=.	FRO=63	FSAF=11	FSAR=22	FSRF=20	FSRR=43	FWDB=0.00620623	FXX=0	LEN=1	MLLD=49.4999	PB=0.5	PBP=1	QD=3.93413	RBI=0.0861429
chr1	186072624	186072624	T	G	0.305556	11	36	1	exonic	HMCN1	.	nonsynonymous SNV	HMCN1:NM_031935:exon69:c.T10594G:p.S3532A	.	.	.	.	.	.	.	.	0.81	T	0.988	D	0	D	1	D	-0.11	T	32.94	snp	FAO=11	FDP=36	FR=.	FRO=25	FSAF=4	FSAR=7	FSRF=8	FSRR=17	FWDB=-0.0043364	FXX=0	LEN=1	MLLD=161.638	PB=0.5	PBP=1	QD=3.6601	RBI=0.0436308
chr1	186097256	186097256	G	T	0.35786	107	299	2	exonic	HMCN1	.	nonsynonymous SNV	HMCN1:NM_031935:exon83:c.G12737T:p.G4246V	.	.	.	.	.	.	.	.	0	D	1	D	0	D	1	D	-1.53	D	298.1	snp	FAO=107	FDP=299	FR=.	FRO=192	FSAF=60	FSAR=47	FSRF=97	FSRR=95	FWDB=-0.0123614	FXX=0	LEN=1	MLLD=49.4688	PB=0.5	PBP=1	QD=3.98793	RBI=0.0695924
chr1	186643327	186643328	AA	-	0.685185	37	54	4	UTR3	PTGS2	NM_000963:c.*158_*157delTT	.	.	.	.	.	.	.	.	.	.	.	.	.	.	.	.	.	.	.	.	148.43	del	FAO=44	FDP=58	FR=.	FRO=14	FSAF=26	FSAR=18	FSRF=13	FSRR=1	FWDB=0.0630332	FXX=0	LEN=2	MLLD=39.6113	PB=0.5	PBP=1	QD=10.2362	RBI=0.0754397
chr1	186823556	186823556	G	T	0.31405	38	121	5	intronic	PLA2G4A	.	.	.	.	.	.	.	.	.	.	.	.	.	.	.	.	.	.	.	.	.	94.88	snp	FAO=38	FDP=121	FR=.	FRO=83	FSAF=22	FSAR=16	FSRF=35	FSRR=48	FWDB=-0.00150808	FXX=0	LEN=1	MLLD=188.116	PB=0.5	PBP=1	QD=3.13641	RBI=0.0534982
chr1	192335096	192335096	G	T	0.271523	41	151	1	exonic	RGS21	.	nonsynonymous SNV	RGS21:NM_001039152:exon5:c.G301T:p.A101S	.	.	.	.	.	.	.	.	0.75	T	0.001	B	0.189	U	0.973	N	4.6	T	80.53	snp	FAO=41	FDP=151	FR=.	FRO=110	FSAF=12	FSAR=29	FSRF=57	FSRR=53	FWDB=-0.0530674	FXX=0	LEN=1	MLLD=143.522	PB=0.5	PBP=1	QD=2.13318	RBI=0.0539736
chr1	193202213	193202213	G	A	0.309735	35	113	5	exonic	CDC73	.	synonymous SNV	CDC73:NM_024529:exon14:c.G1245A:p.G415G	.	.	.	.	.	.	.	.	.	.	.	.	.	.	.	.	.	.	86.26	snp	FAO=35	FDP=113	FR=.	FRO=78	FSAF=12	FSAR=23	FSRF=26	FSRR=52	FWDB=-0.0136451	FXX=0	LEN=1	MLLD=312.744	PB=0.5	PBP=1	QD=3.05344	RBI=0.0173653
chr1	196227316	196227316	G	T	0.25	36	144	1	intronic	KCNT2	.	.	.	.	.	.	.	.	.	.	.	.	.	.	.	.	.	.	.	.	.	62.3	snp	FAO=36	FDP=144	FR=.	FRO=108	FSAF=24	FSAR=12	FSRF=72	FSRR=36	FWDB=-0.0132163	FXX=0	LEN=1	MLLD=88.8241	PB=0.5	PBP=1	QD=1.73046	RBI=0.0400881
chr1	196694293	196694293	C	T	0.217054	28	129	2	exonic	CFH	.	nonsynonymous SNV	CFH:NM_000186:exon12:c.C1739T:p.P580L	.	.	.	.	.	.	.	.	0.64	T	0.001	B	.	.	1	N	0.17	T	39.52	snp	FAO=28	FDP=128	FR=.	FRO=100	FSAF=14	FSAR=14	FSRF=30	FSRR=70	FWDB=-0.0280247	FXX=0.00775134	LEN=1	MLLD=65.5418	PB=0.5	PBP=1	QD=1.23492	RBI=0.0286968
chr1	196697609	196697609	A	T	0.368421	21	57	1	exonic	CFH	.	synonymous SNV	CFH:NM_000186:exon15:c.A2370T:p.T790T	.	.	.	.	.	.	.	.	.	.	.	.	.	.	.	.	.	.	69.41	snp	FAO=21	FDP=57	FR=.	FRO=36	FSAF=10	FSAR=11	FSRF=14	FSRR=22	FWDB=0.0366811	FXX=0	LEN=1	MLLD=70.8025	PB=0.5	PBP=1	QD=4.87056	RBI=0.0489367
chr1	196794519	196794519	C	T	1	21	21	1	intronic	CFHR1	.	.	.	rs442759	.	.	.	.	0.54	.	.	.	.	.	.	.	.	.	.	.	.	195.16	snp	FAO=21	FDP=21	FR=.	FRO=0	FSAF=11	FSAR=10	FSRF=0	FSRR=0	FWDB=-0.00107667	FXX=0	LEN=1	MLLD=66.5984	PB=0.5	PBP=1	QD=37.1731	RBI=0.0045119
chr1	196799691	196799691	G	A	1	16	16	1	exonic	CFHR1	.	synonymous SNV	CFHR1:NM_002113:exon5:c.G669A:p.P223P	rs12406079	.	.	0.1527	.	0.16	.	.	.	.	.	.	.	.	.	.	.	.	147.37	snp	FAO=16	FDP=16	FR=.	FRO=0	FSAF=16	FSAR=0	FSRF=0	FSRR=0	FWDB=-0.0304957	FXX=0	LEN=1	MLLD=63.9261	PB=0.5	PBP=1	QD=36.8425	RBI=0.0304957
chr1	196879539	196879539	C	T	0.385714	81	210	2	exonic	CFHR4	.	nonsynonymous SNV	CFHR4:NM_001201550:exon6:c.C928T:p.P310S,CFHR4:NM_001201551:exon6:c.C925T:p.P309S	.	.	.	.	.	.	.	.	0.75	T	0.98	D	.	.	1	N	1.05	T	248.59	snp	FAO=80	FDP=209	FR=.	FRO=129	FSAF=43	FSAR=37	FSRF=71	FSRR=58	FWDB=-0.00587841	FXX=0.00476168	LEN=1	MLLD=65.1955	PB=0.5	PBP=1	QD=4.75775	RBI=0.0511939
chr1	196967421	196967421	A	G	0.254545	28	110	2	exonic	CFHR5	.	synonymous SNV	CFHR5:NM_030787:exon7:c.A1134G:p.E378E	.	.	.	.	.	.	.	.	.	.	.	.	.	.	.	.	.	.	52.36	snp	FAO=28	FDP=110	FR=.	FRO=82	FSAF=14	FSAR=14	FSRF=38	FSRR=44	FWDB=-0.0505959	FXX=0	LEN=1	MLLD=65.4381	PB=0.5	PBP=1	QD=1.90411	RBI=0.0559163
chr1	197031908	197031908	C	A	0.344371	52	151	2	intronic	F13B	.	.	.	.	.	.	.	.	.	.	.	.	.	.	.	.	.	.	.	.	.	145.09	snp	FAO=52	FDP=152	FR=.	FRO=100	FSAF=32	FSAR=20	FSRF=49	FSRR=51	FWDB=0.0853323	FXX=0	LEN=1	MLLD=51.8265	PB=0.5	PBP=1	QD=3.81806	RBI=0.0965163
chr1	197404618	197404618	G	A	0.314815	34	108	1	exonic	CRB1	.	nonsynonymous SNV	CRB1:NM_001193640:exon7:c.G3289A:p.V1097M,CRB1:NM_201253:exon9:c.G3625A:p.V1209M,CRB1:NM_001257965:exon12:c.G3553A:p.V1185M	rs201349525	.	.	.	.	0.0029	.	.	0.12	T	0.992	D	.	.	0.553	N	-2.9	D	85.92	snp	FAO=34	FDP=108	FR=.	FRO=74	FSAF=19	FSAR=15	FSRF=42	FSRR=32	FWDB=-0.0176671	FXX=0	LEN=1	MLLD=226.383	PB=0.5	PBP=1	QD=3.18218	RBI=0.0189198
chr1	197621307	197621307	T	A	0.518519	28	54	2	intronic	DENND1B	.	.	.	.	.	.	.	.	.	.	.	.	.	.	.	.	.	.	.	.	.	130.88	snp	FAO=28	FDP=54	FR=.	FRO=26	FSAF=19	FSAR=9	FSRF=13	FSRR=13	FWDB=-0.000577092	FXX=0	LEN=1	MLLD=180.658	PB=0.5	PBP=1	QD=9.69442	RBI=0.0735526
chr1	197621401	197621401	T	C	0.263158	15	57	1	exonic	DENND1B	.	synonymous SNV	DENND1B:NM_001195215:exon7:c.A411G:p.P137P,DENND1B:NM_144977:exon7:c.A411G:p.P137P,DENND1B:NM_001300858:exon8:c.A381G:p.P127P	.	.	.	.	.	.	.	.	.	.	.	.	.	.	.	.	.	.	33.95	snp	FAO=15	FDP=57	FR=.	FRO=42	FSAF=6	FSAR=9	FSRF=23	FSRR=19	FWDB=-0.00426327	FXX=0	LEN=1	MLLD=292.737	PB=0.5	PBP=1	QD=2.38214	RBI=0.025721
chr1	200008924	200008924	G	T	0.313725	16	51	2	splicing	NR5A2	NM_205860:exon2:c.202+1G>T	.	.	.	.	.	.	.	.	.	.	.	.	.	.	.	.	1	D	.	.	47.09	snp	FAO=16	FDP=50	FR=.	FRO=34	FSAF=15	FSAR=1	FSRF=34	FSRR=0	FWDB=-0.0295485	FXX=0.019604	LEN=1	MLLD=58.9535	PB=0.5	PBP=1	QD=3.76693	RBI=0.147537
chr1	200613568	200613568	C	A	0.48	24	50	3	exonic	DDX59	.	nonsynonymous SNV	DDX59:NM_001031725:exon8:c.G1674T:p.W558C	.	.	.	.	.	.	.	.	0.05	D	0.943	P	0	D	1	D	3.58	T	106.99	snp	FAO=24	FDP=50	FR=.	FRO=26	FSAF=13	FSAR=11	FSRF=17	FSRR=9	FWDB=0.0188945	FXX=0	LEN=1	MLLD=329.536	PB=0.5	PBP=1	QD=8.55923	RBI=0.0262982
chr1	200635160	200635160	C	T	0.267606	38	142	3	exonic	DDX59	.	nonsynonymous SNV	DDX59:NM_001031725:exon2:c.G709A:p.G237R	.	.	.	.	.	.	.	.	0.07	T	0.998	D	0	D	1	D	2.45	T	74.48	snp	FAO=38	FDP=141	FR=.	FRO=103	FSAF=17	FSAR=21	FSRF=33	FSRR=70	FWDB=-0.00871522	FXX=0.00704176	LEN=1	MLLD=363.11	PB=0.5	PBP=1	QD=2.11279	RBI=0.00938451
chr1	200825268	200825268	A	C	0.344	43	125	1	intronic	CAMSAP2	.	.	.	.	.	.	.	.	.	.	.	.	.	.	.	.	.	.	.	.	.	126.29	snp	FAO=44	FDP=126	FR=.	FRO=82	FSAF=28	FSAR=16	FSRF=44	FSRR=38	FWDB=0.0731224	FXX=0.0078734	LEN=1	MLLD=156.271	PB=0.5	PBP=1	QD=4.00908	RBI=0.0731731
chr1	200942797	200942797	C	T	0.4	46	115	4	UTR3	KIF21B	NM_001252100:c.*426G>A,NM_017596:c.*426G>A	.	.	.	.	.	.	.	.	.	.	.	.	.	.	.	.	.	.	.	.	157.21	snp	FAO=46	FDP=114	FR=.	FRO=68	FSAF=12	FSAR=34	FSRF=30	FSRR=38	FWDB=0.007148	FXX=0.0086949	LEN=1	MLLD=237.147	PB=0.5	PBP=1	QD=5.51601	RBI=0.0126392
chr1	201009756	201009756	G	A	0.337079	60	178	5	exonic	CACNA1S	.	synonymous SNV	CACNA1S:NM_000069:exon42:c.C5220T:p.P1740P	.	.	.	.	.	.	.	.	.	.	.	.	.	.	.	.	.	.	156.92	snp	FAO=60	FDP=179	FR=.	FRO=119	FSAF=31	FSAR=29	FSRF=62	FSRR=57	FWDB=0.034233	FXX=0	LEN=1	MLLD=52.216	PB=0.5	PBP=1	QD=3.50658	RBI=0.0752743
chr1	201027584	201027584	G	T	0.346154	45	130	2	exonic	CACNA1S	.	nonsynonymous SNV	CACNA1S:NM_000069:exon28:c.C3561A:p.F1187L	.	.	.	.	.	.	.	.	0.16	T	0.73	P	0	D	1	D	-5.18	D	128.21	snp	FAO=45	FDP=129	FR=.	FRO=84	FSAF=26	FSAR=19	FSRF=45	FSRR=39	FWDB=0.0363644	FXX=0.00769172	LEN=1	MLLD=169.769	PB=0.5	PBP=1	QD=3.97546	RBI=0.0370378
chr1	201041864	201041864	C	T	0.288	36	125	2	intronic	CACNA1S	.	.	.	.	.	.	.	.	.	.	.	.	.	.	.	.	.	.	.	.	.	78.96	snp	FAO=36	FDP=125	FR=.	FRO=89	FSAF=30	FSAR=6	FSRF=75	FSRR=14	FWDB=0.0113661	FXX=0	LEN=1	MLLD=64.0813	PB=0.5	PBP=1	QD=2.52676	RBI=0.0304707
chr1	201046127	201046127	C	T	0.204819	17	83	6	exonic	CACNA1S	.	nonsynonymous SNV	CACNA1S:NM_000069:exon12:c.G1748A:p.G583E	.	.	.	.	.	.	.	.	0	D	1	D	0	D	1	D	-5.14	D	24.36	snp	FAO=17	FDP=83	FR=.	FRO=66	FSAF=13	FSAR=4	FSRF=28	FSRR=38	FWDB=0.0038754	FXX=0	LEN=1	MLLD=252.49	PB=0.5	PBP=1	QD=1.17419	RBI=0.00526792
chr1	201081449	201081449	G	T	0.3	6	20	4	exonic	CACNA1S	.	nonsynonymous SNV	CACNA1S:NM_000069:exon1:c.C19A:p.Q7K	.	.	.	.	.	.	.	.	0.08	T	0.104	B	0.422	U	0.996	D	-3.75	D	21.49	snp	FAO=6	FDP=20	FR=.	FRO=14	FSAF=2	FSAR=4	FSRF=10	FSRR=4	FWDB=-0.0695692	FXX=0	LEN=1	MLLD=43.5003	PB=0.5	PBP=1	QD=4.29823	RBI=0.0970091
chr1	201122938	201122938	G	C	0.359281	60	167	2	exonic	TMEM9	.	synonymous SNV	TMEM9:NM_001288571:exon2:c.C114G:p.G38G	.	.	.	.	.	.	.	.	.	.	.	.	.	.	.	.	.	.	173.21	snp	FAO=60	FDP=167	FR=.	FRO=107	FSAF=27	FSAR=33	FSRF=53	FSRR=54	FWDB=0.0441812	FXX=0	LEN=1	MLLD=58.6037	PB=0.5	PBP=1	QD=4.14875	RBI=0.0520686
chr1	201169376	201169376	C	A	0.231441	53	229	5	exonic	IGFN1	.	nonsynonymous SNV	IGFN1:NM_001164586:exon8:c.C470A:p.A157D	.	.	.	.	.	.	.	.	0.11	T	.	.	.	.	1	N	0.69	T	70.12	snp	FAO=53	FDP=235	FR=.	FRO=182	FSAF=5	FSAR=48	FSRF=48	FSRR=134	FWDB=-0.0106633	FXX=0	LEN=1	MLLD=60.6976	PB=0.5	PBP=1	QD=1.19359	RBI=0.0340206
chr1	201172980	201172980	T	A	0.275862	104	377	3	exonic	IGFN1	.	nonsynonymous SNV	IGFN1:NM_001164586:exon10:c.T862A:p.Y288N	.	.	.	.	.	.	.	.	0	D	.	.	.	.	1	D	-0.96	T	196.22	snp	FAO=105	FDP=377	FR=.	FRO=272	FSAF=54	FSAR=51	FSRF=150	FSRR=122	FWDB=0.0319759	FXX=0	LEN=1	MLLD=51.2956	PB=0.5	PBP=1	QD=2.08186	RBI=0.034599
chr1	201186500	201186500	C	G	0.169231	11	65	4	exonic	IGFN1	.	synonymous SNV	IGFN1:NM_001164586:exon17:c.C9681G:p.P3227P	.	.	.	.	.	.	.	.	.	.	.	.	.	.	1	D	.	.	15.46	snp	FAO=12	FDP=65	FR=.	FRO=53	FSAF=11	FSAR=1	FSRF=28	FSRR=25	FWDB=-0.122623	FXX=0	LEN=1	MLLD=31.5205	PB=0.5	PBP=1	QD=0.951384	RBI=0.122843
chr1	201191886	201191886	G	T	0.25	7	28	2	exonic	IGFN1	.	synonymous SNV	IGFN1:NM_001164586:exon20:c.G10221T:p.V3407V	.	.	.	.	.	.	.	.	.	.	.	.	.	.	0.965	D	.	.	19.1	snp	FAO=7	FDP=28	FR=.	FRO=21	FSAF=4	FSAR=3	FSRF=12	FSRR=9	FWDB=-0.079023	FXX=0	LEN=1	MLLD=57.7774	PB=0.5	PBP=1	QD=2.72844	RBI=0.0794899
chr1	201193905	201193905	C	A	0.19917	96	482	3	exonic	IGFN1	.	synonymous SNV	IGFN1:NM_001164586:exon21:c.C10389A:p.I3463I	.	.	.	.	.	.	.	.	.	.	.	.	.	.	1	D	.	.	82.3	snp	FAO=82	FDP=400	FR=.	FRO=318	FSAF=47	FSAR=35	FSRF=172	FSRR=146	FWDB=0.0100491	FXX=0	LEN=1	MLLD=230.988	PB=0.5	PBP=1	QD=0.822981	RBI=0.0101823
chr1	201286779	201286779	G	A	0.336842	96	285	4	exonic	PKP1	.	nonsynonymous SNV	PKP1:NM_000299:exon5:c.G926A:p.G309E,PKP1:NM_001005337:exon5:c.G926A:p.G309E	.	.	.	.	.	0.0002	.	.	0	D	1	D	0	D	1	D	-0.57	T	245.81	snp	FAO=96	FDP=285	FR=.	FRO=189	FSAF=48	FSAR=48	FSRF=95	FSRR=94	FWDB=-0.00102407	FXX=0	LEN=1	MLLD=195.927	PB=0.5	PBP=1	QD=3.44998	RBI=0.0213721
chr1	201338830	201338830	C	T	0.47619	50	105	2	intronic	TNNT2	.	.	.	rs186532995	.	.	.	.	0.0043	.	.	.	.	.	.	.	.	.	.	.	.	206.72	snp	FAO=50	FDP=105	FR=.	FRO=55	FSAF=32	FSAR=18	FSRF=36	FSRR=19	FWDB=0.0142983	FXX=0	LEN=1	MLLD=309.174	PB=0.5	PBP=1	QD=7.8751	RBI=0.0154566
chr1	201380526	201380526	G	C	0.344538	123	357	1	exonic	TNNI1	.	unknown	UNKNOWN	.	.	.	.	.	.	.	.	0	D	0.993	D	0	D	1	D	-4.51	D	365.57	snp	FAO=132	FDP=366	FR=.	FRO=234	FSAF=65	FSAR=67	FSRF=112	FSRR=122	FWDB=0.0426806	FXX=0	LEN=1	MLLD=223.257	PB=0.5	PBP=1	QD=3.99528	RBI=0.0447552
chr1	201750093	201750093	C	T	0.346715	95	274	3	ncRNA_intronic	IPO9-AS1,RNU6-79P	.	.	.	.	.	.	.	.	.	.	.	.	.	.	.	.	.	.	.	.	.	249.01	snp	FAO=94	FDP=273	FR=.	FRO=179	FSAF=35	FSAR=59	FSRF=86	FSRR=93	FWDB=-0.0106626	FXX=0.0036495	LEN=1	MLLD=191.568	PB=0.5	PBP=1	QD=3.64855	RBI=0.0197702
chr1	201750414	201750414	C	A	0.337607	79	234	3	exonic	NAV1	.	nonsynonymous SNV	NAV1:NM_001167738:exon3:c.C467A:p.A156D,NAV1:NM_020443:exon5:c.C1640A:p.A547D	.	.	.	.	.	.	.	.	0	D	0.993	D	0.001	N	0.999	D	1.05	T	205.27	snp	FAO=79	FDP=234	FR=.	FRO=155	FSAF=39	FSAR=40	FSRF=75	FSRR=80	FWDB=0.0438957	FXX=0	LEN=1	MLLD=71.975	PB=0.5	PBP=1	QD=3.50887	RBI=0.0501042
chr1	201844226	201844226	G	T	0.303226	47	155	3	intronic	IPO9	.	.	.	.	.	.	.	.	.	.	.	.	.	.	.	.	.	.	.	.	.	108.2	snp	FAO=47	FDP=155	FR=.	FRO=108	FSAF=32	FSAR=15	FSRF=51	FSRR=57	FWDB=-0.00607725	FXX=0	LEN=1	MLLD=237.349	PB=0.5	PBP=1	QD=2.7922	RBI=0.00722471
chr1	201860491	201860491	G	T	0.333333	25	75	1	intronic	SHISA4	.	.	.	.	.	.	.	.	.	.	.	.	.	.	.	.	.	.	.	.	.	71.12	snp	FAO=25	FDP=75	FR=.	FRO=50	FSAF=20	FSAR=5	FSRF=35	FSRR=15	FWDB=-0.0037231	FXX=0	LEN=1	MLLD=61.3228	PB=0.5	PBP=1	QD=3.79314	RBI=0.00546007
chr1	201869818	201869818	G	C	0.255814	33	129	2	exonic	LMOD1	.	nonsynonymous SNV	LMOD1:NM_012134:exon2:c.C323G:p.A108G	.	.	.	.	.	.	.	.	0.29	T	0.939	P	0.001	N	0.991	N	2.66	T	65.13	snp	FAO=34	FDP=129	FR=.	FRO=95	FSAF=19	FSAR=15	FSRF=41	FSRR=54	FWDB=0.0181992	FXX=0	LEN=1	MLLD=58.0564	PB=0.5	PBP=1	QD=2.01958	RBI=0.0482139
chr1	201915496	201915496	G	A	0.371429	26	70	4	UTR5	LMOD1	NM_012134:c.-28C>T	.	.	.	.	.	.	.	.	.	.	.	.	.	.	.	.	.	.	.	.	85.31	snp	FAO=26	FDP=70	FR=.	FRO=44	FSAF=6	FSAR=20	FSRF=14	FSRR=30	FWDB=-0.0130796	FXX=0	LEN=1	MLLD=215.571	PB=0.5	PBP=1	QD=4.87513	RBI=0.0145065
chr1	201958653	201958653	G	T	0.272981	98	359	2	exonic	RNPEP	.	nonsynonymous SNV	RNPEP:NM_020216:exon3:c.G731T:p.G244V	.	.	.	.	.	.	.	.	0	D	0.997	D	0.002	N	1	D	4.22	T	177.71	snp	FAO=98	FDP=359	FR=.	FRO=261	FSAF=43	FSAR=55	FSRF=112	FSRR=149	FWDB=-0.00757382	FXX=0	LEN=1	MLLD=333.134	PB=0.5	PBP=1	QD=1.9801	RBI=0.00757447
chr1	202126909	202126909	G	A	0.297468	94	316	3	exonic	PTPN7	.	nonsynonymous SNV	PTPN7:NM_080588:exon3:c.C466T:p.P156S,PTPN7:NM_001199797:exon4:c.C571T:p.P191S,PTPN7:NM_002832:exon4:c.C664T:p.P222S	.	.	.	.	.	.	.	.	0.04	D	0.87	P	0	D	1	D	2.65	T	198.22	snp	FAO=94	FDP=316	FR=.	FRO=222	FSAF=50	FSAR=44	FSRF=123	FSRR=99	FWDB=0.0199548	FXX=0	LEN=1	MLLD=222.57	PB=0.5	PBP=1	QD=2.50911	RBI=0.0223108
chr1	202127311	202127311	G	A	0.275362	19	69	5	exonic	PTPN7	.	nonsynonymous SNV	PTPN7:NM_080588:exon2:c.C358T:p.P120S,PTPN7:NM_001199797:exon3:c.C463T:p.P155S,PTPN7:NM_002832:exon3:c.C556T:p.P186S	.	.	.	.	.	.	.	.	0.09	T	0.254	B	0.004	N	1	D	3.82	T	43.53	snp	FAO=19	FDP=69	FR=.	FRO=50	FSAF=9	FSAR=10	FSRF=29	FSRR=21	FWDB=-0.0158405	FXX=0	LEN=1	MLLD=245.448	PB=0.5	PBP=1	QD=2.52355	RBI=0.0199105
chr1	202128635	202128635	A	G	0.3125	35	112	2	exonic	PTPN7	.	nonsynonymous SNV	PTPN7:NM_080588:exon1:c.T13C:p.F5L	.	.	.	.	.	.	.	.	0	D	0	B	.	.	1	N	3.81	T	87.54	snp	FAO=35	FDP=112	FR=.	FRO=77	FSAF=14	FSAR=21	FSRF=38	FSRR=39	FWDB=-0.0455567	FXX=0	LEN=1	MLLD=57.7337	PB=0.5	PBP=1	QD=3.12651	RBI=0.0889506
chr1	202276518	202276518	C	T	0.29	29	100	3	exonic	LGR6	.	synonymous SNV	LGR6:NM_001017404:exon12:c.C852T:p.S284S,LGR6:NM_001017403:exon14:c.C1269T:p.S423S,LGR6:NM_021636:exon14:c.C1113T:p.S371S	rs147671110	.	.	.	.	0.0015	.	.	.	.	.	.	.	.	.	.	.	.	66.57	snp	FAO=29	FDP=100	FR=.	FRO=71	FSAF=8	FSAR=21	FSRF=39	FSRR=32	FWDB=-0.0112138	FXX=0	LEN=1	MLLD=233.207	PB=0.5	PBP=1	QD=2.66296	RBI=0.0161302
chr1	202276557	202276557	G	A	0.36	36	100	2	intronic	LGR6	.	.	.	.	.	.	.	.	.	.	.	.	.	.	.	.	.	.	.	.	.	109.34	snp	FAO=36	FDP=100	FR=.	FRO=64	FSAF=19	FSAR=17	FSRF=28	FSRR=36	FWDB=0.0156849	FXX=0	LEN=1	MLLD=53.8462	PB=0.5	PBP=1	QD=4.37358	RBI=0.0568788
chr1	202278276	202278276	T	A	0.241071	27	112	2	exonic	LGR6	.	nonsynonymous SNV	LGR6:NM_001017404:exon13:c.T961A:p.F321I,LGR6:NM_001017403:exon15:c.T1378A:p.F460I,LGR6:NM_021636:exon15:c.T1222A:p.F408I	.	.	.	.	.	.	.	.	0.34	T	1	D	0	D	0.986	D	5.5	T	46.27	snp	FAO=27	FDP=112	FR=.	FRO=85	FSAF=14	FSAR=13	FSRF=42	FSRR=43	FWDB=-0.0874094	FXX=0	LEN=1	MLLD=73.4421	PB=0.5	PBP=1	QD=1.65248	RBI=0.0932997
chr1	202399964	202399964	G	A	0.355263	54	152	3	intronic	PPP1R12B	.	.	.	.	.	.	.	.	.	.	.	.	.	.	.	.	.	.	.	.	.	155.24	snp	FAO=54	FDP=152	FR=.	FRO=98	FSAF=32	FSAR=22	FSRF=59	FSRR=39	FWDB=-0.00312709	FXX=0	LEN=1	MLLD=251.654	PB=0.5	PBP=1	QD=4.08536	RBI=0.00352009
chr1	202863769	202863770	GC	TG	0.274336	62	226	3	exonic	KLHL12	.	nonframeshift substitution	KLHL12:NM_001303109:exon7:c.940_941CA,KLHL12:NM_001303051:exon9:c.1357_1358CA,KLHL12:NM_021633:exon9:c.1243_1244CA	.	.	.	.	.	.	.	.	.	.	.	.	.	.	.	.	.	.	121.03	mnp	FAO=62	FDP=223	FR=.	FRO=161	FSAF=34	FSAR=28	FSRF=77	FSRR=84	FWDB=-0.0558675	FXX=0.0132737	LEN=2	MLLD=260.639	PB=0.5	PBP=1	QD=2.17095	RBI=0.0560947
chr1	202887331	202887331	C	A	0.270642	59	218	2	exonic	KLHL12	.	nonsynonymous SNV	KLHL12:NM_001303051:exon4:c.G649T:p.V217L,KLHL12:NM_001303109:exon4:c.G535T:p.V179L,KLHL12:NM_021633:exon4:c.G535T:p.V179L	.	.	.	.	.	.	.	.	0.42	T	0.92	P	0	D	1	D	0.27	T	111.13	snp	FAO=59	FDP=217	FR=.	FRO=158	FSAF=25	FSAR=34	FSRF=76	FSRR=82	FWDB=0.0483376	FXX=0.009132	LEN=1	MLLD=63.9693	PB=0.5	PBP=1	QD=2.04841	RBI=0.0660047
chr1	203023040	203023040	C	A	0.271084	90	332	3	exonic	PPFIA4	.	nonsynonymous SNV	PPFIA4:NM_015053:exon2:c.C262A:p.L88M,PPFIA4:NM_001304331:exon15:c.C1780A:p.L594M,PPFIA4:NM_001304332:exon15:c.C1780A:p.L594M	.	.	.	.	.	.	.	.	0	D	1	D	0.003	N	1	D	1.69	T	162.31	snp	FAO=90	FDP=332	FR=.	FRO=242	FSAF=35	FSAR=55	FSRF=97	FSRR=145	FWDB=-0.0124002	FXX=0	LEN=1	MLLD=246.158	PB=0.5	PBP=1	QD=1.95556	RBI=0.0125164
chr1	203024470	203024470	C	T	0.361217	95	263	2	intronic	PPFIA4	.	.	.	.	.	.	.	.	.	.	.	.	.	.	.	.	.	.	.	.	.	269.06	snp	FAO=95	FDP=263	FR=.	FRO=168	FSAF=56	FSAR=39	FSRF=76	FSRR=92	FWDB=-0.0444017	FXX=0	LEN=1	MLLD=56.5302	PB=0.5	PBP=1	QD=4.09211	RBI=0.0700481
chr1	203029926	203029926	T	C	0.391781	143	365	1	intronic	PPFIA4	.	.	.	.	.	.	.	.	.	.	.	.	.	.	.	.	.	.	.	.	.	445.23	snp	FAO=143	FDP=366	FR=.	FRO=223	FSAF=54	FSAR=89	FSRF=109	FSRR=114	FWDB=0.015907	FXX=0.00272472	LEN=1	MLLD=64.6176	PB=0.5	PBP=1	QD=4.86588	RBI=0.0468205
chr1	203134449	203134449	C	T	0.320312	41	128	1	exonic	ADORA1	.	synonymous SNV	ADORA1:NM_001048230:exon3:c.C402T:p.L134L,ADORA1:NM_000674:exon4:c.C402T:p.L134L	.	.	.	.	.	.	.	.	.	.	.	.	.	.	.	.	.	.	115.63	snp	FAO=43	FDP=130	FR=.	FRO=87	FSAF=22	FSAR=21	FSRF=33	FSRR=54	FWDB=-0.00927997	FXX=0.00763301	LEN=1	MLLD=244.285	PB=0.5	PBP=1	QD=3.55771	RBI=0.0117422
chr1	203134909	203134909	T	G	0.331858	75	226	1	exonic	ADORA1	.	nonsynonymous SNV	ADORA1:NM_001048230:exon3:c.T862G:p.Y288D,ADORA1:NM_000674:exon4:c.T862G:p.Y288D	.	.	.	.	.	.	.	.	0	D	1	D	0	D	1	D	-3.2	D	191.74	snp	FAO=75	FDP=225	FR=.	FRO=150	FSAF=42	FSAR=33	FSRF=95	FSRR=55	FWDB=0.0225601	FXX=0.00442458	LEN=1	MLLD=69.6661	PB=0.5	PBP=1	QD=3.40864	RBI=0.0363166
chr1	203138113	203138113	G	A	0.326923	68	208	4	exonic	MYBPH	.	synonymous SNV	MYBPH:NM_004997:exon9:c.C1338T:p.P446P	.	.	.	.	.	.	.	.	.	.	.	.	.	.	.	.	.	.	187.52	snp	FAO=72	FDP=211	FR=.	FRO=139	FSAF=29	FSAR=43	FSRF=63	FSRR=76	FWDB=0.0802182	FXX=0	LEN=1	MLLD=41.887	PB=0.5	PBP=1	QD=3.55497	RBI=0.0803818
chr1	203138244	203138244	G	T	0.338652	191	564	1	intronic	MYBPH	.	.	.	.	.	.	.	.	.	.	.	.	.	.	.	.	.	.	.	.	.	317.38	snp	FAO=131	FDP=400	FR=.	FRO=269	FSAF=73	FSAR=58	FSRF=157	FSRR=112	FWDB=-0.0229232	FXX=0	LEN=1	MLLD=163.073	PB=0.5	PBP=1	QD=3.17375	RBI=0.0234663
chr1	203144631	203144631	C	T	0.253219	59	233	4	intronic	MYBPH	.	.	.	.	.	.	.	.	.	.	.	.	.	.	.	.	.	.	.	.	.	95.74	snp	FAO=59	FDP=236	FR=.	FRO=177	FSAF=42	FSAR=17	FSRF=91	FSRR=86	FWDB=-0.010782	FXX=0	LEN=1	MLLD=142.824	PB=0.5	PBP=1	QD=1.62265	RBI=0.0107939
chr1	203144729	203144729	G	T	0.381166	85	223	4	exonic	MYBPH	.	nonsynonymous SNV	MYBPH:NM_004997:exon1:c.C155A:p.P52Q	.	.	.	.	.	.	.	.	0.18	T	0.068	B	0.205	N	1	N	0.68	T	252.26	snp	FAO=85	FDP=229	FR=.	FRO=144	FSAF=33	FSAR=52	FSRF=82	FSRR=62	FWDB=-0.0451794	FXX=0	LEN=1	MLLD=42.7817	PB=0.5	PBP=1	QD=4.4063	RBI=0.0570139
chr1	203155513	203155513	C	T	0.203947	31	152	2	intronic	CHI3L1	.	.	.	.	.	.	.	.	.	.	.	.	.	.	.	.	.	.	.	.	.	36.87	snp	FAO=31	FDP=152	FR=.	FRO=121	FSAF=18	FSAR=13	FSRF=66	FSRR=55	FWDB=0.0283004	FXX=0	LEN=1	MLLD=58.3848	PB=0.5	PBP=1	QD=0.970158	RBI=0.0727039
chr1	203191245	203191245	A	C	0.235294	32	136	1	intronic	CHIT1	.	.	.	.	.	.	.	.	.	.	.	.	.	.	.	.	.	.	.	.	.	57.64	snp	FAO=34	FDP=138	FR=.	FRO=104	FSAF=26	FSAR=8	FSRF=73	FSRR=31	FWDB=0.00150587	FXX=0	LEN=1	MLLD=81.8016	PB=0.5	PBP=1	QD=1.67087	RBI=0.0028159
chr1	203274809	203274809	G	T	0.364238	165	453	2	exonic	BTG2	.	nonsynonymous SNV	BTG2:NM_006763:exon1:c.G75T:p.R25S	.	.	.	.	.	.	.	.	0.06	T	0.005	B	0.001	N	0.979	D	1.89	T	407.18	snp	FAO=145	FDP=400	FR=.	FRO=255	FSAF=98	FSAR=47	FSRF=141	FSRR=114	FWDB=-0.00186082	FXX=0	LEN=1	MLLD=305.589	PB=0.5	PBP=1	QD=4.07176	RBI=0.0110376
chr1	203316603	203316603	C	T	0.174905	46	263	6	exonic	FMOD	.	nonsynonymous SNV	FMOD:NM_002023:exon2:c.G796A:p.G266R	.	.	.	.	.	.	.	.	0.55	T	0.572	P	0.043	N	0.676	N	0.24	T	115.47	snp	FAO=68	FDP=260	FR=.,HEALED	FRO=192	FSAF=36	FSAR=32	FSRF=107	FSRR=85	FWDB=0.0654724	FXX=0.0114064	LEN=1	MLLD=328.708	PB=0.5	PBP=1	QD=1.7765	RBI=0.065796
chr1	203743354	203743354	G	A	0.336634	34	101	2	exonic	LAX1	.	nonsynonymous SNV	LAX1:NM_001136190:exon5:c.G694A:p.G232R,LAX1:NM_001282878:exon5:c.G514A:p.G172R,LAX1:NM_017773:exon5:c.G742A:p.G248R	.	.	.	.	.	.	.	.	0.59	T	0.001	B	0.983	N	1	N	.	.	95.08	snp	FAO=34	FDP=101	FR=.	FRO=67	FSAF=14	FSAR=20	FSRF=39	FSRR=28	FWDB=0.114994	FXX=0	LEN=1	MLLD=55.2725	PB=0.5	PBP=1	QD=3.76548	RBI=0.11547
chr1	203766912	203766912	G	T	0.358209	96	268	2	exonic	ZBED6	.	nonsynonymous SNV	ZBED6:NM_001174108:exon1:c.G262T:p.D88Y	.	.	.	.	.	.	.	.	0.01	D	.	.	.	.	1	D	.	.	270.13	snp	FAO=96	FDP=267	FR=.	FRO=171	FSAF=43	FSAR=53	FSRF=70	FSRR=101	FWDB=-0.0601812	FXX=0.0037312	LEN=1	MLLD=270.368	PB=0.5	PBP=1	QD=4.04688	RBI=0.0603287
chr1	203769280	203769280	A	T	0.214286	12	56	1	exonic	ZBED6	.	nonsynonymous SNV	ZBED6:NM_001174108:exon1:c.A2630T:p.E877V	.	.	.	.	.	.	.	.	0.15	T	.	.	.	.	1	N	1.76	T	21.15	snp	FAO=12	FDP=56	FR=.	FRO=44	FSAF=4	FSAR=8	FSRF=22	FSRR=22	FWDB=-0.00243092	FXX=0	LEN=1	MLLD=103.285	PB=0.5	PBP=1	QD=1.51048	RBI=0.0229561
chr1	203809456	203809456	G	A	0.517241	15	29	2	exonic	ZC3H11A	.	synonymous SNV	ZC3H11A:NM_014827:exon14:c.G996A:p.K332K	.	.	.	.	.	.	.	.	.	.	.	.	.	.	.	.	.	.	75.06	snp	FAO=15	FDP=29	FR=.	FRO=14	FSAF=12	FSAR=3	FSRF=8	FSRR=6	FWDB=0.0020734	FXX=0	LEN=1	MLLD=47.7766	PB=0.5	PBP=1	QD=10.3534	RBI=0.0381247
chr1	204085660	204085660	G	A	0.409449	52	127	2	exonic	SOX13	.	synonymous SNV	SOX13:NM_005686:exon5:c.G444A:p.K148K	.	.	.	.	.	.	.	.	.	.	.	.	.	.	.	.	.	.	179.7	snp	FAO=52	FDP=127	FR=.	FRO=75	FSAF=21	FSAR=31	FSRF=35	FSRR=40	FWDB=0.0432217	FXX=0	LEN=1	MLLD=60.3438	PB=0.5	PBP=1	QD=5.65994	RBI=0.0619127
chr1	204094921	204094921	G	A	0.292994	46	157	4	intronic	SOX13	.	.	.	.	.	.	.	.	.	.	.	.	.	.	.	.	.	.	.	.	.	97.15	snp	FAO=47	FDP=166	FR=.	FRO=119	FSAF=30	FSAR=17	FSRF=68	FSRR=51	FWDB=-0.00143493	FXX=0.0177504	LEN=1	MLLD=51.8993	PB=0.5	PBP=1	QD=2.34102	RBI=0.054182
chr1	204101292	204101292	G	A	0.275	44	160	4	UTR3	ETNK2	NM_018208:c.*20C>T,NM_001297762:c.*20C>T,NM_001297760:c.*102C>T,NM_001297761:c.*20C>T	.	.	.	.	.	.	.	0.0001	.	.	.	.	.	.	.	.	.	.	.	.	87.41	snp	FAO=44	FDP=160	FR=.	FRO=116	FSAF=27	FSAR=17	FSRF=61	FSRR=55	FWDB=0.00736083	FXX=0	LEN=1	MLLD=300.432	PB=0.5	PBP=1	QD=2.18536	RBI=0.0193659
chr1	204120968	204120968	G	A	0.294118	20	68	5	exonic	ETNK2	.	nonsynonymous SNV	ETNK2:NM_001297760:exon1:c.C13T:p.P5S,ETNK2:NM_001297762:exon1:c.C13T:p.P5S,ETNK2:NM_018208:exon1:c.C13T:p.P5S	.	.	.	.	.	.	.	.	0.14	T	0.003	B	.	.	0.923	N	0.58	T	50.76	snp	FAO=20	FDP=67	FR=.	FRO=47	FSAF=9	FSAR=11	FSRF=22	FSRR=25	FWDB=-0.00683095	FXX=0.0147037	LEN=1	MLLD=204.018	PB=0.5	PBP=1	QD=3.0303	RBI=0.00909469
chr1	204135433	204135433	T	A	0.175676	13	74	1	UTR5	REN	NM_000537:c.-12A>T	.	.	.	.	.	.	.	.	.	.	.	.	.	.	.	.	.	.	.	.	15.21	snp	FAO=13	FDP=74	FR=.	FRO=61	FSAF=3	FSAR=10	FSRF=15	FSRR=46	FWDB=-0.000526189	FXX=0	LEN=1	MLLD=109.222	PB=0.5	PBP=1	QD=0.821946	RBI=0.0121086
chr1	204433085	204433085	C	T	0.36087	83	230	5	intronic	PIK3C2B	.	.	.	rs577687796	.	.	.	.	0.001	.	.	.	.	.	.	.	.	.	.	.	.	237.33	snp	FAO=83	FDP=230	FR=.	FRO=147	FSAF=35	FSAR=48	FSRF=76	FSRR=71	FWDB=0.0115108	FXX=0	LEN=1	MLLD=321.502	PB=0.5	PBP=1	QD=4.12752	RBI=0.0153395
chr1	204587426	204587426	C	T	0.326316	62	190	4	exonic	LRRN2	.	synonymous SNV	LRRN2:NM_201630:exon2:c.G1695A:p.R565R,LRRN2:NM_006338:exon3:c.G1695A:p.R565R	.	.	.	.	.	.	.	.	.	.	.	.	.	.	.	.	.	.	156.15	snp	FAO=62	FDP=190	FR=.	FRO=128	FSAF=33	FSAR=29	FSRF=57	FSRR=71	FWDB=0.0088456	FXX=0	LEN=1	MLLD=265.553	PB=0.5	PBP=1	QD=3.28743	RBI=0.0102544
chr1	204588160	204588160	G	A	0.419355	52	124	3	exonic	LRRN2	.	nonsynonymous SNV	LRRN2:NM_201630:exon2:c.C961T:p.P321S,LRRN2:NM_006338:exon3:c.C961T:p.P321S	.	.	.	.	.	.	.	.	0.01	D	1	D	0.001	D	1	D	0.17	T	184.99	snp	FAO=52	FDP=124	FR=.	FRO=72	FSAF=25	FSAR=27	FSRF=30	FSRR=42	FWDB=0.0128651	FXX=0	LEN=1	MLLD=206.191	PB=0.5	PBP=1	QD=5.9673	RBI=0.0185032
chr1	204937342	204937342	G	A	0.237288	42	177	2	intronic	NFASC	.	.	.	.	.	.	.	.	.	.	.	.	.	.	.	.	.	.	.	.	.	68.42	snp	FAO=43	FDP=177	FR=.	FRO=134	FSAF=30	FSAR=13	FSRF=82	FSRR=52	FWDB=0.111675	FXX=0.00561766	LEN=1	MLLD=52.974	PB=0.5	PBP=1	QD=1.54625	RBI=0.111699
chr1	204937913	204937913	G	T	0.372093	16	43	2	intronic	NFASC	.	.	.	.	.	.	.	.	.	.	.	.	.	.	.	.	.	.	.	.	.	55.08	snp	FAO=16	FDP=43	FR=.	FRO=27	FSAF=7	FSAR=9	FSRF=13	FSRR=14	FWDB=-0.051564	FXX=0	LEN=1	MLLD=56.3772	PB=0.5	PBP=1	QD=5.12417	RBI=0.0532967
chr1	204945977	204945977	C	G	0.183673	45	245	2	UTR3	NFASC	NM_001160333:c.*25C>G,NM_001005389:c.*25C>G	.	.	.	.	.	.	.	.	.	.	.	.	.	.	.	.	.	.	.	.	37.35	snp	FAO=45	FDP=246	FR=.	FRO=201	FSAF=12	FSAR=33	FSRF=94	FSRR=107	FWDB=0.106997	FXX=0	LEN=1	MLLD=55.8493	PB=0.5	PBP=1	QD=0.60736	RBI=0.107249
chr1	204946917	204946917	G	T	0.315068	23	73	3	intronic	NFASC	.	.	.	.	.	.	.	.	.	.	.	.	.	.	.	.	.	.	.	.	.	61.66	snp	FAO=23	FDP=73	FR=.	FRO=50	FSAF=10	FSAR=13	FSRF=17	FSRR=33	FWDB=-0.0514444	FXX=0	LEN=1	MLLD=55.7511	PB=0.5	PBP=1	QD=3.37877	RBI=0.0748855
chr1	204953158	204953158	C	T	0.217617	42	193	3	exonic	NFASC	.	nonsynonymous SNV	NFASC:NM_001160331:exon20:c.C2507T:p.P836L,NFASC:NM_001160332:exon21:c.C2462T:p.P821L,NFASC:NM_015090:exon21:c.C2462T:p.P821L	.	.	.	.	.	.	.	.	0	D	1	D	0	D	1	D	-1.05	T	53.87	snp	FAO=42	FDP=193	FR=.	FRO=151	FSAF=21	FSAR=21	FSRF=73	FSRR=78	FWDB=-0.00289926	FXX=0	LEN=1	MLLD=298.584	PB=0.5	PBP=1	QD=1.11652	RBI=0.00360783
chr1	205030348	205030348	C	A	0.241546	50	207	3	intronic	CNTN2	.	.	.	.	.	.	.	.	.	.	.	.	.	.	.	.	.	.	.	.	.	77.06	snp	FAO=50	FDP=207	FR=.	FRO=157	FSAF=25	FSAR=25	FSRF=72	FSRR=85	FWDB=-0.0476802	FXX=0	LEN=1	MLLD=282.61	PB=0.5	PBP=1	QD=1.48911	RBI=0.0541724
chr1	205030487	205030487	C	A	0.34106	103	302	1	exonic	CNTN2	.	stopgain	CNTN2:NM_005076:exon8:c.C912A:p.Y304X	.	.	.	.	.	.	.	.	1	T	.	.	0	D	1	A	.	.	268.24	snp	FAO=103	FDP=302	FR=.	FRO=199	FSAF=32	FSAR=71	FSRF=106	FSRR=93	FWDB=-0.061018	FXX=0	LEN=1	MLLD=58.9389	PB=0.5	PBP=1	QD=3.55278	RBI=0.0612062
chr1	205039105	205039106	CC	AG	0.30303	30	99	3	exonic	CNTN2	.	nonframeshift substitution	CNTN2:NM_005076:exon18:c.2347_2348AG	.	.	.	.	.	.	.	.	.	.	.	.	.	.	.	.	.	.	73.03	mnp	FAO=30	FDP=99	FR=.	FRO=69	FSAF=16	FSAR=14	FSRF=40	FSRR=29	FWDB=0.00626539	FXX=0	LEN=2	MLLD=346.488	PB=0.5	PBP=1	QD=2.95071	RBI=0.0083899
chr1	205053407	205053407	C	G	0.210526	40	190	4	exonic	TMEM81	.	synonymous SNV	TMEM81:NM_203376:exon1:c.G42C:p.G14G	.	.	.	.	.	.	.	.	.	.	.	.	.	.	.	.	.	.	50.72	snp	FAO=41	FDP=192	FR=.	FRO=151	FSAF=12	FSAR=29	FSRF=71	FSRR=80	FWDB=0.00607682	FXX=0	LEN=1	MLLD=352.696	PB=0.5	PBP=1	QD=1.05662	RBI=0.0136302
chr1	205308257	205308257	G	A	0.292517	43	147	3	intronic	KLHDC8A	.	.	.	.	.	.	.	.	.	.	.	.	.	.	.	.	.	.	.	.	.	94.47	snp	FAO=43	FDP=147	FR=.	FRO=104	FSAF=12	FSAR=31	FSRF=34	FSRR=70	FWDB=0.018608	FXX=0	LEN=1	MLLD=269.157	PB=0.5	PBP=1	QD=2.57062	RBI=0.0224679
chr1	205312720	205312720	T	A	0.254438	43	169	2	exonic	KLHDC8A	.	nonsynonymous SNV	KLHDC8A:NM_018203:exon2:c.A13T:p.N5Y,KLHDC8A:NM_001271864:exon3:c.A13T:p.N5Y,KLHDC8A:NM_001271865:exon4:c.A13T:p.N5Y,KLHDC8A:NM_001271863:exon5:c.A13T:p.N5Y	.	.	.	.	.	.	.	.	0.01	D	0.003	B	0.853	N	1	N	-0.53	T	74.73	snp	FAO=43	FDP=169	FR=.	FRO=126	FSAF=17	FSAR=26	FSRF=57	FSRR=69	FWDB=0.078116	FXX=0	LEN=1	MLLD=50.4872	PB=0.5	PBP=1	QD=1.76867	RBI=0.0861974
chr1	205498169	205498169	C	T	0.376093	129	343	4	exonic	CDK18	.	synonymous SNV	CDK18:NM_002596:exon11:c.C1017T:p.P339P,CDK18:NM_212502:exon11:c.C1017T:p.P339P,CDK18:NM_212503:exon11:c.C1107T:p.P369P	.	.	.	.	.	.	.	.	.	.	.	.	.	.	.	.	.	.	382.54	snp	FAO=129	FDP=343	FR=.	FRO=214	FSAF=42	FSAR=87	FSRF=82	FSRR=132	FWDB=-0.0123092	FXX=0	LEN=1	MLLD=313.078	PB=0.5	PBP=1	QD=4.46109	RBI=0.0137316
chr1	205549021	205549021	G	T	0.251908	33	131	1	exonic	MFSD4	.	nonsynonymous SNV	MFSD4:NM_181644:exon2:c.G373T:p.V125L	.	.	.	.	.	.	.	.	0.2	T	0.074	B	0	D	0.736	D	0.43	T	62.34	snp	FAO=34	FDP=132	FR=.	FRO=98	FSAF=17	FSAR=17	FSRF=41	FSRR=57	FWDB=-0.0258767	FXX=0.00751823	LEN=1	MLLD=241.576	PB=0.5	PBP=1	QD=1.88911	RBI=0.0294175
chr1	205588123	205588123	T	A	0.167513	33	197	2	exonic	ELK4	.	nonsynonymous SNV	ELK4:NM_001973:exon4:c.A1159T:p.S387C	.	.	.	.	.	.	.	.	0	D	1	D	0	D	1	D	0.77	T	25.62	snp	FAO=34	FDP=198	FR=.	FRO=164	FSAF=12	FSAR=22	FSRF=106	FSRR=58	FWDB=0.00603681	FXX=0	LEN=1	MLLD=269.527	PB=0.5	PBP=1	QD=0.517518	RBI=0.0579801
chr1	205588140	205588140	C	A	0.169903	35	206	1	exonic	ELK4	.	nonsynonymous SNV	ELK4:NM_001973:exon4:c.G1142T:p.S381I	.	.	.	.	.	.	.	.	0	D	0.999	D	0	D	1	D	0.6	T	25.35	snp	FAO=35	FDP=206	FR=.	FRO=171	FSAF=12	FSAR=23	FSRF=106	FSRR=65	FWDB=-0.0307376	FXX=0	LEN=1	MLLD=60.3385	PB=0.5	PBP=1	QD=0.49216	RBI=0.0386445
chr1	205588856	205588857	TC	AA	0.204082	20	98	1	UTR3	ELK4	NM_021795:c.*100_*99delinsTT	.	.	.	.	.	.	.	.	.	.	.	.	.	.	.	.	.	.	.	.	94.92	mnp	FAO=38	FDP=115	FR=.	FRO=77	FSAF=25	FSAR=13	FSRF=50	FSRR=27	FWDB=0.0225863	FXX=0.00861995	LEN=2	MLLD=278.562	PB=0.5	PBP=1	QD=3.30168	RBI=0.0295883
chr1	205813980	205813980	G	A	0.329545	87	264	5	exonic	PM20D1	.	nonsynonymous SNV	PM20D1:NM_152491:exon4:c.C535T:p.P179S	.	.	.	.	.	.	.	.	0	D	1	D	0	D	1	D	2.9	T	216.85	snp	FAO=87	FDP=264	FR=.	FRO=177	FSAF=47	FSAR=40	FSRF=73	FSRR=104	FWDB=-0.0365563	FXX=0	LEN=1	MLLD=194.186	PB=0.5	PBP=1	QD=3.28553	RBI=0.0431873
chr1	205897158	205897158	G	T	0.333333	91	273	2	exonic	SLC26A9	.	nonsynonymous SNV	SLC26A9:NM_052934:exon9:c.C973A:p.P325T,SLC26A9:NM_134325:exon9:c.C973A:p.P325T	.	.	ID=COSM1226195,COSM1226194;OCCURENCE=1(large_intestine)	.	.	.	.	.	0.03	D	0.999	D	0	D	1	D	-3.45	D	230.32	snp	FAO=91	FDP=273	FR=.	FRO=182	FSAF=43	FSAR=48	FSRF=79	FSRR=103	FWDB=-0.0191326	FXX=0	LEN=1	MLLD=70.7683	PB=0.5	PBP=1	QD=3.37464	RBI=0.0283918
chr1	205904796	205904796	G	T	0.433333	13	30	2	intronic	SLC26A9	.	.	.	.	.	.	.	.	.	.	.	.	.	.	.	.	.	.	.	.	.	56.15	snp	FAO=13	FDP=30	FR=.	FRO=17	FSAF=12	FSAR=1	FSRF=13	FSRR=4	FWDB=-0.0189428	FXX=0	LEN=1	MLLD=64.1153	PB=0.5	PBP=1	QD=7.48716	RBI=0.0253628
chr1	206619627	206619627	G	A	0.257991	113	438	2	exonic	SRGAP2	.	unknown	UNKNOWN	.	.	.	.	.	.	.	.	0.02	D	0.483	P	0	D	1	D	3.13	T	176.28	snp	FAO=105	FDP=400	FR=.	FRO=295	FSAF=55	FSAR=50	FSRF=141	FSRR=154	FWDB=0.0603174	FXX=0	LEN=1	MLLD=54.3989	PB=0.5	PBP=1	QD=1.76283	RBI=0.141979
chr1	206767124	206767124	A	G	0.189427	43	227	2	exonic	EIF2D	.	synonymous SNV	EIF2D:NM_001201478:exon12:c.T1156C:p.L386L,EIF2D:NM_006893:exon14:c.T1528C:p.L510L	.	.	.	.	.	.	.	.	.	.	.	.	.	.	.	.	.	.	39.58	snp	FAO=43	FDP=227	FR=.	FRO=184	FSAF=14	FSAR=29	FSRF=106	FSRR=78	FWDB=-0.0380713	FXX=0	LEN=1	MLLD=62.2152	PB=0.5	PBP=1	QD=0.697488	RBI=0.0506832
chr1	206776510	206776510	C	T	0.307692	40	130	2	exonic	EIF2D	.	synonymous SNV	EIF2D:NM_006893:exon6:c.G579A:p.L193L	.	.	.	.	.	.	.	.	.	.	.	.	.	.	.	.	.	.	85.64	snp	FAO=36	FDP=119	FR=.	FRO=83	FSAF=21	FSAR=15	FSRF=39	FSRR=44	FWDB=0.0161968	FXX=0.0846089	LEN=1	MLLD=185.614	PB=0.5	PBP=1	QD=2.87862	RBI=0.0192899
chr1	206810383	206810383	T	G	0.321429	18	56	1	intronic	DYRK3	.	.	.	.	.	.	.	.	.	.	.	.	.	.	.	.	.	.	.	.	.	51.46	snp	FAO=18	FDP=56	FR=.	FRO=38	FSAF=5	FSAR=13	FSRF=13	FSRR=25	FWDB=-0.0217574	FXX=0	LEN=1	MLLD=253.043	PB=0.5	PBP=1	QD=3.67572	RBI=0.0248136
chr1	206821510	206821510	T	C	0.301075	56	186	3	exonic	DYRK3	.	synonymous SNV	DYRK3:NM_003582:exon3:c.T967C:p.L323L,DYRK3:NM_001004023:exon4:c.T907C:p.L303L	.	.	.	.	.	0.0001	.	.	.	.	.	.	.	.	.	.	.	.	125.29	snp	FAO=56	FDP=186	FR=.	FRO=130	FSAF=20	FSAR=36	FSRF=64	FSRR=66	FWDB=0.0170633	FXX=0	LEN=1	MLLD=291.062	PB=0.5	PBP=1	QD=2.69439	RBI=0.0191808
chr1	206942116	206942116	G	A	0.299213	38	127	4	intronic	IL10	.	.	.	.	.	.	.	.	.	.	.	.	.	.	.	.	.	.	.	.	.	87.76	snp	FAO=38	FDP=127	FR=.	FRO=89	FSAF=23	FSAR=15	FSRF=48	FSRR=41	FWDB=-0.0188505	FXX=0	LEN=1	MLLD=322.939	PB=0.5	PBP=1	QD=2.76402	RBI=0.0322469
chr1	207040758	207040758	G	A	0.263393	59	224	2	exonic	IL20	.	synonymous SNV	IL20:NM_018724:exon4:c.G408A:p.E136E	.	.	.	.	.	0	.	.	.	.	.	.	.	.	.	.	.	.	116.48	snp	FAO=62	FDP=227	FR=.	FRO=165	FSAF=42	FSAR=20	FSRF=107	FSRR=58	FWDB=0.0053413	FXX=0	LEN=1	MLLD=46.3057	PB=0.5	PBP=1	QD=2.05243	RBI=0.0288343
chr1	207041898	207041898	G	A	0.442478	50	113	2	exonic	IL20	.	nonsynonymous SNV	IL20:NM_018724:exon5:c.G520A:p.E174K	.	.	.	.	.	.	.	.	0.82	T	0.021	B	0.318	N	0.594	N	2.29	T	190.44	snp	FAO=50	FDP=113	FR=.	FRO=63	FSAF=32	FSAR=18	FSRF=40	FSRR=23	FWDB=0.00530792	FXX=0	LEN=1	MLLD=63.9539	PB=0.5	PBP=1	QD=6.74107	RBI=0.0847078
chr1	207135643	207135643	G	A	0.336364	74	220	4	exonic	FCAMR	.	synonymous SNV	FCAMR:NM_001170631:exon5:c.C567T:p.S189S,FCAMR:NM_032029:exon5:c.C567T:p.S189S,FCAMR:NM_001122979:exon6:c.C567T:p.S189S	.	.	.	.	.	.	.	.	.	.	.	.	.	.	.	.	.	.	192.51	snp	FAO=74	FDP=220	FR=.	FRO=146	FSAF=17	FSAR=57	FSRF=66	FSRR=80	FWDB=0.00547109	FXX=0	LEN=1	MLLD=313.647	PB=0.5	PBP=1	QD=3.50024	RBI=0.00734649
chr1	207139189	207139189	G	A	0.321839	56	174	3	exonic	FCAMR	.	nonsynonymous SNV	FCAMR:NM_001170631:exon4:c.C184T:p.L62F,FCAMR:NM_032029:exon4:c.C184T:p.L62F,FCAMR:NM_001122979:exon5:c.C184T:p.L62F	.	.	.	.	.	.	.	.	0.19	T	0.972	D	0.602	N	1	N	3.29	T	139	snp	FAO=57	FDP=177	FR=.	FRO=120	FSAF=31	FSAR=26	FSRF=71	FSRR=49	FWDB=0.0432438	FXX=0	LEN=1	MLLD=42.693	PB=0.5	PBP=1	QD=3.14127	RBI=0.0647427
chr1	207273040	207273040	C	A	0.242152	54	223	5	intronic	C4BPB	.	.	.	.	.	.	.	.	.	.	.	.	.	.	.	.	.	.	.	.	.	81.83	snp	FAO=54	FDP=224	FR=.	FRO=170	FSAF=36	FSAR=18	FSRF=105	FSRR=65	FWDB=0.0230432	FXX=0	LEN=1	MLLD=47.9394	PB=0.5	PBP=1	QD=1.46133	RBI=0.0231877
chr1	207646137	207646137	C	A	0.379592	93	245	5	exonic	CR2	.	nonsynonymous SNV	CR2:NM_001006658:exon10:c.C1591A:p.P531T,CR2:NM_001877:exon10:c.C1591A:p.P531T	.	.	.	.	.	.	.	.	0.19	T	1	D	.	.	1	N	-0.24	T	282.57	snp	FAO=93	FDP=245	FR=.	FRO=152	FSAF=37	FSAR=56	FSRF=65	FSRR=87	FWDB=-0.0211619	FXX=0	LEN=1	MLLD=230.954	PB=0.5	PBP=1	QD=4.61331	RBI=0.0211918
chr1	207646873	207646873	G	A	0.289855	40	138	3	intronic	CR2	.	.	.	.	.	.	.	.	.	.	.	.	.	.	.	.	.	.	.	.	.	87.25	snp	FAO=40	FDP=138	FR=.	FRO=98	FSAF=13	FSAR=27	FSRF=56	FSRR=42	FWDB=0.00619383	FXX=0	LEN=1	MLLD=219.31	PB=0.5	PBP=1	QD=2.52912	RBI=0.0164396
chr1	207753862	207753862	C	T	0.349206	44	126	2	exonic	CR1	.	nonsynonymous SNV	CR1:NM_000573:exon23:c.C3770T:p.S1257F,CR1:NM_000651:exon31:c.C5120T:p.S1707F	.	.	.	.	.	.	.	.	0.01	D	0.998	D	.	.	0.999	N	1.49	T	123.73	snp	FAO=44	FDP=127	FR=.	FRO=83	FSAF=12	FSAR=32	FSRF=43	FSRR=40	FWDB=-0.06292	FXX=0	LEN=1	MLLD=59.6229	PB=0.5	PBP=1	QD=3.89707	RBI=0.066738
chr1	207874972	207874972	G	A	0.325444	55	169	2	intronic	CR1L	.	.	.	.	.	.	.	.	.	.	.	.	.	.	.	.	.	.	.	.	.	139.07	snp	FAO=55	FDP=169	FR=.	FRO=114	FSAF=29	FSAR=26	FSRF=50	FSRR=64	FWDB=-0.0323335	FXX=0	LEN=1	MLLD=59.5977	PB=0.5	PBP=1	QD=3.29156	RBI=0.0884304
chr1	208062810	208062810	C	T	0.35461	50	141	2	exonic	CD34	.	nonsynonymous SNV	CD34:NM_001025109:exon5:c.G754A:p.E252K,CD34:NM_001773:exon5:c.G754A:p.E252K	.	.	.	.	.	.	.	.	.	.	0.998	D	0.005	N	0.828	N	1.99	T	144.47	snp	FAO=50	FDP=141	FR=.	FRO=91	FSAF=36	FSAR=14	FSRF=61	FSRR=30	FWDB=0.0302073	FXX=0	LEN=1	MLLD=51.0232	PB=0.5	PBP=1	QD=4.09829	RBI=0.127929
chr1	208383650	208383650	C	T	0.278788	46	165	4	exonic	PLXNA2	.	nonsynonymous SNV	PLXNA2:NM_025179:exon3:c.G1346A:p.G449E	.	.	.	.	.	.	.	.	0	D	1	D	0	D	1	D	1.05	T	92.78	snp	FAO=46	FDP=165	FR=.	FRO=119	FSAF=24	FSAR=22	FSRF=56	FSRR=63	FWDB=0.019512	FXX=0	LEN=1	MLLD=324.025	PB=0.5	PBP=1	QD=2.24923	RBI=0.0199079
chr1	209776675	209776675	G	A	0.200743	54	269	4	intronic	CAMK1G	.	.	.	.	.	.	.	.	.	.	.	.	.	.	.	.	.	.	.	.	.	54.89	snp	FAO=54	FDP=269	FR=.	FRO=215	FSAF=26	FSAR=28	FSRF=114	FSRR=101	FWDB=0.0156054	FXX=0	LEN=1	MLLD=342.178	PB=0.5	PBP=1	QD=0.816257	RBI=0.0170996
chr1	209776697	209776697	G	T	0.258427	69	267	2	intronic	CAMK1G	.	.	.	.	.	.	.	.	.	.	.	.	.	.	.	.	.	.	.	.	.	116.39	snp	FAO=69	FDP=267	FR=.	FRO=198	FSAF=33	FSAR=36	FSRF=105	FSRR=93	FWDB=-0.0197034	FXX=0	LEN=1	MLLD=54.5813	PB=0.5	PBP=1	QD=1.74371	RBI=0.0562657
chr1	209795894	209795894	C	T	0.303571	17	56	3	exonic	LAMB3	.	synonymous SNV	LAMB3:NM_001017402:exon17:c.G2688A:p.R896R,LAMB3:NM_000228:exon18:c.G2688A:p.R896R,LAMB3:NM_001127641:exon18:c.G2688A:p.R896R	.	.	.	.	.	.	.	.	.	.	.	.	.	.	.	.	.	.	45.61	snp	FAO=17	FDP=56	FR=.	FRO=39	FSAF=7	FSAR=10	FSRF=24	FSRR=15	FWDB=0.0152903	FXX=0	LEN=1	MLLD=223.984	PB=0.5	PBP=1	QD=3.25789	RBI=0.0198867
chr1	209805937	209805937	G	A	0.310345	45	145	2	exonic	LAMB3	.	synonymous SNV	LAMB3:NM_001017402:exon7:c.C813T:p.T271T,LAMB3:NM_000228:exon8:c.C813T:p.T271T,LAMB3:NM_001127641:exon8:c.C813T:p.T271T	rs146690433	.	.	.	.	0.001	.	.	.	.	.	.	.	.	.	.	.	.	107.81	snp	FAO=45	FDP=145	FR=.	FRO=100	FSAF=16	FSAR=29	FSRF=58	FSRR=42	FWDB=-0.0124848	FXX=0	LEN=1	MLLD=328.532	PB=0.5	PBP=1	QD=2.97396	RBI=0.0240571
chr1	209953762	209953762	C	T	0.320755	34	106	3	intronic	TRAF3IP3	.	.	.	.	.	.	.	.	.	.	.	.	.	.	.	.	.	.	.	.	.	88.08	snp	FAO=34	FDP=106	FR=.	FRO=72	FSAF=20	FSAR=14	FSRF=48	FSRR=24	FWDB=-0.0191573	FXX=0	LEN=1	MLLD=50.0817	PB=0.5	PBP=1	QD=3.32392	RBI=0.0212745
chr1	209963046	209963046	C	T	0.238739	53	222	3	exonic	IRF6	.	nonsynonymous SNV	IRF6:NM_001206696:exon6:c.G860A:p.G287E,IRF6:NM_006147:exon8:c.G1145A:p.G382E	.	.	.	.	.	.	.	.	.	.	0.589	P	0	D	1	D	-3.6	D	79.33	snp	FAO=53	FDP=222	FR=.	FRO=169	FSAF=25	FSAR=28	FSRF=91	FSRR=78	FWDB=-0.024486	FXX=0	LEN=1	MLLD=308.147	PB=0.5	PBP=1	QD=1.42944	RBI=0.0247426
chr1	209964027	209964027	A	G	0.347107	42	121	1	exonic	IRF6	.	synonymous SNV	IRF6:NM_001206696:exon5:c.T588C:p.T196T,IRF6:NM_006147:exon7:c.T873C:p.T291T	.	.	.	.	.	.	.	.	.	.	.	.	.	.	.	.	.	.	119.69	snp	FAO=42	FDP=121	FR=.	FRO=79	FSAF=19	FSAR=23	FSRF=41	FSRR=38	FWDB=-0.0144977	FXX=0	LEN=1	MLLD=331.143	PB=0.5	PBP=1	QD=3.95672	RBI=0.0145454
chr1	209968816	209968816	C	T	0.336283	38	113	4	intronic	IRF6	.	.	.	.	.	.	.	.	.	.	.	.	.	.	.	.	.	.	.	.	.	104.33	snp	FAO=38	FDP=113	FR=.	FRO=75	FSAF=20	FSAR=18	FSRF=26	FSRR=49	FWDB=-0.0430132	FXX=0	LEN=1	MLLD=300.212	PB=0.5	PBP=1	QD=3.6931	RBI=0.0441473
chr1	210332677	210332677	C	T	0.168421	16	95	2	intronic	SYT14	.	.	.	.	.	.	.	.	.	.	.	.	.	.	.	.	.	.	.	.	.	15.41	snp	FAO=16	FDP=95	FR=.	FRO=79	FSAF=15	FSAR=1	FSRF=55	FSRR=24	FWDB=0.00725854	FXX=0	LEN=1	MLLD=64.6908	PB=0.5	PBP=1	QD=0.649032	RBI=0.0120413
chr1	210970884	210970884	C	T	0.35443	84	237	2	exonic	KCNH1	.	synonymous SNV	KCNH1:NM_002238:exon9:c.G1800A:p.E600E,KCNH1:NM_172362:exon9:c.G1881A:p.E627E	.	.	.	.	.	.	.	.	.	.	.	.	.	.	.	.	.	.	233.22	snp	FAO=84	FDP=237	FR=.	FRO=153	FSAF=26	FSAR=58	FSRF=52	FSRR=101	FWDB=0.0835808	FXX=0	LEN=1	MLLD=58.1864	PB=0.5	PBP=1	QD=3.93629	RBI=0.107678
chr1	210977505	210977505	A	T	0.409091	63	154	2	exonic	KCNH1	.	nonsynonymous SNV	KCNH1:NM_002238:exon8:c.T1385A:p.L462H,KCNH1:NM_172362:exon8:c.T1466A:p.L489H	.	.	.	.	.	.	.	.	0	D	1	D	0	D	1	D	-5.27	D	216.97	snp	FAO=63	FDP=153	FR=.	FRO=90	FSAF=28	FSAR=35	FSRF=39	FSRR=51	FWDB=-0.0545126	FXX=0.00649309	LEN=1	MLLD=68.5145	PB=0.5	PBP=1	QD=5.67241	RBI=0.054513
chr1	211444604	211444604	G	A	0.198502	53	267	2	exonic	RCOR3	.	nonsynonymous SNV	RCOR3:NM_018254:exon2:c.G80A:p.G27E,RCOR3:NM_001136223:exon3:c.G254A:p.G85E,RCOR3:NM_001136224:exon3:c.G254A:p.G85E,RCOR3:NM_001136225:exon3:c.G254A:p.G85E	.	.	.	.	.	.	.	.	1	T	1	D	0	D	1	D	0.48	T	49.79	snp	FAO=52	FDP=267	FR=.	FRO=215	FSAF=18	FSAR=34	FSRF=122	FSRR=93	FWDB=-0.0426338	FXX=0	LEN=1	MLLD=60.1249	PB=0.5	PBP=1	QD=0.745989	RBI=0.0886768
chr1	211527845	211527845	G	T	0.184783	34	184	3	intronic	TRAF5	.	.	.	.	.	.	.	.	.	.	.	.	.	.	.	.	.	.	.	.	.	31.21	snp	FAO=34	FDP=184	FR=.	FRO=150	FSAF=6	FSAR=28	FSRF=68	FSRR=82	FWDB=-0.00430849	FXX=0	LEN=1	MLLD=142.103	PB=0.5	PBP=1	QD=0.678412	RBI=0.0398856
chr1	212002448	212002448	C	A	0.230769	15	65	2	exonic	LPGAT1	.	nonsynonymous SNV	LPGAT1:NM_014873:exon2:c.G191T:p.W64L	.	.	.	.	.	.	.	.	0.44	T	1	D	0	D	1	D	-3.08	D	27.68	snp	FAO=15	FDP=65	FR=.	FRO=50	FSAF=11	FSAR=4	FSRF=26	FSRR=24	FWDB=-0.070457	FXX=0	LEN=1	MLLD=52.5258	PB=0.5	PBP=1	QD=1.70369	RBI=0.0704701
chr1	212148592	212148592	C	A	0.258065	24	93	3	exonic	INTS7	.	synonymous SNV	INTS7:NM_001199809:exon12:c.G1584T:p.G528G,INTS7:NM_001199811:exon13:c.G1731T:p.G577G,INTS7:NM_001199812:exon13:c.G1731T:p.G577G,INTS7:NM_015434:exon13:c.G1731T:p.G577G	.	.	.	.	.	.	.	.	.	.	.	.	.	.	.	.	.	.	48.86	snp	FAO=24	FDP=91	FR=.	FRO=67	FSAF=6	FSAR=18	FSRF=29	FSRR=38	FWDB=0.0762595	FXX=0.0215031	LEN=1	MLLD=46.8219	PB=0.5	PBP=1	QD=2.14756	RBI=0.0765234
chr1	212538685	212538685	G	A	0.285714	50	175	1	exonic	TMEM206	.	nonsynonymous SNV	TMEM206:NM_018252:exon8:c.C925T:p.L309F,TMEM206:NM_001198862:exon9:c.C1108T:p.L370F	.	.	.	.	.	.	.	.	0.01	D	1	D	0	D	1	D	.	.	117.61	snp	FAO=53	FDP=177	FR=.	FRO=124	FSAF=22	FSAR=31	FSRF=74	FSRR=50	FWDB=0.00367674	FXX=0.00561766	LEN=1	MLLD=271.839	PB=0.5	PBP=1	QD=2.65775	RBI=0.00452726
chr1	212977712	212977712	A	T	0.351351	13	37	2	exonic	TATDN3	.	nonsynonymous SNV	TATDN3:NM_001146170:exon5:c.A309T:p.E103D,TATDN3:NM_001042552:exon6:c.A372T:p.E124D,TATDN3:NM_001042553:exon6:c.A372T:p.E124D,TATDN3:NM_001146169:exon6:c.A372T:p.E124D,TATDN3:NM_001146171:exon6:c.A372T:p.E124D	.	.	.	.	.	.	.	.	0.56	T	0.039	B	0	D	1	D	.	.	44.02	snp	FAO=13	FDP=37	FR=.	FRO=24	FSAF=7	FSAR=6	FSRF=12	FSRR=12	FWDB=0.0300802	FXX=0	LEN=1	MLLD=245.681	PB=0.5	PBP=1	QD=4.75903	RBI=0.0302818
chr1	213414196	213414196	A	T	0.490566	52	106	1	exonic	RPS6KC1	.	nonsynonymous SNV	RPS6KC1:NM_001136138:exon10:c.A1341T:p.R447S,RPS6KC1:NM_001287221:exon10:c.A834T:p.R278S,RPS6KC1:NM_001287218:exon11:c.A741T:p.R247S,RPS6KC1:NM_001287219:exon11:c.A741T:p.R247S,RPS6KC1:NM_012424:exon11:c.A1377T:p.R459S	.	.	.	.	.	.	.	.	0.05	D	0.958	D	0.001	D	0.976	D	1.46	T	224.57	snp	FAO=52	FDP=105	FR=.	FRO=53	FSAF=21	FSAR=31	FSRF=26	FSRR=27	FWDB=0.022036	FXX=0.00943307	LEN=1	MLLD=258.98	PB=0.5	PBP=1	QD=8.55516	RBI=0.0234251
chr1	214170069	214170069	G	A	0.359551	32	89	4	exonic	PROX1	.	nonsynonymous SNV	PROX1:NM_001270616:exon2:c.G191A:p.G64E,PROX1:NM_002763:exon2:c.G191A:p.G64E	.	.	.	.	.	.	.	.	0.04	D	0.056	B	0	D	1	D	2.07	T	99.44	snp	FAO=32	FDP=88	FR=.	FRO=56	FSAF=15	FSAR=17	FSRF=26	FSRR=30	FWDB=-0.00585048	FXX=0.0112347	LEN=1	MLLD=278.992	PB=0.5	PBP=1	QD=4.52004	RBI=0.0189999
chr1	214510047	214510047	G	T	0.375	108	288	2	exonic	SMYD2	.	nonsynonymous SNV	SMYD2:NM_020197:exon12:c.G1222T:p.A408S	.	.	.	.	.	.	.	.	.	.	1	D	0	D	1	D	-0.6	T	320.99	snp	FAO=108	FDP=288	FR=.	FRO=180	FSAF=72	FSAR=36	FSRF=76	FSRR=104	FWDB=-0.0150752	FXX=0	LEN=1	MLLD=205.067	PB=0.5	PBP=1	QD=4.45822	RBI=0.0512572
chr1	214587972	214587972	C	T	0.305405	113	370	2	exonic	PTPN14	.	nonsynonymous SNV	PTPN14:NM_005401:exon4:c.G442A:p.A148T	.	.	.	.	.	.	.	.	.	.	0.939	P	0	D	1	D	-1.28	T	246.72	snp	FAO=113	FDP=370	FR=.	FRO=257	FSAF=62	FSAR=51	FSRF=128	FSRR=129	FWDB=0.0573541	FXX=0	LEN=1	MLLD=57.1591	PB=0.5	PBP=1	QD=2.6672	RBI=0.087358
chr1	214792530	214792530	A	T	0.319018	52	163	1	exonic	CENPF	.	nonsynonymous SNV	CENPF:NM_016343:exon5:c.A540T:p.R180S	.	.	.	.	.	.	.	.	0.01	D	0.984	D	0.108	N	0.885	N	1.75	T	128.07	snp	FAO=52	FDP=163	FR=.	FRO=111	FSAF=22	FSAR=30	FSRF=62	FSRR=49	FWDB=-0.0167318	FXX=0.0121205	LEN=1	MLLD=193.695	PB=0.5	PBP=1	QD=3.14292	RBI=0.12772
chr1	215753262	215753262	G	A	0.315789	36	114	2	exonic	KCTD3	.	synonymous SNV	KCTD3:NM_016121:exon8:c.G546A:p.V182V	.	.	.	.	.	.	.	.	.	.	.	.	.	.	1	D	.	.	90.78	snp	FAO=36	FDP=114	FR=.	FRO=78	FSAF=22	FSAR=14	FSRF=40	FSRR=38	FWDB=-0.00150413	FXX=0	LEN=1	MLLD=65.2077	PB=0.5	PBP=1	QD=3.18541	RBI=0.0215235
chr1	215781517	215781517	G	A	0.431953	73	169	3	intronic	KCTD3	.	.	.	.	.	.	.	.	.	.	.	.	.	.	.	.	.	.	.	.	.	265.81	snp	FAO=73	FDP=169	FR=.	FRO=96	FSAF=39	FSAR=34	FSRF=55	FSRR=41	FWDB=-0.103872	FXX=0	LEN=1	MLLD=209.081	PB=0.5	PBP=1	QD=6.29142	RBI=0.10716
chr1	215792431	215792431	A	G	0.342105	52	152	3	intronic	KCTD3	.	.	.	.	.	.	.	.	.	.	.	.	.	.	.	.	.	.	.	.	.	142.24	snp	FAO=52	FDP=152	FR=.	FRO=100	FSAF=18	FSAR=34	FSRF=56	FSRR=44	FWDB=-0.0231712	FXX=0	LEN=1	MLLD=58.0997	PB=0.5	PBP=1	QD=3.74324	RBI=0.0267177
chr1	216371596	216371596	A	T	0.454545	35	77	2	intronic	USH2A	.	.	.	.	.	.	.	.	.	.	.	.	.	.	.	.	.	.	.	.	.	140.4	snp	FAO=35	FDP=77	FR=.	FRO=42	FSAF=27	FSAR=8	FSRF=23	FSRR=19	FWDB=-0.000533586	FXX=0	LEN=1	MLLD=65.5746	PB=0.5	PBP=1	QD=7.2936	RBI=0.0149041
chr1	216424333	216424333	G	T	0.342193	103	301	3	exonic	USH2A	.	synonymous SNV	USH2A:NM_007123:exon12:c.C2079A:p.P693P,USH2A:NM_206933:exon12:c.C2079A:p.P693P	.	.	.	.	.	.	.	.	.	.	.	.	.	.	.	.	.	.	270.15	snp	FAO=103	FDP=301	FR=.	FRO=198	FSAF=41	FSAR=62	FSRF=79	FSRR=119	FWDB=-0.000890845	FXX=0	LEN=1	MLLD=183.418	PB=0.5	PBP=1	QD=3.58997	RBI=0.0257208
chr1	216497017	216497017	C	A	0.349398	29	83	2	exonic	USH2A	.	nonsynonymous SNV	USH2A:NM_007123:exon8:c.G1349T:p.G450V,USH2A:NM_206933:exon8:c.G1349T:p.G450V	.	.	.	.	.	.	.	.	0	D	1	D	0	D	1	D	1.97	T	86.44	snp	FAO=29	FDP=83	FR=.	FRO=54	FSAF=13	FSAR=16	FSRF=18	FSRR=36	FWDB=0.0298895	FXX=0	LEN=1	MLLD=55.5489	PB=0.5	PBP=1	QD=4.16598	RBI=0.052368
chr1	216692680	216692680	G	T	0.359551	96	267	2	exonic	ESRRG	.	synonymous SNV	ESRRG:NM_001243505:exon6:c.C193A:p.R65R,ESRRG:NM_001243506:exon6:c.C391A:p.R131R,ESRRG:NM_001243514:exon6:c.C877A:p.R293R,ESRRG:NM_001438:exon6:c.C946A:p.R316R,ESRRG:NM_001243507:exon7:c.C760A:p.R254R,ESRRG:NM_001243511:exon7:c.C877A:p.R293R,ESRRG:NM_001243513:exon7:c.C877A:p.R293R,ESRRG:NM_001243518:exon7:c.C982A:p.R328R,ESRRG:NM_206595:exon7:c.C877A:p.R293R,ESRRG:NM_001134285:exon8:c.C877A:p.R2…	.	.	.	.	.	.	.	.	.	.	.	.	.	.	.	.	.	.	270.26	snp	FAO=96	FDP=267	FR=.	FRO=171	FSAF=44	FSAR=52	FSRF=91	FSRR=80	FWDB=0.0208707	FXX=0	LEN=1	MLLD=201.411	PB=0.5	PBP=1	QD=4.04881	RBI=0.025568
chr1	216850685	216850685	T	A	0.365672	98	268	1	exonic	ESRRG	.	nonsynonymous SNV	ESRRG:NM_001243514:exon2:c.A136T:p.S46C,ESRRG:NM_001438:exon2:c.A205T:p.S69C,ESRRG:NM_001243511:exon3:c.A136T:p.S46C,ESRRG:NM_001243513:exon3:c.A136T:p.S46C,ESRRG:NM_001243518:exon3:c.A220T:p.S74C,ESRRG:NM_206595:exon3:c.A136T:p.S46C,ESRRG:NM_001134285:exon4:c.A136T:p.S46C,ESRRG:NM_001243507:exon4:c.A136T:p.S46C,ESRRG:NM_001243509:exon4:c.A136T:p.S46C,ESRRG:NM_001243510:exon4:c.A136T:p.S46C,ESRRG…	.	.	.	.	.	.	.	.	0.17	T	0.999	D	0	D	1	D	0.82	T	282.43	snp	FAO=98	FDP=268	FR=.	FRO=170	FSAF=53	FSAR=45	FSRF=83	FSRR=87	FWDB=-0.00952037	FXX=0	LEN=1	MLLD=200.143	PB=0.5	PBP=1	QD=4.21538	RBI=0.0156635
chr1	217793325	217793325	C	T	0.359244	171	476	2	exonic	GPATCH2	.	synonymous SNV	GPATCH2:NM_001297754:exon2:c.G573A:p.Q191Q,GPATCH2:NM_018040:exon2:c.G573A:p.Q191Q	.	.	.	.	.	.	.	.	.	.	.	.	.	.	.	.	.	.	380.58	snp	FAO=141	FDP=400	FR=.	FRO=259	FSAF=73	FSAR=68	FSRF=132	FSRR=127	FWDB=-0.0405889	FXX=0	LEN=1	MLLD=69.0299	PB=0.5	PBP=1	QD=3.80575	RBI=0.0406261
chr1	218520044	218520044	A	T	0.205128	24	117	6	exonic	TGFB2	.	nonsynonymous SNV	TGFB2:NM_001135599:exon1:c.A1T:p.M1L,TGFB2:NM_003238:exon1:c.A1T:p.M1L	.	.	.	.	.	.	.	.	0	D	0.91	P	0	D	1	D	-0.55	T	29.1	snp	FAO=25	FDP=117	FR=.	FRO=92	FSAF=24	FSAR=1	FSRF=40	FSRR=52	FWDB=0.00692464	FXX=0	LEN=1	MLLD=30.4757	PB=0.5	PBP=1	QD=0.994782	RBI=0.0368461
chr1	220088876	220088876	G	A	0.314961	120	381	1	exonic	SLC30A10	.	nonsynonymous SNV	SLC30A10:NM_018713:exon4:c.C1373T:p.S458F	.	.	.	.	.	.	.	.	.	.	0.61	P	0.11	N	0.994	N	0.42	T	359.91	snp	FAO=138	FDP=398	FR=.	FRO=260	FSAF=71	FSAR=67	FSRF=134	FSRR=126	FWDB=0.028701	FXX=0.00499988	LEN=1	MLLD=192.035	PB=0.5	PBP=1	QD=3.61719	RBI=0.0290586
chr1	220088917	220088917	G	T	0.374194	58	155	2	exonic	SLC30A10	.	synonymous SNV	SLC30A10:NM_018713:exon4:c.C1332A:p.G444G	.	.	.	.	.	.	.	.	.	.	.	.	.	.	.	.	.	.	177.21	snp	FAO=58	FDP=155	FR=.	FRO=97	FSAF=39	FSAR=19	FSRF=51	FSRR=46	FWDB=-0.0325768	FXX=0	LEN=1	MLLD=70.1364	PB=0.5	PBP=1	QD=4.5732	RBI=0.0434172
chr1	220184316	220184316	T	A	0.291498	72	247	1	exonic	EPRS	.	nonsynonymous SNV	EPRS:NM_004446:exon13:c.A1577T:p.E526V	.	.	.	.	.	.	.	.	0.04	D	0.999	D	0	D	1	D	2.92	T	149.62	snp	FAO=72	FDP=247	FR=.	FRO=175	FSAF=37	FSAR=35	FSRF=100	FSRR=75	FWDB=0.0265674	FXX=0	LEN=1	MLLD=66.7387	PB=0.5	PBP=1	QD=2.42294	RBI=0.0280324
chr1	221057588	221057588	G	C	0.260163	32	123	2	exonic	HLX	.	nonsynonymous SNV	HLX:NM_021958:exon4:c.G1009C:p.A337P	.	.	.	.	.	.	.	.	0.25	T	0.994	D	0	D	1	D	0.65	T	59.72	snp	FAO=32	FDP=123	FR=.	FRO=91	FSAF=22	FSAR=10	FSRF=46	FSRR=45	FWDB=-0.0267229	FXX=0	LEN=1	MLLD=48.7033	PB=0.5	PBP=1	QD=1.94206	RBI=0.0510459
chr1	222835657	222835657	G	T	0.292096	85	291	3	exonic	MIA3	.	nonsynonymous SNV	MIA3:NM_001300867:exon21:c.G1879T:p.V627L,MIA3:NM_198551:exon26:c.G5245T:p.V1749L	.	.	.	.	.	.	.	.	0.67	T	0.065	B	.	.	0.996	N	1.07	T	175.31	snp	FAO=85	FDP=291	FR=.	FRO=206	FSAF=41	FSAR=44	FSRF=94	FSRR=112	FWDB=-0.0057206	FXX=0	LEN=1	MLLD=59.9042	PB=0.5	PBP=1	QD=2.40978	RBI=0.017703
[truncated: 11,204 more rows]
[truncated: 18 more columns]

## Sheet: Cisplatin candidates
Chr	Start	End	Ref	Alt	Allele frequency	Allele count	Depth	Homopolymer length	Func.refGene	Gene.refGene	GeneDetail.refGene	ExonicFunc.refGene	AAChange.refGene	avsnp142	clinvar_20150629	Type
[truncated: 83 more rows]

## Sheet: TCGA SMG
Chr	Start	End	Ref	Alt	Allele frequency	Allele count	Depth	Homopolymer length	Func.refGene	Gene.refGene	GeneDetail.refGene	ExonicFunc.refGene	AAChange.refGene	avsnp142	clinvar_20150629	Type
[truncated: 34 more rows]
