# Supplementary material for: Distinctive mutational spectrum and karyotype disruption in long-term cisplatin-treated urothelial carcinoma cell lines
Source: Sci Rep. 2019 Oct 9;9:14476. doi: 10.1038/s41598-019-50891-w (PMC6785536; doi:10.1038/s41598-019-50891-w)
Supplement: Supplementary file 11 — Suppl Table 10 [file 41598_2019_50891_MOESM11_ESM.xlsx]

## Sheet: Unique in J82-LTT
Chr	Start	End	Ref	Alt	Allele frequency	Allele count	Depth	Homopolymer length	Func.refGene	Gene.refGene	GeneDetail.refGene	ExonicFunc.refGene	AAChange.refGene	avsnp142	clinvar_20150629	cosmic70	esp6500siv2_ea	EUR.sites.2015_08	PopFreqMax	targetScanS	gwasCatalog	SIFT_score	SIFT_pred	Polyphen2_HDIV_score	Polyphen2_HDIV_pred	LRT_score	LRT_pred	MutationTaster_score	MutationTaster_pred	FATHMM_score	FATHMM_pred	Quality	Type
chr1	1247589	1247589	C	G	0.2	5	25	1	intronic	CPSF3L	.	.	.	.	.	.	.	.	0.0086	.	.	.	.	.	.	.	.	.	.	.	.	17.79	snp	FAO=6	FDP=24	FR=.	FRO=18	FSAF=6	FSAR=0	FSRF=18	FSRR=0	FWDB=0.00330475	FXX=0.039984	LEN=1	MLLD=180.229	PB=0.5	PBP=1	QD=2.96465	RBI=0.00330475
chr1	1650807	1650807	T	C	0.632	79	125	4	exonic	CDK11A,CDK11B	.	synonymous SNV	CDK11B:NM_001291345:exon4:c.A315G:p.R105R,CDK11B:NM_001787:exon4:c.A315G:p.R105R,CDK11A:NM_024011:exon4:c.A315G:p.R105R,CDK11B:NM_033486:exon4:c.A315G:p.R105R,CDK11A:NM_033529:exon4:c.A315G:p.R105R,CDK11B:NM_033489:exon5:c.A213G:p.R71R	rs1137005	.	.	.	.	0.92	.	.	.	.	.	.	.	.	.	.	.	.	1121.57	snp	FAO=122	FDP=126	FR=.,HEALED	FRO=3	FSAF=46	FSAR=76	FSRF=2	FSRR=1	FWDB=0.226487	FXX=0.0078734	LEN=1	MLLD=42.939	PB=0.5	PBP=1	QD=35.6052	RBI=0.233857
chr1	2452626	2452626	G	A	0.260563	37	142	1	exonic	PANK4	.	synonymous SNV	PANK4:NM_018216:exon3:c.C360T:p.L120L	.	.	.	.	.	.	.	.	.	.	.	.	.	.	.	.	.	.	68.7	snp	FAO=37	FDP=142	FR=.	FRO=105	FSAF=21	FSAR=16	FSRF=32	FSRR=73	FWDB=0.00710269	FXX=0	LEN=1	MLLD=249.803	PB=0.5	PBP=1	QD=1.93527	RBI=0.0181788
chr1	6528589	6528589	C	T	0.375	3	8	1	exonic	PLEKHG5	.	synonymous SNV	PLEKHG5:NM_001042664:exon20:c.G2307A:p.T769T,PLEKHG5:NM_001042665:exon20:c.G2307A:p.T769T,PLEKHG5:NM_001265593:exon20:c.G2514A:p.T838T,PLEKHG5:NM_001265594:exon20:c.G2307A:p.T769T,PLEKHG5:NM_020631:exon20:c.G2307A:p.T769T,PLEKHG5:NM_001042663:exon21:c.G2475A:p.T825T,PLEKHG5:NM_001265592:exon21:c.G2544A:p.T848T,PLEKHG5:NM_198681:exon21:c.G2538A:p.T846T	rs3138150	.	.	0.0573	.	0.087	.	.	.	.	.	.	.	.	.	.	.	.	15.55	snp	FAO=3	FDP=8	FR=.	FRO=5	FSAF=0	FSAR=3	FSRF=2	FSRR=3	FWDB=-0.0212308	FXX=0	LEN=1	MLLD=265.595	PB=0.5	PBP=1	QD=7.77508	RBI=0.0230521
chr1	7724205	7724205	A	G	0.363636	4	11	2	exonic	CAMTA1	.	nonsynonymous SNV	CAMTA1:NM_015215:exon9:c.A1598G:p.K533R	.	.	.	.	.	.	.	.	0.13	T	0.997	D	0	D	1	D	1.12	T	19.9	snp	FAO=4	FDP=11	FR=.	FRO=7	FSAF=4	FSAR=0	FSRF=5	FSRR=2	FWDB=0.00537616	FXX=0	LEN=1	MLLD=74.7895	PB=0.5	PBP=1	QD=7.23539	RBI=0.0506944
chr1	12856153	12856153	G	A	0.666667	4	6	1	UTR3	PRAMEF1	NM_023013:c.*8G>A,NM_001294139:c.*8G>A	.	.	rs61775055	.	.	.	.	0.49	.	.	.	.	.	.	.	.	.	.	.	.	24.08	snp	FAO=4	FDP=6	FR=.	FRO=2	FSAF=1	FSAR=3	FSRF=0	FSRR=2	FWDB=0.00403788	FXX=0	LEN=1	MLLD=156.184	PB=0.5	PBP=1	QD=16.0537	RBI=0.00456344
chr1	12921332	12921332	T	C	#VALUE!	46;72	203	1;1	exonic	PRAMEF2	.	nonsynonymous SNV	PRAMEF2:NM_023014:exon4:c.T1123C:p.C375R	rs17039307	.	.	.	.	0.47	.	.	1	T	0	B	0.433	N	0.887	N	3.03	T	560.41	mnp;snp	FAO=46,72	FDP=202	FR=.	FRO=84	FSAF=18,4	FSAR=28,68	FSRF=44	FSRR=40	FWDB=-0.0445466,-0.0334176	FXX=0.0146334	LEN=2,1	MLLD=107.317,92.4409	PB=0.5,0.5	PBP=1,1	QD=11.0972	RBI=0.0445468,0.0565905
chr1	15370458	15370458	G	C	0.24	6	25	2	intronic	KAZN	.	.	.	rs41310369	.	.	0.1021	.	0.15	.	.	.	.	.	.	.	.	.	.	.	.	16.74	snp	FAO=6	FDP=25	FR=.	FRO=19	FSAF=4	FSAR=2	FSRF=11	FSRR=8	FWDB=-0.00235295	FXX=0	LEN=1	MLLD=62.5751	PB=0.5	PBP=1	QD=2.67858	RBI=0.00772106
chr1	15832543	15832543	T	C	0.304348	7	23	1	exonic	CASP9	.	nonsynonymous SNV	CASP9:NM_001229:exon5:c.A662G:p.Q221R,CASP9:NM_032996:exon5:c.A413G:p.Q138R	rs1052576	.	.	0.5281	.	0.74	.	.	1	T	0	B	0.128	N	0.391	P	2.1	T	21.9	snp	FAO=7	FDP=25	FR=.	FRO=18	FSAF=4	FSAR=3	FSRF=2	FSRR=16	FWDB=-0.147016	FXX=0	LEN=1	MLLD=92.7797	PB=0.5	PBP=1	QD=3.50385	RBI=0.153876
chr1	15844615	15844615	A	G	0.314286	11	35	3	exonic	CASP9	.	synonymous SNV	CASP9:NM_001229:exon2:c.T408C:p.F136F,CASP9:NM_001278054:exon2:c.T408C:p.F136F,CASP9:NM_032996:exon2:c.T159C:p.F53F	rs1132312	.	.	0.5281	.	0.74	.	.	.	.	.	.	.	.	.	.	.	.	34.12	snp	FAO=11	FDP=35	FR=.	FRO=24	FSAF=6	FSAR=5	FSRF=14	FSRR=10	FWDB=-0.0135456	FXX=0	LEN=1	MLLD=220.712	PB=0.5	PBP=1	QD=3.89997	RBI=0.0182768
chr1	16386044	16386044	C	T	0.204819	17	83	2	exonic	FAM131C	.	synonymous SNV	FAM131C:NM_182623:exon6:c.G507A:p.L169L	.	.	.	.	.	.	.	.	.	.	.	.	.	.	.	.	.	.	24.36	snp	FAO=17	FDP=83	FR=.	FRO=66	FSAF=8	FSAR=9	FSRF=32	FSRR=34	FWDB=-0.0254308	FXX=0	LEN=1	MLLD=167.881	PB=0.5	PBP=1	QD=1.17419	RBI=0.0269032
chr1	16534378	16534378	G	C	0.397849	37	93	1	intronic	ARHGEF19	.	.	.	.	.	.	.	.	.	.	.	.	.	.	.	.	.	.	.	.	.	35.01	snp	FAO=17	FDP=74	FR=.	FRO=57	FSAF=1	FSAR=16	FSRF=32	FSRR=25	FWDB=-0.01694	FXX=0.204279	LEN=1	MLLD=141.756	PB=0.5	PBP=1	QD=1.89266	RBI=0.0691608
chr1	16903882	16903882	T	C	0.184358	33	179	1	exonic	NBPF1	.	unknown	UNKNOWN	rs672812	.	.	0.0501	.	0.43	.	.	.	.	.	.	.	.	.	.	.	.	30.31	snp	FAO=33	FDP=179	FR=.	FRO=146	FSAF=6	FSAR=27	FSRF=40	FSRR=106	FWDB=-0.0152212	FXX=0	LEN=1	MLLD=125.228	PB=0.5	PBP=1	QD=0.677377	RBI=0.017295
chr1	16913508	16913508	A	C	0.276151	66	239	1	intronic	NBPF1	.	.	.	.	.	.	.	.	.	.	.	.	.	.	.	.	.	.	.	.	.	126.18	snp	FAO=66	FDP=239	FR=.	FRO=173	FSAF=40	FSAR=26	FSRF=99	FSRR=74	FWDB=-0.00170479	FXX=0	LEN=1	MLLD=237.174	PB=0.5	PBP=1	QD=2.11176	RBI=0.0248001
chr1	17599841	17599841	A	G	0.833333	5	6	1	exonic	PADI3	.	nonsynonymous SNV	PADI3:NM_016233:exon10:c.A1054G:p.M352V	.	.	.	.	.	.	.	.	0.15	T	0.019	B	0	D	0.62	D	2.01	T	34.48	snp	FAO=5	FDP=6	FR=.	FRO=1	FSAF=5	FSAR=0	FSRF=1	FSRR=0	FWDB=0.0163528	FXX=0	LEN=1	MLLD=68.2227	PB=0.5	PBP=1	QD=22.9894	RBI=0.0163528
chr1	20915590	20915590	C	-	#VALUE!	15;5	28	3;3	UTR5	CDA	NM_001785:c.-33del-	.	.	rs3215400	.	.	0.5611	.	0.65	.	.	.	.	.	.	.	.	.	.	.	.	162.8	del;snp	FAO=19,5	FDP=31	FR=.	FRO=7	FSAF=4,5	FSAR=15,0	FSRF=2	FSRR=5	FWDB=0.164949,0.065637	FXX=0	LEN=1,1	MLLD=29.3913,25.6861	PB=0.5,0.5	PBP=1,1	QD=21.0068	RBI=0.175726,0.102414
chr1	22186234	22186234	A	G	0.98913	91	92	1	intronic	HSPG2	.	.	.	rs10917056	.	.	.	.	1	.	.	.	.	.	.	.	.	.	.	.	.	846.53	snp	FAO=91	FDP=92	FR=.	FRO=1	FSAF=45	FSAR=46	FSRF=0	FSRR=1	FWDB=0.0420307	FXX=0	LEN=1	MLLD=93.7558	PB=0.5	PBP=1	QD=36.8058	RBI=0.0746828
chr1	24383819	24383819	T	C	0.44	11	25	1	UTR3	MYOM3	NM_152372:c.*35A>G	.	.	rs7540491	.	.	0.7176	.	0.95	.	.	.	.	.	.	.	.	.	.	.	.	48.24	snp	FAO=11	FDP=25	FR=.	FRO=14	FSAF=0	FSAR=11	FSRF=1	FSRR=13	FWDB=-0.0296704	FXX=0	LEN=1	MLLD=311.712	PB=0.5	PBP=1	QD=7.71877	RBI=0.0307507
chr1	24979007	24979007	G	A	0.253333	38	150	2	exonic	SRRM1	.	nonsynonymous SNV	SRRM1:NM_001303448:exon7:c.G808A:p.E270K,SRRM1:NM_001303449:exon7:c.G691A:p.E231K,SRRM1:NM_005839:exon7:c.G808A:p.E270K	.	.	.	.	.	.	.	.	0.39	T	0.974	D	0	D	1	D	0.94	T	61.29	snp	FAO=38	FDP=150	FR=.	FRO=112	FSAF=2	FSAR=36	FSRF=84	FSRR=28	FWDB=-0.0400791	FXX=0	LEN=1	MLLD=35.9447	PB=0.5	PBP=1	QD=1.6343	RBI=0.0502304
chr1	27679797	27679797	A	G	0.645161	20	31	1	exonic	SYTL1	.	nonsynonymous SNV	SYTL1:NM_001193308:exon14:c.A1367G:p.Q456R,SYTL1:NM_032872:exon14:c.A1331G:p.Q444R	rs3813795	.	.	0.6953	.	0.73	.	.	1	T	0	B	0.003	N	0	P	3.28	T	122.93	snp	FAO=20	FDP=30	FR=.	FRO=10	FSAF=20	FSAR=0	FSRF=10	FSRR=0	FWDB=0.065279	FXX=0.117612	LEN=1	MLLD=55.6156	PB=0.5	PBP=1	QD=16.3909	RBI=0.0686708
chr1	27709138	27709138	A	G	0.454545	15	33	3	exonic	CD164L2	.	synonymous SNV	CD164L2:NM_207397:exon2:c.T108C:p.F36F	rs79961070	.	.	0.0205	.	0.025	.	.	.	.	.	.	.	.	.	.	.	.	55.57	snp	FAO=15	FDP=40	FR=.	FRO=25	FSAF=0	FSAR=15	FSRF=2	FSRR=23	FWDB=-0.0125655	FXX=0	LEN=1	MLLD=44.3096	PB=0.5	PBP=1	QD=5.55734	RBI=0.157236
chr1	27736363	27736363	-	G	#VALUE!	8;7	28	0;2	exonic	WASF2	.	frameshift insertion	WASF2:NM_006990:exon8:c.1161_1162insC:p.G388fs	.	.	.	.	.	.	.	.	.	.	.	.	.	.	.	.	.	.	176.93	ins;snp	FAO=21,6	FDP=27	FR=.	FRO=0	FSAF=13,0	FSAR=8,6	FSRF=0	FSRR=0	FWDB=0.328507,0.0600684	FXX=0	LEN=1,1	MLLD=12.4746,12.3743	PB=0.5,0.5	PBP=1,1	QD=26.2114	RBI=0.635398,0.233212
chr1	27736363	27736363	C	G	#VALUE!	8;7	28	0;2	exonic	WASF2	.	nonsynonymous SNV	WASF2:NM_006990:exon8:c.G1162C:p.G388R	.	.	.	.	.	.	.	.	0.53	T	0	B	0.476	N	1	D	0.84	T	176.93	ins;snp	FAO=21,6	FDP=27	FR=.	FRO=0	FSAF=13,0	FSAR=8,6	FSRF=0	FSRR=0	FWDB=0.328507,0.0600684	FXX=0	LEN=1,1	MLLD=12.4746,12.3743	PB=0.5,0.5	PBP=1,1	QD=26.2114	RBI=0.635398,0.233212
chr1	32119348	32119351	ACAC	-	0.433735	36	83	0	intronic	COL16A1	.	.	.	rs3841648	.	.	.	.	0.57	.	.	.	.	.	.	.	.	.	.	.	.	50	del	.	.	.	.	.	.	.	.	.	.	LEN=4	.	.	.	.	.
chr1	36563750	36563750	A	G	0.2	3	15	1	exonic	COL8A2	.	nonsynonymous SNV	COL8A2:NM_001294347:exon4:c.T1337C:p.V446A,COL8A2:NM_005202:exon4:c.T1532C:p.V511A	.	.	.	.	.	.	.	.	1	T	0.258	B	0.001	D	0.877	D	-3.31	D	21.01	snp	FAO=3	FDP=15	FR=.,HEALED	FRO=10	FSAF=3	FSAR=0	FSRF=8	FSRR=2	FWDB=-0.00172054	FXX=0	LEN=1	MLLD=327.001	PB=0.5	PBP=1	QD=5.60399	RBI=0.0772693
chr1	38274043	38274043	A	G	0.333333	3	9	3	UTR5	C1orf122	NM_198446:c.-34A>G	.	.	.	.	.	.	.	.	.	.	.	.	.	.	.	.	.	.	.	.	15.19	snp	FAO=3	FDP=9	FR=.	FRO=6	FSAF=1	FSAR=2	FSRF=4	FSRR=2	FWDB=0.0675634	FXX=0	LEN=1	MLLD=25.8017	PB=0.5	PBP=1	QD=6.75154	RBI=0.0734802
chr1	43302971	43302971	C	G	0.321429	9	28	1	intronic	ERMAP	.	.	.	rs1466548	.	.	.	.	0.56	.	.	.	.	.	.	.	.	.	.	.	.	30.17	snp	FAO=9	FDP=28	FR=.	FRO=19	FSAF=3	FSAR=6	FSRF=11	FSRR=8	FWDB=0.0822077	FXX=0	LEN=1	MLLD=66.3849	PB=0.5	PBP=1	QD=4.31022	RBI=0.08906
chr1	46669276	46669276	A	G	0.5	4	8	1	exonic	LURAP1	.	nonsynonymous SNV	LURAP1:NM_001013615:exon1:c.A178G:p.M60V	.	.	.	.	.	0	.	.	0.57	T	0	B	0.098	N	1	N	.	.	22.75	snp	FAO=4	FDP=8	FR=.	FRO=4	FSAF=4	FSAR=0	FSRF=2	FSRR=2	FWDB=-0.010717	FXX=0	LEN=1	MLLD=176.915	PB=0.5	PBP=1	QD=11.3734	RBI=0.0187679
chr1	48459907	48459907	C	T	0.928571	13	14	3	exonic	TRABD2B	.	synonymous SNV	TRABD2B:NM_001194986:exon2:c.G465A:p.A155A	rs3814006	.	.	.	.	0.56	.	.	.	.	.	.	.	.	.	.	.	.	117.9	snp	FAO=13	FDP=13	FR=.	FRO=0	FSAF=12	FSAR=1	FSRF=0	FSRR=0	FWDB=0.00636708	FXX=0.0713776	LEN=1	MLLD=273.002	PB=0.5	PBP=1	QD=36.2779	RBI=0.0299172
chr1	48459986	48459986	T	C	0.285714	4	14	2	exonic	TRABD2B	.	nonsynonymous SNV	TRABD2B:NM_001194986:exon2:c.A386G:p.K129R	.	.	.	.	.	0.0003	.	.	.	.	.	.	.	.	.	.	.	.	16.26	snp	FAO=4	FDP=14	FR=.	FRO=10	FSAF=4	FSAR=0	FSRF=8	FSRR=2	FWDB=0.00360216	FXX=0	LEN=1	MLLD=52.4967	PB=0.5	PBP=1	QD=4.64523	RBI=0.00622689
chr1	53927128	53927128	C	A	0.211382	26	123	2	intronic	DMRTB1	.	.	.	.	.	.	.	.	.	.	.	.	.	.	.	.	.	.	.	.	.	34.91	snp	FAO=26	FDP=123	FR=.	FRO=97	FSAF=18	FSAR=8	FSRF=57	FSRR=40	FWDB=0.00608957	FXX=0	LEN=1	MLLD=73.3093	PB=0.5	PBP=1	QD=1.13523	RBI=0.083847
chr1	59041809	59041809	C	T	0.77027	57	74	1	UTR3	TACSTD2	NM_002353:c.*48G>A	.	.	rs41311174	.	.	0.1054	.	0.11	.	.	.	.	.	.	.	.	.	.	.	.	390.08	snp	FAO=58	FDP=76	FR=.	FRO=18	FSAF=48	FSAR=10	FSRF=12	FSRR=6	FWDB=0.0111686	FXX=0	LEN=1	MLLD=268.914	PB=0.5	PBP=1	QD=20.5304	RBI=0.0111938
chr1	60324653	60324653	T	A	0.333333	3	9	6	intronic	HOOK1	.	.	.	.	.	.	.	.	.	.	.	.	.	.	.	.	.	.	.	.	.	15.36	snp	FAO=3	FDP=9	FR=.	FRO=6	FSAF=3	FSAR=0	FSRF=3	FSRR=3	FWDB=-0.0149731	FXX=0	LEN=1	MLLD=177.573	PB=0.5	PBP=1	QD=6.82571	RBI=0.0463375
chr1	60324655	60324655	A	T	0.375	3	8	1	splicing	HOOK1	NM_015888:exon14:c.1331-2A>T	.	.	.	.	.	.	.	.	.	.	.	.	.	.	.	.	1	D	.	.	15.56	snp	FAO=3	FDP=8	FR=.	FRO=5	FSAF=3	FSAR=0	FSRF=1	FSRR=4	FWDB=0.167666	FXX=0	LEN=1	MLLD=138.78	PB=0.5	PBP=1	QD=7.77858	RBI=0.170876
chr1	67155865	67155867	CCT	-	#VALUE!	252;35	291	2;2	intronic	SGIP1	.	.	.	.	.	.	.	.	0.24	.	.	.	.	.	.	.	.	.	.	.	.	2676.52	del;snp	FAO=252,36	FDP=288	FR=.	FRO=0	FSAF=147,4	FSAR=105,32	FSRF=0	FSRR=0	FWDB=0.0186611,-0.0181966	FXX=0.0431879	LEN=3,1	MLLD=278.134,57.8728	PB=0.5,0.5	PBP=1,1	QD=37.1739	RBI=0.0365655,0.0287499
chr1	67155865	67155865	C	T	#VALUE!	252;35	291	2;2	intronic	SGIP1	.	.	.	rs200603211	.	.	.	.	.	.	.	.	.	.	.	.	.	.	.	.	.	2676.52	del;snp	FAO=252,36	FDP=288	FR=.	FRO=0	FSAF=147,4	FSAR=105,32	FSRF=0	FSRR=0	FWDB=0.0186611,-0.0181966	FXX=0.0431879	LEN=3,1	MLLD=278.134,57.8728	PB=0.5,0.5	PBP=1,1	QD=37.1739	RBI=0.0365655,0.0287499
chr1	82402365	82402368	AATC	-	0.579545	51	88	1	intronic	ADGRL2	.	.	.	rs142993868	.	.	0.3518	.	0.36	.	.	.	.	.	.	.	.	.	.	.	.	161.15	del	FAO=60	FDP=88	FR=.	FRO=28	FSAF=44	FSAR=16	FSRF=23	FSRR=5	FWDB=0.0345462	FXX=0.0329634	LEN=4	MLLD=277.437	PB=0.5	PBP=1	QD=7.3248	RBI=0.0352555
chr1	89206887	89206887	-	A	0.450413	109	242	0	exonic	PKN2	.	frameshift insertion	PKN2:NM_006256:exon2:c.265_266insA:p.S89fs	.	.	.	.	.	.	.	.	.	.	.	.	.	.	.	.	.	.	113.89	ins	FAO=122	FDP=229	FR=.	FRO=107	FSAF=76	FSAR=46	FSRF=18	FSRR=89	FWDB=-0.0372836	FXX=0.0653035	LEN=1	MLLD=26.5142	PB=0.5	PBP=1	QD=1.98938	RBI=0.0410688
chr1	92446961	92446961	-	TGTA	0.270492	33	122	3	intronic	BRDT	.	.	.	rs148496128	.	.	0.2389	.	0.25	.	.	.	.	.	.	.	.	.	.	.	.	22.62	ins	FAO=42	FDP=115	FR=.	FRO=73	FSAF=28	FSAR=14	FSRF=43	FSRR=30	FWDB=-0.0536911	FXX=0.0573723	LEN=4	MLLD=280.707	PB=0.5	PBP=1	QD=0.786928	RBI=0.0541363
chr1	94639337	94639337	A	-	#VALUE!	85;129	216	1;1	UTR3	ARHGAP29	NM_004815:c.*88delT	.	.	.	.	.	.	.	.	.	.	.	.	.	.	.	.	.	.	.	.	2125.42	del;snp	FAO=220,0	FDP=220	FR=.	FRO=0	FSAF=88,0	FSAR=132,0	FSRF=0	FSRR=0	FWDB=0.040974,0.0389018	FXX=0.0090086	LEN=1,1	MLLD=320.815,302.502	PB=0.5,0.5	PBP=1,1	QD=38.6439	RBI=0.0504624,0.0722724
chr1	99470269	99470269	T	C	0.5	5	10	1	ncRNA_intronic	LOC100129620	.	.	.	rs12057990	.	.	0.1572	.	0.44	.	.	.	.	.	.	.	.	.	.	.	.	29.49	snp	FAO=5	FDP=10	FR=.	FRO=5	FSAF=2	FSAR=3	FSRF=2	FSRR=3	FWDB=0.0127977	FXX=0	LEN=1	MLLD=91.904	PB=0.5	PBP=1	QD=11.7968	RBI=0.0503844
chr1	107599330	107599330	C	T	0.294118	5	17	1	UTR5	PRMT6	NM_018137:c.-8C>T	.	.	rs535686053	.	.	.	.	0.0045	.	.	.	.	.	.	.	.	.	.	.	.	18.71	snp	FAO=5	FDP=17	FR=.	FRO=12	FSAF=2	FSAR=3	FSRF=7	FSRR=5	FWDB=0.13579	FXX=0	LEN=1	MLLD=69.7171	PB=0.5	PBP=1	QD=4.40252	RBI=0.137899
chr1	109816175	109816176	GA	CG	#VALUE!	7;24	31	4;1	exonic	CELSR2	.	nonframeshift substitution	CELSR2:NM_001408:exon33:c.8627_8628CG	.	.	.	.	.	.	.	.	.	.	.	.	.	.	.	.	.	.	282.41	mnp;snp	FAO=7,24	FDP=31	FR=.	FRO=0	FSAF=7,11	FSAR=0,13	FSRF=0	FSRR=0	FWDB=-0.0343452,-0.108523	FXX=0	LEN=2,1	MLLD=116.685,133.367	PB=0.5,0.5	PBP=1,1	QD=36.4401	RBI=0.0394545,0.110591
chr1	110304299	110304299	-	G	#VALUE!	67;39	149	5;0	intronic	EPS8L3	.	.	.	.	.	.	.	.	.	.	.	.	.	.	.	.	.	.	.	.	.	587.55	mnp;ins	FAO=41,72	FDP=148	FR=.	FRO=35	FSAF=1,17	FSAR=40,55	FSRF=19	FSRR=16	FWDB=-0.0147208,-0.0725053	FXX=0.00671096	LEN=2,1	MLLD=30.7401,29.9696	PB=0.5,0.5	PBP=1,1	QD=15.8797	RBI=0.0418315,0.0805525
chr1	111957517	111957517	T	C	0.730159	46	63	1	exonic	OVGP1	.	nonsynonymous SNV	OVGP1:NM_002557:exon11:c.A1606G:p.S536G	rs3767609	.	.	0.284	.	0.41	.	.	0.26	T	0	B	.	.	1	P	4.16	T	298.18	snp	FAO=46	FDP=63	FR=.	FRO=17	FSAF=18	FSAR=28	FSRF=13	FSRR=4	FWDB=0.00229228	FXX=0	LEN=1	MLLD=270.972	PB=0.5	PBP=1	QD=18.9322	RBI=0.085069
chr1	113217755	113217756	CG	-	0.833333	15	18	4	intronic	MOV10	.	.	.	.	.	.	.	.	.	.	.	.	.	.	.	.	.	.	.	.	.	76.88	del	FAO=16	FDP=18	FR=.	FRO=2	FSAF=6	FSAR=10	FSRF=2	FSRR=0	FWDB=-0.00681923	FXX=0	LEN=2	MLLD=38.0738	PB=0.5	PBP=1	QD=17.0837	RBI=0.00700884
chr1	113231503	113231503	G	T	0.477419	74	155	1	UTR5	MOV10	NM_001286072:c.-85G>T	.	.	rs12129649	.	.	.	.	0.37	.	.	.	.	.	.	.	.	.	.	.	.	304.45	snp	FAO=74	FDP=154	FR=.	FRO=80	FSAF=4	FSAR=70	FSRF=54	FSRR=26	FWDB=-0.0548089	FXX=0.0064512	LEN=1	MLLD=91.4223	PB=0.5	PBP=1	QD=7.90775	RBI=0.0551842
chr1	144615138	144615138	T	G	0.888889	8	9	1	exonic	NBPF8,NBPF9	.	unknown	UNKNOWN	rs9441132	.	.	.	.	0.43	.	.	.	.	.	.	.	.	.	.	.	.	68.22	snp	FAO=8	FDP=9	FR=.	FRO=1	FSAF=8	FSAR=0	FSRF=1	FSRR=0	FWDB=0.0108044	FXX=0	LEN=1	MLLD=254.913	PB=0.5	PBP=1	QD=30.322	RBI=0.0108044
chr1	144854675	144854675	C	T	0.15669	89	568	1	intronic	NBPF20,NBPF9,PDE4DIP	.	.	.	rs79179886	.	.	0.0402	.	0.091	.	.	.	.	.	.	.	.	.	.	.	.	60.13	snp	FAO=75	FDP=400	FR=.	FRO=325	FSAF=16	FSAR=59	FSRF=171	FSRR=154	FWDB=-0.0422465	FXX=0	LEN=1	MLLD=138.555	PB=0.5	PBP=1	QD=0.60129	RBI=0.058345
chr1	145109661	145109661	G	A	0.158076	46	291	1	exonic	SEC22B	.	unknown	UNKNOWN	rs2655551	.	.	0.3739	.	0.5	.	.	.	.	.	.	.	.	.	.	.	.	24.3	snp	FAO=46	FDP=291	FR=.	FRO=245	FSAF=18	FSAR=28	FSRF=120	FSRR=125	FWDB=-0.0176085	FXX=0	LEN=1	MLLD=219.576	PB=0.5	PBP=1	QD=0.333987	RBI=0.0177993
chr1	145273431	145273431	A	G	0.185882	79	425	2	exonic	NOTCH2NL	.	synonymous SNV	NOTCH2NL:NM_203458:exon3:c.A285G:p.Q95Q	rs17421312	.	.	.	.	0.42	.	.	.	.	.	.	.	.	.	.	.	.	66.13	snp	FAO=77	FDP=400	FR=.	FRO=323	FSAF=0	FSAR=77	FSRF=1	FSRR=322	FWDB=-0.0326097	FXX=0	LEN=1	MLLD=61.882	PB=0.5	PBP=1	QD=0.661342	RBI=0.0326493
chr1	151134324	151134324	T	G	0.329114	26	79	3	exonic	LYSMD1	.	nonsynonymous SNV	LYSMD1:NM_001136543:exon2:c.A289C:p.T97P,LYSMD1:NM_212551:exon2:c.A433C:p.T145P	.	.	.	.	.	.	.	.	0.34	T	0	B	0.416	N	1	N	1.52	T	81.78	snp	FAO=29	FDP=84	FR=.	FRO=55	FSAF=5	FSAR=24	FSRF=47	FSRR=8	FWDB=-0.0449273	FXX=0	LEN=1	MLLD=28.4355	PB=0.5	PBP=1	QD=3.89451	RBI=0.0621823
chr1	152278555	152278555	T	C	0.5	3	6	1	exonic	FLG	.	nonsynonymous SNV	FLG:NM_002016:exon3:c.A8807G:p.D2936G	rs80221306	.	.	0.0964	.	0.41	.	.	0.39	T	0.024	B	.	.	1	P	4.69	T	16.08	snp	FAO=3	FDP=6	FR=.	FRO=3	FSAF=1	FSAR=2	FSRF=1	FSRR=2	FWDB=0.00876843	FXX=0	LEN=1	MLLD=168.651	PB=0.5	PBP=1	QD=10.7182	RBI=0.0612481
chr1	152957886	152957886	G	C	#VALUE!	2;3	12	2;2	exonic	SPRR1A	.	nonsynonymous SNV	SPRR1A:NM_001199828:exon2:c.G180C:p.K60N,SPRR1A:NM_005987:exon2:c.G180C:p.K60N	.	.	.	.	.	.	.	.	0.06	T	0.988	D	0.002	N	0.999	N	2.58	T	66.66	snp;mnp	FAO=3,7	FDP=12	FR=.	FRO=2	FSAF=0,1	FSAR=3,6	FSRF=0	FSRR=2	FWDB=-0.0584688,0.0478359	FXX=0	LEN=1,3	MLLD=36.5788,81.6419	PB=1,0.5	PBP=0.099,1	QD=22.2196	RBI=0.112039,0.0858123
chr1	152957885	152957887	AGG	GAC	#VALUE!	2;3	12	2;2	exonic	SPRR1A	.	nonframeshift substitution	SPRR1A:NM_001199828:exon2:c.179_181GAC,SPRR1A:NM_005987:exon2:c.179_181GAC	.	.	.	.	.	.	.	.	.	.	.	.	.	.	.	.	.	.	66.66	snp;mnp	FAO=3,7	FDP=12	FR=.	FRO=2	FSAF=0,1	FSAR=3,6	FSRF=0	FSRR=2	FWDB=-0.0584688,0.0478359	FXX=0	LEN=1,3	MLLD=36.5788,81.6419	PB=1,0.5	PBP=0.099,1	QD=22.2196	RBI=0.112039,0.0858123
chr1	152975829	152975829	A	G	#VALUE!	8;7	34	2;2	exonic	SPRR3	.	synonymous SNV	SPRR3:NM_001097589:exon2:c.A333G:p.E111E,SPRR3:NM_005416:exon3:c.A333G:p.E111E	rs1970328	.	.	0.5434	.	0.67	.	.	.	.	.	.	.	.	.	.	.	.	78.14	mnp;snp	FAO=0,16	FDP=32	FR=.	FRO=16	FSAF=0,0	FSAR=0,16	FSRF=0	FSRR=16	FWDB=0,0	FXX=0.0588062	LEN=2,1	MLLD=183.058,166.855	PB=0.5,0.5	PBP=1,1	QD=9.76758	RBI=0.0199201,0.0197128
chr1	153661430	153661430	G	T	0.241546	50	207	3	exonic	NPR1	.	stopgain	NPR1:NM_000906:exon16:c.G2419T:p.E807X	.	.	.	.	.	.	.	.	0.26	T	.	.	0.031	N	1	D	.	.	77.68	snp	FAO=50	FDP=206	FR=.	FRO=156	FSAF=33	FSAR=17	FSRF=83	FSRR=73	FWDB=0.000507081	FXX=0.00483068	LEN=1	MLLD=268.79	PB=0.5	PBP=1	QD=1.50834	RBI=0.0124516
chr1	155252583	155252583	G	A	0.6	3	5	2	exonic	HCN3	.	synonymous SNV	HCN3:NM_020897:exon2:c.G660A:p.R220R	.	.	.	.	.	.	.	.	.	.	.	.	.	.	.	.	.	.	16.46	snp	FAO=3	FDP=5	FR=.	FRO=2	FSAF=3	FSAR=0	FSRF=0	FSRR=2	FWDB=0.103728	FXX=0	LEN=1	MLLD=196.089	PB=1	PBP=0.114	QD=13.1649	RBI=0.168393
chr1	156130711	156130711	T	C	0.238579	47	197	1	exonic	SEMA4A	.	nonsynonymous SNV	SEMA4A:NM_001193302:exon6:c.T305C:p.V102A,SEMA4A:NM_001193300:exon8:c.T701C:p.V234A,SEMA4A:NM_001193301:exon8:c.T701C:p.V234A,SEMA4A:NM_022367:exon8:c.T701C:p.V234A	.	.	.	.	.	0.0001	.	.	0	D	0.972	D	0.009	N	0.982	D	2.51	T	71.34	snp	FAO=47	FDP=197	FR=.	FRO=150	FSAF=24	FSAR=23	FSRF=71	FSRR=79	FWDB=-0.0231751	FXX=0	LEN=1	MLLD=70.4791	PB=0.5	PBP=1	QD=1.4486	RBI=0.0938439
chr1	156565511	156565512	TG	-	0.266376	61	229	8	exonic	GPATCH4	.	frameshift deletion	GPATCH4:NM_015590:exon8:c.621_622del:p.P207fs,GPATCH4:NM_182679:exon8:c.606_607del:p.P202fs	.	.	.	.	.	.	.	.	.	.	.	.	.	.	.	.	.	.	101.57	del	FAO=77	FDP=132	FR=.	FRO=55	FSAF=57	FSAR=20	FSRF=27	FSRR=28	FWDB=-0.0928203	FXX=0.00751823	LEN=2	MLLD=15.4857	PB=0.5	PBP=1	QD=3.07783	RBI=0.101308
chr1	156914957	156914957	C	G	0.309677	48	155	3	exonic	ARHGEF11	.	nonsynonymous SNV	ARHGEF11:NM_014784:exon29:c.G2725C:p.A909P,ARHGEF11:NM_198236:exon30:c.G2845C:p.A949P	.	.	.	.	.	.	.	.	0	D	0.999	D	0	D	1	D	-1.14	T	41.76	snp	FAO=44	FDP=158	FR=.	FRO=114	FSAF=44	FSAR=0	FSRF=108	FSRR=6	FWDB=-0.116868	FXX=0	LEN=1	MLLD=18.6854	PB=0.5	PBP=1	QD=1.05733	RBI=0.120473
chr1	158533299	158533299	A	-	#VALUE!	23;25	136	1;8	exonic	OR6P1	.	frameshift deletion	OR6P1:NM_001160325:exon1:c.96delT:p.F32fs	.	.	ID=COSM1335196;OCCURENCE=6(large_intestine)	0.0033	.	0.023	.	.	.	.	.	.	.	.	.	.	.	.	85.25	mnp;del	FAO=21,32	FDP=131	FR=.	FRO=78	FSAF=0,23	FSAR=21,9	FSRF=56	FSRR=22	FWDB=-0.00863092,0.0369769	FXX=0.0437924	LEN=2,1	MLLD=170.536,6.69223	PB=0.5,0.5	PBP=1,1	QD=2.60306	RBI=0.106958,0.0372513
chr1	159002377	159002377	C	A	0.861111	124	144	1	exonic	IFI16	.	nonsynonymous SNV	IFI16:NM_001206567:exon6:c.C1057A:p.R353S,IFI16:NM_005531:exon7:c.C1225A:p.R409S	rs1057027	.	.	0.8172	.	0.89	.	.	1	T	0	B	.	.	1	P	3.87	T	1185.75	snp	FAO=143	FDP=144	FR=.	FRO=1	FSAF=67	FSAR=76	FSRF=1	FSRR=0	FWDB=0.233861	FXX=0	LEN=1	MLLD=45.0104	PB=0.5	PBP=1	QD=32.9376	RBI=0.234035
chr1	160395174	160395174	C	A	0.555556	5	9	1	UTR3	VANGL2	NM_020335:c.*6C>A	.	.	.	.	.	.	.	0.0001	.	.	.	.	.	.	.	.	.	.	.	.	31.01	snp	FAO=5	FDP=9	FR=.	FRO=4	FSAF=3	FSAR=2	FSRF=0	FSRR=4	FWDB=0.0290208	FXX=0	LEN=1	MLLD=107.71	PB=0.5	PBP=1	QD=13.78	RBI=0.0294841
chr1	161276077	161276077	A	G	0.384615	5	13	1	intronic	MPZ	.	.	.	.	.	.	.	.	.	.	.	.	.	.	.	.	.	.	.	.	.	24.11	snp	FAO=5	FDP=13	FR=.	FRO=8	FSAF=0	FSAR=5	FSRF=0	FSRR=8	FWDB=0	FXX=0	LEN=1	MLLD=341.616	PB=0.5	PBP=1	QD=7.41783	RBI=0.00606216
chr1	161494311	161494311	G	C	0.875	7	8	2	upstream	HSPA6	.	.	.	rs35740080	.	.	.	.	0.99	.	.	.	.	.	.	.	.	.	.	.	.	65.47	snp	FAO=7	FDP=7	FR=.	FRO=0	FSAF=6	FSAR=1	FSRF=0	FSRR=0	FWDB=-0.119265	FXX=0.124844	LEN=1	MLLD=46.8787	PB=0.5	PBP=1	QD=37.4124	RBI=0.119409
chr1	161494322	161494322	A	C	0.5	4	8	1	upstream	HSPA6	.	.	.	rs9427403	.	.	.	.	0.29	.	.	.	.	.	.	.	.	.	.	.	.	22.75	snp	FAO=4	FDP=8	FR=.	FRO=4	FSAF=3	FSAR=1	FSRF=4	FSRR=0	FWDB=0.0293143	FXX=0	LEN=1	MLLD=80.0863	PB=0.5	PBP=1	QD=11.3734	RBI=0.0297638
chr1	167663476	167663476	A	G	0.631579	12	19	1	exonic	RCSD1	.	synonymous SNV	RCSD1:NM_052862:exon5:c.A411G:p.A137A	rs7554805	.	.	0.0178	.	0.029	.	.	.	.	.	.	.	.	.	.	.	.	74	snp	FAO=12	FDP=19	FR=.	FRO=7	FSAF=6	FSAR=6	FSRF=4	FSRR=3	FWDB=0.00163674	FXX=0	LEN=1	MLLD=256.363	PB=0.5	PBP=1	QD=15.5784	RBI=0.020211
chr1	179504043	179504043	C	G	0.968421	92	95	1	exonic	AXDND1	.	nonsynonymous SNV	AXDND1:NM_144696:exon25:c.C2977G:p.Q993E	rs6658180	.	.	0.3632	.	0.47	.	.	0.7	T	0	B	0.02	N	1	P	2.46	T	843.48	snp	FAO=93	FDP=95	FR=.	FRO=2	FSAF=15	FSAR=78	FSRF=0	FSRR=2	FWDB=0.204536	FXX=0	LEN=1	MLLD=62.7437	PB=0.5	PBP=1	QD=35.5151	RBI=0.218879
chr1	179561683	179561683	A	T	0.68	34	50	3	UTR5	TDRD5	NM_001199091:c.-68A>T	.	.	rs4652419	.	.	.	.	0.9	.	.	.	.	.	.	.	.	.	.	.	.	478.41	snp	FAO=52	FDP=52	FR=.,HEALED	FRO=0	FSAF=15	FSAR=37	FSRF=0	FSRR=0	FWDB=0.242899	FXX=0.0188644	LEN=1	MLLD=29.5599	PB=0.5	PBP=1	QD=36.8008	RBI=0.243255
chr1	181754803	181754803	C	T	0.23301	24	103	2	intronic	CACNA1E	.	.	.	rs473200	.	.	0.1864	.	0.31	.	.	.	.	.	.	.	.	.	.	.	.	39.7	snp	FAO=24	FDP=103	FR=.	FRO=79	FSAF=23	FSAR=1	FSRF=67	FSRR=12	FWDB=-0.0161208	FXX=0	LEN=1	MLLD=265.785	PB=0.5	PBP=1	QD=1.54156	RBI=0.0289753
chr1	183079681	183079681	T	C	0.233051	55	236	1	exonic	LAMC1	.	nonsynonymous SNV	LAMC1:NM_002293:exon4:c.T913C:p.C305R	.	.	.	.	.	.	.	.	0.01	D	0.965	D	0	D	1	D	-3.4	D	77.89	snp	FAO=55	FDP=236	FR=.	FRO=181	FSAF=40	FSAR=15	FSRF=114	FSRR=67	FWDB=0.0176871	FXX=0.00421923	LEN=1	MLLD=68.0721	PB=0.5	PBP=1	QD=1.32013	RBI=0.0288257
chr1	206681308	206681308	T	G	0.428571	3	7	2	exonic	RASSF5	.	nonsynonymous SNV	RASSF5:NM_182663:exon1:c.T373G:p.F125V,RASSF5:NM_182664:exon1:c.T373G:p.F125V	.	.	.	.	.	.	.	.	0.01	D	0.972	D	0	U	1	D	-2.95	D	15.78	snp	FAO=3	FDP=7	FR=.	FRO=4	FSAF=3	FSAR=0	FSRF=1	FSRR=3	FWDB=-0.102566	FXX=0	LEN=1	MLLD=70.963	PB=0.5	PBP=1	QD=9.01795	RBI=0.115249
chr1	206902075	206902075	G	A	0.571429	4	7	2	exonic	MAPKAPK2	.	synonymous SNV	MAPKAPK2:NM_004759:exon2:c.G300A:p.K100K,MAPKAPK2:NM_032960:exon2:c.G300A:p.K100K	.	.	.	.	.	.	.	.	.	.	.	.	.	.	.	.	.	.	23.35	snp	FAO=4	FDP=7	FR=.	FRO=3	FSAF=0	FSAR=4	FSRF=2	FSRR=1	FWDB=-0.0649567	FXX=0	LEN=1	MLLD=87.9012	PB=0.5	PBP=1	QD=13.3452	RBI=0.0654177
chr1	228346034	228346034	C	G	0.5	5	10	4	exonic	GJC2	.	nonsynonymous SNV	GJC2:NM_020435:exon2:c.C575G:p.P192R	rs375318012	.	.	0.0015	.	0.0066	.	.	0.13	T	0.049	B	0	N	1	N	-4.69	D	29.49	snp	FAO=5	FDP=10	FR=.	FRO=5	FSAF=5	FSAR=0	FSRF=3	FSRR=2	FWDB=0.0158145	FXX=0	LEN=1	MLLD=37.5624	PB=0.5	PBP=1	QD=11.7953	RBI=0.0614516
chr1	228346177	228346177	C	T	0.315789	6	19	1	exonic	GJC2	.	stopgain	GJC2:NM_020435:exon2:c.C718T:p.R240X	rs74315313	CLINSIG=pathogenic;CLNDBN=Leukodystrophy\x2c_hypomyelinating\x2c_2;CLNREVSTAT=no_assertion_criteria_provided;CLNACC=RCV000002155.1;CLNDSDB=MedGen:OMIM:Orphanet;CLNDSDBID=C1837355:608804:ORPHA280282	ID=COSM1208232;OCCURENCE=1(large_intestine)	.	.	.	.	.	0.55	T	.	.	0.281	N	1	A	.	.	22.49	snp	FAO=6	FDP=19	FR=.	FRO=13	FSAF=6	FSAR=0	FSRF=10	FSRR=3	FWDB=0.0391547	FXX=0	LEN=1	MLLD=64.0881	PB=0.5	PBP=1	QD=4.73394	RBI=0.0404388
chr1	235357303	235357303	-	TG	0.473684	27	57	0	intronic	ARID4B	.	.	.	rs34768226	.	.	0.4536	.	0.6	.	.	.	.	.	.	.	.	.	.	.	.	37.63	ins	FAO=27	FDP=57	FR=.	FRO=30	FSAF=17	FSAR=10	FSRF=11	FSRR=19	FWDB=-0.0217117	FXX=0	LEN=2	MLLD=208.371	PB=0.5	PBP=1	QD=2.64053	RBI=0.0282944
chr1	235357315	235357315	T	-	0.482759	28	58	2	intronic	ARID4B	.	.	.	rs35180803	.	.	0.3352	.	0.52	.	.	.	.	.	.	.	.	.	.	.	.	41.61	del	FAO=28	FDP=57	FR=.	FRO=29	FSAF=17	FSAR=11	FSRF=10	FSRR=19	FWDB=-0.0784841	FXX=0.0172384	LEN=1	MLLD=24.9478	PB=0.5	PBP=1	QD=2.91966	RBI=0.0794323
chr1	236445044	236445044	C	T	0.170732	7	41	5	exonic	ERO1LB	.	nonsynonymous SNV	ERO1LB:NM_019891:exon1:c.G40A:p.V14I	.	.	.	.	.	.	.	.	0.53	T	0	B	0.309	N	1	N	1.57	T	16.45	snp	FAO=9	FDP=43	FR=.	FRO=34	FSAF=0	FSAR=9	FSRF=8	FSRR=26	FWDB=-0.00426394	FXX=0.0227221	LEN=1	MLLD=128.337	PB=0.5	PBP=1	QD=1.52997	RBI=0.0121411
chr1	240370854	240370854	T	A	0.222222	8	36	1	exonic	FMN2	.	synonymous SNV	FMN2:NM_020066:exon5:c.T2742A:p.P914P,FMN2:NM_001305424:exon6:c.T2754A:p.P918P	.	.	.	.	.	.	.	.	.	.	.	.	.	.	.	.	.	.	17.65	snp	FAO=8	FDP=36	FR=.	FRO=28	FSAF=0	FSAR=8	FSRF=2	FSRR=26	FWDB=0.00179604	FXX=0	LEN=1	MLLD=75.2458	PB=0.5	PBP=1	QD=1.96132	RBI=0.0317166
chr1	247615262	247615262	A	-	0.361607	81	224	2	exonic	OR2B11	.	frameshift deletion	OR2B11:NM_001004492:exon1:c.23delT:p.F8fs	rs35305980	.	.	0.4392	.	0.58	.	.	.	.	.	.	.	.	.	.	.	.	33.9	del	FAO=81	FDP=224	FR=.	FRO=143	FSAF=31	FSAR=50	FSRF=70	FSRR=73	FWDB=0.0750621	FXX=0.00444425	LEN=1	MLLD=21.9635	PB=0.5	PBP=1	QD=0.605424	RBI=0.199715
chr1	248202245	248202245	C	A	0.191011	51	267	2	exonic	OR2L2	.	nonsynonymous SNV	OR2L2:NM_001004686:exon1:c.C676A:p.R226S	.	.	.	.	.	.	.	.	0.03	D	0.505	P	0.775	U	1	N	8.44	T	46.2	snp	FAO=51	FDP=267	FR=.	FRO=216	FSAF=30	FSAR=21	FSRF=114	FSRR=102	FWDB=-0.0350494	FXX=0	LEN=1	MLLD=160.781	PB=0.5	PBP=1	QD=0.692186	RBI=0.0361997
chr1	248616401	248616401	G	A	0.234973	86	366	1	exonic	OR2T2	.	synonymous SNV	OR2T2:NM_001004136:exon1:c.G303A:p.Q101Q	rs77680148	.	.	.	.	0.49	.	.	.	.	.	.	.	.	.	.	.	.	117.5	snp	FAO=86	FDP=366	FR=.	FRO=280	FSAF=2	FSAR=84	FSRF=21	FSRR=259	FWDB=-0.0261276	FXX=0	LEN=1	MLLD=286.31	PB=0.5	PBP=1	QD=1.2842	RBI=0.0261423
chr1	248616408	248616408	C	T	0.233696	86	368	2	exonic	OR2T2	.	nonsynonymous SNV	OR2T2:NM_001004136:exon1:c.C310T:p.L104F	rs67700848	.	.	.	.	0.49	.	.	1	T	0.008	B	0.44	N	1	P	6.99	T	116.18	snp	FAO=86	FDP=368	FR=.	FRO=282	FSAF=2	FSAR=84	FSRF=21	FSRR=261	FWDB=-0.036585	FXX=0	LEN=1	MLLD=69.3339	PB=0.5	PBP=1	QD=1.26277	RBI=0.0400558
chr2	25057263	25057263	G	A	1	7	7	1	intronic	ADCY3	.	.	.	rs2278485	.	.	.	.	0.62	.	.	.	.	.	.	.	.	.	.	.	.	61.4	snp	FAO=7	FDP=7	FR=.	FRO=0	FSAF=1	FSAR=6	FSRF=0	FSRR=0	FWDB=-0.123052	FXX=0	LEN=1	MLLD=74.5829	PB=0.5	PBP=1	QD=35.0875	RBI=0.144312
chr2	26607992	26607992	T	C	1	14	14	4	exonic	EPT1	.	unknown	UNKNOWN	rs934280	.	.	0.9702	.	0.98	.	.	.	.	.	.	.	.	.	.	.	.	125.84	snp	FAO=14	FDP=14	FR=.	FRO=0	FSAF=14	FSAR=0	FSRF=0	FSRR=0	FWDB=0.0266084	FXX=0	LEN=1	MLLD=65.9057	PB=0.5	PBP=1	QD=35.9534	RBI=0.0266084
chr2	29240783	29240783	A	G	0.454545	5	11	1	exonic	FAM179A	.	nonsynonymous SNV	FAM179A:NM_199280:exon10:c.A1321G:p.I441V	rs1109758	.	.	0.3186	.	0.67	.	.	0.76	T	0	B	.	.	0.948	P	3.61	T	27.79	snp	FAO=5	FDP=11	FR=.	FRO=6	FSAF=1	FSAR=4	FSRF=2	FSRR=4	FWDB=-0.0766304	FXX=0	LEN=1	MLLD=227.249	PB=0.5	PBP=1	QD=10.106	RBI=0.0771547
chr2	39193252	39193252	T	C	0.209302	9	43	3	exonic	ARHGEF33	.	nonsynonymous SNV	ARHGEF33:NM_001145451:exon15:c.T2449C:p.F817L	.	.	.	.	.	.	.	.	0.47	T	0.649	P	.	.	0.73	N	0.34	T	16.62	snp	FAO=9	FDP=44	FR=.	FRO=35	FSAF=0	FSAR=9	FSRF=11	FSRR=24	FWDB=0.0560392	FXX=0	LEN=1	MLLD=49.6655	PB=0.5	PBP=1	QD=1.51114	RBI=0.0568271
chr2	43871983	43871983	T	C	1	27	27	1	intronic	PLEKHH2	.	.	.	rs12105773	.	.	0.6402	.	0.8	.	.	.	.	.	.	.	.	.	.	.	.	254.96	snp	FAO=27	FDP=27	FR=.	FRO=0	FSAF=12	FSAR=15	FSRF=0	FSRR=0	FWDB=0.121303	FXX=0	LEN=1	MLLD=62.867	PB=0.5	PBP=1	QD=37.7719	RBI=0.23011
chr2	61538602	61538602	G	A	0.25	3	12	1	intronic	USP34	.	.	.	rs76374237	.	.	.	.	.	.	.	.	.	.	.	.	.	.	.	.	.	16.9	snp	FAO=4	FDP=12	FR=.	FRO=8	FSAF=1	FSAR=3	FSRF=8	FSRR=0	FWDB=0.0075116	FXX=0	LEN=1	MLLD=193.056	PB=0.5	PBP=1	QD=5.63333	RBI=0.0128705
chr2	61538621	61538622	GA	AG	#VALUE!	7;13	21	1;1	intronic	USP34	.	.	.	.	.	.	.	.	.	.	.	.	.	.	.	.	.	.	.	.	.	174.28	snp;mnp	FAO=8,13	FDP=22	FR=.	FRO=1	FSAF=8,0	FSAR=0,13	FSRF=1	FSRR=0	FWDB=0.0420464,0.0689443	FXX=0	LEN=1,2	MLLD=118.248,24.3773	PB=1,1	PBP=0.117,0.073	QD=31.6873	RBI=0.0511497,0.151385
chr2	71661855	71661855	-	A	0.928571	26	28	3	intronic	ZNF638	.	.	.	rs35526551	.	.	0.2873	.	0.48	.	.	.	.	.	.	.	.	.	.	.	.	161.56	ins	FAO=28	FDP=28	FR=.	FRO=0	FSAF=21	FSAR=7	FSRF=0	FSRR=0	FWDB=0.17716	FXX=0	LEN=1	MLLD=21.2264	PB=0.5	PBP=1	QD=23.0797	RBI=0.183541
chr2	73613071	73613071	A	G	0.555556	5	9	2	exonic	ALMS1	.	synonymous SNV	ALMS1:NM_015120:exon1:c.A75G:p.E25E	rs13009043	.	.	.	.	.	.	.	.	.	.	.	.	.	.	.	.	.	36.87	snp	FAO=5	FDP=8	FR=.	FRO=3	FSAF=5	FSAR=0	FSRF=2	FSRR=1	FWDB=0.190357	FXX=0.110988	LEN=1	MLLD=47.0248	PB=0.5	PBP=1	QD=18.4337	RBI=0.190567
chr2	74042634	74042634	A	C	0.361702	119	329	2	exonic	C2orf78	.	nonsynonymous SNV	C2orf78:NM_001080474:exon3:c.A1284C:p.Q428H	.	.	.	.	.	.	.	.	0.12	T	0.989	D	0.106	N	1	N	.	.	334.22	snp	FAO=119	FDP=330	FR=.	FRO=211	FSAF=73	FSAR=46	FSRF=123	FSRR=88	FWDB=-0.018284	FXX=0.00302106	LEN=1	MLLD=58.6138	PB=0.5	PBP=1	QD=4.05112	RBI=0.0188089
chr2	74719535	74719535	G	C	0.18018	20	111	4	exonic	TTC31	.	nonsynonymous SNV	TTC31:NM_022492:exon11:c.G1124C:p.G375A	.	.	.	.	.	.	.	.	0.1	T	0.446	B	0	D	1	D	-2.01	D	21.71	snp	FAO=21	FDP=113	FR=.	FRO=92	FSAF=20	FSAR=1	FSRF=42	FSRR=50	FWDB=-0.0732296	FXX=0	LEN=1	MLLD=33.5418	PB=0.5	PBP=1	QD=0.768565	RBI=0.12128
chr2	75115180	75115180	-	GA	0.432836	29	67	1	exonic	HK2	.	frameshift insertion	HK2:NM_000189:exon16:c.2370_2371insGA:p.I790fs	.	.	.	.	.	.	.	.	.	.	.	.	.	.	.	.	.	.	31.49	ins	FAO=29	FDP=67	FR=.	FRO=38	FSAF=12	FSAR=17	FSRF=17	FSRR=21	FWDB=0.0120346	FXX=0	LEN=2	MLLD=246.272	PB=0.5	PBP=1	QD=1.87992	RBI=0.0296374
chr2	79348098	79348098	T	C	0.291667	7	24	2	intronic	REG1A	.	.	.	.	.	.	.	.	.	.	.	.	.	.	.	.	.	.	.	.	.	23.02	snp	FAO=7	FDP=24	FR=.	FRO=17	FSAF=0	FSAR=7	FSRF=6	FSRR=11	FWDB=-0.0460816	FXX=0	LEN=1	MLLD=77.3693	PB=0.5	PBP=1	QD=3.83649	RBI=0.0460867
chr2	86364707	86364707	G	-	0.382353	39	102	3	UTR3	PTCD3	NM_017952:c.*25delG	.	.	rs397985198	.	.	0.9197	.	0.98	.	.	.	.	.	.	.	.	.	.	.	.	31.52	del	FAO=40	FDP=100	FR=.	FRO=60	FSAF=19	FSAR=21	FSRF=18	FSRR=42	FWDB=-0.139924	FXX=0.0196059	LEN=1	MLLD=26.9079	PB=0.5	PBP=1	QD=1.26082	RBI=0.143216
chr2	86709231	86709234	TGTT	-	0.519231	27	52	1	intronic	KDM3A	.	.	.	rs193921056	CLINSIG=unknown;CLNDBN=Malignant_tumor_of_prostate;CLNREVSTAT=no_assertion_criteria_provided;CLNACC=RCV000149073.1;CLNDSDB=MedGen:OMIM:Orphanet:SNOMED_CT;CLNDSDBID=C0376358:176807:ORPHA1331:399068003	.	0.0751	.	0.13	.	.	.	.	.	.	.	.	.	.	.	.	51.33	del	FAO=28	FDP=52	FR=.	FRO=24	FSAF=17	FSAR=11	FSRF=5	FSRR=19	FWDB=0.00634806	FXX=0	LEN=4	MLLD=180.839	PB=0.5	PBP=1	QD=3.94881	RBI=0.048628
chr2	96780986	96780986	-	TCCTCCTCT	0.178947	17	95	1	exonic	ADRA2B	.	nonframeshift insertion	ADRA2B:NM_000682:exon1:c.902_903insAGAGGAGGA:p.E301delinsEEEE	rs28365031	.	ID=COSM1023812,COSM1023814;OCCURENCE=3(large_intestine),1(breast),2(endometrium)	0.6561	.	0.85	.	.	.	.	.	.	.	.	.	.	.	.	29.27	ins	FAO=36	FDP=90	FR=.	FRO=54	FSAF=11	FSAR=25	FSRF=37	FSRR=17	FWDB=-0.0532181	FXX=0.0425487	LEN=9	MLLD=241.004	PB=0.5	PBP=1	QD=1.30096	RBI=0.0537272
chr2	97864374	97864374	G	T	0.625	5	8	2	exonic	ANKRD36	.	nonsynonymous SNV	ANKRD36:NM_001164315:exon44:c.G2734T:p.D912Y	rs60795069	.	.	.	.	0.84	.	.	0.65	T	0.936	P	.	.	1	P	-1.2	T	31.92	snp	FAO=5	FDP=8	FR=.	FRO=3	FSAF=2	FSAR=3	FSRF=0	FSRR=3	FWDB=-0.0121908	FXX=0	LEN=1	MLLD=246.916	PB=0.5	PBP=1	QD=15.9616	RBI=0.0180398
chr2	98164184	98164184	C	G	0.817073	134	164	1	exonic	ANKRD36B	.	nonsynonymous SNV	ANKRD36B:NM_025190:exon21:c.G1488C:p.E496D	rs13001728	.	.	0.6278	.	0.75	.	.	.	.	.	.	.	.	.	.	.	.	1553.12	snp	FAO=163	FDP=163	FR=.,HEALED	FRO=0	FSAF=69	FSAR=94	FSRF=0	FSRR=0	FWDB=0.162745	FXX=0.00609719	LEN=1	MLLD=68.7534	PB=0.5	PBP=1	QD=38.1134	RBI=0.168758
chr2	99787163	99787163	C	A	0.215385	28	130	1	intronic	MITD1	.	.	.	.	.	.	.	.	.	.	.	.	.	.	.	.	.	.	.	.	.	38.33	snp	FAO=28	FDP=130	FR=.	FRO=102	FSAF=16	FSAR=12	FSRF=57	FSRR=45	FWDB=-0.0169653	FXX=0	LEN=1	MLLD=216.473	PB=0.5	PBP=1	QD=1.17931	RBI=0.0215833
chr2	103353319	103353319	G	C	0.375	3	8	3	UTR5	MFSD9	NM_032718:c.-50C>G	.	.	.	.	.	.	.	.	.	.	.	.	.	.	.	.	.	.	.	.	15.35	snp	FAO=3	FDP=8	FR=.	FRO=5	FSAF=0	FSAR=3	FSRF=2	FSRR=3	FWDB=0.0660381	FXX=0	LEN=1	MLLD=33.8308	PB=0.5	PBP=1	QD=7.67404	RBI=0.0675921
chr2	107052620	107052620	G	A	0.6	3	5	2	exonic	RGPD3	.	nonsynonymous SNV	RGPD3:NM_001144013:exon12:c.C1717T:p.P573S	rs201304359	.	.	.	.	0.0068	.	.	0.05	D	0.999	D	.	.	0.638	D	0.43	T	16.46	snp	FAO=3	FDP=5	FR=.	FRO=2	FSAF=3	FSAR=0	FSRF=2	FSRR=0	FWDB=0.00285144	FXX=0	LEN=1	MLLD=383.217	PB=0.5	PBP=1	QD=13.1649	RBI=0.00285144
chr2	108475958	108475958	A	G	0.882353	30	34	3	exonic	RGPD4	.	nonsynonymous SNV	RGPD4:NM_182588:exon11:c.A1582G:p.R528G	rs142985549	.	.	.	.	0.73	.	.	0.02	D	0.608	P	.	.	0.997	P	0.04	T	237.56	snp	FAO=30	FDP=34	FR=.	FRO=4	FSAF=21	FSAR=9	FSRF=0	FSRR=4	FWDB=0.0317469	FXX=0	LEN=1	MLLD=56.7248	PB=0.5	PBP=1	QD=27.9487	RBI=0.0319684
chr2	108479432	108479432	G	A	1	6	6	3	exonic	RGPD4	.	nonsynonymous SNV	RGPD4:NM_182588:exon17:c.G2413A:p.A805T	rs200501106	.	.	.	.	0.73	.	.	0.64	T	0.917	P	.	.	0.255	P	2.17	T	49.53	snp	FAO=6	FDP=6	FR=.	FRO=0	FSAF=1	FSAR=5	FSRF=0	FSRR=0	FWDB=-0.0080616	FXX=0	LEN=1	MLLD=62.7088	PB=0.5	PBP=1	QD=33.0218	RBI=0.0599006
chr2	110901119	110901119	C	T	0.204787	77	376	2	exonic	NPHP1	.	nonsynonymous SNV	NPHP1:NM_001128179:exon14:c.G1340A:p.S447N,NPHP1:NM_000272:exon16:c.G1697A:p.S566N,NPHP1:NM_001128178:exon16:c.G1529A:p.S510N,NPHP1:NM_207181:exon16:c.G1694A:p.S565N	.	.	.	.	.	.	.	.	.	.	0.236	B	0.005	N	1	D	0.19	T	77.74	snp	FAO=77	FDP=376	FR=.	FRO=299	FSAF=50	FSAR=27	FSRF=135	FSRR=164	FWDB=-0.0243989	FXX=0	LEN=1	MLLD=58.4677	PB=0.5	PBP=1	QD=0.827045	RBI=0.0376913
chr2	112526866	112526866	G	A	0.7	7	10	2	UTR3	ANAPC1	NM_022662:c.*2C>T	.	.	rs1044864	.	.	.	.	0.25	.	.	.	.	.	.	.	.	.	.	.	.	47.15	snp	FAO=7	FDP=11	FR=.	FRO=4	FSAF=7	FSAR=0	FSRF=4	FSRR=0	FWDB=-0.0136053	FXX=0	LEN=1	MLLD=245.327	PB=0.5	PBP=1	QD=17.1447	RBI=0.0136053
chr2	112536264	112536264	G	T	0.9	9	10	1	exonic	ANAPC1	.	synonymous SNV	ANAPC1:NM_022662:exon45:c.C5373A:p.I1791I	rs939797	.	.	0.9999	.	1	.	.	.	.	.	.	.	.	0	P	.	.	80.17	snp	FAO=9	FDP=10	FR=.	FRO=1	FSAF=0	FSAR=9	FSRF=0	FSRR=1	FWDB=0	FXX=0	LEN=1	MLLD=43.8546	PB=0.5	PBP=1	QD=32.0666	RBI=0.0891221
chr2	120643280	120643280	-	T	0.676768	134	198	6	intronic	PTPN4	.	.	.	rs74866537	.	.	.	.	0.49	.	.	.	.	.	.	.	.	.	.	.	.	578.09	ins	FAO=197	FDP=197	FR=.	FRO=0	FSAF=105	FSAR=92	FSRF=0	FSRR=0	FWDB=-0.19446	FXX=0.0149993	LEN=1	MLLD=7.64383	PB=0.5	PBP=1	QD=11.7379	RBI=0.22451
chr2	130865767	130865767	T	C	0.5	4	8	1	intronic	POTEF	.	.	.	rs62163061	.	.	.	.	0.21	.	.	.	.	.	.	.	.	.	.	.	.	22.75	snp	FAO=4	FDP=8	FR=.	FRO=4	FSAF=0	FSAR=4	FSRF=0	FSRR=4	FWDB=0	FXX=0	LEN=1	MLLD=70.6309	PB=0.5	PBP=1	QD=11.3734	RBI=0.108736
chr2	131976272	131976272	-	C	#VALUE!	9;6	17	4;0	exonic	POTEE	.	frameshift insertion	POTEE:NM_001083538:exon1:c.297_298insC:p.G99fs	.	.	.	.	.	.	.	.	.	.	.	.	.	.	.	.	.	.	156.98	snp;ins	FAO=6,11	FDP=17	FR=.	FRO=0	FSAF=3,4	FSAR=3,7	FSRF=0	FSRR=0	FWDB=-0.0200803,0.00197457	FXX=0.0555247	LEN=1,1	MLLD=145.898,152.773	PB=0.5,0.5	PBP=1,1	QD=36.9362	RBI=0.021122,0.0166082
chr2	131976529	131976529	G	T	0.365854	60	164	1	intronic	POTEE	.	.	.	rs199954121	.	.	0.0065	.	0.018	.	.	.	.	.	.	.	.	.	.	.	.	178.14	snp	FAO=60	FDP=164	FR=.	FRO=104	FSAF=23	FSAR=37	FSRF=31	FSRR=73	FWDB=0.0185076	FXX=0.0238081	LEN=1	MLLD=238.366	PB=0.5	PBP=1	QD=4.34478	RBI=0.0235692
chr2	132120501	132120501	-	T	0.576087	53	92	7	UTR3	WTH3DI	NM_001077637:c.*27_*28insA	.	.	rs146351322	.	.	0.806	.	0.9	.	.	.	.	.	.	.	.	.	.	.	.	205.77	ins	FAO=93	FDP=93	FR=.	FRO=0	FSAF=57	FSAR=36	FSRF=0	FSRR=0	FWDB=0.0876279	FXX=0.0106372	LEN=1	MLLD=6.28608	PB=0.5	PBP=1	QD=8.8501	RBI=0.149535
chr2	137917922	137917922	T	A	0.217949	17	78	1	exonic	THSD7B	.	unknown	UNKNOWN	rs4954474	.	.	0.4801	.	0.54	.	.	0.61	T	0.003	B	0	N	0	P	0.12	T	29.68	snp	FAO=18	FDP=80	FR=.	FRO=62	FSAF=10	FSAR=8	FSRF=35	FSRR=27	FWDB=0.0447867	FXX=0	LEN=1	MLLD=162.603	PB=0.5	PBP=1	QD=1.48417	RBI=0.0448001
chr2	150069645	150069645	-	GT	0.375	66	176	0	intronic	LYPD6B	.	.	.	rs397822773	.	.	0.1849	.	0.21	.	.	.	.	.	.	.	.	.	.	.	.	39.47	ins	FAO=66	FDP=173	FR=.	FRO=107	FSAF=53	FSAR=13	FSRF=40	FSRR=67	FWDB=0.0283269	FXX=0.0170445	LEN=2	MLLD=235.762	PB=0.5	PBP=1	QD=0.912603	RBI=0.0383052
chr2	151343988	151343988	A	T	0.238095	5	21	11	UTR5	RND3	NM_001254738:c.-57T>A	.	.	rs2334309	.	.	.	.	0.47	.	.	.	.	.	.	.	.	.	.	.	.	20.91	snp	FAO=8	FDP=21	FR=.	FRO=13	FSAF=7	FSAR=1	FSRF=9	FSRR=4	FWDB=-0.162095	FXX=0	LEN=1	MLLD=44.8458	PB=0.5	PBP=1	QD=3.98211	RBI=0.162758
chr2	166018901	166018901	C	A	0.150685	11	73	3	intronic	SCN3A	.	.	.	rs11887309	.	.	0.0989	.	0.55	.	.	.	.	.	.	.	.	.	.	.	.	22.33	snp	FAO=19	FDP=87	FR=.	FRO=68	FSAF=8	FSAR=11	FSRF=36	FSRR=32	FWDB=-0.0159867	FXX=0.0113623	LEN=1	MLLD=29.1066	PB=0.5	PBP=1	QD=1.02655	RBI=0.0329384
chr2	166032776	166032778	ATT	-	0.371429	52	140	1	exonic	SCN3A	.	nonframeshift deletion	SCN3A:NM_001081676:exon3:c.127_129del:p.43_43del,SCN3A:NM_001081677:exon3:c.127_129del:p.43_43del,SCN3A:NM_006922:exon3:c.127_129del:p.43_43del	rs34236036	CLINSIG=non-pathogenic;CLNDBN=not_specified;CLNREVSTAT=criteria_provided\x2c_single_submitter;CLNACC=RCV000081469.3;CLNDSDB=MedGen;CLNDSDBID=CN169374	.	0.0998	.	0.17	.	.	.	.	.	.	.	.	.	.	.	.	36.28	del	FAO=54	FDP=138	FR=.	FRO=84	FSAF=26	FSAR=28	FSRF=54	FSRR=30	FWDB=-0.02172	FXX=0.028167	LEN=3	MLLD=304.422	PB=0.5	PBP=1	QD=1.05146	RBI=0.0217241
chr2	167262928	167262928	T	C	0.244526	67	274	1	exonic	SCN7A	.	nonsynonymous SNV	SCN7A:NM_002976:exon25:c.A4211G:p.Y1404C	.	.	.	.	.	.	.	.	0.03	D	1	D	0	D	1	D	-5.01	D	102.8	snp	FAO=67	FDP=273	FR=.	FRO=206	FSAF=29	FSAR=38	FSRF=85	FSRR=121	FWDB=0.00198481	FXX=0.0036495	LEN=1	MLLD=328.02	PB=0.5	PBP=1	QD=1.50619	RBI=0.00290068
chr2	173883549	173883549	A	G	0.489796	24	49	1	intronic	RAPGEF4	.	.	.	rs2242079	.	.	0.0699	.	0.15	.	.	.	.	.	.	.	.	.	.	.	.	108.55	snp	FAO=24	FDP=49	FR=.	FRO=25	FSAF=17	FSAR=7	FSRF=13	FSRR=12	FWDB=-0.0297658	FXX=0	LEN=1	MLLD=198.926	PB=0.5	PBP=1	QD=8.86141	RBI=0.031432
chr2	178402964	178402964	T	A	0.162602	20	123	10	UTR3	AGPS	NM_003659:c.*41T>A	.	.	.	.	.	.	.	.	.	.	.	.	.	.	.	.	.	.	.	.	15.12	snp	FAO=20	FDP=123	FR=.	FRO=103	FSAF=17	FSAR=3	FSRF=47	FSRR=56	FWDB=0.0120463	FXX=0	LEN=1	MLLD=40.4824	PB=0.5	PBP=1	QD=0.491642	RBI=0.019211
chr2	178481818	178481818	G	T	0.361111	13	36	1	exonic	TTC30A	.	synonymous SNV	TTC30A:NM_152275:exon1:c.C1612A:p.R538R	rs10497497	.	.	0.8677	.	0.98	.	.	.	.	.	.	.	.	.	.	.	.	45.36	snp	FAO=13	FDP=36	FR=.	FRO=23	FSAF=9	FSAR=4	FSRF=10	FSRR=13	FWDB=-0.00433502	FXX=0	LEN=1	MLLD=135.326	PB=0.5	PBP=1	QD=5.03946	RBI=0.0112896
chr2	179611830	179611831	TG	GT	#VALUE!	11;6	23	1;5	exonic	TTN	.	nonframeshift substitution	TTN:NM_133379:exon46:c.15296_15297AC	.	.	.	.	.	.	.	.	.	.	.	.	.	.	.	.	.	.	155.58	mnp;del	FAO=5,18	FDP=23	FR=.	FRO=0	FSAF=5,18	FSAR=0,0	FSRF=0	FSRR=0	FWDB=-0.0275187,0.153212	FXX=0	LEN=2,1	MLLD=20.3637,13.4289	PB=0.5,0.5	PBP=1,1	QD=27.057	RBI=0.0275187,0.153212
chr2	179611831	179611831	G	-	#VALUE!	11;6	23	1;5	exonic	TTN	.	frameshift deletion	TTN:NM_133379:exon46:c.15296delC:p.P5099fs	.	.	.	.	.	.	.	.	.	.	.	.	.	.	.	.	.	.	155.58	mnp;del	FAO=5,18	FDP=23	FR=.	FRO=0	FSAF=5,18	FSAR=0,0	FSRF=0	FSRR=0	FWDB=-0.0275187,0.153212	FXX=0	LEN=2,1	MLLD=20.3637,13.4289	PB=0.5,0.5	PBP=1,1	QD=27.057	RBI=0.0275187,0.153212
chr2	179634392	179634393	AT	-	#VALUE!	49;23	121	1;1	intronic	TTN	.	.	.	.	.	.	.	.	0.054	.	.	.	.	.	.	.	.	.	.	.	.	496.33	del;del	FAO=52,39	FDP=93	FR=.	FRO=2	FSAF=31,14	FSAR=21,25	FSRF=2	FSRR=0	FWDB=0.0187024,0.0164948	FXX=0.354142	LEN=3,2	MLLD=112.107,112.36	PB=0.5,0.5	PBP=1,1	QD=21.3473	RBI=0.0864312,0.120495
chr2	186678241	186678241	-	T	0.371429	39	105	4	intronic	FSIP2	.	.	.	rs34138386	.	.	0.5303	.	0.66	.	.	.	.	.	.	.	.	.	.	.	.	24.69	ins	FAO=41	FDP=105	FR=.	FRO=64	FSAF=24	FSAR=17	FSRF=25	FSRR=39	FWDB=0.1042	FXX=0	LEN=1	MLLD=21.5831	PB=0.5	PBP=1	QD=0.940459	RBI=0.109901
chr2	203167713	203167713	G	A	0.31283	178	569	4	exonic	NOP58	.	nonsynonymous SNV	NOP58:NM_015934:exon14:c.G1472A:p.G491D	.	.	.	.	.	.	.	.	0.64	T	0	B	0.009	N	0.994	N	0.26	T	264.85	snp	FAO=123	FDP=400	FR=.	FRO=277	FSAF=2	FSAR=121	FSRF=168	FSRR=109	FWDB=-0.0284159	FXX=0	LEN=1	MLLD=148.556	PB=0.5	PBP=1	QD=2.64851	RBI=0.0456128
chr2	210560832	210560832	C	T	0.159763	27	169	3	exonic	MAP2	.	nonsynonymous SNV	MAP2:NM_002374:exon7:c.C3938T:p.A1313V	.	.	.	.	.	.	.	.	0.03	D	0.998	D	0.001	D	1	D	1.79	T	17.38	snp	FAO=27	FDP=171	FR=.	FRO=144	FSAF=9	FSAR=18	FSRF=59	FSRR=85	FWDB=0.0046416	FXX=0	LEN=1	MLLD=301.95	PB=0.5	PBP=1	QD=0.406469	RBI=0.0120755
chr2	218669013	218669013	T	C	0.4	14	35	4	UTR3	TNS1	NM_022648:c.*169A>G	.	.	.	.	.	.	.	.	.	.	.	.	.	.	.	.	.	.	.	.	42.97	snp	FAO=14	FDP=35	FR=.	FRO=21	FSAF=0	FSAR=14	FSRF=0	FSRR=21	FWDB=0	FXX=0	LEN=1	MLLD=22.1097	PB=0.5	PBP=1	QD=4.91031	RBI=0.0245837
chr2	218669016	218669016	C	-	#VALUE!	10;15	35	5;5	UTR3	TNS1	NM_022648:c.*166delG	.	.	.	.	.	.	.	.	.	.	.	.	.	.	.	.	.	.	.	.	199.75	del;snp	FAO=21,15	FDP=36	FR=.	FRO=0	FSAF=0,0	FSAR=21,15	FSRF=0	FSRR=0	FWDB=0,0	FXX=0	LEN=1,1	MLLD=9.21641,11.2419	PB=0.5,0.5	PBP=1,1	QD=22.1939	RBI=0.3509,0.166013
chr2	218669016	218669016	C	T	#VALUE!	10;15	35	5;5	UTR3	TNS1	NM_022648:c.*166G>A	.	.	.	.	.	.	.	.	.	.	.	.	.	.	.	.	.	.	.	.	199.75	del;snp	FAO=21,15	FDP=36	FR=.	FRO=0	FSAF=0,0	FSAR=21,15	FSRF=0	FSRR=0	FWDB=0,0	FXX=0	LEN=1,1	MLLD=9.21641,11.2419	PB=0.5,0.5	PBP=1,1	QD=22.1939	RBI=0.3509,0.166013
chr2	219825661	219825661	C	T	1	5	5	2	UTR3	CDK5R2	NM_003936:c.*15C>T	.	.	rs34430748	.	.	0.0236	.	0.11	.	.	.	.	.	.	.	.	.	.	.	.	38.35	snp	FAO=5	FDP=5	FR=.	FRO=0	FSAF=0	FSAR=5	FSRF=0	FSRR=0	FWDB=0	FXX=0	LEN=1	MLLD=70.3417	PB=0.5	PBP=1	QD=30.6765	RBI=0.0250092
chr2	220416803	220416803	A	T	1	37	37	1	intronic	OBSL1	.	.	.	rs4672933	.	.	0.9996	.	1	.	.	.	.	.	.	.	.	.	.	.	.	351.11	snp	FAO=37	FDP=37	FR=.	FRO=0	FSAF=31	FSAR=6	FSRF=0	FSRR=0	FWDB=0.0215962	FXX=0	LEN=1	MLLD=117.652	PB=0.5	PBP=1	QD=37.9582	RBI=0.179948
chr2	231861071	231861071	T	C	0.273196	53	194	1	exonic	SPATA3	.	synonymous SNV	SPATA3:NM_139073:exon1:c.T123C:p.S41S	rs61738380	.	.	.	.	0.001	.	.	.	.	.	.	.	.	.	.	.	.	144.91	snp	FAO=62	FDP=203	FR=.	FRO=141	FSAF=57	FSAR=5	FSRF=52	FSRR=89	FWDB=-0.0347388	FXX=0.0469462	LEN=1	MLLD=226.128	PB=0.5	PBP=1	QD=2.8553	RBI=0.0641349
chr2	234397007	234397007	T	-	0.780328	238	305	8	intronic	USP40	.	.	.	rs145883223	.	.	0.2196	.	0.24	.	.	.	.	.	.	.	.	.	.	.	.	1175.36	del	FAO=307	FDP=307	FR=.	FRO=0	FSAF=131	FSAR=176	FSRF=0	FSRR=0	FWDB=-0.0646968	FXX=0.00967711	LEN=1	MLLD=10.2993	PB=0.5	PBP=1	QD=15.3141	RBI=0.201815
chr2	237029013	237029013	C	T	0.316667	19	60	1	exonic	AGAP1	.	synonymous SNV	AGAP1:NM_014914:exon16:c.C2133T:p.C711C,AGAP1:NM_001037131:exon17:c.C2292T:p.C764C	rs374478246	.	.	0.0001	.	0.0001	.	.	.	.	.	.	.	.	1	D	.	.	55.3	snp	FAO=19	FDP=59	FR=.	FRO=40	FSAF=10	FSAR=9	FSRF=16	FSRR=24	FWDB=-0.0353141	FXX=0.0166639	LEN=1	MLLD=54.2099	PB=0.5	PBP=1	QD=3.74905	RBI=0.0355301
chr3	9804768	9804768	A	G	0.134276	38	283	1	intronic	CAMK1,OGG1	.	.	.	.	.	.	.	.	.	.	.	.	.	.	.	.	.	.	.	.	.	15.1	snp	FAO=40	FDP=284	FR=.	FRO=244	FSAF=39	FSAR=1	FSRF=184	FSRR=60	FWDB=0.00823026	FXX=0.00350865	LEN=1	MLLD=289.273	PB=0.5	PBP=1	QD=0.21273	RBI=0.0163913
chr3	12942851	12942851	C	G	#VALUE!	59;9	80	2;2	splicing	IQSEC1	NM_001134382:exon15:c.2976+1G>C,NM_001134382:exon15:c.2977-1G>C	.	.	.	.	.	.	.	0.25	.	.	0.29	T	.	.	.	.	1	N	0.95	T	696.02	del;snp	FAO=72,9	FDP=81	FR=.	FRO=0	FSAF=50,7	FSAR=22,2	FSRF=0	FSRR=0	FWDB=-0.0198712,0.00731114	FXX=0	LEN=1,1	MLLD=19.7956,9.33115	PB=0.5,0.5	PBP=1,1	QD=34.3714	RBI=0.0937613,0.176771
chr3	13363682	13363682	C	T	0.275862	16	58	2	intronic	NUP210	.	.	.	.	.	.	.	.	.	.	.	.	.	.	.	.	.	.	.	.	.	38.16	snp	FAO=16	FDP=58	FR=.	FRO=42	FSAF=16	FSAR=0	FSRF=40	FSRR=2	FWDB=-0.00116249	FXX=0	LEN=1	MLLD=71.9919	PB=0.5	PBP=1	QD=2.63188	RBI=0.0134015
chr3	15613291	15613291	A	-	#VALUE!	52;23	158	13;13	intronic	HACL1	.	.	.	.	.	.	.	.	.	.	.	.	.	.	.	.	.	.	.	.	.	261.08	del;snp	FAO=113,16	FDP=130	FR=.	FRO=1	FSAF=45,3	FSAR=68,13	FSRF=1	FSRR=0	FWDB=-0.104105,-0.0476071	FXX=0.177204	LEN=1,1	MLLD=3.97108,165.038	PB=0.5,0.5	PBP=1,1	QD=8.03319	RBI=0.198295,0.0480092
chr3	15613291	15613291	A	C	#VALUE!	52;23	158	13;13	intronic	HACL1	.	.	.	rs563925541	.	.	.	.	0.036	.	.	.	.	.	.	.	.	.	.	.	.	261.08	del;snp	FAO=113,16	FDP=130	FR=.	FRO=1	FSAF=45,3	FSAR=68,13	FSRF=1	FSRR=0	FWDB=-0.104105,-0.0476071	FXX=0.177204	LEN=1,1	MLLD=3.97108,165.038	PB=0.5,0.5	PBP=1,1	QD=8.03319	RBI=0.198295,0.0480092
chr3	20215915	20215916	CA	-	0.474576	56	118	1	exonic	SGOL1	.	frameshift deletion	SGOL1:NM_001012409:exon6:c.1107_1108del:p.C369fs,SGOL1:NM_001012410:exon6:c.1107_1108del:p.C369fs,SGOL1:NM_001199251:exon6:c.1107_1108del:p.C369fs,SGOL1:NM_001199252:exon6:c.1107_1108del:p.C369fs	.	.	.	.	.	0	.	.	.	.	.	.	.	.	.	.	.	.	72.06	del	FAO=56	FDP=116	FR=.	FRO=60	FSAF=11	FSAR=45	FSRF=16	FSRR=44	FWDB=-0.0301212	FXX=0.0169477	LEN=2	MLLD=280.431	PB=0.5	PBP=1	QD=2.48475	RBI=0.0575314
chr3	30686414	30686414	A	G	0.621212	41	66	2	intronic	TGFBR2	.	.	.	rs1155705	CLINSIG=non-pathogenic|non-pathogenic|non-pathogenic;CLNDBN=Loeys-Dietz_syndrome|not_specified|not_provided;CLNREVSTAT=criteria_provided\x2c_single_submitter|criteria_provided\x2c_single_submitter|criteria_provided\x2c_single_submitter;CLNACC=RCV000030549.1|RCV000037736.2|RCV000125484.1;CLNDSDB=GeneReviews:MedGen:SNOMED_CT|MedGen|MedGen;CLNDSDBID=NBK1133:C2697932:446263001|CN169374|CN221809	.	0.316	.	0.71	.	.	.	.	.	.	.	.	.	.	.	.	227.14	snp	FAO=41	FDP=66	FR=.	FRO=25	FSAF=1	FSAR=40	FSRF=3	FSRR=22	FWDB=-0.00862506	FXX=0	LEN=1	MLLD=85.087	PB=0.5	PBP=1	QD=13.766	RBI=0.0311368
chr3	32568146	32568149	CACA	-	#VALUE!	13;22	67	2;1	UTR3	DYNC1LI1	NM_016141:c.*145_*142delTGTG	.	.	.	.	.	.	.	.	.	.	.	.	.	.	.	.	.	.	.	.	117.81	del;del	FAO=17,22	FDP=54	FR=.	FRO=15	FSAF=8,21	FSAR=9,1	FSRF=14	FSRR=1	FWDB=-0.0639068,-0.0171641	FXX=0.260238	LEN=4,2	MLLD=182.638,38.7143	PB=0.5,0.5	PBP=1,1	QD=8.72687	RBI=0.067556,0.0281313
chr3	32568148	32568149	CA	-	#VALUE!	13;22	67	2;1	UTR3	DYNC1LI1	NM_016141:c.*143_*142delTG	.	.	.	.	.	.	.	.	.	.	.	.	.	.	.	.	.	.	.	.	117.81	del;del	FAO=17,22	FDP=54	FR=.	FRO=15	FSAF=8,21	FSAR=9,1	FSRF=14	FSRR=1	FWDB=-0.0639068,-0.0171641	FXX=0.260238	LEN=4,2	MLLD=182.638,38.7143	PB=0.5,0.5	PBP=1,1	QD=8.72687	RBI=0.067556,0.0281313
chr3	33138544	33138544	A	G	0.555556	5	9	2	exonic	GLB1	.	synonymous SNV	GLB1:NM_000404:exon1:c.T34C:p.L12L,GLB1:NM_001135602:exon1:c.T34C:p.L12L	rs7614776	.	.	0.8855	.	1	.	.	.	.	.	.	.	.	.	.	.	.	31.01	snp	FAO=5	FDP=9	FR=.	FRO=4	FSAF=2	FSAR=3	FSRF=2	FSRR=2	FWDB=-0.0931894	FXX=0	LEN=1	MLLD=202.038	PB=0.5	PBP=1	QD=13.7808	RBI=0.0932835
chr3	42728144	42728144	A	G	0.857143	6	7	2	exonic	KLHL40	.	nonsynonymous SNV	KLHL40:NM_152393:exon1:c.A1034G:p.N345S	rs6805421	.	.	0.6342	.	0.83	.	.	0.83	T	0.002	B	0	D	0.999	P	-0.19	T	45.01	snp	FAO=6	FDP=7	FR=.	FRO=1	FSAF=2	FSAR=4	FSRF=0	FSRR=1	FWDB=0.012551	FXX=0	LEN=1	MLLD=181.81	PB=0.5	PBP=1	QD=25.7205	RBI=0.0141136
chr3	46539489	46539489	C	T	0.220339	26	118	3	UTR5	RTP3	NM_031440:c.-64C>T	.	.	.	.	.	.	.	.	.	.	.	.	.	.	.	.	.	.	.	.	37.17	snp	FAO=26	FDP=120	FR=.	FRO=94	FSAF=12	FSAR=14	FSRF=40	FSRR=54	FWDB=-0.0325283	FXX=0	LEN=1	MLLD=57.8156	PB=0.5	PBP=1	QD=1.23912	RBI=0.039673
chr3	47205503	47205511	GCGGCGGCG	-	0.5	5	10	1	upstream	KIF9-AS1,SETD2	.	.	.	rs545985439	.	.	.	.	0.99	.	.	.	.	.	.	.	.	.	.	.	.	38.53	del	FAO=9	FDP=11	FR=.	FRO=2	FSAF=4	FSAR=5	FSRF=2	FSRR=0	FWDB=0.0185403	FXX=0	LEN=9	MLLD=190.176	PB=0.5	PBP=1	QD=14.0114	RBI=0.129839
chr3	47454399	47454399	G	C	#VALUE!	79;9	89	1;1	exonic	PTPN23	.	synonymous SNV	PTPN23:NM_001304482:exon24:c.G4257C:p.P1419P,PTPN23:NM_015466:exon25:c.G4635C:p.P1545P	rs6789730	.	.	.	.	0.0031	.	.	.	.	.	.	.	.	.	.	.	.	848.23	snp;snp	FAO=80,12	FDP=92	FR=.	FRO=0	FSAF=15,12	FSAR=65,0	FSRF=0	FSRR=0	FWDB=-0.000671748,0.008651	FXX=0	LEN=1,1	MLLD=61.9705,128.101	PB=0.5,0.5	PBP=1,1	QD=36.8795	RBI=0.0771723,0.0175583
chr3	47459679	47459679	C	T	1	7	7	1	exonic	SCAP	.	nonsynonymous SNV	SCAP:NM_012235:exon16:c.G2392A:p.V798I	rs12487736	.	.	0.5684	.	0.74	.	.	1	T	0.008	B	0	D	0.018	P	2.2	T	73.43	snp	FAO=8	FDP=8	FR=.	FRO=0	FSAF=3	FSAR=5	FSRF=0	FSRR=0	FWDB=0.0525665	FXX=0	LEN=1	MLLD=91.9815	PB=0.5	PBP=1	QD=36.7135	RBI=0.113892
chr3	48956484	48956484	G	A	0.222222	4	18	7	exonic	ARIH2OS	.	synonymous SNV	ARIH2OS:NM_001123040:exon1:c.C99T:p.P33P	.	.	.	.	.	.	.	.	.	.	.	.	.	.	.	.	.	.	16.76	snp	FAO=4	FDP=17	FR=.,HEALED	FRO=13	FSAF=0	FSAR=4	FSRF=8	FSRR=5	FWDB=-0.0809994	FXX=0.0555247	LEN=1	MLLD=322.766	PB=0.5	PBP=1	QD=3.94325	RBI=0.0834424
chr3	52676066	52676066	A	-	#VALUE!	30;27	101	13;1	intronic	PBRM1	.	.	.	rs376663529	.	.	.	.	0.0038	.	.	.	.	.	.	.	.	.	.	.	.	473.69	del;snp	FAO=34,64	FDP=102	FR=.	FRO=4	FSAF=5,18	FSAR=29,46	FSRF=0	FSRR=4	FWDB=-1.23076,0.0144462	FXX=0.163921	LEN=1,1	MLLD=3.96665,57.588	PB=0.5,0.5	PBP=1,1	QD=18.576	RBI=1.27443,0.0231041
chr3	58416535	58416535	C	T	0.28169	20	71	3	exonic	PDHB	.	synonymous SNV	PDHB:NM_000925:exon6:c.G438A:p.G146G	rs1126551	CLINSIG=probable-non-pathogenic;CLNDBN=not_specified;CLNREVSTAT=no_assertion_criteria_provided;CLNACC=RCV000117898.2;CLNDSDB=MedGen;CLNDSDBID=CN169374	.	0.0851	.	0.38	.	.	.	.	.	.	.	.	.	.	.	.	46.98	snp	FAO=20	FDP=71	FR=.	FRO=51	FSAF=11	FSAR=9	FSRF=26	FSRR=25	FWDB=0.0254478	FXX=0.013887	LEN=1	MLLD=218.662	PB=0.5	PBP=1	QD=2.64649	RBI=0.026337
chr3	75714311	75714311	G	A	0.157692	41	260	2	exonic	FRG2C	.	synonymous SNV	FRG2C:NM_001124759:exon3:c.G291A:p.R97R	rs79850029	.	.	.	.	.	.	.	.	.	.	.	.	.	.	.	.	.	24.63	snp	FAO=41	FDP=253	FR=.	FRO=212	FSAF=40	FSAR=1	FSRF=148	FSRR=64	FWDB=-0.0086136	FXX=0.026922	LEN=1	MLLD=45.4022	PB=0.5	PBP=1	QD=0.389362	RBI=0.0383656
chr3	75714898	75714898	G	A	0.162162	30	185	2	exonic	FRG2C	.	synonymous SNV	FRG2C:NM_001124759:exon4:c.G555A:p.E185E	rs62247159	.	.	.	.	0	.	.	.	.	.	.	.	.	.	.	.	.	24.05	snp	FAO=32	FDP=188	FR=.	FRO=156	FSAF=2	FSAR=30	FSRF=87	FSRR=69	FWDB=-0.0485217	FXX=0.00529073	LEN=1	MLLD=57.1451	PB=0.5	PBP=1	QD=0.51175	RBI=0.0536687
chr3	88199185	88199185	-	C	0.278261	32	115	7	UTR5	C3orf38	NM_173824:c.-18_-17insC	.	.	rs11374933	.	.	0.8458	.	0.91	.	.	.	.	.	.	.	.	.	.	.	.	23.09	ins	FAO=40	FDP=112	FR=.	FRO=72	FSAF=26	FSAR=14	FSRF=45	FSRR=27	FWDB=0.226706	FXX=0	LEN=1	MLLD=7.07134	PB=0.5	PBP=1	QD=0.824742	RBI=0.228391
chr3	98073592	98073592	A	-	0.521277	49	94	7	exonic	OR5K4	.	frameshift deletion	OR5K4:NM_001005517:exon1:c.895delA:p.K299fs	rs11288615	.	ID=COSM1425967;OCCURENCE=16(large_intestine)	0.5892	.	0.59	.	.	.	.	.	.	.	.	.	.	.	.	81.96	del	FAO=60	FDP=94	FR=.	FRO=34	FSAF=36	FSAR=24	FSRF=18	FSRR=16	FWDB=0.0923079	FXX=0	LEN=1	MLLD=8.29536	PB=0.5	PBP=1	QD=3.48765	RBI=0.214106
chr3	111685572	111685572	C	T	0.547368	52	95	2	intronic	PHLDB2	.	.	.	rs774857	.	.	0.147	.	0.35	.	.	.	.	.	.	.	.	.	.	.	.	250.12	snp	FAO=52	FDP=95	FR=.	FRO=43	FSAF=6	FSAR=46	FSRF=4	FSRR=39	FWDB=0.00723859	FXX=0	LEN=1	MLLD=133.75	PB=0.5	PBP=1	QD=10.5315	RBI=0.00872691
chr3	119962503	119962503	G	T	0.152778	66	432	1	exonic	GPR156	.	nonsynonymous SNV	GPR156:NM_001168271:exon2:c.C217A:p.H73N,GPR156:NM_153002:exon2:c.C217A:p.H73N	.	.	.	.	.	.	.	.	.	.	0.002	B	0.003	N	1	N	-2.28	D	28.18	snp	FAO=62	FDP=398	FR=.	FRO=336	FSAF=23	FSAR=39	FSRF=135	FSRR=201	FWDB=-0.00299208	FXX=0.00499988	LEN=1	MLLD=54.1761	PB=0.5	PBP=1	QD=0.283254	RBI=0.0917157
chr3	129814848	129814848	G	-	0.933333	70	75	4	intronic	ALG1L2	.	.	.	rs56027159	.	.	0.6613	.	0.7	.	.	.	.	.	.	.	.	.	.	.	.	426.19	del	FAO=74	FDP=74	FR=.	FRO=0	FSAF=37	FSAR=37	FSRF=0	FSRR=0	FWDB=-0.0295704	FXX=0.0133316	LEN=1	MLLD=22.6779	PB=0.5	PBP=1	QD=23.0371	RBI=0.211722
chr3	132198080	132198080	A	C	0.174419	30	172	3	exonic	DNAJC13	.	nonsynonymous SNV	DNAJC13:NM_015268:exon25:c.A2719C:p.K907Q	.	.	.	.	.	.	.	.	0.33	T	0.025	B	0	D	0.978	D	2.62	T	24.09	snp	FAO=30	FDP=173	FR=.	FRO=143	FSAF=16	FSAR=14	FSRF=74	FSRR=69	FWDB=0.0329912	FXX=0	LEN=1	MLLD=60.8883	PB=0.5	PBP=1	QD=0.556885	RBI=0.0364412
chr3	133335960	133335960	A	G	0.244681	23	94	1	intronic	TOPBP1	.	.	.	rs11715435	.	.	0.1961	.	0.2	.	.	.	.	.	.	.	.	.	.	.	.	41.85	snp	FAO=23	FDP=94	FR=.	FRO=71	FSAF=11	FSAR=12	FSRF=28	FSRR=43	FWDB=0.0298072	FXX=0	LEN=1	MLLD=66.9083	PB=0.5	PBP=1	QD=1.78091	RBI=0.0448031
chr3	133335977	133335977	G	C	0.244681	23	94	1	intronic	TOPBP1	.	.	.	rs11707750	.	.	0.1954	.	0.2	.	.	.	.	.	.	.	.	.	.	.	.	41.84	snp	FAO=23	FDP=94	FR=.	FRO=71	FSAF=11	FSAR=12	FSRF=28	FSRR=43	FWDB=0.00805802	FXX=0	LEN=1	MLLD=209.731	PB=0.5	PBP=1	QD=1.78037	RBI=0.0779958
chr3	136574578	136574578	-	TAA	0.344828	70	203	2	ncRNA_intronic	NCK1-AS1	.	.	.	rs3076229	.	.	0.6853	.	0.86	.	.	.	.	.	.	.	.	.	.	.	.	34.31	ins	FAO=73	FDP=202	FR=.	FRO=129	FSAF=33	FSAR=40	FSRF=62	FSRR=67	FWDB=-0.0319833	FXX=0.00492587	LEN=3	MLLD=213.407	PB=0.5	PBP=1	QD=0.679414	RBI=0.0322311
chr3	142030228	142030229	AA	-	0.410959	30	73	7	UTR3	XRN1	NM_019001:c.*125_*124delTT,NM_001282857:c.*125_*124delTT	.	.	rs140812528	.	.	.	.	0.15	.	.	.	.	.	.	.	.	.	.	.	.	32.66	del	FAO=31	FDP=72	FR=.	FRO=41	FSAF=21	FSAR=10	FSRF=29	FSRR=12	FWDB=-0.041939	FXX=0.0136968	LEN=2	MLLD=25.0517	PB=0.5	PBP=1	QD=1.81424	RBI=0.12026
chr3	150421499	150421499	C	-	0.79845	103	129	5	exonic	ERICH6	.	frameshift deletion	ERICH6:NM_152394:exon1:c.187delG:p.E63fs	.	.	.	.	.	.	.	.	.	.	.	.	.	.	.	.	.	.	622.36	del	FAO=129	FDP=129	FR=.	FRO=0	FSAF=116	FSAR=13	FSRF=0	FSRR=0	FWDB=0.20441	FXX=0.00769172	LEN=1	MLLD=15.3973	PB=0.5	PBP=1	QD=19.2979	RBI=0.216959
chr3	151134122	151134122	A	T	0.8	4	5	1	exonic	MED12L	.	nonsynonymous SNV	MED12L:NM_053002:exon41:c.A6215T:p.Q2072L	.	.	.	.	.	.	.	.	0.31	T	0.003	B	0.027	U	0.991	N	0.25	T	36.65	snp	FAO=5	FDP=5	FR=.	FRO=0	FSAF=5	FSAR=0	FSRF=0	FSRR=0	FWDB=0.202174	FXX=0	LEN=1	MLLD=24.5099	PB=0.5	PBP=1	QD=29.3216	RBI=0.202174
chr3	164776976	164776976	G	T	0.2375	95	400	1	exonic	SI	.	nonsynonymous SNV	SI:NM_001041:exon11:c.C1258A:p.Q420K	.	.	.	.	.	.	.	.	0.33	T	1	D	0	D	1	D	-3.1	D	132.34	snp	FAO=95	FDP=399	FR=.	FRO=304	FSAF=47	FSAR=48	FSRF=156	FSRR=148	FWDB=-0.0187921	FXX=0.00249994	LEN=1	MLLD=144.836	PB=0.5	PBP=1	QD=1.32672	RBI=0.0245369
chr3	186006487	186006487	G	T	0.43	43	100	3	intronic	DGKG	.	.	.	rs79635827	.	.	0.0201	.	0.021	.	.	.	.	.	.	.	.	.	.	.	.	161.43	snp	FAO=43	FDP=100	FR=.	FRO=57	FSAF=40	FSAR=3	FSRF=37	FSRR=20	FWDB=0.0163128	FXX=0.00990001	LEN=1	MLLD=53.3465	PB=0.5	PBP=1	QD=6.45733	RBI=0.0252004
chr3	195451881	195451881	G	-	#VALUE!	2;11	13	3;1	exonic	MUC20	.	frameshift deletion	MUC20:NM_001282506:exon2:c.407delG:p.R136fs,MUC20:NM_001291833:exon2:c.407delG:p.R136fs,MUC20:NM_020790:exon2:c.407delG:p.R136fs,MUC20:NM_152673:exon2:c.407delG:p.R136fs	.	.	.	.	.	.	.	.	.	.	.	.	.	.	.	.	.	.	127.96	del;mnp	FAO=2,13	FDP=15	FR=.	FRO=0	FSAF=0,0	FSAR=2,13	FSRF=0	FSRR=0	FWDB=0,0	FXX=0	LEN=1,2	MLLD=16.7547,41.1583	PB=0.5,0.5	PBP=1,1	QD=34.1229	RBI=0.199581,0.0562482
chr4	86101	86101	-	C	0.95	19	20	1	exonic	ZNF595	.	unknown	UNKNOWN	rs397738066	.	.	0.9964	.	1	.	.	.	.	.	.	.	.	.	.	.	.	117.1	ins	FAO=20	FDP=20	FR=.	FRO=0	FSAF=11	FSAR=9	FSRF=0	FSRR=0	FWDB=0.0861952	FXX=0	LEN=1	MLLD=22.9935	PB=0.5	PBP=1	QD=23.4195	RBI=0.105077
chr4	86150	86150	A	C	0.721739	83	115	1	exonic	ZNF595	.	unknown	UNKNOWN	.	.	.	.	.	.	.	.	.	.	.	.	.	.	.	.	.	.	538.93	snp	FAO=84	FDP=116	FR=.	FRO=32	FSAF=83	FSAR=1	FSRF=14	FSRR=18	FWDB=0.0572303	FXX=0	LEN=1	MLLD=73.1545	PB=0.5	PBP=1	QD=18.5836	RBI=0.0576241
chr4	876515	876515	G	A	0.338542	65	192	2	exonic	GAK	.	synonymous SNV	GAK:NM_001286833:exon11:c.C1203T:p.D401D,GAK:NM_005255:exon14:c.C1497T:p.D499D	.	.	.	.	.	.	.	.	.	.	.	.	.	.	.	.	.	.	172.15	snp	FAO=65	FDP=192	FR=.	FRO=127	FSAF=32	FSAR=33	FSRF=72	FSRR=55	FWDB=0.0030017	FXX=0	LEN=1	MLLD=202.809	PB=0.5	PBP=1	QD=3.58655	RBI=0.067123
chr4	1718883	1718883	A	T	0.317073	39	123	1	UTR3	TMEM129	NM_001127266:c.*24T>A,NM_138385:c.*254T>A	.	.	rs2236787	.	.	.	.	0.8	.	.	.	.	.	.	.	.	.	.	.	.	98.2	snp	FAO=39	FDP=123	FR=.	FRO=84	FSAF=25	FSAR=14	FSRF=53	FSRR=31	FWDB=0.0093192	FXX=0	LEN=1	MLLD=128.309	PB=0.5	PBP=1	QD=3.19337	RBI=0.00991978
chr4	1980559	1980559	C	-	#VALUE!	22;5	50	8;8	exonic	WHSC1	.	frameshift deletion	WHSC1:NM_001042424:exon22:c.4021delC:p.P1341fs,WHSC1:NM_133335:exon22:c.4021delC:p.P1341fs,WHSC1:NM_133331:exon23:c.4021delC:p.P1341fs,WHSC1:NM_133330:exon24:c.4021delC:p.P1341fs	.	.	ID=COSM1429112;OCCURENCE=2(large_intestine)	.	.	0.0027	.	.	.	.	.	.	.	.	.	.	.	.	168.09	del;mnp	FAO=50,0	FDP=50	FR=.	FRO=0	FSAF=23,0	FSAR=27,0	FSRF=0	FSRR=0	FWDB=0.0538021,0.0309064	FXX=0.019604	LEN=1,2	MLLD=5.9836,21.8174	PB=0.5,0.5	PBP=1,1	QD=13.4468	RBI=0.187529,0.0882581
chr4	2341194	2341194	T	C	0.413043	57	138	1	exonic	ZFYVE28	.	synonymous SNV	ZFYVE28:NM_001172658:exon3:c.A366G:p.A122A,ZFYVE28:NM_001172656:exon4:c.A507G:p.A169A,ZFYVE28:NM_001172657:exon4:c.A507G:p.A169A,ZFYVE28:NM_001172659:exon4:c.A297G:p.A99A,ZFYVE28:NM_001172660:exon4:c.A297G:p.A99A,ZFYVE28:NM_020972:exon4:c.A507G:p.A169A	rs2071680	.	.	0.5716	.	0.76	.	.	.	.	.	.	.	.	.	.	.	.	198.41	snp	FAO=57	FDP=138	FR=.	FRO=81	FSAF=36	FSAR=21	FSRF=47	FSRR=34	FWDB=0.00993909	FXX=0	LEN=1	MLLD=128.649	PB=0.738358	PBP=0	QD=5.7509	RBI=0.0151788
chr4	3230411	3230413	GAG	-	0.329787	93	282	1	exonic	HTT	.	nonframeshift deletion	HTT:NM_002111:exon58:c.7918_7920del:p.2640_2640del	rs149109767	.	ID=COSM3722112;OCCURENCE=1(upper_aerodigestive_tract)	0.0661	.	0.14	.	.	.	.	.	.	.	.	.	.	.	.	40.4	del	FAO=102	FDP=287	FR=.	FRO=185	FSAF=50	FSAR=52	FSRF=100	FSRR=85	FWDB=-0.0117297	FXX=0.0103445	LEN=3	MLLD=339.819	PB=0.5	PBP=1	QD=0.563128	RBI=0.0130829
chr4	3257746	3257746	C	G	0.416667	5	12	2	UTR3	MSANTD1	NM_001042690:c.*54C>G	.	.	.	.	.	.	.	.	.	.	.	.	.	.	.	.	.	.	.	.	25.25	snp	FAO=5	FDP=12	FR=.	FRO=7	FSAF=0	FSAR=5	FSRF=3	FSRR=4	FWDB=-0.22786	FXX=0	LEN=1	MLLD=35.0103	PB=0.5	PBP=1	QD=8.41592	RBI=0.228065
chr4	4199760	4199760	G	A	0.3	9	30	1	exonic	OTOP1	.	synonymous SNV	OTOP1:NM_177998:exon5:c.C801T:p.I267I	rs17697262	.	.	0.2256	.	0.23	.	.	.	.	.	.	.	.	.	.	.	.	33.01	snp	FAO=10	FDP=31	FR=.	FRO=21	FSAF=5	FSAR=5	FSRF=8	FSRR=13	FWDB=-0.00105586	FXX=0	LEN=1	MLLD=132.514	PB=0.5	PBP=1	QD=4.25943	RBI=0.00669695
chr4	6863041	6863041	A	G	0.253927	97	382	2	exonic	KIAA0232	.	nonsynonymous SNV	KIAA0232:NM_001100590:exon6:c.A932G:p.K311R,KIAA0232:NM_014743:exon7:c.A932G:p.K311R	.	.	.	.	.	.	.	.	0.36	T	0.025	B	0	N	0.986	D	.	.	153.81	snp	FAO=97	FDP=382	FR=.	FRO=285	FSAF=50	FSAR=47	FSRF=114	FSRR=171	FWDB=0.0331364	FXX=0	LEN=1	MLLD=59.6987	PB=0.5	PBP=1	QD=1.61055	RBI=0.0678946
chr4	7043106	7043106	C	T	0.291667	7	24	1	exonic	CCDC96	.	synonymous SNV	CCDC96:NM_153376:exon1:c.G1560A:p.L520L	.	.	.	.	.	.	.	.	.	.	.	.	.	.	.	.	.	.	23.02	snp	FAO=7	FDP=24	FR=.	FRO=17	FSAF=0	FSAR=7	FSRF=5	FSRR=12	FWDB=-0.0422323	FXX=0	LEN=1	MLLD=348.589	PB=0.5	PBP=1	QD=3.83645	RBI=0.0422351
chr4	39276623	39276623	-	G	0.425532	60	141	1	ncRNA_intronic	MIR1273H	.	.	.	rs11096989	.	.	0.4388	.	0.77	.	.	.	.	.	.	.	.	.	.	.	.	56.19	ins	FAO=61	FDP=140	FR=.	FRO=79	FSAF=31	FSAR=30	FSRF=42	FSRR=37	FWDB=0.0307675	FXX=0	LEN=1	MLLD=33.2664	PB=0.5	PBP=1	QD=1.60554	RBI=0.0563237
chr4	46060406	46060406	T	A	0.165517	24	145	4	intronic	GABRG1	.	.	.	.	.	.	.	.	.	.	.	.	.	.	.	.	.	.	.	.	.	17.11	snp	FAO=24	FDP=145	FR=.	FRO=121	FSAF=7	FSAR=17	FSRF=64	FSRR=57	FWDB=-0.037147	FXX=0	LEN=1	MLLD=29.5781	PB=0.5	PBP=1	QD=0.472101	RBI=0.0445586
chr4	47525054	47525054	T	C	0.571429	4	7	1	exonic	ATP10D	.	nonsynonymous SNV	ATP10D:NM_020453:exon4:c.T511C:p.C171R	rs7683838	.	.	0.1295	.	0.16	.	.	0.35	T	0.03	B	0	N	0.065	P	-0.85	T	23.32	snp	FAO=4	FDP=7	FR=.	FRO=3	FSAF=0	FSAR=4	FSRF=0	FSRR=3	FWDB=0	FXX=0	LEN=1	MLLD=299.58	PB=0.5	PBP=1	QD=13.3256	RBI=0.0167469
chr4	56262362	56262362	G	A	0.333333	4	12	2	exonic	TMEM165	.	synonymous SNV	TMEM165:NM_018475:exon1:c.G6A:p.A2A	.	.	.	.	.	.	.	.	.	.	.	.	.	.	.	.	.	.	18.6	snp	FAO=4	FDP=12	FR=.	FRO=8	FSAF=4	FSAR=0	FSRF=6	FSRR=2	FWDB=0.0291564	FXX=0	LEN=1	MLLD=64.5108	PB=0.5	PBP=1	QD=6.20151	RBI=0.0952553
chr4	56262374	56262374	A	-	#VALUE!	3;9	12	1;1	exonic	TMEM165	.	frameshift deletion	TMEM165:NM_018475:exon1:c.18delA:p.P6fs	.	.	.	.	.	.	.	.	.	.	.	.	.	.	.	.	.	.	106.5	del;snp	FAO=1,11	FDP=12	FR=.	FRO=0	FSAF=1,9	FSAR=0,2	FSRF=0	FSRR=0	FWDB=-0.0796975,0.0223111	FXX=0	LEN=1,1	MLLD=59.8713,74.0968	PB=0.5,0.5	PBP=1,1	QD=35.5	RBI=0.110532,0.0874719
chr4	56262374	56262374	A	G	#VALUE!	3;9	12	1;1	exonic	TMEM165	.	synonymous SNV	TMEM165:NM_018475:exon1:c.A18G:p.P6P	rs1128141	.	.	.	.	0.87	.	.	.	.	.	.	.	.	.	.	.	.	106.5	del;snp	FAO=1,11	FDP=12	FR=.	FRO=0	FSAF=1,9	FSAR=0,2	FSRF=0	FSRR=0	FWDB=-0.0796975,0.0223111	FXX=0	LEN=1,1	MLLD=59.8713,74.0968	PB=0.5,0.5	PBP=1,1	QD=35.5	RBI=0.110532,0.0874719
chr4	57522220	57522220	A	G	0.378378	14	37	1	intronic	HOPX	.	.	.	rs4626270	.	.	0.4405	.	0.67	.	.	.	.	.	.	.	.	.	.	.	.	50.75	snp	FAO=14	FDP=37	FR=.	FRO=23	FSAF=9	FSAR=5	FSRF=12	FSRR=11	FWDB=-0.0626684	FXX=0	LEN=1	MLLD=277.633	PB=0.5	PBP=1	QD=5.4869	RBI=0.0635507
chr4	57871751	57871751	-	C	0.192308	15	78	0	intronic	POLR2B	.	.	.	rs3037982	.	.	0.2683	.	0.27	.	.	.	.	.	.	.	.	.	.	.	.	27.25	ins	FAO=24	FDP=59	FR=.	FRO=35	FSAF=7	FSAR=17	FSRF=21	FSRR=14	FWDB=0.0209359	FXX=0.202675	LEN=1	MLLD=178.572	PB=0.5	PBP=1	QD=1.84747	RBI=0.0245562
chr4	68338163	68338164	TG	-	0.448276	26	58	1	UTR3	CENPC	NM_001812:c.*160_*159delCA	.	.	rs55872090	.	.	.	.	0.83	.	.	.	.	.	.	.	.	.	.	.	.	43.43	del	FAO=27	FDP=53	FR=.	FRO=26	FSAF=16	FSAR=11	FSRF=21	FSRR=5	FWDB=-0.00882643	FXX=0.086192	LEN=2	MLLD=264.979	PB=0.5	PBP=1	QD=3.27752	RBI=0.0874744
chr4	75675841	75675841	A	T	0.4	12	30	3	exonic	BTC	.	nonsynonymous SNV	BTC:NM_001729:exon4:c.T370A:p.L124M	rs11938093	.	.	0.2653	.	0.27	.	.	0.06	T	0.999	D	0	D	0.824	P	2.45	T	48.33	snp	FAO=12	FDP=30	FR=.	FRO=18	FSAF=10	FSAR=2	FSRF=10	FSRR=8	FWDB=-0.0173376	FXX=0	LEN=1	MLLD=229.519	PB=0.5	PBP=1	QD=6.44374	RBI=0.0180657
chr4	76730195	76730195	A	G	0.285714	6	21	1	exonic	USO1	.	unknown	UNKNOWN	rs324689	.	.	0.1324	.	0.18	.	.	.	.	.	.	.	.	0	P	.	.	20.52	snp	FAO=6	FDP=21	FR=.	FRO=15	FSAF=1	FSAR=5	FSRF=7	FSRR=8	FWDB=0.00212078	FXX=0	LEN=1	MLLD=169.824	PB=0.5	PBP=1	QD=3.90883	RBI=0.0105179
chr4	76956289	76956289	-	AA	0.5	50	100	2	intronic	ART3,CXCL11	.	.	.	rs373818192	.	.	0.5382	.	0.95	.	.	.	.	.	.	.	.	.	.	.	.	90.18	ins	FAO=54	FDP=99	FR=.	FRO=45	FSAF=23	FSAR=31	FSRF=23	FSRR=22	FWDB=0.0424001	FXX=0.009999	LEN=2	MLLD=39.8318	PB=0.5	PBP=1	QD=3.64345	RBI=0.0644995
chr4	82013668	82013668	G	A	0.756757	28	37	3	intronic	PRKG2	.	.	.	rs6826076	.	.	.	.	.	.	.	.	.	.	.	.	.	.	.	.	.	192.11	snp	FAO=28	FDP=37	FR=.	FRO=9	FSAF=28	FSAR=0	FSRF=9	FSRR=0	FWDB=0.0155572	FXX=0	LEN=1	MLLD=42.8189	PB=0.5	PBP=1	QD=20.7684	RBI=0.0155572
chr4	82013671	82013672	AA	GG	0.72973	27	37	3	intronic	PRKG2	.	.	.	.	.	.	.	.	.	.	.	.	.	.	.	.	.	.	.	.	.	192.34	mnp	FAO=28	FDP=37	FR=.	FRO=9	FSAF=28	FSAR=0	FSRF=9	FSRR=0	FWDB=0.0799243	FXX=0	LEN=2	MLLD=80.6492	PB=0.5	PBP=1	QD=20.7936	RBI=0.0799243
chr4	89711734	89711734	T	A	#VALUE!	8;9	47	2;1	intronic	FAM13A	.	.	.	.	.	.	.	.	.	.	.	.	.	.	.	.	.	.	.	.	.	381.02	snp;ins	FAO=8,39	FDP=47	FR=.	FRO=0	FSAF=4,28	FSAR=4,11	FSRF=0	FSRR=0	FWDB=0.165362,0.507859	FXX=0	LEN=1,1	MLLD=11.9883,16.6534	PB=0.5,0.5	PBP=1,1	QD=32.4274	RBI=0.208555,0.59277
chr4	89711734	89711734	-	A	#VALUE!	8;9	47	2;1	intronic	FAM13A	.	.	.	.	.	.	.	.	.	.	.	.	.	.	.	.	.	.	.	.	.	381.02	snp;ins	FAO=8,39	FDP=47	FR=.	FRO=0	FSAF=4,28	FSAR=4,11	FSRF=0	FSRR=0	FWDB=0.165362,0.507859	FXX=0	LEN=1,1	MLLD=11.9883,16.6534	PB=0.5,0.5	PBP=1,1	QD=32.4274	RBI=0.208555,0.59277
chr4	108931039	108931039	T	C	0.994681	187	188	2	exonic	HADH	.	nonsynonymous SNV	HADH:NM_001184705:exon2:c.T257C:p.L86P,HADH:NM_005327:exon2:c.T257C:p.L86P	rs4956145	CLINSIG=non-pathogenic;CLNDBN=not_specified;CLNREVSTAT=no_assertion_criteria_provided;CLNACC=RCV000153344.2;CLNDSDB=MedGen;CLNDSDBID=CN169374	.	0.9237	.	0.98	.	.	1	T	0	B	0	N	0.001	P	-1.07	T	1795.21	snp	FAO=190	FDP=190	FR=.	FRO=0	FSAF=93	FSAR=97	FSRF=0	FSRR=0	FWDB=0.178153	FXX=0.0104161	LEN=1	MLLD=55.5777	PB=0.5	PBP=1	QD=37.7939	RBI=0.193536
chr4	120241902	120241902	T	C	0.892857	25	28	1	exonic	FABP2	.	nonsynonymous SNV	FABP2:NM_000134:exon2:c.A163G:p.T55A	rs1799883	CLINSIG=non-pathogenic;CLNDBN=FATTY_ACID-BINDING_PROTEIN\x2c_INTESTINAL\x2c_POLYMORPHISM_OF;CLNREVSTAT=no_assertion_criteria_provided;CLNACC=RCV000017958.1;CLNDSDB=.;CLNDSDBID=.	.	0.7395	.	0.78	.	.	0.06	T	.	.	0.185	N	1	P	2.94	T	206.62	snp	FAO=25	FDP=28	FR=.	FRO=3	FSAF=10	FSAR=15	FSRF=3	FSRR=0	FWDB=0.0661443	FXX=0	LEN=1	MLLD=231.676	PB=0.5	PBP=1	QD=29.5171	RBI=0.0672443
chr4	144801662	144801662	C	T	#VALUE!	250;71	374	2;2	exonic	GYPE	.	nonsynonymous SNV	GYPE:NM_002102:exon2:c.G38A:p.G13E,GYPE:NM_198682:exon2:c.G38A:p.G13E	rs1132785	.	.	.	.	0.62	.	.	1	T	0.003	B	.	.	1	P	4.24	T	2391.27	snp;snp	FAO=250,72	FDP=374	FR=.	FRO=52	FSAF=82,28	FSAR=168,44	FSRF=24	FSRR=28	FWDB=0.0185141,-0.0252324	FXX=0.0026666	LEN=1,1	MLLD=110.355,21.2678	PB=0.5,0.5	PBP=1,1	QD=25.5751	RBI=0.0443985,0.0259781
chr4	152025273	152025273	G	T	0.978261	45	46	2	UTR3	RPS3A	NM_001267699:c.*1240G>T	.	.	rs200758820	.	.	.	.	.	.	.	.	.	.	.	.	.	.	.	.	.	411.1	snp	FAO=45	FDP=46	FR=.	FRO=1	FSAF=45	FSAR=0	FSRF=1	FSRR=0	FWDB=-0.0076424	FXX=0	LEN=1	MLLD=63.5781	PB=1	PBP=0.021	QD=35.7481	RBI=0.0076424
chr4	155410532	155410532	T	C	0.5	4	8	2	exonic	DCHS2	.	nonsynonymous SNV	DCHS2:NM_001142552:exon1:c.A1976G:p.N659S	.	.	.	.	.	.	.	.	0.01	D	0.994	D	.	.	1	N	-0.05	T	22.75	snp	FAO=4	FDP=8	FR=.	FRO=4	FSAF=0	FSAR=4	FSRF=2	FSRR=2	FWDB=-0.0300794	FXX=0	LEN=1	MLLD=107.051	PB=0.5	PBP=1	QD=11.3734	RBI=0.0362942
chr4	156276201	156276201	T	A	0.266667	4	15	5	ncRNA_intronic	LOC102724776	.	.	.	.	.	.	.	.	.	.	.	.	.	.	.	.	.	.	.	.	.	15.21	snp	FAO=4	FDP=15	FR=.	FRO=11	FSAF=4	FSAR=0	FSRF=8	FSRR=3	FWDB=0.00715614	FXX=0	LEN=1	MLLD=280.634	PB=0.5	PBP=1	QD=4.05712	RBI=0.0108462
chr4	170017771	170017771	C	G	0.255521	81	317	1	exonic	SH3RF1	.	nonsynonymous SNV	SH3RF1:NM_020870:exon12:c.G2566C:p.V856L	.	.	.	.	.	.	.	.	0.01	D	0.948	P	0	D	1	D	1.01	T	133.53	snp	FAO=81	FDP=315	FR=.	FRO=234	FSAF=30	FSAR=51	FSRF=87	FSRR=147	FWDB=0.0498461	FXX=0.018691	LEN=1	MLLD=224.572	PB=0.5	PBP=1	QD=1.6956	RBI=0.050067
chr4	174292422	174292422	C	G	0.5	3	6	2	exonic	SAP30	.	nonsynonymous SNV	SAP30:NM_003864:exon1:c.C89G:p.A30G	.	.	.	.	.	.	.	.	0.57	T	0.012	B	0.064	U	0.994	N	.	.	16.29	snp	FAO=3	FDP=7	FR=.	FRO=4	FSAF=3	FSAR=0	FSRF=3	FSRR=1	FWDB=0.0278191	FXX=0	LEN=1	MLLD=89.6091	PB=0.5	PBP=1	QD=9.30912	RBI=0.119952
chr4	177087322	177087322	C	T	1	5	5	1	intronic	WDR17	.	.	.	rs4388031	.	.	0.9827	.	1	.	.	.	.	.	.	.	.	.	.	.	.	38.35	snp	FAO=5	FDP=5	FR=.	FRO=0	FSAF=0	FSAR=5	FSRF=0	FSRR=0	FWDB=0	FXX=0	LEN=1	MLLD=100.602	PB=0.5	PBP=1	QD=30.6765	RBI=0.0697149
chr4	185310266	185310266	G	T	0.233333	42	180	2	intronic	IRF2	.	.	.	.	.	.	.	.	.	.	.	.	.	.	.	.	.	.	.	.	.	62.19	snp	FAO=42	FDP=180	FR=.	FRO=138	FSAF=15	FSAR=27	FSRF=70	FSRR=68	FWDB=-0.0645235	FXX=0	LEN=1	MLLD=65.4719	PB=0.5	PBP=1	QD=1.38201	RBI=0.0667402
chr4	186366381	186366381	-	C	0.188679	20	106	0	UTR3	CCDC110	NM_001145411:c.*274_*275insG,NM_152775:c.*274_*275insG	.	.	.	.	.	.	.	.	.	.	.	.	.	.	.	.	.	.	.	.	485.4	ins	FAO=95	FDP=96	FR=.	FRO=1	FSAF=44	FSAR=51	FSRF=1	FSRR=0	FWDB=0.0102003	FXX=0.0943307	LEN=1	MLLD=203.257	PB=0.5	PBP=1	QD=20.2248	RBI=0.0705806
chr4	187113041	187113041	C	G	0.428571	6	14	3	exonic	CYP4V2	.	nonsynonymous SNV	CYP4V2:NM_207352:exon1:c.C64G:p.L22V	rs1055138	CLINSIG=pathogenic|non-pathogenic|probable-non-pathogenic;CLNDBN=Bietti_crystalline_corneoretinal_dystrophy|not_specified|not_provided;CLNREVSTAT=no_assertion_criteria_provided|criteria_provided\x2c_single_submitter|no_assertion_criteria_provided;CLNACC=RCV000032544.2|RCV000082840.3|RCV000132719.1;CLNDSDB=GeneReviews:MedGen:OMIM|MedGen|MedGen;CLNDSDBID=NBK91457:C1859486:210370|CN169374|CN221809	.	0.4894	.	0.58	.	.	0.56	T	0	B	0.49	N	1	P	-0.18	T	29.7	snp	FAO=6	FDP=14	FR=.	FRO=8	FSAF=0	FSAR=6	FSRF=4	FSRR=4	FWDB=0.00252611	FXX=0	LEN=1	MLLD=52.9761	PB=0.5	PBP=1	QD=8.48608	RBI=0.0416619
chr5	5140632	5140632	T	C	1	6	6	2	exonic	ADAMTS16	.	synonymous SNV	ADAMTS16:NM_139056:exon1:c.T52C:p.L18L	rs270208	.	.	0.5452	.	0.81	.	.	.	.	.	.	.	.	.	.	.	.	49.53	snp	FAO=6	FDP=6	FR=.	FRO=0	FSAF=5	FSAR=1	FSRF=0	FSRR=0	FWDB=0.0727316	FXX=0	LEN=1	MLLD=277.045	PB=0.5	PBP=1	QD=33.022	RBI=0.0755877
chr5	35713007	35713007	T	G	0.978866	1019	1041	1	intronic	SPEF2	.	.	.	rs10073537	.	.	0.7953	.	0.81	.	.	.	.	.	.	.	.	.	.	.	.	3713.76	snp	FAO=396	FDP=396	FR=.	FRO=0	FSAF=171	FSAR=225	FSRF=0	FSRR=0	FWDB=0.00911648	FXX=0.00999975	LEN=1	MLLD=70.2367	PB=0.5	PBP=1	QD=37.5127	RBI=0.139344
chr5	37182902	37182902	G	A	0.666667	12	18	3	exonic	C5orf42	.	nonsynonymous SNV	C5orf42:NM_023073:exon26:c.C5381T:p.P1794L	rs75589774	CLINSIG=probable-non-pathogenic;CLNDBN=not_specified;CLNREVSTAT=no_assertion_criteria_provided;CLNACC=RCV000145368.1;CLNDSDB=MedGen;CLNDSDBID=CN169374	.	0.1094	.	0.16	.	.	1	T	0.383	B	0.076	N	0.998	P	2.28	T	76.42	snp	FAO=12	FDP=18	FR=.	FRO=6	FSAF=8	FSAR=4	FSRF=5	FSRR=1	FWDB=-0.0160974	FXX=0	LEN=1	MLLD=291.028	PB=0.5	PBP=1	QD=16.9813	RBI=0.0192846
chr5	40999900	40999900	T	A	0.28934	57	197	3	intronic	MROH2B	.	.	.	rs1376175	.	.	0.4433	.	0.51	.	.	.	.	.	.	.	.	.	.	.	.	119.41	snp	FAO=57	FDP=197	FR=.	FRO=140	FSAF=5	FSAR=52	FSRF=18	FSRR=122	FWDB=0.0279209	FXX=0	LEN=1	MLLD=58.832	PB=0.5	PBP=1	QD=2.42465	RBI=0.1271
chr5	42799719	42799719	-	TTA	0.765217	88	115	4	intronic	CCDC152	.	.	.	rs28919930	.	.	0.516	.	0.64	.	.	.	.	.	.	.	.	.	.	.	.	321.25	ins	FAO=90	FDP=114	FR=.	FRO=24	FSAF=6	FSAR=84	FSRF=0	FSRR=24	FWDB=0.00864895	FXX=0.0086949	LEN=3	MLLD=418.873	PB=0.5	PBP=1	QD=11.272	RBI=0.0200808
chr5	65364693	65364694	CT	-	0.542857	57	105	4	intronic	ERBB2IP	.	.	.	rs1160930	.	.	.	.	0.39	.	.	.	.	.	.	.	.	.	.	.	.	98.05	del	FAO=57	FDP=105	FR=.	FRO=48	FSAF=28	FSAR=29	FSRF=26	FSRR=22	FWDB=-0.00194102	FXX=0.00943307	LEN=2	MLLD=319.955	PB=0.5	PBP=1	QD=3.73526	RBI=0.00194227
chr5	74433835	74433835	A	C	0.307692	4	13	5	intronic	ANKRD31	.	.	.	rs717587	.	.	.	.	0.28	.	.	.	.	.	.	.	.	.	.	.	.	17.4	snp	FAO=4	FDP=13	FR=.	FRO=9	FSAF=0	FSAR=4	FSRF=0	FSRR=9	FWDB=0	FXX=0	LEN=1	MLLD=366.168	PB=0.5	PBP=1	QD=5.35325	RBI=0.0124937
chr5	74491716	74491718	TCA	-	0.614224	285	464	2	exonic	ANKRD31	.	nonframeshift deletion	ANKRD31:NM_001164443:exon7:c.755_757del:p.252_253del	rs10563854	.	.	0.3606	.	0.89	.	.	.	.	.	.	.	.	.	.	.	.	594.17	del	FAO=256	FDP=396	FR=.	FRO=140	FSAF=126	FSAR=130	FSRF=46	FSRR=94	FWDB=0.012694	FXX=0.00999975	LEN=3	MLLD=328.765	PB=0.5	PBP=1	QD=6.00168	RBI=0.0158064
chr5	77745853	77745853	-	A	#VALUE!	25;6	34	1;1	exonic	SCAMP1	.	unknown	UNKNOWN	rs397998271	.	.	0.9997	.	1	.	.	.	.	.	.	.	.	.	.	.	.	300.51	ins;snp	FAO=33,0	FDP=33	FR=.	FRO=0	FSAF=21,0	FSAR=12,0	FSRF=0	FSRR=0	FWDB=-0.0164869,0.00118675	FXX=0.0571265	LEN=1,1	MLLD=26.6794,265.483	PB=0.5,0.5	PBP=1,1	QD=36.4252	RBI=0.0193464,0.0686725
chr5	80160597	80160600	AATG	-	0.7	7	10	5	intronic	MSH3	.	.	.	rs34486413	.	.	0.5373	.	0.58	.	.	.	.	.	.	.	.	.	.	.	.	28.11	del	FAO=7	FDP=10	FR=.	FRO=3	FSAF=4	FSAR=3	FSRF=1	FSRR=2	FWDB=0.0211094	FXX=0.0908265	LEN=4	MLLD=264.844	PB=0.5	PBP=1	QD=11.245	RBI=0.021488
chr5	86564321	86564321	C	T	0.451613	14	31	1	exonic	RASA1	.	nonsynonymous SNV	RASA1:NM_002890:exon1:c.C53T:p.A18V	.	.	.	.	.	.	.	.	0.19	T	0.006	B	0.003	N	0.999	D	-0.63	T	68.16	snp	FAO=15	FDP=32	FR=.	FRO=17	FSAF=0	FSAR=15	FSRF=1	FSRR=16	FWDB=-0.0301696	FXX=0	LEN=1	MLLD=203.981	PB=0.5	PBP=1	QD=8.51999	RBI=0.0319317
chr5	94784078	94784078	C	T	0.242938	86	354	1	exonic	FAM81B	.	nonsynonymous SNV	FAM81B:NM_152548:exon9:c.C1135T:p.H379Y	rs200218795	.	.	0.0002	.	0.0005	.	.	0.25	T	0.001	B	0.016	N	1	N	1	T	126.01	snp	FAO=86	FDP=354	FR=.	FRO=268	FSAF=63	FSAR=23	FSRF=125	FSRR=143	FWDB=-0.020007	FXX=0	LEN=1	MLLD=227.929	PB=0.5	PBP=1	QD=1.42382	RBI=0.0741394
chr5	108679870	108679870	-	TTAA	0.40625	13	32	5	intronic	PJA2	.	.	.	rs10623655	.	.	.	.	0.96	.	.	.	.	.	.	.	.	.	.	.	.	32.18	ins	FAO=16	FDP=30	FR=.	FRO=14	FSAF=8	FSAR=8	FSRF=7	FSRR=7	FWDB=-0.0278477	FXX=0.0322477	LEN=4	MLLD=288.193	PB=0.5	PBP=1	QD=4.29064	RBI=0.0280876
chr5	118691737	118691737	C	-	#VALUE!	48;133	193	2;2	UTR5	TNFAIP8	NM_001286813:c.-49del-,NM_014350:c.-49del-	.	.	.	.	.	.	.	.	.	.	.	.	.	.	.	.	.	.	.	.	1578.48	del;snp	FAO=40,146	FDP=191	FR=.	FRO=5	FSAF=40,46	FSAR=0,100	FSRF=1	FSRR=4	FWDB=-0.167676,-0.0956612	FXX=0.0103622	LEN=1,1	MLLD=23.6638,40.0289	PB=0.5,0.5	PBP=1,1	QD=33.0571	RBI=0.256043,0.14653
chr5	122729230	122729230	T	A	0.615385	32	52	1	intronic	CEP120	.	.	.	rs17408694	.	.	0.2816	.	0.32	.	.	.	.	.	.	.	.	.	.	.	.	177.63	snp	FAO=32	FDP=52	FR=.	FRO=20	FSAF=15	FSAR=17	FSRF=11	FSRR=9	FWDB=0.054052	FXX=0	LEN=1	MLLD=73.8179	PB=0.5	PBP=1	QD=13.6641	RBI=0.0540575
chr5	140187322	140187322	C	T	0.909091	10	11	2	exonic	PCDHA4	.	nonsynonymous SNV	PCDHA4:NM_018907:exon1:c.C550T:p.P184S,PCDHA4:NM_031500:exon1:c.C550T:p.P184S	rs3822346	.	.	0.5276	.	0.72	.	.	0.73	T	0.002	B	0.22	N	1	P	0.76	T	84.58	snp	FAO=10	FDP=11	FR=.	FRO=1	FSAF=5	FSAR=5	FSRF=0	FSRR=1	FWDB=-0.0570418	FXX=0	LEN=1	MLLD=75.4598	PB=0.5	PBP=1	QD=30.7578	RBI=0.114898
chr5	140558314	140558315	TG	CC	0.268571	94	350	2	exonic	PCDHB8	.	nonframeshift substitution	PCDHB8:NM_019120:exon1:c.699_700CC	.	.	.	.	.	.	.	.	.	.	.	.	.	.	.	.	.	.	168.73	mnp	FAO=94	FDP=347	FR=.	FRO=253	FSAF=39	FSAR=55	FSRF=124	FSRR=129	FWDB=0.00515247	FXX=0.00857118	LEN=2	MLLD=209.127	PB=0.5	PBP=1	QD=1.94503	RBI=0.00586609
chr5	140590308	140590308	C	T	0.666667	4	6	1	exonic	PCDHB12	.	nonsynonymous SNV	PCDHB12:NM_018932:exon1:c.C1829T:p.T610M	.	.	.	.	.	.	.	.	0	D	1	D	.	.	0.862	N	0.66	T	26.85	snp	FAO=4	FDP=6	FR=.	FRO=2	FSAF=1	FSAR=3	FSRF=0	FSRR=2	FWDB=0.0787657	FXX=0.142653	LEN=1	MLLD=96.3654	PB=0.5	PBP=1	QD=17.9013	RBI=0.082983
chr5	140710299	140710299	G	T	0.445652	82	184	1	exonic	PCDHGA1	.	synonymous SNV	PCDHGA1:NM_018912:exon1:c.G48T:p.L16L,PCDHGA1:NM_031993:exon1:c.G48T:p.L16L	.	.	.	.	.	.	.	.	.	.	.	.	.	.	.	.	.	.	319.72	snp	FAO=84	FDP=186	FR=.	FRO=102	FSAF=49	FSAR=35	FSRF=73	FSRR=29	FWDB=0.00816026	FXX=0	LEN=1	MLLD=161.912	PB=0.5	PBP=1	QD=6.87558	RBI=0.02695
chr5	140957189	140957189	-	AT	0.578125	74	128	3	intronic	DIAPH1	.	.	.	rs143356915	.	.	0.1553	.	0.21	.	.	.	.	.	.	.	.	.	.	.	.	154.28	ins	FAO=75	FDP=126	FR=.	FRO=51	FSAF=36	FSAR=39	FSRF=30	FSRR=21	FWDB=0.0240016	FXX=0.0156238	LEN=2	MLLD=161.478	PB=0.5	PBP=1	QD=4.89773	RBI=0.0243341
chr5	155771485	155771485	C	A	0.222222	98	441	2	intronic	SGCD	.	.	.	.	.	.	.	.	.	.	.	.	.	.	.	.	.	.	.	.	.	101.83	snp	FAO=87	FDP=397	FR=.	FRO=310	FSAF=51	FSAR=36	FSRF=158	FSRR=152	FWDB=0.0184807	FXX=0.00749981	LEN=1	MLLD=175.24	PB=0.5	PBP=1	QD=1.02598	RBI=0.0521125
chr5	167858463	167858470	CTGGCTGG	-	0.736111	106	144	0	intronic	WWC1	.	.	.	rs11279828	.	.	.	.	0.97	.	.	.	.	.	.	.	.	.	.	.	.	50	del	.	.	.	.	.	.	.	.	.	.	LEN=8	.	.	.	.	.
chr5	167881032	167881032	A	T	0.27027	10	37	1	exonic	WWC1	.	nonsynonymous SNV	WWC1:NM_001161661:exon18:c.A2585T:p.E862V,WWC1:NM_001161662:exon18:c.A2585T:p.E862V,WWC1:NM_015238:exon18:c.A2585T:p.E862V	rs28421695	.	.	.	.	.	.	.	0.11	T	0.007	B	0.077	N	0.742	D	0.46	T	26.1	snp	FAO=10	FDP=39	FR=.	FRO=29	FSAF=10	FSAR=0	FSRF=23	FSRR=6	FWDB=0.0592032	FXX=0.0714116	LEN=1	MLLD=54.2206	PB=0.5	PBP=1	QD=2.67652	RBI=0.0618801
chr5	170863160	170863160	G	A	0.465686	95	204	3	exonic	FGF18	.	nonsynonymous SNV	FGF18:NM_003862:exon3:c.G133A:p.D45N	.	.	.	.	.	.	.	.	0.02	D	1	D	0	D	1	D	-2.32	D	382.31	snp	FAO=96	FDP=204	FR=.	FRO=108	FSAF=41	FSAR=55	FSRF=47	FSRR=61	FWDB=0.00686329	FXX=0	LEN=1	MLLD=40.2216	PB=0.5	PBP=1	QD=7.49638	RBI=0.0744969
chr5	176069831	176069831	G	A	1	5	5	1	intronic	EIF4E1B	.	.	.	rs901740	.	.	0.9996	.	1	.	.	.	.	.	.	.	.	.	.	.	.	38.35	snp	FAO=5	FDP=5	FR=.	FRO=0	FSAF=1	FSAR=4	FSRF=0	FSRR=0	FWDB=-0.0536846	FXX=0	LEN=1	MLLD=65.3854	PB=0.5	PBP=1	QD=30.6764	RBI=0.0541075
chr5	176477864	176477864	A	G	0.168317	34	202	4	exonic	ZNF346	.	synonymous SNV	ZNF346:NM_012279:exon5:c.A630G:p.R210R	.	.	.	.	.	.	.	.	.	.	.	.	.	.	.	.	.	.	23.52	snp	FAO=34	FDP=204	FR=.	FRO=170	FSAF=14	FSAR=20	FSRF=58	FSRR=112	FWDB=-0.00299192	FXX=0	LEN=1	MLLD=55.4746	PB=0.5	PBP=1	QD=0.461122	RBI=0.0106904
chr5	178416288	178416288	G	A	0.613636	81	132	1	exonic	GRM6	.	synonymous SNV	GRM6:NM_000843:exon5:c.C1131T:p.D377D	rs2071246	CLINSIG=untested;CLNDBN=not_provided;CLNREVSTAT=no_assertion_provided;CLNACC=RCV000086022.1;CLNDSDB=MedGen;CLNDSDBID=CN221809	.	0.7319	.	0.79	.	.	.	.	.	.	.	.	.	.	.	.	446.71	snp	FAO=82	FDP=132	FR=.	FRO=50	FSAF=31	FSAR=51	FSRF=13	FSRR=37	FWDB=0.016418	FXX=0.00751823	LEN=1	MLLD=153.394	PB=0.5	PBP=1	QD=13.5368	RBI=0.025925
chr5	178421770	178421770	T	G	1	5	5	1	exonic	GRM6	.	nonsynonymous SNV	GRM6:NM_000843:exon1:c.A176C:p.Q59P	rs2645329	CLINSIG=non-pathogenic|untested;CLNDBN=not_specified|not_provided;CLNREVSTAT=criteria_provided\x2c_single_submitter|no_assertion_provided;CLNACC=RCV000079324.3|RCV000086034.1;CLNDSDB=MedGen|MedGen;CLNDSDBID=CN169374|CN221809	.	0.652	.	0.65	.	.	0.63	T	0	B	.	.	1	P	-0.62	T	38.35	snp	FAO=5	FDP=5	FR=.	FRO=0	FSAF=2	FSAR=3	FSRF=0	FSRR=0	FWDB=0.0697543	FXX=0	LEN=1	MLLD=118.333	PB=0.5	PBP=1	QD=30.6765	RBI=0.0806899
chr5	178581941	178581941	G	A	0.227273	15	66	2	intronic	ADAMTS2	.	.	.	.	.	.	.	.	.	.	.	.	.	.	.	.	.	.	.	.	.	27.7	snp	FAO=15	FDP=65	FR=.	FRO=50	FSAF=4	FSAR=11	FSRF=15	FSRR=35	FWDB=-0.0588103	FXX=0.0151492	LEN=1	MLLD=101.249	PB=0.5	PBP=1	QD=1.70459	RBI=0.0613026
chr5	179048449	179048449	T	G	0.415385	54	130	1	intronic	HNRNPH1	.	.	.	rs4535419	.	.	0.4387	.	0.46	.	.	.	.	.	.	.	.	.	.	.	.	309.24	snp	FAO=74	FDP=150	FR=.	FRO=76	FSAF=25	FSAR=49	FSRF=40	FSRR=36	FWDB=0.0506956	FXX=0	LEN=1	MLLD=71.1628	PB=0.5	PBP=1	QD=8.2464	RBI=0.0506959
chr6	1611747	1611747	G	A	0.363636	4	11	2	exonic	FOXC1	.	nonsynonymous SNV	FOXC1:NM_001453:exon1:c.G1067A:p.G356D	.	.	.	.	.	.	.	.	0.3	T	0.689	P	0.547	U	0.992	D	-3.13	D	19.9	snp	FAO=4	FDP=11	FR=.	FRO=7	FSAF=1	FSAR=3	FSRF=3	FSRR=4	FWDB=-0.0739993	FXX=0	LEN=1	MLLD=68.0434	PB=0.5	PBP=1	QD=7.23538	RBI=0.0845658
chr6	10877545	10877545	T	A	0.177807	133	748	1	exonic	GCM2	.	synonymous SNV	GCM2:NM_004752:exon2:c.A171T:p.A57A	.	.	.	.	.	.	.	.	.	.	.	.	.	.	.	.	.	.	38.81	snp	FAO=67	FDP=400	FR=.	FRO=333	FSAF=28	FSAR=39	FSRF=140	FSRR=193	FWDB=0.00440321	FXX=0	LEN=1	MLLD=197.13	PB=0.5	PBP=1	QD=0.388124	RBI=0.00475618
chr6	25769510	25769510	A	T	#VALUE!	17;2	19	1;1	intronic	SLC17A4	.	.	.	.	.	.	.	.	.	.	.	.	.	.	.	.	.	.	.	.	.	178.67	snp;snp	FAO=17,2	FDP=19	FR=.	FRO=0	FSAF=3,1	FSAR=14,1	FSRF=0	FSRR=0	FWDB=0.0210163,0.00787996	FXX=0	LEN=1,1	MLLD=65.9416,184.211	PB=0.5,0.5	PBP=1,1	QD=37.6155	RBI=0.0376995,0.0090789
chr6	30529605	30529605	C	T	0.576531	113	196	1	intronic	PRR3	.	.	.	rs114406793	.	.	0.0135	.	0.041	.	.	.	.	.	.	.	.	.	.	.	.	1766.4	snp	FAO=182	FDP=182	FR=.,HEALED	FRO=0	FSAF=93	FSAR=89	FSRF=0	FSRR=0	FWDB=0.127611	FXX=0.0666633	LEN=1	MLLD=206.116	PB=0.5	PBP=1	QD=38.8219	RBI=0.12931
chr6	31238930	31238930	A	C	0.240122	79	329	1	exonic	HLA-C	.	nonsynonymous SNV	HLA-C:NM_001243042:exon3:c.T539G:p.L180R,HLA-C:NM_002117:exon3:c.T539G:p.L180R	rs79636386	.	.	.	.	0.39	.	.	0.54	T	0.035	B	0	N	1	P	9.43	T	107.62	snp	FAO=79	FDP=338	FR=.	FRO=259	FSAF=52	FSAR=27	FSRF=114	FSRR=145	FWDB=-0.0371944	FXX=0	LEN=1	MLLD=132.085	PB=0.5	PBP=1	QD=1.27361	RBI=0.077184
chr6	31238983	31238984	GG	CT	#VALUE!	246;36	285	2;2	exonic	HLA-C	.	nonframeshift substitution	HLA-C:NM_001243042:exon3:c.485_486AG,HLA-C:NM_002117:exon3:c.485_486AG	.	.	.	.	.	0.011	.	.	.	.	.	.	.	.	.	.	.	.	2569.06	snp;mnp	FAO=246,36	FDP=282	FR=.	FRO=0	FSAF=103,9	FSAR=143,27	FSRF=0	FSRR=0	FWDB=-0.0565834,-0.0098089	FXX=0.0105259	LEN=1,2	MLLD=54.8457,85.8128	PB=0.5,0.5	PBP=1,1	QD=36.4405	RBI=0.0623716,0.0203465
chr6	31322221	31322224	GCCA	-	#VALUE!	11;9	33	1;1	intronic	HLA-B	.	.	.	rs200450928	.	.	.	.	0.35	.	.	.	.	.	.	.	.	.	.	.	.	258.1	del;snp	FAO=11,19	FDP=30	FR=.	FRO=0	FSAF=0,0	FSAR=11,19	FSRF=0	FSRR=0	FWDB=0,0	FXX=0.0908816	LEN=4,1	MLLD=200.484,219.512	PB=0.5,0.5	PBP=1,1	QD=34.413	RBI=0.0146602,0.0025215
chr6	31324497	31324497	T	G	#VALUE!	15;2	18	2;2	exonic	HLA-B	.	nonsynonymous SNV	HLA-B:NM_005514:exon2:c.A311C:p.N104T	rs1131223	.	.	0.032	.	0.09	.	.	1	T	0.001	B	0.682	N	1	N	5.97	T	156.71	snp;snp	FAO=15,3	FDP=19	FR=.	FRO=1	FSAF=15,3	FSAR=0,0	FSRF=1	FSRR=0	FWDB=-0.0370745,-0.0227437	FXX=0	LEN=1,1	MLLD=40.4123,34.9189	PB=0.5,0.5	PBP=1,1	QD=32.9914	RBI=0.0370745,0.0227437
chr6	31828239	31828239	C	T	0.15859	108	681	1	exonic	NEU1	.	nonsynonymous SNV	NEU1:NM_000434:exon4:c.G775A:p.D259N	.	.	.	.	.	.	.	.	0.22	T	0.934	P	0	D	1	D	-2.56	D	20.42	snp	FAO=58	FDP=400	FR=.	FRO=342	FSAF=30	FSAR=28	FSRF=145	FSRR=197	FWDB=0.0115055	FXX=0	LEN=1	MLLD=65.0294	PB=0.5	PBP=1	QD=0.204159	RBI=0.0189067
chr6	31865352	31865352	G	A	0.875	7	8	1	intronic	EHMT2	.	.	.	rs144725072	.	.	.	.	0.023	.	.	.	.	.	.	.	.	.	.	.	.	56.3	snp	FAO=7	FDP=8	FR=.	FRO=1	FSAF=7	FSAR=0	FSRF=1	FSRR=0	FWDB=-0.0193113	FXX=0	LEN=1	MLLD=269.53	PB=0.5	PBP=1	QD=28.1499	RBI=0.0193113
chr6	31978624	31978624	A	G	0.666667	62	93	2	ncRNA_intronic	TNXA	.	.	.	rs57544391	.	.	.	.	0.21	.	.	.	.	.	.	.	.	.	.	.	.	826.91	snp	FAO=87	FDP=92	FR=.,HEALED	FRO=1	FSAF=39	FSAR=48	FSRF=1	FSRR=0	FWDB=0.0512207	FXX=0.0107515	LEN=1	MLLD=41.1857	PB=0.5	PBP=1	QD=35.9525	RBI=0.206213
chr6	33281641	33281641	C	G	0.333333	3	9	2	exonic	TAPBP	.	nonsynonymous SNV	TAPBP:NM_003190:exon2:c.G38C:p.G13A,TAPBP:NM_172208:exon2:c.G38C:p.G13A,TAPBP:NM_172209:exon2:c.G38C:p.G13A	.	.	.	.	.	.	.	.	0.47	T	0.015	B	0.087	N	0.982	N	1.58	T	15.35	snp	FAO=3	FDP=9	FR=.	FRO=6	FSAF=0	FSAR=3	FSRF=3	FSRR=3	FWDB=0.0225106	FXX=0	LEN=1	MLLD=37.6322	PB=0.5	PBP=1	QD=6.82381	RBI=0.0311971
chr6	34392945	34392945	C	T	0.251748	36	143	3	exonic	RPS10,RPS10-NUDT3	.	synonymous SNV	RPS10:NM_001014:exon2:c.G54A:p.E18E,RPS10-NUDT3:NM_001202470:exon2:c.G54A:p.E18E,RPS10:NM_001203245:exon2:c.G54A:p.E18E,RPS10:NM_001204091:exon2:c.G54A:p.E18E	.	.	.	.	.	.	.	.	.	.	.	.	.	.	.	.	.	.	62.89	snp	FAO=36	FDP=143	FR=.	FRO=107	FSAF=7	FSAR=29	FSRF=33	FSRR=74	FWDB=0.00370754	FXX=0	LEN=1	MLLD=52.1131	PB=0.5	PBP=1	QD=1.75909	RBI=0.0307195
chr6	38840689	38840689	C	T	0.195122	32	164	1	exonic	DNAH8	.	synonymous SNV	DNAH8:NM_001206927:exon51:c.C7245T:p.N2415N	rs139991814	.	.	0.0001	.	0.001	.	.	.	.	.	.	.	.	.	.	.	.	34.11	snp	FAO=32	FDP=164	FR=.	FRO=132	FSAF=11	FSAR=21	FSRF=67	FSRR=65	FWDB=-0.089721	FXX=0	LEN=1	MLLD=60.3747	PB=0.5	PBP=1	QD=0.831928	RBI=0.122369
chr6	42176697	42176697	A	T	0.263158	5	19	3	intronic	MRPS10	.	.	.	.	.	.	.	.	.	.	.	.	.	.	.	.	.	.	.	.	.	16.77	snp	FAO=5	FDP=19	FR=.	FRO=14	FSAF=0	FSAR=5	FSRF=6	FSRR=8	FWDB=-0.0389594	FXX=0	LEN=1	MLLD=351.975	PB=0.5	PBP=1	QD=3.52954	RBI=0.0391026
chr6	42210936	42210936	-	G	0.905882	77	85	4	intronic	TRERF1	.	.	.	rs3830886	.	.	0.1706	.	0.27	.	.	.	.	.	.	.	.	.	.	.	.	456.34	ins	FAO=85	FDP=85	FR=.	FRO=0	FSAF=38	FSAR=47	FSRF=0	FSRR=0	FWDB=-0.169732	FXX=0	LEN=1	MLLD=19.6519	PB=0.5	PBP=1	QD=21.4747	RBI=0.211886
chr6	74155346	74155346	G	T	1	6	6	2	exonic	MB21D1	.	nonsynonymous SNV	MB21D1:NM_138441:exon2:c.C782A:p.P261H	rs610913	.	.	0.6213	.	0.64	.	.	0.01	D	1	D	0.001	D	0.481	P	3.18	T	49.53	snp	FAO=6	FDP=6	FR=.	FRO=0	FSAF=3	FSAR=3	FSRF=0	FSRR=0	FWDB=-0.0952415	FXX=0	LEN=1	MLLD=194.518	PB=0.5	PBP=1	QD=33.0219	RBI=0.0955452
chr6	82461776	82461776	C	T	0.4	4	10	2	exonic	FAM46A	.	nonsynonymous SNV	FAM46A:NM_017633:exon2:c.G83A:p.G28D	.	.	.	.	.	.	.	.	.	.	0	B	0	N	1	N	1.72	T	19.84	snp	FAO=4	FDP=11	FR=.	FRO=7	FSAF=0	FSAR=4	FSRF=0	FSRR=7	FWDB=0	FXX=0	LEN=1	MLLD=32.9352	PB=0.5	PBP=1	QD=7.21366	RBI=0.0222949
chr6	90398197	90398197	T	C	0.980159	247	252	1	ncRNA_exonic	LOC101929057	.	.	.	rs769033	.	.	.	.	1	.	.	.	.	.	.	.	.	.	.	.	.	2329.63	snp	FAO=252	FDP=252	FR=.	FRO=0	FSAF=164	FSAR=88	FSRF=0	FSRR=0	FWDB=0.061997	FXX=0	LEN=1	MLLD=60.5509	PB=0.5	PBP=1	QD=36.9782	RBI=0.239445
chr6	109894773	109894773	T	A	0.977778	176	180	1	exonic	AK9	.	nonsynonymous SNV	AK9:NM_001145128:exon21:c.A2216T:p.D739V	rs12175588	.	.	0.236	.	0.37	.	.	.	.	0	B	.	.	1	P	-0.13	T	1773.58	snp	FAO=194	FDP=194	FR=.	FRO=0	FSAF=79	FSAR=115	FSRF=0	FSRR=0	FWDB=0.222271	FXX=0	LEN=1	MLLD=184.416	PB=0.5	PBP=1	QD=36.5686	RBI=0.222843
chr6	111539988	111539988	C	T	0.232432	43	185	1	intronic	SLC16A10	.	.	.	.	.	.	.	.	0	.	.	.	.	.	.	.	.	.	.	.	.	62.85	snp	FAO=43	FDP=185	FR=.	FRO=142	FSAF=35	FSAR=8	FSRF=87	FSRR=55	FWDB=-0.013892	FXX=0	LEN=1	MLLD=74.2231	PB=0.5	PBP=1	QD=1.35884	RBI=0.0463276
chr6	117244374	117244374	T	C	0.896552	78	87	1	exonic	RFX6	.	synonymous SNV	RFX6:NM_173560:exon14:c.T1542C:p.N514N	rs7770158	CLINSIG=probable-non-pathogenic;CLNDBN=not_specified;CLNREVSTAT=no_assertion_criteria_provided;CLNACC=RCV000118180.2;CLNDSDB=MedGen;CLNDSDBID=CN169374	.	0.1777	.	0.47	.	.	.	.	.	.	.	.	.	.	.	.	708.31	snp	FAO=87	FDP=87	FR=.	FRO=0	FSAF=38	FSAR=49	FSRF=0	FSRR=0	FWDB=0.162176	FXX=0	LEN=1	MLLD=225.349	PB=0.5	PBP=1	QD=32.5659	RBI=0.164985
chr6	159006352	159006352	A	G	0.266667	4	15	2	exonic	TMEM181	.	synonymous SNV	TMEM181:NM_020823:exon5:c.A687G:p.T229T	.	.	.	.	.	0.0001	.	.	.	.	.	.	.	.	.	.	.	.	15.21	snp	FAO=4	FDP=15	FR=.	FRO=11	FSAF=4	FSAR=0	FSRF=7	FSRR=4	FWDB=0.0046111	FXX=0	LEN=1	MLLD=341.52	PB=0.5	PBP=1	QD=4.05713	RBI=0.0048302
chr6	161085295	161085295	A	G	0.571429	4	7	1	intronic	LPA	.	.	.	rs1853021	.	.	0.7255	.	0.91	.	.	.	.	.	.	.	.	.	.	.	.	59.97	snp	FAO=7	FDP=7	FR=.,HEALED	FRO=0	FSAF=7	FSAR=0	FSRF=0	FSRR=0	FWDB=0.0157634	FXX=0	LEN=1	MLLD=77.1783	PB=0.5	PBP=1	QD=34.2659	RBI=0.0157634
chr6	161509003	161509003	T	A	0.953757	165	173	1	intronic	MAP3K4	.	.	.	rs9355332	.	.	0.8743	.	1	.	.	.	.	.	.	.	.	.	.	.	.	1559.37	snp	FAO=173	FDP=173	FR=.	FRO=0	FSAF=67	FSAR=106	FSRF=0	FSRR=0	FWDB=0.204487	FXX=0	LEN=1	MLLD=239.327	PB=0.5	PBP=1	QD=36.0547	RBI=0.204705
chr6	170597627	170597627	C	T	0.143382	39	272	3	intronic	DLL1	.	.	.	.	.	.	.	.	.	.	.	.	.	.	.	.	.	.	.	.	.	15.36	snp	FAO=39	FDP=272	FR=.	FRO=233	FSAF=23	FSAR=16	FSRF=130	FSRR=103	FWDB=0.0025453	FXX=0	LEN=1	MLLD=44.1154	PB=0.5	PBP=1	QD=0.225947	RBI=0.0962079
chr6	170871046	170871046	A	G	0.333333	2	6	2	exonic	TBP	.	synonymous SNV	TBP:NM_001172085:exon2:c.A162G:p.Q54Q,TBP:NM_003194:exon3:c.A222G:p.Q74Q	rs62430309	.	.	.	.	0.0004	.	.	.	.	.	.	.	.	.	.	.	.	17.75	snp	FAO=3	FDP=6	FR=.	FRO=3	FSAF=3	FSAR=0	FSRF=3	FSRR=0	FWDB=-0.0668397	FXX=0.142653	LEN=1	MLLD=52.6686	PB=0.5	PBP=1	QD=11.8339	RBI=0.0668397
chr7	1015273	1015273	G	C	0.666667	8	12	2	upstream	COX19	.	.	.	.	.	.	.	.	.	.	.	.	.	.	.	.	.	.	.	.	.	66.37	snp	FAO=10	FDP=13	FR=.	FRO=3	FSAF=1	FSAR=9	FSRF=2	FSRR=1	FWDB=0.0114487	FXX=0	LEN=1	MLLD=38.7975	PB=0.7	PBP=0.181	QD=20.4217	RBI=0.15044
chr7	1097407	1097407	G	C	0.241379	7	29	2	exonic	GPR146	.	nonsynonymous SNV	GPR146:NM_001303473:exon2:c.G256C:p.G86R,GPR146:NM_138445:exon2:c.G256C:p.G86R,GPR146:NM_001303474:exon3:c.G256C:p.G86R	.	.	.	.	.	.	.	.	0.07	T	0.968	D	0	D	1	D	-0.59	T	15.65	snp	FAO=7	FDP=29	FR=.	FRO=22	FSAF=0	FSAR=7	FSRF=9	FSRR=13	FWDB=-0.128778	FXX=0	LEN=1	MLLD=39.1819	PB=0.5	PBP=1	QD=2.15843	RBI=0.129225
chr7	1097409	1097409	C	G	0.241379	7	29	6	exonic	GPR146	.	synonymous SNV	GPR146:NM_001303473:exon2:c.C258G:p.G86G,GPR146:NM_138445:exon2:c.C258G:p.G86G,GPR146:NM_001303474:exon3:c.C258G:p.G86G	.	.	.	.	.	.	.	.	.	.	.	.	.	.	.	.	.	.	20.05	snp	FAO=7	FDP=29	FR=.,HEALED	FRO=21	FSAF=0	FSAR=7	FSRF=9	FSRR=12	FWDB=-0.0790495	FXX=0	LEN=1	MLLD=27.8067	PB=0.5	PBP=1	QD=2.76602	RBI=0.0791538
chr7	1538539	1538539	A	C	#VALUE!	2;5	8	1;1	intronic	INTS1	.	.	.	.	.	.	.	.	.	.	.	.	.	.	.	.	.	.	.	.	.	54.62	snp;snp	FAO=2,5	FDP=8	FR=.	FRO=1	FSAF=1,1	FSAR=1,4	FSRF=0	FSRR=1	FWDB=0.0507827,0.0584225	FXX=0	LEN=1,1	MLLD=72.1697,92.1168	PB=0.5,0.5	PBP=1,1	QD=27.3089	RBI=0.138516,0.101084
chr7	1538595	1538595	C	A	0.375	3	8	7	intronic	INTS1	.	.	.	rs2289034	.	.	.	.	1	.	.	.	.	.	.	.	.	.	.	.	.	68.14	snp	FAO=8	FDP=9	FR=.	FRO=1	FSAF=0	FSAR=8	FSRF=1	FSRR=0	FWDB=0.214051	FXX=0	LEN=1	MLLD=71.0559	PB=0.5	PBP=1	QD=30.2844	RBI=0.2157
chr7	2641070	2641070	T	C	0.269231	14	52	11	intronic	IQCE	.	.	.	.	.	.	.	.	0.0004	.	.	.	.	.	.	.	.	.	.	.	.	38.42	snp	FAO=15	FDP=52	FR=.	FRO=37	FSAF=11	FSAR=4	FSRF=11	FSRR=26	FWDB=0.0943356	FXX=0	LEN=1	MLLD=29.5108	PB=0.5	PBP=1	QD=2.95511	RBI=0.143942
chr7	5965334	5965334	C	T	0.444444	4	9	2	UTR3	CCZ1	NM_015622:c.*16C>T	.	.	rs5846	.	.	.	.	0.49	.	.	.	.	.	.	.	.	.	.	.	.	22.3	snp	FAO=4	FDP=9	FR=.	FRO=5	FSAF=0	FSAR=4	FSRF=0	FSRR=5	FWDB=0	FXX=0	LEN=1	MLLD=242.311	PB=0.5	PBP=1	QD=9.91249	RBI=0.0279478
chr7	11632972	11632972	G	A	0.179487	35	195	1	exonic	THSD7A	.	stopgain	THSD7A:NM_015204:exon3:c.C1180T:p.Q394X	.	.	.	.	.	.	.	.	0.77	T	.	.	0	D	1	A	.	.	30.2	snp	FAO=35	FDP=194	FR=.	FRO=159	FSAF=18	FSAR=17	FSRF=78	FSRR=81	FWDB=-0.0353963	FXX=0.0251244	LEN=1	MLLD=196.015	PB=0.5	PBP=1	QD=0.622587	RBI=0.0387116
chr7	16460893	16460893	T	G	0.238095	5	21	1	exonic	ISPD	.	nonsynonymous SNV	ISPD:NM_001101417:exon1:c.A55C:p.S19R,ISPD:NM_001101426:exon1:c.A55C:p.S19R	rs7782939	CLINSIG=non-pathogenic;CLNDBN=not_specified;CLNREVSTAT=criteria_provided\x2c_multiple_submitters\x2c_no_conflicts;CLNACC=RCV000117289.1;CLNDSDB=MedGen;CLNDSDBID=CN169374	.	.	.	0.38	.	.	0.32	T	0	B	0.973	N	1	P	-2.02	D	15.08	snp	FAO=5	FDP=21	FR=.	FRO=16	FSAF=2	FSAR=3	FSRF=6	FSRR=10	FWDB=0.0954322	FXX=0	LEN=1	MLLD=72.2077	PB=0.5	PBP=1	QD=2.87321	RBI=0.0991509
chr7	20444526	20444526	-	T	0.167364	40	239	5	intronic	ITGB8	.	.	.	.	.	.	.	.	.	.	.	.	.	.	.	.	.	.	.	.	.	922.85	ins	FAO=221	FDP=221	FR=.	FRO=0	FSAF=101	FSAR=120	FSRF=0	FSRR=0	FWDB=-0.0377151	FXX=0.0753107	LEN=1	MLLD=15.8599	PB=0.5	PBP=1	QD=16.7032	RBI=0.14375
chr7	27149952	27149952	T	A	0.25	3	12	1	exonic	HOXA3	.	nonsynonymous SNV	HOXA3:NM_030661:exon2:c.A308T:p.Q103L,HOXA3:NM_153631:exon3:c.A308T:p.Q103L	.	.	.	.	.	.	.	.	0.32	T	0	B	0.016	N	0.874	N	3.33	T	16.5	snp	FAO=3	FDP=9	FR=.	FRO=6	FSAF=3	FSAR=0	FSRF=5	FSRR=1	FWDB=0.0115951	FXX=0.249792	LEN=1	MLLD=122.189	PB=0.5	PBP=1	QD=7.33315	RBI=0.0309191
chr7	27169934	27169934	A	G	1	8	8	1	exonic	HOXA4	.	nonsynonymous SNV	HOXA4:NM_002141:exon1:c.T419C:p.L140P	rs10251056	.	.	.	.	1	.	.	0.31	T	0	B	.	.	0	P	-2.23	D	73.84	snp	FAO=8	FDP=8	FR=.	FRO=0	FSAF=3	FSAR=5	FSRF=0	FSRR=0	FWDB=-0.00387173	FXX=0	LEN=1	MLLD=101.841	PB=0.5	PBP=1	QD=36.9199	RBI=0.0416638
chr7	27213780	27213780	G	C	0.6	3	5	1	exonic	HOXA10	.	nonsynonymous SNV	HOXA10:NM_018951:exon1:c.C146G:p.A49G	.	.	.	.	.	.	.	.	0.29	T	0	B	.	.	0.739	D	0.88	T	23.95	snp	FAO=4	FDP=6	FR=.	FRO=2	FSAF=0	FSAR=4	FSRF=0	FSRR=2	FWDB=0	FXX=0	LEN=1	MLLD=135.383	PB=0.75	PBP=0.225	QD=15.9662	RBI=0.0463962
chr7	32535358	32535359	CG	-	#VALUE!	93;110	281	5;5	exonic	AVL9	.	frameshift deletion	AVL9:NM_015060:exon1:c.37_38del:p.R13fs	.	.	.	.	.	.	.	.	.	.	.	.	.	.	.	.	.	.	1925.23	snp;del	FAO=0,252	FDP=252	FR=.	FRO=0	FSAF=0,57	FSAR=0,195	FSRF=0	FSRR=0	FWDB=0.0806262,0.00237505	FXX=0.115785	LEN=1,2	MLLD=7.07826,24.7505	PB=0.5,0.5	PBP=1,1	QD=30.5591	RBI=0.179033,0.201249
chr7	43484256	43484256	C	G	0.592593	16	27	2	exonic	HECW1	.	nonsynonymous SNV	HECW1:NM_001287059:exon10:c.C1485G:p.S495R,HECW1:NM_015052:exon11:c.C1485G:p.S495R	.	.	.	.	.	.	.	.	0.52	T	0.055	B	0.869	N	1	N	1.54	T	99.88	snp	FAO=23	FDP=33	FR=.	FRO=10	FSAF=5	FSAR=18	FSRF=6	FSRR=4	FWDB=0.0310025	FXX=0	LEN=1	MLLD=46.0463	PB=0.5	PBP=1	QD=12.1069	RBI=0.0343941
chr7	43484259	43484259	G	C	0.193548	6	31	3	exonic	HECW1	.	synonymous SNV	HECW1:NM_001287059:exon10:c.G1488C:p.R496R,HECW1:NM_015052:exon11:c.G1488C:p.R496R	.	.	.	.	.	.	.	.	.	.	.	.	.	.	.	.	.	.	15.8	snp	FAO=7	FDP=33	FR=.	FRO=26	FSAF=5	FSAR=2	FSRF=6	FSRR=20	FWDB=0.0532453	FXX=0	LEN=1	MLLD=110.015	PB=0.5	PBP=1	QD=1.91566	RBI=0.069934
chr7	43484267	43484267	G	-	#VALUE!	3;19	28	3;3	exonic	HECW1	.	frameshift deletion	HECW1:NM_001287059:exon10:c.1496delG:p.R499fs,HECW1:NM_015052:exon11:c.1496delG:p.R499fs	.	.	.	.	.	.	.	.	.	.	.	.	.	.	.	.	.	.	259.86	snp;del	FAO=3,28	FDP=31	FR=.	FRO=0	FSAF=0,9	FSAR=3,19	FSRF=0	FSRR=0	FWDB=0.317876,0.150734	FXX=0.0312402	LEN=1,1	MLLD=8.40459,23.2244	PB=0.5,0.5	PBP=1,1	QD=33.5306	RBI=0.34698,0.183014
chr7	44149798	44149799	CT	TC	0.278261	64	230	5	intronic	AEBP1	.	.	.	.	.	.	.	.	.	.	.	.	.	.	.	.	.	.	.	.	.	165.41	mnp	FAO=71	FDP=224	FR=.	FRO=153	FSAF=69	FSAR=2	FSRF=31	FSRR=122	FWDB=0.0432674	FXX=0.0260858	LEN=2	MLLD=43.1491	PB=0.5	PBP=1	QD=2.95365	RBI=0.0775115
chr7	45143090	45143090	-	GACAGCC	0.333333	47	141	1	intronic	TBRG4	.	.	.	rs59494919	.	.	0.2722	.	0.65	.	.	.	.	.	.	.	.	.	.	.	.	82.74	ins	FAO=48	FDP=89	FR=.	FRO=41	FSAF=3	FSAR=45	FSRF=17	FSRR=24	FWDB=-0.0116917	FXX=0.350339	LEN=7	MLLD=273.072	PB=0.5	PBP=1	QD=3.71848	RBI=0.0119438
chr7	45143093	45143093	-	AGCCCAG	#VALUE!	38;52	135	0;1	intronic	TBRG4	.	.	.	rs3070697	.	.	0.2565	.	0.6	.	.	.	.	.	.	.	.	.	.	.	.	542.68	ins;snp	FAO=43,51	FDP=136	FR=.	FRO=42	FSAF=18,3	FSAR=25,48	FSRF=17	FSRR=25	FWDB=0.0461915,-0.0382155	FXX=0.00729874	LEN=7,1	MLLD=267.69,198.696	PB=0.5,0.5	PBP=1,1	QD=15.9612	RBI=0.0463541,0.0390514
chr7	48081095	48081095	G	T	0.515625	33	64	1	exonic	C7orf57	.	nonsynonymous SNV	C7orf57:NM_001100159:exon3:c.G220T:p.A74S	rs10951942	.	.	0.4282	.	0.49	.	.	0	D	0.989	D	0	D	0	P	0.93	T	151.93	snp	FAO=33	FDP=64	FR=.	FRO=31	FSAF=32	FSAR=1	FSRF=22	FSRR=9	FWDB=-0.0275576	FXX=0	LEN=1	MLLD=94.7654	PB=0.5	PBP=1	QD=9.49576	RBI=0.032501
chr7	51093013	51093013	A	T	1	6	6	1	exonic	COBL	.	synonymous SNV	COBL:NM_015198:exon12:c.T3561A:p.A1187A	rs2240087	.	.	0.9366	.	0.96	.	.	.	.	.	.	.	.	.	.	.	.	49.53	snp	FAO=6	FDP=6	FR=.	FRO=0	FSAF=1	FSAR=5	FSRF=0	FSRR=0	FWDB=-0.0073014	FXX=0	LEN=1	MLLD=101.951	PB=0.5	PBP=1	QD=33.0219	RBI=0.0105924
chr7	57188016	57188016	A	G	0.96	48	50	1	exonic	ZNF479	.	nonsynonymous SNV	ZNF479:NM_033273:exon5:c.T1106C:p.M369T	rs78588121	.	.	0.3304	.	0.54	.	.	1	T	0	B	.	.	1	P	3.26	T	437.74	snp	FAO=48	FDP=50	FR=.	FRO=2	FSAF=9	FSAR=39	FSRF=2	FSRR=0	FWDB=0.0979182	FXX=0	LEN=1	MLLD=229.602	PB=0.5	PBP=1	QD=35.019	RBI=0.102349
chr7	57188526	57188526	T	C	1	9	9	1	exonic	ZNF479	.	nonsynonymous SNV	ZNF479:NM_033273:exon5:c.A596G:p.H199R	rs7805171	.	.	.	.	0.56	.	.	0.15	T	0.004	B	.	.	1	P	2.23	T	86.76	snp	FAO=9	FDP=9	FR=.	FRO=0	FSAF=7	FSAR=2	FSRF=0	FSRR=0	FWDB=0.159518	FXX=0	LEN=1	MLLD=135.319	PB=0.5	PBP=1	QD=38.5593	RBI=0.160786
chr7	73012042	73012042	G	A	0.857143	6	7	1	exonic	MLXIPL	.	nonsynonymous SNV	MLXIPL:NM_032951:exon9:c.C1073T:p.A358V,MLXIPL:NM_032952:exon9:c.C1073T:p.A358V,MLXIPL:NM_032953:exon9:c.C1073T:p.A358V,MLXIPL:NM_032954:exon9:c.C1073T:p.A358V	rs35332062	.	.	0.1058	.	0.13	.	.	1	T	0.218	B	0.882	N	0.982	P	2.53	T	45.01	snp	FAO=6	FDP=7	FR=.	FRO=1	FSAF=2	FSAR=4	FSRF=0	FSRR=1	FWDB=0.169193	FXX=0	LEN=1	MLLD=138.011	PB=0.5	PBP=1	QD=25.72	RBI=0.174238
chr7	75131185	75131185	C	G	0.833333	5	6	1	intronic	SPDYE5	.	.	.	rs58940651	.	.	.	.	1	.	.	.	.	.	.	.	.	.	.	.	.	49.53	snp	FAO=6	FDP=6	FR=.	FRO=0	FSAF=6	FSAR=0	FSRF=0	FSRR=0	FWDB=0.00938011	FXX=0	LEN=1	MLLD=323.301	PB=0.5	PBP=1	QD=33.022	RBI=0.00938011
chr7	75131187	75131187	C	T	0.4	2	5	1	intronic	SPDYE5	.	.	.	rs201862093	.	.	.	.	0.11	.	.	.	.	.	.	.	.	.	.	.	.	16.08	snp	FAO=3	FDP=6	FR=.	FRO=3	FSAF=3	FSAR=0	FSRF=3	FSRR=0	FWDB=-0.00990254	FXX=0	LEN=1	MLLD=301.41	PB=0.5	PBP=1	QD=10.7182	RBI=0.00990254
chr7	75513062	75513062	A	C	#VALUE!	6;41	47	1;1	exonic	RHBDD2	.	synonymous SNV	RHBDD2:NM_001040456:exon3:c.A633C:p.A211A,RHBDD2:NM_001040457:exon4:c.A210C:p.A70A	.	.	.	.	.	.	.	.	0.08	T	.	.	.	.	1	N	.	.	435.25	snp;snp	FAO=6,41	FDP=47	FR=.	FRO=0	FSAF=0,14	FSAR=6,27	FSRF=0	FSRR=0	FWDB=-0.00670159,0.0724811	FXX=0	LEN=1,1	MLLD=91.2168,97.5598	PB=0.5,0.5	PBP=1,1	QD=37.0424	RBI=0.0343351,0.0769052
chr7	94227318	94227318	T	A	0.266667	4	15	2	splicing	SGCE	NM_001099401:exon10:c.1254-2A>T	.	.	.	.	.	.	.	.	.	.	.	.	.	.	.	.	1	N	.	.	15.2	snp	FAO=4	FDP=15	FR=.	FRO=11	FSAF=0	FSAR=4	FSRF=3	FSRR=8	FWDB=-0.0269011	FXX=0	LEN=1	MLLD=41.8273	PB=0.5	PBP=1	QD=4.05456	RBI=0.0312242
chr7	99655449	99655449	G	C	0.16129	20	124	5	exonic	ZSCAN21	.	synonymous SNV	ZSCAN21:NM_145914:exon3:c.G528C:p.G176G	.	.	.	.	.	.	.	.	.	.	.	.	.	.	.	.	.	.	16.16	snp	FAO=21	FDP=132	FR=.	FRO=111	FSAF=3	FSAR=18	FSRF=95	FSRR=16	FWDB=-0.00946214	FXX=0.00751823	LEN=1	MLLD=32.8528	PB=0.5	PBP=1	QD=0.489816	RBI=0.0561689
chr7	100350353	100350353	G	A	0.25	8	32	2	exonic	ZAN	.	unknown	UNKNOWN	.	.	.	.	.	0.0002	.	.	.	.	.	.	.	.	.	.	.	.	19.17	snp	FAO=8	FDP=34	FR=.	FRO=26	FSAF=7	FSAR=1	FSRF=5	FSRR=21	FWDB=-0.0467417	FXX=0	LEN=1	MLLD=120.089	PB=0.5	PBP=1	QD=2.25517	RBI=0.100484
chr7	100818101	100818101	A	G	0.325949	103	316	7	intronic	NAT16	.	.	.	rs733965	.	.	0.6193	.	0.72	.	.	.	.	.	.	.	.	.	.	.	.	87.4	snp	FAO=64	FDP=277	FR=.	FRO=213	FSAF=1	FSAR=63	FSRF=95	FSRR=118	FWDB=0.0164121	FXX=0.123414	LEN=1	MLLD=227.176	PB=0.5	PBP=1	QD=1.26213	RBI=0.0189347
chr7	104730641	104730641	G	A	0.339806	35	103	2	exonic	KMT2E	.	nonsynonymous SNV	KMT2E:NM_018682:exon13:c.G1544A:p.G515E,KMT2E:NM_182931:exon14:c.G1544A:p.G515E	.	.	.	.	.	.	.	.	0.34	T	0.954	P	0	D	1	D	-2.42	D	97.95	snp	FAO=35	FDP=103	FR=.	FRO=68	FSAF=1	FSAR=34	FSRF=35	FSRR=33	FWDB=-0.0868669	FXX=0	LEN=1	MLLD=34.6623	PB=0.5	PBP=1	QD=3.80373	RBI=0.134733
chr7	117023237	117023237	A	G	0.320755	17	53	1	intronic	ASZ1	.	.	.	rs10278953	.	.	.	.	0.31	.	.	.	.	.	.	.	.	.	.	.	.	54.07	snp	FAO=18	FDP=54	FR=.	FRO=36	FSAF=11	FSAR=7	FSRF=21	FSRR=15	FWDB=0.0520488	FXX=0	LEN=1	MLLD=72.6677	PB=0.5	PBP=1	QD=4.00542	RBI=0.0729616
chr7	128133984	128133984	G	A	1	9	9	1	exonic	METTL2B	.	nonsynonymous SNV	METTL2B:NM_018396:exon6:c.G796A:p.V266I	rs2562741	.	.	0.9999	.	1	.	.	1	T	0	B	0.009	N	1	P	2.44	T	86.76	snp	FAO=9	FDP=9	FR=.	FRO=0	FSAF=5	FSAR=4	FSRF=0	FSRR=0	FWDB=0.0171678	FXX=0	LEN=1	MLLD=198.736	PB=0.5	PBP=1	QD=38.5592	RBI=0.0249376
chr7	128517458	128517458	G	C	0.354167	17	48	2	intronic	KCP	.	.	.	.	.	.	.	.	.	.	.	.	.	.	.	.	.	.	.	.	.	55.47	snp	FAO=17	FDP=48	FR=.	FRO=31	FSAF=8	FSAR=9	FSRF=8	FSRR=23	FWDB=0.0115866	FXX=0	LEN=1	MLLD=315.69	PB=0.5	PBP=1	QD=4.62227	RBI=0.0140256
chr7	128587352	128587381	ACTCTGCAGCCGCCCACTCTGCGGCCGCCT	-	0.175879	35	199	0	exonic	IRF5	.	nonframeshift deletion	IRF5:NM_001098627:exon6:c.502_531del:p.168_177del,IRF5:NM_001098629:exon6:c.550_579del:p.184_193del,IRF5:NM_001098630:exon6:c.502_531del:p.168_177del,IRF5:NM_032643:exon6:c.502_531del:p.168_177del	rs199508964	.	ID=COSM329668;OCCURENCE=1(breast),2(urinary_tract),2(ovary),2(endometrium),1(haematopoietic_and_lymphoid_tissue)	0.4858	.	.	.	.	.	.	.	.	.	.	.	.	.	.	50	del	.	.	.	.	.	.	.	.	.	.	LEN=30	.	.	.	.	.
chr7	128587381	128587381	T	C	0.324786	38	117	1	exonic	IRF5	.	synonymous SNV	IRF5:NM_001098627:exon6:c.T531C:p.P177P,IRF5:NM_001098629:exon6:c.T579C:p.P193P,IRF5:NM_001098630:exon6:c.T531C:p.P177P,IRF5:NM_032643:exon6:c.T531C:p.P177P	rs79724471	.	.	0.2134	.	0.23	.	.	.	.	.	.	.	.	1	P	.	.	103.03	snp	FAO=39	FDP=118	FR=.	FRO=79	FSAF=20	FSAR=19	FSRF=42	FSRR=37	FWDB=-0.0171897	FXX=0	LEN=1	MLLD=81.5485	PB=0.5	PBP=1	QD=3.4926	RBI=0.0578631
chr7	133979545	133979545	A	T	0.197917	19	96	1	UTR3	SLC35B4	NM_032826:c.*40T>A	.	.	rs2504	.	.	0.4601	.	0.57	.	.	.	.	.	.	.	.	.	.	.	.	28.57	snp	FAO=20	FDP=95	FR=.	FRO=75	FSAF=1	FSAR=19	FSRF=46	FSRR=29	FWDB=-0.0437199	FXX=0.0206164	LEN=1	MLLD=65.1464	PB=0.5	PBP=1	QD=1.20292	RBI=0.0463849
chr7	133979552	133979552	C	T	0.206186	20	97	1	UTR3	SLC35B4	NM_032826:c.*33G>A	.	.	rs2505	.	.	0.4601	.	0.57	.	.	.	.	.	.	.	.	.	.	.	.	27.48	snp	FAO=20	FDP=97	FR=.	FRO=77	FSAF=1	FSAR=19	FSRF=47	FSRR=30	FWDB=-0.0228968	FXX=0	LEN=1	MLLD=131.54	PB=0.5	PBP=1	QD=1.13312	RBI=0.0257576
chr7	133979578	133979578	A	G	0.216495	21	97	1	UTR3	SLC35B4	NM_032826:c.*7T>C	.	.	rs2241336	.	.	0.4603	.	0.58	.	.	.	.	.	.	.	.	.	.	.	.	31.27	snp	FAO=21	FDP=97	FR=.	FRO=76	FSAF=1	FSAR=20	FSRF=46	FSRR=30	FWDB=-0.0471315	FXX=0	LEN=1	MLLD=200.981	PB=0.5	PBP=1	QD=1.28966	RBI=0.0538179
chr7	138145778	138145778	C	T	0.571429	4	7	1	intronic	TRIM24	.	.	.	rs112619223	.	.	.	.	0.6	.	.	.	.	.	.	.	.	.	.	.	.	23.32	snp	FAO=4	FDP=7	FR=.	FRO=3	FSAF=0	FSAR=4	FSRF=0	FSRR=3	FWDB=0	FXX=0	LEN=1	MLLD=70.6015	PB=0.5	PBP=1	QD=13.3257	RBI=0.0109093
chr7	140373429	140373429	G	A	0.5	3	6	2	exonic	ADCK2	.	stopgain	ADCK2:NM_052853:exon1:c.G299A:p.W100X	.	.	.	.	.	.	.	.	0.49	T	.	.	0.057	N	1	A	.	.	16.08	snp	FAO=3	FDP=6	FR=.	FRO=3	FSAF=3	FSAR=0	FSRF=2	FSRR=1	FWDB=-0.0388985	FXX=0	LEN=1	MLLD=96.3412	PB=0.5	PBP=1	QD=10.7182	RBI=0.0496554
chr7	142836178	142836178	A	G	0.225352	32	142	1	exonic	PIP	.	nonsynonymous SNV	PIP:NM_002652:exon3:c.A212G:p.Y71C	.	.	.	.	.	.	.	.	0.01	D	1	D	0.147	N	1	N	2.47	T	46.58	snp	FAO=32	FDP=142	FR=.	FRO=110	FSAF=13	FSAR=19	FSRF=49	FSRR=61	FWDB=0.00867972	FXX=0	LEN=1	MLLD=298.363	PB=0.5	PBP=1	QD=1.3121	RBI=0.00967408
chr7	143747482	143747482	C	-	0.393103	57	145	1	upstream	OR2A5	.	.	.	rs79781351	.	.	0.2124	.	0.67	.	.	.	.	.	.	.	.	.	.	.	.	30.17	del	FAO=50	FDP=133	FR=.	FRO=83	FSAF=27	FSAR=23	FSRF=23	FSRR=60	FWDB=-0.105585	FXX=0.0827529	LEN=1	MLLD=218.883	PB=0.5	PBP=1	QD=0.90746	RBI=0.105694
chr7	149479335	149479335	G	C	0.833333	5	6	1	exonic	SSPO	.	synonymous SNV	SSPO:NM_198455:exon14:c.G1848C:p.L616L	rs855680	.	.	0.0694	.	0.38	.	.	.	.	.	.	.	.	.	.	.	.	34.49	snp	FAO=5	FDP=6	FR=.	FRO=1	FSAF=5	FSAR=0	FSRF=1	FSRR=0	FWDB=0.0323375	FXX=0	LEN=1	MLLD=62.4041	PB=0.5	PBP=1	QD=22.9962	RBI=0.0323375
chr7	150417423	150417423	G	A	0.20524	47	229	2	exonic	GIMAP1,GIMAP1-GIMAP5	.	nonsynonymous SNV	GIMAP1-GIMAP5:NM_001199577:exon3:c.G331A:p.G111R,GIMAP1:NM_130759:exon3:c.G331A:p.G111R	.	.	.	.	.	.	.	.	0	D	1	D	0	U	0.99	D	2.62	T	51.21	snp	FAO=47	FDP=230	FR=.	FRO=183	FSAF=20	FSAR=27	FSRF=85	FSRR=98	FWDB=-0.00718178	FXX=0	LEN=1	MLLD=213.323	PB=0.5	PBP=1	QD=0.890671	RBI=0.00752243
chr7	150864173	150864173	G	A	0.202532	16	79	2	exonic	GBX1	.	nonsynonymous SNV	GBX1:NM_001098834:exon1:c.C463T:p.P155S	.	.	.	.	.	.	.	.	0.99	T	0.9	P	0.071	U	1	D	-2.85	D	22.88	snp	FAO=16	FDP=79	FR=.	FRO=63	FSAF=10	FSAR=6	FSRF=33	FSRR=30	FWDB=-0.000436456	FXX=0	LEN=1	MLLD=98.6929	PB=0.5	PBP=1	QD=1.15863	RBI=0.0448618
chr8	4495107	4495107	G	A	#VALUE!	8;58	66	1;1	intronic	CSMD1	.	.	.	.	.	.	.	.	0	.	.	.	.	.	.	.	.	.	.	.	.	659.49	snp;snp	FAO=7,63	FDP=70	FR=.	FRO=0	FSAF=0,23	FSAR=7,40	FSRF=0	FSRR=0	FWDB=0.00859455,0.0254324	FXX=0	LEN=1,1	MLLD=241.809,269.901	PB=0.5,0.5	PBP=1,1	QD=37.685	RBI=0.0101645,0.0262444
chr8	11421467	11421467	C	T	0.6	3	5	4	exonic	BLK	.	synonymous SNV	BLK:NM_001715:exon13:c.C1368T:p.R456R	.	.	.	.	.	.	.	.	.	.	.	.	.	.	.	.	.	.	16.46	snp	FAO=3	FDP=5	FR=.	FRO=2	FSAF=3	FSAR=0	FSRF=2	FSRR=0	FWDB=-0.0386338	FXX=0	LEN=1	MLLD=52.0777	PB=0.5	PBP=1	QD=13.1648	RBI=0.0386338
chr8	17406182	17406183	CA	TG	#VALUE!	93;17	125	1;2	intronic	SLC7A2	.	.	.	.	.	.	.	.	.	.	.	.	.	.	.	.	.	.	.	.	.	1079.95	snp;mnp	FAO=103,15	FDP=118	FR=.	FRO=0	FSAF=34,15	FSAR=69,0	FSRF=0	FSRR=0	FWDB=0.0896926,0.0260664	FXX=0.0559955	LEN=1,2	MLLD=212.704,42.8612	PB=0.5,0.5	PBP=1,1	QD=36.6086	RBI=0.0902421,0.0329504
chr8	17796382	17796383	AC	GT	1	24	24	3	exonic	PCM1	.	nonframeshift substitution	PCM1:NM_006197:exon5:c.476_477GT	.	.	.	.	.	0.74	.	.	.	.	.	.	.	.	.	.	.	.	220.87	mnp	FAO=24	FDP=24	FR=.	FRO=0	FSAF=19	FSAR=5	FSRF=0	FSRR=0	FWDB=0.00606055	FXX=0	LEN=2	MLLD=322.994	PB=0.5	PBP=1	QD=36.8114	RBI=0.0174442
chr8	21954017	21954019	CGA	GAC	0.34375	11	32	2	exonic	FAM160B2	.	nonframeshift substitution	FAM160B2:NM_022749:exon3:c.294_296GAC	.	.	.	.	.	.	.	.	.	.	.	.	.	.	.	.	.	.	207.34	mnp	FAO=28	FDP=30	FR=.,HEALED,HEALED	FRO=2	FSAF=0	FSAR=28	FSRF=0	FSRR=2	FWDB=0	FXX=0.0624805	LEN=3	MLLD=31.5842	PB=0.5	PBP=1	QD=27.645	RBI=0.23404
chr8	24771400	24771400	T	C	0.2	3	15	1	exonic	NEFM	.	nonsynonymous SNV	NEFM:NM_005382:exon1:c.T94C:p.S32P	.	.	.	.	.	.	.	.	0.08	T	1	D	0	D	1	D	-2.16	D	15.02	snp	FAO=4	FDP=15	FR=.	FRO=11	FSAF=3	FSAR=1	FSRF=7	FSRR=4	FWDB=0.0851999	FXX=0.062461	LEN=1	MLLD=60.432	PB=0.5	PBP=1	QD=4.00514	RBI=0.121404
chr8	24775225	24775226	AT	TA	0.875	28	32	4	exonic	NEFM	.	nonframeshift substitution	NEFM:NM_001105541:exon3:c.729_730TA,NEFM:NM_005382:exon3:c.1857_1858TA	.	.	.	.	.	.	.	.	.	.	.	.	.	.	.	.	.	.	216.14	mnp	FAO=28	FDP=32	FR=.	FRO=4	FSAF=28	FSAR=0	FSRF=3	FSRR=1	FWDB=-0.0252499	FXX=0	LEN=2	MLLD=32.3871	PB=0.5	PBP=1	QD=27.0181	RBI=0.033861
chr8	27680727	27680727	G	A	0.214953	23	107	1	intronic	PBK	.	.	.	.	.	.	.	.	.	.	.	.	.	.	.	.	.	.	.	.	.	33.68	snp	FAO=23	FDP=107	FR=.	FRO=84	FSAF=1	FSAR=22	FSRF=55	FSRR=29	FWDB=0.00189759	FXX=0.0092584	LEN=1	MLLD=248.543	PB=0.5	PBP=1	QD=1.25922	RBI=0.00793961
chr8	32406382	32406382	T	C	1	7	7	1	intronic	NRG1	.	.	.	rs73234136	.	.	0.423	.	0.58	.	.	.	.	.	.	.	.	.	.	.	.	73.83	snp	FAO=8	FDP=8	FR=.	FRO=0	FSAF=2	FSAR=6	FSRF=0	FSRR=0	FWDB=0.119314	FXX=0	LEN=1	MLLD=273.475	PB=0.5	PBP=1	QD=36.9163	RBI=0.119857
chr8	32406447	32406447	C	G	1	7	7	3	intronic	NRG1	.	.	.	rs36213544	.	.	.	.	0.32	.	.	.	.	.	.	.	.	.	.	.	.	61.4	snp	FAO=7	FDP=7	FR=.	FRO=0	FSAF=1	FSAR=6	FSRF=0	FSRR=0	FWDB=0.0223328	FXX=0	LEN=1	MLLD=217.351	PB=0.5	PBP=1	QD=35.0873	RBI=0.0224736
chr8	35616861	35616861	T	G	0.220395	67	304	1	exonic	UNC5D	.	nonsynonymous SNV	UNC5D:NM_080872:exon14:c.T2187G:p.H729Q	.	.	.	.	.	.	.	.	1	T	0.001	B	0.003	N	0.853	D	2.7	T	82.01	snp	FAO=67	FDP=304	FR=.	FRO=237	FSAF=41	FSAR=26	FSRF=114	FSRR=123	FWDB=0.00791914	FXX=0	LEN=1	MLLD=199.707	PB=0.5	PBP=1	QD=1.07909	RBI=0.0101953
chr8	48805816	48805816	-	G	#VALUE!	280;50	350	1;2	exonic	PRKDC	.	unknown	UNKNOWN	rs11411516	.	.	0.9996	.	1	.	.	.	.	.	.	.	.	.	.	.	.	3169.33	ins;snp	FAO=299,48	FDP=347	FR=.	FRO=0	FSAF=125,15	FSAR=174,33	FSRF=0	FSRR=0	FWDB=0.145835,0.0681002	FXX=0.00857118	LEN=1,1	MLLD=26.7438,11.9956	PB=0.5,0.5	PBP=1,1	QD=36.5341	RBI=0.280978,0.167199
chr8	48805816	48805816	A	G	#VALUE!	280;50	350	1;2	exonic	PRKDC	.	unknown	UNKNOWN	rs370106149	.	.	.	.	0	.	.	.	.	.	.	.	.	1	D	.	.	3169.33	ins;snp	FAO=299,48	FDP=347	FR=.	FRO=0	FSAF=125,15	FSAR=174,33	FSRF=0	FSRR=0	FWDB=0.145835,0.0681002	FXX=0.00857118	LEN=1,1	MLLD=26.7438,11.9956	PB=0.5,0.5	PBP=1,1	QD=36.5341	RBI=0.280978,0.167199
chr8	53573586	53573586	T	C	0.285714	52	182	1	intronic	RB1CC1	.	.	.	.	.	.	.	.	.	.	.	.	.	.	.	.	.	.	.	.	.	108.69	snp	FAO=52	FDP=181	FR=.,HEALED	FRO=129	FSAF=17	FSAR=35	FSRF=64	FSRR=65	FWDB=-0.0571904	FXX=0.0054942	LEN=1	MLLD=154.485	PB=0.5	PBP=1	QD=2.40198	RBI=0.0682257
chr8	56668949	56668949	T	G	0.15565	73	469	6	exonic	TMEM68	.	nonsynonymous SNV	TMEM68:NM_001286661:exon2:c.A5C:p.E2A,TMEM68:NM_001286657:exon3:c.A347C:p.E116A,TMEM68:NM_152417:exon4:c.A347C:p.E116A	.	.	.	.	.	.	.	.	0.01	D	0.999	D	0	D	1	D	-3.74	D	23.38	snp	FAO=58	FDP=386	FR=.	FRO=328	FSAF=27	FSAR=31	FSRF=179	FSRR=149	FWDB=-0.00972149	FXX=0.0349991	LEN=1	MLLD=228.116	PB=0.5	PBP=1	QD=0.242328	RBI=0.00974335
chr8	59764369	59764372	AATA	-	0.176617	71	402	0	intronic	TOX	.	.	.	rs139310988	.	ID=COSM1724356;OCCURENCE=1(NS)	0.3786	.	0.8	.	.	.	.	.	.	.	.	.	.	.	.	50	del	.	.	.	.	.	.	.	.	.	.	LEN=4	.	.	.	.	.
chr8	77776008	77776008	A	G	0.159722	23	144	3	exonic	ZFHX4	.	nonsynonymous SNV	ZFHX4:NM_024721:exon11:c.A10058G:p.E3353G	.	.	.	.	.	.	.	.	0.04	D	0.034	B	0	U	1	N	0.76	T	15.72	snp	FAO=23	FDP=146	FR=.	FRO=123	FSAF=6	FSAR=17	FSRF=47	FSRR=76	FWDB=-0.0900353	FXX=0	LEN=1	MLLD=55.9692	PB=0.5	PBP=1	QD=0.430768	RBI=0.11198
chr8	87951867	87951867	G	A	0.240506	19	79	1	exonic	CNBD1	.	nonsynonymous SNV	CNBD1:NM_173538:exon4:c.G316A:p.D106N	.	.	.	.	.	.	.	.	0.38	T	0.906	P	0.031	N	0.997	N	2.29	T	35.14	snp	FAO=19	FDP=79	FR=.	FRO=60	FSAF=8	FSAR=11	FSRF=35	FSRR=25	FWDB=-0.0618299	FXX=0	LEN=1	MLLD=205.309	PB=0.5	PBP=1	QD=1.77921	RBI=0.0619996
chr8	91963467	91963467	T	-	0.425926	69	162	4	intronic	NECAB1	.	.	.	rs34782158	.	.	0.2476	.	0.45	.	.	.	.	.	.	.	.	.	.	.	.	146.59	del	FAO=94	FDP=162	FR=.	FRO=68	FSAF=48	FSAR=46	FSRF=33	FSRR=35	FWDB=0.215997	FXX=0	LEN=1	MLLD=15.2298	PB=0.5	PBP=1	QD=3.61944	RBI=0.218403
chr8	97343327	97343332	TCTTGT	-	0.342466	50	146	1	intronic	PTDSS1	.	.	.	rs3830537	.	.	0.4034	.	0.43	.	.	.	.	.	.	.	.	.	.	.	.	25.75	del	FAO=51	FDP=142	FR=.	FRO=91	FSAF=5	FSAR=46	FSRF=37	FSRR=54	FWDB=-0.0522463	FXX=0.0273954	LEN=6	MLLD=309.591	PB=0.5	PBP=1	QD=0.725275	RBI=0.0543204
chr8	101661633	101661633	-	T	0.150943	8	53	0	intronic	SNX31	.	.	.	.	.	.	.	.	.	.	.	.	.	.	.	.	.	.	.	.	.	49.77	ins	FAO=31	FDP=53	FR=.	FRO=22	FSAF=12	FSAR=19	FSRF=7	FSRR=15	FWDB=-0.0105011	FXX=0	LEN=1	MLLD=39.0709	PB=0.5	PBP=1	QD=3.7564	RBI=0.010699
chr8	125989398	125989398	T	C	0.204082	10	49	1	exonic	ZNF572	.	synonymous SNV	ZNF572:NM_152412:exon3:c.T888C:p.G296G	.	.	.	.	.	.	.	.	.	.	.	.	.	.	.	.	.	.	17.5	snp	FAO=10	FDP=49	FR=.	FRO=39	FSAF=6	FSAR=4	FSRF=29	FSRR=10	FWDB=-0.0621946	FXX=0	LEN=1	MLLD=63.4482	PB=0.5	PBP=1	QD=1.42872	RBI=0.0666139
chr8	133837527	133837528	AT	-	0.368421	21	57	1	exonic	PHF20L1	.	frameshift deletion	PHF20L1:NM_001277196:exon13:c.1577_1578del:p.D526fs,PHF20L1:NM_016018:exon14:c.1655_1656del:p.D552fs	.	.	.	.	.	.	.	.	.	.	.	.	.	.	.	.	.	.	35.83	del	FAO=26	FDP=55	FR=.	FRO=29	FSAF=23	FSAR=3	FSRF=18	FSRR=11	FWDB=0.0297123	FXX=0.0833194	LEN=2	MLLD=203.402	PB=0.5	PBP=1	QD=2.60585	RBI=0.0326484
chr8	135725058	135725058	C	T	0.875	7	8	4	intronic	ZFAT	.	.	.	rs71528372	.	.	.	.	0.5	.	.	.	.	.	.	.	.	.	.	.	.	57.57	snp	FAO=8	FDP=9	FR=.	FRO=1	FSAF=8	FSAR=0	FSRF=1	FSRR=0	FWDB=0.177303	FXX=0	LEN=1	MLLD=48.5668	PB=0.5	PBP=1	QD=25.5872	RBI=0.177303
chr8	139824057	139824057	G	A	1	6	6	3	exonic	COL22A1	.	synonymous SNV	COL22A1:NM_152888:exon9:c.C1434T:p.C478C	rs10101430	.	.	0.5358	.	0.57	.	.	.	.	.	.	.	.	.	.	.	.	49.53	snp	FAO=6	FDP=6	FR=.	FRO=0	FSAF=3	FSAR=3	FSRF=0	FSRR=0	FWDB=-0.0798261	FXX=0	LEN=1	MLLD=148.793	PB=0.5	PBP=1	QD=33.022	RBI=0.0822422
chr8	144873997	144873997	A	C	#VALUE!	38;31	69	1;1	intronic	SCRIB	.	.	.	rs6982642	.	.	.	.	1	.	.	.	.	.	.	.	.	.	.	.	.	653.04	del;snp	FAO=12,57	FDP=69	FR=.	FRO=0	FSAF=6,35	FSAR=6,22	FSRF=0	FSRR=0	FWDB=0.0333084,0.0322252	FXX=0	LEN=1,1	MLLD=209.993,213.543	PB=0.5,0.5	PBP=1,1	QD=37.8575	RBI=0.113593,0.108913
chr8	144992862	144992862	A	-	#VALUE!	14;60	74	1;1	exonic	PLEC	.	frameshift deletion	PLEC:NM_201378:exon32:c.11085delT:p.A3695fs,PLEC:NM_201379:exon32:c.11061delT:p.A3687fs,PLEC:NM_201380:exon32:c.11538delT:p.A3846fs,PLEC:NM_201381:exon32:c.11031delT:p.A3677fs,PLEC:NM_201382:exon32:c.11127delT:p.A3709fs,PLEC:NM_201383:exon32:c.11139delT:p.A3713fs,PLEC:NM_201384:exon32:c.11127delT:p.A3709fs,PLEC:NM_000445:exon33:c.11208delT:p.A3736fs	.	.	.	.	.	.	.	.	.	.	.	.	.	.	.	.	.	.	681.23	del;snp	FAO=13,61	FDP=74	FR=.	FRO=0	FSAF=0,29	FSAR=13,32	FSRF=0	FSRR=0	FWDB=0.0412312,0.0304737	FXX=0	LEN=1,1	MLLD=277.217,297.129	PB=0.5,0.5	PBP=1,1	QD=36.823	RBI=0.0457336,0.0364339
chr8	145154798	145154798	C	T	0.25	2	8	4	intronic	SHARPIN	.	.	.	.	.	.	.	.	.	.	.	.	.	.	.	.	.	.	.	.	.	20.47	snp	FAO=2	FDP=7	FR=.,HEALED	FRO=3	FSAF=1	FSAR=1	FSRF=2	FSRR=1	FWDB=0.0351377	FXX=0.124844	LEN=1	MLLD=162.022	PB=0.5	PBP=1	QD=11.697	RBI=0.0420592
chr8	145624639	145624640	AC	CT	#VALUE!	42;9	70	1;1	intronic	CPSF1	.	.	.	.	.	.	.	.	.	.	.	.	.	.	.	.	.	.	.	.	.	605.89	snp;mnp	FAO=56,9	FDP=65	FR=.	FRO=0	FSAF=20,0	FSAR=36,9	FSRF=0	FSRR=0	FWDB=0.0703443,-0.0255246	FXX=0.0714184	LEN=1,2	MLLD=159.451,56.361	PB=0.5,0.5	PBP=1,1	QD=37.2853	RBI=0.0748816,0.0411649
chr8	145626557	145626557	G	A	0.6	3	5	3	intronic	CPSF1	.	.	.	.	.	.	.	.	.	.	.	.	.	.	.	.	.	.	.	.	.	16.46	snp	FAO=3	FDP=5	FR=.	FRO=2	FSAF=3	FSAR=0	FSRF=1	FSRR=1	FWDB=0.024326	FXX=0	LEN=1	MLLD=298.79	PB=0.5	PBP=1	QD=13.1649	RBI=0.0718789
chr8	145638560	145638560	G	C	0.5	3	6	2	intronic	SLC39A4	.	.	.	.	.	.	.	.	.	.	.	.	.	.	.	.	.	.	.	.	.	19.39	snp	FAO=4	FDP=6	FR=.	FRO=2	FSAF=4	FSAR=0	FSRF=2	FSRR=0	FWDB=0.0495737	FXX=0	LEN=1	MLLD=22.3773	PB=0.5	PBP=1	QD=12.9272	RBI=0.0495737
chr8	145660833	145660833	G	-	#VALUE!	80;35	142	4;4	ncRNA_intronic	TONSL-AS1	.	.	.	.	.	.	.	.	.	.	.	.	.	.	.	.	.	.	.	.	.	774.61	snp;del	FAO=81,35	FDP=140	FR=.	FRO=24	FSAF=44,34	FSAR=37,1	FSRF=1	FSRR=23	FWDB=-0.00776593,-0.00657996	FXX=0.0140835	LEN=1,1	MLLD=249.834,15.6275	PB=0.5,0.5	PBP=1,1	QD=22.1317	RBI=0.0155046,0.091079
chr8	146067294	146067461	CATCAGAGAATCCACACGGGAGAGAAACCCTTTAAATGCACTGAGTGTGGAAAAGCCTTCCGCCTGAGCTCAAAACTTATTCAGCATCAAAGAATCCACACTGGGGAGAAGCCCTACAGATGTGAGGAATGTGGAAAAGCTTTTGGTCAGAGCTCAAGCCTCATCCAC	-	0.184143	72	391	0	exonic	ZNF7	.	nonframeshift deletion	ZNF7:NM_001282797:exon4:c.514_681del:p.172_227del,ZNF7:NM_001282795:exon5:c.835_1002del:p.279_334del,ZNF7:NM_003416:exon5:c.802_969del:p.268_323del	.	.	.	.	.	.	.	.	.	.	.	.	.	.	.	.	.	.	50	del	.	.	.	.	.	.	.	.	.	.	LEN=168	.	.	.	.	.
chr9	214706	214706	G	C	0.857143	6	7	3	exonic	C9orf66	.	nonsynonymous SNV	C9orf66:NM_152569:exon1:c.C691G:p.R231G	rs540473	.	ID=COSM3750168;OCCURENCE=2(large_intestine)	0.3711	.	0.74	.	.	0	D	0	B	.	.	1	P	1.94	T	45.01	snp	FAO=6	FDP=7	FR=.	FRO=1	FSAF=4	FSAR=2	FSRF=0	FSRR=1	FWDB=-0.0532132	FXX=0	LEN=1	MLLD=73.8518	PB=0.5	PBP=1	QD=25.7205	RBI=0.0712301
chr9	6606690	6606690	A	T	0.555556	25	45	1	intronic	GLDC	.	.	.	rs78949122	.	.	0.0159	.	0.023	.	.	.	.	.	.	.	.	.	.	.	.	125.97	snp	FAO=25	FDP=45	FR=.	FRO=20	FSAF=3	FSAR=22	FSRF=2	FSRR=18	FWDB=-0.0546554	FXX=0	LEN=1	MLLD=336.057	PB=0.5	PBP=1	QD=11.1977	RBI=0.0548429
chr9	33796758	33796758	T	A	0.225	72	320	1	exonic	PRSS3	.	nonsynonymous SNV	PRSS3:NM_001197098:exon2:c.T137A:p.I46N,PRSS3:NM_002771:exon2:c.T158A:p.I53N,PRSS3:NM_007343:exon2:c.T329A:p.I110N,PRSS3:NM_001197097:exon3:c.T200A:p.I67N	.	.	.	.	.	.	.	.	0	D	1	D	0	D	1	D	-0.67	T	91.45	snp	FAO=72	FDP=320	FR=.	FRO=248	FSAF=40	FSAR=32	FSRF=110	FSRR=138	FWDB=-0.00117037	FXX=0	LEN=1	MLLD=168.924	PB=0.5	PBP=1	QD=1.14314	RBI=0.00881521
chr9	33796762	33796762	C	G	0.225	72	320	1	exonic	PRSS3	.	nonsynonymous SNV	PRSS3:NM_001197098:exon2:c.C141G:p.S47R,PRSS3:NM_002771:exon2:c.C162G:p.S54R,PRSS3:NM_007343:exon2:c.C333G:p.S111R,PRSS3:NM_001197097:exon3:c.C204G:p.S68R	.	.	.	.	.	.	.	.	0.02	D	0.243	B	0.006	N	0.86	N	-0.03	T	91.45	snp	FAO=72	FDP=320	FR=.	FRO=248	FSAF=40	FSAR=32	FSRF=110	FSRR=138	FWDB=0.00541955	FXX=0	LEN=1	MLLD=326.492	PB=0.5	PBP=1	QD=1.14307	RBI=0.0191532
chr9	33796766	33796766	C	T	0.223602	72	322	1	exonic	PRSS3	.	stopgain	PRSS3:NM_001197098:exon2:c.C145T:p.Q49X,PRSS3:NM_002771:exon2:c.C166T:p.Q56X,PRSS3:NM_007343:exon2:c.C337T:p.Q113X,PRSS3:NM_001197097:exon3:c.C208T:p.Q70X	.	.	.	.	.	.	.	.	0.11	T	.	.	0.018	N	1	A	.	.	90.23	snp	FAO=72	FDP=322	FR=.	FRO=250	FSAF=40	FSAR=32	FSRF=110	FSRR=140	FWDB=0.0325024	FXX=0	LEN=1	MLLD=65.4594	PB=0.5	PBP=1	QD=1.12088	RBI=0.036395
chr9	33796777	33796777	A	G	0.224615	73	325	1	exonic	PRSS3	.	synonymous SNV	PRSS3:NM_001197098:exon2:c.A156G:p.V52V,PRSS3:NM_002771:exon2:c.A177G:p.V59V,PRSS3:NM_007343:exon2:c.A348G:p.V116V,PRSS3:NM_001197097:exon3:c.A219G:p.V73V	rs368576294	.	.	.	.	0.014	.	.	.	.	.	.	.	.	.	.	.	.	92.16	snp	FAO=73	FDP=325	FR=.	FRO=252	FSAF=40	FSAR=33	FSRF=109	FSRR=143	FWDB=-0.0196854	FXX=0	LEN=1	MLLD=66.6002	PB=0.5	PBP=1	QD=1.13428	RBI=0.0448164
chr9	33796799	33796799	A	T	0.230284	73	317	1	exonic	PRSS3	.	nonsynonymous SNV	PRSS3:NM_001197098:exon2:c.A178T:p.T60S,PRSS3:NM_002771:exon2:c.A199T:p.T67S,PRSS3:NM_007343:exon2:c.A370T:p.T124S,PRSS3:NM_001197097:exon3:c.A241T:p.T81S	rs200709040	.	ID=COSM4138933,COSM4138932,COSM4138931;OCCURENCE=1(kidney),2(thyroid)	.	.	0.07	.	.	1	T	0	B	0.017	N	1	N	-2.3	D	98	snp	FAO=73	FDP=316	FR=.	FRO=243	FSAF=40	FSAR=33	FSRF=100	FSRR=143	FWDB=0.0408388	FXX=0.00315447	LEN=1	MLLD=197.035	PB=0.5	PBP=1	QD=1.24054	RBI=0.0428993
chr9	33796801	33796801	G	A	0.231746	73	315	1	splicing	PRSS3	NM_001197097:exon3:c.242+1G>A,NM_007343:exon2:c.371+1G>A,NM_001197098:exon2:c.179+1G>A,NM_002771:exon2:c.200+1G>A	.	.	rs143707562	.	.	.	.	0.001	.	.	.	.	.	.	.	.	1	D	.	.	98.6	snp	FAO=73	FDP=315	FR=.	FRO=242	FSAF=40	FSAR=33	FSRF=98	FSRR=144	FWDB=0.0121164	FXX=0	LEN=1	MLLD=224.704	PB=0.5	PBP=1	QD=1.25211	RBI=0.0280037
chr9	34724786	34724786	G	A	0.875	7	8	3	exonic	FAM205A	.	synonymous SNV	FAM205A:NM_001141917:exon4:c.C2451T:p.P817P	rs72617336	.	.	0.4796	.	0.63	.	.	.	.	.	.	.	.	.	.	.	.	56.3	snp	FAO=7	FDP=8	FR=.	FRO=1	FSAF=6	FSAR=1	FSRF=1	FSRR=0	FWDB=-0.0593211	FXX=0	LEN=1	MLLD=92.9254	PB=0.5	PBP=1	QD=28.1479	RBI=0.0784999
chr9	34724796	34724796	T	A	0.857143	6	7	1	exonic	FAM205A	.	nonsynonymous SNV	FAM205A:NM_001141917:exon4:c.A2441T:p.E814V	rs150496452	.	.	0.4799	.	0.63	.	.	1	T	0	B	.	.	1	P	1.19	T	45.01	snp	FAO=6	FDP=7	FR=.	FRO=1	FSAF=5	FSAR=1	FSRF=1	FSRR=0	FWDB=-0.0441676	FXX=0	LEN=1	MLLD=69.7391	PB=0.5	PBP=1	QD=25.7206	RBI=0.057321
chr9	35057098	35057098	C	T	0.208333	25	120	1	UTR3	VCP	NM_007126:c.*16G>A	.	.	.	.	.	.	.	.	.	.	.	.	.	.	.	.	.	.	.	.	32.91	snp	FAO=25	FDP=120	FR=.	FRO=95	FSAF=16	FSAR=9	FSRF=48	FSRR=47	FWDB=0.036094	FXX=0	LEN=1	MLLD=203.446	PB=0.5	PBP=1	QD=1.0969	RBI=0.0423819
chr9	35101384	35101385	CA	-	0.886364	78	88	1	intronic	STOML2	.	.	.	rs34240345	.	.	0.7731	.	0.84	.	.	.	.	.	.	.	.	.	.	.	.	477.91	del	FAO=81	FDP=81	FR=.	FRO=0	FSAF=65	FSAR=16	FSRF=0	FSRR=0	FWDB=-0.0131965	FXX=0.0898775	LEN=2	MLLD=335.386	PB=0.5	PBP=1	QD=23.6006	RBI=0.0604248
chr9	94495849	94495850	TC	CT	0.541667	13	24	1	intronic	ROR2	.	.	.	.	.	.	.	.	.	.	.	.	.	.	.	.	.	.	.	.	.	71.08	mnp	FAO=15	FDP=24	FR=.	FRO=9	FSAF=0	FSAR=15	FSRF=0	FSRR=9	FWDB=0	FXX=0	LEN=2	MLLD=21.3989	PB=0.5	PBP=1	QD=11.8463	RBI=0.103756
chr9	97063148	97063148	G	T	0.5	4	8	3	exonic	ZNF169	.	synonymous SNV	ZNF169:NM_001301275:exon5:c.G735T:p.G245G,ZNF169:NM_003448:exon5:c.G1311T:p.G437G,ZNF169:NM_194320:exon5:c.G1308T:p.G436G	.	.	.	.	.	.	.	.	.	.	.	.	.	.	.	.	.	.	22.76	snp	FAO=4	FDP=8	FR=.	FRO=4	FSAF=4	FSAR=0	FSRF=2	FSRR=2	FWDB=-0.0123658	FXX=0	LEN=1	MLLD=44.682	PB=0.5	PBP=1	QD=11.38	RBI=0.0644723
chr9	97063157	97063157	T	G	0.375	3	8	4	exonic	ZNF169	.	nonsynonymous SNV	ZNF169:NM_001301275:exon5:c.T744G:p.F248L,ZNF169:NM_003448:exon5:c.T1320G:p.F440L,ZNF169:NM_194320:exon5:c.T1317G:p.F439L	.	.	.	.	.	.	.	.	0	D	0.999	D	.	.	1	D	0.88	T	15.48	snp	FAO=3	FDP=8	FR=.	FRO=5	FSAF=3	FSAR=0	FSRF=1	FSRR=4	FWDB=-0.0598845	FXX=0	LEN=1	MLLD=47.0622	PB=0.5	PBP=1	QD=7.7424	RBI=0.0799718
chr9	116172466	116172466	C	G	0.233449	67	287	1	intronic	POLE3	.	.	.	.	.	.	.	.	.	.	.	.	.	.	.	.	.	.	.	.	.	92.81	snp	FAO=67	FDP=287	FR=.	FRO=220	FSAF=32	FSAR=35	FSRF=100	FSRR=120	FWDB=-0.000663861	FXX=0	LEN=1	MLLD=355.478	PB=0.5	PBP=1	QD=1.29354	RBI=0.00434203
chr9	124976475	124976475	C	G	1	5	5	3	intronic	LHX6	.	.	.	rs62574050	.	.	.	.	1	.	.	.	.	.	.	.	.	.	.	.	.	38.34	snp	FAO=5	FDP=5	FR=.	FRO=0	FSAF=0	FSAR=5	FSRF=0	FSRR=0	FWDB=0	FXX=0	LEN=1	MLLD=53.3589	PB=0.5	PBP=1	QD=30.6755	RBI=0.0366333
chr9	130941352	130941352	-	G	#VALUE!	13;19	41	0;2	exonic	CIZ1	.	frameshift insertion	CIZ1:NM_001131018:exon7:c.1061_1062insC:p.Q354fs,CIZ1:NM_001257976:exon7:c.830_831insC:p.Q277fs,CIZ1:NM_001131015:exon8:c.1133_1134insC:p.Q378fs,CIZ1:NM_001131016:exon8:c.1133_1134insC:p.Q378fs,CIZ1:NM_001131017:exon8:c.1118_1119insC:p.Q373fs,CIZ1:NM_001257975:exon8:c.1223_1224insC:p.Q408fs,CIZ1:NM_012127:exon8:c.1133_1134insC:p.Q378fs	.	.	.	.	.	.	.	.	.	.	.	.	.	.	.	.	.	.	231.14	ins;snp	FAO=25,11	FDP=39	FR=.	FRO=3	FSAF=0,0	FSAR=25,11	FSRF=1	FSRR=2	FWDB=0.0238094,-0.0161697	FXX=0.0487686	LEN=1,1	MLLD=13.8963,22.8112	PB=0.5,0.5	PBP=1,1	QD=23.7072	RBI=0.190785,0.0688139
chr9	130941352	130941352	C	G	#VALUE!	13;19	41	0;2	exonic	CIZ1	.	nonsynonymous SNV	CIZ1:NM_001131018:exon7:c.G1062C:p.Q354H,CIZ1:NM_001257976:exon7:c.G831C:p.Q277H,CIZ1:NM_001131015:exon8:c.G1134C:p.Q378H,CIZ1:NM_001131016:exon8:c.G1134C:p.Q378H,CIZ1:NM_001131017:exon8:c.G1119C:p.Q373H,CIZ1:NM_001257975:exon8:c.G1224C:p.Q408H,CIZ1:NM_012127:exon8:c.G1134C:p.Q378H	.	.	.	.	.	.	.	.	0.08	T	0.999	D	.	.	1	N	1.99	T	231.14	ins;snp	FAO=25,11	FDP=39	FR=.	FRO=3	FSAF=0,0	FSAR=25,11	FSRF=1	FSRR=2	FWDB=0.0238094,-0.0161697	FXX=0.0487686	LEN=1,1	MLLD=13.8963,22.8112	PB=0.5,0.5	PBP=1,1	QD=23.7072	RBI=0.190785,0.0688139
chr9	131597670	131597670	G	A	0.35274	103	292	2	exonic	CCBL1	.	nonsynonymous SNV	CCBL1:NM_001122672:exon10:c.C904T:p.P302S,CCBL1:NM_001122671:exon11:c.C1054T:p.P352S,CCBL1:NM_004059:exon11:c.C1054T:p.P352S,CCBL1:NM_001287390:exon13:c.C1336T:p.P446S	.	.	.	.	.	.	.	.	0.67	T	0.915	P	0	D	1	D	-0.88	T	282.78	snp	FAO=103	FDP=292	FR=.	FRO=189	FSAF=72	FSAR=31	FSRF=107	FSRR=82	FWDB=-0.0501039	FXX=0	LEN=1	MLLD=66.3513	PB=0.5	PBP=1	QD=3.87365	RBI=0.0844901
chr9	135140209	135140211	GAC	CGA	#VALUE!	16;22	135	2;4	exonic	SETX	.	nonframeshift substitution	SETX:NM_015046:exon26:c.7449_7451TCG	.	.	.	.	.	.	.	.	.	.	.	.	.	.	.	.	.	.	1119.27	mnp;del	FAO=21,115	FDP=136	FR=.	FRO=0	FSAF=0,83	FSAR=21,32	FSRF=0	FSRR=0	FWDB=0.0784654,0.955465	FXX=0.00729874	LEN=3,1	MLLD=232.923,18.0277	PB=0.5,0.5	PBP=1,1	QD=32.9198	RBI=0.0790905,0.963602
chr9	135140211	135140211	C	-	#VALUE!	16;22	135	2;4	exonic	SETX	.	frameshift deletion	SETX:NM_015046:exon26:c.7449delG:p.G2483fs	.	.	.	.	.	.	.	.	.	.	.	.	.	.	.	.	.	.	1119.27	mnp;del	FAO=21,115	FDP=136	FR=.	FRO=0	FSAF=0,83	FSAR=21,32	FSRF=0	FSRR=0	FWDB=0.0784654,0.955465	FXX=0.00729874	LEN=3,1	MLLD=232.923,18.0277	PB=0.5,0.5	PBP=1,1	QD=32.9198	RBI=0.0790905,0.963602
chr9	136216945	136216945	G	A	0.179487	14	78	3	intronic	RPL7A	.	.	.	.	.	.	.	.	.	.	.	.	.	.	.	.	.	.	.	.	.	16.54	snp	FAO=14	FDP=78	FR=.	FRO=64	FSAF=0	FSAR=14	FSRF=2	FSRR=62	FWDB=-0.0057963	FXX=0	LEN=1	MLLD=397.153	PB=0.5	PBP=1	QD=0.848456	RBI=0.016178
chr9	139333508	139333508	C	-	#VALUE!	14;7	49	4;4	exonic	INPP5E	.	frameshift deletion	INPP5E:NM_019892:exon1:c.364delG:p.G122fs	.	.	.	.	.	.	.	.	.	.	.	.	.	.	.	.	.	.	348.27	del;snp	FAO=43,7	FDP=50	FR=.	FRO=0	FSAF=24,7	FSAR=19,0	FSRF=0	FSRR=0	FWDB=0.0919474,0.182409	FXX=0	LEN=1,1	MLLD=13.2631,10.0761	PB=0.5,0.5	PBP=1,1	QD=27.8612	RBI=0.204701,0.646361
chr9	139333508	139333508	C	G	#VALUE!	14;7	49	4;4	exonic	INPP5E	.	nonsynonymous SNV	INPP5E:NM_019892:exon1:c.G364C:p.G122R	.	.	.	.	.	.	.	.	0.62	T	0.002	B	.	.	1	N	1.05	T	348.27	del;snp	FAO=43,7	FDP=50	FR=.	FRO=0	FSAF=24,7	FSAR=19,0	FSRF=0	FSRR=0	FWDB=0.0919474,0.182409	FXX=0	LEN=1,1	MLLD=13.2631,10.0761	PB=0.5,0.5	PBP=1,1	QD=27.8612	RBI=0.204701,0.646361
chr10	6257420	6257420	G	A	0.307692	4	13	3	intronic	PFKFB3	.	.	.	.	.	.	.	.	.	.	.	.	.	.	.	.	.	.	.	.	.	16.46	snp	FAO=4	FDP=13	FR=.	FRO=9	FSAF=0	FSAR=4	FSRF=0	FSRR=9	FWDB=0	FXX=0	LEN=1	MLLD=24.5092	PB=0.5	PBP=1	QD=5.06456	RBI=0.00237966
chr10	17865214	17865214	G	T	0.368421	7	19	1	exonic	MRC1	.	nonsynonymous SNV	MRC1:NM_002438:exon2:c.G203T:p.S68I	.	.	.	.	.	.	.	.	0.02	D	1	D	0	D	0.968	D	1.45	T	49.02	snp	FAO=7	FDP=11	FR=.,HEALED	FRO=4	FSAF=0	FSAR=7	FSRF=0	FSRR=4	FWDB=0	FXX=0.449775	LEN=1	MLLD=82.3575	PB=0.5	PBP=1	QD=17.827	RBI=0.0103098
chr10	26856035	26856035	G	A	0.25	5	20	3	exonic	APBB1IP	.	nonsynonymous SNV	APBB1IP:NM_019043:exon15:c.G1619A:p.G540D	.	.	.	.	.	0.0021	.	.	0.5	T	0.099	B	0.474	N	1	N	1.57	T	15.92	snp	FAO=5	FDP=20	FR=.	FRO=15	FSAF=0	FSAR=5	FSRF=0	FSRR=15	FWDB=0	FXX=0	LEN=1	MLLD=57.4193	PB=0.5	PBP=1	QD=3.18303	RBI=0.00150574
chr10	28149423	28149423	G	A	0.272727	15	55	1	intronic	ARMC4	.	.	.	.	.	.	.	.	.	.	.	.	.	.	.	.	.	.	.	.	.	35.8	snp	FAO=15	FDP=55	FR=.	FRO=40	FSAF=5	FSAR=10	FSRF=12	FSRR=28	FWDB=-0.00450094	FXX=0	LEN=1	MLLD=69.2923	PB=0.5	PBP=1	QD=2.60347	RBI=0.0222835
chr10	28151605	28151605	T	-	0.773756	171	221	6	intronic	ARMC4	.	.	.	rs34181914	.	.	.	.	0.64	.	.	.	.	.	.	.	.	.	.	.	.	1009.47	del	FAO=222	FDP=222	FR=.	FRO=0	FSAF=112	FSAR=110	FSRF=0	FSRR=0	FWDB=0.152948	FXX=0	LEN=1	MLLD=14.4752	PB=0.5	PBP=1	QD=18.1886	RBI=0.225483
chr10	29784114	29784114	T	C	1	7	7	1	intronic	SVIL	.	.	.	rs6481601	.	.	.	.	0.91	.	.	.	.	.	.	.	.	.	.	.	.	61.4	snp	FAO=7	FDP=7	FR=.	FRO=0	FSAF=0	FSAR=7	FSRF=0	FSRR=0	FWDB=0	FXX=0	LEN=1	MLLD=63.4075	PB=0.5	PBP=1	QD=35.0874	RBI=0.0869682
chr10	37430753	37430753	G	C	0.375	3	8	2	exonic	ANKRD30A	.	nonsynonymous SNV	ANKRD30A:NM_052997:exon7:c.G760C:p.V254L	.	.	.	.	.	.	.	.	0.64	T	0.267	B	.	.	1	N	3.42	T	15.37	snp	FAO=3	FDP=8	FR=.	FRO=5	FSAF=0	FSAR=3	FSRF=3	FSRR=2	FWDB=-0.00429561	FXX=0	LEN=1	MLLD=42.5021	PB=0.5	PBP=1	QD=7.68526	RBI=0.0299841
chr10	51748684	51748684	G	A	1	6	6	3	exonic	AGAP6	.	nonsynonymous SNV	AGAP6:NM_001077665:exon1:c.G209A:p.R70Q	rs61848260	.	.	.	.	0.61	.	.	0.16	T	0	B	0	D	1	P	-2.48	D	49.53	snp	FAO=6	FDP=6	FR=.	FRO=0	FSAF=6	FSAR=0	FSRF=0	FSRR=0	FWDB=-0.00768163	FXX=0	LEN=1	MLLD=51.8253	PB=0.5	PBP=1	QD=33.0208	RBI=0.00768163
chr10	60272999	60272999	G	C	0.26087	12	46	2	exonic	BICC1	.	nonsynonymous SNV	BICC1:NM_001080512:exon1:c.G96C:p.E32D	.	.	.	.	.	.	.	.	0.58	T	0.003	B	0.041	U	1	D	1.47	T	28.52	snp	FAO=12	FDP=46	FR=.	FRO=34	FSAF=6	FSAR=6	FSRF=23	FSRR=11	FWDB=-0.0997529	FXX=0	LEN=1	MLLD=44.6632	PB=0.5	PBP=1	QD=2.48035	RBI=0.0997532
chr10	61029485	61029485	-	CAATGGCAT	0.830357	93	112	0	intronic	FAM13C	.	.	.	rs3217711	.	.	.	.	0.21	.	.	.	.	.	.	.	.	.	.	.	.	50	ins	.	.	.	.	.	.	.	.	.	.	LEN=9	.	.	.	.	.
chr10	71640255	71640255	G	A	0.785714	33	42	1	intronic	COL13A1	.	.	.	rs2395272	.	.	0.1395	.	0.46	.	.	.	.	.	.	.	.	.	.	.	.	288.23	snp	FAO=35	FDP=39	FR=.	FRO=4	FSAF=18	FSAR=17	FSRF=1	FSRR=3	FWDB=0.0750736	FXX=0.0714116	LEN=1	MLLD=48.4729	PB=0.5	PBP=1	QD=29.5622	RBI=0.191436
chr10	73044674	73044674	G	A	0.947917	91	96	2	intronic	UNC5B	.	.	.	rs10999762	.	.	.	.	0.78	.	.	.	.	.	.	.	.	.	.	.	.	850.23	snp	FAO=91	FDP=92	FR=.	FRO=1	FSAF=8	FSAR=83	FSRF=0	FSRR=1	FWDB=0.232634	FXX=0.0416623	LEN=1	MLLD=55.7669	PB=0.5	PBP=1	QD=36.9667	RBI=0.233375
chr10	73082561	73082561	-	C	#VALUE!	8;3	21	1;1	exonic	SLC29A3	.	frameshift insertion	SLC29A3:NM_001174098:exon2:c.51dupC:p.Y17fs,SLC29A3:NM_018344:exon2:c.51dupC:p.Y17fs	.	.	.	.	.	.	.	.	.	.	.	.	.	.	.	.	.	.	69.19	ins;snp	FAO=12,1	FDP=20	FR=.	FRO=7	FSAF=10,1	FSAR=2,0	FSRF=1	FSRR=6	FWDB=0.107127,-0.0589503	FXX=0.0908678	LEN=1,1	MLLD=15.4433,117.704	PB=0.5,0.5	PBP=1,1	QD=13.8378	RBI=0.108622,0.066701
chr10	73848107	73848107	G	-	#VALUE!	33;7	44	7;7	UTR5	SPOCK2	NM_014767:c.-21delC,NM_001244950:c.-21delC,NM_001134434:c.-21delC	.	.	.	.	.	.	.	.	.	.	.	.	.	.	.	.	.	.	.	.	181.01	del;del	FAO=45,0	FDP=45	FR=.	FRO=0	FSAF=12,0	FSAR=33,0	FSRF=0	FSRR=0	FWDB=-0.141246,-0.079065	FXX=0	LEN=1,2	MLLD=9.40779,8.41666	PB=0.5,0.5	PBP=1,1	QD=16.0893	RBI=0.188595,0.10073
chr10	78729669	78729669	A	G	0.781818	86	110	1	ncRNA_intronic	KCNMA1-AS1	.	.	.	rs2288837	.	.	.	.	0.98	.	.	.	.	.	.	.	.	.	.	.	.	1067.88	snp	FAO=110	FDP=110	FR=.,HEALED	FRO=0	FSAF=88	FSAR=22	FSRF=0	FSRR=0	FWDB=0.033081	FXX=0	LEN=1	MLLD=280.861	PB=0.5	PBP=1	QD=38.8319	RBI=0.233324
chr10	81272881	81272881	A	G	0.5	4	8	2	UTR3	EIF5AL1	NM_001099692:c.*11A>G	.	.	rs199829110	.	.	.	.	0.39	.	.	.	.	.	.	.	.	.	.	.	.	22.73	snp	FAO=4	FDP=8	FR=.	FRO=4	FSAF=4	FSAR=0	FSRF=4	FSRR=0	FWDB=-0.0796667	FXX=0	LEN=1	MLLD=76.2365	PB=0.5	PBP=1	QD=11.3659	RBI=0.0796667
chr10	86001103	86001103	G	T	0.386555	92	238	2	exonic	LRIT1	.	synonymous SNV	LRIT1:NM_015613:exon1:c.C93A:p.L31L	.	.	.	.	.	.	.	.	.	.	.	.	.	.	.	.	.	.	288.56	snp	FAO=92	FDP=237	FR=.	FRO=145	FSAF=56	FSAR=36	FSRF=81	FSRR=64	FWDB=-0.0197302	FXX=0.0042015	LEN=1	MLLD=110.896	PB=0.5	PBP=1	QD=4.87013	RBI=0.0209659
chr10	87361961	87361961	G	A	0.875	7	8	1	ncRNA_intronic	GRID1-AS1	.	.	.	rs1054979	.	.	.	.	0.45	.	.	.	.	.	.	.	.	.	.	.	.	56.81	snp	FAO=7	FDP=8	FR=.	FRO=1	FSAF=7	FSAR=0	FSRF=1	FSRR=0	FWDB=0.117964	FXX=0	LEN=1	MLLD=34.3027	PB=0.5	PBP=1	QD=28.4046	RBI=0.117964
chr10	98078127	98078127	C	T	1	103	103	1	exonic	DNTT	.	synonymous SNV	DNTT:NM_001017520:exon2:c.C222T:p.I74I,DNTT:NM_004088:exon2:c.C222T:p.I74I	rs7081385	.	.	0.9999	.	1	.	.	.	.	.	.	.	.	.	.	.	.	1038.45	snp	FAO=108	FDP=108	FR=.	FRO=0	FSAF=68	FSAR=40	FSRF=0	FSRR=0	FWDB=0.0455817	FXX=0	LEN=1	MLLD=50.6748	PB=0.5	PBP=1	QD=38.4612	RBI=0.224285
chr10	99400445	99400446	GC	-	#VALUE!	7;10;5	42	2;2;2	UTR5	PI4K2A	NM_018425:c.-55_-54del-	.	.	.	.	.	.	.	.	.	.	.	.	.	.	.	.	.	.	.	.	388.53	del;del;mnp	FAO=37,0,5	FDP=42	FR=.	FRO=0	FSAF=30,0,5	FSAR=7,0,0	FSRF=0	FSRR=0	FWDB=0.522429,0.44115,0.0161292	FXX=0	LEN=2,1,2	MLLD=36.4589,17.901,112.648	PB=0.5,0.5,0.5	PBP=1,1,1	QD=37.0029	RBI=0.669039,0.669132,0.0394669
chr10	99400445	99400446	GC	CG	#VALUE!	7;10;5	42	2;2;2	UTR5	PI4K2A	NM_018425:c.-55_-54delinsCG	.	.	.	.	.	.	.	.	.	.	.	.	.	.	.	.	.	.	.	.	388.53	del;del;mnp	FAO=37,0,5	FDP=42	FR=.	FRO=0	FSAF=30,0,5	FSAR=7,0,0	FSRF=0	FSRR=0	FWDB=0.522429,0.44115,0.0161292	FXX=0	LEN=2,1,2	MLLD=36.4589,17.901,112.648	PB=0.5,0.5,0.5	PBP=1,1,1	QD=37.0029	RBI=0.669039,0.669132,0.0394669
chr10	101165873	101165873	T	-	0.913043	168	184	5	intronic	GOT1	.	.	.	rs147400601	.	.	0.0928	.	0.093	.	.	.	.	.	.	.	.	.	.	.	.	1013.56	del	FAO=184	FDP=184	FR=.	FRO=0	FSAF=97	FSAR=87	FSRF=0	FSRR=0	FWDB=-0.204508	FXX=0.0160419	LEN=1	MLLD=19.4516	PB=0.5	PBP=1	QD=22.034	RBI=0.210617
chr10	102770294	102770294	-	CTGCGG	#VALUE!	12;29	73	1;1	exonic	PDZD7	.	nonframeshift insertion	PDZD7:NM_001195263:exon15:c.2351_2352insCCGCAG:p.S784delinsSRS	.	.	.	.	.	.	.	.	.	.	.	.	.	.	.	.	.	.	70.86	ins;ins	FAO=0,44	FDP=71	FR=.	FRO=27	FSAF=0,20	FSAR=0,24	FSRF=15	FSRR=12	FWDB=-0.0454497,0.000855155	FXX=0.0273935	LEN=3,6	MLLD=125.188,149.35	PB=0.5,0.5	PBP=1,1	QD=3.99232	RBI=0.047527,0.0261146
chr10	104356837	104356837	G	A	0.222222	6	27	2	intronic	SUFU	.	.	.	.	.	.	.	.	.	.	.	.	.	.	.	.	.	.	.	.	.	15.15	snp	FAO=6	FDP=27	FR=.	FRO=21	FSAF=0	FSAR=6	FSRF=10	FSRR=11	FWDB=0.000802614	FXX=0	LEN=1	MLLD=60.2788	PB=0.746032	PBP=0.02	QD=2.24512	RBI=0.0279707
chr10	105344909	105344909	G	A	0.307692	4	13	1	exonic	NEURL1	.	synonymous SNV	NEURL1:NM_004210:exon4:c.G1266A:p.L422L	.	.	.	.	.	0.0004	.	.	.	.	.	.	.	.	.	.	.	.	17.4	snp	FAO=4	FDP=13	FR=.	FRO=9	FSAF=0	FSAR=4	FSRF=4	FSRR=5	FWDB=0.00687233	FXX=0	LEN=1	MLLD=79.2288	PB=0.5	PBP=1	QD=5.35325	RBI=0.0632258
chr10	108439059	108439059	G	A	0.384615	5	13	1	exonic	SORCS1	.	synonymous SNV	SORCS1:NM_001013031:exon12:c.C1695T:p.D565D,SORCS1:NM_001206569:exon12:c.C1695T:p.D565D,SORCS1:NM_001206570:exon12:c.C1695T:p.D565D,SORCS1:NM_001206571:exon12:c.C1695T:p.D565D,SORCS1:NM_001206572:exon12:c.C1695T:p.D565D,SORCS1:NM_052918:exon12:c.C1695T:p.D565D	.	.	.	.	.	0	.	.	.	.	.	.	.	.	.	.	.	.	24.11	snp	FAO=5	FDP=13	FR=.	FRO=8	FSAF=0	FSAR=5	FSRF=3	FSRR=5	FWDB=-0.0448107	FXX=0	LEN=1	MLLD=63.6139	PB=0.5	PBP=1	QD=7.41779	RBI=0.0905681
chr10	118220437	118220437	G	A	0.307882	125	406	1	intronic	PNLIPRP3	.	.	.	.	.	.	.	.	.	.	.	.	.	.	.	.	.	.	.	.	.	271.5	snp	FAO=123	FDP=399	FR=.	FRO=276	FSAF=77	FSAR=46	FSRF=182	FSRR=94	FWDB=0.000545464	FXX=0.00249994	LEN=1	MLLD=256.328	PB=0.5	PBP=1	QD=2.72183	RBI=0.075707
chr10	118897632	118897632	C	G	#VALUE!	6;5	11	1;1	UTR5	VAX1	NM_199131:c.-65G>C,NM_001112704:c.-65G>C	.	.	rs113752965	.	.	.	.	0.78	.	.	.	.	.	.	.	.	.	.	.	.	108.51	snp;snp	FAO=6,7	FDP=13	FR=.	FRO=0	FSAF=6,7	FSAR=0,0	FSRF=0	FSRR=0	FWDB=-0.0720159,0.0202816	FXX=0	LEN=1,1	MLLD=39.1346,190.755	PB=0.5,0.5	PBP=1,1	QD=33.3863	RBI=0.0720159,0.0202816
chr10	120801723	120801723	C	A	0.857143	6	7	2	exonic	EIF3A	.	nonsynonymous SNV	EIF3A:NM_003750:exon19:c.G3309T:p.M1103I	.	.	.	.	.	.	.	.	0.41	T	0	B	0.416	N	1	N	2	T	45.01	snp	FAO=6	FDP=7	FR=.	FRO=1	FSAF=0	FSAR=6	FSRF=1	FSRR=0	FWDB=0.0100732	FXX=0	LEN=1	MLLD=254.548	PB=0.5	PBP=1	QD=25.7227	RBI=0.0139357
chr10	120933324	120933324	G	A	1	15	15	1	exonic	PRDX3	.	synonymous SNV	PRDX3:NM_001302272:exon4:c.C372T:p.D124D,PRDX3:NM_006793:exon4:c.C372T:p.D124D	rs3758609	.	.	0.991	.	1	.	.	.	.	.	.	.	.	.	.	.	.	119.8	snp	FAO=13	FDP=13	FR=.	FRO=0	FSAF=0	FSAR=13	FSRF=0	FSRR=0	FWDB=0	FXX=0.133244	LEN=1	MLLD=63.438	PB=0.5	PBP=1	QD=36.8623	RBI=0.00721991
chr10	125650793	125650793	A	C	1	5	5	2	intronic	CPXM2	.	.	.	rs28513406	.	.	.	.	0.39	.	.	.	.	.	.	.	.	.	.	.	.	38.35	snp	FAO=5	FDP=5	FR=.	FRO=0	FSAF=4	FSAR=1	FSRF=0	FSRR=0	FWDB=0.0355864	FXX=0	LEN=1	MLLD=62.3613	PB=0.5	PBP=1	QD=30.6764	RBI=0.0374145
chr10	126686557	126686557	C	T	0.320755	51	159	4	exonic	CTBP2	.	nonsynonymous SNV	CTBP2:NM_022802:exon4:c.G2161A:p.E721K,CTBP2:NM_001083914:exon6:c.G541A:p.E181K,CTBP2:NM_001290214:exon6:c.G541A:p.E181K,CTBP2:NM_001290215:exon6:c.G541A:p.E181K,CTBP2:NM_001329:exon6:c.G541A:p.E181K	.	.	.	.	.	.	.	.	0.6	T	0.337	B	0	D	1	D	-1.07	T	134.48	snp	FAO=53	FDP=163	FR=.	FRO=110	FSAF=52	FSAR=1	FSRF=49	FSRR=61	FWDB=0.079542	FXX=0	LEN=1	MLLD=47.1313	PB=0.5	PBP=1	QD=3.30004	RBI=0.0905865
chr10	126686564	126686564	G	A	0.321212	53	165	2	exonic	CTBP2	.	synonymous SNV	CTBP2:NM_022802:exon4:c.C2154T:p.I718I,CTBP2:NM_001083914:exon6:c.C534T:p.I178I,CTBP2:NM_001290214:exon6:c.C534T:p.I178I,CTBP2:NM_001290215:exon6:c.C534T:p.I178I,CTBP2:NM_001329:exon6:c.C534T:p.I178I	rs76961061	.	.	.	.	.	.	.	.	.	.	.	.	.	.	.	.	.	131.62	snp	FAO=53	FDP=165	FR=.	FRO=112	FSAF=52	FSAR=1	FSRF=49	FSRR=63	FWDB=-0.0367715	FXX=0	LEN=1	MLLD=53.4393	PB=0.5	PBP=1	QD=3.19067	RBI=0.0947303
chr10	126686574	126686574	G	A	0.319018	52	163	1	exonic	CTBP2	.	nonsynonymous SNV	CTBP2:NM_022802:exon4:c.C2144T:p.A715V,CTBP2:NM_001083914:exon6:c.C524T:p.A175V,CTBP2:NM_001290214:exon6:c.C524T:p.A175V,CTBP2:NM_001290215:exon6:c.C524T:p.A175V,CTBP2:NM_001329:exon6:c.C524T:p.A175V	rs76390727	.	.	.	.	0.0001	.	.	0.01	D	0.998	D	0	D	1	D	-1.37	T	128.17	snp	FAO=52	FDP=163	FR=.	FRO=111	FSAF=51	FSAR=1	FSRF=47	FSRR=64	FWDB=-0.00300386	FXX=0.00609719	LEN=1	MLLD=201.853	PB=0.5	PBP=1	QD=3.14521	RBI=0.00783547
chr10	126686593	126686593	G	A	0.317073	52	164	2	exonic	CTBP2	.	nonsynonymous SNV	CTBP2:NM_022802:exon4:c.C2125T:p.R709C,CTBP2:NM_001083914:exon6:c.C505T:p.R169C,CTBP2:NM_001290214:exon6:c.C505T:p.R169C,CTBP2:NM_001290215:exon6:c.C505T:p.R169C,CTBP2:NM_001329:exon6:c.C505T:p.R169C	rs78860838	.	.	.	.	.	.	.	0	D	0.995	D	0	D	1	D	-1.44	T	128.14	snp	FAO=52	FDP=163	FR=.	FRO=111	FSAF=51	FSAR=1	FSRF=47	FSRR=64	FWDB=-0.0266464	FXX=0.00609719	LEN=1	MLLD=152.019	PB=0.5	PBP=1	QD=3.14465	RBI=0.0298487
chr10	126686605	126686605	C	T	0.194915	23	118	1	exonic	CTBP2	.	nonsynonymous SNV	CTBP2:NM_022802:exon4:c.G2113A:p.V705M,CTBP2:NM_001083914:exon6:c.G493A:p.V165M,CTBP2:NM_001290214:exon6:c.G493A:p.V165M,CTBP2:NM_001290215:exon6:c.G493A:p.V165M,CTBP2:NM_001329:exon6:c.G493A:p.V165M	rs74442958	.	.	0.0001	.	0.0001	.	.	0.01	D	0.993	D	0	D	1	D	-1.75	D	24.87	snp	FAO=23	FDP=118	FR=.	FRO=95	FSAF=22	FSAR=1	FSRF=57	FSRR=38	FWDB=-0.0385241	FXX=0	LEN=1	MLLD=114.508	PB=0.5	PBP=1	QD=0.843121	RBI=0.0417961
chr10	126686619	126686619	G	T	0.381818	42	110	1	exonic	CTBP2	.	nonsynonymous SNV	CTBP2:NM_022802:exon4:c.C2099A:p.T700K,CTBP2:NM_001083914:exon6:c.C479A:p.T160K,CTBP2:NM_001290214:exon6:c.C479A:p.T160K,CTBP2:NM_001290215:exon6:c.C479A:p.T160K,CTBP2:NM_001329:exon6:c.C479A:p.T160K	.	.	.	.	.	.	.	.	0.45	T	0.603	P	0	D	1	D	-1.25	T	134.4	snp	FAO=42	FDP=111	FR=.	FRO=69	FSAF=41	FSAR=1	FSRF=31	FSRR=38	FWDB=0.0268074	FXX=0	LEN=1	MLLD=208.72	PB=0.5	PBP=1	QD=4.84315	RBI=0.0279962
chr10	126686629	126686629	G	A	0.247312	23	93	1	exonic	CTBP2	.	nonsynonymous SNV	CTBP2:NM_022802:exon4:c.C2089T:p.R697W,CTBP2:NM_001083914:exon6:c.C469T:p.R157W,CTBP2:NM_001290214:exon6:c.C469T:p.R157W,CTBP2:NM_001290215:exon6:c.C469T:p.R157W,CTBP2:NM_001329:exon6:c.C469T:p.R157W	rs74523764	.	.	.	.	.	.	.	0	D	0.904	P	0	D	1	D	-1.62	D	41.03	snp	FAO=23	FDP=93	FR=.	FRO=70	FSAF=22	FSAR=1	FSRF=32	FSRR=38	FWDB=0.00519642	FXX=0	LEN=1	MLLD=184.912	PB=0.5	PBP=1	QD=1.76468	RBI=0.014709
chr10	126686648	126686648	C	T	0.206897	18	87	1	exonic	CTBP2	.	synonymous SNV	CTBP2:NM_022802:exon4:c.G2070A:p.T690T,CTBP2:NM_001083914:exon6:c.G450A:p.T150T,CTBP2:NM_001290214:exon6:c.G450A:p.T150T,CTBP2:NM_001290215:exon6:c.G450A:p.T150T,CTBP2:NM_001329:exon6:c.G450A:p.T150T	rs75826544	.	.	.	.	.	.	.	.	.	.	.	.	.	.	.	.	.	25.75	snp	FAO=18	FDP=87	FR=.	FRO=69	FSAF=17	FSAR=1	FSRF=30	FSRR=39	FWDB=0.0108643	FXX=0	LEN=1	MLLD=181.259	PB=0.5	PBP=1	QD=1.18401	RBI=0.015236
chr10	127569190	127569190	T	-	0.43662	31	71	5	exonic	DHX32	.	frameshift deletion	DHX32:NM_018180:exon1:c.204delA:p.K68fs	.	.	.	.	.	.	.	.	.	.	.	.	.	.	.	.	.	.	26.76	del	FAO=28	FDP=70	FR=.	FRO=42	FSAF=12	FSAR=16	FSRF=20	FSRR=22	FWDB=-0.18524	FXX=0.0140825	LEN=1	MLLD=19.188	PB=0.5	PBP=1	QD=1.52907	RBI=0.186686
chr10	134756039	134756039	G	A	0.3125	5	16	1	UTR5	CFAP46	NM_001200049:c.-51C>T	.	.	.	.	.	.	.	.	.	.	.	.	.	.	.	.	.	.	.	.	19.84	snp	FAO=5	FDP=16	FR=.	FRO=11	FSAF=0	FSAR=5	FSRF=6	FSRR=5	FWDB=-0.0610543	FXX=0	LEN=1	MLLD=176.731	PB=0.5	PBP=1	QD=4.95946	RBI=0.061071
chr11	430396	430396	A	G	0.545455	6	11	3	exonic	ANO9	.	nonsynonymous SNV	ANO9:NM_001012302:exon8:c.T547C:p.F183L	.	.	.	.	.	.	.	.	0	D	0.322	B	0	N	0.989	D	-1.25	T	35.43	snp	FAO=6	FDP=11	FR=.	FRO=5	FSAF=0	FSAR=6	FSRF=2	FSRR=3	FWDB=-0.0435091	FXX=0	LEN=1	MLLD=37.5956	PB=0.5	PBP=1	QD=12.8826	RBI=0.0493526
chr11	1271321	1271321	C	G	0.7	7	10	2	exonic	MUC5B	.	nonsynonymous SNV	MUC5B:NM_002458:exon31:c.C13211G:p.A4404G	rs2943517	.	.	.	.	0.63	.	.	0	D	0.949	P	.	.	1	P	2.47	T	51.08	snp	FAO=7	FDP=10	FR=.	FRO=3	FSAF=1	FSAR=6	FSRF=0	FSRR=3	FWDB=0.0583807	FXX=0	LEN=1	MLLD=66.2041	PB=0.5	PBP=1	QD=20.4309	RBI=0.0764702
chr11	1272506	1272506	T	C	0.272727	9	33	1	exonic	MUC5B	.	nonsynonymous SNV	MUC5B:NM_002458:exon31:c.T14396C:p.M4799T	.	.	.	.	.	.	.	.	0	D	0	B	.	.	1	N	2.58	T	25.11	snp	FAO=9	FDP=33	FR=.	FRO=24	FSAF=7	FSAR=2	FSRF=16	FSRR=8	FWDB=-0.0241875	FXX=0	LEN=1	MLLD=149.522	PB=0.5	PBP=1	QD=3.04338	RBI=0.0320453
chr11	1272548	1272548	T	C	0.285714	4	14	1	exonic	MUC5B	.	nonsynonymous SNV	MUC5B:NM_002458:exon31:c.T14438C:p.L4813P	.	.	.	.	.	.	.	.	0	D	0	B	.	.	1	N	2.47	T	16.26	snp	FAO=4	FDP=14	FR=.	FRO=10	FSAF=3	FSAR=1	FSRF=1	FSRR=9	FWDB=0.0104703	FXX=0	LEN=1	MLLD=153.939	PB=0.5	PBP=1	QD=4.64559	RBI=0.0521365
chr11	1466758	1466758	G	C	0.277778	15	54	2	intronic	BRSK2	.	.	.	.	.	.	.	.	.	.	.	.	.	.	.	.	.	.	.	.	.	34.81	snp	FAO=16	FDP=55	FR=.	FRO=39	FSAF=1	FSAR=15	FSRF=30	FSRR=9	FWDB=-0.0295848	FXX=0	LEN=1	MLLD=49.067	PB=0.5	PBP=1	QD=2.53138	RBI=0.0942033
chr11	1466760	1466760	C	G	0.296296	16	54	4	intronic	BRSK2	.	.	.	.	.	.	.	.	.	.	.	.	.	.	.	.	.	.	.	.	.	98.52	snp	FAO=16	FDP=53	FR=.,HEALED	FRO=21	FSAF=1	FSAR=15	FSRF=17	FSRR=4	FWDB=0.0124997	FXX=0.036357	LEN=1	MLLD=27.6464	PB=0.5	PBP=1	QD=7.43572	RBI=0.0704167
chr11	1619429	1619429	C	G	#VALUE!	2;4	20	2;2	exonic	KRTAP5-2	.	nonsynonymous SNV	KRTAP5-2:NM_001004325:exon1:c.G52C:p.G18R	.	.	.	.	.	.	.	.	0.04	D	0.158	B	.	.	1	N	5.53	T	72.91	snp;mnp	FAO=12,0	FDP=20	FR=.,HEALED	FRO=8	FSAF=0,0	FSAR=12,0	FSRF=0	FSRR=8	FWDB=0,0	FXX=0	LEN=1,2	MLLD=29.7119,49.2458	PB=0.5,0.5	PBP=1,1	QD=14.5821	RBI=0.229726,0.055231
chr11	1651645	1651645	A	G	0.857143	6	7	1	exonic	KRTAP5-5	.	nonsynonymous SNV	KRTAP5-5:NM_001001480:exon1:c.A575G:p.Y192C	rs77039648	.	.	.	.	0.34	.	.	0.19	T	0	B	.	.	1	P	5.01	T	45.01	snp	FAO=6	FDP=7	FR=.	FRO=1	FSAF=5	FSAR=1	FSRF=0	FSRR=1	FWDB=0.0135356	FXX=0	LEN=1	MLLD=247.53	PB=0.5	PBP=1	QD=25.7205	RBI=0.0363815
chr11	1977712	1977712	G	-	#VALUE!	9;4	18	4;4	UTR3	MRPL23	NM_021134:c.*62delG	.	.	.	.	.	.	.	.	.	.	.	.	.	.	.	.	.	.	.	.	89.29	del;mnp	FAO=11,4	FDP=18	FR=.	FRO=3	FSAF=0,0	FSAR=11,4	FSRF=0	FSRR=3	FWDB=0,0	FXX=0	LEN=1,2	MLLD=13.4681,22.799	PB=0.5,0.5	PBP=1,1	QD=19.8417	RBI=0.201166,0.165431
chr11	1977715	1977716	GC	CG	#VALUE!	9;4	18	4;4	UTR3	MRPL23	NM_021134:c.*65_*66delinsCG	.	.	.	.	.	.	.	.	.	.	.	.	.	.	.	.	.	.	.	.	89.29	del;mnp	FAO=11,4	FDP=18	FR=.	FRO=3	FSAF=0,0	FSAR=11,4	FSRF=0	FSRR=3	FWDB=0,0	FXX=0	LEN=1,2	MLLD=13.4681,22.799	PB=0.5,0.5	PBP=1,1	QD=19.8417	RBI=0.201166,0.165431
chr11	2169110	2169110	A	G	0.275	11	40	2	ncRNA_exonic	IGF2-AS	.	.	.	rs3741211	.	.	.	.	0.41	.	.	.	.	.	.	.	.	.	.	.	.	28.92	snp	FAO=11	FDP=40	FR=.	FRO=29	FSAF=2	FSAR=9	FSRF=4	FSRR=25	FWDB=0.117994	FXX=0	LEN=1	MLLD=34.8858	PB=0.5	PBP=1	QD=2.89203	RBI=0.119196
chr11	2335855	2335855	C	A	0.166667	23	138	3	intronic	TSPAN32	.	.	.	.	.	.	.	.	.	.	.	.	.	.	.	.	.	.	.	.	.	18.39	snp	FAO=23	FDP=138	FR=.	FRO=115	FSAF=12	FSAR=11	FSRF=56	FSRR=59	FWDB=-0.0400913	FXX=0	LEN=1	MLLD=160.014	PB=0.5	PBP=1	QD=0.533133	RBI=0.0555432
chr11	5364776	5364776	-	GTC	0.331579	63	190	1	UTR5	OR51B5	NM_001005567:c.-23_-22insGAC	.	.	rs397830523	.	.	0.4337	.	0.46	.	.	.	.	.	.	.	.	.	.	.	.	21.34	ins	FAO=63	FDP=189	FR=.	FRO=126	FSAF=16	FSAR=47	FSRF=63	FSRR=63	FWDB=0.0171551	FXX=0.0104707	LEN=3	MLLD=318.319	PB=0.5	PBP=1	QD=0.451672	RBI=0.0201487
chr11	6411936	6411941	GCTGGC	-	#VALUE!	86;80	195	1;1	exonic	SMPD1	.	nonframeshift deletion	SMPD1:NM_000543:exon1:c.108_113del:p.36_38del,SMPD1:NM_001007593:exon1:c.108_113del:p.36_38del	rs3838786	.	ID=COSM930081,COSM930080;OCCURENCE=1(endometrium)	.	.	0.32	.	.	.	.	.	.	.	.	.	.	.	.	809.92	snp;del	FAO=100,81	FDP=199	FR=.	FRO=18	FSAF=79,54	FSAR=21,27	FSRF=8	FSRR=10	FWDB=-0.0232035,-0.0548366	FXX=0.0245086	LEN=1,6	MLLD=54.8435,89.097	PB=0.5,0.5	PBP=1,1	QD=16.2798	RBI=0.0385967,0.064367
chr11	7818383	7818383	-	ATATGGTTACCAGGTAGATGC	0.308725	92	298	1	exonic	OR5P2	.	nonframeshift insertion	OR5P2:NM_153444:exon1:c.106_107insGCATCTACCTGGTAACCATAT:p.S36delinsCIYLVTIS	rs138967151	.	ID=COSM1318086;OCCURENCE=1(haematopoietic_and_lymphoid_tissue),1(large_intestine),5(breast)	.	.	.	.	.	.	.	.	.	.	.	.	.	.	.	41.27	ins	FAO=101	FDP=284	FR=.	FRO=183	FSAF=59	FSAR=42	FSRF=88	FSRR=95	FWDB=0.0261327	FXX=0.0469783	LEN=21	MLLD=449.889	PB=0.5	PBP=1	QD=0.581292	RBI=0.0263755
chr11	10786023	10786023	-	AGTTG	0.4	108	270	2	intronic	CTR9	.	.	.	rs112672233	.	.	0.5728	.	0.82	.	.	.	.	.	.	.	.	.	.	.	.	86.1	ins	FAO=111	FDP=264	FR=.	FRO=153	FSAF=41	FSAR=70	FSRF=67	FSRR=86	FWDB=-0.0469544	FXX=0.0185867	LEN=5	MLLD=225.336	PB=0.5	PBP=1	QD=1.30452	RBI=0.0474545
chr11	17035493	17035493	-	A	#VALUE!	18;17	47	10;0	intronic	PLEKHA7	.	.	.	rs71047521	.	.	0.6987	.	0.84	.	.	.	.	.	.	.	.	.	.	.	.	419.73	snp;ins	FAO=2,44	FDP=47	FR=.	FRO=1	FSAF=0,24	FSAR=2,20	FSRF=1	FSRR=0	FWDB=-0.0231461,-0.0213288	FXX=0	LEN=1,1	MLLD=198.235,212.031	PB=0.5,0.5	PBP=1,1	QD=35.7218	RBI=0.0332278,0.0412511
chr11	17352478	17352480	ACA	-	0.559322	66	118	1	exonic	NUCB2	.	nonframeshift deletion	NUCB2:NM_005013:exon13:c.1203_1205del:p.401_402del	rs3842269	.	ID=COSM1237695;OCCURENCE=1(thyroid)	0.2731	.	0.51	.	.	.	.	.	.	.	.	.	.	.	.	44.9	del	FAO=70	FDP=179	FR=.	FRO=109	FSAF=44	FSAR=26	FSRF=28	FSRR=81	FWDB=0.0246198	FXX=0.207955	LEN=3	MLLD=295.373	PB=0.5	PBP=1	QD=1.00334	RBI=0.0258134
chr11	17519697	17519697	C	G	0.439024	36	82	2	intronic	USH1C	.	.	.	rs2072232	CLINSIG=non-pathogenic;CLNDBN=not_specified;CLNREVSTAT=criteria_provided\x2c_single_submitter;CLNACC=RCV000041282.2;CLNDSDB=MedGen;CLNDSDBID=CN169374	.	0.0992	.	0.31	.	.	.	.	.	.	.	.	.	.	.	.	271.02	snp	FAO=50	FDP=82	FR=.,HEALED	FRO=32	FSAF=50	FSAR=0	FSRF=32	FSRR=0	FWDB=0.148344	FXX=0	LEN=1	MLLD=43.1489	PB=0.5	PBP=1	QD=13.2203	RBI=0.148344
chr11	18738603	18738603	G	A	0.991342	229	231	1	intronic	IGSF22	.	.	.	rs10766495	.	.	.	.	0.83	.	.	.	.	.	.	.	.	.	.	.	.	2296.23	snp	FAO=243	FDP=243	FR=.	FRO=0	FSAF=115	FSAR=128	FSRF=0	FSRR=0	FWDB=0.191653	FXX=0.00816293	LEN=1	MLLD=52.702	PB=0.5	PBP=1	QD=37.798	RBI=0.211859
chr11	36614996	36614996	G	A	0.178161	31	174	4	exonic	RAG2	.	synonymous SNV	RAG2:NM_000536:exon2:c.C723T:p.P241P,RAG2:NM_001243785:exon3:c.C723T:p.P241P,RAG2:NM_001243786:exon3:c.C723T:p.P241P	.	.	.	.	.	.	.	.	.	.	.	.	.	.	.	.	.	.	26.61	snp	FAO=31	FDP=174	FR=.	FRO=143	FSAF=22	FSAR=9	FSRF=65	FSRR=78	FWDB=-0.0124579	FXX=0	LEN=1	MLLD=330.438	PB=0.5	PBP=1	QD=0.611677	RBI=0.0323771
chr11	48346541	48346541	A	T	0.146853	42	286	1	exonic	OR4C3	.	nonsynonymous SNV	OR4C3:NM_001004702:exon1:c.A49T:p.T17S	rs75498992	.	.	.	.	0.31	.	.	0.46	T	.	.	0.366	N	1	N	3.21	T	17.31	snp	FAO=42	FDP=287	FR=.	FRO=245	FSAF=25	FSAR=17	FSRF=153	FSRR=92	FWDB=-0.00896787	FXX=0	LEN=1	MLLD=144.927	PB=0.5	PBP=1	QD=0.241218	RBI=0.0272201
chr11	58940179	58940179	C	-	#VALUE!	87;14	122	5;5	exonic	DTX4	.	frameshift deletion	DTX4:NM_015177:exon1:c.111delC:p.G37fs	.	.	.	.	.	.	.	.	.	.	.	.	.	.	.	.	.	.	738.38	del;snp	FAO=108,14	FDP=122	FR=.	FRO=0	FSAF=60,0	FSAR=48,14	FSRF=0	FSRR=0	FWDB=-0.00902681,0.126762	FXX=0.0239981	LEN=1,1	MLLD=12.8051,11.7143	PB=0.5,0.5	PBP=1,1	QD=24.209	RBI=0.00910265,0.142931
chr11	58940179	58940179	C	G	#VALUE!	87;14	122	5;5	exonic	DTX4	.	synonymous SNV	DTX4:NM_015177:exon1:c.C111G:p.G37G	.	.	.	.	.	.	.	.	.	.	.	.	.	.	.	.	.	.	738.38	del;snp	FAO=108,14	FDP=122	FR=.	FRO=0	FSAF=60,0	FSAR=48,14	FSRF=0	FSRR=0	FWDB=-0.00902681,0.126762	FXX=0.0239981	LEN=1,1	MLLD=12.8051,11.7143	PB=0.5,0.5	PBP=1,1	QD=24.209	RBI=0.00910265,0.142931
chr11	62446146	62446146	C	T	0.3125	5	16	3	intronic	UBXN1	.	.	.	.	.	.	.	.	.	.	.	.	.	.	.	.	.	.	.	.	.	19.84	snp	FAO=5	FDP=16	FR=.	FRO=11	FSAF=1	FSAR=4	FSRF=6	FSRR=5	FWDB=0.00811658	FXX=0	LEN=1	MLLD=195.059	PB=0.5	PBP=1	QD=4.95947	RBI=0.0134814
chr11	64011441	64011441	T	C	0.910891	92	101	1	exonic	FKBP2	.	synonymous SNV	FKBP2:NM_001135208:exon6:c.T369C:p.G123G,FKBP2:NM_004470:exon6:c.T369C:p.G123G,FKBP2:NM_057092:exon6:c.T369C:p.G123G	rs654573	.	.	0.9999	.	1	.	.	.	.	.	.	.	.	.	.	.	.	801.14	snp	FAO=93	FDP=99	FR=.	FRO=6	FSAF=55	FSAR=38	FSRF=6	FSRR=0	FWDB=0.153549	FXX=0.0198	LEN=1	MLLD=161.715	PB=0.5	PBP=1	QD=32.3692	RBI=0.153958
chr11	64083269	64083269	G	A	0.190647	53	278	2	exonic	ESRRA	.	nonsynonymous SNV	ESRRA:NM_001282450:exon7:c.G1103A:p.G368D,ESRRA:NM_001282451:exon7:c.G1100A:p.G367D,ESRRA:NM_004451:exon7:c.G1103A:p.G368D	rs201336331	.	.	.	.	0.03	.	.	0	D	0.919	P	0.001	D	0.99	D	-3.97	D	47.2	snp	FAO=53	FDP=278	FR=.	FRO=225	FSAF=14	FSAR=39	FSRF=140	FSRR=85	FWDB=-0.013634	FXX=0	LEN=1	MLLD=60.8622	PB=0.5	PBP=1	QD=0.679094	RBI=0.0671847
chr11	64083276	64083276	A	T	0.1843	54	293	1	exonic	ESRRA	.	synonymous SNV	ESRRA:NM_001282450:exon7:c.A1110T:p.G370G,ESRRA:NM_001282451:exon7:c.A1107T:p.G369G,ESRRA:NM_004451:exon7:c.A1110T:p.G370G	rs200055490	.	.	.	.	0.021	.	.	.	.	.	.	.	.	1	D	.	.	43.92	snp	FAO=54	FDP=293	FR=.	FRO=239	FSAF=15	FSAR=39	FSRF=139	FSRR=100	FWDB=-0.0684268	FXX=0	LEN=1	MLLD=57.7721	PB=0.5	PBP=1	QD=0.599536	RBI=0.0951699
chr11	64083290	64083290	G	A	0.150442	51	339	2	exonic	ESRRA	.	nonsynonymous SNV	ESRRA:NM_001282450:exon7:c.G1124A:p.R375Q,ESRRA:NM_001282451:exon7:c.G1121A:p.R374Q,ESRRA:NM_004451:exon7:c.G1124A:p.R375Q	rs150848359	.	ID=COSM1746432;OCCURENCE=2(urinary_tract)	.	.	0.018	.	.	0.11	T	0.626	P	0	D	0.967	D	-4.08	D	21.73	snp	FAO=51	FDP=339	FR=.	FRO=288	FSAF=13	FSAR=38	FSRF=138	FSRR=150	FWDB=0.0227571	FXX=0	LEN=1	MLLD=70.3646	PB=0.5	PBP=1	QD=0.256355	RBI=0.046665
chr11	64083293	64083293	G	T	0.146974	51	347	2	exonic	ESRRA	.	nonsynonymous SNV	ESRRA:NM_001282450:exon7:c.G1127T:p.R376L,ESRRA:NM_001282451:exon7:c.G1124T:p.R375L,ESRRA:NM_004451:exon7:c.G1127T:p.R376L	rs201971362	.	ID=COSM1746433;OCCURENCE=4(urinary_tract)	.	.	0.012	.	.	0.56	T	0.955	P	0	D	0.989	D	-4.07	D	19.56	snp	FAO=51	FDP=348	FR=.	FRO=297	FSAF=13	FSAR=38	FSRF=136	FSRR=161	FWDB=0.0441578	FXX=0	LEN=1	MLLD=69.7192	PB=0.5	PBP=1	QD=0.224787	RBI=0.0664572
chr11	64083300	64083300	G	A	0.140496	51	363	3	exonic	ESRRA	.	synonymous SNV	ESRRA:NM_001282450:exon7:c.G1134A:p.A378A,ESRRA:NM_001282451:exon7:c.G1131A:p.A377A,ESRRA:NM_004451:exon7:c.G1134A:p.A378A	rs199950340	.	ID=COSM1746434;OCCURENCE=4(urinary_tract)	.	.	0.012	.	.	.	.	.	.	.	.	1	D	.	.	16.4	snp	FAO=51	FDP=363	FR=.	FRO=312	FSAF=12	FSAR=39	FSRF=137	FSRR=175	FWDB=-0.011755	FXX=0	LEN=1	MLLD=115.542	PB=0.5	PBP=1	QD=0.18069	RBI=0.0375525
chr11	64083318	64083318	G	A	0.15508	58	374	1	exonic	ESRRA	.	synonymous SNV	ESRRA:NM_001282450:exon7:c.G1152A:p.T384T,ESRRA:NM_001282451:exon7:c.G1149A:p.T383T,ESRRA:NM_004451:exon7:c.G1152A:p.T384T	.	.	.	.	.	0.042	.	.	.	.	.	.	.	.	1	D	.	.	26.58	snp	FAO=58	FDP=374	FR=.	FRO=316	FSAF=12	FSAR=46	FSRF=133	FSRR=183	FWDB=0.00305913	FXX=0	LEN=1	MLLD=126.642	PB=0.5	PBP=1	QD=0.284311	RBI=0.0133784
chr11	64083320	64083320	T	C	0.152815	57	373	1	exonic	ESRRA	.	nonsynonymous SNV	ESRRA:NM_001282450:exon7:c.T1154C:p.L385P,ESRRA:NM_001282451:exon7:c.T1151C:p.L384P,ESRRA:NM_004451:exon7:c.T1154C:p.L385P	rs201072913	.	.	.	.	0.042	.	.	0	D	1	D	0	D	1	D	0.3	T	26.65	snp	FAO=58	FDP=374	FR=.	FRO=316	FSAF=12	FSAR=46	FSRF=133	FSRR=183	FWDB=-0.0206317	FXX=0	LEN=1	MLLD=68.3415	PB=0.5	PBP=1	QD=0.284985	RBI=0.032948
chr11	64083328	64083328	C	T	0.149733	56	374	2	exonic	ESRRA	.	nonsynonymous SNV	ESRRA:NM_001282450:exon7:c.C1162T:p.L388F,ESRRA:NM_001282451:exon7:c.C1159T:p.L387F,ESRRA:NM_004451:exon7:c.C1162T:p.L388F	rs79204587	.	.	.	.	0.071	.	.	0.03	D	1	D	0	D	1	D	-0.05	T	22.68	snp	FAO=56	FDP=374	FR=.	FRO=318	FSAF=10	FSAR=46	FSRF=135	FSRR=183	FWDB=0.0702241	FXX=0	LEN=1	MLLD=56.5383	PB=0.5	PBP=1	QD=0.242527	RBI=0.122661
chr11	64083331	64083331	C	T	0.15508	58	374	2	exonic	ESRRA	.	nonsynonymous SNV	ESRRA:NM_001282450:exon7:c.C1165T:p.R389C,ESRRA:NM_001282451:exon7:c.C1162T:p.R388C,ESRRA:NM_004451:exon7:c.C1165T:p.R389C	rs80310817	.	.	.	.	0.084	.	.	0	D	1	D	0	D	1	D	0.35	T	26.59	snp	FAO=58	FDP=374	FR=.	FRO=316	FSAF=12	FSAR=46	FSRF=133	FSRR=183	FWDB=0.0166688	FXX=0	LEN=1	MLLD=115.361	PB=0.5	PBP=1	QD=0.28435	RBI=0.0688598
chr11	64119691	64119691	C	-	#VALUE!	29;27	179	3;3	exonic	CCDC88B	.	frameshift deletion	CCDC88B:NM_032251:exon19:c.3189delC:p.S1063fs	.	.	.	.	.	.	.	.	.	.	.	.	.	.	.	.	.	.	1516.26	del;snp	FAO=150,28	FDP=178	FR=.	FRO=0	FSAF=102,0	FSAR=48,28	FSRF=0	FSRR=0	FWDB=0.909511,0.0651567	FXX=0.00558628	LEN=1,1	MLLD=19.4916,222.072	PB=0.5,0.5	PBP=1,1	QD=34.0732	RBI=0.953221,0.0783316
chr11	64119691	64119691	C	T	#VALUE!	29;27	179	3;3	exonic	CCDC88B	.	synonymous SNV	CCDC88B:NM_032251:exon19:c.C3189T:p.S1063S	.	.	.	.	.	.	.	.	.	.	.	.	.	.	.	.	.	.	1516.26	del;snp	FAO=150,28	FDP=178	FR=.	FRO=0	FSAF=102,0	FSAR=48,28	FSRF=0	FSRR=0	FWDB=0.909511,0.0651567	FXX=0.00558628	LEN=1,1	MLLD=19.4916,222.072	PB=0.5,0.5	PBP=1,1	QD=34.0732	RBI=0.953221,0.0783316
chr11	64480610	64480610	G	C	0.375	3	8	6	exonic	NRXN2	.	nonsynonymous SNV	NRXN2:NM_015080:exon2:c.C562G:p.P188A,NRXN2:NM_138732:exon2:c.C562G:p.P188A	.	.	.	.	.	.	.	.	0.28	T	0.021	B	.	.	1	D	0.29	T	24.8	snp	FAO=3	FDP=8	FR=.,HEALED	FRO=3	FSAF=3	FSAR=0	FSRF=2	FSRR=1	FWDB=-0.0874475	FXX=0	LEN=1	MLLD=27.1314	PB=0.5	PBP=1	QD=12.3993	RBI=0.226257
chr11	64480612	64480612	C	G	0.375	3	8	2	exonic	NRXN2	.	nonsynonymous SNV	NRXN2:NM_015080:exon2:c.G560C:p.R187P,NRXN2:NM_138732:exon2:c.G560C:p.R187P	.	.	.	.	.	.	.	.	0.12	T	0.571	P	.	.	1	D	0.14	T	15.31	snp	FAO=3	FDP=8	FR=.	FRO=5	FSAF=3	FSAR=0	FSRF=4	FSRR=1	FWDB=0.0289757	FXX=0	LEN=1	MLLD=39.6608	PB=0.5	PBP=1	QD=7.65412	RBI=0.0441111
chr11	66103046	66103046	C	T	0.972603	71	73	3	intronic	RIN1	.	.	.	rs3016763	.	.	0.9983	.	1	.	.	.	.	.	.	.	.	.	.	.	.	642.61	snp	FAO=71	FDP=73	FR=.	FRO=2	FSAF=0	FSAR=71	FSRF=0	FSRR=2	FWDB=0.0780194	FXX=0.0135117	LEN=1	MLLD=308.705	PB=0.5	PBP=1	QD=35.2115	RBI=0.0921353
chr11	66192395	66192395	C	G	0.170213	8	47	6	exonic	NPAS4	.	synonymous SNV	NPAS4:NM_178864:exon7:c.C2034G:p.G678G	.	.	.	.	.	.	.	.	.	.	.	.	.	.	.	.	.	.	27.8	snp	FAO=8	FDP=47	FR=.,HEALED	FRO=34	FSAF=0	FSAR=8	FSRF=8	FSRR=26	FWDB=-0.176575	FXX=0	LEN=1	MLLD=35.1844	PB=0.5	PBP=1	QD=2.36566	RBI=0.176757
chr11	67432828	67432828	G	A	0.189873	30	158	1	exonic	ALDH3B2	.	nonsynonymous SNV	ALDH3B2:NM_000695:exon7:c.C634T:p.R212W,ALDH3B2:NM_001031615:exon7:c.C634T:p.R212W	rs149110344	.	ID=COSM1356471;OCCURENCE=1(large_intestine)	0.0001	.	0.0002	.	.	0	D	1	D	0	D	0.999	D	-1.2	T	30.49	snp	FAO=30	FDP=158	FR=.	FRO=128	FSAF=19	FSAR=11	FSRF=79	FSRR=49	FWDB=-0.00582124	FXX=0	LEN=1	MLLD=188.683	PB=0.5	PBP=1	QD=0.772018	RBI=0.0291208
chr11	67771335	67771335	G	T	1	5	5	1	intronic	UNC93B1	.	.	.	.	.	.	.	.	.	.	.	.	.	.	.	.	.	.	.	.	.	38.35	snp	FAO=5	FDP=5	FR=.	FRO=0	FSAF=0	FSAR=5	FSRF=0	FSRR=0	FWDB=0	FXX=0	LEN=1	MLLD=92.1239	PB=0.5	PBP=1	QD=30.6765	RBI=0.00681411
chr11	68704313	68704313	C	-	0.46988	39	83	4	exonic	IGHMBP2	.	frameshift deletion	IGHMBP2:NM_002180:exon13:c.2365delC:p.P789fs	.	.	.	.	.	.	.	.	.	.	.	.	.	.	.	.	.	.	55.48	del	FAO=46	FDP=84	FR=.	FRO=38	FSAF=39	FSAR=7	FSRF=25	FSRR=13	FWDB=0.0608407	FXX=0	LEN=1	MLLD=12.1102	PB=0.5	PBP=1	QD=2.64206	RBI=0.0760433
chr11	71720158	71720158	A	G	0.285714	4	14	1	exonic	NUMA1	.	nonsynonymous SNV	NUMA1:NM_001286561:exon19:c.T4871C:p.L1624P,NUMA1:NM_006185:exon19:c.T4913C:p.L1638P	.	.	.	.	.	.	.	.	0.13	T	0.999	D	0.002	N	1	D	2.2	T	16.26	snp	FAO=4	FDP=14	FR=.	FRO=10	FSAF=4	FSAR=0	FSRF=8	FSRR=2	FWDB=0.049308	FXX=0	LEN=1	MLLD=62.6805	PB=0.5	PBP=1	QD=4.64557	RBI=0.0493324
chr11	72294553	72294553	G	T	0.265403	56	211	2	exonic	PDE2A	.	nonsynonymous SNV	PDE2A:NM_001143839:exon19:c.C1636A:p.L546I,PDE2A:NM_001243784:exon20:c.C1594A:p.L532I,PDE2A:NM_002599:exon20:c.C1657A:p.L553I,PDE2A:NM_001146209:exon21:c.C1630A:p.L544I	.	.	.	.	.	.	.	.	0.07	T	0.608	P	0	D	1	D	-0.95	T	101.67	snp	FAO=56	FDP=211	FR=.	FRO=155	FSAF=20	FSAR=36	FSRF=74	FSRR=81	FWDB=-0.00102187	FXX=0	LEN=1	MLLD=257.863	PB=0.5	PBP=1	QD=1.92743	RBI=0.00184104
chr11	74204268	74204269	CT	TG	#VALUE!	12;2	14	1;1	intronic	LIPT2	.	.	.	.	.	.	.	.	.	.	.	.	.	.	.	.	.	.	.	.	.	123.19	snp;mnp	FAO=12,2	FDP=14	FR=.	FRO=0	FSAF=9,2	FSAR=3,0	FSRF=0	FSRR=0	FWDB=0.0176629,0.0252549	FXX=0	LEN=1,2	MLLD=104.662,30.1973	PB=0.5,0.5	PBP=1,1	QD=35.1956	RBI=0.106533,0.0262295
chr11	76912635	76912635	-	T	0.153257	40	261	0	exonic	MYO7A	.	frameshift insertion	MYO7A:NM_000260:exon36:c.4995_4996insT:p.D1665fs,MYO7A:NM_001127180:exon36:c.4881_4882insT:p.D1627fs	.	.	.	.	.	.	.	.	.	.	.	.	.	.	.	.	.	.	898.28	ins	FAO=230	FDP=230	FR=.	FRO=0	FSAF=82	FSAR=148	FSRF=0	FSRR=0	FWDB=0.209482	FXX=0.118769	LEN=1	MLLD=68.6029	PB=0.5	PBP=1	QD=15.6223	RBI=0.209993
chr11	82895967	82895967	T	A	0.189024	31	164	6	UTR3	PCF11	NM_015885:c.*31T>A	.	.	.	.	.	.	.	.	.	.	.	.	.	.	.	.	.	.	.	.	29.72	snp	FAO=33	FDP=174	FR=.	FRO=141	FSAF=32	FSAR=1	FSRF=40	FSRR=101	FWDB=-0.0511173	FXX=0	LEN=1	MLLD=26.7924	PB=0.5	PBP=1	QD=0.683169	RBI=0.0511174
chr11	95512122	95512122	C	G	0.371212	49	132	1	splicing	FAM76B	NM_144664:exon8:c.693-1G>C	.	.	.	.	.	.	.	.	.	.	.	.	.	.	.	.	1	D	.	.	150.6	snp	FAO=49	FDP=132	FR=.	FRO=83	FSAF=19	FSAR=30	FSRF=47	FSRR=36	FWDB=0.0324891	FXX=0	LEN=1	MLLD=64.8619	PB=0.5	PBP=1	QD=4.56377	RBI=0.032733
chr11	102825091	102825091	T	A	#VALUE!	6;48	55	2;2	intronic	MMP13	.	.	.	.	.	.	.	.	.	.	.	.	.	.	.	.	.	.	.	.	.	475.84	snp;snp	FAO=6,48	FDP=55	FR=.	FRO=1	FSAF=6,21	FSAR=0,27	FSRF=1	FSRR=0	FWDB=0.0472843,0.0467762	FXX=0	LEN=1,1	MLLD=100.776,277.081	PB=0.5,0.5	PBP=1,1	QD=34.6063	RBI=0.056966,0.049669
chr11	108159744	108159744	C	T	0.318182	7	22	1	exonic	ATM	.	nonsynonymous SNV	ATM:NM_000051:exon28:c.C4150T:p.H1384Y	.	.	.	.	.	.	.	.	1	T	0.001	B	0.001	D	0.939	N	-0.82	T	25.44	snp	FAO=7	FDP=22	FR=.	FRO=15	FSAF=1	FSAR=6	FSRF=10	FSRR=5	FWDB=0.034679	FXX=0	LEN=1	MLLD=60.4483	PB=0.5	PBP=1	QD=4.62552	RBI=0.0696016
chr11	117789367	117789367	A	G	1	63	63	1	exonic	TMPRSS13	.	nonsynonymous SNV	TMPRSS13:NM_001077263:exon2:c.T208C:p.S70P,TMPRSS13:NM_001206789:exon2:c.T208C:p.S70P,TMPRSS13:NM_001206790:exon2:c.T208C:p.S70P,TMPRSS13:NM_001244995:exon2:c.T208C:p.S70P	rs200485169	.	.	.	.	0	.	.	0.13	T	0.066	B	0	D	1	N	-2.37	D	593.89	snp	FAO=63	FDP=63	FR=.	FRO=0	FSAF=0	FSAR=63	FSRF=0	FSRR=0	FWDB=0	FXX=0	LEN=1	MLLD=478.533	PB=0.5	PBP=1	QD=37.7073	RBI=0.00844037
chr11	117789370	117789370	C	T	1	63	63	3	exonic	TMPRSS13	.	nonsynonymous SNV	TMPRSS13:NM_001077263:exon2:c.G205A:p.A69T,TMPRSS13:NM_001206789:exon2:c.G205A:p.A69T,TMPRSS13:NM_001206790:exon2:c.G205A:p.A69T,TMPRSS13:NM_001244995:exon2:c.G205A:p.A69T	.	.	.	.	.	.	.	.	0.03	D	0.97	D	0.162	N	1	N	-2.3	D	593.89	snp	FAO=63	FDP=63	FR=.	FRO=0	FSAF=0	FSAR=63	FSRF=0	FSRR=0	FWDB=0	FXX=0	LEN=1	MLLD=80.2557	PB=0.5	PBP=1	QD=37.7072	RBI=0.0049392
chr11	119212530	119212530	C	T	0.307692	4	13	4	intronic	C1QTNF5,MFRP	.	.	.	.	.	.	.	.	0.0001	.	.	.	.	.	.	.	.	.	.	.	.	17.4	snp	FAO=4	FDP=13	FR=.	FRO=9	FSAF=0	FSAR=4	FSRF=3	FSRR=6	FWDB=-0.0104472	FXX=0	LEN=1	MLLD=60.345	PB=0.5	PBP=1	QD=5.35333	RBI=0.101689
chr11	129734874	129734874	C	T	0.252101	30	119	2	exonic	NFRKB	.	nonsynonymous SNV	NFRKB:NM_006165:exon24:c.G3836A:p.G1279D,NFRKB:NM_001143835:exon26:c.G3761A:p.G1254D	.	.	.	.	.	.	.	.	0.06	T	1	D	0	D	1	D	.	.	54.96	snp	FAO=30	FDP=118	FR=.	FRO=88	FSAF=13	FSAR=17	FSRF=33	FSRR=55	FWDB=0.0151907	FXX=0.00840265	LEN=1	MLLD=153.328	PB=0.5	PBP=1	QD=1.863	RBI=0.0258309
chr11	129785594	129785594	G	A	0.824885	179	217	3	exonic	PRDM10	.	synonymous SNV	PRDM10:NM_199439:exon12:c.C2229T:p.P743P,PRDM10:NM_199438:exon13:c.C2241T:p.P747P,PRDM10:NM_199437:exon16:c.C2487T:p.P829P,PRDM10:NM_020228:exon17:c.C2499T:p.P833P	rs3734073	.	.	0.3227	.	0.33	.	.	.	.	.	.	.	.	.	.	.	.	2019.92	snp	FAO=216	FDP=216	FR=.,HEALED	FRO=0	FSAF=117	FSAR=99	FSRF=0	FSRR=0	FWDB=0.0304373	FXX=0.018181	LEN=1	MLLD=301.977	PB=0.5	PBP=1	QD=37.4059	RBI=0.0595814
chr11	130066367	130066367	C	T	0.222222	2	9	1	intronic	ST14	.	.	.	.	.	.	.	.	.	.	.	.	.	.	.	.	.	.	.	.	.	23.63	snp	FAO=2	FDP=8	FR=.,HEALED	FRO=4	FSAF=0	FSAR=2	FSRF=2	FSRR=2	FWDB=-0.0511371	FXX=0.110988	LEN=1	MLLD=227.245	PB=0.5	PBP=1	QD=11.8128	RBI=0.0530206
chr12	2692186	2692186	T	G	1	8	8	1	intronic	CACNA1C	.	.	.	rs3751254	.	.	.	.	0.77	.	.	.	.	.	.	.	.	.	.	.	.	73.84	snp	FAO=8	FDP=8	FR=.	FRO=0	FSAF=1	FSAR=7	FSRF=0	FSRR=0	FWDB=-0.00270729	FXX=0	LEN=1	MLLD=225.313	PB=0.5	PBP=1	QD=36.9199	RBI=0.0277425
chr12	2797824	2797824	C	-	0.677596	124	183	5	exonic	CACNA1C	.	frameshift deletion	CACNA1C:NM_001129837:exon45:c.6020delC:p.T2007fs,CACNA1C:NM_001129838:exon45:c.6020delC:p.T2007fs,CACNA1C:NM_001129839:exon45:c.6014delC:p.T2005fs,CACNA1C:NM_001129846:exon45:c.5963delC:p.T1988fs,CACNA1C:NM_000719:exon46:c.5996delC:p.T1999fs,CACNA1C:NM_001129829:exon46:c.6119delC:p.T2040fs,CACNA1C:NM_001129833:exon46:c.6053delC:p.T2018fs,CACNA1C:NM_001129834:exon46:c.6053delC:p.T2018fs,CACNA1C:NM…	.	.	.	.	.	.	.	.	.	.	.	.	.	.	.	.	.	.	676.87	del	FAO=184	FDP=184	FR=.	FRO=0	FSAF=61	FSAR=123	FSRF=0	FSRR=0	FWDB=0.137938	FXX=0	LEN=1	MLLD=11.8393	PB=0.5	PBP=1	QD=14.7146	RBI=0.218346
chr12	4488383	4488384	AC	-	#VALUE!	62;73	166	1;1	intronic	FGF23	.	.	.	.	.	.	.	.	.	.	.	.	.	.	.	.	.	.	.	.	.	904.4	del;del	FAO=0,156	FDP=156	FR=.	FRO=0	FSAF=0,79	FSAR=0,77	FSRF=0	FSRR=0	FWDB=0.132436,0.153352	FXX=0.0823481	LEN=3,2	MLLD=142.683,159.921	PB=0.5,0.5	PBP=1,1	QD=23.1898	RBI=0.141202,0.166499
chr12	4737138	4737138	G	C	0.156425	28	179	1	exonic	AKAP3	.	nonsynonymous SNV	AKAP3:NM_001278309:exon5:c.C930G:p.D310E,AKAP3:NM_006422:exon5:c.C930G:p.D310E	.	.	.	.	.	.	.	.	0.08	T	0.999	D	0	D	1	N	3.06	T	17.2	snp	FAO=28	FDP=179	FR=.	FRO=151	FSAF=15	FSAR=13	FSRF=93	FSRR=58	FWDB=-0.00239356	FXX=0	LEN=1	MLLD=228.001	PB=0.5	PBP=1	QD=0.384269	RBI=0.0590988
chr12	6155902	6155902	G	A	0.348936	82	235	4	exonic	VWF	.	synonymous SNV	VWF:NM_000552:exon17:c.C2268T:p.P756P	.	.	.	.	.	.	.	.	.	.	.	.	.	.	.	.	.	.	222.91	snp	FAO=82	FDP=235	FR=.	FRO=153	FSAF=61	FSAR=21	FSRF=86	FSRR=67	FWDB=0.00765399	FXX=0	LEN=1	MLLD=306.005	PB=0.5	PBP=1	QD=3.79425	RBI=0.0165201
chr12	6672410	6672410	G	C	0.513333	77	150	1	intronic	NOP2	.	.	.	rs75526285	.	.	.	.	0.033	.	.	.	.	.	.	.	.	.	.	.	.	342.33	snp	FAO=76	FDP=148	FR=.	FRO=72	FSAF=53	FSAR=23	FSRF=24	FSRR=48	FWDB=0.00983219	FXX=0.0133324	LEN=1	MLLD=172.924	PB=0.5	PBP=1	QD=9.2522	RBI=0.0251663
chr12	6879158	6879158	-	G	#VALUE!	18;8	65	1;2	exonic	PTMS	.	frameshift insertion	PTMS:NM_002824:exon3:c.190dupG:p.E63fs	.	.	.	.	.	.	.	.	.	.	.	.	.	.	.	.	.	.	505.01	ins;snp	FAO=56,8	FDP=65	FR=.	FRO=1	FSAF=53,8	FSAR=3,0	FSRF=1	FSRR=0	FWDB=0.496077,0.119756	FXX=0	LEN=1,1	MLLD=23.9219,21.0996	PB=0.5,0.5	PBP=1,1	QD=31.0777	RBI=0.507927,0.124403
chr12	6879158	6879158	A	G	#VALUE!	18;8	65	1;2	exonic	PTMS	.	synonymous SNV	PTMS:NM_002824:exon3:c.A189G:p.E63E	.	.	.	.	.	.	.	.	0	D	.	.	.	.	0.996	N	.	.	505.01	ins;snp	FAO=56,8	FDP=65	FR=.	FRO=1	FSAF=53,8	FSAR=3,0	FSRF=1	FSRR=0	FWDB=0.496077,0.119756	FXX=0	LEN=1,1	MLLD=23.9219,21.0996	PB=0.5,0.5	PBP=1,1	QD=31.0777	RBI=0.507927,0.124403
chr12	8376181	8376181	C	G	0.323944	23	71	2	intronic	FAM90A1	.	.	.	rs7139128	.	.	0.8554	.	0.98	.	.	.	.	.	.	.	.	.	.	.	.	64.76	snp	FAO=23	FDP=71	FR=.	FRO=48	FSAF=20	FSAR=3	FSRF=31	FSRR=17	FWDB=0.0140787	FXX=0	LEN=1	MLLD=342.27	PB=0.5	PBP=1	QD=3.6484	RBI=0.0404447
chr12	11339553	11339553	-	A	0.340557	110	323	6	upstream	TAS2R42	.	.	.	rs34736072	.	.	0.2384	.	0.25	.	.	.	.	.	.	.	.	.	.	.	.	28.53	ins	FAO=121	FDP=319	FR=.	FRO=198	FSAF=58	FSAR=63	FSRF=108	FSRR=90	FWDB=0.174077	FXX=0	LEN=1	MLLD=8.19742	PB=0.5	PBP=1	QD=0.357721	RBI=0.176038
chr12	11461470	11461470	A	G	1	5	5	1	exonic	PRB4	.	synonymous SNV	PRB4:NM_002723:exon3:c.T447C:p.G149G	rs1052807	.	.	0.8283	.	0.86	.	.	.	.	.	.	.	.	.	.	.	.	38.35	snp	FAO=5	FDP=5	FR=.	FRO=0	FSAF=2	FSAR=3	FSRF=0	FSRR=0	FWDB=-0.045844	FXX=0	LEN=1	MLLD=127.26	PB=0.5	PBP=1	QD=30.6765	RBI=0.0820739
chr12	11461671	11461671	G	C	0.5625	18	32	5	exonic	PRB4	.	synonymous SNV	PRB4:NM_001261399:exon3:c.C246G:p.P82P,PRB4:NM_002723:exon3:c.C246G:p.P82P	.	.	.	.	.	.	.	.	.	.	.	.	.	.	.	.	.	.	95.26	snp	FAO=18	FDP=32	FR=.	FRO=14	FSAF=0	FSAR=18	FSRF=4	FSRR=10	FWDB=-0.0443807	FXX=0	LEN=1	MLLD=90.8729	PB=0.5	PBP=1	QD=11.9077	RBI=0.087407
chr12	19282854	19282854	G	C	0.178571	5	28	5	intronic	PLEKHA5	.	.	.	.	.	.	.	.	.	.	.	.	.	.	.	.	.	.	.	.	.	15.69	snp	FAO=8	FDP=36	FR=.	FRO=28	FSAF=6	FSAR=2	FSRF=24	FSRR=4	FWDB=-0.0635485	FXX=0	LEN=1	MLLD=42.1218	PB=0.5	PBP=1	QD=1.74358	RBI=0.063624
chr12	31135478	31135478	T	C	1	11	11	1	exonic	TSPAN11	.	synonymous SNV	TSPAN11:NM_001080509:exon6:c.T468C:p.C156C	rs35089	.	.	0.9573	.	0.99	.	.	.	.	.	.	.	.	.	.	.	.	101.96	snp	FAO=11	FDP=11	FR=.	FRO=0	FSAF=1	FSAR=10	FSRF=0	FSRR=0	FWDB=-0.0471102	FXX=0	LEN=1	MLLD=73.5217	PB=0.5	PBP=1	QD=37.0753	RBI=0.0638595
chr12	49219568	49219569	CA	TG	0.413793	24	58	2	intronic	CACNB3	.	.	.	.	.	.	.	.	.	.	.	.	.	.	.	.	.	.	.	.	.	89.67	mnp	FAO=24	FDP=58	FR=.	FRO=34	FSAF=3	FSAR=21	FSRF=8	FSRR=26	FWDB=-0.00731807	FXX=0	LEN=2	MLLD=154.003	PB=0.5	PBP=1	QD=6.18389	RBI=0.0228893
chr12	49425865	49425865	T	G	0.198276	23	116	5	exonic	KMT2D	.	nonsynonymous SNV	KMT2D:NM_003482:exon39:c.A12623C:p.N4208T	.	.	.	.	.	.	.	.	0	D	0.001	B	0.027	N	0.867	N	-1.53	D	20.45	snp	FAO=23	FDP=127	FR=.	FRO=104	FSAF=22	FSAR=1	FSRF=44	FSRR=60	FWDB=-0.0312	FXX=0	LEN=1	MLLD=31.6139	PB=0.5	PBP=1	QD=0.644123	RBI=0.0663481
chr12	49724340	49724340	G	T	0.444444	4	9	1	exonic	TROAP	.	nonsynonymous SNV	TROAP:NM_005480:exon13:c.G1712T:p.R571L	.	.	.	.	.	0	.	.	0.08	T	0	B	.	.	1	N	.	.	22.42	snp	FAO=4	FDP=9	FR=.	FRO=5	FSAF=0	FSAR=4	FSRF=3	FSRR=2	FWDB=0.0133683	FXX=0	LEN=1	MLLD=192.546	PB=0.5	PBP=1	QD=9.96578	RBI=0.112282
chr12	52699548	52699548	T	C	0.386364	17	44	1	exonic	KRT86	.	synonymous SNV	KRT86:NM_002284:exon6:c.T1002C:p.A334A	rs2032360	.	.	.	.	0.65	.	.	.	.	.	.	.	.	.	.	.	.	61.31	snp	FAO=17	FDP=44	FR=.	FRO=27	FSAF=13	FSAR=4	FSRF=6	FSRR=21	FWDB=0.000962189	FXX=0	LEN=1	MLLD=267.186	PB=0.5	PBP=1	QD=5.57324	RBI=0.0150401
chr12	52711776	52711776	G	A	0.657025	159	242	2	intronic	KRT83	.	.	.	rs2852459	.	.	0.4102	.	0.5	.	.	.	.	.	.	.	.	.	.	.	.	912.77	snp	FAO=159	FDP=242	FR=.	FRO=83	FSAF=1	FSAR=158	FSRF=0	FSRR=83	FWDB=0.0228986	FXX=0	LEN=1	MLLD=64.1047	PB=0.5	PBP=1	QD=15.087	RBI=0.0699873
chr12	52886823	52886824	TG	GC	1	8	8	1	exonic	KRT6A	.	nonframeshift substitution	KRT6A:NM_005554:exon1:c.149_150GC	.	.	.	.	.	.	.	.	.	.	.	.	.	.	.	.	.	.	73.79	mnp	FAO=8	FDP=8	FR=.	FRO=0	FSAF=8	FSAR=0	FSRF=0	FSRR=0	FWDB=0.165232	FXX=0	LEN=2	MLLD=38.3874	PB=0.5	PBP=1	QD=36.8959	RBI=0.165232
chr12	54333489	54333489	G	C	0.4	2	5	4	intronic	HOXC13	.	.	.	.	.	.	.	.	.	.	.	.	.	.	.	.	.	.	.	.	.	24.06	snp	FAO=4	FDP=6	FR=.	FRO=2	FSAF=4	FSAR=0	FSRF=0	FSRR=2	FWDB=0.122194	FXX=0	LEN=1	MLLD=47.6635	PB=0.5	PBP=1	QD=16.0378	RBI=0.122516
chr12	55945170	55945170	C	T	0.277778	5	18	2	exonic	OR6C4	.	stopgain	OR6C4:NM_001005494:exon1:c.C160T:p.Q54X	.	.	.	.	.	.	.	.	1	T	.	.	0.079	N	1	D	.	.	17.69	snp	FAO=5	FDP=18	FR=.	FRO=13	FSAF=0	FSAR=5	FSRF=6	FSRR=7	FWDB=-0.00824218	FXX=0	LEN=1	MLLD=220.922	PB=0.5	PBP=1	QD=3.93167	RBI=0.0202333
chr12	56075613	56075613	G	C	0.256944	37	144	3	exonic	METTL7B	.	synonymous SNV	METTL7B:NM_152637:exon1:c.G75C:p.L25L	.	.	.	.	.	.	.	.	.	.	.	.	.	.	.	.	.	.	63.16	snp	FAO=37	FDP=149	FR=.	FRO=112	FSAF=19	FSAR=18	FSRF=54	FSRR=58	FWDB=-0.0807475	FXX=0.00666622	LEN=1	MLLD=56.875	PB=0.5	PBP=1	QD=1.69559	RBI=0.0813592
chr12	59314022	59314022	T	C	0.5	18	36	1	UTR5	LRIG3	NM_153377:c.-6A>G	.	.	.	.	.	.	.	.	.	.	.	.	.	.	.	.	.	.	.	.	76.45	snp	FAO=17	FDP=36	FR=.	FRO=19	FSAF=1	FSAR=16	FSRF=9	FSRR=10	FWDB=-0.00286319	FXX=0	LEN=1	MLLD=49.6532	PB=0.5	PBP=1	QD=8.49446	RBI=0.0209917
chr12	76740204	76740204	C	T	0.23913	22	92	1	exonic	BBS10	.	nonsynonymous SNV	BBS10:NM_024685:exon2:c.G1561A:p.E521K	.	.	.	.	.	.	.	.	0.02	D	0.022	B	0.176	N	1	N	-2.14	D	37.15	snp	FAO=22	FDP=93	FR=.	FRO=71	FSAF=15	FSAR=7	FSRF=47	FSRR=24	FWDB=-0.0179637	FXX=0	LEN=1	MLLD=93.0069	PB=0.5	PBP=1	QD=1.59764	RBI=0.0542156
chr12	77199251	77199255	ACTTG	-	0.224138	26	116	0	intronic	ZDHHC17	.	.	.	rs140164197	.	.	0.3208	.	0.65	.	.	.	.	.	.	.	.	.	.	.	.	12	del	.	.	.	.	.	.	.	.	.	.	LEN=5	.	.	.	.	.
chr12	81647409	81647409	G	T	0.221374	29	131	1	exonic	ACSS3	.	nonsynonymous SNV	ACSS3:NM_024560:exon15:c.G1955T:p.R652L	.	.	.	.	.	.	.	.	0	D	1	D	0	D	1	D	2.1	T	41.64	snp	FAO=29	FDP=131	FR=.	FRO=102	FSAF=9	FSAR=20	FSRF=47	FSRR=55	FWDB=-0.0237563	FXX=0	LEN=1	MLLD=218.4	PB=0.5	PBP=1	QD=1.27142	RBI=0.0248933
chr12	82752633	82752633	G	A	1	7	7	3	intronic	METTL25	.	.	.	rs4882530	.	.	0.8779	.	1	.	.	.	.	.	.	.	.	.	.	.	.	61.4	snp	FAO=7	FDP=7	FR=.	FRO=0	FSAF=4	FSAR=3	FSRF=0	FSRR=0	FWDB=0.0264927	FXX=0	LEN=1	MLLD=318.554	PB=0.5	PBP=1	QD=35.0875	RBI=0.0674923
chr12	88420645	88420645	C	-	0.383333	23	60	2	intronic	C12orf50	.	.	.	.	.	.	.	.	.	.	.	.	.	.	.	.	.	.	.	.	.	24.32	del	FAO=24	FDP=58	FR=.	FRO=34	FSAF=13	FSAR=11	FSRF=10	FSRR=24	FWDB=-0.086161	FXX=0.0333278	LEN=1	MLLD=28.1448	PB=0.5	PBP=1	QD=1.67702	RBI=0.105699
chr12	93258665	93258665	A	G	0.956781	642	671	1	exonic	EEA1	.	synonymous SNV	EEA1:NM_003566:exon3:c.T216C:p.H72H	rs17194451	.	.	0.309	.	0.35	.	.	.	.	.	.	.	.	.	.	.	.	3421.21	snp	FAO=382	FDP=398	FR=.	FRO=16	FSAF=163	FSAR=219	FSRF=16	FSRR=0	FWDB=0.0162549	FXX=0.00499988	LEN=1	MLLD=188.511	PB=0.865674	PBP=0	QD=34.3841	RBI=0.0185236
chr12	96387200	96387200	T	C	0.240876	66	274	1	intronic	HAL	.	.	.	.	.	.	.	.	.	.	.	.	.	.	.	.	.	.	.	.	.	111.26	snp	FAO=69	FDP=275	FR=.	FRO=206	FSAF=40	FSAR=29	FSRF=108	FSRR=98	FWDB=0.0288797	FXX=0.010791	LEN=1	MLLD=116.029	PB=0.5	PBP=1	QD=1.61832	RBI=0.0370885
chr12	101720867	101720867	A	G	0.240401	144	599	1	exonic	UTP20	.	nonsynonymous SNV	UTP20:NM_014503:exon26:c.A3050G:p.Y1017C	rs577310747	.	.	.	.	0.0008	.	.	0.01	D	1	D	0	D	1	D	1.73	T	131.63	snp	FAO=95	FDP=400	FR=.	FRO=305	FSAF=57	FSAR=38	FSRF=149	FSRR=156	FWDB=0.00274475	FXX=0	LEN=1	MLLD=75.1669	PB=0.5	PBP=1	QD=1.31632	RBI=0.0128437
chr12	103310787	103310787	G	A	0.560976	23	41	2	intronic	PAH	.	.	.	rs1522296	.	.	0.318	.	0.53	.	.	.	.	.	.	.	.	.	.	.	.	133.41	snp	FAO=24	FDP=40	FR=.	FRO=16	FSAF=21	FSAR=3	FSRF=12	FSRR=4	FWDB=-0.00212214	FXX=0.0476077	LEN=1	MLLD=284.779	PB=0.5	PBP=1	QD=13.341	RBI=0.0484274
chr12	109631375	109631375	A	T	0.232877	17	73	2	intronic	ACACB	.	.	.	.	.	.	.	.	.	.	.	.	.	.	.	.	.	.	.	.	.	30.05	snp	FAO=17	FDP=73	FR=.	FRO=56	FSAF=17	FSAR=0	FSRF=51	FSRR=5	FWDB=-0.0188723	FXX=0	LEN=1	MLLD=35.92	PB=0.5	PBP=1	QD=1.64668	RBI=0.130881
chr12	110206297	110206297	G	C	0.174419	15	86	4	exonic	FAM222A	.	nonsynonymous SNV	FAM222A:NM_032829:exon3:c.G563C:p.G188A	.	.	.	.	.	.	.	.	0.64	T	0.705	P	0	D	0.998	D	1.51	T	15.17	snp	FAO=15	FDP=86	FR=.	FRO=71	FSAF=14	FSAR=1	FSRF=19	FSRR=52	FWDB=-0.0108378	FXX=0	LEN=1	MLLD=41.953	PB=0.5	PBP=1	QD=0.705673	RBI=0.0745401
chr12	110968363	110968363	G	A	0.2625	21	80	1	exonic	RAD9B	.	nonsynonymous SNV	RAD9B:NM_001286531:exon11:c.G943A:p.D315N,RAD9B:NM_001286532:exon11:c.G943A:p.D315N,RAD9B:NM_001286535:exon11:c.G1159A:p.D387N,RAD9B:NM_152442:exon11:c.G1159A:p.D387N,RAD9B:NM_001286533:exon12:c.G685A:p.D229N,RAD9B:NM_001286534:exon12:c.G685A:p.D229N	.	.	.	.	.	.	.	.	0.44	T	0.704	P	0.074	N	0.649	D	2.28	T	43.84	snp	FAO=21	FDP=80	FR=.	FRO=59	FSAF=14	FSAR=7	FSRF=33	FSRR=26	FWDB=-0.0106812	FXX=0	LEN=1	MLLD=294.299	PB=0.5	PBP=1	QD=2.19176	RBI=0.0162369
chr12	113515369	113515369	G	A	0.666667	4	6	1	exonic	DTX1	.	nonsynonymous SNV	DTX1:NM_004416:exon2:c.G400A:p.E134K	.	.	.	.	.	.	.	.	0.67	T	0.999	D	0	D	1	D	0.98	T	24.08	snp	FAO=4	FDP=6	FR=.	FRO=2	FSAF=4	FSAR=0	FSRF=2	FSRR=0	FWDB=0.00675367	FXX=0	LEN=1	MLLD=156.776	PB=0.5	PBP=1	QD=16.0537	RBI=0.00675367
chr12	120578789	120578789	T	A	0.162393	19	117	1	exonic	GCN1L1	.	nonsynonymous SNV	GCN1L1:NM_006836:exon45:c.A5868T:p.L1956F	.	.	.	.	.	.	.	.	0.1	T	1	D	0.005	N	1	D	-0.38	T	21.11	snp	FAO=20	FDP=111	FR=.	FRO=91	FSAF=1	FSAR=19	FSRF=45	FSRR=46	FWDB=-0.0289538	FXX=0.0512777	LEN=1	MLLD=218.23	PB=0.5	PBP=1	QD=0.760629	RBI=0.0289539
chr12	122281724	122281724	T	G	0.236842	9	38	1	exonic	HPD	.	nonsynonymous SNV	HPD:NM_002150:exon12:c.A846C:p.R282S,HPD:NM_001171993:exon14:c.A729C:p.R243S	.	.	.	.	.	.	.	.	0.01	D	0.672	P	0.001	N	0.998	D	-0.4	T	20.67	snp	FAO=9	FDP=38	FR=.	FRO=29	FSAF=9	FSAR=0	FSRF=18	FSRR=11	FWDB=-0.0327061	FXX=0	LEN=1	MLLD=275.954	PB=0.5	PBP=1	QD=2.17615	RBI=0.046383
chr12	122667631	122667631	T	G	0.636364	7	11	1	intronic	LRRC43	.	.	.	rs77165791	.	.	.	.	0.18	.	.	.	.	.	.	.	.	.	.	.	.	47.15	snp	FAO=7	FDP=11	FR=.	FRO=4	FSAF=4	FSAR=3	FSRF=3	FSRR=1	FWDB=0.0421661	FXX=0	LEN=1	MLLD=228.302	PB=0.5	PBP=1	QD=17.1439	RBI=0.0689192
chr12	123201291	123201291	A	G	0.204545	36	176	1	UTR5	HCAR3	NM_006018:c.-7T>C	.	.	rs3825156	.	.	0.3141	.	0.36	.	.	.	.	.	.	.	.	.	.	.	.	41.54	snp	FAO=36	FDP=176	FR=.	FRO=140	FSAF=24	FSAR=12	FSRF=72	FSRR=68	FWDB=-0.0168963	FXX=0.0056494	LEN=1	MLLD=136.862	PB=0.5	PBP=1	QD=0.944176	RBI=0.0172175
chr12	123794230	123794230	T	A	0.203252	25	123	2	intronic	SBNO1	.	.	.	.	.	.	.	.	.	.	.	.	.	.	.	.	.	.	.	.	.	31.25	snp	FAO=25	FDP=123	FR=.	FRO=98	FSAF=8	FSAR=17	FSRF=45	FSRR=53	FWDB=-0.0445134	FXX=0	LEN=1	MLLD=304.021	PB=0.5	PBP=1	QD=1.01636	RBI=0.0445945
chr12	129559319	129559319	C	G	0.25641	10	39	1	exonic	TMEM132D	.	nonsynonymous SNV	TMEM132D:NM_133448:exon9:c.G2401C:p.D801H	.	.	.	.	.	.	.	.	.	.	0.992	D	0	D	1	D	2.42	T	29.04	snp	FAO=11	FDP=40	FR=.	FRO=29	FSAF=5	FSAR=6	FSRF=16	FSRR=13	FWDB=-0.0223958	FXX=0	LEN=1	MLLD=156.104	PB=0.5	PBP=1	QD=2.90402	RBI=0.0254177
chr12	132270983	132270983	G	A	0.306569	42	137	1	intronic	SFSWAP	.	.	.	.	.	.	.	.	.	.	.	.	.	.	.	.	.	.	.	.	.	100.71	snp	FAO=42	FDP=136	FR=.	FRO=94	FSAF=30	FSAR=12	FSRF=73	FSRR=21	FWDB=0.0517396	FXX=0.00729874	LEN=1	MLLD=61.5597	PB=0.5	PBP=1	QD=2.96217	RBI=0.0693085
chr12	132547090	132547090	A	G	0.242424	16	66	2	exonic	EP400	.	synonymous SNV	EP400:NM_015409:exon47:c.A8178G:p.Q2726Q	rs7974276	.	.	.	.	0.63	.	.	.	.	.	.	.	.	.	.	.	.	31.4	snp	FAO=16	FDP=66	FR=.	FRO=50	FSAF=16	FSAR=0	FSRF=41	FSRR=9	FWDB=-0.0641526	FXX=0	LEN=1	MLLD=89.5748	PB=0.5	PBP=1	QD=1.90287	RBI=0.0997473
chr12	132625290	132625290	C	G	0.375	3	8	1	intronic	DDX51	.	.	.	.	.	.	.	.	.	.	.	.	.	.	.	.	.	.	.	.	.	15.74	snp	FAO=3	FDP=8	FR=.	FRO=5	FSAF=0	FSAR=3	FSRF=1	FSRR=4	FWDB=-0.0610225	FXX=0	LEN=1	MLLD=32.9364	PB=0.733333	PBP=0.181	QD=7.87175	RBI=0.106502
chr12	132626668	132626668	T	C	0.6	3	5	1	exonic	DDX51	.	nonsynonymous SNV	DDX51:NM_175066:exon5:c.A884G:p.Q295R	rs1133690	.	.	0.6852	.	0.79	.	.	0.06	T	0.907	P	0	D	0	P	2.44	T	16.46	snp	FAO=3	FDP=5	FR=.	FRO=2	FSAF=3	FSAR=0	FSRF=2	FSRR=0	FWDB=-0.0176	FXX=0	LEN=1	MLLD=109.498	PB=0.5	PBP=1	QD=13.1649	RBI=0.0176
chr12	133146838	133146838	C	-	#VALUE!	12;4	26	4;4	intronic	FBRSL1	.	.	.	.	.	.	.	.	.	.	.	.	.	.	.	.	.	.	.	.	.	167.03	del;snp	FAO=14,8	FDP=23	FR=.	FRO=1	FSAF=11,0	FSAR=3,8	FSRF=1	FSRR=0	FWDB=-0.0635361,0.108328	FXX=0.11534	LEN=1,1	MLLD=16.5688,10.4961	PB=0.5,0.5	PBP=1,1	QD=29.049	RBI=0.206607,0.108536
chr12	133146838	133146838	C	G	#VALUE!	12;4	26	4;4	intronic	FBRSL1	.	.	.	.	.	.	.	.	.	.	.	.	.	.	.	.	.	.	.	.	.	167.03	del;snp	FAO=14,8	FDP=23	FR=.	FRO=1	FSAF=11,0	FSAR=3,8	FSRF=1	FSRR=0	FWDB=-0.0635361,0.108328	FXX=0.11534	LEN=1,1	MLLD=16.5688,10.4961	PB=0.5,0.5	PBP=1,1	QD=29.049	RBI=0.206607,0.108536
chr12	133148933	133148933	G	A	0.238095	5	21	1	intronic	FBRSL1	.	.	.	.	.	.	.	.	.	.	.	.	.	.	.	.	.	.	.	.	.	15.1	snp	FAO=5	FDP=21	FR=.	FRO=16	FSAF=5	FSAR=0	FSRF=12	FSRR=4	FWDB=0.0610445	FXX=0	LEN=1	MLLD=74.4849	PB=0.5	PBP=1	QD=2.8769	RBI=0.113171
chr12	133151001	133151001	G	-	#VALUE!	15;12	34	6;6	exonic	FBRSL1	.	frameshift deletion	FBRSL1:NM_001142641:exon12:c.1681delG:p.A561fs	.	.	.	.	.	.	.	.	.	.	.	.	.	.	.	.	.	.	186.11	del;snp	FAO=21,11	FDP=33	FR=.	FRO=1	FSAF=9,11	FSAR=12,0	FSRF=1	FSRR=0	FWDB=0.158948,0.109997	FXX=0.0294031	LEN=1,1	MLLD=12.0419,15.3438	PB=0.5,0.5	PBP=1,1	QD=22.559	RBI=0.257948,0.118161
chr12	133151001	133151001	G	C	#VALUE!	15;12	34	6;6	exonic	FBRSL1	.	nonsynonymous SNV	FBRSL1:NM_001142641:exon12:c.G1681C:p.A561P	.	.	.	.	.	.	.	.	0.45	T	0	B	.	.	1	N	1.4	T	186.11	del;snp	FAO=21,11	FDP=33	FR=.	FRO=1	FSAF=9,11	FSAR=12,0	FSRF=1	FSRR=0	FWDB=0.158948,0.109997	FXX=0.0294031	LEN=1,1	MLLD=12.0419,15.3438	PB=0.5,0.5	PBP=1,1	QD=22.559	RBI=0.257948,0.118161
chr13	21311977	21311977	G	A	0.551724	16	29	1	intronic	N6AMT2	.	.	.	rs732414	.	.	0.1342	.	0.15	.	.	.	.	.	.	.	.	.	.	.	.	84.72	snp	FAO=16	FDP=29	FR=.	FRO=13	FSAF=7	FSAR=9	FSRF=6	FSRR=7	FWDB=-0.0175098	FXX=0	LEN=1	MLLD=312.265	PB=0.5	PBP=1	QD=11.6853	RBI=0.0180358
chr13	21729226	21729226	C	T	0.25	5	20	1	UTR3	SKA3	NM_001166017:c.*16G>A,NM_145061:c.*63G>A	.	.	rs17345383	.	.	0.0682	.	0.089	.	.	.	.	.	.	.	.	.	.	.	.	15.91	snp	FAO=5	FDP=20	FR=.	FRO=15	FSAF=4	FSAR=1	FSRF=9	FSRR=6	FWDB=0.0552257	FXX=0	LEN=1	MLLD=89.4815	PB=0.5	PBP=1	QD=3.18297	RBI=0.0554497
chr13	30098215	30098215	C	T	0.384615	15	39	1	intronic	SLC7A1	.	.	.	rs2776957	.	.	.	.	0.83	.	.	.	.	.	.	.	.	.	.	.	.	55.21	snp	FAO=15	FDP=39	FR=.	FRO=24	FSAF=11	FSAR=4	FSRF=18	FSRR=6	FWDB=0.0165982	FXX=0	LEN=1	MLLD=352.97	PB=0.5	PBP=1	QD=5.66294	RBI=0.0470583
chr13	33634983	33634983	C	T	0.363636	4	11	1	exonic	KL	.	synonymous SNV	KL:NM_004795:exon4:c.C1767T:p.H589H	rs564481	.	.	0.4093	.	0.54	.	.	.	.	.	.	.	.	.	.	.	.	19.9	snp	FAO=4	FDP=11	FR=.	FRO=7	FSAF=0	FSAR=4	FSRF=1	FSRR=6	FWDB=-0.0613078	FXX=0	LEN=1	MLLD=249.38	PB=0.5	PBP=1	QD=7.23538	RBI=0.0614808
chr13	39263714	39263714	T	C	0.6875	22	32	1	exonic	FREM2	.	nonsynonymous SNV	FREM2:NM_207361:exon1:c.T2233C:p.S745P	rs2496423	.	.	1	.	1	.	.	1	T	0	B	0	N	1	P	0.45	T	296.55	snp	FAO=32	FDP=32	FR=.,HEALED	FRO=0	FSAF=20	FSAR=12	FSRF=0	FSRR=0	FWDB=0.110579	FXX=0	LEN=1	MLLD=92.869	PB=0.5	PBP=1	QD=37.0682	RBI=0.148852
chr13	39263812	39263812	C	G	0.392857	11	28	3	exonic	FREM2	.	synonymous SNV	FREM2:NM_207361:exon1:c.C2331G:p.A777A	.	.	.	.	.	.	.	.	.	.	.	.	.	.	.	.	.	.	43.48	snp	FAO=11	FDP=28	FR=.	FRO=17	FSAF=3	FSAR=8	FSRF=11	FSRR=6	FWDB=-0.043491	FXX=0	LEN=1	MLLD=304.68	PB=0.5	PBP=1	QD=6.21174	RBI=0.0439553
chr13	52548140	52548140	A	C	1	10	10	1	exonic	ATP7B	.	nonsynonymous SNV	ATP7B:NM_000053:exon2:c.T1216G:p.S406A,ATP7B:NM_001005918:exon2:c.T1216G:p.S406A,ATP7B:NM_001243182:exon3:c.T883G:p.S295A	rs1801243	CLINSIG=non-pathogenic|non-pathogenic;CLNDBN=Wilson's_disease|not_specified;CLNREVSTAT=criteria_provided\x2c_single_submitter|criteria_provided\x2c_multiple_submitters\x2c_no_conflicts;CLNACC=RCV000029350.1|RCV000078038.4;CLNDSDB=GeneReviews:MedGen:OMIM:Orphanet:SNOMED_CT|MedGen;CLNDSDBID=NBK1512:C0019202:277900:ORPHA905:88518009|CN169374	.	0.5023	.	0.54	.	.	0.78	T	0.113	B	0.666	N	1	P	-2.09	D	99.27	snp	FAO=10	FDP=10	FR=.	FRO=0	FSAF=4	FSAR=6	FSRF=0	FSRR=0	FWDB=0.107514	FXX=0	LEN=1	MLLD=64.2843	PB=0.5	PBP=1	QD=39.7063	RBI=0.123938
chr13	74339104	74339104	G	T	0.254545	28	110	1	exonic	KLF12	.	synonymous SNV	KLF12:NM_007249:exon6:c.C840A:p.G280G	rs3764134	.	.	0.5694	.	0.58	.	.	.	.	.	.	.	.	.	.	.	.	53.37	snp	FAO=28	FDP=109	FR=.	FRO=81	FSAF=18	FSAR=10	FSRF=45	FSRR=36	FWDB=-0.00280394	FXX=0.00909008	LEN=1	MLLD=198.351	PB=0.5	PBP=1	QD=1.9587	RBI=0.0371536
chr13	95673941	95673941	A	G	0.137931	28	203	10	intronic	ABCC4	.	.	.	.	.	.	.	.	0.036	.	.	.	.	.	.	.	.	.	.	.	.	88.81	snp	FAO=28	FDP=197	FR=.,HEALED	FRO=139	FSAF=16	FSAR=12	FSRF=77	FSRR=62	FWDB=-0.0941008	FXX=0.0295552	LEN=1	MLLD=27.6333	PB=0.5	PBP=1	QD=1.80333	RBI=0.153718
chr13	96540204	96540204	T	G	0.325	13	40	1	exonic	UGGT2	.	nonsynonymous SNV	UGGT2:NM_020121:exon26:c.A2980C:p.M994L	rs12876018	.	.	0.4114	.	0.45	.	.	0.08	T	0.131	B	0.002	N	0	P	1.67	T	40.67	snp	FAO=13	FDP=40	FR=.	FRO=27	FSAF=6	FSAR=7	FSRF=11	FSRR=16	FWDB=-0.0158903	FXX=0	LEN=1	MLLD=250.514	PB=0.5	PBP=1	QD=4.06696	RBI=0.0178672
chr13	99538935	99538935	C	G	0.197802	18	91	1	intronic	DOCK9	.	.	.	rs6491466	.	.	.	.	0.59	.	.	.	.	.	.	.	.	.	.	.	.	23.6	snp	FAO=18	FDP=91	FR=.	FRO=73	FSAF=9	FSAR=9	FSRF=31	FSRR=42	FWDB=-0.0559475	FXX=0	LEN=1	MLLD=70.0481	PB=0.5	PBP=1	QD=1.03721	RBI=0.0616766
chr13	102106274	102106274	-	C	0.1875	3	16	1	exonic	ITGBL1	.	frameshift insertion	ITGBL1:NM_001271755:exon2:c.140dupC:p.S47fs,ITGBL1:NM_004791:exon2:c.140dupC:p.S47fs	.	.	.	.	.	.	.	.	.	.	.	.	.	.	.	.	.	.	58.65	ins	FAO=15	FDP=15	FR=.	FRO=0	FSAF=9	FSAR=6	FSRF=0	FSRR=0	FWDB=0.130784	FXX=0.062461	LEN=1	MLLD=11.8164	PB=0.5	PBP=1	QD=15.641	RBI=0.13848
chr13	102344950	102344950	G	A	0.180428	59	327	2	exonic	ITGBL1	.	nonsynonymous SNV	ITGBL1:NM_001271754:exon7:c.G608A:p.G203D,ITGBL1:NM_001271755:exon7:c.G884A:p.G295D,ITGBL1:NM_001271756:exon7:c.G752A:p.G251D,ITGBL1:NM_004791:exon8:c.G1031A:p.G344D	.	.	.	.	.	.	.	.	0.17	T	1	D	0	D	1	D	-3.03	D	44.31	snp	FAO=59	FDP=327	FR=.	FRO=268	FSAF=24	FSAR=35	FSRF=155	FSRR=113	FWDB=-0.00161327	FXX=0	LEN=1	MLLD=75.9464	PB=0.5	PBP=1	QD=0.54196	RBI=0.0814412
chr13	103527850	103527850	G	A	0.285714	4	14	2	exonic	BIVM-ERCC5,ERCC5	.	nonsynonymous SNV	ERCC5:NM_000123:exon15:c.G3158A:p.G1053E,BIVM-ERCC5:NM_001204425:exon23:c.G4520A:p.G1507E	.	.	.	.	.	0	.	.	1	T	0.022	B	0.059	N	1	N	3.65	T	35.36	snp	FAO=4	FDP=13	FR=.,HEALED	FRO=6	FSAF=4	FSAR=0	FSRF=3	FSRR=3	FWDB=-0.0129388	FXX=0	LEN=1	MLLD=149.313	PB=0.5	PBP=1	QD=10.8798	RBI=0.0157039
chr13	109282233	109282233	G	T	0.28	63	225	1	intronic	MYO16	.	.	.	.	.	.	.	.	.	.	.	.	.	.	.	.	.	.	.	.	.	124.75	snp	FAO=63	FDP=224	FR=.	FRO=161	FSAF=23	FSAR=40	FSRF=77	FSRR=84	FWDB=-0.00169024	FXX=0.00444425	LEN=1	MLLD=210.123	PB=0.5	PBP=1	QD=2.2277	RBI=0.00907193
chr13	110436865	110436865	G	A	0.222222	8	36	2	exonic	IRS2	.	synonymous SNV	IRS2:NM_003749:exon1:c.C1536T:p.A512A	.	.	.	.	.	.	.	.	.	.	.	.	.	.	.	.	.	.	17.65	snp	FAO=8	FDP=36	FR=.	FRO=28	FSAF=0	FSAR=8	FSRF=7	FSRR=21	FWDB=-0.013889	FXX=0	LEN=1	MLLD=54.68	PB=0.5	PBP=1	QD=1.96106	RBI=0.0453747
chr13	113201853	113201867	TGGGAAAGTCGCGCG	-	0.210526	32	152	0	exonic	TUBGCP3	.	nonframeshift deletion	TUBGCP3:NM_001286279:exon10:c.1235_1249del:p.412_417del	rs142738218	.	.	.	.	0.47	.	.	.	.	.	.	.	.	.	.	.	.	50	del	.	.	.	.	.	.	.	.	.	.	LEN=15	.	.	.	.	.
chr14	21544842	21544842	-	G	0.4375	49	112	4	intronic	ARHGEF40	.	.	.	rs11483416	.	.	0.5445	.	0.55	.	.	.	.	.	.	.	.	.	.	.	.	73.36	ins	FAO=56	FDP=108	FR=.	FRO=52	FSAF=31	FSAR=25	FSRF=21	FSRR=31	FWDB=0.0665011	FXX=0	LEN=1	MLLD=16.7745	PB=0.5	PBP=1	QD=2.71712	RBI=0.154192
chr14	21556963	21556963	-	T	0.411111	37	90	2	intronic	ARHGEF40	.	.	.	rs35186993	.	.	0.7711	.	0.85	.	.	.	.	.	.	.	.	.	.	.	.	39.89	ins	FAO=40	FDP=90	FR=.	FRO=50	FSAF=17	FSAR=23	FSRF=30	FSRR=20	FWDB=0.000754482	FXX=0	LEN=1	MLLD=25.6336	PB=0.5	PBP=1	QD=1.77291	RBI=0.0904901
chr14	23871854	23871854	C	-	#VALUE!	27;53	114	4;4	intronic	MYH6	.	.	.	.	.	.	.	.	.	.	.	.	.	.	.	.	.	.	.	.	.	773.92	del;snp	FAO=38,72	FDP=111	FR=.	FRO=1	FSAF=13,0	FSAR=25,72	FSRF=1	FSRR=0	FWDB=-0.0800609,-0.0378957	FXX=0.0263135	LEN=1,1	MLLD=14.6435,20.384	PB=0.5,0.5	PBP=1,1	QD=27.889	RBI=0.121992,0.211039
chr14	23871854	23871854	C	G	#VALUE!	27;53	114	4;4	intronic	MYH6	.	.	.	.	.	.	.	.	.	.	.	.	.	.	.	.	.	.	.	.	.	773.92	del;snp	FAO=38,72	FDP=111	FR=.	FRO=1	FSAF=13,0	FSAR=25,72	FSRF=1	FSRR=0	FWDB=-0.0800609,-0.0378957	FXX=0.0263135	LEN=1,1	MLLD=14.6435,20.384	PB=0.5,0.5	PBP=1,1	QD=27.889	RBI=0.121992,0.211039
chr14	24031695	24031695	C	-	0.569536	86	151	5	ncRNA_intronic	LOC102724814	.	.	.	rs398099231	.	.	0.1921	.	0.33	.	.	.	.	.	.	.	.	.	.	.	.	124.17	del	FAO=84	FDP=150	FR=.	FRO=66	FSAF=42	FSAR=42	FSRF=33	FSRR=33	FWDB=-0.0480395	FXX=0.00662208	LEN=1	MLLD=15.8292	PB=0.5	PBP=1	QD=3.31128	RBI=0.0573962
chr14	24534166	24534166	G	A	0.6	3	5	1	splicing	LRRC16B	NM_138360:exon33:c.3081-1G>A	.	.	.	.	.	.	.	.	.	.	.	.	.	.	.	.	1	D	.	.	16.46	snp	FAO=3	FDP=5	FR=.	FRO=2	FSAF=3	FSAR=0	FSRF=1	FSRR=1	FWDB=0.0342946	FXX=0	LEN=1	MLLD=62.2631	PB=0.5	PBP=1	QD=13.1647	RBI=0.034649
chr14	24769250	24769250	C	-	0.625	10	16	4	exonic	NOP9	.	frameshift deletion	NOP9:NM_001286367:exon1:c.90delC:p.R30fs,NOP9:NM_174913:exon1:c.90delC:p.R30fs	.	.	.	.	.	.	.	.	.	.	.	.	.	.	.	.	.	.	36.86	del	FAO=11	FDP=16	FR=.	FRO=5	FSAF=1	FSAR=10	FSRF=4	FSRR=1	FWDB=-0.0415292	FXX=0	LEN=1	MLLD=26.0263	PB=0.5	PBP=1	QD=9.21433	RBI=0.122928
chr14	24786060	24786060	G	A	0.285714	8	28	2	UTR3	LTB4R	NM_001143919:c.*144G>A,NM_181657:c.*144G>A	.	.	rs1046587	.	.	.	.	0.5	.	.	.	.	.	.	.	.	.	.	.	.	24.36	snp	FAO=8	FDP=28	FR=.	FRO=20	FSAF=3	FSAR=5	FSRF=6	FSRR=14	FWDB=0.00408475	FXX=0	LEN=1	MLLD=163.262	PB=0.5	PBP=1	QD=3.47961	RBI=0.0103181
chr14	24801956	24801956	G	C	0.333333	3	9	1	intronic	ADCY4	.	.	.	rs2332322	.	.	0.524	.	0.65	.	.	.	.	.	.	.	.	.	.	.	.	15.36	snp	FAO=3	FDP=9	FR=.	FRO=6	FSAF=0	FSAR=3	FSRF=3	FSRR=3	FWDB=-0.0100479	FXX=0	LEN=1	MLLD=404.327	PB=0.5	PBP=1	QD=6.82572	RBI=0.0209298
chr14	31495406	31495406	C	G	0.333333	3	9	4	UTR5	STRN3	NM_001083893:c.-15G>C,NM_014574:c.-15G>C	.	.	.	.	.	.	.	.	.	.	.	.	.	.	.	.	.	.	.	.	26.1	snp	FAO=5	FDP=12	FR=.	FRO=7	FSAF=1	FSAR=4	FSRF=3	FSRR=4	FWDB=0.181523	FXX=0	LEN=1	MLLD=60.9833	PB=0.5	PBP=1	QD=8.69976	RBI=0.187466
chr14	39771356	39771356	G	C	0.243902	20	82	1	exonic	CTAGE5	.	nonsynonymous SNV	CTAGE5:NM_001247988:exon10:c.G732C:p.K244N,CTAGE5:NM_001247989:exon10:c.G834C:p.K278N,CTAGE5:NM_001247990:exon10:c.G594C:p.K198N,CTAGE5:NM_005930:exon10:c.G819C:p.K273N,CTAGE5:NM_203354:exon10:c.G783C:p.K261N,CTAGE5:NM_203355:exon10:c.G819C:p.K273N,CTAGE5:NM_203356:exon10:c.G732C:p.K244N	.	.	.	.	.	.	.	.	.	.	0.995	D	0.291	N	0.992	D	3.09	T	37.49	snp	FAO=20	FDP=82	FR=.	FRO=62	FSAF=9	FSAR=11	FSRF=35	FSRR=27	FWDB=0.0233473	FXX=0	LEN=1	MLLD=210.12	PB=0.5	PBP=1	QD=1.82871	RBI=0.0255823
chr14	50790477	50790477	A	G	0.24359	19	78	1	intronic	ATP5S	.	.	.	.	.	.	.	.	.	.	.	.	.	.	.	.	.	.	.	.	.	35.85	snp	FAO=19	FDP=78	FR=.	FRO=59	FSAF=16	FSAR=3	FSRF=42	FSRR=17	FWDB=0.0170098	FXX=0	LEN=1	MLLD=294.179	PB=0.5	PBP=1	QD=1.8387	RBI=0.0436961
chr14	51376774	51376774	G	A	0.55	22	40	2	exonic	PYGL	.	synonymous SNV	PYGL:NM_001163940:exon16:c.C1914T:p.T638T,PYGL:NM_002863:exon17:c.C2016T:p.T672T	rs15669	.	.	0.1253	.	0.47	.	.	.	.	.	.	.	.	.	.	.	.	120.47	snp	FAO=22	FDP=38	FR=.	FRO=16	FSAF=3	FSAR=19	FSRF=1	FSRR=15	FWDB=-0.024555	FXX=0.0499875	LEN=1	MLLD=324.081	PB=0.5	PBP=1	QD=12.6814	RBI=0.0385902
chr14	52471017	52471017	-	AAAT	0.346591	61	176	3	intronic	C14orf166	.	.	.	rs34688526	.	.	0.3648	.	0.61	.	.	.	.	.	.	.	.	.	.	.	.	36.76	ins	FAO=64	FDP=170	FR=.	FRO=106	FSAF=24	FSAR=40	FSRF=36	FSRR=70	FWDB=-0.0305504	FXX=0.034089	LEN=4	MLLD=283.521	PB=0.5	PBP=1	QD=0.864934	RBI=0.0311008
chr14	53513479	53513480	AG	-	0.944444	68	72	2	UTR3	DDHD1	NM_001160148:c.*7_*6delCT,NM_001160147:c.*7_*6delCT,NM_030637:c.*7_*6delCT	.	.	rs10599915	.	.	0.8404	.	0.98	.	.	.	.	.	.	.	.	.	.	.	.	351.4	del	FAO=68	FDP=72	FR=.	FRO=4	FSAF=67	FSAR=1	FSRF=0	FSRR=4	FWDB=0.0022441	FXX=0	LEN=2	MLLD=236.564	PB=0.5	PBP=1	QD=19.5224	RBI=0.0565879
chr14	55621550	55621550	A	G	0.474576	28	59	2	intronic	DLGAP5	.	.	.	rs77977490	.	.	0.0779	.	0.093	.	.	.	.	.	.	.	.	.	.	.	.	120.82	snp	FAO=28	FDP=59	FR=.	FRO=31	FSAF=16	FSAR=12	FSRF=10	FSRR=21	FWDB=-0.044067	FXX=0	LEN=1	MLLD=195.679	PB=0.5	PBP=1	QD=8.19091	RBI=0.0474552
chr14	59798060	59798060	-	C	#VALUE!	4;2;4	11	2;2;5	exonic	DAAM1	.	frameshift insertion	DAAM1:NM_014992:exon13:c.1694dupC:p.P565fs,DAAM1:NM_001270520:exon14:c.1694dupC:p.P565fs	.	.	.	.	.	.	.	.	.	.	.	.	.	.	.	.	.	.	82.45	ins;ins;mnp	FAO=6,0,4	FDP=11	FR=.	FRO=1	FSAF=6,0,4	FSAR=0,0,0	FSRF=1	FSRR=0	FWDB=0.040625,-0.10713,0.0217156	FXX=0	LEN=1,2,2	MLLD=26.6596,16.3022,27.1319	PB=0.5,0.5,0.5	PBP=1,1,1	QD=29.9807	RBI=0.040625,0.10713,0.0217156
chr14	59798057	59798058	CT	TC	#VALUE!	4;2;4	11	2;2;5	exonic	DAAM1	.	nonframeshift substitution	DAAM1:NM_014992:exon13:c.1691_1692TC,DAAM1:NM_001270520:exon14:c.1691_1692TC	.	.	.	.	.	.	.	.	.	.	.	.	.	.	.	.	.	.	82.45	ins;ins;mnp	FAO=6,0,4	FDP=11	FR=.	FRO=1	FSAF=6,0,4	FSAR=0,0,0	FSRF=1	FSRR=0	FWDB=0.040625,-0.10713,0.0217156	FXX=0	LEN=1,2,2	MLLD=26.6596,16.3022,27.1319	PB=0.5,0.5,0.5	PBP=1,1,1	QD=29.9807	RBI=0.040625,0.10713,0.0217156
chr14	62213622	62213622	-	TATACTTAGGTA	0.361345	43	119	1	intronic	HIF1A	.	.	.	rs138486155	.	.	0.0045	.	0.0045	.	.	.	.	.	.	.	.	.	.	.	.	34.81	ins	FAO=47	FDP=118	FR=.	FRO=71	FSAF=25	FSAR=22	FSRF=43	FSRR=28	FWDB=0.00580094	FXX=0.00840265	LEN=12	MLLD=295.305	PB=0.5	PBP=1	QD=1.17995	RBI=0.012736
chr14	63784409	63784409	C	G	0.305085	18	59	4	exonic	GPHB5	.	unknown	UNKNOWN	rs79957669	.	.	.	.	.	.	.	.	.	.	.	.	.	.	.	.	.	41.73	snp	FAO=18	FDP=59	FR=.	FRO=41	FSAF=17	FSAR=1	FSRF=17	FSRR=24	FWDB=0.083355	FXX=0.0327815	LEN=1	MLLD=33.1191	PB=0.5	PBP=1	QD=2.82939	RBI=0.0916075
chr14	64612930	64612930	C	T	0.168033	41	244	2	exonic	SYNE2	.	synonymous SNV	SYNE2:NM_015180:exon84:c.C15628T:p.L5210L,SYNE2:NM_182914:exon84:c.C15628T:p.L5210L	.	.	.	.	.	.	.	.	.	.	.	.	.	.	.	.	.	.	27.69	snp	FAO=41	FDP=243	FR=.	FRO=202	FSAF=19	FSAR=22	FSRF=82	FSRR=120	FWDB=0.0340579	FXX=0.00409819	LEN=1	MLLD=63.3738	PB=0.5	PBP=1	QD=0.455848	RBI=0.0388986
chr14	64686207	64686207	A	G	0.442623	27	61	1	ncRNA_intronic	MIR548AZ	.	.	.	rs915057	.	.	.	.	0.93	.	.	.	.	.	.	.	.	.	.	.	.	108.77	snp	FAO=27	FDP=61	FR=.	FRO=34	FSAF=11	FSAR=16	FSRF=9	FSRR=25	FWDB=-0.0083211	FXX=0	LEN=1	MLLD=148.479	PB=0.5	PBP=1	QD=7.1325	RBI=0.0487372
chr14	65197848	65197848	C	T	0.375	3	8	1	exonic	PLEKHG3	.	synonymous SNV	PLEKHG3:NM_015549:exon5:c.C642T:p.N214N	rs61742002	.	.	0.0001	.	0.0053	.	.	.	.	.	.	.	.	.	.	.	.	15.55	snp	FAO=3	FDP=8	FR=.	FRO=5	FSAF=3	FSAR=0	FSRF=5	FSRR=0	FWDB=0.0239292	FXX=0	LEN=1	MLLD=74.0577	PB=0.5	PBP=1	QD=7.77509	RBI=0.0239292
chr14	68028816	68028816	G	-	0.55	99	180	3	intronic	PLEKHH1	.	.	.	rs398099432	.	.	0.2607	.	0.31	.	.	.	.	.	.	.	.	.	.	.	.	174.55	del	FAO=102	FDP=180	FR=.	FRO=78	FSAF=38	FSAR=64	FSRF=34	FSRR=44	FWDB=0.15157	FXX=0	LEN=1	MLLD=22.5652	PB=0.5	PBP=1	QD=3.87887	RBI=0.158504
chr14	70925257	70925257	A	G	1	5	5	1	exonic	ADAM21	.	synonymous SNV	ADAM21:NM_003813:exon2:c.A1041G:p.L347L	rs12436346	.	.	0.9922	.	1	.	.	.	.	.	.	.	.	.	.	.	.	38.35	snp	FAO=5	FDP=5	FR=.	FRO=0	FSAF=1	FSAR=4	FSRF=0	FSRR=0	FWDB=0.216368	FXX=0	LEN=1	MLLD=56.4026	PB=0.5	PBP=1	QD=30.676	RBI=0.227338
chr14	74971651	74971661	GACCCTTCGAG	-	0.297468	47	158	1	intronic	LTBP2	.	.	.	rs36016624	.	.	0.1191	.	0.21	.	.	.	.	.	.	.	.	.	.	.	.	66.69	del	FAO=68	FDP=154	FR=.	FRO=86	FSAF=5	FSAR=63	FSRF=18	FSRR=68	FWDB=0.0208792	FXX=0.0253149	LEN=11	MLLD=358.866	PB=0.5	PBP=1	QD=1.73213	RBI=0.0210793
chr14	77796758	77796758	C	T	0.4	6	15	4	intronic	GSTZ1	.	.	.	rs8177573	.	.	0.0541	.	0.056	.	.	.	.	.	.	.	.	.	.	.	.	27.69	snp	FAO=6	FDP=15	FR=.	FRO=9	FSAF=5	FSAR=1	FSRF=6	FSRR=3	FWDB=-0.00510328	FXX=0	LEN=1	MLLD=240.078	PB=0.5	PBP=1	QD=7.3834	RBI=0.0101087
chr14	91925027	91925027	G	-	#VALUE!	3;16	19	1;1	UTR3	SMEK1	NM_001284280:c.*76delC,NM_001284281:c.*76delC	.	.	.	.	.	.	.	.	.	.	.	.	.	.	.	.	.	.	.	.	179.24	del;snp	FAO=2,17	FDP=19	FR=.	FRO=0	FSAF=2,14	FSAR=0,3	FSRF=0	FSRR=0	FWDB=-0.0198687,-0.0185925	FXX=0	LEN=1,1	MLLD=166.407,177.58	PB=0.5,0.5	PBP=1,1	QD=37.7349	RBI=0.0397932,0.0386314
chr14	92958503	92958503	G	-	0.461165	95	206	1	intronic	SLC24A4	.	.	.	rs34605132	.	.	0.1404	.	0.33	.	.	.	.	.	.	.	.	.	.	.	.	106.9	del	FAO=96	FDP=205	FR=.	FRO=109	FSAF=37	FSAR=59	FSRF=66	FSRR=43	FWDB=0.00424388	FXX=0.00485413	LEN=1	MLLD=307.63	PB=0.5	PBP=1	QD=2.08586	RBI=0.0155715
chr14	93154538	93154540	GGC	-	0.393939	13	33	1	exonic	RIN3	.	nonframeshift deletion	RIN3:NM_024832:exon10:c.2899_2901del:p.967_967del	rs570458246	.	ID=COSM958885;OCCURENCE=2(endometrium),8(large_intestine),1(upper_aerodigestive_tract)	0.6687	.	0.79	.	.	.	.	.	.	.	.	.	.	.	.	34.23	del	FAO=18	FDP=34	FR=.	FRO=16	FSAF=9	FSAR=9	FSRF=4	FSRR=12	FWDB=-0.018034	FXX=0	LEN=3	MLLD=275.573	PB=0.5	PBP=1	QD=4.02761	RBI=0.0273989
chr14	101195419	101195419	T	A	0.5	7	14	3	intronic	DLK1	.	.	.	.	.	.	.	.	.	.	.	.	.	.	.	.	.	1	D	.	.	37.43	snp	FAO=7	FDP=14	FR=.	FRO=7	FSAF=2	FSAR=5	FSRF=3	FSRR=4	FWDB=-0.0152341	FXX=0.0666222	LEN=1	MLLD=174.579	PB=0.5	PBP=1	QD=10.6944	RBI=0.0211949
chr14	104465035	104465035	-	C	0.196078	30	153	1	exonic	TDRD9	.	frameshift insertion	TDRD9:NM_153046:exon13:c.1454dupC:p.A485fs	.	.	.	.	.	.	.	.	.	.	.	.	.	.	.	.	.	.	624.44	ins	FAO=147	FDP=147	FR=.	FRO=0	FSAF=79	FSAR=68	FSRF=0	FSRR=0	FWDB=0.153842	FXX=0.0067563	LEN=1	MLLD=9.40257	PB=0.5	PBP=1	QD=16.9917	RBI=0.162911
chr15	27018797	27018797	G	A	1	5	5	4	exonic	GABRB3	.	synonymous SNV	GABRB3:NM_021912:exon1:c.C75T:p.P25P	rs20318	.	.	0.1554	.	0.56	.	.	.	.	.	.	.	.	.	.	.	.	38.35	snp	FAO=5	FDP=5	FR=.	FRO=0	FSAF=5	FSAR=0	FSRF=0	FSRR=0	FWDB=0.0360904	FXX=0	LEN=1	MLLD=222.242	PB=0.5	PBP=1	QD=30.6765	RBI=0.0360904
chr15	27128682	27128682	G	A	0.454545	5	11	2	exonic	GABRA5	.	nonsynonymous SNV	GABRA5:NM_000810:exon6:c.G475A:p.G159S,GABRA5:NM_001165037:exon6:c.G475A:p.G159S	.	.	.	.	.	.	.	.	0	D	1	D	0	D	1	D	-4.35	D	26.92	snp	FAO=5	FDP=11	FR=.	FRO=6	FSAF=3	FSAR=2	FSRF=5	FSRR=1	FWDB=-0.0197796	FXX=0	LEN=1	MLLD=111.613	PB=0.5	PBP=1	QD=9.78854	RBI=0.0328161
chr15	29390860	29390860	T	C	0.5	3	6	2	intronic	APBA2	.	.	.	.	.	.	.	.	.	.	.	.	.	.	.	.	.	.	.	.	.	16.08	snp	FAO=3	FDP=6	FR=.	FRO=3	FSAF=3	FSAR=0	FSRF=1	FSRR=2	FWDB=-0.038666	FXX=0	LEN=1	MLLD=57.0279	PB=0.777778	PBP=0.213	QD=10.7174	RBI=0.0461263
chr15	31294006	31294006	A	-	#VALUE!	29;22	144	11;11	UTR3	TRPM1	NM_001252024:c.*19delT,NM_002420:c.*19delT,NM_001252020:c.*19delT	.	.	.	.	.	.	.	.	.	.	.	.	.	.	.	.	.	.	.	.	155.71	del;snp	FAO=98,20	FDP=137	FR=.	FRO=19	FSAF=50,1	FSAR=48,19	FSRF=10	FSRR=9	FWDB=0.245265,0.174751	FXX=0.0352088	LEN=1,1	MLLD=4.37771,18.5268	PB=0.5,0.5	PBP=1,1	QD=4.54636	RBI=0.43449,0.221563
chr15	31294006	31294006	A	T	#VALUE!	29;22	144	11;11	UTR3	TRPM1	NM_001252024:c.*19T>A,NM_002420:c.*19T>A,NM_001252020:c.*19T>A	.	.	.	.	.	.	.	.	.	.	.	.	.	.	.	.	.	.	.	.	155.71	del;snp	FAO=98,20	FDP=137	FR=.	FRO=19	FSAF=50,1	FSAR=48,19	FSRF=10	FSRR=9	FWDB=0.245265,0.174751	FXX=0.0352088	LEN=1,1	MLLD=4.37771,18.5268	PB=0.5,0.5	PBP=1,1	QD=4.54636	RBI=0.43449,0.221563
chr15	31776916	31776916	T	C	0.5	3	6	1	exonic	OTUD7A	.	synonymous SNV	OTUD7A:NM_130901:exon11:c.A1362G:p.A454A	.	.	.	.	.	.	.	.	.	.	.	.	.	.	.	.	.	.	16.08	snp	FAO=3	FDP=6	FR=.	FRO=3	FSAF=3	FSAR=0	FSRF=1	FSRR=2	FWDB=0.0200925	FXX=0	LEN=1	MLLD=168.076	PB=0.666667	PBP=0.336	QD=10.7182	RBI=0.0259733
chr15	33202778	33202778	T	C	0.256198	62	242	2	intronic	FMN1	.	.	.	.	.	.	.	.	.	.	.	.	.	.	.	.	.	.	.	.	.	104.31	snp	FAO=62	FDP=242	FR=.	FRO=180	FSAF=27	FSAR=35	FSRF=83	FSRR=97	FWDB=0.0540384	FXX=0	LEN=1	MLLD=62.7855	PB=0.5	PBP=1	QD=1.72416	RBI=0.0718177
chr15	34678807	34678807	G	-	#VALUE!	2;5	7	4;4	intronic	GOLGA8A	.	.	.	.	.	.	.	.	.	.	.	.	.	.	.	.	.	.	.	.	.	58.65	del;snp	FAO=2,5	FDP=7	FR=.	FRO=0	FSAF=2,5	FSAR=0,0	FSRF=0	FSRR=0	FWDB=0.0610934,0.096567	FXX=0	LEN=1,1	MLLD=20.2914,30.3193	PB=0.5,0.5	PBP=1,1	QD=33.5158	RBI=0.0610934,0.096567
chr15	41821752	41821752	T	C	1	10	10	1	exonic	RPAP1	.	synonymous SNV	RPAP1:NM_015540:exon9:c.A1074G:p.R358R	rs1200349	.	.	0.5042	.	0.65	.	.	.	.	.	.	.	.	.	.	.	.	99.27	snp	FAO=10	FDP=10	FR=.	FRO=0	FSAF=3	FSAR=7	FSRF=0	FSRR=0	FWDB=-8.82455e-05	FXX=0	LEN=1	MLLD=83.1763	PB=0.5	PBP=1	QD=39.7067	RBI=0.0407683
chr15	42438320	42438320	G	A	0.222222	10	45	2	intronic	PLA2G4F	.	.	.	.	.	.	.	.	.	.	.	.	.	.	.	.	.	.	.	.	.	22.21	snp	FAO=13	FDP=52	FR=.	FRO=39	FSAF=3	FSAR=10	FSRF=3	FSRR=36	FWDB=0.151311	FXX=0.0188644	LEN=1	MLLD=67.886	PB=0.5	PBP=1	QD=1.70841	RBI=0.152538
chr15	43658437	43658437	T	C	0.119048	20	168	1	exonic	ZSCAN29	.	nonsynonymous SNV	ZSCAN29:NM_152455:exon3:c.A1093G:p.R365G	.	.	.	.	.	.	.	.	0.72	T	0	B	0.386	N	1	N	3.23	T	32.07	snp	FAO=34	FDP=182	FR=.	FRO=148	FSAF=2	FSAR=32	FSRF=133	FSRR=15	FWDB=-0.0364955	FXX=0	LEN=1	MLLD=226.03	PB=0.5	PBP=1	QD=0.704912	RBI=0.0396799
chr15	43903224	43903224	G	C	0.25	8	32	1	intronic	STRC	.	.	.	rs3889172	.	.	.	.	0.18	.	.	.	.	.	.	.	.	.	.	.	.	20.84	snp	FAO=8	FDP=32	FR=.	FRO=24	FSAF=0	FSAR=8	FSRF=6	FSRR=18	FWDB=0.0356974	FXX=0	LEN=1	MLLD=56.0094	PB=0.5	PBP=1	QD=2.60495	RBI=0.066221
chr15	62457139	62457139	G	T	0.6	3	5	2	exonic	C2CD4B	.	synonymous SNV	C2CD4B:NM_001007595:exon2:c.C45A:p.S15S	.	.	.	.	.	.	.	.	.	.	.	.	.	.	.	.	.	.	16.46	snp	FAO=3	FDP=5	FR=.	FRO=2	FSAF=0	FSAR=3	FSRF=0	FSRR=2	FWDB=0	FXX=0	LEN=1	MLLD=84.9216	PB=1	PBP=0.112	QD=13.1649	RBI=0.0354034
chr15	63363401	63363401	-	ATTTTGTTTT	0.336957	31	92	0	UTR3	TPM1	NM_001018004:c.*30_*31insATTTTGTTTT,NM_001018020:c.*30_*31insATTTTGTTTT,NM_001018006:c.*30_*31insATTTTGTTTT,NM_001018007:c.*30_*31insATTTTGTTTT,NM_001301289:c.*30_*31insATTTTGTTTT	.	.	rs201620283	.	.	.	.	0.54	.	.	.	.	.	.	.	.	.	.	.	.	281.11	ins	FAO=50	FDP=50	FR=.	FRO=0	FSAF=6	FSAR=44	FSRF=0	FSRR=0	FWDB=0.0131268	FXX=0.456472	LEN=10	MLLD=224.794	PB=0.5	PBP=1	QD=22.4891	RBI=0.0493628
chr15	63446200	63446205	AAAATT	-	0.380531	43	113	4	UTR3	RPS27L	NM_015920:c.*31_*26delAATTTT	.	.	rs398102529	.	.	0.0936	.	0.47	.	.	.	.	.	.	.	.	.	.	.	.	31.23	del	FAO=44	FDP=113	FR=.	FRO=69	FSAF=23	FSAR=21	FSRF=31	FSRR=38	FWDB=-0.00464154	FXX=0	LEN=6	MLLD=331.732	PB=0.5	PBP=1	QD=1.10549	RBI=0.0259119
chr15	65116328	65116328	A	G	1	6	6	3	exonic	PIF1	.	synonymous SNV	PIF1:NM_001286496:exon2:c.T207C:p.F69F,PIF1:NM_001286497:exon2:c.T207C:p.F69F,PIF1:NM_001286499:exon2:c.T48C:p.F16F,PIF1:NM_025049:exon2:c.T207C:p.F69F	rs12899195	.	.	.	.	1	.	.	.	.	.	.	.	.	.	.	.	.	49.51	snp	FAO=6	FDP=6	FR=.	FRO=0	FSAF=3	FSAR=3	FSRF=0	FSRR=0	FWDB=-0.00597993	FXX=0	LEN=1	MLLD=42.3069	PB=0.5	PBP=1	QD=33.0078	RBI=0.083588
chr15	65157350	65157350	G	C	0.181818	16	88	1	exonic	PLEKHO2	.	nonsynonymous SNV	PLEKHO2:NM_001195059:exon5:c.G586C:p.E196Q,PLEKHO2:NM_025201:exon6:c.G736C:p.E246Q	.	.	.	.	.	.	.	.	0.39	T	0.103	B	0.103	N	1	N	1.18	T	18.37	snp	FAO=16	FDP=88	FR=.	FRO=72	FSAF=16	FSAR=0	FSRF=59	FSRR=13	FWDB=0.0186234	FXX=0	LEN=1	MLLD=107.948	PB=0.5	PBP=1	QD=0.83479	RBI=0.0870779
chr15	72191266	72191266	C	T	0.974359	114	117	2	exonic	MYO9A	.	nonsynonymous SNV	MYO9A:NM_006901:exon25:c.G3578A:p.G1193E	rs2415129	.	.	0.9731	.	0.98	.	.	1	T	0	B	.	.	1	P	-1.64	D	1137.17	snp	FAO=119	FDP=119	FR=.	FRO=0	FSAF=30	FSAR=89	FSRF=0	FSRR=0	FWDB=0.162597	FXX=0	LEN=1	MLLD=58.9998	PB=0.5	PBP=1	QD=38.2243	RBI=0.163089
chr15	74336630	74336630	-	C	0.155844	12	77	2	exonic	PML	.	frameshift insertion	PML:NM_033238:exon9:c.1931dupC:p.A644fs	.	.	.	.	.	.	.	.	.	.	.	.	.	.	.	.	.	.	69.04	ins	FAO=54	FDP=77	FR=.	FRO=23	FSAF=26	FSAR=28	FSRF=11	FSRR=12	FWDB=-0.214741	FXX=0	LEN=1	MLLD=6.92538	PB=0.5	PBP=1	QD=3.58665	RBI=0.217255
chr15	78401540	78401540	A	C	0.8	4	5	1	intronic	CIB2	.	.	.	rs12592068	.	.	.	.	0.84	.	.	.	.	.	.	.	.	.	.	.	.	24.95	snp	FAO=4	FDP=5	FR=.	FRO=1	FSAF=1	FSAR=3	FSRF=0	FSRR=1	FWDB=0.0471849	FXX=0	LEN=1	MLLD=275.034	PB=0.5	PBP=1	QD=19.9612	RBI=0.0489506
chr15	78401620	78401620	C	T	0.714286	5	7	2	exonic	CIB2	.	synonymous SNV	CIB2:NM_001271889:exon2:c.G156A:p.S52S,CIB2:NM_001271888:exon3:c.G174A:p.S58S,CIB2:NM_001301224:exon3:c.G318A:p.S106S,CIB2:NM_006383:exon4:c.G303A:p.S101S	rs77370542	.	.	0.0359	.	0.042	.	.	.	.	.	.	.	.	.	.	.	.	33.04	snp	FAO=5	FDP=7	FR=.	FRO=2	FSAF=1	FSAR=4	FSRF=0	FSRR=2	FWDB=-0.0112193	FXX=0	LEN=1	MLLD=318.328	PB=0.5	PBP=1	QD=18.8792	RBI=0.0139814
chr15	78565478	78565478	C	T	0.571429	20	35	1	exonic	DNAJA4	.	synonymous SNV	DNAJA4:NM_001130182:exon3:c.C355T:p.L119L,DNAJA4:NM_001130183:exon3:c.C274T:p.L92L,DNAJA4:NM_018602:exon4:c.C442T:p.L148L	rs7163689	.	.	0.5316	.	0.53	.	.	.	.	.	.	.	.	.	.	.	.	104.88	snp	FAO=20	FDP=35	FR=.	FRO=15	FSAF=9	FSAR=11	FSRF=5	FSRR=10	FWDB=0.0121086	FXX=0	LEN=1	MLLD=283.557	PB=0.5	PBP=1	QD=11.9858	RBI=0.0196017
chr15	79051759	79051759	G	A	0.955056	340	356	1	UTR3	ADAMTS7	NM_014272:c.*4C>T	.	.	rs12286	.	.	0.3742	.	0.41	.	.	.	.	.	.	.	.	.	.	.	.	3157.83	snp	FAO=356	FDP=356	FR=.	FRO=0	FSAF=173	FSAR=183	FSRF=0	FSRR=0	FWDB=0.026726	FXX=0	LEN=1	MLLD=185.888	PB=0.5	PBP=1	QD=35.4812	RBI=0.240932
chr15	81294774	81294774	G	C	0.318182	7	22	1	exonic	MESDC1	.	synonymous SNV	MESDC1:NM_022566:exon1:c.G162C:p.S54S	rs11541231	.	.	0.0368	.	0.18	.	.	.	.	.	.	.	.	.	.	.	.	25.44	snp	FAO=7	FDP=22	FR=.	FRO=15	FSAF=5	FSAR=2	FSRF=8	FSRR=7	FWDB=-0.0182116	FXX=0	LEN=1	MLLD=137.699	PB=0.5	PBP=1	QD=4.6256	RBI=0.0254981
chr15	82551538	82551538	A	T	0.186957	43	230	4	intronic	EFTUD1	.	.	.	.	.	.	.	.	.	.	.	.	.	.	.	.	.	.	.	.	.	19.49	snp	FAO=36	FDP=230	FR=.	FRO=194	FSAF=7	FSAR=29	FSRF=104	FSRR=90	FWDB=-0.0177216	FXX=0.00862032	LEN=1	MLLD=27.3642	PB=0.5	PBP=1	QD=0.338976	RBI=0.0549958
chr15	99646108	99646108	A	G	0.368421	7	19	2	exonic	SYNM	.	unknown	UNKNOWN	rs200549249	.	.	.	.	.	.	.	.	.	.	.	.	.	1	D	.	.	28.98	snp	FAO=7	FDP=19	FR=.	FRO=12	FSAF=0	FSAR=7	FSRF=2	FSRR=10	FWDB=-0.025595	FXX=0	LEN=1	MLLD=189.591	PB=0.5	PBP=1	QD=6.10021	RBI=0.0582729
chr16	705795	705795	C	T	0.685714	48	70	2	exonic	WDR90	.	synonymous SNV	WDR90:NM_145294:exon17:c.C1872T:p.S624S	rs12599798	.	.	0.1292	.	0.43	.	.	.	.	.	.	.	.	.	.	.	.	298.39	snp	FAO=48	FDP=70	FR=.	FRO=22	FSAF=23	FSAR=25	FSRF=15	FSRR=7	FWDB=0.0136443	FXX=0	LEN=1	MLLD=141.931	PB=0.717803	PBP=0	QD=17.0509	RBI=0.0398257
chr16	734195	734195	C	T	0.307692	8	26	1	intronic	JMJD8	.	.	.	.	.	.	.	.	.	.	.	.	.	.	.	.	.	.	.	.	.	26.46	snp	FAO=8	FDP=26	FR=.	FRO=18	FSAF=1	FSAR=7	FSRF=6	FSRR=12	FWDB=0.0987978	FXX=0	LEN=1	MLLD=81.092	PB=0.5	PBP=1	QD=4.07133	RBI=0.099054
chr16	1143426	1143426	C	A	0.333333	2	6	5	intronic	C1QTNF8	.	.	.	.	.	.	.	.	.	.	.	.	.	.	.	.	.	.	.	.	.	15.35	snp	FAO=3	FDP=7	FR=.	FRO=4	FSAF=1	FSAR=2	FSRF=2	FSRR=2	FWDB=-0.0529526	FXX=0	LEN=1	MLLD=53.401	PB=0.5	PBP=1	QD=8.76973	RBI=0.069044
chr16	1488773	1488773	C	G	0.18797	25	133	4	intronic	CCDC154	.	.	.	.	.	.	.	.	.	.	.	.	.	.	.	.	.	.	.	.	.	16.97	snp	FAO=23	FDP=135	FR=.	FRO=112	FSAF=12	FSAR=11	FSRF=20	FSRR=92	FWDB=-0.0131819	FXX=0	LEN=1	MLLD=27.5942	PB=0.5	PBP=1	QD=0.502731	RBI=0.144508
chr16	1497619	1497619	C	-	#VALUE!	42;14	79	5;5	intronic	CLCN7	.	.	.	.	.	.	.	.	.	.	.	.	.	.	.	.	.	.	.	.	.	357.02	del;snp	FAO=59,14	FDP=83	FR=.	FRO=10	FSAF=59,12	FSAR=0,2	FSRF=9	FSRR=1	FWDB=-0.15577,0.0189106	FXX=0	LEN=1,1	MLLD=10.778,10.9328	PB=0.5,0.5	PBP=1,1	QD=17.2057	RBI=0.169895,0.0761774
chr16	1497619	1497619	C	G	#VALUE!	42;14	79	5;5	intronic	CLCN7	.	.	.	.	.	.	.	.	.	.	.	.	.	.	.	.	.	.	.	.	.	357.02	del;snp	FAO=59,14	FDP=83	FR=.	FRO=10	FSAF=59,12	FSAR=0,2	FSRF=9	FSRR=1	FWDB=-0.15577,0.0189106	FXX=0	LEN=1,1	MLLD=10.778,10.9328	PB=0.5,0.5	PBP=1,1	QD=17.2057	RBI=0.169895,0.0761774
chr16	1821249	1821249	A	C	0.4	2	5	1	intronic	NME3	.	.	.	.	.	.	.	.	.	.	.	.	.	.	.	.	.	.	.	.	.	15.22	snp	FAO=3	FDP=6	FR=.	FRO=3	FSAF=0	FSAR=3	FSRF=0	FSRR=3	FWDB=0	FXX=0	LEN=1	MLLD=161.318	PB=0.5	PBP=1	QD=10.1477	RBI=0.000362671
chr16	1836795	1836795	-	A	0.160377	34	212	0	exonic	NUBP2	.	frameshift insertion	NUBP2:NM_012225:exon3:c.173_174insA:p.I58fs	.	.	.	.	.	.	.	.	.	.	.	.	.	.	.	.	.	.	1183.86	ins	FAO=210	FDP=210	FR=.	FRO=0	FSAF=101	FSAR=109	FSRF=0	FSRR=0	FWDB=0.0634326	FXX=0.00473911	LEN=1	MLLD=113.579	PB=0.5	PBP=1	QD=22.5498	RBI=0.0635268
chr16	4519363	4519363	C	T	0.343915	65	189	2	exonic	NMRAL1	.	synonymous SNV	NMRAL1:NM_001305141:exon3:c.G144A:p.R48R,NMRAL1:NM_001305142:exon3:c.G144A:p.R48R,NMRAL1:NM_020677:exon3:c.G144A:p.R48R	.	.	.	.	.	.	.	.	.	.	.	.	.	.	.	.	.	.	182.81	snp	FAO=66	FDP=190	FR=.	FRO=124	FSAF=1	FSAR=65	FSRF=59	FSRR=65	FWDB=-0.00727086	FXX=0	LEN=1	MLLD=218.375	PB=0.5	PBP=1	QD=3.84861	RBI=0.054338
chr16	5038140	5038140	T	C	0.3	3	10	2	intronic	SEC14L5	.	.	.	.	.	.	.	.	.	.	.	.	.	.	.	.	.	.	.	.	.	19.36	snp	FAO=4	FDP=11	FR=.	FRO=7	FSAF=3	FSAR=1	FSRF=6	FSRR=1	FWDB=0.0226516	FXX=0	LEN=1	MLLD=36.1184	PB=0.5	PBP=1	QD=7.04057	RBI=0.185518
chr16	5131107	5131107	G	A	0.454545	5	11	3	intronic	ALG1	.	.	.	.	.	.	.	.	0	.	.	.	.	.	.	.	.	.	.	.	.	27.76	snp	FAO=5	FDP=11	FR=.	FRO=6	FSAF=0	FSAR=5	FSRF=2	FSRR=4	FWDB=0.0087075	FXX=0	LEN=1	MLLD=50.7128	PB=0.5	PBP=1	QD=10.0963	RBI=0.0114266
chr16	11349232	11349232	G	C	0.2	2	10	5	exonic	SOCS1	.	nonsynonymous SNV	SOCS1:NM_003745:exon2:c.C104G:p.A35G	.	.	.	.	.	.	.	.	0.4	T	0.001	B	0.328	N	0.992	N	1.89	T	21.55	snp	FAO=3	FDP=10	FR=.,HEALED	FRO=6	FSAF=1	FSAR=2	FSRF=2	FSRR=4	FWDB=0.126146	FXX=0	LEN=1	MLLD=30.9817	PB=0.5	PBP=1	QD=8.61873	RBI=0.249701
chr16	12995979	12995979	G	A	0.2	29	145	1	exonic	SHISA9	.	nonsynonymous SNV	SHISA9:NM_001145204:exon1:c.G58A:p.V20M,SHISA9:NM_001145205:exon1:c.G58A:p.V20M	.	.	.	.	.	.	.	.	0.23	T	0.062	B	.	.	0.681	N	.	.	33.57	snp	FAO=29	FDP=145	FR=.	FRO=116	FSAF=20	FSAR=9	FSRF=76	FSRR=40	FWDB=-0.0120016	FXX=0	LEN=1	MLLD=115.235	PB=0.5	PBP=1	QD=0.926053	RBI=0.0245683
chr16	16295771	16295771	G	A	0.375	6	16	1	intronic	ABCC6	.	.	.	.	.	.	.	.	.	.	.	.	.	.	.	.	.	.	.	.	.	26.14	snp	FAO=6	FDP=16	FR=.	FRO=10	FSAF=2	FSAR=4	FSRF=4	FSRR=6	FWDB=-0.0517676	FXX=0	LEN=1	MLLD=116.719	PB=0.5	PBP=1	QD=6.53501	RBI=0.0655254
chr16	16367912	16367912	T	G	0.714286	5	7	1	exonic	NOMO3	.	nonsynonymous SNV	NOMO3:NM_001004067:exon20:c.T2336G:p.M779R	.	.	.	.	.	.	.	.	0.44	T	0.34	B	0	D	0.999	D	3.86	T	33	snp	FAO=5	FDP=7	FR=.	FRO=2	FSAF=5	FSAR=0	FSRF=0	FSRR=2	FWDB=0.0971811	FXX=0	LEN=1	MLLD=43.7157	PB=1	PBP=0.057	QD=18.8564	RBI=0.141034
chr16	30098190	30098192	TGA	-	0.511848	108	211	1	intronic	TBX6	.	.	.	rs35933219	.	.	0.4082	.	0.47	.	.	.	.	.	.	.	.	.	.	.	.	257.07	del	FAO=123	FDP=201	FR=.	FRO=78	FSAF=46	FSAR=77	FSRF=24	FSRR=54	FWDB=-0.0480461	FXX=0.0518843	LEN=3	MLLD=284.421	PB=0.5	PBP=1	QD=5.11572	RBI=0.0480473
chr16	30510571	30510571	C	T	0.161677	27	167	2	intronic	ITGAL	.	.	.	rs1557672	.	.	0.3615	.	0.57	.	.	.	.	.	.	.	.	.	.	.	.	16.5	snp	FAO=27	FDP=167	FR=.	FRO=140	FSAF=23	FSAR=4	FSRF=64	FSRR=76	FWDB=0.0123808	FXX=0	LEN=1	MLLD=58.1261	PB=0.5	PBP=1	QD=0.395132	RBI=0.0464002
chr16	50659338	50659338	T	C	0.291667	7	24	1	intronic	NKD1	.	.	.	.	.	.	.	.	.	.	.	.	.	.	.	.	.	.	.	.	.	23.02	snp	FAO=7	FDP=24	FR=.	FRO=17	FSAF=7	FSAR=0	FSRF=13	FSRR=4	FWDB=-0.0234709	FXX=0	LEN=1	MLLD=86.0507	PB=0.5	PBP=1	QD=3.83725	RBI=0.0234739
chr16	55358976	55358976	A	G	0.284091	25	88	2	UTR5	IRX6	NM_024335:c.-28A>G	.	.	.	.	.	.	.	.	.	.	.	.	.	.	.	.	.	.	.	.	56.02	snp	FAO=25	FDP=88	FR=.	FRO=63	FSAF=24	FSAR=1	FSRF=29	FSRR=34	FWDB=-0.0888241	FXX=0	LEN=1	MLLD=46.0772	PB=0.5	PBP=1	QD=2.54633	RBI=0.126934
chr16	67184492	67184492	G	-	#VALUE!	11;35	89	8;8	UTR5	B3GNT9	NM_033309:c.-104delC	.	.	.	.	.	.	.	.	.	.	.	.	.	.	.	.	.	.	.	.	98.43	snp;del	FAO=11,34	FDP=92	FR=.	FRO=47	FSAF=0,20	FSAR=11,14	FSRF=29	FSRR=18	FWDB=0.0329099,-0.0351754	FXX=0.0107515	LEN=1,1	MLLD=21.8257,8.80117	PB=0.5,0.5	PBP=1,1	QD=4.27973	RBI=0.0915413,0.0377574
chr16	67197776	67197776	-	G	#VALUE!	31;12	58	8;8	UTR3	FBXL8	NM_018378:c.*53_*54insG	.	.	rs397745266	.	.	.	.	0.97	.	.	.	.	.	.	.	.	.	.	.	.	97.09	ins;ins	FAO=51,0	FDP=51	FR=.	FRO=0	FSAF=22,0	FSAR=29,0	FSRF=0	FSRR=0	FWDB=-0.126686,-0.0662625	FXX=0.0892698	LEN=1,2	MLLD=5.45204,8.96458	PB=0.5,0.5	PBP=1,1	QD=7.6147	RBI=0.129897,0.0678876
chr16	67579993	67579993	A	C	0.346154	18	52	3	intronic	FAM65A	.	.	.	.	.	.	.	.	.	.	.	.	.	.	.	.	.	.	.	.	.	57.47	snp	FAO=19	FDP=53	FR=.	FRO=34	FSAF=1	FSAR=18	FSRF=4	FSRR=30	FWDB=0.0293518	FXX=0	LEN=1	MLLD=51.1386	PB=0.5	PBP=1	QD=4.3376	RBI=0.0293738
chr16	67699948	67699948	T	C	0.4375	7	16	1	intronic	ENKD1	.	.	.	rs7187476	.	.	0.1562	.	0.73	.	.	.	.	.	.	.	.	.	.	.	.	33.2	snp	FAO=7	FDP=16	FR=.	FRO=9	FSAF=1	FSAR=6	FSRF=5	FSRR=4	FWDB=-0.0368137	FXX=0	LEN=1	MLLD=79.8238	PB=0.5	PBP=1	QD=8.29992	RBI=0.0380222
chr16	68021467	68021467	-	C	#VALUE!	29;50	178	0;6	exonic	DPEP2	.	frameshift insertion	DPEP2:NM_022355:exon11:c.1402_1403insG:p.H468fs	.	.	.	.	.	.	.	.	.	.	.	.	.	.	.	.	.	.	744.26	ins;ins	FAO=60,115	FDP=175	FR=.	FRO=0	FSAF=54,111	FSAR=6,4	FSRF=0	FSRR=0	FWDB=0.0669806,0.458438	FXX=0.0056815	LEN=1,1	MLLD=39.3869,10.6168	PB=0.5,0.5	PBP=1,1	QD=17.0116	RBI=0.0713838,1.09863
chr16	68021467	68021467	-	G	#VALUE!	29;50	178	0;6	exonic	DPEP2	.	frameshift insertion	DPEP2:NM_022355:exon11:c.1402dupC:p.H468fs	.	.	.	.	.	.	.	.	.	.	.	.	.	.	.	.	.	.	744.26	ins;ins	FAO=60,115	FDP=175	FR=.	FRO=0	FSAF=54,111	FSAR=6,4	FSRF=0	FSRR=0	FWDB=0.0669806,0.458438	FXX=0.0056815	LEN=1,1	MLLD=39.3869,10.6168	PB=0.5,0.5	PBP=1,1	QD=17.0116	RBI=0.0713838,1.09863
chr16	70503093	70503093	G	A	0.461538	6	13	1	exonic	FUK	.	synonymous SNV	FUK:NM_145059:exon10:c.G822A:p.E274E	.	.	.	.	.	.	.	.	.	.	.	.	.	.	.	.	.	.	31.59	snp	FAO=6	FDP=13	FR=.	FRO=7	FSAF=0	FSAR=6	FSRF=4	FSRR=3	FWDB=-0.0278024	FXX=0	LEN=1	MLLD=294.193	PB=0.5	PBP=1	QD=9.71867	RBI=0.0405181
chr16	71026138	71026138	A	-	0.290698	75	258	1	intronic	HYDIN	.	.	.	rs145870479	.	.	0.3484	.	0.44	.	.	.	.	.	.	.	.	.	.	.	.	42.11	del	FAO=95	FDP=258	FR=.	FRO=163	FSAF=42	FSAR=53	FSRF=53	FSRR=110	FWDB=0.043192	FXX=0	LEN=1	MLLD=31.0666	PB=0.5	PBP=1	QD=0.652939	RBI=0.0550107
chr16	72001971	72001971	A	G	0.377358	20	53	1	intronic	PKD1L3	.	.	.	rs9930930	.	.	.	.	0.44	.	.	.	.	.	.	.	.	.	.	.	.	72.18	snp	FAO=20	FDP=51	FR=.	FRO=31	FSAF=4	FSAR=16	FSRF=9	FSRR=22	FWDB=-0.0557362	FXX=0.0377287	LEN=1	MLLD=70.719	PB=0.5	PBP=1	QD=5.66085	RBI=0.0558419
chr16	74445522	74445522	C	A	0.277778	5	18	1	intronic	CLEC18B	.	.	.	rs56135027	.	.	.	.	0.22	.	.	.	.	.	.	.	.	.	.	.	.	17.69	snp	FAO=5	FDP=18	FR=.	FRO=13	FSAF=5	FSAR=0	FSRF=13	FSRR=0	FWDB=0.0539545	FXX=0	LEN=1	MLLD=54.4513	PB=0.5	PBP=1	QD=3.93145	RBI=0.0539545
chr16	81150865	81150865	T	C	1	7	7	2	intronic	PKD1L2	.	.	.	rs6564823	.	.	.	.	1	.	.	.	.	.	.	.	.	.	.	.	.	73.54	snp	FAO=8	FDP=8	FR=.	FRO=0	FSAF=7	FSAR=1	FSRF=0	FSRR=0	FWDB=0.0200714	FXX=0	LEN=1	MLLD=46.9309	PB=0.5	PBP=1	QD=36.7698	RBI=0.136736
chr16	83214538	83214538	C	G	0.193548	18	93	2	exonic	CDH13	.	nonsynonymous SNV	CDH13:NM_001220491:exon5:c.C547G:p.P183A	.	.	.	.	.	.	.	.	0	D	0.003	B	.	.	0.531	D	0.93	T	22.56	snp	FAO=18	FDP=93	FR=.	FRO=75	FSAF=8	FSAR=10	FSRF=30	FSRR=45	FWDB=0.00789692	FXX=0	LEN=1	MLLD=357.053	PB=0.5	PBP=1	QD=0.970153	RBI=0.00969847
chr16	87747953	87747953	C	T	0.375	3	8	3	intronic	KLHDC4	.	.	.	.	.	.	.	.	.	.	.	.	.	.	.	.	.	.	.	.	.	15.55	snp	FAO=3	FDP=8	FR=.	FRO=5	FSAF=0	FSAR=3	FSRF=1	FSRR=4	FWDB=0.0217804	FXX=0	LEN=1	MLLD=269.473	PB=0.5	PBP=1	QD=7.7751	RBI=0.0366965
chr16	88598489	88598489	C	T	0.727273	8	11	1	exonic	ZFPM1	.	synonymous SNV	ZFPM1:NM_153813:exon7:c.C792T:p.C264C	rs45611335	.	.	0.1121	.	0.12	.	.	.	.	.	.	.	.	.	.	.	.	58.39	snp	FAO=8	FDP=11	FR=.	FRO=3	FSAF=2	FSAR=6	FSRF=0	FSRR=3	FWDB=0.169237	FXX=0	LEN=1	MLLD=249.313	PB=0.5	PBP=1	QD=21.2317	RBI=0.170021
chr16	88792933	88792933	C	T	0.375	3	8	5	intronic	PIEZO1	.	.	.	rs2247261	.	.	0.1857	.	0.65	.	.	.	.	.	.	.	.	.	.	.	.	15.55	snp	FAO=3	FDP=8	FR=.	FRO=5	FSAF=0	FSAR=3	FSRF=0	FSRR=5	FWDB=0	FXX=0	LEN=1	MLLD=311.561	PB=0.5	PBP=1	QD=7.7751	RBI=0.0217785
chr16	89761266	89761266	T	C	0.428571	3	7	1	intronic	CDK10	.	.	.	.	.	.	.	.	.	.	.	.	.	.	.	.	.	.	.	.	.	59.69	snp	FAO=7	FDP=7	FR=.,HEALED	FRO=0	FSAF=7	FSAR=0	FSRF=0	FSRR=0	FWDB=0.138403	FXX=0	LEN=1	MLLD=29.9034	PB=0.5	PBP=1	QD=34.1062	RBI=0.138403
chr16	90095582	90095582	T	C	0.341463	14	41	2	ncRNA_exonic	GAS8-AS1	.	.	.	rs62640380	.	.	.	.	0.022	.	.	.	.	.	.	.	.	1	P	0.8	T	45.9	snp	FAO=14	FDP=41	FR=.	FRO=27	FSAF=1	FSAR=13	FSRF=15	FSRR=12	FWDB=-0.201576	FXX=0	LEN=1	MLLD=47.6787	PB=0.5	PBP=1	QD=4.47773	RBI=0.202002
chr16	90095596	90095597	AT	GC	0.526316	20	38	1	ncRNA_exonic	GAS8-AS1	.	.	.	.	.	.	.	.	0.065	.	.	.	.	.	.	.	.	.	.	.	.	100.64	mnp	FAO=20	FDP=37	FR=.	FRO=17	FSAF=0	FSAR=20	FSRF=3	FSRR=14	FWDB=-0.228337	FXX=0.0263089	LEN=2	MLLD=117.52	PB=0.5	PBP=1	QD=10.8799	RBI=0.228355
chr17	182991	182991	G	C	0.428571	3	7	2	exonic	LOC100506388	.	nonsynonymous SNV	LOC100506388:NM_001242780:exon3:c.G376C:p.G126R	.	.	.	.	.	.	.	.	.	.	.	.	.	.	.	.	.	.	15.78	snp	FAO=3	FDP=7	FR=.	FRO=4	FSAF=0	FSAR=3	FSRF=0	FSRR=4	FWDB=0	FXX=0	LEN=1	MLLD=38.6289	PB=0.5	PBP=1	QD=9.01717	RBI=0.0520451
chr17	1370720	1370720	C	T	0.388889	14	36	3	intronic	MYO1C	.	.	.	rs2302457	.	.	.	.	0.39	.	.	.	.	.	.	.	.	.	.	.	.	52.21	snp	FAO=14	FDP=36	FR=.	FRO=22	FSAF=0	FSAR=14	FSRF=0	FSRR=22	FWDB=0	FXX=0	LEN=1	MLLD=156.949	PB=0.5	PBP=1	QD=5.80058	RBI=0.00366299
chr17	1382832	1382832	C	-	#VALUE!	9;6	22	5;1	intronic	MYO1C	.	.	.	.	.	.	.	.	.	.	.	.	.	.	.	.	.	.	.	.	.	89.17	del;mnp	FAO=17,0	FDP=22	FR=.	FRO=5	FSAF=4,0	FSAR=13,0	FSRF=3	FSRR=2	FWDB=0.14516,0.177953	FXX=0	LEN=1,2	MLLD=13.8534,14.7321	PB=0.5,0.5	PBP=1,1	QD=16.2127	RBI=0.223602,0.200973
chr17	1968983	1968983	T	C	0.494949	49	99	1	intronic	SMG6	.	.	.	rs2232486	.	.	0.7516	.	0.93	.	.	.	.	.	.	.	.	.	.	.	.	213.64	snp	FAO=49	FDP=99	FR=.	FRO=50	FSAF=29	FSAR=20	FSRF=23	FSRR=27	FWDB=0.0351603	FXX=0	LEN=1	MLLD=68.6066	PB=0.5	PBP=1	QD=8.63189	RBI=0.0361303
chr17	2139763	2139763	T	C	0.295652	34	115	1	intronic	SMG6	.	.	.	.	.	.	.	.	.	.	.	.	.	.	.	.	.	.	.	.	.	78.24	snp	FAO=34	FDP=115	FR=.	FRO=81	FSAF=25	FSAR=9	FSRF=47	FSRR=34	FWDB=-0.0304908	FXX=0	LEN=1	MLLD=100.031	PB=0.5	PBP=1	QD=2.72134	RBI=0.034178
chr17	2275720	2275720	C	G	0.226027	33	146	5	exonic	SGSM2	.	nonsynonymous SNV	SGSM2:NM_001098509:exon14:c.C1591G:p.P531A,SGSM2:NM_014853:exon15:c.C1726G:p.P576A	.	.	.	.	.	.	.	.	0.07	T	1	D	0	D	1	D	2.64	T	35.43	snp	FAO=33	FDP=167	FR=.	FRO=134	FSAF=1	FSAR=32	FSRF=62	FSRR=72	FWDB=-0.0447822	FXX=0	LEN=1	MLLD=28.3166	PB=0.5	PBP=1	QD=0.848664	RBI=0.0519
chr17	2908816	2908816	A	G	0.189655	11	58	3	intronic	RAP1GAP2	.	.	.	rs2289648	.	.	.	.	0.37	.	.	.	.	.	.	.	.	.	.	.	.	16.04	snp	FAO=11	FDP=58	FR=.	FRO=47	FSAF=5	FSAR=6	FSRF=24	FSRR=23	FWDB=0.011219	FXX=0	LEN=1	MLLD=132.991	PB=0.5	PBP=1	QD=1.10629	RBI=0.0117468
chr17	4534834	4534834	A	G	0.484848	16	33	1	UTR3	ALOX15	NM_001140:c.*61T>C	.	.	rs916055	.	.	.	.	0.41	.	.	.	.	.	.	.	.	.	.	.	.	79.85	snp	FAO=17	FDP=34	FR=.	FRO=17	FSAF=13	FSAR=4	FSRF=13	FSRR=4	FWDB=0.0196451	FXX=0	LEN=1	MLLD=87.1133	PB=0.5	PBP=1	QD=9.39461	RBI=0.0287467
chr17	4542717	4542717	G	A	0.298246	17	57	1	intronic	ALOX15	.	.	.	rs11078528	.	.	0.2856	.	0.39	.	.	.	.	.	.	.	.	.	.	.	.	44.53	snp	FAO=17	FDP=57	FR=.	FRO=40	FSAF=16	FSAR=1	FSRF=36	FSRR=4	FWDB=-0.0173348	FXX=0	LEN=1	MLLD=56.0385	PB=0.5	PBP=1	QD=3.12464	RBI=0.0189015
chr17	4692559	4692559	G	-	#VALUE!	23;80	105	1;1	exonic	GLTPD2	.	frameshift deletion	GLTPD2:NM_001014985:exon2:c.145delG:p.V49fs	.	.	.	.	.	.	.	.	.	.	.	.	.	.	.	.	.	.	1000.4	del;snp	FAO=105,0	FDP=105	FR=.	FRO=0	FSAF=37,0	FSAR=68,0	FSRF=0	FSRR=0	FWDB=0.0534725,-0.0828454	FXX=0	LEN=1,1	MLLD=37.2162,20.8247	PB=0.5,0.5	PBP=1,1	QD=38.1104	RBI=0.0535098,0.401494
chr17	4720131	4720131	C	G	0.256198	31	121	1	intronic	PLD2	.	.	.	rs2302325	.	.	.	.	0.78	.	.	.	.	.	.	.	.	.	.	.	.	56.01	snp	FAO=31	FDP=123	FR=.	FRO=92	FSAF=13	FSAR=18	FSRF=41	FSRR=51	FWDB=-0.0601335	FXX=0	LEN=1	MLLD=75.8576	PB=0.5	PBP=1	QD=1.82153	RBI=0.0828797
chr17	6920120	6920120	C	G	0.375	33	88	3	ncRNA_intronic	MIR497HG,RNASEK-C17orf49	.	.	.	.	.	.	.	.	.	.	.	.	.	.	.	.	.	.	.	.	.	101.19	snp	FAO=33	FDP=85	FR=.	FRO=52	FSAF=1	FSAR=32	FSRF=34	FSRR=18	FWDB=-0.0914059	FXX=0.034087	LEN=1	MLLD=41.8382	PB=0.5	PBP=1	QD=4.76204	RBI=0.103446
chr17	7123240	7123240	-	GGGCGTGCAGGACGC	#VALUE!	37;19	107	1;3	UTR5	ACADVL,DLG4	NM_000018:c.-64_-63insGGGCGTGCAGGACGC,NM_001033859:c.-64_-63insGGGCGTGCAGGACGC,NM_001270448:c.-707_-706insGGGCGTGCAGGACGC;NM_001365:c.-1073_-1072insGCGTCCTGCACGCCC	.	.	rs139223575	CLINSIG=non-pathogenic;CLNDBN=not_specified;CLNREVSTAT=no_assertion_criteria_provided;CLNACC=RCV000152731.2;CLNDSDB=MedGen;CLNDSDBID=CN169374	.	0.5283	.	0.69	.	.	.	.	.	.	.	.	.	.	.	.	367.67	snp;ins	FAO=3,64	FDP=106	FR=.	FRO=39	FSAF=1,18	FSAR=2,46	FSRF=35	FSRR=4	FWDB=-0.00637943,-0.0122163	FXX=0.00934492	LEN=1,15	MLLD=163.104,283.117	PB=0.820513,0.5	PBP=0.005,1	QD=13.8743	RBI=0.0513249,0.0614176
chr17	7230866	7230866	G	T	0.28	35	125	5	exonic	NEURL4	.	nonsynonymous SNV	NEURL4:NM_001005408:exon2:c.C620A:p.P207H,NEURL4:NM_032442:exon2:c.C620A:p.P207H	.	.	.	.	.	.	.	.	0.29	T	0.525	P	0.039	N	0.937	N	-0.75	T	75.1	snp	FAO=35	FDP=124	FR=.	FRO=89	FSAF=6	FSAR=29	FSRF=3	FSRR=86	FWDB=0.0366866	FXX=0.0158718	LEN=1	MLLD=49.319	PB=0.5	PBP=1	QD=2.42248	RBI=0.0366867
chr17	7259073	7259073	C	T	0.317073	13	41	1	intronic	TMEM95	.	.	.	rs6503016	.	.	.	.	0.64	.	.	.	.	.	.	.	.	.	.	.	.	41.19	snp	FAO=13	FDP=40	FR=.	FRO=27	FSAF=12	FSAR=1	FSRF=23	FSRR=4	FWDB=-0.00070916	FXX=0.0243843	LEN=1	MLLD=181.239	PB=0.5	PBP=1	QD=4.1191	RBI=0.094862
chr17	7307074	7307074	G	C	0.190789	29	152	6	ncRNA_intronic	TMEM256-PLSCR3	.	.	.	rs71370494	.	.	0.2891	.	0.29	.	.	.	.	.	.	.	.	.	.	.	.	30.15	snp	FAO=29	FDP=152	FR=.	FRO=123	FSAF=19	FSAR=10	FSRF=45	FSRR=78	FWDB=-0.0235382	FXX=0	LEN=1	MLLD=257.209	PB=0.5	PBP=1	QD=0.793327	RBI=0.0242301
chr17	7330170	7330170	C	G	0.772727	17	22	5	exonic	C17orf74	.	nonsynonymous SNV	C17orf74:NM_175734:exon3:c.C860G:p.P287R	.	.	.	.	.	.	.	.	0.06	T	0.999	D	0.059	N	0.993	D	1.29	T	119.03	snp	FAO=17	FDP=22	FR=.	FRO=5	FSAF=0	FSAR=17	FSRF=2	FSRR=3	FWDB=-0.0389616	FXX=0	LEN=1	MLLD=184.635	PB=0.5	PBP=1	QD=21.6414	RBI=0.063394
chr17	7720767	7720767	C	T	0.230769	15	65	2	intronic	DNAH2	.	.	.	rs145535911	.	.	0.0034	.	0.004	.	.	.	.	.	.	.	.	.	.	.	.	27.71	snp	FAO=15	FDP=65	FR=.	FRO=50	FSAF=5	FSAR=10	FSRF=26	FSRR=24	FWDB=0.0107181	FXX=0	LEN=1	MLLD=138.076	PB=0.5	PBP=1	QD=1.70508	RBI=0.0772662
chr17	8024963	8024963	G	C	0.294118	10	34	2	exonic	HES7	.	nonsynonymous SNV	HES7:NM_001165967:exon4:c.C619G:p.P207A,HES7:NM_032580:exon4:c.C604G:p.P202A	.	.	.	.	.	.	.	.	0.59	T	0.988	D	0.138	N	0.914	D	-0.98	T	29.3	snp	FAO=10	FDP=34	FR=.	FRO=24	FSAF=10	FSAR=0	FSRF=19	FSRR=5	FWDB=-0.0375759	FXX=0	LEN=1	MLLD=43.8731	PB=0.5	PBP=1	QD=3.44694	RBI=0.153213
chr17	9086228	9086228	C	A	0.213415	35	164	1	intronic	NTN1	.	.	.	rs2302196	.	.	0.3984	.	0.47	.	.	.	.	.	.	.	.	.	.	.	.	61.13	snp	FAO=40	FDP=168	FR=.	FRO=128	FSAF=18	FSAR=22	FSRF=81	FSRR=47	FWDB=-0.00618502	FXX=0	LEN=1	MLLD=291.753	PB=0.5	PBP=1	QD=1.45555	RBI=0.00809563
chr17	10629495	10629495	C	G	0.236162	64	271	1	intronic	TMEM220	.	.	.	.	.	.	.	.	.	.	.	.	.	.	.	.	.	.	.	.	.	91.45	snp	FAO=64	FDP=271	FR=.	FRO=207	FSAF=33	FSAR=31	FSRF=108	FSRR=99	FWDB=0.032106	FXX=0	LEN=1	MLLD=178.828	PB=0.5	PBP=1	QD=1.34979	RBI=0.0358676
chr17	15517406	15517406	G	A	1	5	5	1	intronic	CDRT1	.	.	.	rs56926918	.	.	.	.	0.74	.	.	.	.	.	.	.	.	.	.	.	.	38.35	snp	FAO=5	FDP=5	FR=.	FRO=0	FSAF=0	FSAR=5	FSRF=0	FSRR=0	FWDB=0	FXX=0	LEN=1	MLLD=130.98	PB=0.5	PBP=1	QD=30.6765	RBI=0.0157029
chr17	15878110	15878112	CAA	-	0.335294	57	170	2	exonic	ADORA2B	.	nonframeshift deletion	ADORA2B:NM_000676:exon2:c.453_455del:p.151_152del	rs3064500	.	.	0.0349	.	0.076	.	.	.	.	.	.	.	.	.	.	.	.	27.51	del	FAO=60	FDP=169	FR=.	FRO=109	FSAF=19	FSAR=41	FSRF=41	FSRR=68	FWDB=-0.0359324	FXX=0.00588201	LEN=3	MLLD=198.806	PB=0.5	PBP=1	QD=0.651225	RBI=0.0472706
chr17	16216988	16216988	G	C	0.465753	34	73	2	intronic	PIGL	.	.	.	rs764984	.	.	0.0289	.	0.088	.	.	.	.	.	.	.	.	.	.	.	.	142.64	snp	FAO=34	FDP=72	FR=.	FRO=38	FSAF=17	FSAR=17	FSRF=21	FSRR=17	FWDB=0.00513265	FXX=0.0136968	LEN=1	MLLD=83.5961	PB=0.5	PBP=1	QD=7.92434	RBI=0.0115247
chr17	17696531	17696531	G	C	0.352941	6	17	2	exonic	RAI1	.	nonsynonymous SNV	RAI1:NM_030665:exon3:c.G269C:p.G90A	rs3803763	.	.	0.3122	.	0.92	.	.	0.26	T	0	B	0.444	N	1	P	2.58	T	24.78	snp	FAO=6	FDP=17	FR=.	FRO=11	FSAF=3	FSAR=3	FSRF=4	FSRR=7	FWDB=0.14377	FXX=0	LEN=1	MLLD=61.7372	PB=0.5	PBP=1	QD=5.83098	RBI=0.144432
chr17	21319208	21319208	C	T	0.219388	43	196	1	exonic	KCNJ12,KCNJ18	.	nonsynonymous SNV	KCNJ18:NM_001194958:exon3:c.C554T:p.A185V,KCNJ12:NM_021012:exon3:c.C554T:p.A185V	rs73979896	.	.	.	.	0.48	.	.	0.02	D	0.984	D	0	D	1	D	-3.76	D	58.45	snp	FAO=44	FDP=198	FR=.	FRO=154	FSAF=24	FSAR=20	FSRF=80	FSRR=74	FWDB=0.00520998	FXX=0.00502487	LEN=1	MLLD=178.076	PB=0.5	PBP=1	QD=1.18078	RBI=0.035724
chr17	21319251	21319251	C	T	0.221154	46	208	1	exonic	KCNJ12,KCNJ18	.	synonymous SNV	KCNJ18:NM_001194958:exon3:c.C597T:p.N199N,KCNJ12:NM_021012:exon3:c.C597T:p.N199N	rs73313923	.	.	.	.	0.5	.	.	.	.	.	.	.	.	.	.	.	.	56.81	snp	FAO=45	FDP=207	FR=.	FRO=162	FSAF=24	FSAR=21	FSRF=80	FSRR=82	FWDB=-0.0231887	FXX=0.00480746	LEN=1	MLLD=218.631	PB=0.5	PBP=1	QD=1.09777	RBI=0.0266907
chr17	21319272	21319272	C	T	0.218447	45	206	1	exonic	KCNJ12,KCNJ18	.	synonymous SNV	KCNJ18:NM_001194958:exon3:c.C618T:p.D206D,KCNJ12:NM_021012:exon3:c.C618T:p.D206D	rs73313926	.	.	.	.	0.5	.	.	.	.	.	.	.	.	.	.	.	.	57.4	snp	FAO=45	FDP=206	FR=.	FRO=161	FSAF=24	FSAR=21	FSRF=79	FSRR=82	FWDB=-0.0256518	FXX=0	LEN=1	MLLD=264.87	PB=0.5	PBP=1	QD=1.11449	RBI=0.0325953
chr17	21319285	21319285	C	T	0.221675	45	203	2	exonic	KCNJ12,KCNJ18	.	nonsynonymous SNV	KCNJ18:NM_001194958:exon3:c.C631T:p.L211F,KCNJ12:NM_021012:exon3:c.C631T:p.L211F	rs72846667	.	.	.	.	0.5	.	.	0.13	T	0.946	P	0	D	1	D	-3.96	D	59.3	snp	FAO=45	FDP=203	FR=.	FRO=158	FSAF=24	FSAR=21	FSRF=76	FSRR=82	FWDB=0.0473548	FXX=0	LEN=1	MLLD=58.5265	PB=0.5	PBP=1	QD=1.16848	RBI=0.0487745
chr17	21319767	21319767	C	G	#VALUE!	117;139	368	1;1	exonic	KCNJ12,KCNJ18	.	nonsynonymous SNV	KCNJ18:NM_001194958:exon3:c.C1113G:p.S371R,KCNJ12:NM_021012:exon3:c.C1113G:p.S371R	rs1612176	CLINSIG=untested;CLNDBN=Malignant_melanoma;CLNREVSTAT=no_assertion_provided;CLNACC=RCV000071369.2;CLNDSDB=MedGen:SNOMED_CT;CLNDSDBID=C0025202:2092003	.	.	.	0.32	.	.	0.51	T	0.872	P	0.002	N	0.964	D	-3.27	D	1488.94	snp;snp	FAO=118,139	FDP=369	FR=.	FRO=112	FSAF=61,78	FSAR=57,61	FSRF=64	FSRR=48	FWDB=0.0213155,0.0134629	FXX=0	LEN=1,1	MLLD=195.321,125.474	PB=0.5,0.5	PBP=1,1	QD=16.1403	RBI=0.0217131,0.0138735
chr17	21319860	21319860	C	T	#VALUE!	224;211	632	1;1	exonic	KCNJ12,KCNJ18	.	synonymous SNV	KCNJ18:NM_001194958:exon3:c.C1206T:p.D402D,KCNJ12:NM_021012:exon3:c.C1206T:p.D402D	rs2917720	.	.	.	.	0.37	.	.	.	.	.	.	.	.	.	.	.	.	1648.07	snp;snp	FAO=149,132	FDP=399	FR=.	FRO=118	FSAF=91,91	FSAR=58,41	FSRF=75	FSRR=43	FWDB=0.00605971,0.061202	FXX=0.00249994	LEN=1,1	MLLD=239.454,44.4501	PB=0.5,0.5	PBP=1,1	QD=16.522	RBI=0.0162631,0.0652545
chr17	21319989	21319989	C	T	0.327869	100	305	5	UTR3	KCNJ12,KCNJ18	NM_021012:c.*33C>T;NM_001194958:c.*33C>T	.	.	rs5021700	.	.	.	.	0.5	.	.	.	.	.	.	.	.	.	.	.	.	419.96	snp	FAO=102	FDP=210	FR=.	FRO=108	FSAF=54	FSAR=48	FSRF=64	FSRR=44	FWDB=0.0895357	FXX=0.313715	LEN=1	MLLD=88.1442	PB=0.5	PBP=1	QD=7.99929	RBI=0.0895453
chr17	26708550	26708551	TC	CG	1	12	12	3	exonic	SARM1	.	nonframeshift substitution	SARM1:NM_015077:exon3:c.796_797CG	rs70956802	.	.	.	.	0.98	.	.	.	.	.	.	.	.	.	.	.	.	107.81	mnp	FAO=12	FDP=12	FR=.	FRO=0	FSAF=5	FSAR=7	FSRF=0	FSRR=0	FWDB=-0.0205313	FXX=0	LEN=2	MLLD=55.9784	PB=0.5	PBP=1	QD=35.9377	RBI=0.096035
chr17	27889896	27889896	C	G	0.222222	4	18	2	exonic	ABHD15	.	nonsynonymous SNV	ABHD15:NM_198147:exon2:c.G1090C:p.G364R	.	.	.	.	.	.	.	.	0.01	D	0.999	D	0	D	1	D	-0.54	T	19.79	snp	FAO=4	FDP=18	FR=.,HEALED	FRO=12	FSAF=0	FSAR=4	FSRF=5	FSRR=7	FWDB=0.0241376	FXX=0	LEN=1	MLLD=42.2255	PB=0.5	PBP=1	QD=4.39886	RBI=0.0352529
chr17	34171878	34171878	C	G	0.5	9	18	1	exonic	TAF15	.	nonsynonymous SNV	TAF15:NM_003487:exon15:c.C1566G:p.D522E,TAF15:NM_139215:exon15:c.C1575G:p.D525E	rs200860217	.	.	.	.	0.0008	.	.	0	D	0.975	D	.	.	1	N	.	.	122.37	snp	FAO=17	FDP=18	FR=.	FRO=1	FSAF=0	FSAR=17	FSRF=0	FSRR=1	FWDB=0	FXX=0	LEN=1	MLLD=24.4661	PB=0.5	PBP=1	QD=27.1935	RBI=0.229895
chr17	34842653	34842653	-	G	#VALUE!	12;4	24	0;2	intronic	ZNHIT3	.	.	.	.	.	.	.	.	.	.	.	.	.	.	.	.	.	.	.	.	.	121.64	ins;snp	FAO=18,0	FDP=23	FR=.	FRO=5	FSAF=17,0	FSAR=1,0	FSRF=1	FSRR=4	FWDB=0.137733,-0.115253	FXX=0.0416493	LEN=1,1	MLLD=28.6159,22.4096	PB=0.5,0.5	PBP=1,1	QD=21.1542	RBI=0.14851,0.159086
chr17	36896680	36896680	A	G	0.6	3	5	1	UTR5	PCGF2	NM_007144:c.-25T>C	.	.	.	.	.	.	.	.	.	.	.	.	.	.	.	.	.	.	.	.	16.45	snp	FAO=3	FDP=5	FR=.	FRO=2	FSAF=0	FSAR=3	FSRF=0	FSRR=2	FWDB=0	FXX=0	LEN=1	MLLD=162.053	PB=1	PBP=0.083	QD=13.1571	RBI=0.00129873
chr17	37761647	37761647	-	G	0.377778	17	45	0	UTR3	NEUROD2	NM_006160:c.*56_*57insC	.	.	.	.	.	.	.	.	.	.	.	.	.	.	.	.	.	.	.	.	102.85	ins	FAO=34	FDP=41	FR=.	FRO=7	FSAF=3	FSAR=31	FSRF=3	FSRR=4	FWDB=-0.012966	FXX=0	LEN=1	MLLD=35.2834	PB=0.5	PBP=1	QD=10.0337	RBI=0.141794
chr17	38922733	38922733	T	-	#VALUE!	6;17	39	3;1	UTR3	KRT26	NM_181539:c.*34delA	.	.	.	.	.	.	.	.	.	.	.	.	.	.	.	.	.	.	.	.	79.79	del;del	FAO=9,18	FDP=32	FR=.	FRO=5	FSAF=9,14	FSAR=0,4	FSRF=1	FSRR=4	FWDB=0.0570463,0.0229079	FXX=0.219459	LEN=1,2	MLLD=15.175,153.05	PB=0.5,0.5	PBP=1,1	QD=9.97315	RBI=0.314202,0.0233126
chr17	38922732	38922733	CT	-	#VALUE!	6;17	39	3;1	UTR3	KRT26	NM_181539:c.*35_*34delAG	.	.	.	.	.	.	.	0.3	.	.	.	.	.	.	.	.	.	.	.	.	79.79	del;del	FAO=9,18	FDP=32	FR=.	FRO=5	FSAF=9,14	FSAR=0,4	FSRF=1	FSRR=4	FWDB=0.0570463,0.0229079	FXX=0.219459	LEN=1,2	MLLD=15.175,153.05	PB=0.5,0.5	PBP=1,1	QD=9.97315	RBI=0.314202,0.0233126
chr17	39190758	39190758	T	C	0.457143	16	35	1	exonic	KRTAP1-3	.	nonsynonymous SNV	KRTAP1-3:NM_030966:exon1:c.A316G:p.I106V	rs62622847	.	.	0.1544	.	0.35	.	.	0.19	T	0.178	B	.	.	1	P	1.56	T	69.09	snp	FAO=16	FDP=35	FR=.	FRO=19	FSAF=6	FSAR=10	FSRF=11	FSRR=8	FWDB=0.00303291	FXX=0	LEN=1	MLLD=203.406	PB=0.5	PBP=1	QD=7.89545	RBI=0.0275816
chr17	39191047	39191047	A	G	0.228916	38	166	1	exonic	KRTAP1-3	.	synonymous SNV	KRTAP1-3:NM_030966:exon1:c.T27C:p.C9C	.	.	.	.	.	.	.	.	.	.	.	.	.	.	.	.	.	.	31.81	snp	FAO=36	FDP=166	FR=.	FRO=130	FSAF=0	FSAR=36	FSRF=2	FSRR=128	FWDB=0.0153424	FXX=0	LEN=1	MLLD=29.301	PB=0.5	PBP=1	QD=0.766503	RBI=0.0236066
chr17	39203522	39203534	TGGTGTCTGAGGC	-	0.625	40	64	0	UTR5	KRTAP2-1	NM_001123387:c.-3_-15delGCCTCAGACACCA	.	.	rs531768607	.	.	0.0988	.	0.51	.	.	.	.	.	.	.	.	.	.	.	.	50	del	.	.	.	.	.	.	.	.	.	.	LEN=13	.	.	.	.	.
chr17	39211466	39211478	TGGTGTCTGAGGC	-	0.509434	27	53	0	upstream	KRTAP2-2	.	.	.	.	.	.	.	.	.	.	.	.	.	.	.	.	.	.	.	.	.	16	del	.	.	.	.	.	.	.	.	.	.	LEN=13	.	.	.	.	.
chr17	39240794	39240795	CA	AT	#VALUE!	11;2	17	4;1	exonic	KRTAP4-7	.	nonframeshift substitution	KRTAP4-7:NM_033061:exon1:c.336_337AT	.	.	ID=COSM1521062;OCCURENCE=1(lung)	.	.	.	.	.	.	.	.	.	.	.	.	.	.	.	79.02	mnp;snp	FAO=11,1	FDP=17	FR=.	FRO=5	FSAF=6,0	FSAR=5,1	FSRF=5	FSRR=0	FWDB=0.0369785,-0.104064	FXX=0	LEN=2,1	MLLD=41.9451,9.97887	PB=0.5,0.5	PBP=1,1	QD=18.5927	RBI=0.0391288,0.115603
chr17	39274157	39274157	G	A	0.468085	22	47	4	exonic	KRTAP4-11	.	synonymous SNV	KRTAP4-11:NM_033059:exon1:c.C411T:p.P137P	rs145503152	.	.	.	.	0.19	.	.	.	.	.	.	.	.	.	.	.	.	94.54	snp	FAO=22	FDP=47	FR=.	FRO=25	FSAF=11	FSAR=11	FSRF=14	FSRR=11	FWDB=-0.00415559	FXX=0	LEN=1	MLLD=141.68	PB=0.5	PBP=1	QD=8.04611	RBI=0.00454897
chr17	39340826	39340826	T	C	1	5	5	1	intronic	KRTAP4-1	.	.	.	rs483893	.	.	.	.	0.98	.	.	1	T	.	.	.	.	1	P	6.34	T	44.45	snp	FAO=6	FDP=6	FR=.	FRO=0	FSAF=6	FSAR=0	FSRF=0	FSRR=0	FWDB=0.0313142	FXX=0	LEN=1	MLLD=48.5045	PB=0.5	PBP=1	QD=29.6314	RBI=0.0313142
chr17	39340843	39340843	G	A	1	5	5	1	intronic	KRTAP4-1	.	.	.	rs2320229	.	.	.	.	0.97	.	.	.	.	.	.	.	.	.	.	.	.	38.35	snp	FAO=5	FDP=5	FR=.	FRO=0	FSAF=5	FSAR=0	FSRF=0	FSRR=0	FWDB=0.0988358	FXX=0	LEN=1	MLLD=207.324	PB=0.5	PBP=1	QD=30.6764	RBI=0.0988358
chr17	39340852	39340852	G	A	0.571429	4	7	3	intronic	KRTAP4-1	.	.	.	rs2320230	.	.	.	.	0.65	.	.	.	.	.	.	.	.	.	.	.	.	23.31	snp	FAO=4	FDP=7	FR=.	FRO=3	FSAF=3	FSAR=1	FSRF=2	FSRR=1	FWDB=0.0455974	FXX=0	LEN=1	MLLD=79.9151	PB=0.5	PBP=1	QD=13.3219	RBI=0.0474035
chr17	39394729	39394729	C	A	0.882353	15	17	2	exonic	KRTAP9-8	.	synonymous SNV	KRTAP9-8:NM_031963:exon1:c.C426A:p.T142T	rs146488039	.	.	.	.	0.75	.	.	.	.	.	.	.	.	.	.	.	.	121.06	snp	FAO=15	FDP=17	FR=.	FRO=2	FSAF=7	FSAR=8	FSRF=1	FSRR=1	FWDB=0.0484675	FXX=0	LEN=1	MLLD=79.4687	PB=0.5	PBP=1	QD=28.4849	RBI=0.052321
chr17	39394755	39394755	C	A	0.444444	4	9	2	exonic	KRTAP9-8	.	nonsynonymous SNV	KRTAP9-8:NM_031963:exon1:c.C452A:p.S151Y	rs141050869	.	.	.	.	0.89	.	.	0.67	T	0.062	B	.	.	1	P	4.98	T	22.3	snp	FAO=4	FDP=9	FR=.	FRO=5	FSAF=1	FSAR=3	FSRF=5	FSRR=0	FWDB=0.0569591	FXX=0	LEN=1	MLLD=64.071	PB=0.5	PBP=1	QD=9.91299	RBI=0.0814435
chr17	39406104	39406104	T	G	1	12	12	3	exonic	KRTAP9-4	.	synonymous SNV	KRTAP9-4:NM_033191:exon1:c.T132G:p.V44V	rs11655843	.	.	.	.	0.84	.	.	.	.	.	.	.	.	.	.	.	.	107.82	snp	FAO=12	FDP=12	FR=.	FRO=0	FSAF=2	FSAR=10	FSRF=0	FSRR=0	FWDB=0.0393647	FXX=0	LEN=1	MLLD=215.59	PB=0.5	PBP=1	QD=35.9384	RBI=0.0396986
chr17	40854534	40854534	-	T	0.328704	71	216	1	UTR3	EZH1	NM_001991:c.*15_*16insA	.	.	rs3841620	.	.	0.5181	.	0.62	.	.	.	.	.	.	.	.	.	.	.	.	34.56	ins	FAO=77	FDP=215	FR=.	FRO=138	FSAF=30	FSAR=47	FSRF=73	FSRR=65	FWDB=0.102911	FXX=0	LEN=1	MLLD=31.3012	PB=0.5	PBP=1	QD=0.643011	RBI=0.108328
chr17	43192549	43192549	-	C	0.857143	78	91	1	exonic	PLCD3	.	unknown	UNKNOWN	rs35911033	.	.	0.9988	.	1	.	.	.	.	.	.	.	.	.	.	.	.	515.4	ins	FAO=91	FDP=91	FR=.	FRO=0	FSAF=14	FSAR=77	FSRF=0	FSRR=0	FWDB=0.153803	FXX=0	LEN=1	MLLD=23.4837	PB=0.5	PBP=1	QD=22.6551	RBI=0.190645
chr17	43333417	43333417	C	T	0.5	6	12	1	exonic	SPATA32	.	synonymous SNV	SPATA32:NM_152343:exon4:c.G132A:p.Q44Q	.	.	.	.	.	.	.	.	.	.	.	.	.	.	.	.	.	.	34.08	snp	FAO=6	FDP=12	FR=.	FRO=6	FSAF=0	FSAR=6	FSRF=3	FSRR=3	FWDB=0.0250956	FXX=0	LEN=1	MLLD=318.489	PB=0.5	PBP=1	QD=11.3602	RBI=0.0256621
chr17	44625928	44625928	C	A	1	5	5	1	exonic	LRRC37A2	.	nonsynonymous SNV	LRRC37A2:NM_001006607:exon9:c.C3423A:p.F1141L	rs151267673	.	.	0.8097	.	0.81	.	.	0.19	T	0.355	B	.	.	0	P	0.87	T	38.35	snp	FAO=5	FDP=5	FR=.	FRO=0	FSAF=0	FSAR=5	FSRF=0	FSRR=0	FWDB=0	FXX=0	LEN=1	MLLD=331.072	PB=0.5	PBP=1	QD=30.6765	RBI=0.0293675
chr17	46019036	46019036	C	-	0.333333	8	24	6	UTR5	PNPO	NM_018129:c.-6del-	.	.	.	.	.	.	.	.	.	.	.	.	.	.	.	.	.	.	.	.	41.11	del	FAO=18	FDP=24	FR=.	FRO=6	FSAF=11	FSAR=7	FSRF=4	FSRR=2	FWDB=-0.0921826	FXX=0.039984	LEN=1	MLLD=9.49075	PB=0.5	PBP=1	QD=6.85128	RBI=0.220819
chr17	48613812	48613812	C	G	0.273504	32	117	1	UTR5	EPN3	NM_017957:c.-106C>G	.	.	.	.	.	.	.	.	.	.	0	D	0.143	B	.	.	1	D	2.22	T	65.7	snp	FAO=32	FDP=117	FR=.	FRO=85	FSAF=23	FSAR=9	FSRF=39	FSRR=46	FWDB=0.0102679	FXX=0	LEN=1	MLLD=209.266	PB=0.5	PBP=1	QD=2.24629	RBI=0.0172726
chr17	55182812	55182812	T	-	0.382716	124	324	2	UTR5	AKAP1	NM_003488:c.-14del-,NM_001242903:c.-14del-,NM_001242902:c.-14del-	.	.	rs3833091	.	.	0.4135	.	0.81	.	.	.	.	.	.	.	.	.	.	.	.	58.9	del	FAO=120	FDP=321	FR=.	FRO=201	FSAF=59	FSAR=61	FSRF=101	FSRR=100	FWDB=-0.154006	FXX=0.00925897	LEN=1	MLLD=23.7513	PB=0.5	PBP=1	QD=0.733954	RBI=0.158396
chr17	56400248	56400248	T	C	0.213333	32	150	2	intronic	BZRAP1	.	.	.	.	.	.	.	.	.	.	.	.	.	.	.	.	.	.	.	.	.	42.57	snp	FAO=33	FDP=148	FR=.	FRO=115	FSAF=22	FSAR=11	FSRF=33	FSRR=82	FWDB=-0.0623832	FXX=0.0198662	LEN=1	MLLD=218.361	PB=0.5	PBP=1	QD=1.15051	RBI=0.0664368
chr17	56833457	56833457	-	GAACCC	0.352941	30	85	2	exonic	PPM1E	.	nonframeshift insertion	PPM1E:NM_014906:exon1:c.99_100insGAACCC:p.P33delinsPEP	rs201186780	.	ID=COSM1745496;OCCURENCE=2(urinary_tract)	0.5693	.	0.69	.	.	.	.	.	.	.	.	.	.	.	.	21.28	ins	FAO=31	FDP=82	FR=.	FRO=51	FSAF=19	FSAR=12	FSRF=34	FSRR=17	FWDB=-0.00293023	FXX=0.03529	LEN=6	MLLD=163.415	PB=0.5	PBP=1	QD=1.03807	RBI=0.0129753
chr17	60023796	60023796	G	-	0.295238	62	210	1	UTR3	MED13	NM_005121:c.*33delC	.	.	rs143813799	.	.	0.0192	.	0.035	.	.	.	.	.	.	.	.	.	.	.	.	20.06	del	FAO=67	FDP=205	FR=.	FRO=138	FSAF=43	FSAR=24	FSRF=77	FSRR=61	FWDB=-0.00290441	FXX=0.0375569	LEN=1	MLLD=304.37	PB=0.5	PBP=1	QD=0.391355	RBI=0.0274035
chr17	61607708	61607708	T	C	0.473684	9	19	1	exonic	KCNH6	.	synonymous SNV	KCNH6:NM_001278919:exon4:c.T480C:p.H160H,KCNH6:NM_001278920:exon4:c.T111C:p.H37H,KCNH6:NM_030779:exon4:c.T480C:p.H160H,KCNH6:NM_173092:exon4:c.T480C:p.H160H	rs7221517	.	.	0.354	.	0.38	.	.	.	.	.	.	.	.	.	.	.	.	44.46	snp	FAO=9	FDP=19	FR=.	FRO=10	FSAF=6	FSAR=3	FSRF=6	FSRR=4	FWDB=-0.0276051	FXX=0	LEN=1	MLLD=173.257	PB=0.5	PBP=1	QD=9.3607	RBI=0.0312775
chr17	67145191	67145192	GA	-	0.259649	74	285	1	exonic	ABCA10	.	frameshift deletion	ABCA10:NM_080282:exon39:c.4515_4516del:p.S1505fs	rs3842375	.	ID=COSM150869;OCCURENCE=1(stomach)	0.0529	.	0.17	.	.	.	.	.	.	.	.	.	.	.	.	69.61	del	FAO=111	FDP=280	FR=.	FRO=169	FSAF=59	FSAR=52	FSRF=86	FSRR=83	FWDB=-0.0161215	FXX=0.014084	LEN=2	MLLD=225.672	PB=0.5	PBP=1	QD=0.994423	RBI=0.0400938
chr17	67178316	67178316	A	G	0.287671	21	73	1	exonic	ABCA10	.	nonsynonymous SNV	ABCA10:NM_080282:exon23:c.T2747C:p.M916T	rs4968849	.	.	0.7159	.	0.85	.	.	0.96	T	0.001	B	0.502	N	1	P	-1.59	D	50.37	snp	FAO=21	FDP=73	FR=.	FRO=52	FSAF=13	FSAR=8	FSRF=29	FSRR=23	FWDB=-0.0125712	FXX=0	LEN=1	MLLD=336.596	PB=0.5	PBP=1	QD=2.76014	RBI=0.025958
chr17	72957963	72957963	T	-	0.348571	61	175	2	intronic	HID1	.	.	.	rs10719287	.	.	0.4702	.	0.94	.	.	.	.	.	.	.	.	.	.	.	.	29.23	del	FAO=62	FDP=172	FR=.	FRO=110	FSAF=35	FSAR=27	FSRF=56	FSRR=54	FWDB=-0.105843	FXX=0.0171419	LEN=1	MLLD=29.8096	PB=0.5	PBP=1	QD=0.679717	RBI=0.116603
chr17	73257986	73257986	C	T	0.785714	121	154	1	exonic	MRPS7	.	nonsynonymous SNV	MRPS7:NM_015971:exon1:c.C5T:p.A2V	rs8075276	.	.	0.8141	.	0.89	.	.	0.04	D	0.029	B	0	N	0	P	0.68	T	867.69	snp	FAO=123	FDP=155	FR=.	FRO=32	FSAF=52	FSAR=71	FSRF=7	FSRR=25	FWDB=-0.00402068	FXX=0	LEN=1	MLLD=154.388	PB=0.5	PBP=1	QD=22.3921	RBI=0.0282902
chr17	73626923	73626923	G	T	0.205479	15	73	12	intronic	RECQL5	.	.	.	rs74948442	.	.	.	.	0.054	.	.	.	.	.	.	.	.	.	.	.	.	22.04	snp	FAO=15	FDP=74	FR=.	FRO=59	FSAF=15	FSAR=0	FSRF=55	FSRR=4	FWDB=-0.00477795	FXX=0	LEN=1	MLLD=231.577	PB=0.5	PBP=1	QD=1.19154	RBI=0.11567
chr17	75494552	75494552	C	T	0.272727	3	11	5	intronic	2018-09-09	.	.	.	.	.	.	.	.	.	.	.	.	.	.	.	.	.	.	.	.	.	19.63	snp	FAO=3	FDP=11	FR=.,HEALED	FRO=6	FSAF=0	FSAR=3	FSRF=0	FSRR=6	FWDB=0	FXX=0	LEN=1	MLLD=139.445	PB=0.5	PBP=1	QD=7.13911	RBI=0.00202471
chr17	76798550	76798554	TTTTC	-	0.247525	25	101	7	exonic	USP36	.	frameshift deletion	USP36:NM_025090:exon17:c.2874_2878del:p.K958fs	.	.	.	.	.	.	.	.	.	.	.	.	.	.	.	.	.	.	37.45	del	FAO=42	FDP=99	FR=.	FRO=57	FSAF=12	FSAR=30	FSRF=25	FSRR=32	FWDB=0.0272023	FXX=0.188509	LEN=5	MLLD=179.919	PB=0.5	PBP=1	QD=1.51296	RBI=0.036029
chr17	78269256	78269256	A	-	0.925926	125	135	2	intronic	RNF213	.	.	.	rs11306667	.	.	.	.	1	.	.	.	.	.	.	.	.	.	.	.	.	775.79	del	FAO=132	FDP=132	FR=.	FRO=0	FSAF=51	FSAR=81	FSRF=0	FSRR=0	FWDB=-0.0153074	FXX=0.0222206	LEN=1	MLLD=31.3699	PB=0.5	PBP=1	QD=23.5088	RBI=0.12536
chr17	78343333	78343333	C	T	0.5625	9	16	1	exonic	RNF213	.	stopgain	RNF213:NM_001256071:exon45:c.C12187T:p.Q4063X	.	.	.	.	.	.	.	.	1	T	.	.	0.077	N	1	A	.	.	49.9	snp	FAO=9	FDP=16	FR=.	FRO=7	FSAF=9	FSAR=0	FSRF=4	FSRR=3	FWDB=0.00681738	FXX=0	LEN=1	MLLD=71.2254	PB=0.5	PBP=1	QD=12.474	RBI=0.00819099
chr17	78450110	78450110	A	G	0.333333	4	12	1	exonic	NPTX1	.	nonsynonymous SNV	NPTX1:NM_002522:exon1:c.T137C:p.V46A	.	.	.	.	.	.	.	.	0.71	T	0	B	0.015	N	0.672	D	2.94	T	19.22	snp	FAO=4	FDP=12	FR=.	FRO=8	FSAF=4	FSAR=0	FSRF=2	FSRR=6	FWDB=0.128159	FXX=0.076864	LEN=1	MLLD=40.3486	PB=0.5	PBP=1	QD=6.40526	RBI=0.128162
chr17	79077736	79077736	C	T	0.455696	36	79	1	exonic	BAIAP2	.	synonymous SNV	BAIAP2:NM_001144888:exon9:c.C894T:p.I298I,BAIAP2:NM_006340:exon9:c.C894T:p.I298I,BAIAP2:NM_017450:exon9:c.C894T:p.I298I,BAIAP2:NM_017451:exon9:c.C894T:p.I298I	.	.	.	.	.	0	.	.	.	.	.	.	.	.	.	.	.	.	158.82	snp	FAO=38	FDP=81	FR=.	FRO=43	FSAF=38	FSAR=0	FSRF=43	FSRR=0	FWDB=0.0240893	FXX=0	LEN=1	MLLD=52.2572	PB=0.5	PBP=1	QD=7.84275	RBI=0.0240893
chr17	79411512	79411512	C	A	0.9	9	10	3	exonic	BAHCC1	.	unknown	UNKNOWN	rs187826058	.	.	0.0276	.	0.13	.	.	0.38	T	0.04	B	0.002	N	0.952	N	2.47	T	79.86	snp	FAO=9	FDP=10	FR=.	FRO=1	FSAF=0	FSAR=9	FSRF=0	FSRR=1	FWDB=0	FXX=0	LEN=1	MLLD=56.6619	PB=0.5	PBP=1	QD=31.9427	RBI=0.00702548
chr17	81043008	81043008	A	G	0.233333	7	30	6	exonic	METRNL	.	nonsynonymous SNV	METRNL:NM_001004431:exon2:c.A365G:p.E122G	.	.	.	.	.	.	.	.	.	.	0.021	B	0	D	0.998	D	.	.	20.71	snp	FAO=10	FDP=37	FR=.	FRO=27	FSAF=1	FSAR=9	FSRF=23	FSRR=4	FWDB=-0.018456	FXX=0	LEN=1	MLLD=44.9576	PB=0.5	PBP=1	QD=2.23882	RBI=0.0190806
chr18	10526187	10526187	A	G	0.545455	6	11	1	intronic	NAPG	.	.	.	rs2290279	.	.	0.315	.	0.43	.	.	.	.	.	.	.	.	.	.	.	.	36.82	snp	FAO=6	FDP=11	FR=.	FRO=5	FSAF=5	FSAR=1	FSRF=4	FSRR=1	FWDB=-0.101542	FXX=0.0832639	LEN=1	MLLD=112.191	PB=0.5	PBP=1	QD=13.3895	RBI=0.101624
chr18	14848821	14848821	G	A	0.136842	13	95	1	exonic	ANKRD30B	.	synonymous SNV	ANKRD30B:NM_001145029:exon34:c.G2931A:p.T977T	rs28555630	.	.	.	.	0.54	.	.	.	.	.	.	.	.	.	.	.	.	28.24	snp	FAO=22	FDP=103	FR=.	FRO=81	FSAF=5	FSAR=17	FSRF=52	FSRR=29	FWDB=-0.00083156	FXX=0.00961446	LEN=1	MLLD=232.183	PB=0.5	PBP=1	QD=1.09682	RBI=0.0299007
chr18	19756933	19756933	T	C	0.6	3	5	1	exonic	GATA6	.	nonsynonymous SNV	GATA6:NM_005257:exon3:c.T1153C:p.S385P	.	.	.	.	.	.	.	.	0.16	T	0.006	B	0.377	N	0.857	N	-6.36	D	16.46	snp	FAO=3	FDP=5	FR=.	FRO=2	FSAF=3	FSAR=0	FSRF=1	FSRR=1	FWDB=-0.0465878	FXX=0	LEN=1	MLLD=52.629	PB=0.5	PBP=1	QD=13.1641	RBI=0.0610155
chr18	28719883	28719883	C	T	0.181818	12	66	1	ncRNA_intronic	DSCAS	.	.	.	.	.	.	.	.	.	.	.	.	.	.	.	.	.	.	.	.	.	15.65	snp	FAO=12	FDP=66	FR=.	FRO=54	FSAF=8	FSAR=4	FSRF=45	FSRR=9	FWDB=0.00327158	FXX=0	LEN=1	MLLD=324.054	PB=0.5	PBP=1	QD=0.948244	RBI=0.00334139
chr18	29339909	29339909	-	T	0.193182	17	88	0	exonic	SLC25A52	.	frameshift insertion	SLC25A52:NM_001034172:exon1:c.745_746insA:p.L249fs	.	.	.	.	.	.	.	.	.	.	.	.	.	.	.	.	.	.	374.07	ins	FAO=70	FDP=70	FR=.	FRO=0	FSAF=60	FSAR=10	FSRF=0	FSRR=0	FWDB=0.0482063	FXX=0.0540468	LEN=1	MLLD=190.349	PB=0.5	PBP=1	QD=21.3757	RBI=0.0522799
chr18	29339911	29339911	G	T	0.22973	17	74	2	exonic	SLC25A52	.	synonymous SNV	SLC25A52:NM_001034172:exon1:c.C744A:p.R248R	.	.	.	.	.	.	.	.	.	.	.	.	.	.	.	.	.	.	27.27	snp	FAO=17	FDP=73	FR=.	FRO=56	FSAF=17	FSAR=0	FSRF=46	FSRR=10	FWDB=-0.00959972	FXX=0.0135117	LEN=1	MLLD=193.128	PB=0.5	PBP=1	QD=1.49429	RBI=0.0241958
chr18	29451174	29451174	T	A	1	10	10	1	intronic	TRAPPC8	.	.	.	rs8084584	.	.	.	.	0.28	.	.	.	.	.	.	.	.	.	.	.	.	101.18	snp	FAO=11	FDP=11	FR=.	FRO=0	FSAF=0	FSAR=11	FSRF=0	FSRR=0	FWDB=0	FXX=0	LEN=1	MLLD=314.201	PB=0.5	PBP=1	QD=36.7941	RBI=0.0218585
chr18	30672840	30672840	C	A	0.571429	4	7	1	exonic	CCDC178	.	nonsynonymous SNV	CCDC178:NM_001105528:exon20:c.G2273T:p.R758L,CCDC178:NM_198995:exon20:c.G2159T:p.R720L	rs62090751	.	.	0.0021	.	0.0086	.	.	0.15	T	0.999	D	.	.	1	D	2.43	T	23.32	snp	FAO=4	FDP=7	FR=.	FRO=3	FSAF=1	FSAR=3	FSRF=1	FSRR=2	FWDB=-0.0453919	FXX=0	LEN=1	MLLD=61.216	PB=0.5	PBP=1	QD=13.3257	RBI=0.117467
chr18	43469676	43469676	C	T	0.15942	11	69	1	intronic	EPG5	.	.	.	.	.	.	.	.	.	.	.	.	.	.	.	.	.	.	.	.	.	15.11	snp	FAO=11	FDP=62	FR=.	FRO=51	FSAF=3	FSAR=8	FSRF=42	FSRR=9	FWDB=-0.0285866	FXX=0.101435	LEN=1	MLLD=149.229	PB=0.5	PBP=1	QD=0.974577	RBI=0.0609273
chr18	47806313	47806318	CGCTTC	-	0.377193	43	114	1	exonic	MBD1	.	nonframeshift deletion	MBD1:NM_001204151:exon1:c.45_50del:p.15_17del,MBD1:NM_001204136:exon2:c.45_50del:p.15_17del,MBD1:NM_001204137:exon2:c.45_50del:p.15_17del,MBD1:NM_001204138:exon2:c.45_50del:p.15_17del,MBD1:NM_001204139:exon2:c.45_50del:p.15_17del,MBD1:NM_001204140:exon2:c.45_50del:p.15_17del,MBD1:NM_001204141:exon2:c.45_50del:p.15_17del,MBD1:NM_001204142:exon2:c.45_50del:p.15_17del,MBD1:NM_001204143:exon2:c.45_50…	.	.	.	.	.	.	.	.	.	.	.	.	.	.	.	.	.	.	37.17	del	FAO=44	FDP=109	FR=.	FRO=65	FSAF=35	FSAR=9	FSRF=44	FSRR=21	FWDB=0.0117605	FXX=0.0521694	LEN=6	MLLD=374.948	PB=0.5	PBP=1	QD=1.36414	RBI=0.0118057
chr18	47806321	47806326	GCCAGG	-	0.368421	42	114	1	exonic	MBD1	.	nonframeshift deletion	MBD1:NM_001204151:exon1:c.37_42del:p.13_14del,MBD1:NM_001204136:exon2:c.37_42del:p.13_14del,MBD1:NM_001204137:exon2:c.37_42del:p.13_14del,MBD1:NM_001204138:exon2:c.37_42del:p.13_14del,MBD1:NM_001204139:exon2:c.37_42del:p.13_14del,MBD1:NM_001204140:exon2:c.37_42del:p.13_14del,MBD1:NM_001204141:exon2:c.37_42del:p.13_14del,MBD1:NM_001204142:exon2:c.37_42del:p.13_14del,MBD1:NM_001204143:exon2:c.37_42…	.	.	.	.	.	.	.	.	.	.	.	.	.	.	.	.	.	.	29.2	del	FAO=43	FDP=111	FR=.	FRO=68	FSAF=35	FSAR=8	FSRF=44	FSRR=24	FWDB=-0.0105741	FXX=0.0347796	LEN=6	MLLD=274.38	PB=0.5	PBP=1	QD=1.0522	RBI=0.0106907
chr18	61387312	61387312	G	A	0.359375	23	64	1	exonic	SERPINB11	.	nonsynonymous SNV	SERPINB11:NM_001291279:exon5:c.G16A:p.A6T	rs1506418	.	.	0.2716	.	0.63	.	.	0.08	T	0.998	D	.	.	0	P	-1.98	D	73	snp	FAO=23	FDP=64	FR=.	FRO=41	FSAF=19	FSAR=4	FSRF=33	FSRR=8	FWDB=-0.0416332	FXX=0	LEN=1	MLLD=72.1798	PB=0.5	PBP=1	QD=4.56224	RBI=0.0454844
chr18	61387333	61387333	T	A	0.359375	23	64	1	exonic	SERPINB11	.	nonsynonymous SNV	SERPINB11:NM_001291279:exon5:c.T37A:p.W13R	rs1506419	.	.	0.2714	.	0.63	.	.	0.01	D	1	D	.	.	0	P	-3.5	D	73	snp	FAO=23	FDP=64	FR=.	FRO=41	FSAF=19	FSAR=4	FSRF=33	FSRR=8	FWDB=0.027451	FXX=0	LEN=1	MLLD=62.6447	PB=0.5	PBP=1	QD=4.56226	RBI=0.0290267
chr18	61387389	61387389	G	A	0.389831	23	59	2	exonic	SERPINB11	.	synonymous SNV	SERPINB11:NM_001291279:exon5:c.G93A:p.E31E	rs1506420	.	.	0.2683	.	0.63	.	.	.	.	.	.	.	.	.	.	.	.	80.89	snp	FAO=23	FDP=59	FR=.	FRO=36	FSAF=19	FSAR=4	FSRF=28	FSRR=8	FWDB=-0.0261931	FXX=0	LEN=1	MLLD=57.0926	PB=0.5	PBP=1	QD=5.48394	RBI=0.026282
chr18	66358515	66358516	AA	-	0.45	18	40	3	intronic	TMX3	.	.	.	rs143627864	.	.	0.0923	.	0.18	.	.	.	.	.	.	.	.	.	.	.	.	29.02	del	FAO=19	FDP=40	FR=.	FRO=21	FSAF=16	FSAR=3	FSRF=10	FSRR=11	FWDB=0.0589821	FXX=0	LEN=2	MLLD=46.3612	PB=0.5	PBP=1	QD=2.90182	RBI=0.0784665
chr19	1090031	1090031	-	G	#VALUE!	4;8	19	1;2	intronic	POLR2E	.	.	.	.	.	.	.	.	.	.	.	.	.	.	.	.	.	.	.	.	.	151.54	ins;mnp	FAO=10,8	FDP=18	FR=.	FRO=0	FSAF=10,8	FSAR=0,0	FSRF=0	FSRR=0	FWDB=0.429346,0.0926798	FXX=0.0526039	LEN=1,2	MLLD=17.9222,19.4177	PB=0.5,0.5	PBP=1,1	QD=33.6759	RBI=0.429346,0.0926798
chr19	1090030	1090031	AC	CG	#VALUE!	4;8	19	1;2	intronic	POLR2E	.	.	.	.	.	.	.	.	.	.	.	.	.	.	.	.	.	.	.	.	.	151.54	ins;mnp	FAO=10,8	FDP=18	FR=.	FRO=0	FSAF=10,8	FSAR=0,0	FSRF=0	FSRR=0	FWDB=0.429346,0.0926798	FXX=0.0526039	LEN=1,2	MLLD=17.9222,19.4177	PB=0.5,0.5	PBP=1,1	QD=33.6759	RBI=0.429346,0.0926798
chr19	1257394	1257394	C	T	0.2	3	15	1	UTR3	MIDN	NM_177401:c.*123C>T	.	.	.	.	.	.	.	.	.	.	.	.	.	.	.	.	.	.	.	.	15.2	snp	FAO=4	FDP=15	FR=.	FRO=11	FSAF=0	FSAR=4	FSRF=1	FSRR=10	FWDB=-0.0258906	FXX=0	LEN=1	MLLD=111.332	PB=0.5	PBP=1	QD=4.05352	RBI=0.0311891
chr19	2338758	2338759	CG	-	#VALUE!	5;16	27	6;6	exonic	SPPL2B	.	unknown	UNKNOWN	.	.	.	.	.	.	.	.	.	.	.	.	.	.	.	.	.	.	134.58	del;del	FAO=0,26	FDP=26	FR=.	FRO=0	FSAF=0,13	FSAR=0,13	FSRF=0	FSRR=0	FWDB=0.0546862,0.0692068	FXX=0.0714031	LEN=1,2	MLLD=10.836,19.1155	PB=0.5,0.5	PBP=1,1	QD=20.7041	RBI=0.0611368,0.120316
chr19	3206080	3206080	C	G	0.219512	9	41	4	intronic	NCLN	.	.	.	.	.	.	.	.	.	.	.	.	.	.	.	.	.	.	.	.	.	18	snp	FAO=9	FDP=42	FR=.	FRO=33	FSAF=0	FSAR=9	FSRF=0	FSRR=33	FWDB=0	FXX=0	LEN=1	MLLD=45.3268	PB=0.5	PBP=1	QD=1.71396	RBI=0.0066437
chr19	3770733	3770733	C	T	0.384615	5	13	3	exonic	RAX2	.	synonymous SNV	RAX2:NM_032753:exon3:c.G441A:p.G147G	.	.	.	.	.	0.0001	.	.	.	.	.	.	.	.	1	N	.	.	24.11	snp	FAO=5	FDP=13	FR=.	FRO=8	FSAF=0	FSAR=5	FSRF=5	FSRR=3	FWDB=0.00915383	FXX=0	LEN=1	MLLD=203.218	PB=0.5	PBP=1	QD=7.41783	RBI=0.0217364
chr19	3778242	3778242	G	-	0.636364	7	11	4	exonic	MATK	.	frameshift deletion	MATK:NM_139354:exon13:c.1340delC:p.P447fs,MATK:NM_002378:exon14:c.1466delC:p.P489fs,MATK:NM_139355:exon14:c.1463delC:p.P488fs	.	.	.	.	.	.	.	.	.	.	.	.	.	.	.	.	.	.	31.84	del	FAO=8	FDP=11	FR=.	FRO=3	FSAF=4	FSAR=4	FSRF=2	FSRR=1	FWDB=0.0608808	FXX=0	LEN=1	MLLD=16.957	PB=0.5	PBP=1	QD=11.5767	RBI=0.0748341
chr19	3783313	3783313	G	C	1	6	6	3	ncRNA_intronic	MIR1268A	.	.	.	.	.	.	.	.	.	.	.	.	.	.	.	.	.	.	.	.	.	49.53	snp	FAO=6	FDP=6	FR=.	FRO=0	FSAF=0	FSAR=6	FSRF=0	FSRR=0	FWDB=0	FXX=0	LEN=1	MLLD=74.0875	PB=0.5	PBP=1	QD=33.022	RBI=0.00990962
chr19	4556793	4556793	T	G	0.625	5	8	3	intronic	SEMA6B	.	.	.	.	.	.	.	.	.	.	.	.	.	.	.	.	.	.	.	.	.	33.91	snp	FAO=5	FDP=8	FR=.	FRO=3	FSAF=5	FSAR=0	FSRF=3	FSRR=0	FWDB=0.173887	FXX=0	LEN=1	MLLD=19.7083	PB=0.5	PBP=1	QD=16.9534	RBI=0.173887
chr19	6418834	6418834	G	-	#VALUE!	21;38	77	6;6	exonic	KHSRP	.	frameshift deletion	KHSRP:NM_003685:exon8:c.659delC:p.P220fs	.	.	.	.	.	.	.	.	.	.	.	.	.	.	.	.	.	.	283.72	del;del	FAO=0,80	FDP=80	FR=.	FRO=0	FSAF=0,21	FSAR=0,59	FSRF=0	FSRR=0	FWDB=-0.411833,0.20424	FXX=0.0123442	LEN=2,1	MLLD=7.5498,9.97977	PB=0.5,0.5	PBP=1,1	QD=14.1861	RBI=0.425035,0.220734
chr19	6731057	6731057	T	C	1	8	8	3	exonic	GPR108	.	synonymous SNV	GPR108:NM_001080452:exon17:c.A1500G:p.G500G	rs2279624	.	.	0.7956	.	0.82	.	.	.	.	.	.	.	.	.	.	.	.	73.83	snp	FAO=8	FDP=8	FR=.	FRO=0	FSAF=8	FSAR=0	FSRF=0	FSRR=0	FWDB=0.0203603	FXX=0	LEN=1	MLLD=104.197	PB=0.5	PBP=1	QD=36.914	RBI=0.0203603
chr19	7626159	7626159	G	C	0.202899	14	69	6	exonic	PNPLA6	.	nonsynonymous SNV	PNPLA6:NM_001166114:exon31:c.G3979C:p.G1327R,PNPLA6:NM_001166111:exon33:c.G4009C:p.G1337R,PNPLA6:NM_001166112:exon33:c.G3784C:p.G1262R,PNPLA6:NM_001166113:exon34:c.G3865C:p.G1289R,PNPLA6:NM_006702:exon34:c.G3865C:p.G1289R	.	.	.	.	.	.	.	.	0.32	T	0.933	P	0	U	0.986	D	3.78	T	33.37	snp	FAO=18	FDP=73	FR=.	FRO=55	FSAF=1	FSAR=17	FSRF=44	FSRR=11	FWDB=0.014034	FXX=0.0519413	LEN=1	MLLD=37.7868	PB=0.5	PBP=1	QD=1.82846	RBI=0.0440711
chr19	7712140	7712140	C	G	0.156463	23	147	4	intronic	STXBP2	.	.	.	.	.	.	.	.	0.0001	.	.	.	.	.	.	.	.	.	.	.	.	17.17	snp	FAO=24	FDP=148	FR=.	FRO=124	FSAF=1	FSAR=23	FSRF=94	FSRR=30	FWDB=0.0859174	FXX=0	LEN=1	MLLD=44.5161	PB=0.5	PBP=1	QD=0.463924	RBI=0.103818
chr19	7963949	7963949	A	G	0.382353	13	34	2	exonic	LRRC8E	.	nonsynonymous SNV	LRRC8E:NM_001268285:exon2:c.A155G:p.E52G,LRRC8E:NM_025061:exon3:c.A542G:p.E181G,LRRC8E:NM_001268284:exon4:c.A542G:p.E181G	rs2042919	.	.	0.2428	.	0.33	.	.	0.4	T	0.731	P	0.046	N	1	P	1.64	T	48.48	snp	FAO=13	FDP=34	FR=.	FRO=21	FSAF=6	FSAR=7	FSRF=5	FSRR=16	FWDB=0.00482103	FXX=0	LEN=1	MLLD=63.565	PB=0.5	PBP=1	QD=5.70331	RBI=0.00668838
chr19	7963976	7963976	T	C	0.382353	13	34	1	exonic	LRRC8E	.	nonsynonymous SNV	LRRC8E:NM_001268285:exon2:c.T182C:p.M61T,LRRC8E:NM_025061:exon3:c.T569C:p.M190T,LRRC8E:NM_001268284:exon4:c.T569C:p.M190T	rs2115108	.	.	0.3075	.	0.37	.	.	0.6	T	0	B	0.71	N	1	P	1.83	T	48.48	snp	FAO=13	FDP=34	FR=.	FRO=21	FSAF=6	FSAR=7	FSRF=5	FSRR=16	FWDB=-0.0176015	FXX=0	LEN=1	MLLD=245.8	PB=0.5	PBP=1	QD=5.7034	RBI=0.0209941
chr19	8431316	8431316	T	C	0.466667	7	15	1	intronic	ANGPTL4	.	.	.	rs12985515	.	.	.	.	0.15	.	.	.	.	.	.	.	.	.	.	.	.	35.02	snp	FAO=7	FDP=15	FR=.	FRO=8	FSAF=5	FSAR=2	FSRF=4	FSRR=4	FWDB=0.00167489	FXX=0	LEN=1	MLLD=188.269	PB=0.5	PBP=1	QD=9.33859	RBI=0.00393548
chr19	8550583	8550583	G	C	0.166667	2	12	3	exonic	HNRNPM	.	nonsynonymous SNV	HNRNPM:NM_001297418:exon12:c.G866C:p.G289A,HNRNPM:NM_005968:exon14:c.G1271C:p.G424A,HNRNPM:NM_031203:exon15:c.G1154C:p.G385A	.	.	.	.	.	.	.	.	0.04	D	0.908	P	0.012	N	1	D	2.63	T	16.56	snp	FAO=4	FDP=14	FR=.	FRO=10	FSAF=4	FSAR=0	FSRF=4	FSRR=6	FWDB=0.135259	FXX=0	LEN=1	MLLD=36.1415	PB=0.5	PBP=1	QD=4.73049	RBI=0.192361
chr19	8987133	8987133	T	C	0.959184	94	98	2	intronic	MUC16	.	.	.	rs3764555	.	.	0.9287	.	0.94	.	.	.	.	.	.	.	.	.	.	.	.	927.8	snp	FAO=100	FDP=100	FR=.	FRO=0	FSAF=53	FSAR=47	FSRF=0	FSRR=0	FWDB=0.00236381	FXX=0.0291234	LEN=1	MLLD=50.1821	PB=0.5	PBP=1	QD=37.1122	RBI=0.151806
chr19	9014551	9014551	T	C	1	16	16	3	exonic	MUC16	.	synonymous SNV	MUC16:NM_024690:exon31:c.A38424G:p.R12808R	rs12459127	.	.	0.3426	.	0.42	.	.	.	.	.	.	.	.	.	.	.	.	147.38	snp	FAO=16	FDP=16	FR=.	FRO=0	FSAF=13	FSAR=3	FSRF=0	FSRR=0	FWDB=-0.1097	FXX=0	LEN=1	MLLD=60.886	PB=0.5	PBP=1	QD=36.8437	RBI=0.109731
chr19	9014569	9014569	A	G	1	15	15	1	exonic	MUC16	.	synonymous SNV	MUC16:NM_024690:exon31:c.T38406C:p.G12802G	rs12462963	.	.	0.3084	.	0.44	.	.	.	.	.	.	.	.	.	.	.	.	147.65	snp	FAO=16	FDP=16	FR=.	FRO=0	FSAF=13	FSAR=3	FSRF=0	FSRR=0	FWDB=-0.000907541	FXX=0	LEN=1	MLLD=354.049	PB=0.5	PBP=1	QD=36.9112	RBI=0.055468
chr19	9964822	9964823	CA	GG	#VALUE!	39;8	70	1;5	UTR3	OLFM2	NM_058164:c.*40_*39delinsCC,NM_001304347:c.*40_*39delinsCC,NM_001304348:c.*40_*39delinsCC	.	.	.	.	.	.	.	.	.	.	.	.	.	.	.	.	.	.	.	.	650.35	snp;mnp	FAO=61,8	FDP=69	FR=.	FRO=0	FSAF=32,0	FSAR=29,8	FSRF=0	FSRR=0	FWDB=0.000179693,-0.00160865	FXX=0.0142837	LEN=1,2	MLLD=293.196,255.196	PB=0.5,0.5	PBP=1,1	QD=37.7013	RBI=0.00504306,0.0105372
chr19	10624811	10624811	C	-	#VALUE!	9;6	55	3;3	exonic	S1PR5	.	frameshift deletion	S1PR5:NM_001166215:exon2:c.877delG:p.G293fs,S1PR5:NM_030760:exon2:c.877delG:p.G293fs	.	.	.	.	.	.	.	.	.	.	.	.	.	.	.	.	.	.	424.94	del;snp	FAO=50,6	FDP=56	FR=.	FRO=0	FSAF=24,0	FSAR=26,6	FSRF=0	FSRR=0	FWDB=0.807509,0.111362	FXX=0	LEN=1,1	MLLD=15.1617,166.074	PB=0.5,0.5	PBP=1,1	QD=30.3531	RBI=0.932888,0.112414
chr19	10624811	10624811	C	T	#VALUE!	9;6	55	3;3	exonic	S1PR5	.	nonsynonymous SNV	S1PR5:NM_001166215:exon2:c.G877A:p.G293R,S1PR5:NM_030760:exon2:c.G877A:p.G293R	.	.	.	.	.	.	.	.	0.06	T	0.999	D	0	U	0.982	D	-0.56	T	424.94	del;snp	FAO=50,6	FDP=56	FR=.	FRO=0	FSAF=24,0	FSAR=26,6	FSRF=0	FSRR=0	FWDB=0.807509,0.111362	FXX=0	LEN=1,1	MLLD=15.1617,166.074	PB=0.5,0.5	PBP=1,1	QD=30.3531	RBI=0.932888,0.112414
chr19	15281386	15281386	C	A	0.777778	7	9	1	intronic	NOTCH3	.	.	.	rs2074620	.	.	0.7697	.	0.82	.	.	.	.	.	.	.	.	.	.	.	.	53.81	snp	FAO=7	FDP=9	FR=.	FRO=2	FSAF=2	FSAR=5	FSRF=0	FSRR=2	FWDB=-0.0880241	FXX=0	LEN=1	MLLD=66.0875	PB=0.5	PBP=1	QD=23.9169	RBI=0.117663
chr19	16268208	16268208	A	-	0.825503	246	298	6	splicing	HSH2D	NM_032855:exon8:c.662+1A>-,NM_032855:exon9:c.663-1A>-,NM_001291274:exon8:c.491+1A>-,NM_001291274:exon9:c.492-1A>-	.	.	rs398034064	.	.	.	.	1	.	.	.	.	.	.	.	.	.	.	.	.	1350.7	del	FAO=295	FDP=295	FR=.	FRO=0	FSAF=121	FSAR=174	FSRF=0	FSRR=0	FWDB=-0.196195	FXX=0.0100668	LEN=1	MLLD=14.1262	PB=0.5	PBP=1	QD=18.3146	RBI=0.242031
chr19	16980607	16980607	G	C	0.204082	10	49	5	exonic	SIN3B	.	nonsynonymous SNV	SIN3B:NM_001297597:exon4:c.G913C:p.A305P,SIN3B:NM_001297595:exon13:c.G2143C:p.A715P,SIN3B:NM_015260:exon14:c.G2239C:p.A747P	.	.	.	.	.	.	.	.	0.27	T	0.001	B	0.22	N	1	N	0.88	T	18.98	snp	FAO=11	FDP=51	FR=.	FRO=40	FSAF=10	FSAR=1	FSRF=5	FSRR=35	FWDB=0.0570117	FXX=0	LEN=1	MLLD=30.0113	PB=0.5	PBP=1	QD=1.48895	RBI=0.0898623
chr19	17108029	17108029	C	A	0.514925	69	134	1	exonic	CPAMD8	.	nonsynonymous SNV	CPAMD8:NM_015692:exon11:c.G1128T:p.Q376H	.	.	.	.	.	.	.	.	0.52	T	0.002	B	0.029	N	0.761	N	0.67	T	305.45	snp	FAO=69	FDP=135	FR=.	FRO=66	FSAF=23	FSAR=46	FSRF=25	FSRR=41	FWDB=0.0149543	FXX=0	LEN=1	MLLD=216.643	PB=0.5	PBP=1	QD=9.05026	RBI=0.0170509
chr19	17309019	17309019	G	A	0.416667	10	24	1	exonic	MYO9B	.	synonymous SNV	MYO9B:NM_001130065:exon24:c.G4140A:p.E1380E,MYO9B:NM_004145:exon24:c.G4140A:p.E1380E	.	.	.	.	.	.	.	.	.	.	.	.	.	.	.	.	.	.	42.66	snp	FAO=10	FDP=24	FR=.	FRO=14	FSAF=10	FSAR=0	FSRF=14	FSRR=0	FWDB=-0.00881153	FXX=0	LEN=1	MLLD=325.34	PB=0.5	PBP=1	QD=7.10947	RBI=0.00881153
chr19	17845078	17845078	G	C	0.333333	4	12	1	intronic	MAP1S	.	.	.	.	.	.	.	.	.	.	.	.	.	.	.	.	.	.	.	.	.	18.13	snp	FAO=4	FDP=12	FR=.	FRO=8	FSAF=4	FSAR=0	FSRF=2	FSRR=6	FWDB=-0.0214857	FXX=0	LEN=1	MLLD=140.214	PB=0.5	PBP=1	QD=6.04471	RBI=0.021865
chr19	17941968	17941968	G	C	0.5	3	6	5	intronic	JAK3	.	.	.	.	.	.	.	.	.	.	.	.	.	.	.	.	.	.	.	.	.	16	snp	FAO=3	FDP=6	FR=.	FRO=3	FSAF=3	FSAR=0	FSRF=3	FSRR=0	FWDB=0.00486516	FXX=0	LEN=1	MLLD=24.5859	PB=0.888889	PBP=0.1	QD=10.6667	RBI=0.00486516
chr19	17983052	17983052	T	A	0.875	7	8	1	UTR5	SLC5A5	NM_000453:c.-77T>A	.	.	.	.	.	.	.	.	.	.	.	.	.	.	.	.	.	.	.	.	56.3	snp	FAO=7	FDP=8	FR=.	FRO=1	FSAF=0	FSAR=7	FSRF=1	FSRR=0	FWDB=-0.00347559	FXX=0	LEN=1	MLLD=118.938	PB=1	PBP=0.124	QD=28.1499	RBI=0.0192727
chr19	19030689	19030689	C	G	0.6	3	5	4	intronic	DDX49	.	.	.	rs2231993	.	.	0.133	.	0.46	.	.	.	.	.	.	.	.	.	.	.	.	16.46	snp	FAO=3	FDP=5	FR=.	FRO=2	FSAF=3	FSAR=0	FSRF=1	FSRR=1	FWDB=0.011444	FXX=0	LEN=1	MLLD=292.6	PB=0.5	PBP=1	QD=13.1649	RBI=0.0740082
chr19	19257403	19257403	G	A	0.191489	9	47	5	exonic	MEF2B,MEF2BNB-MEF2B	.	nonsynonymous SNV	MEF2B:NM_001145785:exon7:c.C730T:p.P244S,MEF2BNB-MEF2B:NM_005919:exon9:c.C730T:p.P244S	.	.	.	.	.	.	.	.	0.09	T	0.3	B	0.66	N	0.995	N	-2	D	23.87	snp	FAO=11	FDP=47	FR=.,HEALED	FRO=36	FSAF=0	FSAR=11	FSRF=5	FSRR=31	FWDB=-0.0631933	FXX=0	LEN=1	MLLD=266.862	PB=0.5	PBP=1	QD=2.03161	RBI=0.0771185
chr19	20002955	20002955	C	A	0.208333	5	24	2	exonic	ZNF253	.	nonsynonymous SNV	ZNF253:NM_021047:exon4:c.C899A:p.T300N	.	.	.	.	.	.	.	.	.	.	0.965	D	.	.	1	N	.	.	17.33	snp	FAO=6	FDP=25	FR=.	FRO=19	FSAF=0	FSAR=6	FSRF=10	FSRR=9	FWDB=-0.0331238	FXX=0	LEN=1	MLLD=67.3858	PB=0.5	PBP=1	QD=2.77228	RBI=0.089932
chr19	20728098	20728098	T	C	0.257143	9	35	2	exonic	ZNF737	.	nonsynonymous SNV	ZNF737:NM_001159293:exon4:c.A911G:p.K304R	.	.	.	.	.	.	.	.	0.11	T	0.525	P	.	.	1	N	2.96	T	23.15	snp	FAO=9	FDP=35	FR=.	FRO=26	FSAF=9	FSAR=0	FSRF=17	FSRR=9	FWDB=0.0200903	FXX=0	LEN=1	MLLD=51.6302	PB=0.5	PBP=1	QD=2.64599	RBI=0.029482
chr19	22363493	22363493	G	A	0.172043	32	186	1	exonic	ZNF676	.	synonymous SNV	ZNF676:NM_001001411:exon3:c.C1026T:p.C342C	rs78855594	.	.	.	.	0.5	.	.	.	.	.	.	.	.	.	.	.	.	24.41	snp	FAO=32	FDP=186	FR=.	FRO=154	FSAF=18	FSAR=14	FSRF=100	FSRR=54	FWDB=-0.0991967	FXX=0	LEN=1	MLLD=69.809	PB=0.5	PBP=1	QD=0.525038	RBI=0.113521
chr19	22363508	22363508	G	A	0.173913	32	184	1	exonic	ZNF676	.	synonymous SNV	ZNF676:NM_001001411:exon3:c.C1011T:p.Y337Y	rs78050927	.	.	.	.	0.5	.	.	.	.	.	.	.	.	.	.	.	.	25.2	snp	FAO=32	FDP=184	FR=.	FRO=152	FSAF=18	FSAR=14	FSRF=98	FSRR=54	FWDB=-0.0438529	FXX=0	LEN=1	MLLD=91.4231	PB=0.5	PBP=1	QD=0.547821	RBI=0.0440926
chr19	36048741	36048741	G	T	0.8	4	5	2	exonic	ATP4A	.	synonymous SNV	ATP4A:NM_000704:exon11:c.C1509A:p.I503I	rs2230181	.	.	0.3495	.	0.47	.	.	.	.	.	.	.	.	.	.	.	.	24.95	snp	FAO=4	FDP=5	FR=.	FRO=1	FSAF=4	FSAR=0	FSRF=1	FSRR=0	FWDB=0.0202057	FXX=0	LEN=1	MLLD=207.804	PB=0.5	PBP=1	QD=19.9612	RBI=0.0202057
chr19	36053470	36053470	C	-	0.416667	10	24	4	exonic	ATP4A	.	frameshift deletion	ATP4A:NM_000704:exon4:c.287delG:p.G96fs	.	.	.	.	.	.	.	.	.	.	.	.	.	.	.	.	.	.	25.07	del	FAO=13	FDP=24	FR=.	FRO=11	FSAF=10	FSAR=3	FSRF=5	FSRR=6	FWDB=-0.0484146	FXX=0	LEN=1	MLLD=12.6071	PB=0.5	PBP=1	QD=4.17843	RBI=0.0487774
chr19	37642922	37642922	C	T	0.375	9	24	1	exonic	ZNF585A	.	nonsynonymous SNV	ZNF585A:NM_001288800:exon5:c.G1879A:p.V627I,ZNF585A:NM_152655:exon6:c.G1714A:p.V572I,ZNF585A:NM_199126:exon6:c.G1714A:p.V572I	rs79071992	.	.	0.5064	.	0.81	.	.	1	T	0	B	0.033	N	0.46	P	2.17	T	35.57	snp	FAO=9	FDP=24	FR=.	FRO=15	FSAF=8	FSAR=1	FSRF=13	FSRR=2	FWDB=0.0189703	FXX=0	LEN=1	MLLD=217.444	PB=0.5	PBP=1	QD=5.92865	RBI=0.0384699
chr19	38794894	38794895	TT	-	#VALUE!	11;8	26	2;2	UTR5;UTR3	C19orf33;YIF1B	NM_033520:c.-8_-7del-;NM_001145463:c.*1235_*1234delAA,NM_001039672:c.*1098_*1097delAA,NM_001039673:c.*1098_*1097delAA,NM_001039671:c.*1098_*1097delAA,NM_001145462:c.*1098_*1097delAA,NM_001145461:c.*1098_*1097delAA	.	.	.	.	.	.	.	.	.	.	.	.	.	.	.	.	.	.	.	.	120.84	del;snp	FAO=11,8	FDP=26	FR=.	FRO=7	FSAF=11,8	FSAR=0,0	FSRF=5	FSRR=2	FWDB=-0.0104487,-0.0291592	FXX=0	LEN=2,1	MLLD=318.071,50.4484	PB=0.5,0.5	PBP=1,1	QD=18.5908	RBI=0.0839509,0.0870758
chr19	40392719	40392719	G	A	0.555556	5	9	1	exonic	FCGBP	.	synonymous SNV	FCGBP:NM_003890:exon16:c.C7785T:p.N2595N	rs200664901	.	.	.	.	0.47	.	.	.	.	.	.	.	.	.	.	.	.	31.01	snp	FAO=5	FDP=9	FR=.	FRO=4	FSAF=5	FSAR=0	FSRF=2	FSRR=2	FWDB=0.0796653	FXX=0	LEN=1	MLLD=142.855	PB=0.5	PBP=1	QD=13.7802	RBI=0.0796731
chr19	41173866	41173889	TGCTGCTGTTGCTGCTGCTGCTGC	-	0.159884	55	344	0	exonic	NUMBL	.	nonframeshift deletion	NUMBL:NM_001289979:exon9:c.1191_1214del:p.397_405del,NUMBL:NM_001289980:exon9:c.1191_1214del:p.397_405del,NUMBL:NM_004756:exon10:c.1314_1337del:p.438_446del	.	.	.	.	.	.	.	.	.	.	.	.	.	.	.	.	.	.	50	del	.	.	.	.	.	.	.	.	.	.	LEN=24	.	.	.	.	.
chr19	41183318	41183318	C	T	0.727273	8	11	2	exonic	NUMBL	.	synonymous SNV	NUMBL:NM_001289979:exon6:c.G426A:p.R142R,NUMBL:NM_001289980:exon6:c.G426A:p.R142R,NUMBL:NM_004756:exon7:c.G549A:p.R183R	.	.	.	.	.	.	.	.	.	.	.	.	.	.	.	.	.	.	58.39	snp	FAO=8	FDP=11	FR=.	FRO=3	FSAF=0	FSAR=8	FSRF=1	FSRR=2	FWDB=-0.0183209	FXX=0	LEN=1	MLLD=256.462	PB=0.833333	PBP=0.059	QD=21.2329	RBI=0.0584323
chr19	41383217	41383217	T	C	0.246914	20	81	1	exonic	CYP2A7	.	nonsynonymous SNV	CYP2A7:NM_030589:exon6:c.A886G:p.T296A,CYP2A7:NM_000764:exon7:c.A1039G:p.T347A	rs2302987	.	.	0.2335	.	0.37	.	.	0.57	T	0	B	0.231	N	1	P	-0.22	T	46.63	snp	FAO=22	FDP=83	FR=.	FRO=61	FSAF=19	FSAR=3	FSRF=52	FSRR=9	FWDB=0.0579321	FXX=0	LEN=1	MLLD=119.412	PB=0.5	PBP=1	QD=2.24735	RBI=0.0596858
chr19	41931454	41931454	-	GGCCAGGGCCGG	0.396552	46	116	0	UTR3	B3GNT8	NM_198540:c.*35_*36insCCGGCCCTGGCC	.	.	rs113478859	.	.	.	.	0.85	.	.	.	.	.	.	.	.	.	.	.	.	50	ins	.	.	.	.	.	.	.	.	.	.	LEN=12	.	.	.	.	.
chr19	42820982	42820982	G	C	0.367647	25	68	2	intronic	TMEM145	.	.	.	.	.	.	.	.	.	.	.	.	.	.	.	.	.	.	.	.	.	68	snp	FAO=25	FDP=68	FR=.	FRO=43	FSAF=24	FSAR=1	FSRF=21	FSRR=22	FWDB=0.0208111	FXX=0	LEN=1	MLLD=39.7377	PB=0.5	PBP=1	QD=3.99997	RBI=0.0746577
chr19	43243217	43243218	AA	GG	0.916667	55	60	2	exonic	PSG3	.	nonframeshift substitution	PSG3:NM_021016:exon2:c.88_89CC	rs34721205	.	.	.	.	0.4	.	.	.	.	.	.	.	.	.	.	.	.	469.92	mnp	FAO=55	FDP=60	FR=.	FRO=5	FSAF=26	FSAR=29	FSRF=4	FSRR=1	FWDB=0.00400835	FXX=0	LEN=2	MLLD=197.699	PB=0.5	PBP=1	QD=31.3282	RBI=0.00437412
chr19	47164197	47164197	T	C	0.333333	3	9	1	exonic	DACT3	.	nonsynonymous SNV	DACT3:NM_145056:exon1:c.A125G:p.Q42R	.	.	.	.	.	.	.	.	1	T	0.001	B	.	.	1	N	1.15	T	16.23	snp	FAO=3	FDP=9	FR=.	FRO=6	FSAF=3	FSAR=0	FSRF=6	FSRR=0	FWDB=0.0123279	FXX=0	LEN=1	MLLD=121.909	PB=0.5	PBP=1	QD=7.21203	RBI=0.0123279
chr19	47770015	47770015	A	C	0.2	9	45	1	exonic	CCDC9	.	synonymous SNV	CCDC9:NM_015603:exon8:c.A868C:p.R290R	rs10413121	.	.	0.4339	.	0.69	.	.	.	.	.	.	.	.	.	.	.	.	16.02	snp	FAO=9	FDP=45	FR=.	FRO=36	FSAF=6	FSAR=3	FSRF=14	FSRR=22	FWDB=-0.0527064	FXX=0	LEN=1	MLLD=138.152	PB=0.5	PBP=1	QD=1.42431	RBI=0.0687815
chr19	47774572	47774572	C	T	0.26087	12	46	1	exonic	CCDC9	.	synonymous SNV	CCDC9:NM_015603:exon12:c.C1233T:p.D411D	rs60930438	.	.	0.4367	.	0.68	.	.	.	.	.	.	.	.	.	.	.	.	27.1	snp	FAO=12	FDP=48	FR=.	FRO=36	FSAF=10	FSAR=2	FSRF=31	FSRR=5	FWDB=-0.0270023	FXX=0	LEN=1	MLLD=60.0883	PB=0.5	PBP=1	QD=2.25845	RBI=0.0313965
chr19	47774991	47774991	C	T	0.68	17	25	1	UTR3	CCDC9	NM_015603:c.*56C>T	.	.	rs888835	.	.	.	.	.	.	.	.	.	.	.	.	.	.	.	.	.	140.82	snp	FAO=25	FDP=33	FR=.	FRO=8	FSAF=11	FSAR=14	FSRF=1	FSRR=7	FWDB=0.228308	FXX=0	LEN=1	MLLD=36.1394	PB=0.5	PBP=1	QD=17.0693	RBI=0.246975
chr19	47774993	47774997	CGCGC	TGTGT	0.3	3	10	1	UTR3	CCDC9	NM_015603:c.*58_*62delinsTGTGT	.	.	.	.	.	.	.	.	.	.	.	.	.	.	.	.	.	.	.	.	105.73	mnp	FAO=15	FDP=18	FR=.,HEALED	FRO=3	FSAF=0	FSAR=15	FSRF=1	FSRR=2	FWDB=0.00891451	FXX=0.181736	LEN=5	MLLD=121.631	PB=0.5	PBP=1	QD=23.4963	RBI=0.00974966
chr19	49362309	49362309	T	G	0.375	3	8	1	exonic	PLEKHA4	.	synonymous SNV	PLEKHA4:NM_001161354:exon8:c.A780C:p.S260S,PLEKHA4:NM_020904:exon8:c.A780C:p.S260S	.	.	.	.	.	.	.	.	.	.	.	.	.	.	.	.	.	.	17.98	snp	FAO=3	FDP=7	FR=.	FRO=4	FSAF=3	FSAR=0	FSRF=4	FSRR=0	FWDB=-0.0408577	FXX=0.124844	LEN=1	MLLD=102.632	PB=0.5	PBP=1	QD=10.2748	RBI=0.0408577
chr19	49838891	49838891	C	A	0.933962	99	106	2	intronic	CD37	.	.	.	rs354020	.	.	0.7538	.	0.88	.	.	.	.	.	.	.	.	.	.	.	.	841.11	snp	FAO=98	FDP=105	FR=.	FRO=7	FSAF=89	FSAR=9	FSRF=1	FSRR=6	FWDB=-0.0100998	FXX=0.00943307	LEN=1	MLLD=114.121	PB=0.5	PBP=1	QD=32.0422	RBI=0.0328072
chr19	49932053	49932053	C	T	0.333333	29	87	1	exonic	GFY	.	nonsynonymous SNV	GFY:NM_001195256:exon3:c.C1535T:p.T512M	rs145602134	.	.	.	.	0.22	.	.	.	.	.	.	.	.	.	.	.	.	79.09	snp	FAO=29	FDP=87	FR=.	FRO=58	FSAF=3	FSAR=26	FSRF=15	FSRR=43	FWDB=-0.0847961	FXX=0	LEN=1	MLLD=322.45	PB=0.5	PBP=1	QD=3.63647	RBI=0.0847964
chr19	50060391	50060391	G	A	0.190083	23	121	4	exonic	NOSIP	.	nonsynonymous SNV	NOSIP:NM_001270960:exon5:c.C374T:p.P125L,NOSIP:NM_015953:exon6:c.C374T:p.P125L	.	.	.	.	.	.	.	.	0.16	T	0.999	D	0	D	1	D	-1.01	T	28.21	snp	FAO=24	FDP=121	FR=.	FRO=97	FSAF=9	FSAR=15	FSRF=34	FSRR=63	FWDB=-0.019149	FXX=0	LEN=1	MLLD=329.628	PB=0.5	PBP=1	QD=0.932616	RBI=0.0191989
chr19	50249933	50249950	CTGCTTCTCCTCCGGCTC	-	0.47027	87	185	1	exonic	TSKS	.	nonframeshift deletion	TSKS:NM_021733:exon6:c.769_786del:p.257_262del	rs550916960	.	ID=COSM999411;OCCURENCE=2(large_intestine),1(endometrium)	0.0439	.	0.26	.	.	.	.	.	.	.	.	.	.	.	.	156.76	del	FAO=96	FDP=177	FR=.	FRO=81	FSAF=5	FSAR=91	FSRF=40	FSRR=41	FWDB=-0.0359136	FXX=0.14077	LEN=18	MLLD=344.531	PB=0.5	PBP=1	QD=3.54259	RBI=0.0425519
chr19	50360308	50360308	A	G	0.428571	3	7	2	exonic	PTOV1	.	nonsynonymous SNV	PTOV1:NM_001305105:exon6:c.A635G:p.K212R,PTOV1:NM_001305108:exon6:c.A539G:p.K180R,PTOV1:NM_017432:exon6:c.A635G:p.K212R	.	.	.	.	.	.	.	.	0.31	T	0.122	B	0.017	N	0.913	D	.	.	15.78	snp	FAO=3	FDP=7	FR=.	FRO=4	FSAF=3	FSAR=0	FSRF=3	FSRR=1	FWDB=0.0618388	FXX=0	LEN=1	MLLD=56.2888	PB=0.5	PBP=1	QD=9.01769	RBI=0.070174
chr19	50398581	50398581	-	G	0.346667	52	150	2	intronic	IL4I1	.	.	.	rs11373473	.	.	.	.	0.74	.	.	.	.	.	.	.	.	.	.	.	.	20.89	ins	FAO=51	FDP=150	FR=.	FRO=99	FSAF=23	FSAR=28	FSRF=32	FSRR=67	FWDB=0.0369889	FXX=0	LEN=1	MLLD=29.2348	PB=0.5	PBP=1	QD=0.556967	RBI=0.0416694
chr19	50463982	50463982	T	G	0.292308	19	65	3	exonic	SIGLEC11	.	nonsynonymous SNV	SIGLEC11:NM_001135163:exon2:c.A287C:p.E96A,SIGLEC11:NM_052884:exon2:c.A287C:p.E96A	rs9676436	.	.	.	.	0.38	.	.	0.28	T	0.009	B	0.017	N	1	P	1.95	T	47.72	snp	FAO=19	FDP=65	FR=.	FRO=46	FSAF=10	FSAR=9	FSRF=17	FSRR=29	FWDB=0.0112505	FXX=0	LEN=1	MLLD=264.892	PB=0.5	PBP=1	QD=2.93632	RBI=0.0112505
chr19	50771585	50771585	A	T	0.181818	16	88	3	exonic	MYH14	.	nonsynonymous SNV	MYH14:NM_024729:exon22:c.A2871T:p.Q957H,MYH14:NM_001077186:exon23:c.A2895T:p.Q965H,MYH14:NM_001145809:exon24:c.A2994T:p.Q998H	.	.	.	.	.	.	.	.	0.09	T	0.987	D	.	.	0.972	D	-0.6	T	18.34	snp	FAO=16	FDP=88	FR=.	FRO=72	FSAF=5	FSAR=11	FSRF=29	FSRR=43	FWDB=-0.0174102	FXX=0	LEN=1	MLLD=312.967	PB=0.5	PBP=1	QD=0.833797	RBI=0.0322942
chr19	53086598	53086598	G	A	0.22807	13	57	1	exonic	ZNF701	.	nonsynonymous SNV	ZNF701:NM_018260:exon4:c.G1286A:p.R429H,ZNF701:NM_001172655:exon5:c.G1484A:p.R495H	rs3745102	.	.	.	.	0.46	.	.	0.36	T	0.002	B	.	.	1	P	2.21	T	20.78	snp	FAO=13	FDP=63	FR=.	FRO=50	FSAF=10	FSAR=3	FSRF=43	FSRR=7	FWDB=-0.163079	FXX=0.0156226	LEN=1	MLLD=46.6408	PB=0.5	PBP=1	QD=1.3193	RBI=0.198247
chr19	53117017	53117017	T	G	0.27619	29	105	3	exonic	ZNF83	.	synonymous SNV	ZNF83:NM_001277951:exon3:c.A801C:p.G267G,ZNF83:NM_018300:exon3:c.A801C:p.G267G,ZNF83:NM_001105552:exon4:c.A801C:p.G267G,ZNF83:NM_001277946:exon4:c.A801C:p.G267G,ZNF83:NM_001105550:exon5:c.A801C:p.G267G,ZNF83:NM_001105551:exon5:c.A801C:p.G267G,ZNF83:NM_001277948:exon5:c.A801C:p.G267G,ZNF83:NM_001277949:exon5:c.A801C:p.G267G,ZNF83:NM_001277952:exon5:c.A801C:p.G267G,ZNF83:NM_001105549:exon6:c.A801C:…	rs7248435	.	.	0.1055	.	0.5	.	.	.	.	.	.	.	.	0	P	.	.	61.5	snp	FAO=29	FDP=105	FR=.	FRO=76	FSAF=17	FSAR=12	FSRF=43	FSRR=33	FWDB=-0.0198815	FXX=0	LEN=1	MLLD=193.058	PB=0.5	PBP=1	QD=2.34269	RBI=0.0532717
chr19	56153908	56153908	C	G	0.347826	8	23	1	exonic	ZNF580	.	nonsynonymous SNV	ZNF580:NM_016202:exon1:c.C34G:p.R12G,ZNF580:NM_001163423:exon2:c.C34G:p.R12G,ZNF580:NM_207115:exon2:c.C34G:p.R12G	.	.	.	.	.	.	.	.	0	D	0.256	B	.	.	1	D	3.41	T	28.05	snp	FAO=8	FDP=24	FR=.	FRO=16	FSAF=4	FSAR=4	FSRF=4	FSRR=12	FWDB=-0.040346	FXX=0	LEN=1	MLLD=204.359	PB=0.5	PBP=1	QD=4.67538	RBI=0.0403659
chr19	57649962	57649962	C	T	1	12	12	1	exonic	ZIM3	.	nonsynonymous SNV	ZIM3:NM_052882:exon3:c.G20A:p.R7K	rs10407445	.	.	0.0821	.	0.25	.	.	0.53	T	0.002	B	.	.	1	P	5.69	T	107.82	snp	FAO=12	FDP=12	FR=.	FRO=0	FSAF=6	FSAR=6	FSRF=0	FSRR=0	FWDB=-0.0120615	FXX=0	LEN=1	MLLD=334.538	PB=0.5	PBP=1	QD=35.9384	RBI=0.0300402
chr19	58190012	58190012	A	G	0.233333	14	60	5	exonic	ZSCAN4	.	synonymous SNV	ZSCAN4:NM_152677:exon5:c.A1041G:p.K347K	.	.	.	.	.	.	.	.	.	.	.	.	.	.	.	.	.	.	124.3	snp	FAO=29	FDP=57	FR=.,HEALED	FRO=28	FSAF=29	FSAR=0	FSRF=26	FSRR=2	FWDB=0.148749	FXX=0.0499917	LEN=1	MLLD=21.746	PB=0.5	PBP=1	QD=8.72292	RBI=0.163198
chr19	58213557	58213557	A	G	0.4	2	5	3	exonic	ZNF154	.	nonsynonymous SNV	ZNF154:NM_001085384:exon3:c.T760C:p.F254L	.	.	.	.	.	0	.	.	0	D	1	D	.	.	0.608	N	0.88	T	22.35	snp	FAO=4	FDP=5	FR=.	FRO=1	FSAF=0	FSAR=4	FSRF=0	FSRR=1	FWDB=0	FXX=0	LEN=1	MLLD=35.1776	PB=0.5	PBP=1	QD=17.8771	RBI=0.054685
chr19	58420650	58420650	A	T	0.461538	6	13	4	exonic	ZNF417	.	synonymous SNV	ZNF417:NM_001297734:exon3:c.T993A:p.S331S,ZNF417:NM_152475:exon3:c.T996A:p.S332S	.	.	.	.	.	.	.	.	.	.	.	.	.	.	.	.	.	.	31.57	snp	FAO=6	FDP=13	FR=.	FRO=7	FSAF=0	FSAR=6	FSRF=2	FSRR=5	FWDB=0.0574449	FXX=0	LEN=1	MLLD=43.0772	PB=0.5	PBP=1	QD=9.71459	RBI=0.060973
chr19	58420655	58420655	T	C	0.307692	4	13	3	exonic	ZNF417	.	nonsynonymous SNV	ZNF417:NM_001297734:exon3:c.A988G:p.K330E,ZNF417:NM_152475:exon3:c.A991G:p.K331E	.	.	.	.	.	.	.	.	0.01	D	0.996	D	.	.	0.998	N	1.69	T	17.1	snp	FAO=4	FDP=13	FR=.	FRO=9	FSAF=0	FSAR=4	FSRF=2	FSRR=7	FWDB=0.0118727	FXX=0	LEN=1	MLLD=63.5129	PB=0.5	PBP=1	QD=5.26046	RBI=0.0119001
chr19	58420658	58420658	C	A	0.307692	4	13	3	exonic	ZNF417	.	nonsynonymous SNV	ZNF417:NM_001297734:exon3:c.G985T:p.G329W,ZNF417:NM_152475:exon3:c.G988T:p.G330W	.	.	.	.	.	.	.	.	0	D	1	D	.	.	0.966	D	1.96	T	29.12	snp	FAO=4	FDP=13	FR=.,HEALED	FRO=7	FSAF=0	FSAR=4	FSRF=2	FSRR=5	FWDB=0.0242053	FXX=0	LEN=1	MLLD=44.3928	PB=0.5	PBP=1	QD=8.96023	RBI=0.032382
chr19	58867632	58867632	A	G	0.208333	10	48	1	exonic	ZNF497	.	nonsynonymous SNV	ZNF497:NM_001207009:exon2:c.T1370C:p.L457P,ZNF497:NM_198458:exon3:c.T1370C:p.L457P	.	.	.	.	.	0	.	.	0	D	1	D	.	.	0.57	N	0.6	T	18.1	snp	FAO=10	FDP=48	FR=.	FRO=38	FSAF=1	FSAR=9	FSRF=14	FSRR=24	FWDB=0.0111973	FXX=0	LEN=1	MLLD=387.341	PB=0.5	PBP=1	QD=1.50871	RBI=0.0119969
chr19	58879534	58879534	T	G	0.6	3	5	2	exonic	ZNF837	.	nonsynonymous SNV	ZNF837:NM_138466:exon3:c.A1166C:p.K389T	.	.	.	.	.	.	.	.	0	D	0.997	D	.	.	0.999	N	1.83	T	16.45	snp	FAO=3	FDP=5	FR=.	FRO=2	FSAF=0	FSAR=3	FSRF=2	FSRR=0	FWDB=0.035333	FXX=0	LEN=1	MLLD=139.255	PB=1	PBP=0.099	QD=13.1604	RBI=0.116482
chr20	2413126	2413126	C	T	#VALUE!	13;90	105	4;4	intronic	TGM6	.	.	.	rs6036467	.	.	0.98	.	1	.	.	.	.	.	.	.	.	.	.	.	.	955.15	snp;mnp	FAO=13,90	FDP=103	FR=.	FRO=0	FSAF=9,54	FSAR=4,36	FSRF=0	FSRR=0	FWDB=0.0588788,0.0307397	FXX=0.0190458	LEN=1,2	MLLD=42.9139,70.1031	PB=0.5,0.5	PBP=1,1	QD=37.0932	RBI=0.0604271,0.0315168
chr20	2633399	2633404	GCCTGC	-	#VALUE!	4;3	9	3;1	intronic	NOP56	.	.	.	rs566242628	.	.	0.491	.	0.52	.	.	.	.	.	.	.	.	.	.	.	.	58.11	del;snp	FAO=4,4	FDP=9	FR=.	FRO=1	FSAF=2,2	FSAR=2,2	FSRF=1	FSRR=0	FWDB=-0.0274521,0.00305252	FXX=0	LEN=6,1	MLLD=154.524,204.152	PB=0.5,0.5	PBP=1,1	QD=25.8267	RBI=0.0411695,0.048781
chr20	3870399	3870399	C	A	1	6	6	3	intronic	PANK2	.	.	.	rs201038465	.	.	0.0132	.	0.026	.	.	.	.	.	.	.	.	.	.	.	.	49.53	snp	FAO=6	FDP=6	FR=.	FRO=0	FSAF=2	FSAR=4	FSRF=0	FSRR=0	FWDB=0.076334	FXX=0	LEN=1	MLLD=204.232	PB=0.5	PBP=1	QD=33.022	RBI=0.0872524
chr20	9497173	9497173	G	T	0.222222	10	45	1	intronic	LAMP5	.	.	.	.	.	.	.	.	.	.	.	.	.	.	.	.	.	.	.	.	.	20.1	snp	FAO=10	FDP=45	FR=.	FRO=35	FSAF=0	FSAR=10	FSRF=4	FSRR=31	FWDB=0.00200462	FXX=0	LEN=1	MLLD=301.736	PB=0.5	PBP=1	QD=1.78629	RBI=0.0109694
chr20	13029790	13029790	C	T	0.195652	27	138	1	intronic	SPTLC3	.	.	.	rs6078899	.	.	0.2607	.	0.48	.	.	.	.	.	.	.	.	.	.	.	.	30.33	snp	FAO=27	FDP=138	FR=.	FRO=111	FSAF=10	FSAR=17	FSRF=33	FSRR=78	FWDB=-0.0141882	FXX=0	LEN=1	MLLD=163.257	PB=0.5	PBP=1	QD=0.879049	RBI=0.0144814
chr20	13912309	13912309	G	A	0.428571	3	7	1	exonic	SEL1L2	.	nonsynonymous SNV	SEL1L2:NM_001271539:exon3:c.C223T:p.R75C	rs41275404	.	.	0.1291	.	0.16	.	.	0.19	T	0	B	0.158	N	1	P	2.16	T	15.78	snp	FAO=3	FDP=7	FR=.	FRO=4	FSAF=2	FSAR=1	FSRF=2	FSRR=2	FWDB=-0.0929464	FXX=0	LEN=1	MLLD=48.937	PB=0.5	PBP=1	QD=9.01742	RBI=0.109109
chr20	18038444	18038444	G	T	0.25	5	20	1	UTR5	OVOL2	NM_021220:c.-166C>A	.	.	.	.	.	.	.	.	.	.	.	.	.	.	.	.	.	.	.	.	18.68	snp	FAO=6	FDP=21	FR=.	FRO=15	FSAF=0	FSAR=6	FSRF=1	FSRR=14	FWDB=-0.0415152	FXX=0	LEN=1	MLLD=199.462	PB=0.5	PBP=1	QD=3.5586	RBI=0.0446326
chr20	33762854	33762854	A	G	0.8	4	5	1	intronic	PROCR	.	.	.	rs945960	.	.	.	.	0.87	.	.	.	.	.	.	.	.	.	.	.	.	24.95	snp	FAO=4	FDP=5	FR=.	FRO=1	FSAF=2	FSAR=2	FSRF=0	FSRR=1	FWDB=0.0547746	FXX=0	LEN=1	MLLD=229.365	PB=0.5	PBP=1	QD=19.9612	RBI=0.0557383
chr20	43379263	43379264	CA	GC	#VALUE!	19;4	31	1;1	exonic	KCNK15	.	nonframeshift substitution	KCNK15:NM_022358:exon2:c.777_778GC	.	.	.	.	.	.	.	.	.	.	.	.	.	.	.	.	.	.	283.92	snp;mnp	FAO=22,10	FDP=32	FR=.,HEALED	FRO=0	FSAF=17,0	FSAR=5,10	FSRF=0	FSRR=0	FWDB=-0.0141676,-0.0195838	FXX=0	LEN=1,2	MLLD=218.727,168.013	PB=0.5,0.5	PBP=1,1	QD=35.4902	RBI=0.0345696,0.0495267
chr20	44640959	44640959	G	A	0.976744	42	43	1	intronic	MMP9	.	.	.	rs3918256	.	.	0.5792	.	0.58	.	.	.	.	.	.	.	.	.	.	.	.	381.67	snp	FAO=43	FDP=44	FR=.	FRO=1	FSAF=30	FSAR=13	FSRF=1	FSRR=0	FWDB=0.0186723	FXX=0	LEN=1	MLLD=59.1553	PB=0.5	PBP=1	QD=34.6973	RBI=0.20206
chr20	44642042	44642043	CA	AC	#VALUE!	5;5	15	4;1	exonic	MMP9	.	nonframeshift substitution	MMP9:NM_004994:exon9:c.1479_1480AC	.	.	.	.	.	.	.	.	.	.	.	.	.	.	.	.	.	.	79.22	mnp;ins	FAO=5,8	FDP=15	FR=.	FRO=2	FSAF=5,8	FSAR=0,0	FSRF=2	FSRR=0	FWDB=0.0196742,0.233188	FXX=0	LEN=2,1	MLLD=13.5761,13.0255	PB=0.5,0.5	PBP=1,1	QD=21.1245	RBI=0.0196742,0.233188
chr20	44642043	44642043	-	C	#VALUE!	5;5	15	4;1	exonic	MMP9	.	frameshift insertion	MMP9:NM_004994:exon9:c.1481dupC:p.T494fs	.	.	.	.	.	.	.	.	.	.	.	.	.	.	.	.	.	.	79.22	mnp;ins	FAO=5,8	FDP=15	FR=.	FRO=2	FSAF=5,8	FSAR=0,0	FSRF=2	FSRR=0	FWDB=0.0196742,0.233188	FXX=0	LEN=2,1	MLLD=13.5761,13.0255	PB=0.5,0.5	PBP=1,1	QD=21.1245	RBI=0.0196742,0.233188
chr20	47601779	47601782	TGGG	-	0.3125	10	32	1	intronic	ARFGEF2	.	.	.	.	.	.	.	.	.	.	.	.	.	.	.	.	.	.	.	.	.	32.42	del	FAO=11	FDP=17	FR=.	FRO=6	FSAF=6	FSAR=5	FSRF=6	FSRR=0	FWDB=-0.00108312	FXX=0.484702	LEN=4	MLLD=113.748	PB=0.5	PBP=1	QD=7.6289	RBI=0.0605103
chr20	56099304	56099304	-	A	0.275	22	80	1	UTR5	CTCFL	NM_001269041:c.-44_-43insT,NM_001269044:c.-44_-43insT,NM_001269048:c.-44_-43insT,NM_001269052:c.-44_-43insT	.	.	.	.	.	.	.	.	.	.	.	.	.	.	.	.	.	.	.	.	136.76	ins	FAO=57	FDP=85	FR=.	FRO=28	FSAF=29	FSAR=28	FSRF=11	FSRR=17	FWDB=0.0173911	FXX=0.0659268	LEN=1	MLLD=243.726	PB=0.5	PBP=1	QD=6.43553	RBI=0.0550325
chr20	56099387	56099387	C	T	0.359375	23	64	1	UTR5	CTCFL	NM_001269041:c.-126G>A,NM_001269044:c.-126G>A,NM_001269048:c.-126G>A,NM_001269052:c.-126G>A	.	.	rs73178734	.	.	.	.	0.14	.	.	.	.	.	.	.	.	.	.	.	.	73	snp	FAO=23	FDP=64	FR=.	FRO=41	FSAF=1	FSAR=22	FSRF=17	FSRR=24	FWDB=-0.0483671	FXX=0	LEN=1	MLLD=62.9109	PB=0.5	PBP=1	QD=4.56235	RBI=0.0567792
chr20	60904422	60904436	CAGCCCAGCCCAGCC	-	#VALUE!	89;96	202	3;1	intronic	LAMA5	.	.	.	rs140984798	.	.	.	.	.	.	.	.	.	.	.	.	.	.	.	.	.	687.32	del;del	FAO=91,52	FDP=153	FR=.	FRO=10	FSAF=38,7	FSAR=53,45	FSRF=8	FSRR=2	FWDB=0.0271549,-0.00874024	FXX=0.253646	LEN=5,15	MLLD=50.5162,260.644	PB=0.5,0.5	PBP=1,1	QD=17.9691	RBI=0.0306442,0.0131707
chr21	15593494	15593494	-	G	0.159574	15	94	0	intronic	RBM11	.	.	.	.	.	.	.	.	.	.	.	.	.	.	.	.	.	.	.	.	.	521.27	ins	FAO=91	FDP=91	FR=.	FRO=0	FSAF=26	FSAR=65	FSRF=0	FSRR=0	FWDB=0.0663811	FXX=0.0215031	LEN=1	MLLD=187.232	PB=0.5	PBP=1	QD=22.9128	RBI=0.0694852
chr21	31709505	31709505	C	G	0.125	3	24	1	exonic	KRTAP27-1	.	nonsynonymous SNV	KRTAP27-1:NM_001077711:exon1:c.G482C:p.C161S	.	.	.	.	.	.	.	.	0.58	T	0.288	B	1	U	1	N	4	T	70.9	snp	FAO=5	FDP=23	FR=.,HEALED,HEALED	FRO=9	FSAF=5	FSAR=0	FSRF=8	FSRR=1	FWDB=-0.121166	FXX=0.11534	LEN=1	MLLD=28.449	PB=0.5	PBP=1	QD=12.3302	RBI=0.147751
chr21	37416285	37416285	A	T	0.169811	18	106	3	intronic	SETD4	.	.	.	.	.	.	.	.	.	.	.	.	.	.	.	.	.	.	.	.	.	15.58	snp	FAO=18	FDP=106	FR=.	FRO=88	FSAF=3	FSAR=15	FSRF=43	FSRR=45	FWDB=0.0357795	FXX=0	LEN=1	MLLD=41.7129	PB=0.5	PBP=1	QD=0.588022	RBI=0.0358833
chr21	43161357	43161357	T	C	1	6	6	1	exonic	RIPK4	.	nonsynonymous SNV	RIPK4:NM_020639:exon8:c.A1996G:p.M666V	rs3746891	.	.	0.973	.	1	.	.	0.59	T	0	B	0.238	N	1	P	-0.03	T	49.53	snp	FAO=6	FDP=6	FR=.	FRO=0	FSAF=4	FSAR=2	FSRF=0	FSRR=0	FWDB=0.0148293	FXX=0	LEN=1	MLLD=85.7507	PB=0.5	PBP=1	QD=33.022	RBI=0.0362917
chr21	43161948	43161948	G	A	0.207317	17	82	2	exonic	RIPK4	.	nonsynonymous SNV	RIPK4:NM_020639:exon8:c.C1405T:p.R469C	.	.	.	.	.	0.0001	.	.	0.02	D	0.987	D	0.086	N	0.998	N	2.35	T	24.95	snp	FAO=17	FDP=82	FR=.	FRO=65	FSAF=9	FSAR=8	FSRF=34	FSRR=31	FWDB=-0.0169283	FXX=0	LEN=1	MLLD=267.603	PB=0.5	PBP=1	QD=1.21702	RBI=0.016949
chr21	43531548	43531548	A	T	0.996283	268	269	2	exonic	UMODL1	.	nonsynonymous SNV	UMODL1:NM_001199527:exon11:c.A2000T:p.K667M,UMODL1:NM_173568:exon11:c.A2216T:p.K739M	.	.	.	.	.	.	.	.	0.11	T	0.048	B	.	.	1	N	-0.73	T	2593.61	snp	FAO=271	FDP=271	FR=.	FRO=0	FSAF=271	FSAR=0	FSRF=0	FSRR=0	FWDB=-0.0123936	FXX=0.0145449	LEN=1	MLLD=70.1542	PB=0.5	PBP=1	QD=38.2821	RBI=0.0123936
chr21	43708431	43708431	-	C	0.935897	73	78	3	intronic	ABCG1	.	.	.	rs2234720	.	.	0.3787	.	0.43	.	.	.	.	.	.	.	.	.	.	.	.	443.25	ins	FAO=78	FDP=78	FR=.	FRO=0	FSAF=57	FSAR=21	FSRF=0	FSRR=0	FWDB=-0.0631848	FXX=0	LEN=1	MLLD=24.8006	PB=0.5	PBP=1	QD=22.7306	RBI=0.161637
chr21	44836925	44836925	C	G	#VALUE!	10;49	59	1;1	exonic	SIK1	.	synonymous SNV	SIK1:NM_173354:exon14:c.G2049C:p.P683P	.	.	.	.	.	.	.	.	.	.	.	.	.	.	.	.	.	.	541.98	snp;snp	FAO=9,50	FDP=59	FR=.	FRO=0	FSAF=8,29	FSAR=1,21	FSRF=0	FSRR=0	FWDB=-0.0418343,0.141159	FXX=0	LEN=1,1	MLLD=90.1757,126.191	PB=0.5,0.5	PBP=1,1	QD=36.7441	RBI=0.0556101,0.141531
chr21	45978090	45978090	C	T	1	7	7	1	exonic	KRTAP10-3	.	nonsynonymous SNV	KRTAP10-3:NM_198696:exon1:c.G509A:p.C170Y	rs233252	.	.	0.9528	.	0.96	.	.	0.24	T	0	B	.	.	0	P	4.15	T	61.4	snp	FAO=7	FDP=7	FR=.	FRO=0	FSAF=3	FSAR=4	FSRF=0	FSRR=0	FWDB=-0.0584258	FXX=0	LEN=1	MLLD=202.106	PB=0.5	PBP=1	QD=35.0875	RBI=0.061652
chr21	45999991	45999991	A	C	0.416667	5	12	2	exonic	KRTAP10-5	.	nonsynonymous SNV	KRTAP10-5:NM_198694:exon1:c.T465G:p.H155Q	.	.	.	.	.	0.0001	.	.	0.73	T	0	B	.	.	1	N	5.04	T	26.08	snp	FAO=5	FDP=12	FR=.	FRO=7	FSAF=4	FSAR=1	FSRF=2	FSRR=5	FWDB=0.140822	FXX=0	LEN=1	MLLD=80.8199	PB=0.5	PBP=1	QD=8.69382	RBI=0.145803
chr21	46012345	46012345	G	A	0.5	4	8	2	exonic	KRTAP10-6	.	synonymous SNV	KRTAP10-6:NM_198688:exon1:c.C21T:p.S7S	rs201582050	.	.	.	.	0.0007	.	.	.	.	.	.	.	.	.	.	.	.	22.75	snp	FAO=4	FDP=8	FR=.	FRO=4	FSAF=2	FSAR=2	FSRF=1	FSRR=3	FWDB=0.0370691	FXX=0	LEN=1	MLLD=167.228	PB=0.5	PBP=1	QD=11.3734	RBI=0.0395022
chr21	46012351	46012351	G	A	0.428571	3	7	2	exonic	KRTAP10-6	.	synonymous SNV	KRTAP10-6:NM_198688:exon1:c.C15T:p.T5T	.	.	.	.	.	0.0012	.	.	.	.	.	.	.	.	.	.	.	.	22.75	snp	FAO=4	FDP=8	FR=.	FRO=4	FSAF=2	FSAR=2	FSRF=1	FSRR=3	FWDB=-0.00987584	FXX=0	LEN=1	MLLD=139.843	PB=0.5	PBP=1	QD=11.3734	RBI=0.0414782
chr21	46021481	46021481	T	C	1	15	15	1	exonic	KRTAP10-7	.	synonymous SNV	KRTAP10-7:NM_198689:exon2:c.T945C:p.P315P	rs437334	.	.	0.9249	.	0.95	.	.	.	.	.	.	.	.	.	.	.	.	136.3	snp	FAO=15	FDP=15	FR=.	FRO=0	FSAF=14	FSAR=1	FSRF=0	FSRR=0	FWDB=0.0394961	FXX=0	LEN=1	MLLD=156.8	PB=0.5	PBP=1	QD=36.3464	RBI=0.043651
chr21	46021494	46021494	A	G	0.933333	14	15	1	exonic	KRTAP10-7	.	nonsynonymous SNV	KRTAP10-7:NM_198689:exon2:c.A958G:p.T320A	rs369720	.	.	0.932	.	0.95	.	.	1	T	0	B	.	.	0	P	4.98	T	128.06	snp	FAO=14	FDP=14	FR=.	FRO=0	FSAF=14	FSAR=0	FSRF=0	FSRR=0	FWDB=-0.0212554	FXX=0.0666222	LEN=1	MLLD=147.666	PB=0.5	PBP=1	QD=36.5893	RBI=0.0212558
chr21	47917048	47917048	T	-	0.77193	132	171	8	intronic	DIP2A	.	.	.	rs11315869	.	.	0.816	.	0.93	.	.	.	.	.	.	.	.	.	.	.	.	589.6	del	FAO=171	FDP=171	FR=.	FRO=0	FSAF=97	FSAR=74	FSRF=0	FSRR=0	FWDB=0.0618453	FXX=0	LEN=1	MLLD=10.0123	PB=0.5	PBP=1	QD=13.7918	RBI=0.236688
chr22	21822744	21822744	G	T	#VALUE!	5;2	7	1;1	intronic	TMEM191C	.	.	.	.	.	.	.	.	.	.	.	.	.	.	.	.	.	.	.	.	.	59.79	snp;snp	FAO=5,2	FDP=7	FR=.	FRO=0	FSAF=3,2	FSAR=2,0	FSRF=0	FSRR=0	FWDB=-0.00271363,0.0309935	FXX=0	LEN=1,1	MLLD=29.8201,133.003	PB=0.5,0.5	PBP=1,1	QD=34.1682	RBI=0.0594951,0.0444571
chr22	23480962	23480962	T	G	1	36	36	1	intronic	RSPH14	.	.	.	rs5759598	.	.	.	.	0.77	.	.	.	.	.	.	.	.	.	.	.	.	186.06	snp	FAO=19	FDP=19	FR=.	FRO=0	FSAF=15	FSAR=4	FSRF=0	FSRR=0	FWDB=0.0411181	FXX=0.486355	LEN=1	MLLD=287.329	PB=0.5	PBP=1	QD=39.1713	RBI=0.0530399
chr22	29763181	29763181	T	C	0.275862	8	29	2	intronic	AP1B1	.	.	.	.	.	.	.	.	.	.	.	.	.	.	.	.	.	.	.	.	.	22.65	snp	FAO=8	FDP=30	FR=.	FRO=22	FSAF=8	FSAR=0	FSRF=16	FSRR=6	FWDB=-0.00353551	FXX=0	LEN=1	MLLD=57.0959	PB=0.5	PBP=1	QD=3.01938	RBI=0.042482
chr22	31489667	31489667	G	A	0.266667	4	15	1	intronic	SMTN	.	.	.	.	.	.	.	.	.	.	.	.	.	.	.	.	.	.	.	.	.	15.21	snp	FAO=4	FDP=15	FR=.	FRO=11	FSAF=4	FSAR=0	FSRF=10	FSRR=1	FWDB=0.00621153	FXX=0	LEN=1	MLLD=75.5959	PB=0.5	PBP=1	QD=4.05713	RBI=0.0120634
chr22	35812505	35812510	TGTGTG	-	0.318182	42	132	0	intronic	MCM5	.	.	.	.	.	.	.	.	.	.	.	.	.	.	.	.	.	.	.	.	.	50	del	.	.	.	.	.	.	.	.	.	.	LEN=6	.	.	.	.	.
chr22	37531477	37531477	C	T	0.300752	40	133	3	exonic	IL2RB	.	nonsynonymous SNV	IL2RB:NM_000878:exon8:c.G709A:p.G237R	.	.	.	.	.	.	.	.	.	.	0.01	B	0	U	1	N	-3.92	D	93.8	snp	FAO=40	FDP=133	FR=.	FRO=93	FSAF=29	FSAR=11	FSRF=39	FSRR=54	FWDB=0.0366518	FXX=0	LEN=1	MLLD=67.1399	PB=0.5	PBP=1	QD=2.8209	RBI=0.0806803
chr22	38037118	38037119	CA	AC	#VALUE!	17;7;6	38	13;1;1	intronic	SH3BP1	.	.	.	.	.	.	.	.	.	.	.	.	.	.	.	.	.	.	.	.	.	225.01	mnp;del;snp	FAO=13,24,0	FDP=43	FR=.	FRO=6	FSAF=0,0,0	FSAR=13,24,0	FSRF=1	FSRR=5	FWDB=0.0210554,-0.00957852,-0.00922953	FXX=0	LEN=2,1,1	MLLD=65.133,149.75,145.947	PB=0.5,0.5,0.5	PBP=1,1,1	QD=20.9314	RBI=0.0232962,0.0113742,0.011123
chr22	38037119	38037119	A	-	#VALUE!	17;7;6	38	13;1;1	intronic	SH3BP1	.	.	.	.	.	.	0.2193	.	0.22	.	.	.	.	.	.	.	.	.	.	.	.	225.01	mnp;del;snp	FAO=13,24,0	FDP=43	FR=.	FRO=6	FSAF=0,0,0	FSAR=13,24,0	FSRF=1	FSRR=5	FWDB=0.0210554,-0.00957852,-0.00922953	FXX=0	LEN=2,1,1	MLLD=65.133,149.75,145.947	PB=0.5,0.5,0.5	PBP=1,1,1	QD=20.9314	RBI=0.0232962,0.0113742,0.011123
chr22	38120359	38120359	C	G	0.333333	2	6	1	exonic	TRIOBP	.	nonsynonymous SNV	TRIOBP:NM_001039141:exon7:c.C1796G:p.T599R	.	.	.	.	.	0.0009	.	.	0.21	T	0	B	.	.	1	N	2.15	T	16.08	snp	FAO=3	FDP=6	FR=.	FRO=3	FSAF=0	FSAR=3	FSRF=2	FSRR=1	FWDB=0.00119126	FXX=0	LEN=1	MLLD=90.7016	PB=0.5	PBP=1	QD=10.7181	RBI=0.00490741
chr22	38121787	38121789	CGC	TCG	0.666667	6	9	1	exonic	TRIOBP	.	nonframeshift substitution	TRIOBP:NM_001039141:exon7:c.3224_3226TCG	.	.	.	.	.	.	.	.	.	.	.	.	.	.	.	.	.	.	69.02	mnp	FAO=9	FDP=9	FR=.,HEALED	FRO=0	FSAF=0	FSAR=9	FSRF=0	FSRR=0	FWDB=0	FXX=0	LEN=3	MLLD=21.9848	PB=0.5	PBP=1	QD=30.6741	RBI=0.139536
chr22	38318262	38318262	C	A	0.204545	9	44	4	exonic	MICALL1	.	synonymous SNV	MICALL1:NM_033386:exon6:c.C853A:p.R285R	.	.	.	.	.	.	.	.	.	.	.	.	.	.	.	.	.	.	16.62	snp	FAO=9	FDP=44	FR=.	FRO=35	FSAF=5	FSAR=4	FSRF=10	FSRR=25	FWDB=-0.00593343	FXX=0	LEN=1	MLLD=250.152	PB=0.5	PBP=1	QD=1.51054	RBI=0.0210444
chr22	38328747	38328747	G	C	0.333333	2	6	4	intronic	MICALL1	.	.	.	.	.	.	.	.	.	.	.	.	.	.	.	.	.	.	.	.	.	18.08	snp	FAO=4	FDP=8	FR=.	FRO=4	FSAF=0	FSAR=4	FSRF=3	FSRR=1	FWDB=-0.127747	FXX=0	LEN=1	MLLD=29.2173	PB=0.5	PBP=1	QD=9.04204	RBI=0.179382
chr22	45309892	45309893	GT	TG	0.6	6	10	4	exonic	PHF21B	.	nonframeshift substitution	PHF21B:NM_138415:exon5:c.640_641CA	.	.	.	.	.	.	.	.	.	.	.	.	.	.	.	.	.	.	87.49	mnp	FAO=9	FDP=9	FR=.,HEALED	FRO=0	FSAF=9	FSAR=0	FSRF=0	FSRR=0	FWDB=0.175532	FXX=0.0999001	LEN=2	MLLD=37.8467	PB=0.5	PBP=1	QD=38.8842	RBI=0.175532
chr22	50714289	50714290	TG	GC	#VALUE!	10;2	16	1;1	intronic	PLXNB2	.	.	.	.	.	.	.	.	.	.	.	.	.	.	.	.	.	.	.	.	.	144.03	snp;mnp	FAO=14,2	FDP=16	FR=.	FRO=0	FSAF=0,0	FSAR=14,2	FSRF=0	FSRR=0	FWDB=0,0	FXX=0	LEN=1,2	MLLD=344.56,315.149	PB=0.5,0.5	PBP=1,1	QD=36.0066	RBI=0.00232989,0.00123333
chr22	50928130	50928130	G	T	0.181818	2	11	6	intronic	MIOX	.	.	.	.	.	.	.	.	.	.	.	.	.	.	.	.	.	.	.	.	.	15.77	snp	FAO=2	FDP=11	FR=.,HEALED	FRO=7	FSAF=2	FSAR=0	FSRF=2	FSRR=5	FWDB=-0.0103455	FXX=0	LEN=1	MLLD=311.214	PB=0.5	PBP=1	QD=5.7335	RBI=0.0346136
chr22	50946965	50946965	T	C	1	8	8	1	intronic	NCAPH2	.	.	.	rs131823	.	.	.	.	1	.	.	.	.	.	.	.	.	.	.	.	.	86.76	snp	FAO=9	FDP=9	FR=.	FRO=0	FSAF=5	FSAR=4	FSRF=0	FSRR=0	FWDB=0.0375045	FXX=0	LEN=1	MLLD=127.812	PB=0.5	PBP=1	QD=38.5588	RBI=0.0807475
chr22	51007956	51007956	C	T	0.347826	16	46	4	ncRNA_intronic	CHKB-CPT1B	.	.	.	.	.	.	.	.	.	.	.	.	.	.	.	.	.	.	.	.	.	54.36	snp	FAO=17	FDP=48	FR=.	FRO=31	FSAF=1	FSAR=16	FSRF=22	FSRR=9	FWDB=-0.0347499	FXX=0	LEN=1	MLLD=231.985	PB=0.5	PBP=1	QD=4.52974	RBI=0.0355275
chrX	41043945	41043945	A	C	0.184211	21	114	5	intronic	USP9X	.	.	.	.	.	.	.	.	.	.	.	.	.	.	.	.	.	.	.	.	.	24.62	snp	FAO=22	FDP=117	FR=.	FRO=95	FSAF=12	FSAR=10	FSRF=40	FSRR=55	FWDB=-0.0550424	FXX=0	LEN=1	MLLD=56.6528	PB=0.5	PBP=1	QD=0.841748	RBI=0.0670838
chrX	48675798	48675798	T	G	0.375	9	24	5	exonic	HDAC6	.	synonymous SNV	HDAC6:NM_006044:exon20:c.T1857G:p.G619G	.	.	.	.	.	.	.	.	.	.	.	.	.	.	.	.	.	.	37.13	snp	FAO=10	FDP=28	FR=.	FRO=18	FSAF=1	FSAR=9	FSRF=9	FSRR=9	FWDB=-0.0539588	FXX=0	LEN=1	MLLD=24.9641	PB=0.5	PBP=1	QD=5.3044	RBI=0.0545478
chrX	49055470	49055470	C	T	0.157534	23	146	3	exonic	SYP	.	nonsynonymous SNV	SYP:NM_003179:exon2:c.G59A:p.R20Q	rs372570311	.	.	.	.	0.0003	.	.	0.43	T	0.059	B	0.001	D	1	D	-0.63	T	15.72	snp	FAO=23	FDP=146	FR=.	FRO=123	FSAF=11	FSAR=12	FSRF=61	FSRR=62	FWDB=0.00469737	FXX=0	LEN=1	MLLD=206.512	PB=0.5	PBP=1	QD=0.430753	RBI=0.0333296
chrX	50350758	50350758	-	TGCTGCTGCTGT	0.5625	36	64	0	exonic	SHROOM4	.	nonframeshift insertion	SHROOM4:NM_020717:exon6:c.3383_3384insACAGCAGCAGCA:p.Q1128delinsQQQQQ	rs201922875	CLINSIG=non-pathogenic;CLNDBN=not_specified;CLNREVSTAT=no_assertion_criteria_provided;CLNACC=RCV000082024.3;CLNDSDB=MedGen;CLNDSDBID=CN169374	ID=COSM1468432;OCCURENCE=12(large_intestine),2(urinary_tract),3(breast)	0.3227	.	0.52	.	.	.	.	.	.	.	.	.	.	.	.	50	ins	.	.	.	.	.	.	.	.	.	.	LEN=12	.	.	.	.	.
chrX	51239296	51239309	TCCTCGAGGCAGCC	-	0.940476	79	84	1	exonic	NUDT11	.	frameshift deletion	NUDT11:NM_018159:wholegene	rs78182391	.	ID=COSM127214;OCCURENCE=1(central_nervous_system),2(upper_aerodigestive_tract),1(skin),1(breast),1(prostate),1(urinary_tract)	0.9477	.	0.95	.	.	.	.	.	.	.	.	.	.	.	.	447.86	del	FAO=80	FDP=80	FR=.	FRO=0	FSAF=74	FSAR=6	FSRF=0	FSRR=0	FWDB=0.0151908	FXX=0.0588166	LEN=14	MLLD=330.69	PB=0.5	PBP=1	QD=22.393	RBI=0.0191046
chrX	101395780	101395780	T	G	0.5	3	6	2	exonic	TCEAL6	.	nonsynonymous SNV	TCEAL6:NM_001006938:exon3:c.A524C:p.Q175P	rs111588852	.	.	.	.	0.0019	.	.	0.13	T	0.001	B	0.001	D	1	N	1.91	T	16.09	snp	FAO=3	FDP=6	FR=.	FRO=3	FSAF=1	FSAR=2	FSRF=0	FSRR=3	FWDB=-0.0762409	FXX=0	LEN=1	MLLD=39.4749	PB=0.5	PBP=1	QD=10.7277	RBI=0.0869617
chrX	110987980	110987980	C	T	0.6	3	5	2	exonic	ALG13	.	nonsynonymous SNV	ALG13:NM_001099922:exon24:c.C2780T:p.P927L,ALG13:NM_001257231:exon24:c.C2546T:p.P849L	.	.	.	.	.	.	.	.	0.69	T	0.003	B	.	.	1	N	1.85	T	16.2	snp	FAO=3	FDP=5	FR=.	FRO=2	FSAF=3	FSAR=0	FSRF=2	FSRR=0	FWDB=0.146942	FXX=0	LEN=1	MLLD=21.631	PB=1	PBP=0.1	QD=12.959	RBI=0.146942
chrX	135080636	135080636	G	T	0.230769	6	26	1	intronic	SLC9A6	.	.	.	rs372580592	.	.	.	.	0.013	.	.	.	.	.	.	.	.	.	.	.	.	21.92	snp	FAO=7	FDP=25	FR=.	FRO=18	FSAF=1	FSAR=6	FSRF=17	FSRR=1	FWDB=-0.0538745	FXX=0.0384468	LEN=1	MLLD=190.775	PB=0.5	PBP=1	QD=3.50689	RBI=0.0549777
chrX	138619580	138619580	G	T	0.380952	8	21	1	intronic	F9	.	.	.	.	.	.	.	.	.	.	.	.	.	.	.	.	.	.	.	.	.	33.64	snp	FAO=8	FDP=21	FR=.	FRO=13	FSAF=6	FSAR=2	FSRF=4	FSRR=9	FWDB=-0.036935	FXX=0	LEN=1	MLLD=62.2021	PB=0.5	PBP=1	QD=6.40822	RBI=0.0570589
chrX	152613227	152613227	T	G	0.888889	16	18	1	exonic	ZNF275	.	nonsynonymous SNV	ZNF275:NM_001080485:exon5:c.T986G:p.L329R	.	.	.	.	.	.	.	.	0.13	T	0.882	P	0.001	N	1	N	2.27	T	132.01	snp	FAO=16	FDP=18	FR=.	FRO=2	FSAF=0	FSAR=16	FSRF=0	FSRR=2	FWDB=0	FXX=0	LEN=1	MLLD=92.9032	PB=0.5	PBP=1	QD=29.3358	RBI=0.0503304
chrX	153178459	153178459	-	C	0.904762	38	42	3	intronic	ARHGAP4	.	.	.	rs367819622	.	.	0.9985	.	1	.	.	.	.	.	.	.	.	.	.	.	.	228.44	ins	FAO=42	FDP=42	FR=.	FRO=0	FSAF=25	FSAR=17	FSRF=0	FSRR=0	FWDB=-0.0914369	FXX=0	LEN=1	MLLD=20.7322	PB=0.5	PBP=1	QD=21.7561	RBI=0.231588
chrX	153296193	153296193	G	-	#VALUE!	23;31	73	6;6	exonic	MECP2	.	frameshift deletion	MECP2:NM_001110792:exon3:c.1122delC:p.P374fs,MECP2:NM_004992:exon4:c.1086delC:p.P362fs	rs587783092	CLINSIG=pathogenic;CLNDBN=not_provided;CLNREVSTAT=criteria_provided\x2c_single_submitter;CLNACC=RCV000144755.1;CLNDSDB=MedGen;CLNDSDBID=CN221809	.	.	.	.	.	.	.	.	.	.	.	.	.	.	.	.	379.19	del;snp	FAO=28,35	FDP=74	FR=.	FRO=11	FSAF=6,12	FSAR=22,23	FSRF=5	FSRR=6	FWDB=0.0343123,0.124664	FXX=0	LEN=1,1	MLLD=13.6005,20.8961	PB=0.5,0.5	PBP=1,1	QD=20.4967	RBI=0.198313,0.1989
chrX	153296193	153296193	G	T	#VALUE!	23;31	73	6;6	exonic	MECP2	.	synonymous SNV	MECP2:NM_001110792:exon3:c.C1122A:p.P374P,MECP2:NM_004992:exon4:c.C1086A:p.P362P	.	.	.	.	.	.	.	.	.	.	.	.	.	.	.	.	.	.	379.19	del;snp	FAO=28,35	FDP=74	FR=.	FRO=11	FSAF=6,12	FSAR=22,23	FSRF=5	FSRR=6	FWDB=0.0343123,0.124664	FXX=0	LEN=1,1	MLLD=13.6005,20.8961	PB=0.5,0.5	PBP=1,1	QD=20.4967	RBI=0.198313,0.1989
chrY	14958218	14958218	C	-	#VALUE!	26;62	100	1;1	intronic	USP9Y	.	.	.	rs111569776	.	.	0.8968	.	0.96	.	.	.	.	.	.	.	.	.	.	.	.	915.59	del;snp	FAO=12,87	FDP=99	FR=.	FRO=0	FSAF=9,42	FSAR=3,45	FSRF=0	FSRR=0	FWDB=0.0214628,0.0447006	FXX=0.0198	LEN=1,1	MLLD=143.991,147.594	PB=0.5,0.5	PBP=1,1	QD=36.9936	RBI=0.021562,0.0462491
[truncated: 18 more columns]

## Sheet: Cisplatin candidates
Chr	Start	End	Ref	Alt	Allele frequency	Allele count	Depth	Homopolymer length	Func.refGene	Gene.refGene	GeneDetail.refGene	ExonicFunc.refGene	AAChange.refGene	avsnp142	clinvar_20150629	Type
chr1	15832543	15832543	T	C	0.304348	7	23	1	exonic	CASP9	.	nonsynonymous SNV	CASP9:NM_001229:exon5:c.A662G:p.Q221R,CASP9:NM_032996:exon5:c.A413G:p.Q138R	rs1052576	.	snp
chr1	15844615	15844615	A	G	0.314286	11	35	3	exonic	CASP9	.	synonymous SNV	CASP9:NM_001229:exon2:c.T408C:p.F136F,CASP9:NM_001278054:exon2:c.T408C:p.F136F,CASP9:NM_032996:exon2:c.T159C:p.F53F	rs1132312	.	snp
chrX	48675798	48675798	T	G	0.375	9	24	5	exonic	HDAC6	.	synonymous SNV	HDAC6:NM_006044:exon20:c.T1857G:p.G619G	.	.	snp
chr3	30686414	30686414	A	G	0.621212	41	66	2	intronic	TGFBR2	.	.	.	rs1155705	CLINSIG=non-pathogenic|non-pathogenic|non-pathogenic;CLNDBN=Loeys-Dietz_syndrome|not_specified|not_provided;CLNREVSTAT=criteria_provided\x2c_single_submitter|criteria_provided\x2c_single_submitter|criteria_provided\x2c_single_submitter;CLNACC=RCV000030549.1|RCV000037736.2|RCV000125484.1;CLNDSDB=GeneReviews:MedGen:SNOMED_CT|MedGen|MedGen;CLNDSDBID=NBK1133:C2697932:446263001|CN169374|CN221809	snp
chr16	50659338	50659338	T	C	0.291667	7	24	1	intronic	NKD1	.	.	.	.	.	snp
chr13	52548140	52548140	A	C	1	10	10	1	exonic	ATP7B	.	nonsynonymous SNV	ATP7B:NM_000053:exon2:c.T1216G:p.S406A,ATP7B:NM_001005918:exon2:c.T1216G:p.S406A,ATP7B:NM_001243182:exon3:c.T883G:p.S295A	rs1801243	CLINSIG=non-pathogenic|non-pathogenic;CLNDBN=Wilson's_disease|not_specified;CLNREVSTAT=criteria_provided\x2c_single_submitter|criteria_provided\x2c_multiple_submitters\x2c_no_conflicts;CLNACC=RCV000029350.1|RCV000078038.4;CLNDSDB=GeneReviews:MedGen:OMIM:Orphanet:SNOMED_CT|MedGen;CLNDSDBID=NBK1512:C0019202:277900:ORPHA905:88518009|CN169374	snp

## Sheet: TCGA SMG
Chr	Start	End	Ref	Alt	Allele frequency	Allele count	Depth	Homopolymer length	Func.refGene	Gene.refGene	GeneDetail.refGene	ExonicFunc.refGene	AAChange.refGene	avsnp142	clinvar_20150629	Type
none
