# Supplementary material for: Distinctive mutational spectrum and karyotype disruption in long-term cisplatin-treated urothelial carcinoma cell lines
Source: Sci Rep. 2019 Oct 9;9:14476. doi: 10.1038/s41598-019-50891-w (PMC6785536; doi:10.1038/s41598-019-50891-w)
Supplement: Supplementary file 12 — Suppl Table 11 [file 41598_2019_50891_MOESM12_ESM.xlsx]

## Sheet: Unique in 253J-LTT
Chr	Start	End	Ref	Alt	Allele frequency	Allele count	Depth	Homopolymer length	Func.refGene	Gene.refGene	GeneDetail.refGene	ExonicFunc.refGene	AAChange.refGene	avsnp142	clinvar_20150629	cosmic70	esp6500siv2_ea	EUR.sites.2015_08	PopFreqMax	targetScanS	gwasCatalog	SIFT_score	SIFT_pred	Polyphen2_HDIV_score	Polyphen2_HDIV_pred	LRT_score	LRT_pred	MutationTaster_score	MutationTaster_pred	FATHMM_score	FATHMM_pred	Quality	Type
chr1	981995	981995	-	CC	#VALUE!	8;9;8	36	1;1;1	exonic	AGRN	.	frameshift insertion	AGRN:NM_198576:exon18:c.3130_3131insCC:p.T1044fs	.	.	.	.	.	.	.	.	.	.	.	.	.	.	.	.	.	.	229.004	ins;ins;snp	FAO=5,17,10	FDP=35	FR=.,.,.	FRO=3	FSAF=0,0,0	FSAR=5,17,10	FSRF=1	FSRR=2	FWDB=-0.0158714,-0.0146497,0.0455073	FXX=0.0789266	LEN=1,2,1	MLLD=16.669,22.8732,97.857	OALT=C,CC,C	OID=.,.,.	OMAPALT=AC,ACC,C	OPOS=981996,981996,981995
chr1	981995	981995	A	C	#VALUE!	8;9;8	36	1;1;1	exonic	AGRN	.	nonsynonymous SNV	AGRN:NM_198576:exon18:c.A3130C:p.T1044P	.	.	.	.	.	.	.	.	0.2	T	0.004	B	0.263	N	1	N	-1.02	T	229.004	ins;ins;snp	FAO=5,17,10	FDP=35	FR=.,.,.	FRO=3	FSAF=0,0,0	FSAR=5,17,10	FSRF=1	FSRR=2	FWDB=-0.0158714,-0.0146497,0.0455073	FXX=0.0789266	LEN=1,2,1	MLLD=16.669,22.8732,97.857	OALT=C,CC,C	OID=.,.,.	OMAPALT=AC,ACC,C	OPOS=981996,981996,981995
chr1	984848	984848	G	T	0.236659	102	431	3	intronic	AGRN	.	.	.	.	.	.	.	.	.	.	.	.	.	.	.	.	.	.	.	.	.	144.425	snp	FAO=98	FDP=400	FR=.	FRO=302	FSAF=65	FSAR=33	FSRF=169	FSRR=133	FWDB=-0.0402973	FXX=0	LEN=1	MLLD=60.3975	OALT=T	OID=.	OMAPALT=T	OPOS=984848
chr1	1231765	1231765	A	G	0.6	3	5	1	intronic	ACAP3	.	.	.	.	.	.	.	.	.	.	.	.	.	.	.	.	.	.	.	.	.	16.4561	snp	FAO=3	FDP=5	FR=.	FRO=2	FSAF=0	FSAR=3	FSRF=2	FSRR=0	FWDB=-0.0189778	FXX=0	LEN=1	MLLD=190.955	OALT=G	OID=.	OMAPALT=G	OPOS=1231765
chr1	1635345	1635345	C	A	0.309353	43	139	3	exonic	CDK11A	.	nonsynonymous SNV	CDK11A:NM_024011:exon17:c.G1829T:p.G610V,CDK11A:NM_033529:exon17:c.G1799T:p.G600V	.	.	.	.	.	.	.	.	0	D	1	D	0	D	1	D	-2.22	D	103.214	snp	FAO=43	FDP=139	FR=.	FRO=96	FSAF=26	FSAR=17	FSRF=62	FSRR=34	FWDB=-0.0175322	FXX=0	LEN=1	MLLD=76.7585	OALT=A	OID=.	OMAPALT=A	OPOS=1635345
chr1	1635356	1635356	C	A	0.278146	42	151	1	exonic	CDK11A	.	nonsynonymous SNV	CDK11A:NM_024011:exon17:c.G1818T:p.M606I,CDK11A:NM_033529:exon17:c.G1788T:p.M596I	.	.	.	.	.	.	.	.	0.1	T	0.036	B	0	D	1	D	0.04	T	87.4479	snp	FAO=43	FDP=152	FR=.	FRO=109	FSAF=26	FSAR=17	FSRF=69	FSRR=40	FWDB=0.0200759	FXX=0	LEN=1	MLLD=173.257	OALT=A	OID=.	OMAPALT=A	OPOS=1635356
chr1	1905531	1905531	C	T	0.201754	69	342	1	exonic	CFAP74	.	nonsynonymous SNV	CFAP74:NM_001080484:exon7:c.G607A:p.A203T,CFAP74:NM_001304360:exon7:c.G607A:p.A203T	.	.	.	.	.	.	.	.	0.26	T	0.999	D	0.148	N	1	N	.	.	65.5622	snp	FAO=68	FDP=341	FR=.	FRO=273	FSAF=30	FSAR=38	FSRF=129	FSRR=144	FWDB=0.0598997	FXX=0.00292389	LEN=1	MLLD=76.5812	OALT=T	OID=.	OMAPALT=T	OPOS=1905531
chr1	2419102	2419102	A	G	0.278195	37	133	1	exonic	PLCH2	.	nonsynonymous SNV	PLCH2:NM_001303012:exon8:c.A1099G:p.I367V,PLCH2:NM_001303013:exon8:c.A1240G:p.I414V,PLCH2:NM_014638:exon8:c.A1180G:p.I394V	.	.	.	.	.	.	.	.	0.14	T	0.995	D	0	D	1	D	0.64	T	75.7391	snp	FAO=37	FDP=134	FR=.	FRO=97	FSAF=19	FSAR=18	FSRF=65	FSRR=32	FWDB=0.0125351	FXX=0	LEN=1	MLLD=221.083	OALT=G	OID=.	OMAPALT=G	OPOS=2419102
chr1	2523340	2523340	G	A	0.234043	11	47	4	intronic	MMEL1	.	.	.	.	.	.	.	.	.	.	.	.	.	.	.	.	.	.	.	.	.	23.0286	snp	FAO=11	FDP=47	FR=.	FRO=36	FSAF=5	FSAR=6	FSRF=21	FSRR=15	FWDB=-0.0135805	FXX=0	LEN=1	MLLD=347.708	OALT=A	OID=.	OMAPALT=A	OPOS=2523340
chr1	2576772	2576772	C	T	0.333333	3	9	1	exonic	TTC34	.	synonymous SNV	TTC34:NM_001242672:exon5:c.G918A:p.P306P	.	.	.	.	.	.	.	.	.	.	.	.	.	.	.	.	.	.	15.3578	snp	FAO=3	FDP=9	FR=.	FRO=6	FSAF=0	FSAR=3	FSRF=3	FSRR=3	FWDB=-0.0409005	FXX=0	LEN=1	MLLD=310	OALT=T	OID=.	OMAPALT=T	OPOS=2576772
chr1	2704210	2704210	C	A	0.340771	168	493	2	exonic	TTC34	.	nonsynonymous SNV	TTC34:NM_001242672:exon2:c.G151T:p.A51S	.	.	.	.	.	.	.	.	0.88	T	.	.	0.904	U	1	N	-2.26	D	419	snp	FAO=138	FDP=360	FR=.	FRO=222	FSAF=70	FSAR=68	FSRF=124	FSRR=98	FWDB=-0.0141928	FXX=0.0999975	LEN=1	MLLD=114.976	OALT=A	OID=.	OMAPALT=A	OPOS=2704210
chr1	3380134	3380134	G	T	0.317181	72	227	4	exonic	ARHGEF16	.	synonymous SNV	ARHGEF16:NM_014448:exon2:c.G486T:p.G162G	.	.	.	.	.	.	.	.	.	.	.	.	.	.	.	.	.	.	171.238	snp	FAO=72	FDP=227	FR=.	FRO=155	FSAF=33	FSAR=39	FSRF=71	FSRR=84	FWDB=0.00765999	FXX=0	LEN=1	MLLD=71.0334	OALT=T	OID=.	OMAPALT=T	OPOS=3380134
chr1	3409274	3409274	C	T	0.336406	73	217	4	exonic	MEGF6	.	nonsynonymous SNV	MEGF6:NM_001409:exon35:c.G4445A:p.G1482E	.	.	.	.	.	.	.	.	0.05	D	0.997	D	0.023	N	1	N	-1.13	T	189.52	snp	FAO=73	FDP=217	FR=.	FRO=144	FSAF=37	FSAR=36	FSRF=53	FSRR=91	FWDB=-0.0143379	FXX=0	LEN=1	MLLD=245.374	OALT=T	OID=.	OMAPALT=T	OPOS=3409274
chr1	3421969	3421969	C	G	0.248408	39	157	4	intronic	MEGF6	.	.	.	.	.	.	.	.	.	.	.	.	.	.	.	.	.	.	.	.	.	65.7597	snp	FAO=39	FDP=157	FR=.	FRO=118	FSAF=10	FSAR=29	FSRF=55	FSRR=63	FWDB=-0.0107988	FXX=0	LEN=1	MLLD=160.288	OALT=G	OID=.	OMAPALT=G	OPOS=3421969
chr1	5933451	5933451	C	A	0.291045	39	134	1	intronic	NPHP4	.	.	.	.	.	.	.	.	.	.	.	.	.	.	.	.	.	.	.	.	.	88.2142	snp	FAO=39	FDP=132	FR=.	FRO=93	FSAF=27	FSAR=12	FSRF=44	FSRR=49	FWDB=0.0235924	FXX=0.0149243	LEN=1	MLLD=252.598	OALT=A	OID=.	OMAPALT=A	OPOS=5933451
chr1	5940272	5940272	C	A	0.683706	214	313	2	exonic	NPHP4	.	nonsynonymous SNV	NPHP4:NM_001291594:exon15:c.G977T:p.G326V,NPHP4:NM_001291593:exon16:c.G974T:p.G325V,NPHP4:NM_015102:exon19:c.G2513T:p.G838V	.	.	.	.	.	.	.	.	0.36	T	0.145	B	0.015	N	1	N	-2.18	D	1278.67	snp	FAO=214	FDP=313	FR=.	FRO=99	FSAF=131	FSAR=83	FSRF=51	FSRR=48	FWDB=-0.0178442	FXX=0	LEN=1	MLLD=60.194	OALT=A	OID=.	OMAPALT=A	OPOS=5940272
chr1	6269214	6269214	A	G	0.375	3	8	2	exonic	RNF207	.	nonsynonymous SNV	RNF207:NM_207396:exon5:c.A509G:p.K170R	.	.	.	.	.	.	.	.	0.5	T	0.829	P	0	U	1	D	2.2	T	15.5502	snp	FAO=3	FDP=8	FR=.	FRO=5	FSAF=0	FSAR=3	FSRF=3	FSRR=2	FWDB=-0.104999	FXX=0	LEN=1	MLLD=70.3686	OALT=G	OID=.	OMAPALT=G	OPOS=6269214
chr1	11854457	11854457	G	A	1	11	11	1	exonic	MTHFR	.	synonymous SNV	MTHFR:NM_005957:exon8:c.C1305T:p.F435F	rs4846051	CLINSIG=non-pathogenic;CLNDBN=not_specified;CLNREVSTAT=criteria_provided\x2c_single_submitter;CLNACC=RCV000153514.2;CLNDSDB=MedGen;CLNDSDBID=CN169374	.	0.997	.	1	.	.	.	.	.	.	.	.	.	.	.	.	101.957	snp	FAO=11	FDP=11	FR=.	FRO=0	FSAF=6	FSAR=5	FSRF=0	FSRR=0	FWDB=0.0538111	FXX=0	LEN=1	MLLD=85.9677	OALT=A	OID=.	OMAPALT=A	OPOS=11854457
chr1	12854428	12854428	C	T	1	5	5	2	exonic	PRAMEF1	.	nonsynonymous SNV	PRAMEF1:NM_023013:exon3:c.C652T:p.P218S	rs1769774	.	.	0.3157	.	0.38	.	.	0.44	T	0.014	B	0.05	N	1	P	2.49	T	38.3456	snp	FAO=5	FDP=5	FR=.	FRO=0	FSAF=3	FSAR=2	FSRF=0	FSRR=0	FWDB=0.0278747	FXX=0	LEN=1	MLLD=185.017	OALT=T	OID=.	OMAPALT=T	OPOS=12854428
chr1	12854530	12854530	C	G	0.875	7	8	2	exonic	PRAMEF1	.	nonsynonymous SNV	PRAMEF1:NM_023013:exon3:c.C754G:p.Q252E	rs1063776	.	.	0.856	.	0.93	.	.	1	T	0	B	0.56	N	1	P	5.57	T	56.3578	snp	FAO=7	FDP=8	FR=.	FRO=1	FSAF=3	FSAR=4	FSRF=0	FSRR=1	FWDB=-0.0748899	FXX=0	LEN=1	MLLD=104.155	OALT=G	OID=.	OMAPALT=G	OPOS=12854530
chr1	12854544	12854544	T	C	1	9	9	2	exonic	PRAMEF1	.	synonymous SNV	PRAMEF1:NM_023013:exon3:c.T768C:p.V256V	rs1063778	.	.	0.3601	.	0.52	.	.	.	.	.	.	.	.	.	.	.	.	86.7584	snp	FAO=9	FDP=9	FR=.	FRO=0	FSAF=4	FSAR=5	FSRF=0	FSRR=0	FWDB=0.0209763	FXX=0	LEN=1	MLLD=235.256	OALT=C	OID=.	OMAPALT=C	OPOS=12854544
chr1	12856010	12856010	C	G	0.583333	7	12	1	exonic	PRAMEF1	.	nonsynonymous SNV	PRAMEF1:NM_001294139:exon2:c.C555G:p.F185L,PRAMEF1:NM_023013:exon4:c.C1290G:p.F430L	rs61775053	.	.	.	.	0.49	.	.	1	T	0.006	B	0.932	N	1	N	0.91	T	43.1803	snp	FAO=7	FDP=12	FR=.	FRO=5	FSAF=6	FSAR=1	FSRF=3	FSRR=2	FWDB=0.0251769	FXX=0	LEN=1	MLLD=73.3977	OALT=G	OID=.	OMAPALT=G	OPOS=12856010
chr1	12856153	12856153	G	A	0.571429	4	7	1	UTR3	PRAMEF1	NM_023013:c.*8G>A,NM_001294139:c.*8G>A	.	.	rs61775055	.	.	.	.	0.49	.	.	.	.	.	.	.	.	.	.	.	.	23.3199	snp	FAO=4	FDP=7	FR=.	FRO=3	FSAF=0	FSAR=4	FSRF=0	FSRR=3	FWDB=0	FXX=0	LEN=1	MLLD=170.776	OALT=A	OID=.	OMAPALT=A	OPOS=12856153
chr1	12921332	12921332	T	C	0.257732	50	194	1	exonic	PRAMEF2	.	nonsynonymous SNV	PRAMEF2:NM_023014:exon4:c.T1123C:p.C375R	rs17039307	.	.	.	.	0.47	.	.	1	T	0	B	0.433	N	0.887	N	3.03	T	94.4495	snp	FAO=51	FDP=192	FR=.	FRO=141	FSAF=2	FSAR=49	FSRF=66	FSRR=75	FWDB=-0.0336042	FXX=0.0103087	LEN=1	MLLD=124.938	OALT=C	OID=.	OMAPALT=C	OPOS=12921332
chr1	13448351	13448351	T	C	1	7	7	1	exonic	LOC400736,PRAMEF14	.	nonsynonymous SNV	PRAMEF14:NM_001024661:exon4:c.A1124G:p.H375R,LOC400736:NM_001291380:exon4:c.A1124G:p.H375R	rs71183793	.	.	.	.	0.97	.	.	1	T	0	B	0.678	N	1	P	3.03	T	61.403	snp	FAO=7	FDP=7	FR=.	FRO=0	FSAF=0	FSAR=7	FSRF=0	FSRR=0	FWDB=0	FXX=0	LEN=1	MLLD=87.7188	OALT=C	OID=.	OMAPALT=C	OPOS=13448351
chr1	15987699	15987699	T	C	0.314465	50	159	2	exonic	RSC1A1	.	nonsynonymous SNV	RSC1A1:NM_006511:exon1:c.T1336C:p.F446L	.	.	.	.	.	.	.	.	1	T	0.002	B	0.958	N	1	N	2.07	T	120.19	snp	FAO=50	FDP=160	FR=.	FRO=110	FSAF=34	FSAR=16	FSRF=49	FSRR=61	FWDB=0.0384204	FXX=0	LEN=1	MLLD=62.4537	OALT=C	OID=.	OMAPALT=C	OPOS=15987699
chr1	16903912	16903912	T	A	1	5	5	4	exonic	NBPF1	.	unknown	UNKNOWN	rs61772344	.	.	.	.	0.86	.	.	.	.	.	.	.	.	.	.	.	.	38.3456	snp	FAO=5	FDP=5	FR=.	FRO=0	FSAF=0	FSAR=5	FSRF=0	FSRR=0	FWDB=0	FXX=0	LEN=1	MLLD=339.684	OALT=A	OID=.	OMAPALT=A	OPOS=16903912
chr1	17298155	17298155	C	T	0.325243	67	206	5	intronic	CROCC	.	.	.	.	.	.	.	.	.	.	.	.	.	.	.	.	.	.	.	.	.	166.368	snp	FAO=67	FDP=206	FR=.	FRO=139	FSAF=17	FSAR=50	FSRF=43	FSRR=96	FWDB=-0.0145194	FXX=0	LEN=1	MLLD=289.765	OALT=T	OID=.	OMAPALT=T	OPOS=17298155
chr1	17747283	17747283	C	A	0.193103	56	290	4	exonic	RCC2	.	synonymous SNV	RCC2:NM_001136204:exon6:c.G786T:p.G262G,RCC2:NM_018715:exon7:c.G786T:p.G262G	.	.	.	.	.	.	.	.	.	.	.	.	.	.	.	.	.	.	51.2634	snp	FAO=56	FDP=290	FR=.	FRO=234	FSAF=22	FSAR=34	FSRF=122	FSRR=112	FWDB=-0.016277	FXX=0	LEN=1	MLLD=268.93	OALT=A	OID=.	OMAPALT=A	OPOS=17747283
chr1	20027116	20027116	C	T	0.360825	70	194	2	intronic	TMCO4	.	.	.	.	.	.	.	.	.	.	.	.	.	.	.	.	.	.	.	.	.	201.402	snp	FAO=70	FDP=194	FR=.	FRO=124	FSAF=38	FSAR=32	FSRF=81	FSRR=43	FWDB=-0.0141033	FXX=0	LEN=1	MLLD=71.7651	OALT=T	OID=.	OMAPALT=T	OPOS=20027116
chr1	20915590	20915590	C	-	0.911765	62	68	3	UTR5	CDA	NM_001785:c.-33del-	.	.	rs3215400	.	.	0.5611	.	0.65	.	.	.	.	.	.	.	.	.	.	.	.	380.761	del	FAO=66	FDP=66	FR=.	FRO=0	FSAF=34	FSAR=32	FSRF=0	FSRR=0	FWDB=0.0166906	FXX=0.0571347	LEN=1	MLLD=24.9782	OALT=-	OID=.	OMAPALT=T	OPOS=20915590
chr1	21049214	21049214	C	T	0.263158	5	19	1	intronic	SH2D5	.	.	.	.	.	.	.	.	.	.	.	.	.	.	.	.	.	.	.	.	.	16.7653	snp	FAO=5	FDP=19	FR=.	FRO=14	FSAF=5	FSAR=0	FSRF=14	FSRR=0	FWDB=-0.0251526	FXX=0	LEN=1	MLLD=76.9428	OALT=T	OID=.	OMAPALT=T	OPOS=21049214
chr1	21894724	21894724	T	A	0.414414	92	222	2	exonic	ALPL	.	nonsynonymous SNV	ALPL:NM_001177520:exon5:c.T545A:p.F182Y,ALPL:NM_001127501:exon6:c.T611A:p.F204Y,ALPL:NM_000478:exon7:c.T776A:p.F259Y	.	.	.	.	.	.	.	.	0.04	D	0.91	P	0.078	N	1	N	-3.81	D	314.756	snp	FAO=92	FDP=222	FR=.	FRO=130	FSAF=48	FSAR=44	FSRF=54	FSRR=76	FWDB=0.003867	FXX=0	LEN=1	MLLD=193.067	OALT=A	OID=.	OMAPALT=A	OPOS=21894724
chr1	22073543	22073543	C	A	0.472222	34	72	2	intronic	USP48	.	.	.	.	.	.	.	.	.	.	.	.	.	.	.	.	.	.	.	.	.	143.456	snp	FAO=34	FDP=72	FR=.	FRO=38	FSAF=13	FSAR=21	FSRF=16	FSRR=22	FWDB=0.000460648	FXX=0	LEN=1	MLLD=267.76	OALT=A	OID=.	OMAPALT=A	OPOS=22073543
chr1	22213796	22213796	G	T	0.34	17	50	4	exonic	HSPG2	.	nonsynonymous SNV	HSPG2:NM_001291860:exon9:c.C990A:p.F330L,HSPG2:NM_005529:exon9:c.C990A:p.F330L	.	.	.	.	.	.	.	.	0.02	D	0.985	D	0.001	D	1	D	-5.21	D	54.6563	snp	FAO=17	FDP=49	FR=.	FRO=32	FSAF=6	FSAR=11	FSRF=16	FSRR=16	FWDB=-0.033869	FXX=0.019996	LEN=1	MLLD=205.687	OALT=T	OID=.	OMAPALT=T	OPOS=22213796
chr1	22843876	22843876	G	C	0.267677	106	396	4	exonic	ZBTB40	.	nonsynonymous SNV	ZBTB40:NM_014870:exon13:c.G2752C:p.D918H,ZBTB40:NM_001083621:exon14:c.G2752C:p.D918H	.	.	.	.	.	.	.	.	0	D	1	D	0	D	1	D	2.22	T	185.01	snp	FAO=106	FDP=395	FR=.	FRO=289	FSAF=57	FSAR=49	FSRF=152	FSRR=137	FWDB=0.00892052	FXX=0.00252519	LEN=1	MLLD=242.92	OALT=C	OID=.	OMAPALT=C	OPOS=22843876
chr1	26786631	26786631	T	C	0.294798	51	173	2	exonic	DHDDS	.	nonsynonymous SNV	DHDDS:NM_001243564:exon7:c.T659C:p.L220P,DHDDS:NM_001243565:exon7:c.T644C:p.L215P,DHDDS:NM_024887:exon8:c.T761C:p.L254P,DHDDS:NM_205861:exon8:c.T761C:p.L254P	.	.	.	.	.	0.0004	.	.	0	D	0.998	D	0	D	1	D	0.77	T	110.999	snp	FAO=51	FDP=173	FR=.	FRO=122	FSAF=40	FSAR=11	FSRF=90	FSRR=32	FWDB=0.0526906	FXX=0.0057468	LEN=1	MLLD=61.2219	OALT=C	OID=.	OMAPALT=C	OPOS=26786631
chr1	27099179	27099179	G	A	0.387755	57	147	3	intronic	ARID1A	.	.	.	.	.	.	.	.	.	.	.	.	.	.	.	.	.	.	.	.	.	182.806	snp	FAO=57	FDP=147	FR=.	FRO=90	FSAF=28	FSAR=29	FSRF=46	FSRR=44	FWDB=-0.00453026	FXX=0	LEN=1	MLLD=314.195	OALT=A	OID=.	OMAPALT=A	OPOS=27099179
chr1	27101413	27101413	A	C	0.368421	7	19	2	exonic	ARID1A	.	synonymous SNV	ARID1A:NM_006015:exon18:c.A4695C:p.T1565T	.	.	.	.	.	.	.	.	.	.	.	.	.	.	1	D	.	.	28.7257	snp	FAO=7	FDP=19	FR=.	FRO=12	FSAF=2	FSAR=5	FSRF=2	FSRR=10	FWDB=-0.0969212	FXX=0	LEN=1	MLLD=28.7983	OALT=C	OID=.	OMAPALT=C	OPOS=27101413
chr1	27101415	27101415	G	A	0.315789	6	19	2	exonic	ARID1A	.	nonsynonymous SNV	ARID1A:NM_006015:exon18:c.G4697A:p.R1566K	.	.	.	.	.	.	.	.	0.27	T	0.9	P	0	D	1	D	4.27	T	22.3199	snp	FAO=6	FDP=19	FR=.	FRO=13	FSAF=1	FSAR=5	FSRF=3	FSRR=10	FWDB=0.0882533	FXX=0	LEN=1	MLLD=42.0497	OALT=A	OID=.	OMAPALT=A	OPOS=27101415
chr1	27101417	27101417	C	G	0.4	6	15	5	exonic	ARID1A	.	nonsynonymous SNV	ARID1A:NM_006015:exon18:c.C4699G:p.P1567A	.	.	.	.	.	.	.	.	0.23	T	0.894	P	0	N	1	D	4.48	T	35.595	snp	FAO=9	FDP=19	FR=.	FRO=10	FSAF=3	FSAR=6	FSRF=1	FSRR=9	FWDB=0.0813583	FXX=0	LEN=1	MLLD=25.4395	OALT=G	OID=.	OMAPALT=G	OPOS=27101417
chr1	27660788	27660788	G	A	0.304762	64	210	1	intronic	TMEM222	.	.	.	.	.	.	.	.	.	.	.	.	.	.	.	.	.	.	.	.	.	144.704	snp	FAO=64	FDP=210	FR=.	FRO=146	FSAF=13	FSAR=51	FSRF=51	FSRR=95	FWDB=-0.00374454	FXX=0	LEN=1	MLLD=195.911	OALT=A	OID=.	OMAPALT=A	OPOS=27660788
chr1	27941399	27941399	C	T	0.5	6	12	2	exonic	FGR	.	nonsynonymous SNV	FGR:NM_001042729:exon10:c.G1057A:p.D353N,FGR:NM_001042747:exon10:c.G1057A:p.D353N,FGR:NM_005248:exon10:c.G1057A:p.D353N	.	.	.	.	.	.	.	.	0.35	T	0	B	0.813	N	1	N	-1.59	D	34.0783	snp	FAO=6	FDP=12	FR=.	FRO=6	FSAF=4	FSAR=2	FSRF=2	FSRR=4	FWDB=0.0575272	FXX=0	LEN=1	MLLD=55.4186	OALT=T	OID=.	OMAPALT=T	OPOS=27941399
chr1	28075574	28075574	A	G	0.2	45	225	4	intronic	FAM76A	.	.	.	.	.	.	.	.	.	.	.	.	.	.	.	.	.	.	.	.	.	46.579	snp	FAO=45	FDP=225	FR=.	FRO=180	FSAF=25	FSAR=20	FSRF=113	FSRR=67	FWDB=0.0367744	FXX=0.00881018	LEN=1	MLLD=77.4631	OALT=G	OID=.	OMAPALT=G	OPOS=28075574
chr1	31194470	31194470	G	C	0.269231	7	26	3	exonic	MATN1	.	nonsynonymous SNV	MATN1:NM_002379:exon2:c.C223G:p.P75A	.	.	.	.	.	.	.	.	0.05	D	0.004	B	.	.	1	D	-1.86	D	32.4139	snp	FAO=9	FDP=26	FR=.	FRO=17	FSAF=3	FSAR=6	FSRF=3	FSRR=14	FWDB=0.0216683	FXX=0	LEN=1	MLLD=49.6283	OALT=C	OID=.	OMAPALT=C	OPOS=31194470
chr1	32202042	32202042	C	T	0.29703	60	202	4	intronic	ADGRB2	.	.	.	.	.	.	.	.	.	.	.	.	.	.	.	.	.	.	.	.	.	130.932	snp	FAO=60	FDP=202	FR=.	FRO=142	FSAF=36	FSAR=24	FSRF=61	FSRR=81	FWDB=0.0141934	FXX=0	LEN=1	MLLD=326.365	OALT=T	OID=.	OMAPALT=T	OPOS=32202042
chr1	32678162	32678162	T	C	0.303279	74	244	1	exonic	DCDC2B	.	nonsynonymous SNV	DCDC2B:NM_001099434:exon5:c.T599C:p.V200A	.	.	.	.	.	.	.	.	0.99	T	0.938	P	.	.	0.987	D	-2.72	D	163.831	snp	FAO=74	FDP=244	FR=.	FRO=170	FSAF=37	FSAR=37	FSRF=82	FSRR=88	FWDB=0.00812059	FXX=0	LEN=1	MLLD=201.385	OALT=C	OID=.	OMAPALT=C	OPOS=32678162
chr1	32745295	32745295	A	C	0.578125	111	192	1	exonic	LCK	.	nonsynonymous SNV	LCK:NM_001042771:exon10:c.A988C:p.T330P,LCK:NM_005356:exon10:c.A988C:p.T330P	.	.	.	.	.	.	.	.	0.04	D	0.775	P	0	D	1	D	-1.22	T	577.299	snp	FAO=114	FDP=195	FR=.	FRO=81	FSAF=54	FSAR=60	FSRF=36	FSRR=45	FWDB=-5.51507e-05	FXX=0	LEN=1	MLLD=67.1218	OALT=C	OID=.	OMAPALT=C	OPOS=32745295
chr1	32827669	32827669	C	G	0.185841	42	226	3	exonic	FAM229A	.	synonymous SNV	FAM229A:NM_001167676:exon1:c.G24C:p.G8G	.	.	.	.	.	.	.	.	.	.	.	.	.	.	.	.	.	.	23.6785	snp	FAO=41	FDP=267	FR=.	FRO=226	FSAF=31	FSAR=10	FSRF=97	FSRR=129	FWDB=-0.0977365	FXX=0	LEN=1	MLLD=16.1959	OALT=G	OID=.	OMAPALT=G	OPOS=32827669
chr1	32846814	32846814	C	G	0.280172	65	232	2	splicing	BSDC1	NM_001143888:exon6:c.463+1G>C,NM_001143889:exon5:c.244+1G>C,NM_001143890:exon4:c.127+1G>C,NM_018045:exon6:c.412+1G>C,NM_001300958:exon6:c.463+1G>C	.	.	.	.	.	.	.	.	.	.	.	.	.	.	.	.	1	D	.	.	131.488	snp	FAO=65	FDP=228	FR=.	FRO=163	FSAF=40	FSAR=25	FSRF=75	FSRR=88	FWDB=-0.0242953	FXX=0.0172406	LEN=1	MLLD=137.538	OALT=G	OID=.	OMAPALT=G	OPOS=32846814
chr1	34330268	34330268	T	A	0.385475	69	179	1	exonic	HMGB4	.	nonsynonymous SNV	HMGB4:NM_145205:exon2:c.T476A:p.L159H	.	.	.	.	.	.	.	.	0.01	D	0.231	B	0.51	N	0.999	N	-4.57	D	217.755	snp	FAO=69	FDP=179	FR=.	FRO=110	FSAF=16	FSAR=53	FSRF=46	FSRR=64	FWDB=-0.0189979	FXX=0	LEN=1	MLLD=157.245	OALT=A	OID=.	OMAPALT=A	OPOS=34330268
chr1	36553142	36553142	G	C	0.293173	73	249	2	exonic	TEKT2	.	nonsynonymous SNV	TEKT2:NM_014466:exon8:c.G958C:p.A320P	.	.	.	.	.	.	.	.	0.2	T	0.137	B	0.003	N	0.999	N	4.2	T	152.75	snp	FAO=73	FDP=249	FR=.	FRO=176	FSAF=30	FSAR=43	FSRF=102	FSRR=74	FWDB=-0.0109735	FXX=0	LEN=1	MLLD=45.051	OALT=C	OID=.	OMAPALT=C	OPOS=36553142
chr1	39852965	39852965	A	-	0.515789	49	95	6	exonic	MACF1	.	frameshift deletion	MACF1:NM_012090:exon52:c.8265delA:p.A2755fs	.	.	.	.	.	.	.	.	.	.	.	.	.	.	.	.	.	.	119.803	del	FAO=65	FDP=88	FR=.	FRO=23	FSAF=61	FSAR=4	FSRF=20	FSRR=3	FWDB=0.086117	FXX=0.0736765	LEN=1	MLLD=9.11761	OALT=-	OID=.	OMAPALT=C	OPOS=39852965
chr1	40240843	40240843	C	T	0.8	8	10	2	intronic	BMP8B	.	.	.	rs34047126	.	.	.	.	0.23	.	.	.	.	.	.	.	.	.	.	.	.	64.4516	snp	FAO=8	FDP=10	FR=.	FRO=2	FSAF=0	FSAR=8	FSRF=0	FSRR=2	FWDB=0	FXX=0	LEN=1	MLLD=65.4947	OALT=T	OID=.	OMAPALT=T	OPOS=40240843
chr1	43778059	43778059	C	A	0.321244	62	193	3	exonic	TIE1	.	nonsynonymous SNV	TIE1:NM_001253357:exon12:c.C1579A:p.P527T,TIE1:NM_005424:exon12:c.C1714A:p.P572T	.	.	.	.	.	.	.	.	0.22	T	0.514	P	0.873	N	1	N	0.51	T	152.247	snp	FAO=62	FDP=193	FR=.	FRO=131	FSAF=41	FSAR=21	FSRF=71	FSRR=60	FWDB=-0.062564	FXX=0.00515437	LEN=1	MLLD=216.639	OALT=A	OID=.	OMAPALT=A	OPOS=43778059
chr1	43784911	43784911	C	G	0.271845	28	103	2	exonic	TIE1	.	nonsynonymous SNV	TIE1:NM_001253357:exon18:c.C2793G:p.I931M,TIE1:NM_005424:exon18:c.C2928G:p.I976M	.	.	.	.	.	.	.	.	0	D	0.997	D	0.001	N	1	D	-2.08	D	58.3833	snp	FAO=28	FDP=103	FR=.	FRO=75	FSAF=21	FSAR=7	FSRF=42	FSRR=33	FWDB=-0.00579268	FXX=0	LEN=1	MLLD=70.1595	OALT=G	OID=.	OMAPALT=G	OPOS=43784911
chr1	44149415	44149415	C	A	0.300971	93	309	2	exonic	KDM4A	.	nonsynonymous SNV	KDM4A:NM_014663:exon12:c.C1795A:p.P599T	.	.	.	.	.	.	.	.	0.01	D	0.888	P	0	D	0.981	D	0.63	T	205.325	snp	FAO=94	FDP=310	FR=.	FRO=216	FSAF=28	FSAR=66	FSRF=96	FSRR=120	FWDB=0.00860401	FXX=0	LEN=1	MLLD=217.448	OALT=A	OID=.	OMAPALT=A	OPOS=44149415
chr1	44451124	44451124	G	T	1	7	7	1	intronic	B4GALT2	.	.	.	rs75761202	.	.	.	.	0.54	.	.	.	.	.	.	.	.	.	.	.	.	61.4031	snp	FAO=7	FDP=7	FR=.	FRO=0	FSAF=6	FSAR=1	FSRF=0	FSRR=0	FWDB=-0.0126689	FXX=0	LEN=1	MLLD=266.297	OALT=T	OID=.	OMAPALT=T	OPOS=44451124
chr1	45508878	45508878	G	A	0.307692	40	130	3	intronic	ZSWIM5	.	.	.	.	.	.	.	.	0.0001	.	.	.	.	.	.	.	.	.	.	.	.	101.103	snp	FAO=41	FDP=131	FR=.	FRO=90	FSAF=14	FSAR=27	FSRF=39	FSRR=51	FWDB=-0.0383096	FXX=0	LEN=1	MLLD=59.151	OALT=A	OID=.	OMAPALT=A	OPOS=45508878
chr1	48697928	48697928	T	C	1	5	5	2	intronic	SLC5A9	.	.	.	rs1004833	.	.	.	.	0.4	.	.	.	.	.	.	.	.	.	.	.	.	38.3456	snp	FAO=5	FDP=5	FR=.	FRO=0	FSAF=4	FSAR=1	FSRF=0	FSRR=0	FWDB=0.00621641	FXX=0	LEN=1	MLLD=196.456	OALT=C	OID=.	OMAPALT=C	OPOS=48697928
chr1	48708133	48708133	C	A	0.362205	46	127	1	exonic	SLC5A9	.	nonsynonymous SNV	SLC5A9:NM_001011547:exon13:c.C1682A:p.T561K,SLC5A9:NM_001135181:exon14:c.C1757A:p.T586K	.	.	.	.	.	.	.	.	0.34	T	0	B	0.03	N	1	N	-1.22	T	143.694	snp	FAO=47	FDP=127	FR=.	FRO=80	FSAF=29	FSAR=18	FSRF=50	FSRR=30	FWDB=-0.00217577	FXX=0	LEN=1	MLLD=210.897	OALT=A	OID=.	OMAPALT=A	OPOS=48708133
chr1	53163877	53163877	C	G	0.290323	36	124	1	intronic	COA7	.	.	.	.	.	.	.	.	.	.	.	.	.	.	.	.	.	.	.	.	.	80.0261	snp	FAO=36	FDP=124	FR=.	FRO=88	FSAF=22	FSAR=14	FSRF=27	FSRR=61	FWDB=0.00172049	FXX=0	LEN=1	MLLD=267.511	OALT=G	OID=.	OMAPALT=G	OPOS=53163877
chr1	54476027	54476027	A	T	0.332203	98	295	1	exonic	LDLRAD1	.	nonsynonymous SNV	LDLRAD1:NM_001276392:exon3:c.T280A:p.S94T,LDLRAD1:NM_001276394:exon3:c.T130A:p.S44T,LDLRAD1:NM_001276393:exon4:c.T268A:p.S90T,LDLRAD1:NM_001010978:exon5:c.T397A:p.S133T	.	.	.	.	.	.	.	.	0.41	T	0.634	P	0.169	N	0.999	N	0.34	T	246.762	snp	FAO=98	FDP=294	FR=.	FRO=196	FSAF=50	FSAR=48	FSRF=77	FSRR=119	FWDB=-0.0240907	FXX=0.00338972	LEN=1	MLLD=65.5453	OALT=T	OID=.	OMAPALT=T	OPOS=54476027
chr1	55174782	55174782	G	A	0.255814	33	129	4	ncRNA_intronic	MROH7-TTC4	.	.	.	.	.	.	.	.	.	.	.	.	.	.	.	.	.	.	.	.	.	60.3384	snp	FAO=33	FDP=129	FR=.	FRO=96	FSAF=9	FSAR=24	FSRF=43	FSRR=53	FWDB=-0.0185513	FXX=0	LEN=1	MLLD=175.387	OALT=A	OID=.	OMAPALT=A	OPOS=55174782
chr1	57373740	57373740	C	T	0.307317	63	205	2	exonic	C8A	.	nonsynonymous SNV	C8A:NM_000562:exon9:c.C1334T:p.S445F	.	.	.	.	.	.	.	.	0.12	T	0.035	B	0.388	N	0.611	N	-1.89	D	147.932	snp	FAO=63	FDP=203	FR=.	FRO=140	FSAF=36	FSAR=27	FSRF=84	FSRR=56	FWDB=-0.053025	FXX=0.00975562	LEN=1	MLLD=49.4227	OALT=T	OID=.	OMAPALT=T	OPOS=57373740
chr1	62190766	62190766	C	T	0.38175	205	537	1	exonic	TM2D1	.	synonymous SNV	TM2D1:NM_032027:exon1:c.G27A:p.P9P	.	.	.	.	.	.	.	.	.	.	.	.	.	.	.	.	.	.	448.462	snp	FAO=151	FDP=400	FR=.	FRO=249	FSAF=86	FSAR=65	FSRF=126	FSRR=123	FWDB=0.00753394	FXX=0	LEN=1	MLLD=63.7793	OALT=T	OID=.	OMAPALT=T	OPOS=62190766
chr1	62235038	62235038	T	C	0.25	35	140	1	exonic	INADL	.	synonymous SNV	INADL:NM_176877:exon5:c.T468C:p.N156N	.	.	.	.	.	.	.	.	.	.	.	.	.	.	.	.	.	.	64.7725	snp	FAO=36	FDP=141	FR=.	FRO=105	FSAF=25	FSAR=11	FSRF=45	FSRR=60	FWDB=0.023995	FXX=0	LEN=1	MLLD=220.513	OALT=C	OID=.	OMAPALT=C	OPOS=62235038
chr1	62349928	62349928	C	A	0.701754	80	114	2	exonic	INADL	.	synonymous SNV	INADL:NM_176877:exon22:c.C2979A:p.V993V	.	.	.	.	.	.	.	.	.	.	.	.	.	.	.	.	.	.	495.144	snp	FAO=80	FDP=114	FR=.	FRO=34	FSAF=45	FSAR=35	FSRF=15	FSRR=19	FWDB=0.00764632	FXX=0	LEN=1	MLLD=219.751	OALT=A	OID=.	OMAPALT=A	OPOS=62349928
chr1	64644334	64644334	C	A	0.326347	109	334	1	exonic	ROR1	.	nonsynonymous SNV	ROR1:NM_005012:exon9:c.C2610A:p.S870R	.	.	.	.	.	.	.	.	0.01	D	0.578	P	0	D	1	D	-0.93	T	264.479	snp	FAO=109	FDP=334	FR=.	FRO=225	FSAF=43	FSAR=66	FSRF=106	FSRR=119	FWDB=-0.0090875	FXX=0	LEN=1	MLLD=236.339	OALT=A	OID=.	OMAPALT=A	OPOS=64644334
chr1	65255154	65255154	A	T	0.299213	38	127	2	exonic	RAVER2	.	nonsynonymous SNV	RAVER2:NM_018211:exon5:c.A1062T:p.Q354H	.	.	.	.	.	.	.	.	0.04	D	1	D	0	D	1	D	1.12	T	87.7555	snp	FAO=38	FDP=127	FR=.	FRO=89	FSAF=15	FSAR=23	FSRF=46	FSRR=43	FWDB=-0.00148473	FXX=0	LEN=1	MLLD=164.818	OALT=T	OID=.	OMAPALT=T	OPOS=65255154
chr1	67340653	67340653	T	A	0.197917	19	96	1	intronic	WDR78	.	.	.	.	.	.	.	.	.	.	.	.	.	.	.	.	.	.	.	.	.	24.4375	snp	FAO=19	FDP=96	FR=.	FRO=77	FSAF=8	FSAR=11	FSRF=39	FSRR=38	FWDB=-0.00798328	FXX=0	LEN=1	MLLD=311.616	OALT=A	OID=.	OMAPALT=A	OPOS=67340653
chr1	67423997	67423997	-	TTCTC	0.755102	37	49	0	intronic	MIER1	.	.	.	rs146392518	.	.	.	.	0.89	.	.	.	.	.	.	.	.	.	.	.	.	50	ins	.	.	FR=.	.	.	.	.	.	.	.	LEN=5	.	OALT=TTCTC	OID=.	OMAPALT=TTTCTC	OPOS=67423998
chr1	67516192	67516192	A	G	0.318182	42	132	10	intronic	SLC35D1	.	.	.	rs80222583	.	.	.	.	.	.	.	.	.	.	.	.	.	.	.	.	.	106.295	snp	FAO=42	FDP=132	FR=.	FRO=90	FSAF=2	FSAR=40	FSRF=67	FSRR=23	FWDB=-0.0778668	FXX=0.423562	LEN=1	MLLD=41.5415	OALT=G	OID=.	OMAPALT=G	OPOS=67516192
chr1	74835030	74835030	G	T	0.651639	159	244	2	intronic	FPGT-TNNI3K,TNNI3K	.	.	.	.	.	.	.	.	.	.	.	.	.	.	.	.	.	.	.	.	.	916.343	snp	FAO=160	FDP=244	FR=.	FRO=84	FSAF=84	FSAR=76	FSRF=52	FSRR=32	FWDB=0.105056	FXX=0.00408147	LEN=1	MLLD=54.0641	OALT=T	OID=.	OMAPALT=T	OPOS=74835030
chr1	78432659	78432659	T	A	0.151515	5	33	10	intronic	FUBP1	.	.	.	rs35489563	.	.	.	.	0.0011	.	.	.	.	.	.	.	.	.	.	.	.	32.5294	snp	FAO=9	FDP=45	FR=.,HEALED	FRO=32	FSAF=4	FSAR=5	FSRF=20	FSRR=12	FWDB=-0.00724368	FXX=0	LEN=1	MLLD=31.2728	OALT=A	OID=.	OMAPALT=A	OPOS=78432659
chr1	82409003	82409003	T	C	0.386667	116	300	1	exonic	ADGRL2	.	nonsynonymous SNV	ADGRL2:NM_001297705:exon5:c.T748C:p.Y250H,ADGRL2:NM_001297706:exon5:c.T748C:p.Y250H,ADGRL2:NM_012302:exon5:c.T748C:p.Y250H,ADGRL2:NM_001297704:exon6:c.T748C:p.Y250H	rs561209754	.	.	.	.	0.0008	.	.	0.1	T	1	D	0	D	1	D	-2.55	D	353.191	snp	FAO=115	FDP=300	FR=.	FRO=185	FSAF=64	FSAR=51	FSRF=82	FSRR=103	FWDB=0.0212625	FXX=0.00332215	LEN=1	MLLD=184.157	OALT=C	OID=.	OMAPALT=C	OPOS=82409003
chr1	85020566	85020566	T	C	0.135135	30	222	2	UTR3	CTBS	NM_004388:c.*116A>G	.	.	.	.	.	.	.	.	.	.	.	.	.	.	.	.	.	.	.	.	25.0249	snp	FAO=37	FDP=222	FR=.	FRO=185	FSAF=1	FSAR=36	FSRF=126	FSRR=59	FWDB=-0.00663722	FXX=0	LEN=1	MLLD=71.0677	OALT=C	OID=.	OMAPALT=C	OPOS=85020566
chr1	86964263	86964263	C	T	0.295775	63	213	1	exonic	CLCA1	.	stopgain	CLCA1:NM_001285:exon13:c.C2122T:p.Q708X	.	.	.	.	.	0.0001	.	.	1	T	.	.	0.53	N	1	A	.	.	135.821	snp	FAO=63	FDP=213	FR=.	FRO=150	FSAF=36	FSAR=27	FSRF=77	FSRR=73	FWDB=-0.035116	FXX=0	LEN=1	MLLD=110.872	OALT=T	OID=.	OMAPALT=T	OPOS=86964263
chr1	86965556	86965556	A	G	0.313725	48	153	2	exonic	CLCA1	.	nonsynonymous SNV	CLCA1:NM_001285:exon14:c.A2573G:p.N858S	.	.	.	.	.	.	.	.	0	D	0.99	D	0	D	0.841	D	3.04	T	120.943	snp	FAO=49	FDP=154	FR=.	FRO=105	FSAF=24	FSAR=25	FSRF=58	FSRR=47	FWDB=-0.0111906	FXX=0	LEN=1	MLLD=275.87	OALT=G	OID=.	OMAPALT=G	OPOS=86965556
chr1	91182559	91182559	G	A	0.285714	8	28	2	exonic	BARHL2	.	nonsynonymous SNV	BARHL2:NM_020063:exon1:c.C194T:p.P65L	.	.	.	.	.	.	.	.	0.06	T	1	D	0	D	1	D	-4.01	D	24.356	snp	FAO=8	FDP=28	FR=.	FRO=20	FSAF=6	FSAR=2	FSRF=6	FSRR=14	FWDB=0.140017	FXX=0	LEN=1	MLLD=59.5773	OALT=A	OID=.	OMAPALT=A	OPOS=91182559
chr1	91977483	91977483	A	C	0.19403	26	134	2	intronic	CDC7	.	.	.	.	.	.	.	.	.	.	.	.	.	.	.	.	.	.	.	.	.	28.4776	snp	FAO=26	FDP=135	FR=.	FRO=109	FSAF=14	FSAR=12	FSRF=38	FSRR=71	FWDB=-0.020394	FXX=0	LEN=1	MLLD=64.1287	OALT=C	OID=.	OMAPALT=C	OPOS=91977483
chr1	92185776	92185776	C	T	0.28125	9	32	3	exonic	TGFBR3	.	nonsynonymous SNV	TGFBR3:NM_001195683:exon9:c.G1084A:p.G362R,TGFBR3:NM_003243:exon9:c.G1087A:p.G363R,TGFBR3:NM_001195684:exon10:c.G1084A:p.G362R	.	.	.	.	.	.	.	.	0.49	T	0.001	B	0.034	N	0.612	D	1.62	T	26.14	snp	FAO=9	FDP=32	FR=.	FRO=23	FSAF=7	FSAR=2	FSRF=10	FSRR=13	FWDB=0.0261219	FXX=0	LEN=1	MLLD=244.715	OALT=T	OID=.	OMAPALT=T	OPOS=92185776
chr1	92944327	92944327	A	G	0.6	3	5	1	intronic	GFI1	.	.	.	.	.	.	.	.	.	.	.	.	.	.	.	.	.	.	.	.	.	16.4561	snp	FAO=3	FDP=5	FR=.	FRO=2	FSAF=3	FSAR=0	FSRF=2	FSRR=0	FWDB=-0.0184771	FXX=0	LEN=1	MLLD=83.4221	OALT=G	OID=.	OMAPALT=G	OPOS=92944327
chr1	94497473	94497473	T	G	0.359223	111	309	1	exonic	ABCA4	.	nonsynonymous SNV	ABCA4:NM_000350:exon27:c.A3989C:p.E1330A	.	.	.	.	.	.	.	.	0.52	T	0	B	0.015	U	1	N	-2.14	D	311.692	snp	FAO=111	FDP=308	FR=.	FRO=197	FSAF=49	FSAR=62	FSRF=85	FSRR=112	FWDB=-0.0882812	FXX=0.00323614	LEN=1	MLLD=61.6586	OALT=G	OID=.	OMAPALT=G	OPOS=94497473
chr1	94639337	94639337	A	G	0.659459	122	185	1	UTR3	ARHGAP29	NM_004815:c.*88T>C	.	.	rs1330858	.	.	.	.	1	.	.	.	.	.	.	.	.	.	.	.	.	1892.96	snp	FAO=196	FDP=196	FR=.,HEALED	FRO=0	FSAF=80	FSAR=116	FSRF=0	FSRR=0	FWDB=0.125902	FXX=0	LEN=1	MLLD=325.977	OALT=G	OID=.	OMAPALT=G	OPOS=94639337
chr1	100750734	100750738	GTTTT	-	0.722892	60	83	1	intronic	RTCA	.	.	.	rs397803798	.	.	.	.	0.96	.	.	.	.	.	.	.	.	.	.	.	.	295.934	del	FAO=72	FDP=85	FR=.	FRO=13	FSAF=46	FSAR=26	FSRF=8	FSRR=5	FWDB=0.00820564	FXX=0	LEN=5	MLLD=242.096	OALT=-	OID=.	OMAPALT=A	OPOS=100750734
chr1	109840081	109840081	C	G	0.228916	38	166	3	exonic	MYBPHL	.	synonymous SNV	MYBPHL:NM_001010985:exon3:c.G393C:p.G131G	.	.	.	.	.	.	.	.	.	.	.	.	.	.	.	.	.	.	51.6912	snp	FAO=37	FDP=165	FR=.	FRO=128	FSAF=22	FSAR=15	FSRF=60	FSRR=68	FWDB=0.0708603	FXX=0.00602373	LEN=1	MLLD=59.371	OALT=G	OID=.	OMAPALT=G	OPOS=109840081
chr1	110256059	110256059	G	A	0.252632	24	95	4	intronic	GSTM5	.	.	.	.	.	.	.	.	.	.	.	0	D	0.997	D	.	.	1	N	4.04	T	45.6131	snp	FAO=24	FDP=95	FR=.	FRO=71	FSAF=13	FSAR=11	FSRF=36	FSRR=35	FWDB=-0.0168578	FXX=0	LEN=1	MLLD=355.092	OALT=A	OID=.	OMAPALT=A	OPOS=110256059
chr1	110304299	110304299	-	G	#VALUE!	15;27	68	5;0	intronic	EPS8L3	.	.	.	.	.	.	.	.	.	.	.	.	.	.	.	.	.	.	.	.	.	64.4793	mnp;ins	FAO=2,28	FDP=68	FR=.,.	FRO=38	FSAF=0,4	FSAR=2,24	FSRF=20	FSRR=18	FWDB=-0.0599863,-0.133165	FXX=0	LEN=2,1	MLLD=27.8713,23.0286	OALT=CG,G	OID=.,.	OMAPALT=CG,GCG	OPOS=110304298,110304300
chr1	111889630	111889630	A	T	0.481013	76	158	1	exonic	PIFO	.	nonsynonymous SNV	PIFO:NM_001300831:exon2:c.A118T:p.R40W,PIFO:NM_181643:exon2:c.A118T:p.R40W	.	.	.	.	.	.	.	.	0	D	1	D	0.001	D	0.778	D	1.85	T	307.384	snp	FAO=75	FDP=157	FR=.	FRO=82	FSAF=35	FSAR=40	FSRF=35	FSRR=47	FWDB=0.000332297	FXX=0.00632871	LEN=1	MLLD=166.585	OALT=T	OID=.	OMAPALT=T	OPOS=111889630
chr1	112018624	112018624	C	T	0.493151	36	73	2	intronic	C1orf162	.	.	.	.	.	.	.	.	.	.	.	.	.	.	.	.	.	.	.	.	.	160.26	snp	FAO=36	FDP=72	FR=.	FRO=36	FSAF=17	FSAR=19	FSRF=14	FSRR=22	FWDB=-0.0309398	FXX=0.0136968	LEN=1	MLLD=54.203	OALT=T	OID=.	OMAPALT=T	OPOS=112018624
chr1	112309362	112309362	T	C	0.375	18	48	2	exonic	DDX20	.	synonymous SNV	DDX20:NM_007204:exon11:c.T2316C:p.D772D	.	.	.	.	.	.	.	.	.	.	.	.	.	.	.	.	.	.	61.066	snp	FAO=18	FDP=49	FR=.	FRO=31	FSAF=6	FSAR=12	FSRF=10	FSRR=21	FWDB=0.0202493	FXX=0	LEN=1	MLLD=320.667	OALT=C	OID=.	OMAPALT=C	OPOS=112309362
chr1	114214392	114214393	GG	AT	0.341772	27	79	2	exonic	MAGI3	.	nonframeshift substitution	MAGI3:NM_001142782:exon17:c.2852_2853AT,MAGI3:NM_152900:exon17:c.2852_2853AT	.	.	.	.	.	.	.	.	.	.	.	.	.	.	.	.	.	.	80.7682	mnp	FAO=27	FDP=79	FR=.	FRO=52	FSAF=15	FSAR=12	FSRF=30	FSRR=22	FWDB=0.013675	FXX=0.0124984	LEN=2	MLLD=177.473	OALT=AT	OID=.	OMAPALT=AT	OPOS=114214392
chr1	119576014	119576020	AAAACAA	-	0.172297	51	296	0	intronic	WARS2	.	.	.	.	.	.	.	.	.	.	.	.	.	.	.	.	.	.	.	.	.	11	del	.	.	FR=.	.	.	.	.	.	.	.	LEN=7	.	OALT=-	OID=.	OMAPALT=C	OPOS=119576014
chr1	144621555	144621555	A	G	0.222222	2	9	1	exonic	NBPF8,NBPF9	.	unknown	UNKNOWN	rs61810914	.	.	.	.	0.0004	.	.	.	.	.	.	.	.	.	.	.	.	19.6962	snp	FAO=2	FDP=9	FR=.,HEALED	FRO=5	FSAF=1	FSAR=1	FSRF=1	FSRR=4	FWDB=-0.00735276	FXX=0	LEN=1	MLLD=138.359	OALT=G	OID=.	OMAPALT=G	OPOS=144621555
chr1	150234953	150234953	C	T	0.553648	129	233	2	exonic	CA14	.	synonymous SNV	CA14:NM_012113:exon5:c.C429T:p.S143S	.	.	.	.	.	.	.	.	.	.	.	.	.	.	.	.	.	.	615.303	snp	FAO=129	FDP=233	FR=.	FRO=104	FSAF=63	FSAR=66	FSRF=51	FSRR=53	FWDB=-0.0252494	FXX=0	LEN=1	MLLD=72.2474	OALT=T	OID=.	OMAPALT=T	OPOS=150234953
chr1	150956819	150956819	G	A	0.488372	63	129	1	exonic	ANXA9	.	synonymous SNV	ANXA9:NM_003568:exon6:c.G330A:p.L110L	.	.	.	.	.	.	.	.	.	.	.	.	.	.	.	.	.	.	267.352	snp	FAO=63	FDP=129	FR=.	FRO=66	FSAF=38	FSAR=25	FSRF=39	FSRR=27	FWDB=-0.0142353	FXX=0	LEN=1	MLLD=203.782	OALT=A	OID=.	OMAPALT=A	OPOS=150956819
chr1	151090492	151090492	G	A	0.519608	106	204	2	exonic	GABPB2	.	synonymous SNV	GABPB2:NM_144618:exon9:c.G1107A:p.Q369Q	.	.	.	.	.	.	.	.	.	.	.	.	.	.	.	.	.	.	472.253	snp	FAO=106	FDP=204	FR=.	FRO=98	FSAF=62	FSAR=44	FSRF=54	FSRR=44	FWDB=0.00668048	FXX=0	LEN=1	MLLD=62.6426	OALT=A	OID=.	OMAPALT=A	OPOS=151090492
chr1	152057837	152057837	G	A	0.532609	49	92	4	exonic	TCHHL1	.	nonsynonymous SNV	TCHHL1:NM_001008536:exon3:c.C2321T:p.P774L	.	.	.	.	.	0.011	.	.	0.33	T	0.014	B	0.42	N	1	N	1.77	T	233.452	snp	FAO=49	FDP=91	FR=.	FRO=42	FSAF=19	FSAR=30	FSRF=23	FSRR=19	FWDB=0.0241128	FXX=0.0108684	LEN=1	MLLD=222.695	OALT=A	OID=.	OMAPALT=A	OPOS=152057837
chr1	152130338	152130338	T	A	0.215385	14	65	1	exonic	RPTN	.	nonsynonymous SNV	RPTN:NM_001122965:exon2:c.A28T:p.S10C	.	.	.	.	.	.	.	.	0.05	D	0.938	P	.	.	1	N	2.84	T	23.5272	snp	FAO=14	FDP=65	FR=.	FRO=51	FSAF=6	FSAR=8	FSRF=29	FSRR=22	FWDB=-0.00846375	FXX=0	LEN=1	MLLD=228.354	OALT=A	OID=.	OMAPALT=A	OPOS=152130338
chr1	152280759	152280759	A	G	0.289735	175	604	1	exonic	FLG	.	synonymous SNV	FLG:NM_002016:exon3:c.T6603C:p.D2201D	rs2338554	.	.	0.1099	.	0.47	.	.	.	.	.	.	.	.	.	.	.	.	237.216	snp	FAO=117	FDP=400	FR=.	FRO=283	FSAF=54	FSAR=63	FSRF=156	FSRR=127	FWDB=0.00181669	FXX=0	LEN=1	MLLD=249.613	OALT=G	OID=.	OMAPALT=G	OPOS=152280759
chr1	152636878	152636878	C	G	0.243902	10	41	2	exonic	LCE2D	.	synonymous SNV	LCE2D:NM_178430:exon2:c.C297G:p.A99A	.	.	.	.	.	.	.	.	.	.	.	.	.	.	.	.	.	.	22.9652	snp	FAO=10	FDP=41	FR=.	FRO=31	FSAF=0	FSAR=10	FSRF=0	FSRR=31	FWDB=0	FXX=0	LEN=1	MLLD=45.2446	OALT=G	OID=.	OMAPALT=G	OPOS=152636878
chr1	152957887	152957887	G	C	#VALUE!	6;2	9	2;2	exonic	SPRR1A	.	nonsynonymous SNV	SPRR1A:NM_001199828:exon2:c.G181C:p.V61L,SPRR1A:NM_005987:exon2:c.G181C:p.V61L	rs1611764	.	.	.	.	.	.	.	0.18	T	0.828	P	0.817	N	1	P	2.44	T	84.1301	snp;snp	FAO=6,3	FDP=9	FR=.,.	FRO=0	FSAF=2,1	FSAR=4,2	FSRF=0	FSRR=0	FWDB=0.0265218,0.038083	FXX=0	LEN=1,1	MLLD=128.448,75.9848	OALT=A,C	OID=.,.	OMAPALT=A,C	OPOS=152957887,152957887
chr1	152975830	152975830	C	G	#VALUE!	7;35	51	2;2	exonic	SPRR3	.	nonsynonymous SNV	SPRR3:NM_001097589:exon2:c.C334G:p.P112A,SPRR3:NM_005416:exon3:c.C334G:p.P112A	.	.	.	.	.	.	.	.	0.03	D	1	D	.	.	1	N	1.72	T	470.225	snp;snp	FAO=7,44	FDP=51	FR=.,.,HEALED	FRO=0	FSAF=0,0	FSAR=7,44	FSRF=0	FSRR=0	FWDB=0,0	FXX=0	LEN=1,1	MLLD=167.116,159.102	OALT=G,G	OID=.,.	OMAPALT=AG,GC	OPOS=152975830,152975829
chr1	154321555	154321555	T	G	0.5	3	6	1	exonic	ATP8B2	.	nonsynonymous SNV	ATP8B2:NM_020452:exon28:c.T3633G:p.S1211R	.	.	.	.	.	.	.	.	0.33	T	0	B	0.52	N	1	D	3	T	16.0774	snp	FAO=3	FDP=6	FR=.	FRO=3	FSAF=0	FSAR=3	FSRF=1	FSRR=2	FWDB=-0.0562344	FXX=0	LEN=1	MLLD=267.684	OALT=G	OID=.	OMAPALT=G	OPOS=154321555
chr1	154321558	154321558	C	G	0.5	3	6	4	exonic	ATP8B2	.	nonsynonymous SNV	ATP8B2:NM_020452:exon28:c.C3636G:p.S1212R	.	.	.	.	.	.	.	.	0.04	D	0.001	B	0.066	N	1	D	2.92	T	16.0772	snp	FAO=3	FDP=6	FR=.	FRO=3	FSAF=0	FSAR=3	FSRF=1	FSRR=2	FWDB=0.11753	FXX=0	LEN=1	MLLD=53.4739	OALT=G	OID=.	OMAPALT=G	OPOS=154321558
chr1	154321663	154321663	C	T	1	7	7	1	UTR3	ATP8B2	NM_020452:c.*69C>T	.	.	rs12729561	.	.	.	.	0.18	.	.	.	.	.	.	.	.	.	.	.	.	61.4032	snp	FAO=7	FDP=7	FR=.	FRO=0	FSAF=1	FSAR=6	FSRF=0	FSRR=0	FWDB=0.0691036	FXX=0	LEN=1	MLLD=337.109	OALT=T	OID=.	OMAPALT=T	OPOS=154321663
chr1	155823070	155823070	C	T	0.438272	71	162	2	exonic	GON4L	.	nonsynonymous SNV	GON4L:NM_001282856:exon2:c.G502A:p.G168R,GON4L:NM_001282858:exon2:c.G502A:p.G168R,GON4L:NM_001282860:exon2:c.G502A:p.G168R,GON4L:NM_001282861:exon2:c.G502A:p.G168R,GON4L:NM_032292:exon2:c.G502A:p.G168R	.	.	.	.	.	.	.	.	0.53	T	0.041	B	0.047	N	0.923	N	2.4	T	263.295	snp	FAO=71	FDP=162	FR=.	FRO=91	FSAF=40	FSAR=31	FSRF=48	FSRR=43	FWDB=-0.0246873	FXX=0	LEN=1	MLLD=58.1094	OALT=T	OID=.	OMAPALT=T	OPOS=155823070
chr1	156084807	156084807	A	G	0.375	3	8	1	exonic	LMNA	.	nonsynonymous SNV	LMNA:NM_001282626:exon1:c.A98G:p.E33G,LMNA:NM_005572:exon1:c.A98G:p.E33G,LMNA:NM_170707:exon1:c.A98G:p.E33G,LMNA:NM_170708:exon1:c.A98G:p.E33G,LMNA:NM_001282625:exon4:c.A98G:p.E33G	rs267607614	CLINSIG=untested;CLNDBN=not_provided;CLNREVSTAT=no_assertion_provided;CLNACC=RCV000057495.1;CLNDSDB=MedGen;CLNDSDBID=CN221809	.	.	.	.	.	.	0.01	D	0.951	P	0	D	1	D	-2.69	D	15.5502	snp	FAO=3	FDP=8	FR=.	FRO=5	FSAF=3	FSAR=0	FSRF=3	FSRR=2	FWDB=-0.00439877	FXX=0	LEN=1	MLLD=283.544	OALT=G	OID=.	OMAPALT=G	OPOS=156084807
chr1	156228872	156228872	T	C	0.536842	51	95	1	exonic	SMG5	.	nonsynonymous SNV	SMG5:NM_015327:exon16:c.A2366G:p.E789G	.	.	.	.	.	.	.	.	0.01	D	0.998	D	0	D	1	D	2.28	T	250.125	snp	FAO=52	FDP=95	FR=.	FRO=43	FSAF=39	FSAR=13	FSRF=30	FSRR=13	FWDB=0.0109297	FXX=0	LEN=1	MLLD=395.44	OALT=C	OID=.	OMAPALT=C	OPOS=156228872
chr1	156715056	156715056	C	G	0.375	3	8	3	intronic	HDGF	.	.	.	.	.	.	.	.	.	.	.	.	.	.	.	.	.	.	.	.	.	15.4182	snp	FAO=3	FDP=8	FR=.	FRO=5	FSAF=3	FSAR=0	FSRF=5	FSRR=0	FWDB=-0.0102947	FXX=0	LEN=1	MLLD=35.1397	OALT=G	OID=.	OMAPALT=G	OPOS=156715056
chr1	156785616	156785616	-	A	0.263636	29	110	0	UTR5	NTRK1	NM_001007792:c.-6_-5insA	.	.	.	.	.	.	.	.	.	.	.	.	.	.	.	.	.	.	.	.	532.689	ins	FAO=108	FDP=110	FR=.	FRO=2	FSAF=62	FSAR=46	FSRF=2	FSRR=0	FWDB=0.0333577	FXX=0	LEN=1	MLLD=243.232	OALT=A	OID=.	OMAPALT=CA	OPOS=156785617
chr1	157497311	157497311	C	T	0.506667	114	225	1	intronic	FCRL5	.	.	.	.	.	.	.	.	.	.	.	.	.	.	.	.	.	.	.	.	.	492.708	snp	FAO=114	FDP=225	FR=.	FRO=111	FSAF=62	FSAR=52	FSRF=59	FSRR=52	FWDB=-0.00958553	FXX=0	LEN=1	MLLD=85.9126	OALT=T	OID=.	OMAPALT=T	OPOS=157497311
chr1	160090682	160090685	CCTT	-	1	12	12	3	intronic	ATP1A2	.	.	.	rs373796693	CLINSIG=non-pathogenic;CLNDBN=not_specified;CLNREVSTAT=criteria_provided\x2c_single_submitter;CLNACC=RCV000152809.2;CLNDSDB=MedGen;CLNDSDBID=CN169374	.	0.8135	.	0.91	.	.	.	.	.	.	.	.	.	.	.	.	73.6934	del	FAO=12	FDP=12	FR=.	FRO=0	FSAF=5	FSAR=7	FSRF=0	FSRR=0	FWDB=-0.00422188	FXX=0	LEN=4	MLLD=277.475	OALT=-	OID=.	OMAPALT=C	OPOS=160090682
chr1	160104996	160104996	G	A	0.641221	84	131	1	exonic	ATP1A2	.	nonsynonymous SNV	ATP1A2:NM_000702:exon15:c.G2026A:p.D676N	.	.	.	.	.	.	.	.	0	D	0.998	D	0	D	1	D	-5.38	D	475.999	snp	FAO=84	FDP=131	FR=.	FRO=47	FSAF=30	FSAR=54	FSRF=13	FSRR=34	FWDB=0.053385	FXX=0	LEN=1	MLLD=73.6233	OALT=A	OID=.	OMAPALT=A	OPOS=160104996
chr1	160593886	160593886	C	T	0.535484	83	155	2	exonic	SLAMF1	.	nonsynonymous SNV	SLAMF1:NM_003037:exon4:c.G790A:p.G264S	.	.	.	.	.	.	.	.	.	.	0.978	D	0.1	N	1	D	0.69	T	384.649	snp	FAO=83	FDP=155	FR=.	FRO=72	FSAF=52	FSAR=31	FSRF=45	FSRR=27	FWDB=-0.0398801	FXX=0	LEN=1	MLLD=63.3919	OALT=T	OID=.	OMAPALT=T	OPOS=160593886
chr1	161276214	161276214	C	A	0.45098	46	102	5	exonic	MPZ	.	synonymous SNV	MPZ:NM_000530:exon4:c.G489T:p.G163G	.	.	.	.	.	.	.	.	.	.	.	.	.	.	.	.	.	.	180.629	snp	FAO=46	FDP=102	FR=.	FRO=56	FSAF=18	FSAR=28	FSRF=26	FSRR=30	FWDB=-0.00316452	FXX=0	LEN=1	MLLD=231.564	OALT=A	OID=.	OMAPALT=A	OPOS=161276214
chr1	165378730	165378735	ACACAC	-	0.153153	34	222	0	intronic	RXRG	.	.	.	rs202161632	.	.	.	.	.	.	.	.	.	.	.	.	.	.	.	.	.	50	del	.	.	FR=.	.	.	.	.	.	.	.	LEN=6	.	OALT=-	OID=.	OMAPALT=T	OPOS=165378730
chr1	169510475	169510475	G	T	1	6	6	3	exonic	F5	.	nonsynonymous SNV	F5:NM_000130:exon13:c.C3853A:p.L1285I	rs1046712	.	.	0.1747	.	0.22	.	.	0.41	T	0.003	B	0.134	N	1	N	1.2	T	49.5321	snp	FAO=6	FDP=6	FR=.	FRO=0	FSAF=6	FSAR=0	FSRF=0	FSRR=0	FWDB=0.019132	FXX=0	LEN=1	MLLD=227.305	OALT=T	OID=.	OMAPALT=T	OPOS=169510475
chr1	176118219	176118219	G	A	0.680365	149	219	1	intronic	RFWD2	.	.	.	rs3748618	.	.	0.3659	.	0.42	.	.	.	.	.	.	.	.	.	.	.	.	2044.19	snp	FAO=217	FDP=218	FR=.,HEALED	FRO=1	FSAF=84	FSAR=133	FSRF=0	FSRR=1	FWDB=0.0818403	FXX=0.004566	LEN=1	MLLD=261.905	OALT=A	OID=.	OMAPALT=A	OPOS=176118219
chr1	176838083	176838083	C	A	0.48913	45	92	2	exonic	ASTN1	.	nonsynonymous SNV	ASTN1:NM_001286164:exon22:c.G3544T:p.D1182Y,ASTN1:NM_004319:exon22:c.G3544T:p.D1182Y,ASTN1:NM_207108:exon22:c.G3544T:p.D1182Y	.	.	.	.	.	.	.	.	0	D	0.993	D	0	D	1	D	2.73	T	193.918	snp	FAO=45	FDP=92	FR=.	FRO=47	FSAF=20	FSAR=25	FSRF=31	FSRR=16	FWDB=-0.0288388	FXX=0	LEN=1	MLLD=81.0536	OALT=A	OID=.	OMAPALT=A	OPOS=176838083
chr1	179545115	179545115	G	A	1	12	12	1	upstream	NPHS2	.	.	.	rs1079291	.	.	.	.	0.41	.	.	.	.	.	.	.	.	.	.	.	.	116.148	snp	FAO=13	FDP=13	FR=.	FRO=0	FSAF=9	FSAR=4	FSRF=0	FSRR=0	FWDB=0.0731117	FXX=0	LEN=1	MLLD=77.0611	OALT=A	OID=.	OMAPALT=A	OPOS=179545115
chr1	182555227	182555227	C	T	0.459677	57	124	3	exonic	RNASEL	.	nonsynonymous SNV	RNASEL:NM_021133:exon2:c.G715A:p.G239R	rs376574386	.	.	.	.	0.0002	.	.	0.05	D	0.501	P	0.003	N	0.999	N	1.63	T	225.126	snp	FAO=57	FDP=124	FR=.	FRO=67	FSAF=37	FSAR=20	FSRF=46	FSRR=21	FWDB=0.0694452	FXX=0	LEN=1	MLLD=63.0681	OALT=T	OID=.	OMAPALT=T	OPOS=182555227
chr1	183617422	183617422	A	G	0.5875	47	80	1	exonic	APOBEC4	.	synonymous SNV	APOBEC4:NM_203454:exon2:c.T495C:p.P165P	.	.	.	.	.	.	.	.	.	.	.	.	.	.	.	.	.	.	248.766	snp	FAO=47	FDP=80	FR=.	FRO=33	FSAF=15	FSAR=32	FSRF=19	FSRR=14	FWDB=-0.0157899	FXX=0	LEN=1	MLLD=232.953	OALT=G	OID=.	OMAPALT=G	OPOS=183617422
chr1	196461368	196461368	A	G	0.173913	4	23	1	intronic	KCNT2	.	.	.	.	.	.	.	.	.	.	.	.	.	.	.	.	.	.	.	.	.	16.6445	snp	FAO=6	FDP=25	FR=.	FRO=19	FSAF=6	FSAR=0	FSRF=11	FSRR=8	FWDB=-0.0125351	FXX=0	LEN=1	MLLD=222.19	OALT=G	OID=.	OMAPALT=G	OPOS=196461368
chr1	196946783	196946783	A	G	0.325581	28	86	1	UTR5	CFHR5	NM_030787:c.-12A>G	.	.	.	.	.	.	.	.	.	.	0.38	T	.	.	.	.	1	N	1.54	T	75.9565	snp	FAO=28	FDP=86	FR=.	FRO=58	FSAF=13	FSAR=15	FSRF=20	FSRR=38	FWDB=-0.00365813	FXX=0	LEN=1	MLLD=320.352	OALT=G	OID=.	OMAPALT=G	OPOS=196946783
chr1	197112360	197112361	TC	AA	0.309524	26	84	1	exonic	ASPM	.	nonframeshift substitution	ASPM:NM_001206846:exon3:c.1021_1022TT,ASPM:NM_018136:exon3:c.1021_1022TT	.	.	.	.	.	.	.	.	.	.	.	.	.	.	.	.	.	.	100.553	mnp	FAO=33	FDP=90	FR=.	FRO=57	FSAF=17	FSAR=16	FSRF=32	FSRR=25	FWDB=-0.00633664	FXX=0.0217368	LEN=2	MLLD=251.219	OALT=AA	OID=.	OMAPALT=AA	OPOS=197112360
chr1	197576309	197576309	A	T	0.366667	11	30	8	intronic	DENND1B	.	.	.	rs79528684	.	.	.	.	0.001	.	.	.	.	.	.	.	.	.	.	.	.	40.3785	snp	FAO=11	FDP=30	FR=.	FRO=19	FSAF=7	FSAR=4	FSRF=8	FSRR=11	FWDB=-0.0217929	FXX=0	LEN=1	MLLD=34.989	OALT=T	OID=.	OMAPALT=T	OPOS=197576309
chr1	200708849	200708849	G	T	0.402778	29	72	3	UTR5	CAMSAP2	NM_203459:c.-107G>T,NM_001297707:c.-107G>T,NM_001297708:c.-107G>T	.	.	.	.	.	.	.	.	.	.	.	.	.	.	.	.	.	.	.	.	103.524	snp	FAO=29	FDP=72	FR=.	FRO=43	FSAF=14	FSAR=15	FSRF=33	FSRR=10	FWDB=0.0762037	FXX=0	LEN=1	MLLD=90.9538	OALT=T	OID=.	OMAPALT=T	OPOS=200708849
chr1	201044693	201044694	GG	TT	0.318644	94	295	2	exonic	CACNA1S	.	nonframeshift substitution	CACNA1S:NM_000069:exon13:c.1877_1878AA	.	.	.	.	.	.	.	.	.	.	.	.	.	.	.	.	.	.	220.758	mnp	FAO=94	FDP=296	FR=.	FRO=202	FSAF=30	FSAR=64	FSRF=77	FSRR=125	FWDB=-0.0250134	FXX=0.00336689	LEN=2	MLLD=258.17	OALT=TT	OID=.	OMAPALT=TT	OPOS=201044693
chr1	201837937	201837938	GT	-	#VALUE!	13;108	138	1;1	intronic	IPO9	.	.	.	.	.	.	.	.	0.014	.	.	.	.	.	.	.	.	.	.	.	.	701.028	del;del	FAO=14,115	FDP=131	FR=.,.	FRO=2	FSAF=3,26	FSAR=11,89	FSRF=0	FSRR=2	FWDB=-0.0166962,-0.00661653	FXX=0.0642811	LEN=4,2	MLLD=177.601,79.4665	OALT=-,-	OID=.,.	OMAPALT=C,CGT	OPOS=201837935,201837935
chr1	201861036	201861036	T	G	0.179487	21	117	1	UTR3	SHISA4	NM_198149:c.*62T>G	.	.	.	.	.	.	.	.	.	.	.	.	.	.	.	.	.	.	.	.	20.9877	snp	FAO=21	FDP=117	FR=.	FRO=96	FSAF=10	FSAR=11	FSRF=38	FSRR=58	FWDB=0.056127	FXX=0	LEN=1	MLLD=66.1052	OALT=G	OID=.	OMAPALT=G	OPOS=201861036
chr1	207196636	207196636	G	T	0.470046	102	217	3	exonic	C1orf116	.	nonsynonymous SNV	C1orf116:NM_023938:exon4:c.C473A:p.P158H	.	.	.	.	.	.	.	.	0.02	D	0.997	D	0.583	N	1	D	3.05	T	405.392	snp	FAO=102	FDP=217	FR=.	FRO=115	FSAF=49	FSAR=53	FSRF=47	FSRR=68	FWDB=-0.0028124	FXX=0	LEN=1	MLLD=149.118	OALT=T	OID=.	OMAPALT=T	OPOS=207196636
chr1	208219083	208219083	C	T	0.455026	86	189	2	intronic	PLXNA2	.	.	.	.	.	.	.	.	.	.	.	.	.	.	.	.	.	.	.	.	.	331.409	snp	FAO=86	FDP=189	FR=.	FRO=103	FSAF=45	FSAR=41	FSRF=58	FSRR=45	FWDB=0.0253156	FXX=0	LEN=1	MLLD=57.1808	OALT=T	OID=.	OMAPALT=T	OPOS=208219083
chr1	220101854	220101854	G	A	0.482759	42	87	6	ncRNA_intronic	RNU5F-1	.	.	.	.	.	.	.	.	.	.	.	.	.	.	.	.	.	.	.	.	.	178.378	snp	FAO=42	FDP=87	FR=.	FRO=45	FSAF=13	FSAR=29	FSRF=27	FSRR=18	FWDB=0.00682747	FXX=0	LEN=1	MLLD=172.504	OALT=A	OID=.	OMAPALT=A	OPOS=220101854
chr1	227261977	227261977	A	G	0.375	36	96	2	exonic	CDC42BPA	.	synonymous SNV	CDC42BPA:NM_014826:exon17:c.T2326C:p.L776L,CDC42BPA:NM_003607:exon18:c.T2569C:p.L857L	.	.	.	.	.	.	.	.	.	.	.	.	0	D	1	D	.	.	114.383	snp	FAO=36	FDP=96	FR=.	FRO=60	FSAF=32	FSAR=4	FSRF=23	FSRR=37	FWDB=0.0587632	FXX=0	LEN=1	MLLD=63.6762	OALT=G	OID=.	OMAPALT=G	OPOS=227261977
chr1	228524905	228524905	C	A	0.575893	129	224	2	intronic	OBSCN	.	.	.	.	.	.	.	.	.	.	.	.	.	.	.	.	.	.	.	.	.	642.438	snp	FAO=129	FDP=224	FR=.	FRO=95	FSAF=53	FSAR=76	FSRF=47	FSRR=48	FWDB=0.0454118	FXX=0	LEN=1	MLLD=185.566	OALT=A	OID=.	OMAPALT=A	OPOS=228524905
chr1	230459144	230459144	C	T	0.52381	121	231	3	UTR3	PGBD5	NM_001258311:c.*27G>A	.	.	.	.	.	.	.	.	.	.	.	.	.	.	.	.	.	.	.	.	541.219	snp	FAO=120	FDP=229	FR=.	FRO=109	FSAF=70	FSAR=50	FSRF=49	FSRR=60	FWDB=0.00256641	FXX=0.00865763	LEN=1	MLLD=280.376	OALT=T	OID=.	OMAPALT=T	OPOS=230459144
chr1	230883381	230883381	G	C	0.625	5	8	1	exonic	CAPN9	.	nonsynonymous SNV	CAPN9:NM_006615:exon1:c.G139C:p.D47H,CAPN9:NM_016452:exon1:c.G139C:p.D47H	.	.	.	.	.	0	.	.	0.55	T	1	D	0	D	1	D	0.79	T	31.8812	snp	FAO=5	FDP=8	FR=.	FRO=3	FSAF=1	FSAR=4	FSRF=3	FSRR=0	FWDB=-0.0787629	FXX=0	LEN=1	MLLD=128.29	OALT=C	OID=.	OMAPALT=C	OPOS=230883381
chr1	231483497	231483497	A	T	0.359223	37	103	3	intronic	SPRTN	.	.	.	.	.	.	.	.	.	.	.	.	.	.	.	.	.	.	.	.	.	111.351	snp	FAO=37	FDP=103	FR=.	FRO=66	FSAF=20	FSAR=17	FSRF=30	FSRR=36	FWDB=0.0113439	FXX=0	LEN=1	MLLD=127.928	OALT=T	OID=.	OMAPALT=T	OPOS=231483497
chr1	234458668	234458668	G	C	#VALUE!	47;17	66	2;2	intronic	SLC35F3	.	.	.	.	.	.	.	.	.	.	.	.	.	.	.	.	.	.	.	.	.	575.395	snp;snp	FAO=49,16	FDP=66	FR=.,.	FRO=1	FSAF=27,0	FSAR=22,16	FSRF=0	FSRR=1	FWDB=-0.0119272,0.0176933	FXX=0	LEN=1,1	MLLD=50.5747,150.368	OALT=A,C	OID=.,.	OMAPALT=A,C	OPOS=234458668,234458668
chr1	238051771	238051771	G	A	0.412587	59	143	3	exonic	ZP4	.	nonsynonymous SNV	ZP4:NM_021186:exon4:c.C440T:p.P147L	.	.	.	.	.	.	.	.	0.08	T	0.89	P	0.064	N	1	N	0.33	T	204.615	snp	FAO=59	FDP=143	FR=.	FRO=84	FSAF=37	FSAR=22	FSRF=36	FSRR=48	FWDB=-0.0120986	FXX=0	LEN=1	MLLD=123.24	OALT=A	OID=.	OMAPALT=A	OPOS=238051771
chr1	244600072	244600072	C	T	0.509434	27	53	2	intronic	ADSS	.	.	.	.	.	.	.	.	.	.	.	.	.	.	.	.	.	.	.	.	.	124.674	snp	FAO=27	FDP=53	FR=.	FRO=26	FSAF=12	FSAR=15	FSRF=11	FSRR=15	FWDB=-0.0373478	FXX=0	LEN=1	MLLD=58.1228	OALT=T	OID=.	OMAPALT=T	OPOS=244600072
chr1	246021941	246021941	T	C	1	37	37	2	exonic	SMYD3	.	synonymous SNV	SMYD3:NM_001167740:exon10:c.A933G:p.A311A,SMYD3:NM_022743:exon10:c.A756G:p.A252A	rs2362587	.	.	0.7185	.	0.72	.	.	.	.	.	.	.	.	.	.	.	.	351.114	snp	FAO=37	FDP=37	FR=.	FRO=0	FSAF=22	FSAR=15	FSRF=0	FSRR=0	FWDB=0.0587481	FXX=0	LEN=1	MLLD=193	OALT=C	OID=.	OMAPALT=C	OPOS=246021941
chr1	247150475	247150475	A	C	0.166667	13	78	4	exonic	ZNF695	.	nonsynonymous SNV	ZNF695:NM_020394:exon4:c.T1342G:p.F448V	.	.	.	.	.	.	.	.	0.22	T	0.013	B	.	.	1	N	1.45	T	38.86	snp	FAO=13	FDP=78	FR=.,HEALED,HEALED	FRO=57	FSAF=12	FSAR=1	FSRF=33	FSRR=24	FWDB=0.0430575	FXX=0.0126566	LEN=1	MLLD=22.9762	OALT=C	OID=.	OMAPALT=C	OPOS=247150475
chr2	264019	264019	C	A	0.5	8	16	1	UTR5	SH3YL1	NM_001159597:c.-35G>T,NM_015677:c.-35G>T	.	.	rs7595075	.	.	0.3363	.	0.39	.	.	.	.	.	.	.	.	.	.	.	.	41.0941	snp	FAO=8	FDP=16	FR=.	FRO=8	FSAF=5	FSAR=3	FSRF=2	FSRR=6	FWDB=0.00240197	FXX=0	LEN=1	MLLD=218.824	OALT=A	OID=.	OMAPALT=A	OPOS=264019
chr2	5833847	5833847	T	C	0.333333	2	6	1	exonic	SOX11	.	nonsynonymous SNV	SOX11:NM_003108:exon1:c.T994C:p.S332P	.	.	.	.	.	.	.	.	0.07	T	0.993	D	0.289	U	1	D	-4.88	D	15.4011	snp	FAO=3	FDP=7	FR=.	FRO=4	FSAF=0	FSAR=3	FSRF=2	FSRR=2	FWDB=0.0155998	FXX=0	LEN=1	MLLD=140.807	OALT=C	OID=.	OMAPALT=C	OPOS=5833847
chr2	9642374	9642374	G	A	0.4	72	180	1	exonic	ADAM17	.	stopgain	ADAM17:NM_003183:exon13:c.C1576T:p.Q526X	.	.	.	.	.	.	.	.	0.2	T	.	.	0	D	1	D	.	.	232.776	snp	FAO=71	FDP=179	FR=.	FRO=108	FSAF=25	FSAR=46	FSRF=61	FSRR=47	FWDB=-0.0072056	FXX=0.00555525	LEN=1	MLLD=336.136	OALT=A	OID=.	OMAPALT=A	OPOS=9642374
chr2	11702677	11702677	C	A	0.347305	58	167	3	exonic	GREB1	.	nonsynonymous SNV	GREB1:NM_014668:exon3:c.C246A:p.H82Q,GREB1:NM_033090:exon3:c.C246A:p.H82Q,GREB1:NM_148903:exon3:c.C246A:p.H82Q	.	.	.	.	.	.	.	.	0.2	T	0.039	B	0.021	N	1	N	3.31	T	160.086	snp	FAO=58	FDP=167	FR=.	FRO=109	FSAF=45	FSAR=13	FSRF=72	FSRR=37	FWDB=0.0309505	FXX=0	LEN=1	MLLD=62.1998	OALT=A	OID=.	OMAPALT=A	OPOS=11702677
chr2	15731997	15731997	C	T	0.3	6	20	2	UTR5	DDX1	NM_004939:c.-61C>T	.	.	.	.	.	.	.	.	.	.	.	.	.	.	.	.	.	.	.	.	21.4981	snp	FAO=6	FDP=20	FR=.	FRO=14	FSAF=6	FSAR=0	FSRF=9	FSRR=5	FWDB=-0.0308407	FXX=0	LEN=1	MLLD=218.529	OALT=T	OID=.	OMAPALT=T	OPOS=15731997
chr2	17998234	17998234	A	T	0.309859	66	213	1	exonic	MSGN1	.	nonsynonymous SNV	MSGN1:NM_001105569:exon1:c.A449T:p.Y150F	.	.	.	.	.	.	.	.	0.49	T	1	D	0	D	1	D	-4.57	D	152.619	snp	FAO=66	FDP=213	FR=.	FRO=147	FSAF=50	FSAR=16	FSRF=94	FSRR=53	FWDB=0.0089869	FXX=0.00467268	LEN=1	MLLD=313.047	OALT=T	OID=.	OMAPALT=T	OPOS=17998234
chr2	24283741	24283741	A	T	0.501901	132	263	2	exonic	FKBP1B	.	nonsynonymous SNV	FKBP1B:NM_004116:exon3:c.A143T:p.K48M,FKBP1B:NM_054033:exon3:c.A143T:p.K48M	.	.	.	.	.	.	.	.	0.01	D	0.997	D	0	D	1	D	-2.14	D	562.96	snp	FAO=132	FDP=263	FR=.	FRO=131	FSAF=57	FSAR=75	FSRF=60	FSRR=71	FWDB=-0.00584331	FXX=0	LEN=1	MLLD=169.103	OALT=T	OID=.	OMAPALT=T	OPOS=24283741
chr2	25754421	25754421	C	A	0.365854	60	164	4	exonic	DTNB	.	nonsynonymous SNV	DTNB:NM_001256304:exon8:c.G922T:p.G308W,DTNB:NM_001256308:exon8:c.G751T:p.G251W,DTNB:NM_001256303:exon9:c.G922T:p.G308W,DTNB:NM_021907:exon9:c.G922T:p.G308W,DTNB:NM_033147:exon9:c.G922T:p.G308W,DTNB:NM_033148:exon9:c.G922T:p.G308W,DTNB:NM_183360:exon9:c.G922T:p.G308W,DTNB:NM_183361:exon9:c.G922T:p.G308W	.	.	.	.	.	.	.	.	0.01	D	0.996	D	0	D	1	D	2.24	T	177.625	snp	FAO=60	FDP=164	FR=.	FRO=104	FSAF=29	FSAR=31	FSRF=62	FSRR=42	FWDB=0.0252773	FXX=0	LEN=1	MLLD=216.138	OALT=A	OID=.	OMAPALT=A	OPOS=25754421
chr2	27324453	27324454	CA	AC	#VALUE!	6;13	55	2;2	exonic	CGREF1	.	nonframeshift substitution	CGREF1:NM_001166239:exon6:c.645_646GT,CGREF1:NM_006569:exon6:c.645_646GT	.	.	.	.	.	.	.	.	.	.	.	.	.	.	.	.	.	.	420.581	mnp;mnp	FAO=37,14	FDP=55	FR=.,.	FRO=4	FSAF=0,0	FSAR=37,14	FSRF=0	FSRR=4	FWDB=0,0	FXX=0	LEN=2,3	MLLD=29.1886,16.073	OALT=AC,ATC	OID=.,.	OMAPALT=ACT,ATC	OPOS=27324453,27324453
chr2	27324453	27324455	CAT	ATC	#VALUE!	6;13	55	2;2	exonic	CGREF1	.	nonframeshift substitution	CGREF1:NM_001166239:exon6:c.644_646GAT,CGREF1:NM_006569:exon6:c.644_646GAT	.	.	.	.	.	.	.	.	.	.	.	.	.	.	.	.	.	.	420.581	mnp;mnp	FAO=37,14	FDP=55	FR=.,.	FRO=4	FSAF=0,0	FSAR=37,14	FSRF=0	FSRR=4	FWDB=0,0	FXX=0	LEN=2,3	MLLD=29.1886,16.073	OALT=AC,ATC	OID=.,.	OMAPALT=ACT,ATC	OPOS=27324453,27324453
chr2	27852724	27852724	A	C	0.359756	59	164	1	splicing	GPN1	NM_001145047:exon3:c.76-2A>C,NM_007266:exon2:c.154-2A>C	.	.	.	.	.	.	.	.	.	.	.	.	.	.	.	.	1	D	.	.	170.907	snp	FAO=59	FDP=164	FR=.	FRO=105	FSAF=44	FSAR=15	FSRF=75	FSRR=30	FWDB=-0.00214266	FXX=0	LEN=1	MLLD=266.961	OALT=C	OID=.	OMAPALT=C	OPOS=27852724
chr2	28561412	28561412	A	C	0.334559	91	272	1	UTR3	BRE	NM_199193:c.*125A>C,NM_199192:c.*125A>C,NM_199191:c.*32A>C,NM_004899:c.*110A>C,NM_199194:c.*32A>C,NM_001261840:c.*16A>C	.	.	.	.	.	.	.	.	.	.	.	.	.	.	.	.	.	.	.	.	231.842	snp	FAO=91	FDP=272	FR=.	FRO=181	FSAF=56	FSAR=35	FSRF=100	FSRR=81	FWDB=-0.0215896	FXX=0	LEN=1	MLLD=351.336	OALT=C	OID=.	OMAPALT=C	OPOS=28561412
chr2	28826800	28826800	T	G	0.285185	77	270	1	intronic	PLB1	.	.	.	.	.	.	.	.	.	.	.	.	.	.	.	.	.	.	.	.	.	153.7	snp	FAO=77	FDP=270	FR=.	FRO=193	FSAF=50	FSAR=27	FSRF=112	FSRR=81	FWDB=0.0121179	FXX=0	LEN=1	MLLD=73.6082	OALT=G	OID=.	OMAPALT=G	OPOS=28826800
chr2	33498666	33498666	C	A	0.245192	51	208	1	intronic	LTBP1	.	.	.	.	.	.	.	.	.	.	.	.	.	.	.	.	.	.	.	.	.	80.7124	snp	FAO=51	FDP=208	FR=.	FRO=157	FSAF=27	FSAR=24	FSRF=91	FSRR=66	FWDB=-0.0144953	FXX=0	LEN=1	MLLD=237.462	OALT=A	OID=.	OMAPALT=A	OPOS=33498666
chr2	37255332	37255332	A	C	0.315126	75	238	2	intronic	HEATR5B	.	.	.	.	.	.	.	.	.	.	.	.	.	.	.	.	.	.	.	.	.	176.224	snp	FAO=75	FDP=238	FR=.	FRO=163	FSAF=30	FSAR=45	FSRF=68	FSRR=95	FWDB=0.0134646	FXX=0	LEN=1	MLLD=60.0709	OALT=C	OID=.	OMAPALT=C	OPOS=37255332
chr2	37455611	37455611	C	T	0.189189	35	185	4	exonic	CEBPZ	.	nonsynonymous SNV	CEBPZ:NM_005760:exon2:c.G725A:p.G242E	.	.	.	.	.	.	.	.	0	D	1	D	0	D	1	D	4.31	T	33.7904	snp	FAO=35	FDP=185	FR=.	FRO=150	FSAF=11	FSAR=24	FSRF=102	FSRR=48	FWDB=-0.0241023	FXX=0	LEN=1	MLLD=276.29	OALT=T	OID=.	OMAPALT=T	OPOS=37455611
chr2	39042695	39042695	C	T	0.330275	36	109	2	exonic	DHX57	.	nonsynonymous SNV	DHX57:NM_198963:exon20:c.G3574A:p.G1192R	.	.	.	.	.	.	.	.	0.65	T	0.996	D	0	D	0.999	D	4.15	T	96.9262	snp	FAO=36	FDP=109	FR=.	FRO=73	FSAF=20	FSAR=16	FSRF=38	FSRR=35	FWDB=-0.00169559	FXX=0	LEN=1	MLLD=65.8888	OALT=T	OID=.	OMAPALT=T	OPOS=39042695
chr2	42994809	42994809	G	A	0.243781	49	201	2	exonic	HAAO	.	synonymous SNV	HAAO:NM_012205:exon9:c.C708T:p.S236S	.	.	.	.	.	.	.	.	.	.	.	.	.	.	.	.	.	.	77.2534	snp	FAO=49	FDP=201	FR=.	FRO=152	FSAF=19	FSAR=30	FSRF=54	FSRR=98	FWDB=0.0845629	FXX=0	LEN=1	MLLD=65.7868	OALT=A	OID=.	OMAPALT=A	OPOS=42994809
chr2	42997076	42997076	C	A	0.363636	24	66	4	intronic	HAAO	.	.	.	.	.	.	.	.	.	.	.	.	.	.	.	.	.	.	.	.	.	65.3251	snp	FAO=24	FDP=75	FR=.	FRO=51	FSAF=13	FSAR=11	FSRF=24	FSRR=27	FWDB=-0.0390181	FXX=0	LEN=1	MLLD=146.708	OALT=A	OID=.	OMAPALT=A	OPOS=42997076
chr2	44101215	44101215	A	-	0.320513	75	234	1	intronic	ABCG8	.	.	.	rs10709506	.	.	.	.	1	.	.	.	.	.	.	.	.	.	.	.	.	21.408	del	FAO=76	FDP=234	FR=.	FRO=158	FSAF=36	FSAR=40	FSRF=56	FSRR=102	FWDB=-0.0366475	FXX=0.00425514	LEN=1	MLLD=36.4747	OALT=-	OID=.	OMAPALT=C	OPOS=44101215
chr2	44428612	44428612	G	T	0.320819	94	293	2	exonic	PPM1B	.	stopgain	PPM1B:NM_001033557:exon2:c.G274T:p.G92X,PPM1B:NM_002706:exon2:c.G274T:p.G92X,PPM1B:NM_177968:exon2:c.G274T:p.G92X	.	.	.	.	.	.	.	.	0.08	T	.	.	0.002	N	1	A	.	.	219.323	snp	FAO=93	FDP=292	FR=.	FRO=199	FSAF=55	FSAR=38	FSRF=111	FSRR=88	FWDB=0.00688108	FXX=0.00341285	LEN=1	MLLD=111.335	OALT=T	OID=.	OMAPALT=T	OPOS=44428612
chr2	44428869	44428869	G	T	0.371166	121	326	2	exonic	PPM1B	.	nonsynonymous SNV	PPM1B:NM_001033557:exon2:c.G531T:p.K177N,PPM1B:NM_002706:exon2:c.G531T:p.K177N,PPM1B:NM_177968:exon2:c.G531T:p.K177N	.	.	.	.	.	.	.	.	0	D	0.989	D	0	D	1	D	2.15	T	352.759	snp	FAO=121	FDP=326	FR=.	FRO=205	FSAF=63	FSAR=58	FSRF=99	FSRR=106	FWDB=0.0349502	FXX=0	LEN=1	MLLD=97.5953	OALT=T	OID=.	OMAPALT=T	OPOS=44428869
chr2	46607816	46607816	C	G	0.666667	4	6	5	exonic	EPAS1	.	nonsynonymous SNV	EPAS1:NM_001430:exon12:c.C2005G:p.P669A	.	.	.	.	.	.	.	.	0.28	T	0.005	B	0.341	N	0.9	D	0.88	T	23.7978	snp	FAO=4	FDP=6	FR=.	FRO=2	FSAF=4	FSAR=0	FSRF=2	FSRR=0	FWDB=-0.0143246	FXX=0	LEN=1	MLLD=32.3414	OALT=G	OID=.	OMAPALT=G	OPOS=46607816
chr2	46808244	46808245	GA	-	0.367925	39	106	2	UTR3	RHOQ	NM_012249:c.*22_*23delGA	.	.	rs149388763	.	.	0.2846	.	0.35	.	.	.	.	.	.	.	.	.	.	.	.	23.4195	del	FAO=39	FDP=106	FR=.	FRO=67	FSAF=19	FSAR=20	FSRF=27	FSRR=40	FWDB=0.101933	FXX=0	LEN=2	MLLD=63.2531	OALT=-	OID=.	OMAPALT=G	OPOS=46808244
chr2	48027625	48027625	C	A	0.30605	86	281	1	exonic	MSH6	.	nonsynonymous SNV	MSH6:NM_001281492:exon2:c.C2113A:p.Q705K,MSH6:NM_001281493:exon3:c.C1597A:p.Q533K,MSH6:NM_000179:exon4:c.C2503A:p.Q835K,MSH6:NM_001281494:exon4:c.C1597A:p.Q533K	.	.	.	.	.	.	.	.	0.65	T	0.043	B	0	D	1	D	-1.78	D	191.558	snp	FAO=86	FDP=281	FR=.	FRO=195	FSAF=39	FSAR=47	FSRF=89	FSRR=106	FWDB=-0.0301904	FXX=0	LEN=1	MLLD=217.03	OALT=A	OID=.	OMAPALT=A	OPOS=48027625
chr2	49190386	49190386	G	A	0.345882	147	425	3	exonic	FSHR	.	nonsynonymous SNV	FSHR:NM_181446:exon9:c.C1496T:p.P499L,FSHR:NM_000145:exon10:c.C1574T:p.P525L	.	.	.	.	.	.	.	.	.	.	0.948	P	0.007	N	0.994	D	1.28	T	398.431	snp	FAO=145	FDP=399	FR=.	FRO=254	FSAF=77	FSAR=68	FSRF=116	FSRR=138	FWDB=-0.00985788	FXX=0.00249994	LEN=1	MLLD=39.9372	OALT=A	OID=.	OMAPALT=A	OPOS=49190386
chr2	54562034	54562034	G	A	0.272277	55	202	1	exonic	C2orf73	.	nonsynonymous SNV	C2orf73:NM_001100396:exon2:c.G107A:p.S36N	.	.	.	.	.	.	.	.	0.3	T	0.358	B	0.115	N	1	N	1.21	T	150.348	snp	FAO=67	FDP=213	FR=.	FRO=146	FSAF=28	FSAR=39	FSRF=82	FSRR=64	FWDB=0.0235256	FXX=0.00467268	LEN=1	MLLD=215.118	OALT=A	OID=.	OMAPALT=A	OPOS=54562034
chr2	54891594	54891594	C	G	0.339024	139	410	1	exonic	SPTBN1	.	nonsynonymous SNV	SPTBN1:NM_003128:exon33:c.C6425G:p.A2142G	.	.	.	.	.	.	.	.	0.43	T	0.136	B	0.106	N	1	D	-0.36	T	348.378	snp	FAO=136	FDP=400	FR=.	FRO=264	FSAF=67	FSAR=69	FSRF=108	FSRR=156	FWDB=0.00808716	FXX=0	LEN=1	MLLD=201.107	OALT=G	OID=.	OMAPALT=G	OPOS=54891594
chr2	55253270	55253270	G	T	0.3	78	260	6	exonic	RTN4	.	nonsynonymous SNV	RTN4:NM_020532:exon3:c.C1965A:p.N655K,RTN4:NM_207521:exon3:c.C1347A:p.N449K	.	.	.	.	.	.	.	.	1	T	0.03	B	0.082	N	1	N	2.4	T	101.33	snp	FAO=78	FDP=264	FR=.	FRO=186	FSAF=76	FSAR=2	FSRF=65	FSRR=121	FWDB=0.0382535	FXX=0	LEN=1	MLLD=39.0361	OALT=T	OID=.	OMAPALT=T	OPOS=55253270
chr2	56419833	56419833	G	A	0.313305	73	233	2	exonic	CCDC85A	.	synonymous SNV	CCDC85A:NM_001080433:exon2:c.G498A:p.K166K	.	.	.	.	.	.	.	.	.	.	.	.	.	.	.	.	.	.	173.762	snp	FAO=74	FDP=234	FR=.	FRO=160	FSAF=43	FSAR=31	FSRF=82	FSRR=78	FWDB=0.0280585	FXX=0	LEN=1	MLLD=59.3572	OALT=A	OID=.	OMAPALT=A	OPOS=56419833
chr2	58468302	58468302	G	C	0.327273	90	275	1	intronic	FANCL	.	.	.	.	.	.	.	.	.	.	.	.	.	.	.	.	.	.	.	.	.	221.41	snp	FAO=90	FDP=275	FR=.	FRO=185	FSAF=55	FSAR=35	FSRF=86	FSRR=99	FWDB=0.0468137	FXX=0	LEN=1	MLLD=160.222	OALT=C	OID=.	OMAPALT=C	OPOS=58468302
chr2	61182086	61182086	C	A	0.33871	42	124	2	intronic	PUS10	.	.	.	.	.	.	.	.	.	.	.	.	.	.	.	.	.	.	.	.	.	116.423	snp	FAO=42	FDP=123	FR=.	FRO=81	FSAF=24	FSAR=18	FSRF=49	FSRR=32	FWDB=-0.0525092	FXX=0.00806387	LEN=1	MLLD=68.8579	OALT=A	OID=.	OMAPALT=A	OPOS=61182086
chr2	61182095	61182095	T	A	0.328	41	125	1	intronic	PUS10	.	.	.	.	.	.	.	.	.	.	.	.	.	.	.	.	.	.	.	.	.	112.253	snp	FAO=42	FDP=125	FR=.	FRO=83	FSAF=23	FSAR=19	FSRF=50	FSRR=33	FWDB=-0.0213022	FXX=0	LEN=1	MLLD=231.077	OALT=A	OID=.	OMAPALT=A	OPOS=61182095
chr2	68622867	68622868	CT	AA	0.315068	161	511	1	exonic	PLEK	.	nonframeshift substitution	PLEK:NM_002664:exon9:c.972_973AA	.	.	.	.	.	.	.	.	.	.	.	.	.	.	.	.	.	.	355.994	mnp	FAO=137	FDP=399	FR=.	FRO=262	FSAF=69	FSAR=68	FSRF=162	FSRR=100	FWDB=-0.0123917	FXX=0.00249994	LEN=2	MLLD=279.04	OALT=AA	OID=.	OMAPALT=AA	OPOS=68622867
chr2	71062709	71062709	C	G	0.310484	77	248	2	exonic	CD207	.	nonsynonymous SNV	CD207:NM_015717:exon2:c.G103C:p.V35L	.	.	.	.	.	.	.	.	0.71	T	0	B	0.369	N	1	N	3.71	T	176.423	snp	FAO=77	FDP=248	FR=.	FRO=171	FSAF=25	FSAR=52	FSRF=67	FSRR=104	FWDB=-0.00841253	FXX=0	LEN=1	MLLD=422.448	OALT=G	OID=.	OMAPALT=G	OPOS=71062709
chr2	71295644	71295644	T	C	0.252809	45	178	1	UTR5	NAGK	NM_017567:c.-32T>C	.	.	rs185180929	.	.	.	.	0.025	.	.	.	.	.	.	.	.	.	.	.	.	76.7032	snp	FAO=45	FDP=178	FR=.	FRO=133	FSAF=29	FSAR=16	FSRF=78	FSRR=55	FWDB=-0.00266282	FXX=0.00558628	LEN=1	MLLD=126.701	OALT=C	OID=.	OMAPALT=C	OPOS=71295644
chr2	71416897	71416897	G	A	0.31	31	100	3	intronic	PAIP2B	.	.	.	.	.	.	.	.	.	.	.	.	.	.	.	.	.	.	.	.	.	77.8581	snp	FAO=31	FDP=100	FR=.	FRO=69	FSAF=16	FSAR=15	FSRF=38	FSRR=31	FWDB=-0.0160639	FXX=0	LEN=1	MLLD=239.882	OALT=A	OID=.	OMAPALT=A	OPOS=71416897
chr2	71651802	71651803	AG	TA	0.338235	46	136	2	exonic	ZNF638	.	nonframeshift substitution	ZNF638:NM_001014972:exon23:c.4547_4548TA,ZNF638:NM_001252612:exon23:c.4547_4548TA,ZNF638:NM_001252613:exon23:c.4547_4548TA,ZNF638:NM_014497:exon23:c.4547_4548TA	.	.	.	.	.	.	.	.	.	.	.	.	.	.	.	.	.	.	126.031	mnp	FAO=46	FDP=135	FR=.	FRO=89	FSAF=19	FSAR=27	FSRF=40	FSRR=49	FWDB=0.00260806	FXX=0.0073524	LEN=2	MLLD=265.109	OALT=TA	OID=.	OMAPALT=TA	OPOS=71651802
chr2	71894520	71894520	C	T	0.354167	51	144	3	exonic	DYSF	.	nonsynonymous SNV	DYSF:NM_001130976:exon46:c.C5173T:p.P1725S,DYSF:NM_001130986:exon46:c.C5176T:p.P1726S,DYSF:NM_001130455:exon47:c.C5218T:p.P1740S,DYSF:NM_001130977:exon47:c.C5236T:p.P1746S,DYSF:NM_001130980:exon47:c.C5266T:p.P1756S,DYSF:NM_001130984:exon47:c.C5239T:p.P1747S,DYSF:NM_001130985:exon47:c.C5269T:p.P1757S,DYSF:NM_003494:exon47:c.C5215T:p.P1739S,DYSF:NM_001130978:exon48:c.C5278T:p.P1760S,DYSF:NM_0011309…	.	.	.	.	.	.	.	.	0.67	T	0	B	0.064	N	1	N	-1.62	D	152.78	snp	FAO=52	FDP=144	FR=.	FRO=92	FSAF=32	FSAR=20	FSRF=67	FSRR=25	FWDB=-0.0068575	FXX=0	LEN=1	MLLD=259.467	OALT=T	OID=.	OMAPALT=T	OPOS=71894520
chr2	73450494	73450494	G	A	0.303571	17	56	2	intronic	SMYD5	.	.	.	.	.	.	.	.	.	.	.	.	.	.	.	.	.	.	.	.	.	45.6106	snp	FAO=17	FDP=56	FR=.	FRO=39	FSAF=10	FSAR=7	FSRF=16	FSRR=23	FWDB=0.0497613	FXX=0	LEN=1	MLLD=86.2348	OALT=A	OID=.	OMAPALT=A	OPOS=73450494
chr2	73452128	73452128	G	-	0.372263	51	137	2	intronic	SMYD5	.	.	.	rs58429816	.	.	0.1033	.	0.11	.	.	.	.	.	.	.	.	.	.	.	.	30.0082	del	FAO=51	FDP=136	FR=.	FRO=85	FSAF=9	FSAR=42	FSRF=17	FSRR=68	FWDB=-0.0662761	FXX=0.00729874	LEN=1	MLLD=29.1597	OALT=-	OID=.	OMAPALT=A	OPOS=73452128
chr2	74746251	74746268	CTGGCAGGAGCTCTGCGG	-	0.32493	116	357	2	exonic	DQX1	.	nonframeshift deletion	DQX1:NM_133637:exon11:c.1896_1913del:p.632_638del	.	.	.	.	.	.	.	.	.	.	.	.	.	.	.	.	.	.	31.005	del	FAO=116	FDP=353	FR=.	FRO=237	FSAF=64	FSAR=52	FSRF=106	FSRR=131	FWDB=-0.0136032	FXX=0.0194439	LEN=18	MLLD=686.231	OALT=-	OID=.	OMAPALT=T	OPOS=74746251
chr2	74779678	74779678	G	A	0.323741	45	139	4	exonic	LOXL3	.	synonymous SNV	LOXL3:NM_001289164:exon2:c.C84T:p.S28S,LOXL3:NM_032603:exon2:c.C84T:p.S28S	.	.	.	.	.	.	.	.	.	.	.	.	.	.	.	.	.	.	115.017	snp	FAO=45	FDP=139	FR=.	FRO=94	FSAF=20	FSAR=25	FSRF=51	FSRR=43	FWDB=-0.0017366	FXX=0	LEN=1	MLLD=247.242	OALT=A	OID=.	OMAPALT=A	OPOS=74779678
chr2	74782454	74782454	G	T	0.330769	43	130	2	exonic	DOK1	.	synonymous SNV	DOK1:NM_001381:exon2:c.G234T:p.V78V	.	.	.	.	.	.	.	.	.	.	.	.	.	.	.	.	.	.	114.118	snp	FAO=43	FDP=130	FR=.	FRO=87	FSAF=17	FSAR=26	FSRF=11	FSRR=76	FWDB=0.0120207	FXX=0	LEN=1	MLLD=59.685	OALT=T	OID=.	OMAPALT=T	OPOS=74782454
chr2	85554373	85554373	T	G	0.478261	11	23	5	exonic	TGOLN2	.	nonsynonymous SNV	TGOLN2:NM_001206841:exon2:c.A482C:p.Q161P,TGOLN2:NM_001206844:exon2:c.A482C:p.Q161P,TGOLN2:NM_006464:exon2:c.A482C:p.Q161P	.	.	.	.	.	.	.	.	1	T	0.171	B	.	.	1	N	3.07	T	51.6039	snp	FAO=11	FDP=23	FR=.	FRO=12	FSAF=11	FSAR=0	FSRF=8	FSRR=4	FWDB=0.0130319	FXX=0	LEN=1	MLLD=30.8609	OALT=G	OID=.	OMAPALT=G	OPOS=85554373
chr2	85554376	85554376	G	T	0.217391	5	23	3	exonic	TGOLN2	.	nonsynonymous SNV	TGOLN2:NM_001206841:exon2:c.C479A:p.T160N,TGOLN2:NM_001206844:exon2:c.C479A:p.T160N,TGOLN2:NM_006464:exon2:c.C479A:p.T160N	.	.	.	.	.	.	.	.	0.32	T	0.982	D	.	.	1	N	2.55	T	32.5111	snp	FAO=10	FDP=23	FR=.,HEALED	FRO=13	FSAF=10	FSAR=0	FSRF=9	FSRR=4	FWDB=-0.248845	FXX=0	LEN=1	MLLD=37.5129	OALT=T	OID=.	OMAPALT=T	OPOS=85554376
chr2	95954315	95954315	C	T	0.328431	67	204	2	exonic	PROM2	.	nonsynonymous SNV	PROM2:NM_001165977:exon22:c.C2419T:p.R807C,PROM2:NM_001165978:exon22:c.C2419T:p.R807C,PROM2:NM_144707:exon22:c.C2419T:p.R807C	rs35884217	.	.	.	.	0.022	.	.	0	D	1	D	0.173	N	1	D	0.59	T	168.073	snp	FAO=65	FDP=195	FR=.	FRO=130	FSAF=31	FSAR=34	FSRF=57	FSRR=73	FWDB=0.012923	FXX=0.0441155	LEN=1	MLLD=344.436	OALT=T	OID=.	OMAPALT=T	OPOS=95954315
chr2	97024900	97024900	G	A	0.270115	47	174	2	exonic	NCAPH	.	synonymous SNV	NCAPH:NM_001281712:exon9:c.G918A:p.P306P,NCAPH:NM_001281710:exon10:c.G1293A:p.P431P,NCAPH:NM_001281711:exon10:c.G1254A:p.P418P,NCAPH:NM_015341:exon10:c.G1326A:p.P442P	rs148820630	.	.	0.0002	.	0.001	.	.	.	.	.	.	.	.	.	.	.	.	89.6925	snp	FAO=47	FDP=174	FR=.	FRO=127	FSAF=22	FSAR=25	FSRF=59	FSRR=68	FWDB=0.0275522	FXX=0	LEN=1	MLLD=183.019	OALT=A	OID=.	OMAPALT=A	OPOS=97024900
chr2	97523728	97523728	G	T	0.24	6	25	2	UTR5	ANKRD39	NM_016466:c.-4C>A	.	.	.	.	.	.	.	.	.	.	.	.	.	.	.	.	.	.	.	.	16.7411	snp	FAO=6	FDP=25	FR=.	FRO=19	FSAF=4	FSAR=2	FSRF=8	FSRR=11	FWDB=-0.00352369	FXX=0	LEN=1	MLLD=235.677	OALT=T	OID=.	OMAPALT=T	OPOS=97523728
chr2	98274499	98274499	C	A	0.300448	67	223	2	exonic	ACTR1B	.	nonsynonymous SNV	ACTR1B:NM_005735:exon8:c.G832T:p.V278L	.	.	.	.	.	.	.	.	0	D	0.003	B	0	D	1	D	-3.05	D	148.457	snp	FAO=67	FDP=222	FR=.	FRO=155	FSAF=44	FSAR=23	FSRF=76	FSRR=79	FWDB=-0.0461996	FXX=0.0044841	LEN=1	MLLD=73.7141	OALT=A	OID=.	OMAPALT=A	OPOS=98274499
chr2	99787942	99787942	T	C	0.238095	5	21	1	intronic	MITD1	.	.	.	.	.	.	.	.	.	.	.	.	.	.	.	.	.	.	.	.	.	15.1042	snp	FAO=5	FDP=21	FR=.	FRO=16	FSAF=5	FSAR=0	FSRF=6	FSRR=10	FWDB=0.00761426	FXX=0	LEN=1	MLLD=67.6383	OALT=C	OID=.	OMAPALT=C	OPOS=99787942
chr2	100027217	100027218	GG	AT	0.339853	139	409	2	exonic	REV1	.	nonframeshift substitution	REV1:NM_001037872:exon14:c.2281_2282AT,REV1:NM_016316:exon14:c.2284_2285AT	.	.	.	.	.	.	.	.	.	.	.	.	.	.	.	.	.	.	353.701	mnp	FAO=136	FDP=396	FR=.	FRO=260	FSAF=50	FSAR=86	FSRF=114	FSRR=146	FWDB=-0.00869435	FXX=0.00999975	LEN=2	MLLD=226.885	OALT=AT	OID=.	OMAPALT=AT	OPOS=100027217
chr2	101592003	101592003	G	T	0.379747	60	158	3	exonic	NPAS2	.	nonsynonymous SNV	NPAS2:NM_002518:exon14:c.G1366T:p.G456W	.	.	ID=COSM714988,COSM1647017;OCCURENCE=1(lung)	.	.	.	.	.	0.02	D	0.999	D	0.132	N	1	D	3.47	T	187.245	snp	FAO=60	FDP=158	FR=.	FRO=98	FSAF=33	FSAR=27	FSRF=32	FSRR=66	FWDB=0.00851945	FXX=0.00628891	LEN=1	MLLD=169.542	OALT=T	OID=.	OMAPALT=T	OPOS=101592003
chr2	101869587	101869590	CGGG	-	#VALUE!	11;13	47	3;6	exonic	CNOT11	.	frameshift deletion	CNOT11:NM_017546:exon1:c.161_164del:p.P54fs	.	.	.	.	.	.	.	.	.	.	.	.	.	.	.	.	.	.	291.147	del;snp	FAO=15,21	FDP=38	FR=.,.	FRO=2	FSAF=0,5	FSAR=15,16	FSRF=2	FSRR=0	FWDB=0.0485479,0.0146629	FXX=0.173875	LEN=4,1	MLLD=25.2705,228.013	OALT=-,T	OID=.,.	OMAPALT=C,CCTGG	OPOS=101869587,101869588
chr2	101869588	101869588	G	T	#VALUE!	11;13	47	3;6	exonic	CNOT11	.	synonymous SNV	CNOT11:NM_017546:exon1:c.G162T:p.P54P	rs2272320	.	.	0.3959	.	0.64	.	.	.	.	.	.	.	.	.	.	.	.	291.147	del;snp	FAO=15,21	FDP=38	FR=.,.	FRO=2	FSAF=0,5	FSAR=15,16	FSRF=2	FSRR=0	FWDB=0.0485479,0.0146629	FXX=0.173875	LEN=4,1	MLLD=25.2705,228.013	OALT=-,T	OID=.,.	OMAPALT=C,CCTGG	OPOS=101869587,101869588
chr2	102482863	102482863	C	A	0.2	43	215	1	intronic	MAP4K4	.	.	.	.	.	.	.	.	.	.	.	.	.	.	.	.	.	.	.	.	.	45.3035	snp	FAO=43	FDP=215	FR=.	FRO=172	FSAF=25	FSAR=18	FSRF=108	FSRR=64	FWDB=-0.0204235	FXX=0	LEN=1	MLLD=297.247	OALT=A	OID=.	OMAPALT=A	OPOS=102482863
chr2	102774316	102774316	C	G	0.298765	121	405	3	intronic	IL1R1	.	.	.	.	.	.	.	.	.	.	.	.	.	.	.	.	.	.	.	.	.	237.208	snp	FAO=117	FDP=400	FR=.	FRO=283	FSAF=49	FSAR=68	FSRF=117	FSRR=166	FWDB=-0.00808805	FXX=0	LEN=1	MLLD=167.387	OALT=G	OID=.	OMAPALT=G	OPOS=102774316
chr2	102836491	102836491	G	T	0.304813	57	187	3	intronic	IL1RL2	.	.	.	.	.	.	.	.	.	.	.	.	.	.	.	.	.	.	.	.	.	129.829	snp	FAO=57	FDP=187	FR=.	FRO=130	FSAF=32	FSAR=25	FSRF=63	FSRR=67	FWDB=-0.0165328	FXX=0	LEN=1	MLLD=63.5206	OALT=T	OID=.	OMAPALT=T	OPOS=102836491
chr2	103141522	103141523	AG	TT	0.347368	66	190	2	exonic	SLC9A4	.	nonframeshift substitution	SLC9A4:NM_001011552:exon10:c.1858_1859TT	.	.	.	.	.	.	.	.	.	.	.	.	.	.	.	.	.	.	181.314	mnp	FAO=66	FDP=190	FR=.	FRO=124	FSAF=46	FSAR=20	FSRF=51	FSRR=73	FWDB=0.0180479	FXX=0	LEN=2	MLLD=317.846	OALT=TT	OID=.	OMAPALT=TT	OPOS=103141522
chr2	103324651	103324651	C	A	0.242718	25	103	1	exonic	SLC9A2	.	nonsynonymous SNV	SLC9A2:NM_003048:exon12:c.C2142A:p.F714L	.	.	.	.	.	.	.	.	0.7	T	0.019	B	0.048	N	0.985	N	0.57	T	44.0571	snp	FAO=25	FDP=103	FR=.	FRO=78	FSAF=16	FSAR=9	FSRF=39	FSRR=39	FWDB=-0.0569635	FXX=0	LEN=1	MLLD=69.5193	OALT=A	OID=.	OMAPALT=A	OPOS=103324651
chr2	107049604	107049604	T	C	0.5	3	6	1	exonic	RGPD3	.	synonymous SNV	RGPD3:NM_001144013:exon16:c.A2343G:p.P781P	rs200768799	.	.	.	.	0.36	.	.	.	.	.	.	.	.	.	.	.	.	16.0774	snp	FAO=3	FDP=6	FR=.	FRO=3	FSAF=1	FSAR=2	FSRF=0	FSRR=3	FWDB=0.00805486	FXX=0	LEN=1	MLLD=220.451	OALT=C	OID=.	OMAPALT=C	OPOS=107049604
chr2	108625139	108625139	G	A	0.455696	72	158	1	splicing	SLC5A7	NM_001305005:exon8:c.1113+1G>A,NM_001305006:exon7:c.798+1G>A,NM_001305007:exon8:c.372+1G>A,NM_021815:exon8:c.1113+1G>A	.	.	.	.	.	.	.	.	.	.	.	.	.	.	.	.	1	D	.	.	279.354	snp	FAO=72	FDP=158	FR=.	FRO=86	FSAF=32	FSAR=40	FSRF=35	FSRR=51	FWDB=0.00349347	FXX=0	LEN=1	MLLD=241.598	OALT=A	OID=.	OMAPALT=A	OPOS=108625139
chr2	112536264	112536264	G	T	0.833333	5	6	1	exonic	ANAPC1	.	synonymous SNV	ANAPC1:NM_022662:exon45:c.C5373A:p.I1791I	rs939797	.	.	0.9999	.	1	.	.	.	.	.	.	.	.	0	P	.	.	35.1443	snp	FAO=5	FDP=6	FR=.	FRO=1	FSAF=0	FSAR=5	FSRF=0	FSRR=1	FWDB=0	FXX=0	LEN=1	MLLD=38.1054	OALT=T	OID=.	OMAPALT=T	OPOS=112536264
chr2	112832536	112832538	AAT	-	0.4	68	170	2	exonic	TMEM87B	.	nonframeshift deletion	TMEM87B:NM_032824:exon5:c.498_500del:p.166_167del	rs71385858	.	.	0.3941	.	0.4	.	.	.	.	.	.	.	.	.	.	.	.	48.3884	del	FAO=68	FDP=170	FR=.	FRO=102	FSAF=39	FSAR=29	FSRF=48	FSRR=54	FWDB=0.00553673	FXX=0	LEN=3	MLLD=339.93	OALT=-	OID=.	OMAPALT=C	OPOS=112832536
chr2	113977624	113977624	C	T	0.246377	17	69	2	intronic	PAX8	.	.	.	.	.	.	.	.	.	.	.	.	.	.	.	.	.	.	.	.	.	33.6891	snp	FAO=17	FDP=69	FR=.	FRO=52	FSAF=16	FSAR=1	FSRF=51	FSRR=1	FWDB=-0.00808891	FXX=0	LEN=1	MLLD=329.407	OALT=T	OID=.	OMAPALT=T	OPOS=113977624
chr2	118577328	118577328	A	G	0.382166	60	157	2	exonic	DDX18	.	synonymous SNV	DDX18:NM_006773:exon3:c.A474G:p.E158E	.	.	.	.	.	.	.	.	.	.	.	.	.	.	.	.	.	.	188.22	snp	FAO=60	FDP=157	FR=.	FRO=97	FSAF=33	FSAR=27	FSRF=44	FSRR=53	FWDB=-0.0232519	FXX=0	LEN=1	MLLD=69.1308	OALT=G	OID=.	OMAPALT=G	OPOS=118577328
chr2	119732222	119732222	C	T	0.388489	108	278	3	intronic	MARCO	.	.	.	.	.	.	.	.	.	.	.	.	.	.	.	.	.	.	.	.	.	337.113	snp	FAO=108	FDP=278	FR=.	FRO=170	FSAF=46	FSAR=62	FSRF=103	FSRR=67	FWDB=0.0120389	FXX=0.0035841	LEN=1	MLLD=245.725	OALT=T	OID=.	OMAPALT=T	OPOS=119732222
chr2	128246740	128246740	A	T	0.418033	51	122	2	intronic	IWS1	.	.	.	.	.	.	.	.	.	.	.	.	.	.	.	.	.	.	.	.	.	181.807	snp	FAO=51	FDP=122	FR=.	FRO=71	FSAF=27	FSAR=24	FSRF=28	FSRR=43	FWDB=0.0336485	FXX=0	LEN=1	MLLD=269.95	OALT=T	OID=.	OMAPALT=T	OPOS=128246740
chr2	128932401	128932401	G	A	0.201613	25	124	3	exonic	UGGT1	.	nonsynonymous SNV	UGGT1:NM_020120:exon31:c.G3508A:p.G1170R	.	.	.	.	.	.	.	.	.	.	1	D	0	N	1	D	1.8	T	30.7049	snp	FAO=25	FDP=124	FR=.	FRO=99	FSAF=18	FSAR=7	FSRF=49	FSRR=50	FWDB=-0.0165581	FXX=0	LEN=1	MLLD=193.938	OALT=A	OID=.	OMAPALT=A	OPOS=128932401
chr2	131099580	131099580	G	A	0.377465	134	355	2	intronic	CCDC115	.	.	.	.	.	.	.	.	.	.	.	.	.	.	.	.	.	.	.	.	.	401.556	snp	FAO=134	FDP=353	FR=.	FRO=219	FSAF=55	FSAR=79	FSRF=101	FSRR=118	FWDB=-0.0223234	FXX=0.00563364	LEN=1	MLLD=220.878	OALT=A	OID=.	OMAPALT=A	OPOS=131099580
chr2	131129929	131129934	GACGGG	-	0.295455	13	44	1	exonic	PTPN18	.	nonframeshift deletion	PTPN18:NM_001142370:exon9:c.792_797del:p.264_266del,PTPN18:NM_014369:exon13:c.1113_1118del:p.371_373del	rs112040677	.	ID=COSM246865;OCCURENCE=2(skin),1(prostate)	0.1844	.	0.63	.	.	.	.	.	.	.	.	.	.	.	.	25.6363	del	FAO=20	FDP=44	FR=.	FRO=24	FSAF=8	FSAR=12	FSRF=12	FSRR=12	FWDB=-0.0173235	FXX=0	LEN=6	MLLD=211.45	OALT=-	OID=.	OMAPALT=A	OPOS=131129929
chr2	135738482	135738482	A	T	0.380952	80	210	4	exonic	MAP3K19	.	nonsynonymous SNV	MAP3K19:NM_001018044:exon7:c.T3490A:p.F1164I,MAP3K19:NM_001282883:exon7:c.T1225A:p.F409I,MAP3K19:NM_001018046:exon8:c.T1375A:p.F459I,MAP3K19:NM_001018047:exon8:c.T1231A:p.F411I,MAP3K19:NM_025052:exon9:c.T3829A:p.F1277I	.	.	.	.	.	.	.	.	0	D	0.995	D	0.045	N	1	D	0.02	T	252.568	snp	FAO=81	FDP=211	FR=.	FRO=130	FSAF=45	FSAR=36	FSRF=63	FSRR=67	FWDB=-0.00428283	FXX=0	LEN=1	MLLD=175.402	OALT=T	OID=.	OMAPALT=T	OPOS=135738482
chr2	141458125	141458125	G	A	0.56	14	25	3	exonic	LRP1B	.	nonsynonymous SNV	LRP1B:NM_018557:exon41:c.C6493T:p.R2165W	rs369842040	.	.	.	.	0.0028	.	.	0.03	D	0.959	D	0.018	U	0.802	D	-3.79	D	73.9117	snp	FAO=14	FDP=25	FR=.	FRO=11	FSAF=8	FSAR=6	FSRF=6	FSRR=5	FWDB=-0.0281834	FXX=0	LEN=1	MLLD=169.936	OALT=A	OID=.	OMAPALT=A	OPOS=141458125
chr2	168725501	168725501	C	A	0.734694	36	49	2	UTR5	B3GALT1	NM_020981:c.-49C>A	.	.	.	.	.	.	.	.	.	.	.	.	.	.	.	.	.	.	.	.	241.506	snp	FAO=36	FDP=49	FR=.	FRO=13	FSAF=13	FSAR=23	FSRF=4	FSRR=9	FWDB=0.0265998	FXX=0	LEN=1	MLLD=268.336	OALT=A	OID=.	OMAPALT=A	OPOS=168725501
chr2	170044733	170044733	C	T	0.57754	108	187	4	exonic	LRP2	.	synonymous SNV	LRP2:NM_004525:exon49:c.G9075A:p.R3025R	.	.	.	.	.	.	.	.	.	.	.	.	.	.	.	.	.	.	546.651	snp	FAO=108	FDP=186	FR=.	FRO=78	FSAF=45	FSAR=63	FSRF=37	FSRR=41	FWDB=0.0215601	FXX=0.00534731	LEN=1	MLLD=201.231	OALT=T	OID=.	OMAPALT=T	OPOS=170044733
chr2	170218816	170218816	T	C	1	5	5	1	intronic	LRP2	.	.	.	rs1559013	.	.	0.9994	.	1	.	.	.	.	.	.	.	.	.	.	.	.	38.3456	snp	FAO=5	FDP=5	FR=.	FRO=0	FSAF=3	FSAR=2	FSRF=0	FSRR=0	FWDB=-0.00228382	FXX=0	LEN=1	MLLD=231.578	OALT=C	OID=.	OMAPALT=C	OPOS=170218816
chr2	170684542	170684542	C	A	0.559322	33	59	1	exonic	UBR3	.	nonsynonymous SNV	UBR3:NM_172070:exon1:c.C525A:p.S175R	.	.	.	.	.	.	.	.	0.47	T	0.857	P	.	.	1	D	-1.63	D	167.845	snp	FAO=33	FDP=59	FR=.	FRO=26	FSAF=12	FSAR=21	FSRF=21	FSRR=5	FWDB=0.00587382	FXX=0	LEN=1	MLLD=77.426	OALT=A	OID=.	OMAPALT=A	OPOS=170684542
chr2	174231042	174231042	C	A	0.515152	51	99	1	exonic	CDCA7	.	nonsynonymous SNV	CDCA7:NM_145810:exon7:c.C830A:p.T277N,CDCA7:NM_031942:exon8:c.C1067A:p.T356N	.	.	.	.	.	.	.	.	0	D	1	D	0	D	1	D	0.42	T	240.123	snp	FAO=52	FDP=100	FR=.	FRO=48	FSAF=20	FSAR=32	FSRF=24	FSRR=24	FWDB=0.0544046	FXX=0	LEN=1	MLLD=86.138	OALT=A	OID=.	OMAPALT=A	OPOS=174231042
chr2	178481818	178481818	G	T	1	9	9	1	exonic	TTC30A	.	synonymous SNV	TTC30A:NM_152275:exon1:c.C1612A:p.R538R	rs10497497	.	.	0.8677	.	0.98	.	.	.	.	.	.	.	.	.	.	.	.	86.7583	snp	FAO=9	FDP=9	FR=.	FRO=0	FSAF=5	FSAR=4	FSRF=0	FSRR=0	FWDB=-0.00538044	FXX=0	LEN=1	MLLD=86.5093	OALT=T	OID=.	OMAPALT=T	OPOS=178481818
chr2	179549633	179549633	-	A	0.298701	23	77	0	exonic	TTN	.	frameshift insertion	TTN:NM_133378:exon127:c.28821_28822insT:p.V9608fs,TTN:NM_001256850:exon128:c.31602_31603insT:p.V10535fs,TTN:NM_001267550:exon130:c.32553_32554insT:p.V10852fs	.	.	.	.	.	.	.	.	.	.	.	.	.	.	.	.	.	.	38.9569	ins	FAO=35	FDP=76	FR=.	FRO=41	FSAF=17	FSAR=18	FSRF=29	FSRR=12	FWDB=0.0104634	FXX=0.0129853	LEN=1	MLLD=368.983	OALT=A	OID=.	OMAPALT=CA	OPOS=179549634
chr2	179611862	179611862	C	G	0.555556	5	9	2	exonic	TTN	.	nonsynonymous SNV	TTN:NM_133379:exon46:c.G15265C:p.G5089R	.	.	.	.	.	.	.	.	0.12	T	0.007	B	.	.	1	D	-0.27	T	70.8543	snp	FAO=9	FDP=9	FR=.,HEALED	FRO=0	FSAF=9	FSAR=0	FSRF=0	FSRR=0	FWDB=0.184763	FXX=0	LEN=1	MLLD=21.0486	OALT=G	OID=.	OMAPALT=G	OPOS=179611862
chr2	179631267	179631267	C	G	0.462585	68	147	1	exonic	TTN	.	nonsynonymous SNV	TTN:NM_003319:exon40:c.G9406C:p.D3136H,TTN:NM_133432:exon40:c.G9406C:p.D3136H,TTN:NM_133437:exon40:c.G9406C:p.D3136H,TTN:NM_001256850:exon41:c.G9544C:p.D3182H,TTN:NM_001267550:exon41:c.G9544C:p.D3182H,TTN:NM_133378:exon41:c.G9544C:p.D3182H,TTN:NM_133379:exon41:c.G9544C:p.D3182H	.	.	.	.	.	.	.	.	0	D	1	D	.	.	1	D	3.22	T	268.845	snp	FAO=68	FDP=147	FR=.	FRO=79	FSAF=30	FSAR=38	FSRF=43	FSRR=36	FWDB=-0.0563296	FXX=0	LEN=1	MLLD=209.814	OALT=G	OID=.	OMAPALT=G	OPOS=179631267
chr2	179647552	179647552	G	A	0.394958	47	119	2	exonic	TTN	.	synonymous SNV	TTN:NM_003319:exon17:c.C2943T:p.S981S,TTN:NM_133432:exon17:c.C2943T:p.S981S,TTN:NM_133437:exon17:c.C2943T:p.S981S,TTN:NM_001256850:exon18:c.C3081T:p.S1027S,TTN:NM_001267550:exon18:c.C3081T:p.S1027S,TTN:NM_133378:exon18:c.C3081T:p.S1027S,TTN:NM_133379:exon18:c.C3081T:p.S1027S	.	.	.	.	.	.	.	.	.	.	.	.	.	.	.	.	.	.	156.899	snp	FAO=47	FDP=119	FR=.	FRO=72	FSAF=23	FSAR=24	FSRF=27	FSRR=45	FWDB=0.0660387	FXX=0	LEN=1	MLLD=65.4305	OALT=A	OID=.	OMAPALT=A	OPOS=179647552
chr2	187559050	187559050	A	G	0.204545	9	44	2	exonic	FAM171B	.	synonymous SNV	FAM171B:NM_177454:exon1:c.A150G:p.Q50Q	rs2370705	.	.	.	.	0.022	.	.	.	.	.	.	.	.	.	.	.	.	16.6173	snp	FAO=9	FDP=44	FR=.	FRO=35	FSAF=9	FSAR=0	FSRF=24	FSRR=11	FWDB=-0.0165952	FXX=0	LEN=1	MLLD=197.108	OALT=G	OID=.	OMAPALT=G	OPOS=187559050
chr2	189856496	189856496	T	C	0.6	135	225	5	intronic	COL3A1	.	.	.	.	.	.	.	.	.	.	.	.	.	.	.	.	.	.	.	.	.	626.37	snp	FAO=135	FDP=225	FR=.	FRO=90	FSAF=65	FSAR=70	FSRF=41	FSRR=49	FWDB=0.00608938	FXX=0	LEN=1	MLLD=53.6413	OALT=C	OID=.	OMAPALT=C	OPOS=189856496
chr2	189864529	189864530	GA	TT	0.347826	40	115	1	intronic	COL3A1	.	.	.	.	.	.	.	.	.	.	.	.	.	.	.	.	.	.	.	.	.	119.065	mnp	FAO=41	FDP=116	FR=.	FRO=75	FSAF=20	FSAR=21	FSRF=39	FSRR=36	FWDB=0.000296994	FXX=0	LEN=2	MLLD=308.48	OALT=TT	OID=.	OMAPALT=TT	OPOS=189864529
chr2	191114453	191114454	CT	-	#VALUE!	13;9	81	1;1	splicing	HIBCH	.	.	.	.	.	.	.	.	.	.	.	.	.	.	.	.	.	.	.	.	.	247.01	del;mnp	FAO=41,8	FDP=81	FR=.,.	FRO=32	FSAF=11,5	FSAR=30,3	FSRF=16	FSRR=16	FWDB=0.00889027,0.00618773	FXX=0	LEN=2,2	MLLD=234.898,238.882	OALT=-,AA	OID=.,.	OMAPALT=A,AAA	OPOS=191114453,191114453
chr2	196749535	196749535	T	A	0.455556	41	90	1	splicing	DNAH7	NM_018897:exon35:c.5539-2A>T	.	.	.	.	.	.	.	.	.	.	.	.	.	.	.	.	1	D	.	.	164.945	snp	FAO=41	FDP=90	FR=.	FRO=49	FSAF=20	FSAR=21	FSRF=27	FSRR=22	FWDB=0.00435528	FXX=0	LEN=1	MLLD=200.227	OALT=A	OID=.	OMAPALT=A	OPOS=196749535
chr2	197763019	197763019	A	T	0.544715	67	123	2	intronic	PGAP1	.	.	.	.	.	.	.	.	.	.	.	.	.	.	.	.	.	.	.	.	.	318.445	snp	FAO=67	FDP=123	FR=.	FRO=56	FSAF=43	FSAR=24	FSRF=36	FSRR=20	FWDB=-0.017627	FXX=0	LEN=1	MLLD=71.2295	OALT=T	OID=.	OMAPALT=T	OPOS=197763019
chr2	198405250	198405250	A	T	0.448276	26	58	1	intronic	HSPE1-MOB4,MOB4	.	.	.	.	.	.	.	.	.	.	.	.	.	.	.	.	.	.	.	.	.	134.402	snp	FAO=32	FDP=64	FR=.	FRO=32	FSAF=19	FSAR=13	FSRF=9	FSRR=23	FWDB=0.0332773	FXX=0	LEN=1	MLLD=223.191	OALT=T	OID=.	OMAPALT=T	OPOS=198405250
chr2	200776536	200776536	G	T	0.5625	27	48	1	intronic	C2orf69	.	.	.	.	.	.	.	.	.	.	.	.	.	.	.	.	.	.	.	.	.	138.907	snp	FAO=27	FDP=48	FR=.	FRO=21	FSAF=12	FSAR=15	FSRF=11	FSRR=10	FWDB=0.00946003	FXX=0	LEN=1	MLLD=278.438	OALT=T	OID=.	OMAPALT=T	OPOS=200776536
chr2	201485321	201485321	C	A	0.476684	92	193	2	intronic	AOX1	.	.	.	.	.	.	.	.	.	.	.	.	.	.	.	.	.	.	.	.	.	372.737	snp	FAO=92	FDP=193	FR=.	FRO=101	FSAF=51	FSAR=41	FSRF=57	FSRR=44	FWDB=0.00406191	FXX=0	LEN=1	MLLD=156.101	OALT=A	OID=.	OMAPALT=A	OPOS=201485321
chr2	208030390	208030390	A	G	0.266667	4	15	1	UTR5	KLF7	NM_003709:c.-98T>C,NM_001270942:c.-98T>C	.	.	.	.	.	.	.	.	.	.	.	.	.	.	.	.	.	.	.	.	15.2142	snp	FAO=4	FDP=15	FR=.	FRO=11	FSAF=0	FSAR=4	FSRF=3	FSRR=8	FWDB=-0.0545808	FXX=0	LEN=1	MLLD=345.689	OALT=G	OID=.	OMAPALT=G	OPOS=208030390
chr2	210800467	210800467	A	G	0.26087	6	23	2	exonic	UNC80	.	nonsynonymous SNV	UNC80:NM_032504:exon39:c.A6010G:p.N2004D,UNC80:NM_182587:exon39:c.A5995G:p.N1999D	.	.	.	.	.	.	.	.	0.84	T	0.72	P	0	N	1	D	1.52	T	18.5424	snp	FAO=6	FDP=23	FR=.	FRO=17	FSAF=6	FSAR=0	FSRF=11	FSRR=6	FWDB=-0.0618688	FXX=0	LEN=1	MLLD=63.6412	OALT=G	OID=.	OMAPALT=G	OPOS=210800467
chr2	210858093	210858093	C	G	0.486842	37	76	2	exonic	UNC80	.	nonsynonymous SNV	UNC80:NM_182587:exon61:c.C9181G:p.Q3061E,UNC80:NM_032504:exon62:c.C9253G:p.Q3085E	.	.	.	.	.	.	.	.	0.63	T	0.001	B	.	.	1	D	1.57	T	159.356	snp	FAO=37	FDP=76	FR=.	FRO=39	FSAF=11	FSAR=26	FSRF=17	FSRR=22	FWDB=0.0373848	FXX=0	LEN=1	MLLD=292.737	OALT=G	OID=.	OMAPALT=G	OPOS=210858093
chr2	216279550	216279550	G	A	0.407407	44	108	3	exonic	FN1	.	nonsynonymous SNV	FN1:NM_054034:exon13:c.C1951T:p.P651S	.	.	.	.	.	.	.	.	0.13	T	0	B	.	.	1	N	1.51	T	153.057	snp	FAO=44	FDP=108	FR=.	FRO=64	FSAF=24	FSAR=20	FSRF=35	FSRR=29	FWDB=0.00462542	FXX=0	LEN=1	MLLD=137.6	OALT=A	OID=.	OMAPALT=A	OPOS=216279550
chr2	219857772	219857772	G	C	0.265306	39	147	3	exonic	CRYBA2	.	nonsynonymous SNV	CRYBA2:NM_057093:exon1:c.C127G:p.P43A,CRYBA2:NM_057094:exon2:c.C127G:p.P43A	.	.	.	.	.	.	.	.	0.13	T	0.004	B	0.229	N	1	N	-0.86	T	73.7219	snp	FAO=39	FDP=147	FR=.	FRO=108	FSAF=21	FSAR=18	FSRF=65	FSRR=43	FWDB=-0.0335526	FXX=0	LEN=1	MLLD=44.43	OALT=C	OID=.	OMAPALT=C	OPOS=219857772
chr2	219873701	219873701	C	A	0.5	9	18	2	ncRNA_intronic	LOC100129175	.	.	.	.	.	.	.	.	.	.	.	.	.	.	.	.	.	.	.	.	.	46.0482	snp	FAO=9	FDP=18	FR=.	FRO=9	FSAF=3	FSAR=6	FSRF=2	FSRR=7	FWDB=-0.00965387	FXX=0	LEN=1	MLLD=70.0007	OALT=A	OID=.	OMAPALT=A	OPOS=219873701
chr2	220168480	220168480	G	A	0.430493	96	223	6	exonic	PTPRN	.	synonymous SNV	PTPRN:NM_001199763:exon4:c.C354T:p.P118P,PTPRN:NM_001199764:exon4:c.C84T:p.P28P,PTPRN:NM_002846:exon4:c.C354T:p.P118P	.	.	.	.	.	.	.	.	.	.	.	.	.	.	.	.	.	.	343.554	snp	FAO=96	FDP=223	FR=.	FRO=127	FSAF=59	FSAR=37	FSRF=62	FSRR=65	FWDB=0.0215209	FXX=0	LEN=1	MLLD=279.798	OALT=A	OID=.	OMAPALT=A	OPOS=220168480
chr2	220421304	220421304	G	T	0.47541	58	122	4	exonic	OBSL1	.	nonsynonymous SNV	OBSL1:NM_001173431:exon13:c.C4208A:p.P1403H,OBSL1:NM_015311:exon13:c.C4208A:p.P1403H	.	.	.	.	.	.	.	.	0.11	T	0.999	D	.	.	1	N	3.57	T	239.008	snp	FAO=58	FDP=122	FR=.	FRO=64	FSAF=41	FSAR=17	FSRF=43	FSRR=21	FWDB=-0.00239391	FXX=0	LEN=1	MLLD=279.964	OALT=T	OID=.	OMAPALT=T	OPOS=220421304
chr2	220494118	220494118	A	-	#VALUE!	37;96	137	1;1	exonic	SLC4A3	.	frameshift deletion	SLC4A3:NM_005070:exon4:c.470delA:p.H157fs,SLC4A3:NM_201574:exon4:c.470delA:p.H157fs	.	.	ID=COSM1405726;OCCURENCE=5(large_intestine)	.	.	0.0021	.	.	.	.	.	.	.	.	.	.	.	.	1507.6	del;snp	FAO=158,0	FDP=158	FR=.,.	FRO=0	FSAF=89,0	FSAR=69,0	FSRF=0	FSRR=0	FWDB=-0.0297345,-0.0745057	FXX=0.0124992	LEN=1,1	MLLD=182.512,177.041	OALT=-,C	OID=.,.	OMAPALT=C,CC	OPOS=220494118,220494118
chr2	225244813	225244813	C	T	0.446927	80	179	1	exonic	FAM124B	.	nonsynonymous SNV	FAM124B:NM_001122779:exon2:c.G845A:p.S282N	.	.	.	.	.	.	.	.	0.51	T	0.039	B	.	.	1	N	1.42	T	302.574	snp	FAO=80	FDP=179	FR=.	FRO=99	FSAF=32	FSAR=48	FSRF=49	FSRR=50	FWDB=-0.0041677	FXX=0	LEN=1	MLLD=344.008	OALT=T	OID=.	OMAPALT=T	OPOS=225244813
chr2	225638007	225638007	G	C	0.573034	51	89	1	exonic	DOCK10	.	nonsynonymous SNV	DOCK10:NM_001290263:exon53:c.C6053G:p.T2018R,DOCK10:NM_014689:exon53:c.C6071G:p.T2024R	.	.	.	.	.	.	.	.	0.03	D	0.908	P	0	D	1	D	2.28	T	260.719	snp	FAO=51	FDP=89	FR=.	FRO=38	FSAF=21	FSAR=30	FSRF=11	FSRR=27	FWDB=-0.0375898	FXX=0	LEN=1	MLLD=66.9029	OALT=C	OID=.	OMAPALT=C	OPOS=225638007
chr2	228560801	228560801	A	-	0.709924	93	131	8	intronic	SLC19A3	.	.	.	rs11334205	.	.	0.9993	.	1	.	.	.	.	.	.	.	.	.	.	.	.	512.928	del	FAO=132	FDP=132	FR=.	FRO=0	FSAF=67	FSAR=65	FSRF=0	FSRR=0	FWDB=-0.0604904	FXX=0	LEN=1	MLLD=11.1045	OALT=-	OID=.	OMAPALT=G	OPOS=228560801
chr2	231333750	231333750	C	T	0.636364	14	22	1	intronic	SP100	.	.	.	.	.	.	.	.	.	.	.	.	.	.	.	.	.	.	.	.	.	83.5882	snp	FAO=14	FDP=22	FR=.	FRO=8	FSAF=8	FSAR=6	FSRF=8	FSRR=0	FWDB=-0.0903925	FXX=0.0434594	LEN=1	MLLD=69.0867	OALT=T	OID=.	OMAPALT=T	OPOS=231333750
chr2	233244607	233244607	G	T	0.6625	53	80	2	exonic	ALPP	.	nonsynonymous SNV	ALPP:NM_001632:exon5:c.G618T:p.Q206H	.	.	.	.	.	.	.	.	0	D	0.785	P	0.657	N	1	N	-4.11	D	321.993	snp	FAO=54	FDP=81	FR=.	FRO=27	FSAF=22	FSAR=32	FSRF=16	FSRR=11	FWDB=-0.000624757	FXX=0	LEN=1	MLLD=176.77	OALT=T	OID=.	OMAPALT=T	OPOS=233244607
chr2	234681246	234681246	T	A	0.457143	32	70	1	UTR3	UGT1A1,UGT1A10,UGT1A3,UGT1A4,UGT1A5,UGT1A6,UGT1A7,UGT1A8,UGT1A9	NM_000463:c.*41T>A;NM_019075:c.*41T>A;NM_019093:c.*41T>A;NM_007120:c.*41T>A;NM_019078:c.*41T>A;NM_205862:c.*41T>A,NM_001072:c.*41T>A;NM_019077:c.*41T>A;NM_019076:c.*41T>A;NM_021027:c.*41T>A	.	.	.	.	.	.	.	.	.	.	.	.	.	.	.	.	.	.	.	.	131.71	snp	FAO=32	FDP=70	FR=.	FRO=38	FSAF=11	FSAR=21	FSRF=23	FSRR=15	FWDB=-0.0521482	FXX=0	LEN=1	MLLD=135.383	OALT=A	OID=.	OMAPALT=A	OPOS=234681246
chr2	234878945	234878945	T	A	0.54878	90	164	2	exonic	TRPM8	.	nonsynonymous SNV	TRPM8:NM_024080:exon17:c.T2230A:p.F744I	.	.	.	.	.	.	.	.	0.16	T	0.999	D	0	D	1	D	0.04	T	427.706	snp	FAO=90	FDP=164	FR=.	FRO=74	FSAF=42	FSAR=48	FSRF=40	FSRR=34	FWDB=0.026586	FXX=0	LEN=1	MLLD=70.6451	OALT=A	OID=.	OMAPALT=A	OPOS=234878945
chr2	237029013	237029013	C	T	0.261905	11	42	1	exonic	AGAP1	.	synonymous SNV	AGAP1:NM_014914:exon16:c.C2133T:p.C711C,AGAP1:NM_001037131:exon17:c.C2292T:p.C764C	rs374478246	.	.	0.0001	.	0.0001	.	.	.	.	.	.	.	.	1	D	.	.	27.257	snp	FAO=11	FDP=42	FR=.	FRO=31	FSAF=3	FSAR=8	FSRF=11	FSRR=20	FWDB=0.0147487	FXX=0	LEN=1	MLLD=59.1419	OALT=T	OID=.	OMAPALT=T	OPOS=237029013
chr2	238244864	238244866	GCA	-	0.391892	29	74	1	exonic	COL6A3	.	nonframeshift deletion	COL6A3:NM_057166:exon37:c.7056_7058del:p.2352_2353del,COL6A3:NM_057167:exon39:c.8259_8261del:p.2753_2754del,COL6A3:NM_004369:exon40:c.8877_8879del:p.2959_2960del	rs35879189	CLINSIG=non-pathogenic;CLNDBN=not_specified;CLNREVSTAT=criteria_provided\x2c_single_submitter;CLNACC=RCV000081017.3;CLNDSDB=MedGen;CLNDSDBID=CN169374	.	0.1186	.	0.12	.	.	.	.	.	.	.	.	.	.	.	.	94.482	del	FAO=44	FDP=73	FR=.	FRO=29	FSAF=22	FSAR=22	FSRF=23	FSRR=6	FWDB=-0.00710087	FXX=0.0394685	LEN=3	MLLD=313.299	OALT=-	OID=.	OMAPALT=T	OPOS=238244864
chr2	240969155	240969155	G	T	0.457413	145	317	2	exonic	OR6B2	.	nonsynonymous SNV	OR6B2:NM_001005853:exon1:c.C692A:p.A231D	.	.	.	.	.	.	.	.	0	D	0.985	D	0.011	N	1	N	8.56	T	552.605	snp	FAO=145	FDP=317	FR=.	FRO=172	FSAF=74	FSAR=71	FSRF=92	FSRR=80	FWDB=0.0186612	FXX=0	LEN=1	MLLD=59.1152	OALT=T	OID=.	OMAPALT=T	OPOS=240969155
chr2	240982271	240982271	G	A	0.818182	9	11	1	exonic	PRR21	.	synonymous SNV	PRR21:NM_001080835:exon1:c.C129T:p.H43H	rs76841013	.	.	.	.	0.42	.	.	.	.	.	.	.	.	.	.	.	.	70.7554	snp	FAO=9	FDP=11	FR=.	FRO=2	FSAF=9	FSAR=0	FSRF=1	FSRR=1	FWDB=0.0546864	FXX=0	LEN=1	MLLD=75.1674	OALT=A	OID=.	OMAPALT=A	OPOS=240982271
chr3	433455	433455	T	A	0.322404	59	183	1	exonic	CHL1	.	synonymous SNV	CHL1:NM_001253388:exon21:c.T2889A:p.T963T,CHL1:NM_001253387:exon22:c.T2841A:p.T947T,CHL1:NM_006614:exon23:c.T2889A:p.T963T	.	.	.	.	.	.	.	.	.	.	.	.	.	.	1	D	.	.	146.354	snp	FAO=59	FDP=183	FR=.	FRO=124	FSAF=33	FSAR=26	FSRF=54	FSRR=70	FWDB=0.0237748	FXX=0	LEN=1	MLLD=106.699	OALT=A	OID=.	OMAPALT=A	OPOS=433455
chr3	433457	433457	G	T	0.31694	58	183	2	exonic	CHL1	.	nonsynonymous SNV	CHL1:NM_001253388:exon21:c.G2891T:p.G964V,CHL1:NM_001253387:exon22:c.G2843T:p.G948V,CHL1:NM_006614:exon23:c.G2891T:p.G964V	.	.	.	.	.	.	.	.	0	D	1	D	0	D	1	D	0.13	T	141.552	snp	FAO=58	FDP=182	FR=.	FRO=124	FSAF=33	FSAR=25	FSRF=54	FSRR=70	FWDB=0.0179945	FXX=0.00546418	LEN=1	MLLD=245.144	OALT=T	OID=.	OMAPALT=T	OPOS=433457
chr3	9958945	9958945	C	T	0.156951	35	223	6	UTR5	IL17RC	NM_001203263:c.-55C>T,NM_001203264:c.-55C>T,NM_153460:c.-55C>T,NM_032732:c.-55C>T,NM_001203265:c.-55C>T,NM_153461:c.-55C>T	.	.	.	.	.	.	.	.	.	.	.	.	.	.	.	.	.	.	.	.	20.5367	snp	FAO=35	FDP=222	FR=.	FRO=187	FSAF=3	FSAR=32	FSRF=133	FSRR=54	FWDB=0.0206542	FXX=0.0044841	LEN=1	MLLD=46.8379	OALT=T	OID=.	OMAPALT=T	OPOS=9958945
chr3	9962642	9962642	C	T	0.1875	24	128	3	exonic	IL17RC	.	nonsynonymous SNV	IL17RC:NM_001203263:exon7:c.C611T:p.P204L,IL17RC:NM_001203264:exon7:c.C611T:p.P204L,IL17RC:NM_153460:exon7:c.C611T:p.P204L,IL17RC:NM_153461:exon7:c.C824T:p.P275L	rs369736579	.	ID=COSM1692351;OCCURENCE=2(skin)	0.0001	.	0.0001	.	.	0.44	T	0.585	P	0.038	N	1	D	2.54	T	26.3013	snp	FAO=24	FDP=126	FR=.	FRO=102	FSAF=14	FSAR=10	FSRF=71	FSRR=31	FWDB=0.0188167	FXX=0.0156238	LEN=1	MLLD=260.281	OALT=T	OID=.	OMAPALT=T	OPOS=9962642
chr3	10070325	10070325	A	T	0.342466	25	73	1	UTR5	FANCD2	NM_033084:c.-17A>T,NM_001018115:c.-17A>T	.	.	.	.	.	.	.	.	.	.	.	.	.	.	.	.	.	.	.	.	74.0222	snp	FAO=25	FDP=73	FR=.	FRO=48	FSAF=15	FSAR=10	FSRF=31	FSRR=17	FWDB=0.0147683	FXX=0	LEN=1	MLLD=67.0424	OALT=T	OID=.	OMAPALT=T	OPOS=10070325
chr3	10382096	10382096	G	T	0.378016	141	373	3	intronic	ATP2B2	.	.	.	.	.	.	.	.	.	.	.	.	.	.	.	.	.	.	.	.	.	419.209	snp	FAO=141	FDP=373	FR=.	FRO=232	FSAF=58	FSAR=83	FSRF=108	FSRR=124	FWDB=-0.0199738	FXX=0.00267373	LEN=1	MLLD=83.9318	OALT=T	OID=.	OMAPALT=T	OPOS=10382096
chr3	12544951	12544951	G	A	0.298429	57	191	5	exonic	TSEN2	.	nonsynonymous SNV	TSEN2:NM_001145392:exon5:c.G499A:p.G167R,TSEN2:NM_001145393:exon5:c.G499A:p.G167R,TSEN2:NM_001145394:exon5:c.G499A:p.G167R,TSEN2:NM_001145395:exon5:c.G499A:p.G167R,TSEN2:NM_025265:exon5:c.G499A:p.G167R	.	.	.	.	.	.	.	.	0.52	T	0.007	B	0.102	N	1	N	0.63	T	125.997	snp	FAO=57	FDP=191	FR=.	FRO=134	FSAF=44	FSAR=13	FSRF=100	FSRR=34	FWDB=0.0142065	FXX=0	LEN=1	MLLD=260.142	OALT=A	OID=.	OMAPALT=A	OPOS=12544951
chr3	12942851	12942851	C	-	#VALUE!	56;8	71	2;2	splicing	IQSEC1	NM_001134382:exon15:c.2976+1G>-,NM_001134382:exon15:c.2977-1G>-	.	.	rs397988742	.	ID=COSM1593325;OCCURENCE=1(upper_aerodigestive_tract),1(endometrium)	0.9986	.	1	.	.	.	.	.	.	.	.	.	.	.	.	611	del;snp	FAO=62,7	FDP=69	FR=.,.	FRO=0	FSAF=36,5	FSAR=26,2	FSRF=0	FSRR=0	FWDB=0.0249107,0.0186458	FXX=0.028165	LEN=1,1	MLLD=22.3912,10.8658	OALT=-,G	OID=.,.	OMAPALT=G,GG	OPOS=12942851,12942851
chr3	13407597	13407597	G	A	0.321739	37	115	1	intronic	NUP210	.	.	.	.	.	.	.	.	0.0002	.	.	.	.	.	.	.	.	.	.	.	.	116.031	snp	FAO=41	FDP=118	FR=.	FRO=77	FSAF=8	FSAR=33	FSRF=38	FSRR=39	FWDB=0.0258621	FXX=0	LEN=1	MLLD=287.726	OALT=A	OID=.	OMAPALT=A	OPOS=13407597
chr3	13417087	13417087	T	G	0.4	90	225	3	exonic	NUP210	.	nonsynonymous SNV	NUP210:NM_024923:exon11:c.A1348C:p.I450L	.	.	.	.	.	.	.	.	0.01	D	0.994	D	0	D	1	D	3.48	T	290.774	snp	FAO=90	FDP=227	FR=.	FRO=137	FSAF=35	FSAR=55	FSRF=62	FSRR=75	FWDB=-0.0228019	FXX=0.00438577	LEN=1	MLLD=85.0776	OALT=G	OID=.	OMAPALT=G	OPOS=13417087
chr3	13545864	13545864	G	A	0.328889	74	225	2	intronic	HDAC11	.	.	.	.	.	.	.	.	.	.	.	.	.	.	.	.	.	.	.	.	.	186.875	snp	FAO=74	FDP=224	FR=.	FRO=150	FSAF=31	FSAR=43	FSRF=75	FSRR=75	FWDB=-0.0204471	FXX=0.00444425	LEN=1	MLLD=292.323	OALT=A	OID=.	OMAPALT=A	OPOS=13545864
chr3	14554370	14554370	G	A	0.279503	45	161	5	intronic	GRIP2	.	.	.	.	.	.	.	.	.	.	.	.	.	.	.	.	.	.	.	.	.	91.6822	snp	FAO=45	FDP=161	FR=.	FRO=116	FSAF=21	FSAR=24	FSRF=51	FSRR=65	FWDB=0.0071561	FXX=0	LEN=1	MLLD=308.41	OALT=A	OID=.	OMAPALT=A	OPOS=14554370
chr3	23929109	23929109	G	T	0.145985	40	274	3	exonic	UBE2E1	.	synonymous SNV	UBE2E1:NM_001202476:exon3:c.G156T:p.G52G,UBE2E1:NM_182666:exon3:c.G204T:p.G68G,UBE2E1:NM_003341:exon4:c.G255T:p.G85G	.	.	.	.	.	.	.	.	.	.	.	.	.	.	.	.	.	.	16.6709	snp	FAO=40	FDP=274	FR=.	FRO=234	FSAF=18	FSAR=22	FSRF=142	FSRR=92	FWDB=-0.00791861	FXX=0	LEN=1	MLLD=398.881	OALT=T	OID=.	OMAPALT=T	OPOS=23929109
chr3	32933365	32933365	-	CT	#VALUE!	22;71	124	1;1	UTR3	TRIM71	NM_001039111:c.*62_*63insCT	.	.	.	.	.	.	.	0.29	.	.	.	.	.	.	.	.	.	.	.	.	72.2444	ins;ins	FAO=9,103	FDP=122	FR=.,.	FRO=10	FSAF=8,16	FSAR=1,87	FSRF=7	FSRR=3	FWDB=0.0467827,0.0505831	FXX=0.0468713	LEN=1,2	MLLD=44.1315,30.0779	OALT=C,CT	OID=.,.	OMAPALT=TC,TCT	OPOS=32933366,32933366
chr3	32995349	32995349	C	A	0.180905	36	199	2	exonic	CCR4	.	synonymous SNV	CCR4:NM_005508:exon2:c.C435A:p.S145S	.	.	.	.	.	.	.	.	.	.	.	.	.	.	.	.	.	.	31.1741	snp	FAO=36	FDP=198	FR=.	FRO=162	FSAF=15	FSAR=21	FSRF=75	FSRR=87	FWDB=-0.057724	FXX=0.00502487	LEN=1	MLLD=90.968	OALT=A	OID=.	OMAPALT=A	OPOS=32995349
chr3	33138544	33138544	A	G	1	5	5	2	exonic	GLB1	.	synonymous SNV	GLB1:NM_000404:exon1:c.T34C:p.L12L,GLB1:NM_001135602:exon1:c.T34C:p.L12L	rs7614776	.	.	0.8855	.	1	.	.	.	.	.	.	.	.	.	.	.	.	38.3456	snp	FAO=5	FDP=5	FR=.	FRO=0	FSAF=3	FSAR=2	FSRF=0	FSRR=0	FWDB=-0.0473945	FXX=0	LEN=1	MLLD=240.795	OALT=G	OID=.	OMAPALT=G	OPOS=33138544
chr3	33138549	33138549	G	A	1	5	5	3	exonic	GLB1	.	nonsynonymous SNV	GLB1:NM_000404:exon1:c.C29T:p.P10L,GLB1:NM_001135602:exon1:c.C29T:p.P10L	rs7637099	.	.	0.6236	.	0.65	.	.	0.65	T	0	B	0.04	N	1	P	-4.21	D	38.3299	snp	FAO=5	FDP=5	FR=.	FRO=0	FSAF=3	FSAR=2	FSRF=0	FSRR=0	FWDB=0.0467242	FXX=0	LEN=1	MLLD=46.2101	OALT=A	OID=.	OMAPALT=A	OPOS=33138549
chr3	37038111	37038111	T	A	0.275194	71	258	3	exonic	MLH1	.	nonsynonymous SNV	MLH1:NM_000249:exon2:c.T118A:p.L40I,MLH1:NM_001258271:exon2:c.T118A:p.L40I	.	.	.	.	.	.	.	.	0.39	T	0.998	D	0	D	1	D	-3.56	D	134.86	snp	FAO=71	FDP=257	FR=.	FRO=186	FSAF=32	FSAR=39	FSRF=102	FSRR=84	FWDB=-0.0228862	FXX=0.00387582	LEN=1	MLLD=296.29	OALT=A	OID=.	OMAPALT=A	OPOS=37038111
chr3	37038113	37038113	A	T	0.285156	73	256	1	exonic;splicing	MLH1;MLH1	.	nonsynonymous SNV	MLH1:NM_000249:exon2:c.A120T:p.L40F,MLH1:NM_001258271:exon2:c.A120T:p.L40F	.	.	.	.	.	.	.	.	0	D	1	D	0	D	1	D	-3.72	D	146.03	snp	FAO=73	FDP=256	FR=.	FRO=183	FSAF=33	FSAR=40	FSRF=100	FSRR=83	FWDB=0.00197884	FXX=0	LEN=1	MLLD=263.144	OALT=T	OID=.	OMAPALT=T	OPOS=37038113
chr3	38770028	38770028	C	A	0.326772	83	254	1	intronic	SCN10A	.	.	.	.	.	.	.	.	.	.	.	.	.	.	.	.	.	.	.	.	.	204.62	snp	FAO=83	FDP=254	FR=.	FRO=171	FSAF=52	FSAR=31	FSRF=87	FSRR=84	FWDB=0.0448717	FXX=0	LEN=1	MLLD=80.4581	OALT=A	OID=.	OMAPALT=A	OPOS=38770028
chr3	43344697	43344698	TG	GT	0.326667	49	150	1	exonic	SNRK	.	nonframeshift substitution	SNRK:NM_001100594:exon2:c.2_3GT,SNRK:NM_017719:exon3:c.2_3GT	.	.	.	.	.	.	.	.	.	.	.	.	.	.	.	.	.	.	126.105	mnp	FAO=49	FDP=150	FR=.	FRO=101	FSAF=15	FSAR=34	FSRF=41	FSRR=60	FWDB=0.0429072	FXX=0	LEN=2	MLLD=58.5602	OALT=GT	OID=.	OMAPALT=GT	OPOS=43344697
chr3	44612412	44612412	G	T	0.294872	69	234	1	exonic	ZKSCAN7	.	stopgain	ZKSCAN7:NM_001288590:exon6:c.G1810T:p.E604X,ZKSCAN7:NM_018651:exon6:c.G1810T:p.E604X	.	.	.	.	.	.	.	.	0.01	D	.	.	0.005	N	1	D	.	.	141.654	snp	FAO=65	FDP=218	FR=.	FRO=153	FSAF=26	FSAR=39	FSRF=68	FSRR=85	FWDB=-0.0221108	FXX=0.0683732	LEN=1	MLLD=80.5808	OALT=T	OID=.	OMAPALT=T	OPOS=44612412
chr3	46008363	46008363	C	T	0.265306	52	196	3	exonic	FYCO1	.	synonymous SNV	FYCO1:NM_024513:exon8:c.G2463A:p.R821R	.	.	.	.	.	.	.	.	.	.	.	.	.	.	.	.	.	.	94.9142	snp	FAO=52	FDP=196	FR=.	FRO=144	FSAF=33	FSAR=19	FSRF=80	FSRR=64	FWDB=0.0108952	FXX=0	LEN=1	MLLD=125.624	OALT=T	OID=.	OMAPALT=T	OPOS=46008363
chr3	48451427	48451427	G	T	0.410714	23	56	2	exonic	PLXNB1	.	nonsynonymous SNV	PLXNB1:NM_001130082:exon32:c.C5665A:p.P1889T,PLXNB1:NM_002673:exon32:c.C5665A:p.P1889T	.	.	.	.	.	.	.	.	0.05	D	0.996	D	0	D	1	D	2.64	T	85.1798	snp	FAO=23	FDP=56	FR=.	FRO=33	FSAF=15	FSAR=8	FSRF=10	FSRR=23	FWDB=0.011729	FXX=0	LEN=1	MLLD=300.756	OALT=T	OID=.	OMAPALT=T	OPOS=48451427
chr3	48607697	48607697	G	A	0.309322	73	236	1	intronic	COL7A1	.	.	.	.	.	.	.	.	.	.	.	.	.	.	.	.	.	.	.	.	.	166.796	snp	FAO=73	FDP=236	FR=.	FRO=163	FSAF=53	FSAR=20	FSRF=103	FSRR=60	FWDB=-0.00161513	FXX=0	LEN=1	MLLD=200.692	OALT=A	OID=.	OMAPALT=A	OPOS=48607697
chr3	48667218	48667218	A	G	0.335165	61	182	2	intronic	SLC26A6	.	.	.	.	.	.	.	.	.	.	.	.	.	.	.	.	.	.	.	.	.	159.973	snp	FAO=61	FDP=182	FR=.	FRO=121	FSAF=39	FSAR=22	FSRF=44	FSRR=77	FWDB=-0.00133083	FXX=0	LEN=1	MLLD=63.5244	OALT=G	OID=.	OMAPALT=G	OPOS=48667218
chr3	48732648	48732648	A	G	0.420168	100	238	1	exonic	IP6K2	.	nonsynonymous SNV	IP6K2:NM_001005909:exon2:c.T77C:p.V26A,IP6K2:NM_001005910:exon2:c.T77C:p.V26A,IP6K2:NM_001005911:exon2:c.T77C:p.V26A,IP6K2:NM_001146178:exon2:c.T77C:p.V26A,IP6K2:NM_001146179:exon2:c.T77C:p.V26A,IP6K2:NM_016291:exon2:c.T77C:p.V26A,IP6K2:NM_001190316:exon3:c.T242C:p.V81A,IP6K2:NM_001190317:exon3:c.T251C:p.V84A	.	.	.	.	.	.	.	.	0	D	0.997	D	0	D	1	D	-0.69	T	353.066	snp	FAO=101	FDP=239	FR=.	FRO=138	FSAF=59	FSAR=42	FSRF=79	FSRR=59	FWDB=-0.00705621	FXX=0	LEN=1	MLLD=179.747	OALT=G	OID=.	OMAPALT=G	OPOS=48732648
chr3	49054106	49054106	C	A	0.291667	42	144	2	exonic	DALRD3	.	nonsynonymous SNV	DALRD3:NM_001009996:exon7:c.G1002T:p.E334D,DALRD3:NM_001276405:exon7:c.G1002T:p.E334D,DALRD3:NM_018114:exon7:c.G501T:p.E167D	.	.	.	.	.	.	.	.	0.29	T	0.006	B	0.901	N	1	N	0.94	T	95.0402	snp	FAO=43	FDP=145	FR=.	FRO=102	FSAF=20	FSAR=23	FSRF=60	FSRR=42	FWDB=0.0028911	FXX=0	LEN=1	MLLD=53.892	OALT=A	OID=.	OMAPALT=A	OPOS=49054106
chr3	49141076	49141076	C	T	0.325472	69	212	4	exonic	QARS	.	nonsynonymous SNV	QARS:NM_001272073:exon4:c.G406A:p.G136R,QARS:NM_005051:exon4:c.G439A:p.G147R	.	.	.	.	.	.	.	.	0	D	1	D	0	D	1	D	1.75	T	177.777	snp	FAO=70	FDP=212	FR=.	FRO=142	FSAF=34	FSAR=36	FSRF=71	FSRR=71	FWDB=-0.0147797	FXX=0	LEN=1	MLLD=236.51	OALT=T	OID=.	OMAPALT=T	OPOS=49141076
chr3	49457700	49457700	G	A	0.29918	146	488	2	exonic	AMT	.	nonsynonymous SNV	AMT:NM_001164711:exon3:c.C247T:p.H83Y,AMT:NM_000481:exon4:c.C415T:p.H139Y,AMT:NM_001164712:exon4:c.C415T:p.H139Y	.	.	.	.	.	.	.	.	0.32	T	0	B	0.003	N	1	N	-0.93	T	281.784	snp	FAO=125	FDP=400	FR=.	FRO=275	FSAF=71	FSAR=54	FSRF=148	FSRR=127	FWDB=0.00273336	FXX=0	LEN=1	MLLD=248.689	OALT=A	OID=.	OMAPALT=A	OPOS=49457700
chr3	50380676	50380676	C	A	0.335616	49	146	2	intronic	ZMYND10	.	.	.	.	.	.	.	.	.	.	.	.	.	.	.	.	.	.	.	.	.	128.426	snp	FAO=50	FDP=153	FR=.	FRO=103	FSAF=11	FSAR=39	FSRF=19	FSRR=84	FWDB=-0.0164176	FXX=0	LEN=1	MLLD=61.3175	OALT=A	OID=.	OMAPALT=A	OPOS=50380676
chr3	52326559	52326559	C	T	0.329268	54	164	1	exonic	GLYCTK	.	nonsynonymous SNV	GLYCTK:NM_145262:exon5:c.C989T:p.A330V	.	.	.	.	.	.	.	.	0.42	T	0.673	P	0	D	1	D	0.58	T	138.973	snp	FAO=54	FDP=164	FR=.	FRO=110	FSAF=29	FSAR=25	FSRF=60	FSRR=50	FWDB=0.0405713	FXX=0	LEN=1	MLLD=148.726	OALT=T	OID=.	OMAPALT=T	OPOS=52326559
chr3	52392037	52392037	G	A	0.324713	113	348	4	intronic	DNAH1	.	.	.	.	.	.	.	.	.	.	.	.	.	.	.	.	.	.	.	.	.	271.623	snp	FAO=113	FDP=348	FR=.	FRO=235	FSAF=63	FSAR=50	FSRF=122	FSRR=113	FWDB=-0.00383998	FXX=0	LEN=1	MLLD=234.406	OALT=A	OID=.	OMAPALT=A	OPOS=52392037
chr3	52456266	52456266	G	T	0.342342	76	222	4	exonic	PHF7	.	nonsynonymous SNV	PHF7:NM_016483:exon9:c.G709T:p.A237S	.	.	.	.	.	.	.	.	0.12	T	0.999	D	0	D	1	D	2.54	T	202.799	snp	FAO=76	FDP=222	FR=.	FRO=146	FSAF=24	FSAR=52	FSRF=55	FSRR=91	FWDB=0.0186645	FXX=0	LEN=1	MLLD=289.086	OALT=T	OID=.	OMAPALT=T	OPOS=52456266
chr3	52840489	52840489	A	G	0.171875	44	256	1	intronic	ITIH3	.	.	.	.	.	.	.	.	.	.	.	.	.	.	.	.	.	.	.	.	.	35.5218	snp	FAO=46	FDP=258	FR=.	FRO=212	FSAF=16	FSAR=30	FSRF=92	FSRR=120	FWDB=0.0186433	FXX=0.00386085	LEN=1	MLLD=64.9005	OALT=G	OID=.	OMAPALT=G	OPOS=52840489
chr3	52848174	52848174	A	G	0.337121	89	264	2	intronic	ITIH4	.	.	.	.	.	.	.	.	.	.	.	.	.	.	.	.	.	.	.	.	.	229.197	snp	FAO=89	FDP=264	FR=.	FRO=175	FSAF=53	FSAR=36	FSRF=87	FSRR=88	FWDB=0.021083	FXX=0	LEN=1	MLLD=68.0973	OALT=G	OID=.	OMAPALT=G	OPOS=52848174
chr3	53766081	53766081	G	A	0.2827	67	237	2	exonic	CACNA1D	.	synonymous SNV	CACNA1D:NM_001128839:exon18:c.G2445A:p.K815K,CACNA1D:NM_001128840:exon18:c.G2445A:p.K815K,CACNA1D:NM_000720:exon19:c.G2505A:p.K835K	.	.	.	.	.	.	.	.	.	.	.	.	.	.	.	.	.	.	136.646	snp	FAO=66	FDP=228	FR=.	FRO=162	FSAF=34	FSAR=32	FSRF=64	FSRR=98	FWDB=0.0578027	FXX=0.0379731	LEN=1	MLLD=63.9932	OALT=A	OID=.	OMAPALT=A	OPOS=53766081
chr3	53813998	53813998	A	G	0.227273	25	110	1	intronic	CACNA1D	.	.	.	.	.	.	.	.	.	.	.	.	.	.	.	.	.	.	.	.	.	39.0795	snp	FAO=25	FDP=110	FR=.	FRO=85	FSAF=18	FSAR=7	FSRF=47	FSRR=38	FWDB=-0.00627131	FXX=0	LEN=1	MLLD=81.7566	OALT=G	OID=.	OMAPALT=G	OPOS=53813998
chr3	56597877	56597877	T	A	0.320388	33	103	5	exonic	CCDC66	.	nonsynonymous SNV	CCDC66:NM_001012506:exon4:c.T166A:p.S56T,CCDC66:NM_001141947:exon4:c.T268A:p.S90T	.	.	.	.	.	.	.	.	0.48	T	0.552	P	.	.	1	N	4.25	T	90.7019	snp	FAO=34	FDP=104	FR=.	FRO=70	FSAF=24	FSAR=10	FSRF=48	FSRR=22	FWDB=-0.0153374	FXX=0	LEN=1	MLLD=135.844	OALT=A	OID=.	OMAPALT=A	OPOS=56597877
chr3	56807799	56807799	G	A	0.414634	34	82	1	exonic	ARHGEF3	.	synonymous SNV	ARHGEF3:NM_001128616:exon2:c.C160T:p.L54L,ARHGEF3:NM_019555:exon2:c.C142T:p.L48L,ARHGEF3:NM_001289698:exon3:c.C160T:p.L54L,ARHGEF3:NM_001128615:exon5:c.C238T:p.L80L	.	.	.	.	.	.	.	.	.	.	.	.	.	.	.	.	.	.	103.781	snp	FAO=28	FDP=68	FR=.	FRO=40	FSAF=7	FSAR=21	FSRF=21	FSRR=19	FWDB=0.0758146	FXX=0.170711	LEN=1	MLLD=123.887	OALT=A	OID=.	OMAPALT=A	OPOS=56807799
chr3	57135238	57135238	G	T	0.160221	29	181	2	exonic	IL17RD	.	nonsynonymous SNV	IL17RD:NM_017563:exon11:c.C1133A:p.A378D	.	.	.	.	.	.	.	.	0	D	0.999	D	0	D	1	D	0.83	T	18.8973	snp	FAO=29	FDP=181	FR=.	FRO=152	FSAF=14	FSAR=15	FSRF=73	FSRR=79	FWDB=-0.00711632	FXX=0	LEN=1	MLLD=68.6112	OALT=T	OID=.	OMAPALT=T	OPOS=57135238
chr3	58097631	58097631	T	C	0.160976	33	205	1	intronic	FLNB	.	.	.	.	.	.	.	.	.	.	.	.	.	.	.	.	.	.	.	.	.	51.5937	snp	FAO=48	FDP=217	FR=.	FRO=169	FSAF=19	FSAR=29	FSRF=85	FSRR=84	FWDB=0.0685461	FXX=0.0482435	LEN=1	MLLD=183.68	OALT=C	OID=.	OMAPALT=C	OPOS=58097631
chr3	67048765	67048765	G	A	0.240741	26	108	4	UTR5	KBTBD8	NM_032505:c.-15G>A	.	.	.	.	.	.	.	.	.	.	.	.	.	.	.	.	.	.	.	.	44.1377	snp	FAO=26	FDP=108	FR=.	FRO=82	FSAF=11	FSAR=15	FSRF=41	FSRR=41	FWDB=-0.0246077	FXX=0	LEN=1	MLLD=213.507	OALT=A	OID=.	OMAPALT=A	OPOS=67048765
chr3	69110923	69110923	A	G	0.371429	65	175	2	intronic	UBA3	.	.	.	.	.	.	.	.	.	.	.	.	.	.	.	.	.	.	.	.	.	195.272	snp	FAO=65	FDP=175	FR=.	FRO=110	FSAF=44	FSAR=21	FSRF=60	FSRR=50	FWDB=0.0336846	FXX=0	LEN=1	MLLD=64.8734	OALT=G	OID=.	OMAPALT=G	OPOS=69110923
chr3	74411168	74411169	TC	AT	0.324	81	250	2	exonic	CNTN3	.	nonframeshift substitution	CNTN3:NM_020872:exon10:c.1236_1237AT	.	.	.	.	.	.	.	.	.	.	.	.	.	.	.	.	.	.	205.504	mnp	FAO=81	FDP=244	FR=.	FRO=163	FSAF=43	FSAR=38	FSRF=74	FSRR=89	FWDB=-0.0175284	FXX=0.023999	LEN=2	MLLD=129.685	OALT=AT	OID=.	OMAPALT=AT	OPOS=74411168
chr3	78688864	78688864	T	A	0.358491	57	159	1	intronic	ROBO1	.	.	.	.	.	.	.	.	.	.	.	.	.	.	.	.	.	.	.	.	.	193.879	snp	FAO=62	FDP=163	FR=.	FRO=101	FSAF=33	FSAR=29	FSRF=55	FSRR=46	FWDB=0.0273757	FXX=0	LEN=1	MLLD=303.074	OALT=A	OID=.	OMAPALT=A	OPOS=78688864
chr3	88199185	88199185	-	C	0.662921	59	89	7	UTR5	C3orf38	NM_173824:c.-18_-17insC	.	.	rs11374933	.	.	0.8458	.	0.91	.	.	.	.	.	.	.	.	.	.	.	.	251.977	ins	FAO=86	FDP=87	FR=.	FRO=1	FSAF=45	FSAR=41	FSRF=1	FSRR=0	FWDB=0.0712136	FXX=0	LEN=1	MLLD=9.47838	OALT=C	OID=.	OMAPALT=TC	OPOS=88199186
chr3	102176683	102176683	C	A	0.336134	40	119	2	exonic	ZPLD1	.	nonsynonymous SNV	ZPLD1:NM_175056:exon5:c.C616A:p.L206M	.	.	.	.	.	.	.	.	1	T	0.952	P	0	D	1	D	-1.69	D	109.173	snp	FAO=40	FDP=119	FR=.	FRO=79	FSAF=18	FSAR=22	FSRF=33	FSRR=46	FWDB=-0.0290713	FXX=0	LEN=1	MLLD=102.864	OALT=A	OID=.	OMAPALT=A	OPOS=102176683
chr3	109049721	109049721	-	AAGGTT	#VALUE!	84;28	121	2;2	intronic	DPPA4	.	.	.	.	.	.	.	.	.	.	.	.	.	.	.	.	.	.	.	.	.	587.413	ins;ins	FAO=0,114	FDP=121	FR=.,.	FRO=7	FSAF=0,31	FSAR=0,83	FSRF=3	FSRR=4	FWDB=-0.116548,-0.043547	FXX=0	LEN=7,6	MLLD=261.365,275.962	OALT=AAGGGTT,AAGGTT	OID=.,.	OMAPALT=TAAGGGTT,TAAGGTT	OPOS=109049722,109049722
chr3	111312899	111312899	C	T	0.339662	161	474	3	exonic	ZBED2	.	synonymous SNV	ZBED2:NM_024508:exon2:c.G150A:p.K50K	.	.	.	.	.	0.0001	.	.	.	.	.	.	.	.	.	.	.	.	311.326	snp	FAO=130	FDP=400	FR=.	FRO=270	FSAF=68	FSAR=62	FSRF=127	FSRR=143	FWDB=0.0180594	FXX=0	LEN=1	MLLD=56.7344	OALT=T	OID=.	OMAPALT=T	OPOS=111312899
chr3	113890774	113890774	A	T	0.35514	38	107	1	exonic	DRD3	.	synonymous SNV	DRD3:NM_000796:exon2:c.T66A:p.G22G,DRD3:NM_033663:exon2:c.T66A:p.G22G,DRD3:NM_001282563:exon3:c.T66A:p.G22G,DRD3:NM_001290809:exon3:c.T66A:p.G22G	.	.	.	.	.	.	.	.	.	.	.	.	.	.	.	.	.	.	112.212	snp	FAO=38	FDP=107	FR=.	FRO=69	FSAF=20	FSAR=18	FSRF=45	FSRR=24	FWDB=0.0159131	FXX=0.0092584	LEN=1	MLLD=70.7672	OALT=T	OID=.	OMAPALT=T	OPOS=113890774
chr3	118864912	118864912	G	A	1	7	7	1	upstream	C3orf30,IGSF11	.	.	.	rs10049288	.	.	.	.	0.28	.	.	.	.	.	.	.	.	.	.	.	.	61.4032	snp	FAO=7	FDP=7	FR=.	FRO=0	FSAF=5	FSAR=2	FSRF=0	FSRR=0	FWDB=0.00153239	FXX=0	LEN=1	MLLD=242.005	OALT=A	OID=.	OMAPALT=A	OPOS=118864912
chr3	119962589	119962589	G	C	0.322835	82	254	1	exonic	GPR156	.	stopgain	GPR156:NM_001168271:exon2:c.C131G:p.S44X,GPR156:NM_153002:exon2:c.C131G:p.S44X	.	.	.	.	.	.	.	.	.	.	.	.	0.048	N	1	A	.	.	198.865	snp	FAO=82	FDP=254	FR=.	FRO=172	FSAF=44	FSAR=38	FSRF=98	FSRR=74	FWDB=0.0176973	FXX=0	LEN=1	MLLD=116.542	OALT=C	OID=.	OMAPALT=C	OPOS=119962589
chr3	123019193	123019194	GG	TT	0.42029	29	69	3	intronic	ADCY5	.	.	.	.	.	.	.	.	.	.	.	.	.	.	.	.	.	.	.	.	.	119.361	mnp	FAO=30	FDP=68	FR=.	FRO=38	FSAF=14	FSAR=16	FSRF=17	FSRR=21	FWDB=-0.00472282	FXX=0.0285673	LEN=2	MLLD=128.926	OALT=TT	OID=.	OMAPALT=TT	OPOS=123019193
chr3	123036869	123036869	G	A	0.371608	178	479	4	exonic	ADCY5	.	synonymous SNV	ADCY5:NM_001199642:exon11:c.C1302T:p.P434P,ADCY5:NM_183357:exon11:c.C2352T:p.P784P	.	.	.	.	.	0.0001	.	.	.	.	.	.	.	.	.	.	.	.	441.46	snp	FAO=150	FDP=400	FR=.	FRO=250	FSAF=73	FSAR=77	FSRF=124	FSRR=126	FWDB=-0.00569423	FXX=0	LEN=1	MLLD=275.069	OALT=A	OID=.	OMAPALT=A	OPOS=123036869
chr3	123680128	123680128	G	A	0.207547	11	53	1	exonic	CCDC14	.	nonsynonymous SNV	CCDC14:NM_022757:exon1:c.C37T:p.R13W	rs529434501	.	.	.	.	0.0008	.	.	.	.	1	D	.	.	1	D	0.12	T	19.0583	snp	FAO=11	FDP=53	FR=.	FRO=42	FSAF=2	FSAR=9	FSRF=24	FSRR=18	FWDB=0.00614	FXX=0	LEN=1	MLLD=65.8418	OALT=A	OID=.	OMAPALT=A	OPOS=123680128
chr3	124738399	124738399	T	G	0.412451	106	257	4	exonic	HEG1	.	nonsynonymous SNV	HEG1:NM_020733:exon5:c.A1295C:p.N432T	.	.	.	.	.	.	.	.	0.09	T	0.386	B	.	.	1	N	0.92	T	356.292	snp	FAO=106	FDP=258	FR=.	FRO=152	FSAF=59	FSAR=47	FSRF=75	FSRR=77	FWDB=-0.0457678	FXX=0.00386085	LEN=1	MLLD=205.051	OALT=G	OID=.	OMAPALT=G	OPOS=124738399
chr3	126137900	126137900	C	T	0.5	3	6	5	intronic	CCDC37	.	.	.	.	.	.	.	.	.	.	.	.	.	.	.	.	.	.	.	.	.	16.0775	snp	FAO=3	FDP=6	FR=.	FRO=3	FSAF=3	FSAR=0	FSRF=1	FSRR=2	FWDB=0.0503228	FXX=0	LEN=1	MLLD=316.034	OALT=T	OID=.	OMAPALT=T	OPOS=126137900
chr3	126137953	126137953	A	G	0.5	3	6	1	exonic	CCDC37	.	nonsynonymous SNV	CCDC37:NM_182628:exon8:c.A685G:p.I229V	.	.	.	.	.	.	.	.	0.41	T	0.17	B	0.031	N	1	N	2.32	T	16.0774	snp	FAO=3	FDP=6	FR=.	FRO=3	FSAF=3	FSAR=0	FSRF=1	FSRR=2	FWDB=0.0589042	FXX=0	LEN=1	MLLD=99.9265	OALT=G	OID=.	OMAPALT=G	OPOS=126137953
chr3	127294825	127294825	C	T	0.30137	66	219	5	exonic	TPRA1	.	synonymous SNV	TPRA1:NM_001136053:exon7:c.G567A:p.G189G,TPRA1:NM_001142646:exon7:c.G567A:p.G189G	.	.	.	.	.	.	.	.	.	.	.	.	.	.	.	.	.	.	146.017	snp	FAO=66	FDP=219	FR=.	FRO=153	FSAF=30	FSAR=36	FSRF=63	FSRR=90	FWDB=-0.00968261	FXX=0	LEN=1	MLLD=283.06	OALT=T	OID=.	OMAPALT=T	OPOS=127294825
chr3	129231204	129231204	G	T	0.388298	73	188	2	exonic	IFT122	.	nonsynonymous SNV	IFT122:NM_052990:exon21:c.G2606T:p.R869M,IFT122:NM_001280546:exon22:c.G2309T:p.R770M,IFT122:NM_018262:exon23:c.G2759T:p.R920M,IFT122:NM_001280541:exon24:c.G2915T:p.R972M,IFT122:NM_052989:exon24:c.G2936T:p.R979M,IFT122:NM_001280545:exon25:c.G2486T:p.R829M,IFT122:NM_052985:exon25:c.G3089T:p.R1030M	.	.	.	.	.	.	.	.	0.02	D	0.998	D	0	D	1	D	0.28	T	233.238	snp	FAO=73	FDP=187	FR=.	FRO=114	FSAF=34	FSAR=39	FSRF=49	FSRR=65	FWDB=-0.0195124	FXX=0.00531887	LEN=1	MLLD=234.388	OALT=T	OID=.	OMAPALT=T	OPOS=129231204
chr3	134967216	134967216	C	T	0.255814	44	172	1	exonic	EPHB1	.	nonsynonymous SNV	EPHB1:NM_004441:exon14:c.C2555T:p.A852V	.	.	.	.	.	.	.	.	0.13	T	0.009	B	0	D	1	D	-1.68	D	61.3584	snp	FAO=34	FDP=134	FR=.	FRO=100	FSAF=21	FSAR=13	FSRF=43	FSRR=57	FWDB=-0.0314514	FXX=0.220917	LEN=1	MLLD=184.963	OALT=T	OID=.	OMAPALT=T	OPOS=134967216
chr3	134977996	134977996	A	G	0.310651	105	338	4	UTR3	EPHB1	NM_004441:c.*34A>G	.	.	.	.	.	.	.	.	.	.	.	.	.	.	.	.	.	.	.	.	241.007	snp	FAO=106	FDP=339	FR=.	FRO=233	FSAF=63	FSAR=43	FSRF=95	FSRR=138	FWDB=-0.0194822	FXX=0	LEN=1	MLLD=295.346	OALT=G	OID=.	OMAPALT=G	OPOS=134977996
chr3	138248245	138248245	G	T	0.340909	30	88	2	exonic	CEP70	.	nonsynonymous SNV	CEP70:NM_001288967:exon5:c.C296A:p.A99D,CEP70:NM_001288965:exon8:c.C692A:p.A231D,CEP70:NM_001288964:exon9:c.C698A:p.A233D,CEP70:NM_001288966:exon9:c.C752A:p.A251D,CEP70:NM_024491:exon9:c.C752A:p.A251D	.	.	.	.	.	.	.	.	0.3	T	0.963	D	0.003	N	1	N	1.23	T	86.005	snp	FAO=30	FDP=88	FR=.	FRO=58	FSAF=15	FSAR=15	FSRF=28	FSRR=30	FWDB=-0.048936	FXX=0	LEN=1	MLLD=64.1794	OALT=T	OID=.	OMAPALT=T	OPOS=138248245
chr3	151046350	151046350	A	T	0.294498	91	309	1	exonic	P2RY13	.	nonsynonymous SNV	P2RY13:NM_176894:exon2:c.T494A:p.I165N	.	.	.	.	.	.	.	.	0.01	D	0.326	B	0.963	N	1	N	1.1	T	190.29	snp	FAO=91	FDP=308	FR=.	FRO=217	FSAF=45	FSAR=46	FSRF=132	FSRR=85	FWDB=0.0154137	FXX=0.00323614	LEN=1	MLLD=171.682	OALT=T	OID=.	OMAPALT=T	OPOS=151046350
chr3	151150603	151150603	G	A	0.3	33	110	2	UTR3	MED12L	NM_053002:c.*11G>A	.	.	.	.	.	.	.	.	.	.	.	.	.	.	.	.	.	.	.	.	77.2706	snp	FAO=33	FDP=111	FR=.	FRO=78	FSAF=4	FSAR=29	FSRF=23	FSRR=55	FWDB=-0.0278409	FXX=0	LEN=1	MLLD=55.3853	OALT=A	OID=.	OMAPALT=A	OPOS=151150603
chr3	152553579	152553579	A	T	0.454545	5	11	1	exonic	P2RY1	.	nonsynonymous SNV	P2RY1:NM_002563:exon1:c.A8T:p.E3V	.	.	.	.	.	.	.	.	0.01	D	0.01	B	0.301	N	0.997	D	-0.31	T	27.7775	snp	FAO=5	FDP=11	FR=.	FRO=6	FSAF=1	FSAR=4	FSRF=1	FSRR=5	FWDB=0.020704	FXX=0	LEN=1	MLLD=69.2073	OALT=T	OID=.	OMAPALT=T	OPOS=152553579
chr3	164792366	164792366	G	T	0.288462	15	52	2	exonic	SI	.	nonsynonymous SNV	SI:NM_001041:exon3:c.C208A:p.P70T	.	.	.	.	.	.	.	.	0.17	T	0.073	B	0.62	N	1	N	0.38	T	38.9516	snp	FAO=15	FDP=52	FR=.	FRO=37	FSAF=4	FSAR=11	FSRF=18	FSRR=19	FWDB=0.0210205	FXX=0	LEN=1	MLLD=242.784	OALT=T	OID=.	OMAPALT=T	OPOS=164792366
chr3	169700646	169700646	A	C	0.8	4	5	1	exonic	SEC62	.	nonsynonymous SNV	SEC62:NM_003262:exon4:c.A403C:p.T135P	.	.	.	.	.	.	.	.	0.3	T	0	B	0.494	N	0.987	N	-1.73	D	24.934	snp	FAO=4	FDP=5	FR=.	FRO=1	FSAF=2	FSAR=2	FSRF=0	FSRR=1	FWDB=-0.0398585	FXX=0	LEN=1	MLLD=46.0556	OALT=C	OID=.	OMAPALT=C	OPOS=169700646
chr3	172491721	172491721	G	T	0.421053	24	57	2	exonic	ECT2	.	nonsynonymous SNV	ECT2:NM_018098:exon13:c.G1364T:p.G455V,ECT2:NM_001258315:exon14:c.G1457T:p.G486V,ECT2:NM_001258316:exon14:c.G1364T:p.G455V	.	.	.	.	.	.	.	.	0.39	T	0.178	B	0	D	1	D	1.1	T	91.163	snp	FAO=24	FDP=57	FR=.	FRO=33	FSAF=11	FSAR=13	FSRF=14	FSRR=19	FWDB=-0.0258772	FXX=0	LEN=1	MLLD=73.8293	OALT=T	OID=.	OMAPALT=T	OPOS=172491721
chr3	179501877	179501877	G	C	0.328947	25	76	2	exonic	USP13	.	nonsynonymous SNV	USP13:NM_003940:exon21:c.G2540C:p.R847T	.	.	.	.	.	.	.	.	0.11	T	0.974	D	0	D	1	D	-0.81	T	68.3375	snp	FAO=25	FDP=77	FR=.	FRO=52	FSAF=16	FSAR=9	FSRF=38	FSRR=14	FWDB=-0.00615776	FXX=0	LEN=1	MLLD=102.876	OALT=C	OID=.	OMAPALT=C	OPOS=179501877
chr3	182841881	182841881	G	A	0.264151	42	159	2	exonic	LAMP3	.	synonymous SNV	LAMP3:NM_014398:exon6:c.C1239T:p.Y413Y	.	.	.	.	.	.	.	.	.	.	.	.	.	.	.	.	.	.	60.7514	snp	FAO=30	FDP=112	FR=.	FRO=82	FSAF=18	FSAR=12	FSRF=35	FSRR=47	FWDB=0.00831054	FXX=0.295579	LEN=1	MLLD=191.854	OALT=A	OID=.	OMAPALT=A	OPOS=182841881
chr3	183824457	183824457	C	T	0.363636	4	11	2	exonic	HTR3E	.	synonymous SNV	HTR3E:NM_001256614:exon7:c.C1425T:p.T475T,HTR3E:NM_198314:exon7:c.C1347T:p.T449T,HTR3E:NM_182589:exon8:c.C1392T:p.T464T,HTR3E:NM_198313:exon8:c.C1302T:p.T434T,HTR3E:NM_001256613:exon9:c.C1347T:p.T449T	.	.	.	.	.	0.0001	.	.	.	.	.	.	.	.	.	.	.	.	19.8973	snp	FAO=4	FDP=11	FR=.	FRO=7	FSAF=4	FSAR=0	FSRF=4	FSRR=3	FWDB=0.00100606	FXX=0	LEN=1	MLLD=201.696	OALT=T	OID=.	OMAPALT=T	OPOS=183824457
chr3	184022166	184022166	A	C	0.331942	159	479	3	exonic	PSMD2	.	nonsynonymous SNV	PSMD2:NM_001278708:exon10:c.A1136C:p.K379T,PSMD2:NM_001278709:exon10:c.A1049C:p.K350T,PSMD2:NM_002808:exon12:c.A1526C:p.K509T	.	.	.	.	.	.	.	.	0.25	T	0.643	P	0	D	1	D	1.93	T	356.048	snp	FAO=137	FDP=399	FR=.	FRO=262	FSAF=73	FSAR=64	FSRF=101	FSRR=161	FWDB=0.00151087	FXX=0.00249994	LEN=1	MLLD=349.935	OALT=C	OID=.	OMAPALT=C	OPOS=184022166
chr3	186793702	186793702	G	A	0.320285	90	281	4	UTR3	ST6GAL1	NM_173217:c.*111G>A,NM_173216:c.*111G>A,NM_003032:c.*111G>A	.	.	rs2239611	.	.	.	.	0.26	.	.	.	.	.	.	.	.	.	.	.	.	199.383	snp	FAO=89	FDP=291	FR=.	FRO=202	FSAF=48	FSAR=41	FSRF=91	FSRR=111	FWDB=-0.0463173	FXX=0.00342454	LEN=1	MLLD=48.4307	OALT=A	OID=.	OMAPALT=A	OPOS=186793702
chr3	193272443	193272446	GTGT	-	#VALUE!	16;17	53	1;1	ncRNA_exonic	ATP13A4-AS1	.	.	.	rs61326289	.	.	.	.	.	.	.	.	.	.	.	.	.	.	.	.	.	245.951	del;del	FAO=22,22	FDP=44	FR=.,.	FRO=0	FSAF=12,5	FSAR=10,17	FSRF=0	FSRR=0	FWDB=-0.0065816,-0.00725435	FXX=0.199964	LEN=4,2	MLLD=58.6693,41.7267	OALT=-,-	OID=.,.	OMAPALT=C,CGT	OPOS=193272443,193272443
chr3	193272445	193272446	GT	-	#VALUE!	16;17	53	1;1	ncRNA_exonic	ATP13A4-AS1	.	.	.	.	.	.	.	.	.	.	.	.	.	.	.	.	.	.	.	.	.	245.951	del;del	FAO=22,22	FDP=44	FR=.,.	FRO=0	FSAF=12,5	FSAR=10,17	FSRF=0	FSRR=0	FWDB=-0.0065816,-0.00725435	FXX=0.199964	LEN=4,2	MLLD=58.6693,41.7267	OALT=-,-	OID=.,.	OMAPALT=C,CGT	OPOS=193272443,193272443
chr3	196613262	196613262	A	T	0.292237	64	219	2	exonic	SENP5	.	nonsynonymous SNV	SENP5:NM_152699:exon2:c.A1210T:p.S404C	.	.	.	.	.	.	.	.	0	D	0.993	D	0.93	N	1	N	1.33	T	135.045	snp	FAO=64	FDP=219	FR=.	FRO=155	FSAF=41	FSAR=23	FSRF=91	FSRR=64	FWDB=0.00772631	FXX=0	LEN=1	MLLD=314.562	OALT=T	OID=.	OMAPALT=T	OPOS=196613262
chr4	86007	86007	T	C	0.333333	4	12	1	exonic	ZNF595	.	unknown	UNKNOWN	.	.	.	.	.	.	.	.	.	.	.	.	.	.	.	.	.	.	18.6233	snp	FAO=4	FDP=12	FR=.	FRO=8	FSAF=4	FSAR=0	FSRF=7	FSRR=1	FWDB=-0.0230067	FXX=0	LEN=1	MLLD=201.779	OALT=C	OID=.	OMAPALT=C	OPOS=86007
chr4	86022	86024	CAG	ATA	0.875	7	8	1	exonic	ZNF595	.	unknown	UNKNOWN	rs386670355	.	.	.	.	0.76	.	.	.	.	.	.	.	.	.	.	.	.	61.5293	mnp	FAO=7	FDP=7	FR=.	FRO=0	FSAF=6	FSAR=1	FSRF=0	FSRR=0	FWDB=0.06402	FXX=0.124844	LEN=3	MLLD=166.452	OALT=ATA	OID=.	OMAPALT=ATA	OPOS=86022
chr4	86035	86035	C	T	1	8	8	2	exonic	ZNF595	.	unknown	UNKNOWN	rs17857098	.	.	.	.	.	.	.	.	.	.	.	.	.	.	.	.	.	73.8399	snp	FAO=8	FDP=8	FR=.	FRO=0	FSAF=7	FSAR=1	FSRF=0	FSRR=0	FWDB=-0.00229196	FXX=0	LEN=1	MLLD=336.773	OALT=T	OID=.	OMAPALT=T	OPOS=86035
chr4	858874	858874	-	C	0.487805	20	41	1	intronic	GAK	.	.	.	rs3214922	.	.	0.6722	.	0.85	.	.	.	.	.	.	.	.	.	.	.	.	31.9731	ins	FAO=20	FDP=41	FR=.	FRO=21	FSAF=15	FSAR=5	FSRF=14	FSRR=7	FWDB=0.0413066	FXX=0	LEN=1	MLLD=29.6775	OALT=C	OID=.	OMAPALT=TC	OPOS=858875
chr4	2831694	2831694	C	A	1	26	26	2	exonic	SH3BP2	.	nonsynonymous SNV	SH3BP2:NM_001122681:exon8:c.C1061A:p.A354D,SH3BP2:NM_001145855:exon8:c.C1145A:p.A382D,SH3BP2:NM_001145856:exon8:c.C1232A:p.A411D,SH3BP2:NM_003023:exon8:c.C1061A:p.A354D	.	.	.	.	.	.	.	.	0.38	T	0.996	D	0.441	N	0.515	N	-3.82	D	243.174	snp	FAO=26	FDP=26	FR=.	FRO=0	FSAF=14	FSAR=12	FSRF=0	FSRR=0	FWDB=-0.0110572	FXX=0	LEN=1	MLLD=162.202	OALT=A	OID=.	OMAPALT=A	OPOS=2831694
chr4	3432728	3432728	T	C	0.253968	16	63	1	UTR3	RGS12	NM_002926:c.*29T>C	.	.	.	.	.	.	.	.	.	.	.	.	.	.	.	.	.	.	.	.	33.8952	snp	FAO=16	FDP=63	FR=.	FRO=47	FSAF=7	FSAR=9	FSRF=27	FSRR=20	FWDB=-0.068752	FXX=0	LEN=1	MLLD=62.2916	OALT=C	OID=.	OMAPALT=C	OPOS=3432728
chr4	3495238	3495238	A	C	0.366667	11	30	1	UTR3	DOK7	NM_173660:c.*10A>C,NM_001164673:c.*746A>C,NM_001256896:c.*10A>C	.	.	.	.	.	.	.	0.0003	.	.	.	.	.	.	.	.	.	.	.	.	41.0472	snp	FAO=11	FDP=30	FR=.	FRO=19	FSAF=7	FSAR=4	FSRF=3	FSRR=16	FWDB=0.00348644	FXX=0	LEN=1	MLLD=291.294	OALT=C	OID=.	OMAPALT=C	OPOS=3495238
chr4	6031479	6031480	CT	AA	0.354839	33	93	1	exonic	JAKMIP1	.	nonframeshift substitution	JAKMIP1:NM_001099433:exon20:c.2408_2409TT	.	.	.	.	.	.	.	.	.	.	.	.	.	.	.	.	.	.	100.346	mnp	FAO=33	FDP=92	FR=.	FRO=59	FSAF=18	FSAR=15	FSRF=24	FSRR=35	FWDB=0.00286116	FXX=0.0107515	LEN=2	MLLD=271.023	OALT=AA	OID=.	OMAPALT=AA	OPOS=6031479
chr4	8224723	8224723	G	A	0.508065	63	124	4	intronic	SH3TC1	.	.	.	.	.	.	.	.	.	.	.	.	.	.	.	.	.	.	.	.	.	277.583	snp	FAO=63	FDP=124	FR=.	FRO=61	FSAF=44	FSAR=19	FSRF=37	FSRR=24	FWDB=0.0223228	FXX=0	LEN=1	MLLD=215.082	OALT=A	OID=.	OMAPALT=A	OPOS=8224723
chr4	8588787	8588787	G	A	0.492063	31	63	2	exonic	GPR78	.	synonymous SNV	GPR78:NM_080819:exon3:c.G789A:p.A263A	rs61746124	.	.	0.0215	.	0.037	.	.	.	.	.	.	.	.	.	.	.	.	147.18	snp	FAO=31	FDP=59	FR=.	FRO=28	FSAF=30	FSAR=1	FSRF=14	FSRR=14	FWDB=0.0335079	FXX=0.063482	LEN=1	MLLD=101.793	OALT=A	OID=.	OMAPALT=A	OPOS=8588787
chr4	15850252	15850252	C	A	0.448718	35	78	2	UTR3	CD38	NM_001775:c.*27C>A	.	.	.	.	.	.	.	.	.	.	.	.	.	.	.	.	.	.	.	.	138.815	snp	FAO=35	FDP=78	FR=.	FRO=43	FSAF=23	FSAR=12	FSRF=23	FSRR=20	FWDB=-0.0204374	FXX=0	LEN=1	MLLD=290.452	OALT=A	OID=.	OMAPALT=A	OPOS=15850252
chr4	15938054	15938054	A	T	0.571429	148	259	1	exonic	FGFBP1	.	nonsynonymous SNV	FGFBP1:NM_005130:exon3:c.T202A:p.C68S	.	.	.	.	.	.	.	.	0	D	1	D	0	D	1	D	0.6	T	740.478	snp	FAO=148	FDP=257	FR=.	FRO=109	FSAF=65	FSAR=83	FSRF=59	FSRR=50	FWDB=-0.00333406	FXX=0.011538	LEN=1	MLLD=118.93	OALT=T	OID=.	OMAPALT=T	OPOS=15938054
chr4	17885296	17885296	-	AC	0.329897	32	97	3	UTR3	LCORL	NM_001166139:c.*46_*47insGT	.	.	rs139656197	.	.	.	.	0.6	.	.	.	.	.	.	.	.	.	.	.	.	61.5364	ins	FAO=41	FDP=81	FR=.	FRO=40	FSAF=20	FSAR=21	FSRF=25	FSRR=15	FWDB=0.015749	FXX=0.147353	LEN=2	MLLD=120.791	OALT=AC	OID=.	OMAPALT=AAC	OPOS=17885297
chr4	26432055	26432055	G	A	0.636364	49	77	4	exonic	RBPJ	.	synonymous SNV	RBPJ:NM_015874:exon10:c.G1059A:p.G353G,RBPJ:NM_203283:exon10:c.G1053A:p.G351G,RBPJ:NM_005349:exon11:c.G1098A:p.G366G,RBPJ:NM_203284:exon11:c.G1056A:p.G352G	.	.	.	.	.	.	.	.	.	.	.	.	.	.	.	.	.	.	277.922	snp	FAO=49	FDP=77	FR=.	FRO=28	FSAF=24	FSAR=25	FSRF=15	FSRR=13	FWDB=-0.0036884	FXX=0	LEN=1	MLLD=357.894	OALT=A	OID=.	OMAPALT=A	OPOS=26432055
chr4	36307994	36307994	T	A	0.575269	107	186	1	intronic	DTHD1	.	.	.	.	.	.	.	.	.	.	.	.	.	.	.	.	.	.	.	.	.	534.422	snp	FAO=107	FDP=186	FR=.	FRO=79	FSAF=54	FSAR=53	FSRF=36	FSRR=43	FWDB=0.0554807	FXX=0	LEN=1	MLLD=227.35	OALT=A	OID=.	OMAPALT=A	OPOS=36307994
chr4	44449936	44449936	T	G	0.333333	3	9	1	exonic	KCTD8	.	nonsynonymous SNV	KCTD8:NM_198353:exon1:c.A605C:p.Q202P	.	.	.	.	.	.	.	.	0.39	T	0	B	0.375	N	1	N	1.14	T	15.3578	snp	FAO=3	FDP=9	FR=.	FRO=6	FSAF=0	FSAR=3	FSRF=4	FSRR=2	FWDB=-0.0104068	FXX=0	LEN=1	MLLD=246.609	OALT=G	OID=.	OMAPALT=G	OPOS=44449936
chr4	70156320	70156320	A	G	0.833333	10	12	5	exonic	UGT2B28	.	synonymous SNV	UGT2B28:NM_053039:exon5:c.A1101G:p.K367K	.	.	.	.	.	.	.	.	.	.	.	.	.	.	.	.	.	.	75.9734	snp	FAO=10	FDP=12	FR=.	FRO=2	FSAF=4	FSAR=6	FSRF=2	FSRR=0	FWDB=0.000268194	FXX=0	LEN=1	MLLD=299.931	OALT=G	OID=.	OMAPALT=G	OPOS=70156320
chr4	71347407	71347407	A	C	0.450704	32	71	2	exonic	MUC7	.	nonsynonymous SNV	MUC7:NM_152291:exon3:c.A946C:p.T316P,MUC7:NM_001145006:exon4:c.A946C:p.T316P,MUC7:NM_001145007:exon4:c.A946C:p.T316P	.	.	.	.	.	.	.	.	.	.	0.021	B	.	.	1	N	0.32	T	129.545	snp	FAO=32	FDP=71	FR=.	FRO=39	FSAF=7	FSAR=25	FSRF=10	FSRR=29	FWDB=0.099645	FXX=0	LEN=1	MLLD=59.0826	OALT=C	OID=.	OMAPALT=C	OPOS=71347407
chr4	73012988	73012988	G	A	0.525862	61	116	2	exonic	NPFFR2	.	nonsynonymous SNV	NPFFR2:NM_004885:exon4:c.G1028A:p.R343K,NPFFR2:NM_053036:exon4:c.G722A:p.R241K,NPFFR2:NM_001144756:exon5:c.G731A:p.R244K	.	.	.	.	.	.	.	.	0.31	T	0.756	P	0.002	N	1	D	1.17	T	279.804	snp	FAO=61	FDP=116	FR=.	FRO=55	FSAF=37	FSAR=24	FSRF=38	FSRR=17	FWDB=0.0381689	FXX=0	LEN=1	MLLD=58.1992	OALT=A	OID=.	OMAPALT=A	OPOS=73012988
chr4	79359928	79359928	T	G	0.446281	54	121	3	intronic	FRAS1	.	.	.	.	.	.	.	.	.	.	.	.	.	.	.	.	.	.	.	.	.	208.257	snp	FAO=54	FDP=121	FR=.	FRO=67	FSAF=27	FSAR=27	FSRF=23	FSRR=44	FWDB=0.0160874	FXX=0	LEN=1	MLLD=205.824	OALT=G	OID=.	OMAPALT=G	OPOS=79359928
chr4	80905990	80905991	CG	GT	0.466667	21	45	1	exonic	ANTXR2	.	nonframeshift substitution	ANTXR2:NM_001145794:exon13:c.1068_1069AC,ANTXR2:NM_001286780:exon13:c.837_838AC,ANTXR2:NM_001286781:exon13:c.837_838AC,ANTXR2:NM_058172:exon13:c.1068_1069AC	rs386676514	.	.	.	.	0.054	.	.	.	.	.	.	.	.	.	.	.	.	110.464	mnp	FAO=23	FDP=44	FR=.	FRO=21	FSAF=4	FSAR=19	FSRF=10	FSRR=11	FWDB=0.0132784	FXX=0.0222173	LEN=2	MLLD=109.811	OALT=GT	OID=.	OMAPALT=GT	OPOS=80905990
chr4	80993679	80993679	C	A	0.561151	78	139	3	exonic	ANTXR2	.	synonymous SNV	ANTXR2:NM_001145794:exon1:c.G36T:p.G12G,ANTXR2:NM_058172:exon1:c.G36T:p.G12G	.	.	.	.	.	.	.	.	.	.	.	.	.	.	.	.	.	.	384.09	snp	FAO=78	FDP=139	FR=.	FRO=61	FSAF=38	FSAR=40	FSRF=29	FSRR=32	FWDB=-0.00607491	FXX=0	LEN=1	MLLD=263.094	OALT=A	OID=.	OMAPALT=A	OPOS=80993679
chr4	88295953	88295953	A	G	0.529126	109	206	4	exonic	HSD17B11	.	synonymous SNV	HSD17B11:NM_016245:exon3:c.T348C:p.I116I	.	.	.	.	.	.	.	.	.	.	.	.	.	.	.	.	.	.	495.814	snp	FAO=109	FDP=206	FR=.	FRO=97	FSAF=48	FSAR=61	FSRF=37	FSRR=60	FWDB=0.0169955	FXX=0	LEN=1	MLLD=310.217	OALT=G	OID=.	OMAPALT=G	OPOS=88295953
chr4	88303408	88303408	T	A	0.628571	44	70	2	exonic	HSD17B11	.	nonsynonymous SNV	HSD17B11:NM_016245:exon2:c.A317T:p.K106M	.	.	.	.	.	.	.	.	0.02	D	0.996	D	0	D	1	N	0.64	T	250.853	snp	FAO=44	FDP=70	FR=.	FRO=26	FSAF=22	FSAR=22	FSRF=11	FSRR=15	FWDB=0.0158191	FXX=0	LEN=1	MLLD=67.9935	OALT=A	OID=.	OMAPALT=A	OPOS=88303408
chr4	89950572	89950572	A	G	0.375	6	16	1	intronic	FAM13A	.	.	.	.	.	.	.	.	.	.	.	.	.	.	.	.	.	.	.	.	.	26.1402	snp	FAO=6	FDP=16	FR=.	FRO=10	FSAF=0	FSAR=6	FSRF=5	FSRR=5	FWDB=0.073617	FXX=0	LEN=1	MLLD=306.073	OALT=G	OID=.	OMAPALT=G	OPOS=89950572
chr4	95503977	95503977	T	C	0.487179	19	39	4	intronic	PDLIM5	.	.	.	.	.	.	.	.	.	.	.	.	.	.	.	.	.	.	.	.	.	87.2734	snp	FAO=19	FDP=39	FR=.	FRO=20	FSAF=10	FSAR=9	FSRF=4	FSRR=16	FWDB=0.0276372	FXX=0	LEN=1	MLLD=43.6579	OALT=C	OID=.	OMAPALT=C	OPOS=95503977
chr4	95529206	95529206	T	C	0.425287	37	87	2	intronic	PDLIM5	.	.	.	.	.	.	.	.	.	.	.	.	.	.	.	.	.	.	.	.	.	143.157	snp	FAO=38	FDP=88	FR=.	FRO=50	FSAF=20	FSAR=18	FSRF=24	FSRR=26	FWDB=0.11431	FXX=0	LEN=1	MLLD=52.3436	OALT=C	OID=.	OMAPALT=C	OPOS=95529206
chr4	100009873	100009873	C	A	0.263158	5	19	1	UTR5	ADH5	NM_000671:c.-22G>T	.	.	.	.	.	.	.	.	.	.	.	.	.	.	.	.	.	.	.	.	27.4349	snp	FAO=7	FDP=18	FR=.	FRO=11	FSAF=7	FSAR=0	FSRF=8	FSRR=3	FWDB=-0.0276012	FXX=0.0526039	LEN=1	MLLD=127.553	OALT=A	OID=.	OMAPALT=A	OPOS=100009873
chr4	100009954	100009954	G	-	#VALUE!	3;8	13	8;8	upstream	ADH5,LOC100507053	.	.	.	.	.	.	.	.	.	.	.	.	.	.	.	.	.	.	.	.	.	38.5293	del;del	FAO=1,11	FDP=13	FR=.,.	FRO=1	FSAF=1,7	FSAR=0,4	FSRF=0	FSRR=1	FWDB=0.076616,0.136314	FXX=0	LEN=2,1	MLLD=10.4462,7.10903	OALT=-,-	OID=.,.	OMAPALT=T,TG	OPOS=100009953,100009953
chr4	100268273	100268274	TC	AA	0.435233	84	193	1	exonic	ADH1C	.	unknown	UNKNOWN	.	.	.	.	.	.	.	.	.	.	.	.	.	.	.	.	.	.	310.143	mnp	FAO=84	FDP=191	FR=.	FRO=107	FSAF=43	FSAR=41	FSRF=51	FSRR=56	FWDB=-0.01857	FXX=0.0103622	LEN=2	MLLD=319.764	OALT=AA	OID=.	OMAPALT=AA	OPOS=100268273
chr4	102268035	102268040	CGCCGC	-	0.47619	20	42	1	UTR5	PPP3CA	NM_000944:c.-82_-87delGCGGCG,NM_001130692:c.-82_-87delGCGGCG,NM_001130691:c.-82_-87delGCGGCG	.	.	.	.	.	.	.	.	.	.	.	.	.	.	.	.	.	.	.	.	41.0741	del	FAO=21	FDP=39	FR=.	FRO=18	FSAF=7	FSAR=14	FSRF=7	FSRR=11	FWDB=0.00518987	FXX=0.0930016	LEN=6	MLLD=215.541	OALT=-	OID=.	OMAPALT=A	OPOS=102268035
chr4	106557506	106557506	T	C	0.375	3	8	2	intronic	ARHGEF38	.	.	.	.	.	.	.	.	.	.	.	.	.	.	.	.	.	.	.	.	.	15.551	snp	FAO=3	FDP=8	FR=.	FRO=5	FSAF=0	FSAR=3	FSRF=3	FSRR=2	FWDB=-0.00927955	FXX=0	LEN=1	MLLD=63.0359	OALT=C	OID=.	OMAPALT=C	OPOS=106557506
chr4	111427841	111427841	G	A	0.209302	9	43	1	exonic	ENPEP	.	nonsynonymous SNV	ENPEP:NM_001977:exon4:c.G967A:p.A323T	.	.	.	.	.	.	.	.	0.07	T	0.992	D	0	D	1	D	4.19	T	17.2513	snp	FAO=9	FDP=43	FR=.	FRO=34	FSAF=0	FSAR=9	FSRF=11	FSRR=23	FWDB=-0.0860709	FXX=0	LEN=1	MLLD=104.144	OALT=A	OID=.	OMAPALT=A	OPOS=111427841
chr4	113541168	113541168	C	A	0.228261	21	92	2	exonic	ZGRF1	.	nonsynonymous SNV	ZGRF1:NM_018392:exon5:c.G341T:p.R114M	.	.	.	.	.	.	.	.	0	D	1	D	0	D	0.715	D	0.11	T	35.3153	snp	FAO=21	FDP=91	FR=.	FRO=70	FSAF=9	FSAR=12	FSRF=36	FSRR=34	FWDB=-0.00873948	FXX=0.0108684	LEN=1	MLLD=312.203	OALT=A	OID=.	OMAPALT=A	OPOS=113541168
chr4	114274179	114274179	A	C	0.361111	26	72	2	intronic	ANK2	.	.	.	.	.	.	.	.	.	.	.	.	.	.	.	.	.	.	.	.	.	82.2367	snp	FAO=26	FDP=72	FR=.	FRO=46	FSAF=21	FSAR=5	FSRF=28	FSRR=18	FWDB=0.0218086	FXX=0	LEN=1	MLLD=120.824	OALT=C	OID=.	OMAPALT=C	OPOS=114274179
chr4	119174749	119174749	A	T	0.444444	48	108	1	exonic	NDST3	.	nonsynonymous SNV	NDST3:NM_004784:exon13:c.A2495T:p.D832V	.	.	.	.	.	.	.	.	0	D	0.904	P	0	D	1	D	-1.71	D	184.444	snp	FAO=48	FDP=108	FR=.	FRO=60	FSAF=23	FSAR=25	FSRF=42	FSRR=18	FWDB=0.00390622	FXX=0	LEN=1	MLLD=180.246	OALT=T	OID=.	OMAPALT=T	OPOS=119174749
chr4	121738066	121738066	T	G	0.28	14	50	1	exonic	PRDM5	.	nonsynonymous SNV	PRDM5:NM_018699:exon6:c.A664C:p.T222P	.	.	.	.	.	.	.	.	0.01	D	0	B	0.023	N	0.644	D	2.96	T	35.4326	snp	FAO=14	FDP=50	FR=.	FRO=36	FSAF=9	FSAR=5	FSRF=13	FSRR=23	FWDB=-0.0209964	FXX=0	LEN=1	MLLD=266.524	OALT=G	OID=.	OMAPALT=G	OPOS=121738066
chr4	140189940	140189940	A	T	0.45977	40	87	1	intronic	MGARP	.	.	.	.	.	.	.	.	.	.	.	.	.	.	.	.	.	.	.	.	.	161.221	snp	FAO=40	FDP=87	FR=.	FRO=47	FSAF=27	FSAR=13	FSRF=34	FSRR=13	FWDB=0.0303599	FXX=0	LEN=1	MLLD=135.148	OALT=T	OID=.	OMAPALT=T	OPOS=140189940
chr4	140811603	140811603	G	T	0.444444	124	279	1	exonic	MAML3	.	nonsynonymous SNV	MAML3:NM_018717:exon2:c.C987A:p.F329L	.	.	.	.	.	.	.	.	0.11	T	0.997	D	0	D	1	D	1.74	T	467.692	snp	FAO=125	FDP=279	FR=.	FRO=154	FSAF=69	FSAR=56	FSRF=97	FSRR=57	FWDB=0.00425357	FXX=0.0035713	LEN=1	MLLD=141.785	OALT=T	OID=.	OMAPALT=T	OPOS=140811603
chr4	145655986	145655986	C	T	0.367442	79	215	5	exonic	HHIP	.	synonymous SNV	HHIP:NM_022475:exon12:c.C1854T:p.T618T	rs199675746	.	.	.	.	0.0001	.	.	.	.	.	.	.	.	.	.	.	.	231.371	snp	FAO=79	FDP=215	FR=.	FRO=136	FSAF=44	FSAR=35	FSRF=78	FSRR=58	FWDB=0.00993296	FXX=0	LEN=1	MLLD=255.285	OALT=T	OID=.	OMAPALT=T	OPOS=145655986
chr4	148887950	148887950	A	G	0.263158	5	19	1	exonic	ARHGAP10	.	nonsynonymous SNV	ARHGAP10:NM_024605:exon18:c.A1676G:p.Q559R	.	.	.	.	.	.	.	.	0.06	T	1	D	0	D	1	D	1.9	T	16.7653	snp	FAO=5	FDP=19	FR=.	FRO=14	FSAF=0	FSAR=5	FSRF=6	FSRR=8	FWDB=0.0323022	FXX=0	LEN=1	MLLD=282.146	OALT=G	OID=.	OMAPALT=G	OPOS=148887950
chr4	151023963	151023963	A	G	0.46114	89	193	1	exonic	DCLK2	.	nonsynonymous SNV	DCLK2:NM_001040260:exon2:c.A755G:p.Q252R,DCLK2:NM_001040261:exon2:c.A755G:p.Q252R	rs543969054	.	.	.	.	0.0014	.	.	0.02	D	0.952	P	0	D	1	D	-2.81	D	352.999	snp	FAO=90	FDP=194	FR=.	FRO=104	FSAF=34	FSAR=56	FSRF=41	FSRR=63	FWDB=0.0478706	FXX=0	LEN=1	MLLD=258.211	OALT=G	OID=.	OMAPALT=G	OPOS=151023963
chr4	155241845	155241845	A	T	0.507812	130	256	1	exonic	DCHS2	.	nonsynonymous SNV	DCHS2:NM_017639:exon14:c.T3341A:p.L1114Q	.	.	.	.	.	.	.	.	0	D	1	D	0	D	1	D	-0.31	T	572.301	snp	FAO=130	FDP=252	FR=.	FRO=122	FSAF=72	FSAR=58	FSRF=51	FSRR=71	FWDB=0.0360799	FXX=0.0156244	LEN=1	MLLD=135.087	OALT=T	OID=.	OMAPALT=T	OPOS=155241845
chr4	155243418	155243418	A	T	0.462963	25	54	3	intronic	DCHS2	.	.	.	.	.	.	.	.	.	.	.	.	.	.	.	.	.	.	.	.	.	104.798	snp	FAO=25	FDP=54	FR=.	FRO=29	FSAF=12	FSAR=13	FSRF=18	FSRR=11	FWDB=-0.0243474	FXX=0	LEN=1	MLLD=250.162	OALT=T	OID=.	OMAPALT=T	OPOS=155243418
chr4	155244402	155244405	TTTG	-	0.540984	66	122	1	exonic	DCHS2	.	frameshift deletion	DCHS2:NM_001142552:exon8:c.4095_4098del:p.N1365fs	rs140019361	.	.	.	.	0.95	.	.	.	.	.	.	.	.	.	.	.	.	612.068	del	FAO=106	FDP=106	FR=.	FRO=0	FSAF=53	FSAR=53	FSRF=0	FSRR=0	FWDB=-0.0151679	FXX=0.131137	LEN=4	MLLD=197.301	OALT=-	OID=.	OMAPALT=T	OPOS=155244402
chr4	155410650	155410650	T	C	1	5	5	1	exonic	DCHS2	.	nonsynonymous SNV	DCHS2:NM_001142552:exon1:c.A1858G:p.T620A	rs72731014	.	.	0.1728	.	0.31	.	.	0.81	T	0.001	B	.	.	0.998	P	0.78	T	38.3451	snp	FAO=5	FDP=5	FR=.	FRO=0	FSAF=2	FSAR=3	FSRF=0	FSRR=0	FWDB=0.163883	FXX=0	LEN=1	MLLD=206.231	OALT=C	OID=.	OMAPALT=C	OPOS=155410650
chr4	155410667	155410667	G	A	1	5	5	1	exonic	DCHS2	.	nonsynonymous SNV	DCHS2:NM_001142552:exon1:c.C1841T:p.A614V	rs55810732	.	.	0.1741	.	0.31	.	.	1	T	0.001	B	.	.	1	P	0.77	T	38.3456	snp	FAO=5	FDP=5	FR=.	FRO=0	FSAF=2	FSAR=3	FSRF=0	FSRR=0	FWDB=0.0222577	FXX=0	LEN=1	MLLD=85.5995	OALT=A	OID=.	OMAPALT=A	OPOS=155410667
chr4	155412114	155412114	C	A	0.434066	79	182	2	exonic	DCHS2	.	nonsynonymous SNV	DCHS2:NM_001142552:exon1:c.G394T:p.D132Y	.	.	.	.	.	.	.	.	0	D	1	D	.	.	1	D	-0.58	T	288.249	snp	FAO=79	FDP=182	FR=.	FRO=103	FSAF=47	FSAR=32	FSRF=58	FSRR=45	FWDB=-0.00615322	FXX=0	LEN=1	MLLD=175.266	OALT=A	OID=.	OMAPALT=A	OPOS=155412114
chr4	156874681	156874681	A	G	0.5	3	6	1	intronic	CTSO	.	.	.	rs7670813	.	.	.	.	0.23	.	.	.	.	.	.	.	.	.	.	.	.	16.0774	snp	FAO=3	FDP=6	FR=.	FRO=3	FSAF=3	FSAR=0	FSRF=1	FSRR=2	FWDB=0.000872362	FXX=0	LEN=1	MLLD=221.302	OALT=G	OID=.	OMAPALT=G	OPOS=156874681
chr4	158238837	158238837	G	A	0.285714	30	105	3	exonic	GRIA2	.	nonsynonymous SNV	GRIA2:NM_000826:exon5:c.G694A:p.G232R,GRIA2:NM_001083619:exon5:c.G694A:p.G232R,GRIA2:NM_001083620:exon5:c.G553A:p.G185R	.	.	.	.	.	.	.	.	0.16	T	1	D	0	D	1	D	1.84	T	67.0073	snp	FAO=31	FDP=107	FR=.	FRO=76	FSAF=18	FSAR=13	FSRF=26	FSRR=50	FWDB=-0.0157258	FXX=0	LEN=1	MLLD=41.4902	OALT=A	OID=.	OMAPALT=A	OPOS=158238837
chr4	160264455	160264455	G	C	0.486188	88	181	3	exonic	RAPGEF2	.	synonymous SNV	RAPGEF2:NM_014247:exon16:c.G2670C:p.G890G	.	.	.	.	.	.	.	.	.	.	.	.	.	.	1	D	.	.	367.24	snp	FAO=88	FDP=181	FR=.	FRO=93	FSAF=47	FSAR=41	FSRF=49	FSRR=44	FWDB=0.0303124	FXX=0	LEN=1	MLLD=58.0034	OALT=C	OID=.	OMAPALT=C	OPOS=160264455
chr4	164507104	164507104	G	T	0.583333	7	12	1	intronic	2018-03-01	.	.	.	rs7435076	.	.	0.448	.	0.51	.	.	.	.	.	.	.	.	.	.	.	.	42.8434	snp	FAO=7	FDP=12	FR=.,HEALED	FRO=5	FSAF=3	FSAR=4	FSRF=5	FSRR=0	FWDB=0.135725	FXX=0	LEN=1	MLLD=114.41	OALT=T	OID=.	OMAPALT=T	OPOS=164507104
chr4	170981916	170981916	G	A	0.451128	60	133	1	UTR3	AADAT	NM_016228:c.*163C>T,NM_182662:c.*163C>T,NM_001286682:c.*163C>T,NM_001286683:c.*163C>T	.	.	.	.	.	.	.	.	.	.	.	.	.	.	.	.	.	.	.	.	231.598	snp	FAO=60	FDP=133	FR=.	FRO=73	FSAF=27	FSAR=33	FSRF=29	FSRR=44	FWDB=-0.0119254	FXX=0	LEN=1	MLLD=202.587	OALT=A	OID=.	OMAPALT=A	OPOS=170981916
chr4	177087322	177087322	C	T	1	11	11	1	intronic	WDR17	.	.	.	rs4388031	.	.	0.9827	.	1	.	.	.	.	.	.	.	.	.	.	.	.	101.957	snp	FAO=11	FDP=11	FR=.	FRO=0	FSAF=5	FSAR=6	FSRF=0	FSRR=0	FWDB=0.0307752	FXX=0	LEN=1	MLLD=93.8545	OALT=T	OID=.	OMAPALT=T	OPOS=177087322
chr4	184201886	184201886	T	C	0.310345	36	116	6	intronic	WWC2	.	.	.	rs34842178	.	.	0.0181	.	0.032	.	.	.	.	.	.	.	.	.	.	.	.	251.689	snp	FAO=57	FDP=115	FR=.,HEALED	FRO=58	FSAF=28	FSAR=29	FSRF=38	FSRR=20	FWDB=-0.0436186	FXX=0.00861995	LEN=1	MLLD=41.1207	OALT=C	OID=.	OMAPALT=C	OPOS=184201886
chr4	190948129	190948129	T	C	0.577778	26	45	1	intronic	FRG2	.	.	.	.	.	.	.	.	.	.	.	.	.	.	.	.	.	.	.	.	.	146.818	snp	FAO=28	FDP=47	FR=.	FRO=19	FSAF=16	FSAR=12	FSRF=7	FSRR=12	FWDB=0.0285448	FXX=0	LEN=1	MLLD=207.444	OALT=C	OID=.	OMAPALT=C	OPOS=190948129
chr5	191716	191716	G	C	0.229167	11	48	2	exonic	LRRC14B	.	synonymous SNV	LRRC14B:NM_001080478:exon1:c.G63C:p.V21V	.	.	.	.	.	.	.	.	.	.	.	.	.	.	.	.	.	.	15.3802	snp	FAO=10	FDP=48	FR=.	FRO=38	FSAF=9	FSAR=1	FSRF=20	FSRR=18	FWDB=-0.0255175	FXX=0	LEN=1	MLLD=165.521	OALT=C	OID=.	OMAPALT=C	OPOS=191716
chr5	1246266	1246266	C	G	0.272727	6	22	3	UTR3	SLC6A18	NM_182632:c.*73C>G	.	.	.	.	.	.	.	.	.	.	.	.	.	.	.	.	.	.	.	.	18.2059	snp	FAO=6	FDP=22	FR=.	FRO=16	FSAF=6	FSAR=0	FSRF=9	FSRR=7	FWDB=0.0806211	FXX=0	LEN=1	MLLD=35.1969	OALT=G	OID=.	OMAPALT=G	OPOS=1246266
chr5	5262931	5262931	C	A	0.342629	86	251	3	intronic	ADAMTS16	.	.	.	.	.	.	.	.	.	.	.	.	.	.	.	.	.	.	.	.	.	227.673	snp	FAO=86	FDP=251	FR=.	FRO=165	FSAF=27	FSAR=59	FSRF=57	FSRR=108	FWDB=0.0916302	FXX=0	LEN=1	MLLD=62.0518	OALT=A	OID=.	OMAPALT=A	OPOS=5262931
chr5	5473834	5473834	G	A	0.224138	26	116	2	exonic	ICE1	.	stopgain	ICE1:NM_015325:exon16:c.G6386A:p.W2129X	.	.	.	.	.	.	.	.	1	T	.	.	.	.	1	A	.	.	39.1476	snp	FAO=26	FDP=116	FR=.	FRO=90	FSAF=14	FSAR=12	FSRF=43	FSRR=47	FWDB=0.0165462	FXX=0	LEN=1	MLLD=192.234	OALT=A	OID=.	OMAPALT=A	OPOS=5473834
chr5	7820739	7820739	C	G	0.310606	41	132	1	exonic	ADCY2	.	nonsynonymous SNV	ADCY2:NM_020546:exon24:c.C3060G:p.I1020M	.	.	.	.	.	.	.	.	0	D	1	D	0	D	1	D	-1.61	D	100.914	snp	FAO=41	FDP=131	FR=.	FRO=90	FSAF=24	FSAR=17	FSRF=54	FSRR=36	FWDB=-0.0457149	FXX=0.00757518	LEN=1	MLLD=70.7539	OALT=G	OID=.	OMAPALT=G	OPOS=7820739
chr5	10650123	10650123	G	A	0.235294	20	85	2	exonic	ANKRD33B	.	synonymous SNV	ANKRD33B:NM_001164440:exon4:c.G1383A:p.K461K	.	.	.	.	.	.	.	.	.	.	.	.	.	.	.	.	.	.	35.1158	snp	FAO=20	FDP=85	FR=.	FRO=65	FSAF=20	FSAR=0	FSRF=57	FSRR=8	FWDB=0.0403288	FXX=0	LEN=1	MLLD=66.1734	OALT=A	OID=.	OMAPALT=A	OPOS=10650123
chr5	14687769	14687769	A	T	0.339806	70	206	1	intronic	OTULIN	.	.	.	.	.	.	.	.	.	.	.	.	.	.	.	.	.	.	.	.	.	184.796	snp	FAO=70	FDP=206	FR=.	FRO=136	FSAF=41	FSAR=29	FSRF=65	FSRR=71	FWDB=-0.00943493	FXX=0	LEN=1	MLLD=78.5395	OALT=T	OID=.	OMAPALT=T	OPOS=14687769
chr5	21751741	21751743	TTG	GTT	#VALUE!	4;10	27	3;3	UTR3	CDH12	NM_004061:c.*105_*103delinsAAC	.	.	.	.	.	.	.	.	.	.	.	.	.	.	.	.	.	.	.	.	147.888	mnp;del	FAO=4,21	FDP=26	FR=.,.	FRO=1	FSAF=3,6	FSAR=1,15	FSRF=0	FSRR=1	FWDB=0.167412,0.472738	FXX=0.0370233	LEN=3,1	MLLD=49.051,14.6313	OALT=GTT,-	OID=.,.	OMAPALT=GTGTT,GTTG	OPOS=21751741,21751740
chr5	21751740	21751740	T	-	#VALUE!	4;10	27	3;3	UTR3	CDH12	NM_004061:c.*106delA	.	.	.	.	.	.	.	.	.	.	.	.	.	.	.	.	.	.	.	.	147.888	mnp;del	FAO=4,21	FDP=26	FR=.,.	FRO=1	FSAF=3,6	FSAR=1,15	FSRF=0	FSRR=1	FWDB=0.167412,0.472738	FXX=0.0370233	LEN=3,1	MLLD=49.051,14.6313	OALT=GTT,-	OID=.,.	OMAPALT=GTGTT,GTTG	OPOS=21751741,21751740
chr5	26885941	26885941	C	A	0.259398	69	266	2	exonic	CDH9	.	nonsynonymous SNV	CDH9:NM_016279:exon11:c.G1664T:p.G555V	.	.	.	.	.	.	.	.	.	.	0.991	D	0	D	1	D	2.12	T	118.922	snp	FAO=69	FDP=264	FR=.	FRO=195	FSAF=44	FSAR=25	FSRF=135	FSRR=60	FWDB=-0.0601484	FXX=0.00751851	LEN=1	MLLD=155.495	OALT=A	OID=.	OMAPALT=A	OPOS=26885941
chr5	33658271	33658271	C	T	0.319588	31	97	3	intronic	ADAMTS12	.	.	.	.	.	.	.	.	.	.	.	.	.	.	.	.	.	.	.	.	.	80.8933	snp	FAO=31	FDP=97	FR=.	FRO=66	FSAF=19	FSAR=12	FSRF=44	FSRR=22	FWDB=-0.0177917	FXX=0	LEN=1	MLLD=62.0361	OALT=T	OID=.	OMAPALT=T	OPOS=33658271
chr5	33937151	33937151	T	C	0.44	11	25	2	exonic	RXFP3	.	synonymous SNV	RXFP3:NM_016568:exon1:c.T306C:p.V102V	.	.	.	.	.	.	.	.	.	.	.	.	.	.	.	.	.	.	48.2437	snp	FAO=11	FDP=25	FR=.	FRO=14	FSAF=3	FSAR=8	FSRF=7	FSRR=7	FWDB=0.0338362	FXX=0	LEN=1	MLLD=53.2023	OALT=C	OID=.	OMAPALT=C	OPOS=33937151
chr5	35792331	35792331	A	G	0.374194	58	155	1	intronic	SPEF2	.	.	.	.	.	.	.	.	.	.	.	.	.	.	.	.	.	.	.	.	.	177.215	snp	FAO=58	FDP=155	FR=.	FRO=97	FSAF=35	FSAR=23	FSRF=63	FSRR=34	FWDB=-0.000550721	FXX=0	LEN=1	MLLD=132.48	OALT=G	OID=.	OMAPALT=G	OPOS=35792331
chr5	36955740	36955740	G	A	0.335878	44	131	1	splicing	NIPBL	NM_133433:exon3:c.230+1G>A,NM_015384:exon3:c.230+1G>A	.	.	.	.	.	.	.	.	.	.	.	.	.	.	.	.	1	D	.	.	119.2	snp	FAO=44	FDP=131	FR=.	FRO=87	FSAF=29	FSAR=15	FSRF=47	FSRR=40	FWDB=-0.0355236	FXX=0	LEN=1	MLLD=67.6771	OALT=A	OID=.	OMAPALT=A	OPOS=36955740
chr5	38352358	38352358	A	T	0.247059	63	255	1	exonic	EGFLAM	.	nonsynonymous SNV	EGFLAM:NM_001205301:exon5:c.A470T:p.E157V,EGFLAM:NM_152403:exon5:c.A470T:p.E157V	.	.	.	.	.	.	.	.	0	D	0.981	D	0	D	1	D	0.36	T	98.564	snp	FAO=63	FDP=255	FR=.	FRO=192	FSAF=26	FSAR=37	FSRF=76	FSRR=116	FWDB=0.00629936	FXX=0	LEN=1	MLLD=343.95	OALT=T	OID=.	OMAPALT=T	OPOS=38352358
chr5	41155189	41155189	G	T	0.317797	75	236	1	exonic	C6	.	stopgain	C6:NM_000065:exon14:c.C1986A:p.Y662X,C6:NM_001115131:exon14:c.C1986A:p.Y662X	.	.	.	.	.	.	.	.	1	T	.	.	0	D	1	A	.	.	178.389	snp	FAO=75	FDP=236	FR=.	FRO=161	FSAF=37	FSAR=38	FSRF=57	FSRR=104	FWDB=-0.00162157	FXX=0	LEN=1	MLLD=195.327	OALT=T	OID=.	OMAPALT=T	OPOS=41155189
chr5	42806955	42806955	A	T	0.253012	21	83	1	intronic	SEPP1	.	.	.	.	.	.	.	.	.	.	.	.	.	.	.	.	.	.	.	.	.	42.1526	snp	FAO=21	FDP=82	FR=.	FRO=61	FSAF=13	FSAR=8	FSRF=34	FSRR=27	FWDB=-0.0021014	FXX=0.0120467	LEN=1	MLLD=272.534	OALT=T	OID=.	OMAPALT=T	OPOS=42806955
chr5	43536957	43536957	C	T	0.310345	36	116	2	exonic	PAIP1	.	nonsynonymous SNV	PAIP1:NM_006451:exon6:c.G936A:p.M312I,PAIP1:NM_182789:exon6:c.G699A:p.M233I,PAIP1:NM_183323:exon6:c.G600A:p.M200I	.	.	.	.	.	.	.	.	0.19	T	0	B	0.006	N	0.98	D	1.96	T	89.5777	snp	FAO=36	FDP=115	FR=.	FRO=79	FSAF=22	FSAR=14	FSRF=44	FSRR=35	FWDB=0.00982007	FXX=0.00861995	LEN=1	MLLD=245.781	OALT=T	OID=.	OMAPALT=T	OPOS=43536957
chr5	43616167	43616167	G	A	0.291667	105	360	4	exonic	NNT	.	nonsynonymous SNV	NNT:NM_012343:exon4:c.G599A:p.G200D,NNT:NM_182977:exon4:c.G599A:p.G200D	.	.	.	.	.	.	.	.	.	.	0.993	D	0	D	1	D	-1.15	T	213.103	snp	FAO=105	FDP=360	FR=.	FRO=255	FSAF=51	FSAR=54	FSRF=115	FSRR=140	FWDB=-0.00658156	FXX=0	LEN=1	MLLD=339.204	OALT=A	OID=.	OMAPALT=A	OPOS=43616167
chr5	45461902	45461902	G	C	0.289855	80	276	2	intronic	HCN1	.	.	.	.	.	.	.	.	.	.	.	.	.	.	.	.	.	.	.	.	.	163.311	snp	FAO=80	FDP=276	FR=.	FRO=196	FSAF=45	FSAR=35	FSRF=86	FSRR=110	FWDB=0.0718895	FXX=0	LEN=1	MLLD=66.2541	OALT=C	OID=.	OMAPALT=C	OPOS=45461902
chr5	50685505	50685505	A	G	0.3125	5	16	1	exonic	ISL1	.	synonymous SNV	ISL1:NM_002202:exon4:c.A504G:p.P168P	rs2303751	.	.	0.3744	.	0.59	.	.	0	D	.	.	.	.	0	P	.	.	21.206	snp	FAO=5	FDP=15	FR=.	FRO=10	FSAF=4	FSAR=1	FSRF=4	FSRR=6	FWDB=-0.0453298	FXX=0.062461	LEN=1	MLLD=154.864	OALT=G	OID=.	OMAPALT=G	OPOS=50685505
chr5	53814547	53814547	G	A	0.358209	48	134	4	exonic	SNX18	.	synonymous SNV	SNX18:NM_001102575:exon1:c.G765A:p.G255G,SNX18:NM_001145427:exon1:c.G765A:p.G255G,SNX18:NM_052870:exon1:c.G765A:p.G255G	.	.	.	.	.	.	.	.	.	.	.	.	.	.	.	.	.	.	140.353	snp	FAO=48	FDP=134	FR=.	FRO=86	FSAF=24	FSAR=24	FSRF=48	FSRR=38	FWDB=0.00100436	FXX=0	LEN=1	MLLD=271.621	OALT=A	OID=.	OMAPALT=A	OPOS=53814547
chr5	58295382	58295382	-	TA	#VALUE!	44;17	71	1;1	UTR5	PDE4D	NM_001197223:c.-20_-19insTA	.	.	.	.	.	.	.	.	.	.	.	.	.	.	.	.	.	.	.	.	360.813	del;ins	FAO=46,18	FDP=64	FR=.,.	FRO=0	FSAF=28,16	FSAR=18,2	FSRF=0	FSRR=0	FWDB=0.0259169,0.0126946	FXX=0.0985777	LEN=2,2	MLLD=118.275,34.9284	OALT=-,TA	OID=.,.	OMAPALT=G,GTATA	OPOS=58295381,58295381
chr5	58334874	58334874	T	C	0.24	72	300	1	exonic	PDE4D	.	nonsynonymous SNV	PDE4D:NM_001197222:exon1:c.A61G:p.M21V	.	.	.	.	.	0.0003	.	.	.	.	.	.	.	.	.	.	.	.	111.585	snp	FAO=74	FDP=302	FR=.	FRO=228	FSAF=43	FSAR=31	FSRF=116	FSRR=112	FWDB=-0.00438765	FXX=0	LEN=1	MLLD=253.369	OALT=C	OID=.	OMAPALT=C	OPOS=58334874
chr5	64050157	64050158	TA	AT	#VALUE!	6;12	56	6;1	exonic	SREK1IP1	.	nonframeshift substitution	SREK1IP1:NM_173829:exon2:c.45_46AT	.	.	.	.	.	.	.	.	.	.	.	.	.	.	.	.	.	.	422.87	mnp;del	FAO=6,47	FDP=56	FR=.,.	FRO=3	FSAF=6,17	FSAR=0,30	FSRF=3	FSRR=0	FWDB=0.180117,0.119038	FXX=0	LEN=2,1	MLLD=112.787,36.2786	OALT=AT,-	OID=.,.	OMAPALT=AT,T	OPOS=64050157,64050158
chr5	64050158	64050158	A	-	#VALUE!	6;12	56	6;1	exonic	SREK1IP1	.	stopgain	SREK1IP1:NM_173829:exon2:c.45delT:p.C15X	.	.	.	.	.	.	.	.	.	.	.	.	.	.	.	.	.	.	422.87	mnp;del	FAO=6,47	FDP=56	FR=.,.	FRO=3	FSAF=6,17	FSAR=0,30	FSRF=3	FSRR=0	FWDB=0.180117,0.119038	FXX=0	LEN=2,1	MLLD=112.787,36.2786	OALT=AT,-	OID=.,.	OMAPALT=AT,T	OPOS=64050157,64050158
chr5	64824436	64824436	T	A	0.323529	33	102	3	intronic	CENPK	.	.	.	.	.	.	.	.	.	.	.	.	.	.	.	.	.	.	.	.	.	87.4166	snp	FAO=33	FDP=102	FR=.	FRO=69	FSAF=18	FSAR=15	FSRF=38	FSRR=31	FWDB=-0.0136164	FXX=0	LEN=1	MLLD=319.36	OALT=A	OID=.	OMAPALT=A	OPOS=64824436
chr5	68531253	68531253	C	T	0.327103	35	107	1	exonic	CDK7	.	synonymous SNV	CDK7:NM_001799:exon2:c.C99T:p.N33N	rs2972388	.	.	0.5394	.	0.77	.	.	.	.	.	.	.	.	.	.	.	.	92.9939	snp	FAO=35	FDP=107	FR=.	FRO=72	FSAF=23	FSAR=12	FSRF=42	FSRR=30	FWDB=-0.00427147	FXX=0	LEN=1	MLLD=202.885	OALT=T	OID=.	OMAPALT=T	OPOS=68531253
chr5	68715310	68715310	C	T	0.326241	46	141	1	exonic	MARVELD2	.	nonsynonymous SNV	MARVELD2:NM_001038603:exon2:c.C98T:p.T33I,MARVELD2:NM_001244734:exon2:c.C98T:p.T33I	rs1185246	CLINSIG=non-pathogenic;CLNDBN=not_specified;CLNREVSTAT=criteria_provided\x2c_single_submitter;CLNACC=RCV000036814.2;CLNDSDB=MedGen;CLNDSDBID=CN169374	.	0.4895	.	0.58	.	.	0.12	T	0.779	P	0.262	N	1	P	1.49	T	151.173	snp	FAO=51	FDP=141	FR=.	FRO=90	FSAF=27	FSAR=24	FSRF=42	FSRR=48	FWDB=0.0160102	FXX=0	LEN=1	MLLD=167.733	OALT=T	OID=.	OMAPALT=T	OPOS=68715310
chr5	71756711	71756711	G	T	0.327485	56	171	3	exonic	ZNF366	.	nonsynonymous SNV	ZNF366:NM_152625:exon2:c.C613A:p.P205T	.	.	.	.	.	.	.	.	0.55	T	0.004	B	0.048	N	0.586	D	2.95	T	143.06	snp	FAO=56	FDP=171	FR=.	FRO=115	FSAF=32	FSAR=24	FSRF=60	FSRR=55	FWDB=0.00313373	FXX=0	LEN=1	MLLD=281.009	OALT=T	OID=.	OMAPALT=T	OPOS=71756711
chr5	72419415	72419415	G	A	0.358491	76	212	4	exonic	TMEM171	.	nonsynonymous SNV	TMEM171:NM_001161342:exon2:c.G215A:p.G72E,TMEM171:NM_173490:exon2:c.G215A:p.G72E	.	.	.	.	.	.	.	.	0.06	T	0.995	D	0.008	N	1	N	1.8	T	216.219	snp	FAO=76	FDP=212	FR=.	FRO=136	FSAF=42	FSAR=34	FSRF=83	FSRR=53	FWDB=0.000250078	FXX=0	LEN=1	MLLD=256.295	OALT=A	OID=.	OMAPALT=A	OPOS=72419415
chr5	74506658	74506658	C	T	0.282051	11	39	1	exonic	ANKRD31	.	synonymous SNV	ANKRD31:NM_001164443:exon4:c.G321A:p.L107L	rs2219745	.	.	.	.	0.42	.	.	.	.	.	.	.	.	.	.	.	.	29.9179	snp	FAO=11	FDP=39	FR=.	FRO=28	FSAF=3	FSAR=8	FSRF=26	FSRR=2	FWDB=-0.0168662	FXX=0	LEN=1	MLLD=232.361	OALT=T	OID=.	OMAPALT=T	OPOS=74506658
chr5	74843134	74843138	TTCTA	-	0.19	38	200	0	intronic	POLK	.	.	.	rs146157933	.	.	.	.	0.13	.	.	.	.	.	.	.	.	.	.	.	.	10	del	.	.	FR=.	.	.	.	.	.	.	.	LEN=5	.	OALT=-	OID=.	OMAPALT=C	OPOS=74843134
chr5	76003254	76003258	AAAAC	TAAAT	0.46798	95	203	4	UTR3	IQGAP2	NM_006633:c.*116_*120delinsTAAAT,NM_001285460:c.*116_*120delinsTAAAT,NM_001285461:c.*116_*120delinsTAAAT,NM_001285462:c.*116_*120delinsTAAAT	.	.	.	.	.	.	.	.	.	.	.	.	.	.	.	.	.	.	.	.	744.449	mnp	FAO=135	FDP=204	FR=.	FRO=69	FSAF=80	FSAR=55	FSRF=33	FSRR=36	FWDB=0.0600712	FXX=0	LEN=5	MLLD=131.566	OALT=TAAAT	OID=.	OMAPALT=TTAAAT	OPOS=76003254
chr5	76129487	76129487	G	T	0.292135	52	178	3	exonic	F2RL1	.	nonsynonymous SNV	F2RL1:NM_005242:exon2:c.G1055T:p.R352M	.	.	.	.	.	.	.	.	.	.	1	D	0	D	1	D	0.35	T	111.352	snp	FAO=52	FDP=178	FR=.	FRO=126	FSAF=26	FSAR=26	FSRF=83	FSRR=43	FWDB=-0.00425784	FXX=0.00558628	LEN=1	MLLD=105.669	OALT=T	OID=.	OMAPALT=T	OPOS=76129487
chr5	78373431	78373431	C	T	0.4	22	55	1	exonic	BHMT2	.	synonymous SNV	BHMT2:NM_001178005:exon2:c.C162T:p.D54D,BHMT2:NM_017614:exon2:c.C162T:p.D54D	rs682985	.	.	0.607	.	0.67	.	.	.	.	.	.	.	.	.	.	.	.	79.4891	snp	FAO=22	FDP=55	FR=.	FRO=33	FSAF=4	FSAR=18	FSRF=16	FSRR=17	FWDB=-0.0196295	FXX=0	LEN=1	MLLD=152.833	OALT=T	OID=.	OMAPALT=T	OPOS=78373431
chr5	79551877	79551877	G	T	0.335714	47	140	2	UTR5	SERINC5	NM_178276:c.-136C>A,NM_001174071:c.-136C>A,NM_001174072:c.-136C>A	.	.	.	.	.	.	.	.	.	.	.	.	.	.	.	.	.	.	.	.	127.663	snp	FAO=47	FDP=139	FR=.	FRO=92	FSAF=26	FSAR=21	FSRF=49	FSRR=43	FWDB=-0.0572182	FXX=0.00714235	LEN=1	MLLD=233.788	OALT=T	OID=.	OMAPALT=T	OPOS=79551877
chr5	79616275	79616275	A	-	0.282759	82	290	5	exonic	SPZ1	.	frameshift deletion	SPZ1:NM_032567:exon1:c.241delA:p.K81fs	.	.	.	.	.	.	.	.	.	.	.	.	.	.	.	.	.	.	21.007	del	FAO=96	FDP=287	FR=.	FRO=191	FSAF=49	FSAR=47	FSRF=128	FSRR=63	FWDB=0.0513123	FXX=0.0204771	LEN=1	MLLD=11.9612	OALT=-	OID=.	OMAPALT=T	OPOS=79616275
chr5	94050447	94050447	C	T	0.386139	78	202	1	intronic	MCTP1	.	.	.	rs2638	.	.	0.4557	.	0.52	.	.	.	.	.	.	.	.	.	.	.	.	245.232	snp	FAO=78	FDP=202	FR=.	FRO=124	FSAF=48	FSAR=30	FSRF=81	FSRR=43	FWDB=-0.0191205	FXX=0	LEN=1	MLLD=176.085	OALT=T	OID=.	OMAPALT=T	OPOS=94050447
chr5	94050487	94050487	T	A	0.368421	77	209	3	exonic	MCTP1	.	synonymous SNV	MCTP1:NM_001297777:exon17:c.A1794T:p.I598I,MCTP1:NM_001002796:exon20:c.A2052T:p.I684I,MCTP1:NM_024717:exon20:c.A2715T:p.I905I	rs2636	.	.	0.4557	.	0.52	.	.	.	.	.	.	.	.	.	.	.	.	229.748	snp	FAO=77	FDP=208	FR=.	FRO=131	FSAF=46	FSAR=31	FSRF=83	FSRR=48	FWDB=0.0628974	FXX=0.00478446	LEN=1	MLLD=52.5363	OALT=A	OID=.	OMAPALT=A	OPOS=94050487
chr5	96116940	96116940	G	A	0.386364	17	44	2	intronic	ERAP1	.	.	.	rs27042	.	.	0.3574	.	0.52	.	.	.	.	.	.	.	.	.	.	.	.	61.3	snp	FAO=17	FDP=44	FR=.	FRO=27	FSAF=7	FSAR=10	FSRF=12	FSRR=15	FWDB=0.0376645	FXX=0	LEN=1	MLLD=63.1408	OALT=A	OID=.	OMAPALT=A	OPOS=96116940
chr5	100238636	100238636	C	G	0.352423	80	227	2	exonic	ST8SIA4	.	nonsynonymous SNV	ST8SIA4:NM_005668:exon1:c.G24C:p.W8C,ST8SIA4:NM_175052:exon1:c.G24C:p.W8C	.	.	.	.	.	.	.	.	0.22	T	0.992	D	0	D	1	D	0.4	T	222.344	snp	FAO=80	FDP=226	FR=.	FRO=146	FSAF=40	FSAR=40	FSRF=56	FSRR=90	FWDB=-0.015233	FXX=0.00440509	LEN=1	MLLD=207.758	OALT=G	OID=.	OMAPALT=G	OPOS=100238636
chr5	109973902	109973902	T	G	0.280702	16	57	3	exonic	TMEM232	.	synonymous SNV	TMEM232:NM_001039763:exon5:c.A498C:p.A166A	rs1422495	.	.	0.0867	.	0.12	.	.	.	.	.	.	.	.	.	.	.	.	39.0628	snp	FAO=16	FDP=57	FR=.	FRO=41	FSAF=9	FSAR=7	FSRF=14	FSRR=27	FWDB=0.0145508	FXX=0	LEN=1	MLLD=45.8593	OALT=G	OID=.	OMAPALT=G	OPOS=109973902
chr5	110002928	110002928	C	A	0.336634	68	202	2	splicing	TMEM232	NM_001039763:exon3:c.125+1G>T	.	.	.	.	.	.	.	.	.	.	.	.	.	.	.	.	1	D	.	.	176.544	snp	FAO=68	FDP=203	FR=.	FRO=135	FSAF=20	FSAR=48	FSRF=50	FSRR=85	FWDB=-0.0856622	FXX=0	LEN=1	MLLD=63.4675	OALT=A	OID=.	OMAPALT=A	OPOS=110002928
chr5	112824048	112824048	-	GCC	0.352941	12	34	1	exonic	MCC	.	nonframeshift insertion	MCC:NM_001085377:exon1:c.63_64insGGC:p.S22delinsGS	rs35336557	.	ID=COSM1486215;OCCURENCE=1(breast)	0.0866	.	0.52	.	.	.	.	.	.	.	.	.	.	.	.	29.1785	ins	FAO=15	FDP=29	FR=.	FRO=14	FSAF=2	FSAR=13	FSRF=4	FSRR=10	FWDB=0.0233474	FXX=0.0333222	LEN=3	MLLD=168.167	OALT=GCC	OID=.	OMAPALT=TGCC	OPOS=112824049
chr5	115141067	115141067	C	G	0.298701	46	154	2	UTR3	CDO1	NM_001801:c.*63G>C	.	.	.	.	.	.	.	.	.	.	.	.	.	.	.	.	.	.	.	.	103.776	snp	FAO=46	FDP=154	FR=.	FRO=108	FSAF=34	FSAR=12	FSRF=71	FSRR=37	FWDB=-0.0166919	FXX=0	LEN=1	MLLD=154.832	OALT=G	OID=.	OMAPALT=G	OPOS=115141067
chr5	122426351	122426357	CCGGCGG	-	#VALUE!	3;6	16	2;2	intronic	PRDM6	.	.	.	.	.	.	.	.	.	.	.	.	.	.	.	.	.	.	.	.	.	22.2693	del;del	FAO=8,1	FDP=16	FR=.,.	FRO=7	FSAF=1,1	FSAR=7,0	FSRF=6	FSRR=1	FWDB=-0.0209259,-0.0160646	FXX=0.111049	LEN=7,6	MLLD=148.556,148.122	OALT=-,-	OID=.,.	OMAPALT=G,GG	OPOS=122426351,122426351
chr5	126732437	126732437	A	G	0.263158	5	19	2	exonic	MEGF10	.	nonsynonymous SNV	MEGF10:NM_001256545:exon6:c.A626G:p.E209G,MEGF10:NM_032446:exon7:c.A626G:p.E209G	.	.	.	.	.	.	.	.	0.11	T	1	D	0	N	1	D	1.43	T	16.7247	snp	FAO=5	FDP=19	FR=.	FRO=14	FSAF=0	FSAR=5	FSRF=0	FSRR=14	FWDB=0	FXX=0	LEN=1	MLLD=43.0355	OALT=G	OID=.	OMAPALT=G	OPOS=126732437
chr5	127627243	127627243	A	T	0.204082	50	245	1	exonic	FBN2	.	synonymous SNV	FBN2:NM_001999:exon49:c.T6270A:p.S2090S	.	.	.	.	.	.	.	.	.	.	.	.	.	.	.	.	.	.	53.6522	snp	FAO=50	FDP=245	FR=.	FRO=195	FSAF=24	FSAR=26	FSRF=91	FSRR=104	FWDB=0.0348347	FXX=0	LEN=1	MLLD=144.356	OALT=T	OID=.	OMAPALT=T	OPOS=127627243
chr5	127647685	127647686	TC	AT	0.33871	63	186	1	intronic	FBN2	.	.	.	.	.	.	.	.	.	.	.	.	.	.	.	.	.	.	.	.	.	168.274	mnp	FAO=63	FDP=185	FR=.	FRO=122	FSAF=38	FSAR=25	FSRF=57	FSRR=65	FWDB=-0.00788755	FXX=0.00537606	LEN=2	MLLD=229.546	OALT=AT	OID=.	OMAPALT=AT	OPOS=127647685
chr5	127697421	127697421	C	T	0.226667	34	150	1	exonic	FBN2	.	nonsynonymous SNV	FBN2:NM_001999:exon19:c.G2549A:p.C850Y	.	.	.	.	.	.	.	.	0.01	D	1	D	0	D	1	D	-5.91	D	49.4177	snp	FAO=34	FDP=150	FR=.	FRO=116	FSAF=22	FSAR=12	FSRF=53	FSRR=63	FWDB=-0.00663473	FXX=0	LEN=1	MLLD=219.301	OALT=T	OID=.	OMAPALT=T	OPOS=127697421
chr5	130982795	130982795	C	G	0.405941	82	202	3	exonic	FNIP1	.	nonsynonymous SNV	FNIP1:NM_001008738:exon16:c.G3326C:p.G1109A,FNIP1:NM_133372:exon17:c.G3410C:p.G1137A	.	.	.	.	.	.	.	.	0.4	T	1	D	.	.	1	D	2.67	T	274.564	snp	FAO=82	FDP=202	FR=.	FRO=120	FSAF=47	FSAR=35	FSRF=49	FSRR=71	FWDB=0.0224854	FXX=0	LEN=1	MLLD=207.279	OALT=G	OID=.	OMAPALT=G	OPOS=130982795
chr5	132069910	132069910	A	G	0.368056	53	144	2	exonic	KIF3A	.	synonymous SNV	KIF3A:NM_001300791:exon2:c.T267C:p.L89L,KIF3A:NM_001300792:exon2:c.T267C:p.L89L,KIF3A:NM_007054:exon2:c.T267C:p.L89L	.	.	.	.	.	.	.	.	.	.	.	.	.	.	.	.	.	.	159.513	snp	FAO=53	FDP=144	FR=.	FRO=91	FSAF=29	FSAR=24	FSRF=54	FSRR=37	FWDB=-0.026448	FXX=0	LEN=1	MLLD=175.73	OALT=G	OID=.	OMAPALT=G	OPOS=132069910
chr5	137045545	137045545	A	C	0.218824	93	425	1	exonic	KLHL3	.	nonsynonymous SNV	KLHL3:NM_001257194:exon3:c.T39G:p.S13R,KLHL3:NM_017415:exon3:c.T135G:p.S45R	.	.	.	.	.	.	.	.	0.45	T	0.949	P	0	D	1	D	-0.26	T	107.783	snp	FAO=89	FDP=400	FR=.	FRO=311	FSAF=51	FSAR=38	FSRF=129	FSRR=182	FWDB=0.0579432	FXX=0	LEN=1	MLLD=77.6594	OALT=C	OID=.	OMAPALT=C	OPOS=137045545
chr5	137281982	137281982	A	-	#VALUE!	59;20	170	3;3	exonic	FAM13B	.	frameshift deletion	FAM13B:NM_016603:exon18:c.2113delT:p.L705fs	.	.	.	.	.	.	.	.	.	.	.	.	.	.	.	.	.	.	1482.98	del;snp	FAO=156,20	FDP=176	FR=.,.	FRO=0	FSAF=74,0	FSAR=82,20	FSRF=0	FSRR=0	FWDB=0.89064,0.13254	FXX=0.0112353	LEN=1,1	MLLD=18.1266,152.224	OALT=-,C	OID=.,.	OMAPALT=CA,CAC	OPOS=137281981,137281982
chr5	137281982	137281982	A	C	#VALUE!	59;20	170	3;3	exonic	FAM13B	.	nonsynonymous SNV	FAM13B:NM_016603:exon18:c.T2113G:p.L705V	.	.	.	.	.	.	.	.	0.1	T	0.022	B	0	D	1	D	2.19	T	1482.98	del;snp	FAO=156,20	FDP=176	FR=.,.	FRO=0	FSAF=74,0	FSAR=82,20	FSRF=0	FSRR=0	FWDB=0.89064,0.13254	FXX=0.0112353	LEN=1,1	MLLD=18.1266,152.224	OALT=-,C	OID=.,.	OMAPALT=CA,CAC	OPOS=137281981,137281982
chr5	138643062	138643062	T	A	#VALUE!	5;12;13	43	11;11;11	UTR5	MATR3	NM_001194954:c.-43T>A,NM_199189:c.-43T>A,NM_018834:c.-43T>A,NM_001194955:c.-43T>A	.	.	rs12153162	.	.	0.6757	.	0.71	.	.	.	.	.	.	.	.	.	.	.	.	269.833	snp;del;del	FAO=7,1,36	FDP=44	FR=.,.,.	FRO=0	FSAF=7,1,36	FSAR=0,0,0	FSRF=0	FSRR=0	FWDB=-0.243874,-0.120563,-0.178787	FXX=0.0638162	LEN=1,3,2	MLLD=5.97668,10.7462,11.1617	OALT=A,-,-	OID=.,.,.	OMAPALT=AATT,A,AT	OPOS=138643062,138643062,138643062
chr5	138643063	138643064	TT	-	#VALUE!	5;12;13	43	11;11;11	UTR5	MATR3	NM_001194954:c.-42_-41del-,NM_199189:c.-42_-41del-,NM_018834:c.-42_-41del-,NM_001194955:c.-42_-41del-	.	.	.	.	.	.	.	.	.	.	.	.	.	.	.	.	.	.	.	.	269.833	snp;del;del	FAO=7,1,36	FDP=44	FR=.,.,.	FRO=0	FSAF=7,1,36	FSAR=0,0,0	FSRF=0	FSRR=0	FWDB=-0.243874,-0.120563,-0.178787	FXX=0.0638162	LEN=1,3,2	MLLD=5.97668,10.7462,11.1617	OALT=A,-,-	OID=.,.,.	OMAPALT=AATT,A,AT	OPOS=138643062,138643062,138643062
chr5	139917734	139917734	A	G	0.369928	155	419	1	exonic	ANKHD1,ANKHD1-EIF4EBP3	.	nonsynonymous SNV	ANKHD1:NM_017747:exon32:c.A7292G:p.D2431G,ANKHD1-EIF4EBP3:NM_020690:exon32:c.A7292G:p.D2431G	.	.	.	.	.	.	.	.	0.01	D	0.999	D	0	D	1	D	1.35	T	428.349	snp	FAO=148	FDP=399	FR=.	FRO=251	FSAF=90	FSAR=58	FSRF=175	FSRR=76	FWDB=-0.01021	FXX=0.00249994	LEN=1	MLLD=258.994	OALT=G	OID=.	OMAPALT=G	OPOS=139917734
chr5	140187048	140187048	G	C	0.231405	56	242	3	exonic	PCDHA4	.	synonymous SNV	PCDHA4:NM_018907:exon1:c.G276C:p.R92R,PCDHA4:NM_031500:exon1:c.G276C:p.R92R	rs3822349	.	.	.	.	0.55	.	.	.	.	.	.	.	.	.	.	.	.	78.0781	snp	FAO=56	FDP=242	FR=.	FRO=186	FSAF=24	FSAR=32	FSRF=85	FSRR=101	FWDB=-0.00170733	FXX=0	LEN=1	MLLD=288.18	OALT=C	OID=.	OMAPALT=C	OPOS=140187048
chr5	140187102	140187102	A	G	0.224	56	250	1	exonic	PCDHA4	.	synonymous SNV	PCDHA4:NM_018907:exon1:c.A330G:p.V110V,PCDHA4:NM_031500:exon1:c.A330G:p.V110V	rs3822347	.	.	.	.	0.56	.	.	.	.	.	.	.	.	.	.	.	.	78.1417	snp	FAO=57	FDP=248	FR=.	FRO=191	FSAF=24	FSAR=33	FSRF=86	FSRR=105	FWDB=-0.0169013	FXX=0.00799968	LEN=1	MLLD=186.736	OALT=G	OID=.	OMAPALT=G	OPOS=140187102
chr5	140221139	140221139	G	A	0.20438	56	274	1	exonic	PCDHA8	.	nonsynonymous SNV	PCDHA8:NM_018911:exon1:c.G233A:p.S78N,PCDHA8:NM_031856:exon1:c.G233A:p.S78N	rs3756331	.	.	0.4811	.	0.74	.	.	1	T	0	B	0.001	N	1	P	1.34	T	71.5944	snp	FAO=61	FDP=279	FR=.	FRO=218	FSAF=30	FSAR=31	FSRF=119	FSRR=99	FWDB=0.0338648	FXX=0	LEN=1	MLLD=158.02	OALT=A	OID=.	OMAPALT=A	OPOS=140221139
chr5	140346712	140346712	T	C	0.25	14	56	2	exonic	PCDHAC2	.	synonymous SNV	PCDHAC2:NM_018899:exon1:c.T361C:p.L121L,PCDHAC2:NM_031883:exon1:c.T361C:p.L121L	rs155808	.	.	0.3392	.	0.55	.	.	.	.	.	.	.	.	.	.	.	.	29.9378	snp	FAO=14	FDP=56	FR=.	FRO=42	FSAF=7	FSAR=7	FSRF=17	FSRR=25	FWDB=-0.0141824	FXX=0	LEN=1	MLLD=69.229	OALT=C	OID=.	OMAPALT=C	OPOS=140346712
chr5	140515675	140515675	C	T	0.280374	30	107	2	exonic	PCDHB5	.	nonsynonymous SNV	PCDHB5:NM_015669:exon1:c.C659T:p.P220L	.	.	.	.	.	.	.	.	0.02	D	1	D	.	.	1	D	0.4	T	64.7375	snp	FAO=30	FDP=107	FR=.	FRO=77	FSAF=19	FSAR=11	FSRF=37	FSRR=40	FWDB=-0.0539549	FXX=0	LEN=1	MLLD=180.106	OALT=T	OID=.	OMAPALT=T	OPOS=140515675
chr5	140558314	140558315	TG	CC	0.282209	46	163	2	exonic	PCDHB8	.	nonframeshift substitution	PCDHB8:NM_019120:exon1:c.699_700CC	.	.	.	.	.	.	.	.	.	.	.	.	.	.	.	.	.	.	94.8437	mnp	FAO=46	FDP=163	FR=.	FRO=117	FSAF=27	FSAR=19	FSRF=57	FSRR=60	FWDB=0.00494188	FXX=0	LEN=2	MLLD=248.223	OALT=CC	OID=.	OMAPALT=CC	OPOS=140558314
chr5	140568725	140568725	C	-	#VALUE!	32;23	143	3;3	exonic	PCDHB9	.	unknown	UNKNOWN	.	.	.	.	.	.	.	.	.	.	.	.	.	.	.	.	.	.	884.73	del;snp	FAO=115,23	FDP=138	FR=.,.	FRO=0	FSAF=99,23	FSAR=16,0	FSRF=0	FSRR=0	FWDB=0.397235,0.198667	FXX=0.0349626	LEN=1,1	MLLD=9.99695,41.1741	OALT=-,T	OID=.,.	OMAPALT=G,GT	OPOS=140568725,140568725
chr5	140568725	140568725	C	T	#VALUE!	32;23	143	3;3	exonic	PCDHB9	.	unknown	UNKNOWN	.	.	.	.	.	.	.	.	.	.	.	.	.	.	.	.	.	.	884.73	del;snp	FAO=115,23	FDP=138	FR=.,.	FRO=0	FSAF=99,23	FSAR=16,0	FSRF=0	FSRR=0	FWDB=0.397235,0.198667	FXX=0.0349626	LEN=1,1	MLLD=9.99695,41.1741	OALT=-,T	OID=.,.	OMAPALT=G,GT	OPOS=140568725,140568725
chr5	140735743	140735743	G	C	0.405941	82	202	2	exonic	PCDHGA4	.	nonsynonymous SNV	PCDHGA4:NM_018917:exon1:c.G1069C:p.G357R,PCDHGA4:NM_032053:exon1:c.G1069C:p.G357R	.	.	.	.	.	.	.	.	.	.	.	.	.	.	.	.	.	.	274.566	snp	FAO=82	FDP=202	FR=.	FRO=120	FSAF=39	FSAR=43	FSRF=91	FSRR=29	FWDB=0.00744564	FXX=0	LEN=1	MLLD=180.95	OALT=C	OID=.	OMAPALT=C	OPOS=140735743
chr5	140957189	140957189	-	AT	0.4	34	85	3	intronic	DIAPH1	.	.	.	rs143356915	.	.	0.1553	.	0.21	.	.	.	.	.	.	.	.	.	.	.	.	28.237	ins	FAO=34	FDP=85	FR=.	FRO=51	FSAF=17	FSAR=17	FSRF=25	FSRR=26	FWDB=0.0251226	FXX=0	LEN=2	MLLD=161.863	OALT=AT	OID=.	OMAPALT=AAT	OPOS=140957190
chr5	141023725	141023725	T	C	0.27451	28	102	2	intronic	FCHSD1	.	.	.	.	.	.	.	.	.	.	.	.	.	.	.	.	.	.	.	.	.	59.3751	snp	FAO=28	FDP=102	FR=.	FRO=74	FSAF=11	FSAR=17	FSRF=37	FSRR=37	FWDB=-0.0516459	FXX=0	LEN=1	MLLD=71.7915	OALT=C	OID=.	OMAPALT=C	OPOS=141023725
chr5	141233589	141233589	G	C	#VALUE!	13;13	38	2;2	UTR3	PCDH1	NM_032420:c.*18C>G	.	.	.	.	.	.	.	.	.	.	.	.	.	.	.	.	.	.	.	.	181.317	snp;del	FAO=13,17	FDP=38	FR=.,.	FRO=8	FSAF=13,17	FSAR=0,0	FSRF=7	FSRR=1	FWDB=0.138581,0.0612051	FXX=0	LEN=1,1	MLLD=21.6799,16.0827	OALT=C,-	OID=.,.	OMAPALT=CC,C	OPOS=141233589,141233589
chr5	141233589	141233589	G	-	#VALUE!	13;13	38	2;2	UTR3	PCDH1	NM_032420:c.*18delC	.	.	.	.	.	.	.	.	.	.	.	.	.	.	.	.	.	.	.	.	181.317	snp;del	FAO=13,17	FDP=38	FR=.,.	FRO=8	FSAF=13,17	FSAR=0,0	FSRF=7	FSRR=1	FWDB=0.138581,0.0612051	FXX=0	LEN=1,1	MLLD=21.6799,16.0827	OALT=C,-	OID=.,.	OMAPALT=CC,C	OPOS=141233589,141233589
chr5	146833181	146833181	C	T	0.294118	5	17	3	UTR5	DPYSL3	NM_001387:c.-31G>A	.	.	rs528736381	.	.	.	.	0.001	.	.	.	.	.	.	.	.	.	.	.	.	18.7107	snp	FAO=5	FDP=17	FR=.	FRO=12	FSAF=5	FSAR=0	FSRF=12	FSRR=0	FWDB=0.0137311	FXX=0	LEN=1	MLLD=303.198	OALT=T	OID=.	OMAPALT=T	OPOS=146833181
chr5	147695283	147695283	-	TCA	0.416667	50	120	1	ncRNA_intronic	LOC102546294	.	.	.	rs3217238	.	.	0.2555	.	0.52	.	.	.	.	.	.	.	.	.	.	.	.	45.1726	ins	FAO=50	FDP=118	FR=.	FRO=68	FSAF=28	FSAR=22	FSRF=28	FSRR=40	FWDB=0.00866665	FXX=0.0166653	LEN=3	MLLD=291.373	OALT=TCA	OID=.	OMAPALT=CTCA	OPOS=147695284
chr5	148427476	148427476	C	G	0.337349	140	415	2	exonic	SH3TC2	.	nonsynonymous SNV	SH3TC2:NM_024577:exon3:c.G228C:p.R76S	.	.	.	.	.	.	.	.	0.45	T	0.731	P	0	D	1	N	-0.94	T	331.634	snp	FAO=133	FDP=398	FR=.	FRO=265	FSAF=63	FSAR=70	FSRF=119	FSRR=146	FWDB=0.045683	FXX=0.00499988	LEN=1	MLLD=55.1376	OALT=G	OID=.	OMAPALT=G	OPOS=148427476
chr5	149515074	149515074	G	A	0.571429	4	7	1	intronic	PDGFRB	.	.	.	rs740750	.	.	0.5316	.	0.65	.	.	.	.	.	.	.	.	.	.	.	.	23.3201	snp	FAO=4	FDP=7	FR=.	FRO=3	FSAF=2	FSAR=2	FSRF=2	FSRR=1	FWDB=0.051335	FXX=0	LEN=1	MLLD=81.6871	OALT=A	OID=.	OMAPALT=A	OPOS=149515074
chr5	149602223	149602224	AC	-	0.349345	80	229	1	UTR3	CAMK2A	NM_015981:c.*50_*49delGT,NM_171825:c.*50_*49delGT	.	.	rs140679603	.	.	0.0582	.	0.12	.	.	.	.	.	.	.	.	.	.	.	.	32.3383	del	FAO=80	FDP=228	FR=.	FRO=148	FSAF=42	FSAR=38	FSRF=87	FSRR=61	FWDB=0.00768103	FXX=0.00436662	LEN=2	MLLD=314.136	OALT=-	OID=.	OMAPALT=G	OPOS=149602223
chr5	149644617	149644617	G	A	0.192488	41	213	2	intronic	CAMK2A	.	.	.	.	.	.	.	.	.	.	.	.	.	.	.	.	.	.	.	.	.	39.0596	snp	FAO=41	FDP=210	FR=.	FRO=169	FSAF=13	FSAR=28	FSRF=54	FSRR=115	FWDB=0.246494	FXX=0.0140838	LEN=1	MLLD=41.9259	OALT=A	OID=.	OMAPALT=A	OPOS=149644617
chr5	149676881	149676881	C	G	0.224852	38	169	3	exonic	ARSI	.	nonsynonymous SNV	ARSI:NM_001012301:exon2:c.G1606C:p.A536P	.	.	.	.	.	.	.	.	0.28	T	0.104	B	0.018	N	1	N	-3.39	D	57.9091	snp	FAO=43	FDP=190	FR=.	FRO=147	FSAF=18	FSAR=25	FSRF=69	FSRR=78	FWDB=-0.0756347	FXX=0	LEN=1	MLLD=47.3179	OALT=G	OID=.	OMAPALT=G	OPOS=149676881
chr5	149676887	149676887	C	T	0.184783	34	184	3	exonic	ARSI	.	nonsynonymous SNV	ARSI:NM_001012301:exon2:c.G1600A:p.G534R	.	.	.	.	.	.	.	.	0.27	T	0.004	B	0.05	N	1	N	-3.32	D	37.1299	snp	FAO=36	FDP=185	FR=.	FRO=149	FSAF=13	FSAR=23	FSRF=69	FSRR=80	FWDB=0.0274455	FXX=0	LEN=1	MLLD=53.4213	OALT=T	OID=.	OMAPALT=T	OPOS=149676887
chr5	149771705	149771705	A	T	0.285714	70	245	2	exonic	TCOF1	.	nonsynonymous SNV	TCOF1:NM_000356:exon20:c.A3252T:p.E1084D,TCOF1:NM_001135244:exon20:c.A3369T:p.E1123D,TCOF1:NM_001135245:exon20:c.A3252T:p.E1084D,TCOF1:NM_001195141:exon20:c.A3369T:p.E1123D,TCOF1:NM_001135243:exon21:c.A3483T:p.E1161D	.	.	.	.	.	.	.	.	0.44	T	0.004	B	0.562	N	1	N	0.47	T	141.892	snp	FAO=70	FDP=244	FR=.	FRO=174	FSAF=40	FSAR=30	FSRF=75	FSRR=99	FWDB=0.00878677	FXX=0.00408147	LEN=1	MLLD=191.752	OALT=T	OID=.	OMAPALT=T	OPOS=149771705
chr5	150036187	150036187	C	T	0.666667	4	6	2	exonic	SYNPO	.	synonymous SNV	SYNPO:NM_007286:exon3:c.C2250T:p.S750S	.	.	.	.	.	.	.	.	.	.	.	.	.	.	.	.	.	.	24.0806	snp	FAO=4	FDP=6	FR=.	FRO=2	FSAF=0	FSAR=4	FSRF=0	FSRR=2	FWDB=0	FXX=0	LEN=1	MLLD=178.606	OALT=T	OID=.	OMAPALT=T	OPOS=150036187
chr5	150496772	150496772	C	T	0.365994	127	347	4	intronic	ANXA6	.	.	.	.	.	.	.	.	.	.	.	.	.	.	.	.	.	.	.	.	.	362.455	snp	FAO=127	FDP=347	FR=.	FRO=220	FSAF=68	FSAR=59	FSRF=114	FSRR=106	FWDB=0.00160741	FXX=0	LEN=1	MLLD=167.476	OALT=T	OID=.	OMAPALT=T	OPOS=150496772
chr5	150503902	150503902	A	C	0.264706	36	136	1	exonic	ANXA6	.	nonsynonymous SNV	ANXA6:NM_001193544:exon14:c.T987G:p.N329K,ANXA6:NM_001155:exon15:c.T1083G:p.N361K	.	.	.	.	.	.	.	.	0.04	D	0.08	B	0	D	1	N	4.6	T	69.6361	snp	FAO=36	FDP=135	FR=.	FRO=99	FSAF=13	FSAR=23	FSRF=50	FSRR=49	FWDB=-0.0570566	FXX=0.0073524	LEN=1	MLLD=228.759	OALT=C	OID=.	OMAPALT=C	OPOS=150503902
chr5	150567050	150567050	A	-	0.336134	80	238	2	intronic	CCDC69	.	.	.	rs35221501	.	.	0.7644	.	0.9	.	.	.	.	.	.	.	.	.	.	.	.	28.9622	del	FAO=81	FDP=236	FR=.	FRO=155	FSAF=35	FSAR=46	FSRF=72	FSRR=83	FWDB=0.022553	FXX=0.00840301	LEN=1	MLLD=33.9103	OALT=-	OID=.	OMAPALT=C	OPOS=150567050
chr5	150846707	150846711	GCATT	-	0.379747	30	79	1	intronic	SLC36A1	.	.	.	rs76799041	.	.	0.1197	.	0.35	.	.	.	.	.	.	.	.	.	.	.	.	28.0706	del	FAO=32	FDP=78	FR=.	FRO=46	FSAF=15	FSAR=17	FSRF=27	FSRR=19	FWDB=-0.00693666	FXX=0.0126566	LEN=5	MLLD=321.401	OALT=-	OID=.	OMAPALT=A	OPOS=150846707
chr5	151784197	151784197	G	A	0.540541	40	74	3	exonic	NMUR2	.	nonsynonymous SNV	NMUR2:NM_020167:exon1:c.C478T:p.R160W	.	.	.	.	.	.	.	.	0.02	D	1	D	0	D	1	D	-0.72	T	297.511	snp	FAO=41	FDP=77	FR=.,HEALED	FRO=22	FSAF=20	FSAR=21	FSRF=16	FSRR=6	FWDB=0.0386419	FXX=0.0128189	LEN=1	MLLD=150.805	OALT=A	OID=.	OMAPALT=A	OPOS=151784197
chr5	153144216	153144216	A	G	0.230769	51	221	1	intronic	GRIA1	.	.	.	rs3813470	.	.	0.5303	.	0.94	.	.	.	.	.	.	.	.	.	.	.	.	71.6721	snp	FAO=51	FDP=221	FR=.	FRO=170	FSAF=26	FSAR=25	FSRF=87	FSRR=83	FWDB=-0.0121539	FXX=0	LEN=1	MLLD=72.6778	OALT=G	OID=.	OMAPALT=G	OPOS=153144216
chr5	156899869	156899869	T	C	1	51	51	2	exonic	NIPAL4	.	synonymous SNV	NIPAL4:NM_001172292:exon5:c.T1245C:p.V415V,NIPAL4:NM_001099287:exon6:c.T1302C:p.V434V	rs4704870	.	.	0.9632	.	1	.	.	.	.	.	.	.	.	.	.	.	.	481.193	snp	FAO=51	FDP=51	FR=.	FRO=0	FSAF=0	FSAR=51	FSRF=0	FSRR=0	FWDB=0	FXX=0	LEN=1	MLLD=256.977	OALT=C	OID=.	OMAPALT=C	OPOS=156899869
chr5	157065371	157065371	C	A	0.38009	84	221	2	exonic	SOX30	.	nonsynonymous SNV	SOX30:NM_178424:exon4:c.G1747T:p.A583S	.	.	.	.	.	.	.	.	0.12	T	0.841	P	0.164	N	1	N	-4.32	D	253.879	snp	FAO=84	FDP=223	FR=.	FRO=139	FSAF=22	FSAR=62	FSRF=62	FSRR=77	FWDB=-0.0136414	FXX=0.00446409	LEN=1	MLLD=149.834	OALT=A	OID=.	OMAPALT=A	OPOS=157065371
chr5	160025772	160025772	C	T	0.258065	56	217	2	intronic	ATP10B	.	.	.	.	.	.	.	.	.	.	.	.	.	.	.	.	.	.	.	.	.	96.3613	snp	FAO=56	FDP=217	FR=.	FRO=161	FSAF=31	FSAR=25	FSRF=78	FSRR=83	FWDB=-0.0476694	FXX=0	LEN=1	MLLD=55.4172	OALT=T	OID=.	OMAPALT=T	OPOS=160025772
chr5	167858463	167858470	CTGGCTGG	-	0.652632	62	95	0	intronic	WWC1	.	.	.	rs11279828	.	.	.	.	0.97	.	.	.	.	.	.	.	.	.	.	.	.	50	del	.	.	FR=.	.	.	.	.	.	.	.	LEN=8	.	OALT=-	OID=.	OMAPALT=T	OPOS=167858463
chr5	169689723	169689723	T	C	0.144	54	375	2	exonic	LCP2	.	nonsynonymous SNV	LCP2:NM_005565:exon13:c.A842G:p.K281R	.	.	.	.	.	.	.	.	.	.	0.999	D	0.001	D	0.791	D	0.9	T	18.8816	snp	FAO=54	FDP=375	FR=.	FRO=321	FSAF=28	FSAR=26	FSRF=169	FSRR=152	FWDB=0.0679881	FXX=0	LEN=1	MLLD=58.344	OALT=C	OID=.	OMAPALT=C	OPOS=169689723
chr5	175811094	175811094	-	AT	#VALUE!	22;30	54	0;1	exonic	NOP16	.	frameshift insertion	NOP16:NM_001256539:exon5:c.586_587insAT:p.R196fs,NOP16:NM_001256540:exon5:c.583_584insAT:p.R195fs,NOP16:NM_001291305:exon5:c.544_545insAT:p.R182fs	rs386358673	.	.	.	.	0.23	.	.	.	.	.	.	.	.	.	.	.	.	301.381	ins;ins	FAO=22,30	FDP=52	FR=.,.	FRO=0	FSAF=12,17	FSAR=10,13	FSRF=0	FSRR=0	FWDB=0.000590191,0.00577158	FXX=0.0370302	LEN=2,2	MLLD=134.123,210.703	OALT=AT,GT	OID=.,.	OMAPALT=CAT,CGT	OPOS=175811095,175811095
chr5	176722540	176722540	C	T	0.205607	44	214	5	UTR3	NSD1	NM_172349:c.*80C>T,NM_022455:c.*80C>T	.	.	.	.	.	.	.	.	.	.	.	.	.	.	.	.	.	.	.	.	44.3155	snp	FAO=44	FDP=211	FR=.	FRO=167	FSAF=4	FSAR=40	FSRF=82	FSRR=85	FWDB=0.0384307	FXX=0.014018	LEN=1	MLLD=38.3258	OALT=T	OID=.	OMAPALT=T	OPOS=176722540
chr5	177639044	177639044	C	T	0.324444	73	225	2	intronic	PHYKPL	.	.	.	.	.	.	.	.	.	.	.	.	.	.	.	.	.	.	.	.	.	179.454	snp	FAO=73	FDP=225	FR=.	FRO=152	FSAF=36	FSAR=37	FSRF=69	FSRR=83	FWDB=0.033606	FXX=0	LEN=1	MLLD=59.839	OALT=T	OID=.	OMAPALT=T	OPOS=177639044
chr5	178579363	178579363	C	A	0.358407	81	226	3	intronic	ADAMTS2	.	.	.	.	.	.	.	.	.	.	.	.	.	.	.	.	.	.	.	.	.	228.844	snp	FAO=81	FDP=226	FR=.	FRO=145	FSAF=33	FSAR=48	FSRF=45	FSRR=100	FWDB=-0.00974771	FXX=0	LEN=1	MLLD=64.9641	OALT=A	OID=.	OMAPALT=A	OPOS=178579363
chr5	179251364	179251364	A	T	0.425287	74	174	1	intronic	SQSTM1	.	.	.	.	.	.	.	.	.	.	.	.	.	.	.	.	.	.	.	.	.	270.623	snp	FAO=75	FDP=174	FR=.	FRO=99	FSAF=39	FSAR=36	FSRF=42	FSRR=57	FWDB=-0.017075	FXX=0.00571396	LEN=1	MLLD=197.544	OALT=T	OID=.	OMAPALT=T	OPOS=179251364
chr5	179528992	179529047	CCCACCTCGGCGCGAAGACTCACCTTAGAGCTTTCCATCCCAAGCAGCCCCCAGGC	-	0.211155	53	251	0	intronic	RASGEF1C	.	.	.	.	.	.	.	.	.	.	.	.	.	.	.	.	.	.	.	.	.	14	del	.	.	FR=.	.	.	.	.	.	.	.	LEN=56	.	OALT=-	OID=.	OMAPALT=T	OPOS=179528992
chr5	180046344	180046344	G	C	0.3	9	30	2	exonic	FLT4	.	nonsynonymous SNV	FLT4:NM_002020:exon19:c.C2670G:p.H890Q,FLT4:NM_182925:exon19:c.C2670G:p.H890Q	rs448012	.	.	0.6234	.	0.77	.	.	0.29	T	0.18	B	.	.	0	P	-1.54	D	28.1613	snp	FAO=9	FDP=30	FR=.	FRO=21	FSAF=8	FSAR=1	FSRF=14	FSRR=7	FWDB=0.00918115	FXX=0	LEN=1	MLLD=66.9567	OALT=C	OID=.	OMAPALT=C	OPOS=180046344
chr6	610198	610198	T	G	0.504237	119	236	2	intronic	EXOC2	.	.	.	.	.	.	.	.	.	.	.	.	.	.	.	.	.	.	.	.	.	520.504	snp	FAO=120	FDP=236	FR=.	FRO=116	FSAF=56	FSAR=64	FSRF=38	FSRR=78	FWDB=0.0483314	FXX=0	LEN=1	MLLD=191.187	OALT=G	OID=.	OMAPALT=G	OPOS=610198
chr6	2623930	2623930	G	C	0.472	59	125	3	exonic	C6orf195	.	nonsynonymous SNV	C6orf195:NM_152554:exon3:c.C127G:p.P43A	.	.	.	.	.	.	.	.	0	D	0.367	B	.	.	1	P	1.08	T	239.747	snp	FAO=59	FDP=125	FR=.	FRO=66	FSAF=24	FSAR=35	FSRF=34	FSRR=32	FWDB=-0.00523682	FXX=0	LEN=1	MLLD=60.4971	OALT=C	OID=.	OMAPALT=C	OPOS=2623930
chr6	3324232	3324232	T	A	0.558824	57	102	1	exonic	SLC22A23	.	synonymous SNV	SLC22A23:NM_001286455:exon4:c.A75T:p.I25I,SLC22A23:NM_001286456:exon4:c.A918T:p.I306I,SLC22A23:NM_015482:exon4:c.A918T:p.I306I,SLC22A23:NM_021945:exon5:c.A75T:p.I25I	.	.	.	.	.	.	.	.	.	.	.	.	.	.	.	.	.	.	283.826	snp	FAO=57	FDP=101	FR=.	FRO=44	FSAF=26	FSAR=31	FSRF=9	FSRR=35	FWDB=0.0265188	FXX=0.00980296	LEN=1	MLLD=119.851	OALT=A	OID=.	OMAPALT=A	OPOS=3324232
chr6	5260816	5260816	A	G	1	7	7	1	intronic	LYRM4	.	.	.	rs4141761	.	.	.	.	0.53	.	.	.	.	.	.	.	.	.	.	.	.	61.4004	snp	FAO=7	FDP=7	FR=.	FRO=0	FSAF=2	FSAR=5	FSRF=0	FSRR=0	FWDB=-0.00276801	FXX=0	LEN=1	MLLD=68.6745	OALT=G	OID=.	OMAPALT=G	OPOS=5260816
chr6	7862556	7862556	C	T	0.480769	25	52	2	exonic	BMP6	.	synonymous SNV	BMP6:NM_001718:exon4:c.C1029T:p.A343A	rs61733611	.	.	0.0435	.	0.045	.	.	.	.	.	.	.	.	.	.	.	.	110.194	snp	FAO=25	FDP=52	FR=.	FRO=27	FSAF=23	FSAR=2	FSRF=17	FSRR=10	FWDB=-0.00220593	FXX=0	LEN=1	MLLD=343.803	OALT=T	OID=.	OMAPALT=T	OPOS=7862556
chr6	16327915	16327915	A	C	#VALUE!	6;2	10	1;1	exonic	ATXN1	.	nonsynonymous SNV	ATXN1:NM_001128164:exon7:c.T627G:p.H209Q,ATXN1:NM_000332:exon8:c.T627G:p.H209Q	rs11969612	.	.	.	.	.	.	.	0.46	T	0.462	P	.	.	1	N	1.49	T	65.7753	snp;mnp	FAO=6,2	FDP=9	FR=.,.	FRO=1	FSAF=6,2	FSAR=0,0	FSRF=0	FSRR=1	FWDB=0.0188125,0.0146579	FXX=0.0999001	LEN=1,2	MLLD=30.5387,35.6867	OALT=C,TC	OID=.,.	OMAPALT=CT,TC	OPOS=16327915,16327915
chr6	16327915	16327916	AT	TC	#VALUE!	6;2	10	1;1	exonic	ATXN1	.	nonframeshift substitution	ATXN1:NM_001128164:exon7:c.626_627GA,ATXN1:NM_000332:exon8:c.626_627GA	.	.	.	.	.	.	.	.	.	.	.	.	.	.	.	.	.	.	65.7753	snp;mnp	FAO=6,2	FDP=9	FR=.,.	FRO=1	FSAF=6,2	FSAR=0,0	FSRF=0	FSRR=1	FWDB=0.0188125,0.0146579	FXX=0.0999001	LEN=1,2	MLLD=30.5387,35.6867	OALT=C,TC	OID=.,.	OMAPALT=CT,TC	OPOS=16327915,16327915
chr6	17102507	17102507	C	A	0.50566	134	265	3	exonic	STMND1	.	nonsynonymous SNV	STMND1:NM_001190766:exon1:c.C19A:p.Q7K	.	.	.	.	.	.	.	.	.	.	.	.	.	.	.	.	.	.	569.903	snp	FAO=135	FDP=264	FR=.	FRO=129	FSAF=62	FSAR=73	FSRF=56	FSRR=73	FWDB=0.000222818	FXX=0.00751851	LEN=1	MLLD=37.5348	OALT=A	OID=.	OMAPALT=A	OPOS=17102507
chr6	21065450	21065450	A	G	0.436464	79	181	1	exonic	CDKAL1	.	synonymous SNV	CDKAL1:NM_017774:exon12:c.A1227G:p.P409P	rs56087852	.	.	0.1899	.	0.24	.	.	.	.	.	.	.	.	.	.	.	.	296.125	snp	FAO=80	FDP=182	FR=.	FRO=102	FSAF=50	FSAR=30	FSRF=64	FSRR=38	FWDB=0.00167216	FXX=0	LEN=1	MLLD=162.003	OALT=G	OID=.	OMAPALT=G	OPOS=21065450
chr6	21201493	21201493	G	A	0.459459	51	111	3	exonic	CDKAL1	.	synonymous SNV	CDKAL1:NM_017774:exon15:c.G1536A:p.S512S	rs9465994	.	.	0.4552	.	0.81	.	.	.	.	.	.	.	.	.	.	.	.	205.915	snp	FAO=51	FDP=110	FR=.	FRO=59	FSAF=23	FSAR=28	FSRF=27	FSRR=32	FWDB=0.00326668	FXX=0.0090082	LEN=1	MLLD=287.721	OALT=A	OID=.	OMAPALT=A	OPOS=21201493
chr6	24178669	24178669	A	G	0.214286	9	42	1	exonic	DCDC2	.	synonymous SNV	DCDC2:NM_016356:exon9:c.T1215C:p.N405N,DCDC2:NM_001195610:exon10:c.T1215C:p.N405N	.	.	.	.	.	.	.	.	.	.	.	.	.	.	.	.	.	.	17.934	snp	FAO=9	FDP=42	FR=.	FRO=33	FSAF=0	FSAR=9	FSRF=6	FSRR=27	FWDB=-0.0129122	FXX=0	LEN=1	MLLD=71.3965	OALT=G	OID=.	OMAPALT=G	OPOS=24178669
chr6	25726329	25726329	-	TT	0.6	12	20	0	UTR3	HIST1H2AA	NM_170745:c.*30_*31insAA	.	.	rs112943240	.	.	0.2771	.	0.7	.	.	.	.	.	.	.	.	.	.	.	.	47.0893	ins	FAO=14	FDP=20	FR=.	FRO=6	FSAF=8	FSAR=6	FSRF=4	FSRR=2	FWDB=-0.0140756	FXX=0	LEN=2	MLLD=193.726	OALT=TT	OID=.	OMAPALT=CTT	OPOS=25726330
chr6	28402674	28402674	C	G	0.505747	44	87	1	exonic	ZSCAN23	.	nonsynonymous SNV	ZSCAN23:NM_001012455:exon4:c.G738C:p.E246D	.	.	.	.	.	.	.	.	0.14	T	0	B	0.013	N	0.996	N	3.16	T	196.264	snp	FAO=44	FDP=87	FR=.	FRO=43	FSAF=21	FSAR=23	FSRF=19	FSRR=24	FWDB=0.0450115	FXX=0	LEN=1	MLLD=71.5597	OALT=G	OID=.	OMAPALT=G	OPOS=28402674
chr6	29364843	29364843	G	C	0.501859	135	269	2	exonic	OR12D2	.	nonsynonymous SNV	OR12D2:NM_013936:exon1:c.G367C:p.A123P	.	.	.	.	.	.	.	.	0	D	1	D	0.001	D	1	D	7.19	T	580.151	snp	FAO=135	FDP=268	FR=.	FRO=133	FSAF=72	FSAR=63	FSRF=79	FSRR=54	FWDB=0.0325925	FXX=0.00371733	LEN=1	MLLD=61.0696	OALT=C	OID=.	OMAPALT=C	OPOS=29364843
chr6	30707939	30707939	A	C	0.531915	125	235	2	exonic	FLOT1	.	nonsynonymous SNV	FLOT1:NM_005803:exon8:c.T719G:p.L240R	.	.	.	.	.	.	.	.	0	D	1	D	0	D	1	D	1.28	T	570.042	snp	FAO=125	FDP=235	FR=.	FRO=110	FSAF=70	FSAR=55	FSRF=59	FSRR=51	FWDB=-0.0124572	FXX=0	LEN=1	MLLD=63.1184	OALT=C	OID=.	OMAPALT=C	OPOS=30707939
chr6	32049838	32049838	G	C	0.271605	44	162	5	exonic	TNXB	.	synonymous SNV	TNXB:NM_019105:exon9:c.C3711G:p.G1237G	.	.	.	.	.	.	.	.	.	.	.	.	.	.	.	.	.	.	138.121	snp	FAO=53	FDP=161	FR=.,HEALED	FRO=108	FSAF=19	FSAR=34	FSRF=47	FSRR=61	FWDB=-0.125718	FXX=0.00617246	LEN=1	MLLD=39.8728	OALT=C	OID=.	OMAPALT=C	OPOS=32049838
chr6	32083725	32083725	C	G	0.401786	90	224	4	exonic	ATF6B	.	nonsynonymous SNV	ATF6B:NM_001136153:exon18:c.G1894C:p.A632P,ATF6B:NM_004381:exon18:c.G1903C:p.A635P	.	.	.	.	.	.	.	.	0.41	T	0.001	B	0.69	N	1	N	1.23	T	435.5	snp	FAO=135	FDP=270	FR=.	FRO=135	FSAF=71	FSAR=64	FSRF=84	FSRR=51	FWDB=0.11222	FXX=0	LEN=1	MLLD=26.1225	OALT=G	OID=.	OMAPALT=G	OPOS=32083725
chr6	32159956	32159956	T	C	0.4375	7	16	1	exonic	GPSM3	.	synonymous SNV	GPSM3:NM_001276501:exon2:c.A114G:p.P38P,GPSM3:NM_022107:exon6:c.A114G:p.P38P	rs3134605	.	.	0.2084	.	0.3	.	.	.	.	.	.	.	.	.	.	.	.	33.2001	snp	FAO=7	FDP=16	FR=.	FRO=9	FSAF=4	FSAR=3	FSRF=2	FSRR=7	FWDB=0.0414295	FXX=0	LEN=1	MLLD=332.238	OALT=C	OID=.	OMAPALT=C	OPOS=32159956
chr6	32905133	32905133	A	T	0.43578	95	218	1	exonic	HLA-DMB	.	synonymous SNV	HLA-DMB:NM_002118:exon3:c.T438A:p.T146T	.	.	.	.	.	.	.	.	.	.	.	.	.	.	1	D	.	.	359.73	snp	FAO=97	FDP=219	FR=.	FRO=122	FSAF=50	FSAR=47	FSRF=53	FSRR=69	FWDB=0.0170398	FXX=0.00454525	LEN=1	MLLD=344.282	OALT=T	OID=.	OMAPALT=T	OPOS=32905133
chr6	35286150	35286150	C	T	0.333333	3	9	1	exonic	DEF6	.	stopgain	DEF6:NM_022047:exon7:c.C1117T:p.Q373X	.	.	.	.	.	.	.	.	0.14	T	.	.	0.014	N	1	A	.	.	15.3579	snp	FAO=3	FDP=9	FR=.	FRO=6	FSAF=3	FSAR=0	FSRF=4	FSRR=2	FWDB=0.0385681	FXX=0	LEN=1	MLLD=74.3911	OALT=T	OID=.	OMAPALT=T	OPOS=35286150
chr6	35444063	35444063	C	A	0.318182	7	22	5	intronic	TEAD3	.	.	.	.	.	.	.	.	.	.	.	.	.	.	.	.	.	.	.	.	.	23.4708	snp	FAO=7	FDP=23	FR=.	FRO=16	FSAF=3	FSAR=4	FSRF=3	FSRR=13	FWDB=-0.103586	FXX=0	LEN=1	MLLD=33.8532	OALT=A	OID=.	OMAPALT=A	OPOS=35444063
chr6	35856661	35856661	C	A	0.549618	72	131	3	exonic	SRPK1	.	nonsynonymous SNV	SRPK1:NM_003137:exon4:c.G233T:p.G78V	.	.	.	.	.	.	.	.	0	D	1	D	.	.	1	D	2.03	T	347.467	snp	FAO=72	FDP=131	FR=.	FRO=59	FSAF=36	FSAR=36	FSRF=30	FSRR=29	FWDB=-0.0416633	FXX=0	LEN=1	MLLD=240.722	OALT=A	OID=.	OMAPALT=A	OPOS=35856661
chr6	36710065	36710065	G	A	0.495238	52	105	6	exonic	CPNE5	.	nonsynonymous SNV	CPNE5:NM_020939:exon21:c.C1762T:p.P588S	.	.	.	.	.	.	.	.	0.03	D	0.437	B	0	D	1	D	3.54	T	217.831	snp	FAO=51	FDP=104	FR=.	FRO=53	FSAF=20	FSAR=31	FSRF=31	FSRR=22	FWDB=-0.00811162	FXX=0.0095229	LEN=1	MLLD=297.9	OALT=A	OID=.	OMAPALT=A	OPOS=36710065
chr6	37467654	37467654	T	A	0.5	41	82	1	UTR5	CCDC167	NM_138493:c.-15A>T	.	.	.	.	.	.	.	.	.	.	.	.	.	.	.	.	.	.	.	.	181.903	snp	FAO=41	FDP=82	FR=.	FRO=41	FSAF=15	FSAR=26	FSRF=17	FSRR=24	FWDB=0.00500466	FXX=0	LEN=1	MLLD=368.445	OALT=A	OID=.	OMAPALT=A	OPOS=37467654
chr6	39278632	39278632	C	T	0.363636	4	11	5	intronic	KCNK17	.	.	.	.	.	.	.	.	.	.	.	.	.	.	.	.	.	.	.	.	.	19.8973	snp	FAO=4	FDP=11	FR=.	FRO=7	FSAF=4	FSAR=0	FSRF=5	FSRR=2	FWDB=-0.00295159	FXX=0	LEN=1	MLLD=290.846	OALT=T	OID=.	OMAPALT=T	OPOS=39278632
chr6	39893554	39893554	T	C	0.457031	117	256	1	exonic	MOCS1	.	nonsynonymous SNV	MOCS1:NM_005943:exon2:c.A286G:p.T96A,MOCS1:NM_001075098:exon3:c.A286G:p.T96A	.	.	.	.	.	.	.	.	.	.	0.772	P	0	D	1	D	-2.9	D	447.464	snp	FAO=117	FDP=256	FR=.	FRO=139	FSAF=59	FSAR=58	FSRF=69	FSRR=70	FWDB=-0.0206163	FXX=0	LEN=1	MLLD=187.431	OALT=C	OID=.	OMAPALT=C	OPOS=39893554
chr6	40999474	40999474	C	T	0.391304	27	69	2	exonic	UNC5CL	.	synonymous SNV	UNC5CL:NM_173561:exon6:c.G1065A:p.E355E	.	.	.	.	.	.	.	.	.	.	.	.	.	.	.	.	.	.	93.6419	snp	FAO=27	FDP=69	FR=.	FRO=42	FSAF=8	FSAR=19	FSRF=19	FSRR=23	FWDB=-0.028043	FXX=0	LEN=1	MLLD=60.4831	OALT=T	OID=.	OMAPALT=T	OPOS=40999474
chr6	41197327	41197327	G	C	0.40678	48	118	2	intronic	TREML4	.	.	.	.	.	.	.	.	.	.	.	.	.	.	.	.	.	.	.	.	.	165.664	snp	FAO=48	FDP=118	FR=.	FRO=70	FSAF=16	FSAR=32	FSRF=35	FSRR=35	FWDB=-0.00353217	FXX=0	LEN=1	MLLD=231.441	OALT=C	OID=.	OMAPALT=C	OPOS=41197327
chr6	42619757	42619757	T	A	0.493902	81	164	2	intronic	UBR2	.	.	.	.	.	.	.	.	.	.	.	.	.	.	.	.	.	.	.	.	.	342.906	snp	FAO=81	FDP=164	FR=.	FRO=83	FSAF=45	FSAR=36	FSRF=57	FSRR=26	FWDB=-0.0121378	FXX=0	LEN=1	MLLD=62.272	OALT=A	OID=.	OMAPALT=A	OPOS=42619757
chr6	42935246	42935246	C	T	0.531915	75	141	1	exonic	PEX6	.	nonsynonymous SNV	PEX6:NM_000287:exon8:c.G1744A:p.D582N	.	.	.	.	.	.	.	.	0.33	T	0.947	P	0	D	1	D	-1.23	T	344.387	snp	FAO=75	FDP=142	FR=.	FRO=67	FSAF=34	FSAR=41	FSRF=22	FSRR=45	FWDB=-0.0159476	FXX=0	LEN=1	MLLD=64.616	OALT=T	OID=.	OMAPALT=T	OPOS=42935246
chr6	43188401	43188401	G	C	0.454545	90	198	3	intronic	CUL9	.	.	.	.	.	.	.	.	.	.	.	.	.	.	.	.	.	.	.	.	.	345.339	snp	FAO=90	FDP=198	FR=.	FRO=108	FSAF=56	FSAR=34	FSRF=46	FSRR=62	FWDB=-0.0484364	FXX=0	LEN=1	MLLD=61.1908	OALT=C	OID=.	OMAPALT=C	OPOS=43188401
chr6	43190190	43190190	G	-	0.657143	23	35	6	intronic	CUL9	.	.	.	.	.	.	.	.	.	.	.	.	.	.	.	.	.	.	.	.	.	48.6729	del	FAO=23	FDP=33	FR=.	FRO=10	FSAF=19	FSAR=4	FSRF=9	FSRR=1	FWDB=-0.0326836	FXX=0.0571265	LEN=1	MLLD=10.2524	OALT=-	OID=.	OMAPALT=A	OPOS=43190190
chr6	43267631	43267631	C	G	0.490196	100	204	3	intronic	SLC22A7	.	.	.	.	.	.	.	.	.	.	.	.	.	.	.	.	.	.	.	.	.	417.234	snp	FAO=100	FDP=204	FR=.	FRO=104	FSAF=49	FSAR=51	FSRF=53	FSRR=51	FWDB=0.0388466	FXX=0	LEN=1	MLLD=56.8533	OALT=G	OID=.	OMAPALT=G	OPOS=43267631
chr6	43272482	43272483	CC	AA	0.45509	76	167	3	UTR3	SLC22A7	NM_006672:c.*19_*20delinsAA,NM_153320:c.*19_*20delinsAA	.	.	.	.	.	.	.	.	.	.	.	.	.	.	.	.	.	.	.	.	310.709	mnp	FAO=78	FDP=167	FR=.	FRO=89	FSAF=46	FSAR=32	FSRF=45	FSRR=44	FWDB=0.0140807	FXX=0	LEN=2	MLLD=322.181	OALT=AA	OID=.	OMAPALT=AA	OPOS=43272482
chr6	46672215	46672215	T	A	0.6	3	5	1	UTR3	PLA2G7	NM_001168357:c.*82A>T,NM_005084:c.*82A>T	.	.	rs6458515	.	.	.	.	.	.	.	.	.	.	.	.	.	.	.	.	.	18.9718	snp	FAO=3	FDP=5	FR=.	FRO=2	FSAF=0	FSAR=3	FSRF=0	FSRR=2	FWDB=0	FXX=0.166389	LEN=1	MLLD=56.1042	OALT=A	OID=.	OMAPALT=A	OPOS=46672215
chr6	49754625	49754625	A	T	0.497297	92	185	1	exonic	PGK2	.	nonsynonymous SNV	PGK2:NM_138733:exon1:c.T276A:p.D92E	.	.	.	.	.	.	.	.	0.94	T	0	B	0	N	0.606	D	-2.88	D	391.153	snp	FAO=92	FDP=185	FR=.	FRO=93	FSAF=41	FSAR=51	FSRF=41	FSRR=52	FWDB=0.0340254	FXX=0	LEN=1	MLLD=240.689	OALT=T	OID=.	OMAPALT=T	OPOS=49754625
chr6	52696712	52696713	GC	CT	0.479592	47	98	1	exonic	GSTA5	.	nonframeshift substitution	GSTA5:NM_153699:exon7:c.602_603AG	.	.	.	.	.	.	.	.	.	.	.	.	.	.	.	.	.	.	197.503	mnp	FAO=47	FDP=98	FR=.	FRO=51	FSAF=28	FSAR=19	FSRF=30	FSRR=21	FWDB=-0.00165896	FXX=0	LEN=2	MLLD=134.416	OALT=CT	OID=.	OMAPALT=CT	OPOS=52696712
chr6	57398186	57398186	-	A	0.309717	153	494	4	exonic	PRIM2	.	unknown	UNKNOWN	rs147954160	.	ID=COSM1745432;OCCURENCE=1(urinary_tract)	.	.	0.36	.	.	.	.	.	.	.	.	.	.	.	.	21.8809	ins	FAO=126	FDP=400	FR=.	FRO=274	FSAF=65	FSAR=61	FSRF=144	FSRR=130	FWDB=0.153072	FXX=0	LEN=1	MLLD=16.6179	OALT=A	OID=.	OMAPALT=GA	OPOS=57398187
chr6	57398226	57398226	T	A	0.351738	172	489	1	exonic	PRIM2	.	unknown	UNKNOWN	rs77436138	CLINSIG=untested;CLNDBN=Malignant_melanoma;CLNREVSTAT=no_assertion_provided;CLNACC=RCV000067430.2;CLNDSDB=MedGen:SNOMED_CT;CLNDSDBID=C0025202:2092003	.	.	.	0.18	.	.	.	.	.	.	.	.	.	.	.	.	589.22	snp	FAO=141	FDP=287	FR=.	FRO=146	FSAF=73	FSAR=68	FSRF=64	FSRR=82	FWDB=-0.0207267	FXX=0.282493	LEN=1	MLLD=52.0093	OALT=A	OID=.	OMAPALT=A	OPOS=57398226
chr6	57472344	57472344	-	T	0.332258	206	620	6	intronic	PRIM2	.	.	.	rs111230027	.	.	0.4954	.	0.5	.	.	.	.	.	.	.	.	.	.	.	.	20.4334	ins	FAO=130	FDP=390	FR=.	FRO=260	FSAF=81	FSAR=49	FSRF=143	FSRR=117	FWDB=0.0721644	FXX=0.0249994	LEN=1	MLLD=8.29463	OALT=T	OID=.	OMAPALT=AT	OPOS=57472345
chr6	70881883	70881883	G	C	0.404255	19	47	2	exonic	COL19A1	.	nonsynonymous SNV	COL19A1:NM_001858:exon41:c.G2596C:p.G866R	.	.	.	.	.	.	.	.	0	D	1	D	0	D	1	D	-5.53	D	70.8099	snp	FAO=19	FDP=47	FR=.	FRO=28	FSAF=6	FSAR=13	FSRF=15	FSRR=13	FWDB=0.00493346	FXX=0	LEN=1	MLLD=200.294	OALT=C	OID=.	OMAPALT=C	OPOS=70881883
chr6	75816269	75816269	G	T	0.346535	35	101	2	intronic	COL12A1	.	.	.	.	.	.	.	.	.	.	.	.	.	.	.	.	.	.	.	.	.	101.419	snp	FAO=35	FDP=101	FR=.	FRO=66	FSAF=17	FSAR=18	FSRF=25	FSRR=41	FWDB=0.00295791	FXX=0	LEN=1	MLLD=79.6221	OALT=T	OID=.	OMAPALT=T	OPOS=75816269
chr6	76717077	76717077	C	A	0.375	15	40	2	intronic	IMPG1	.	.	.	.	.	.	.	.	.	.	.	.	.	.	.	.	.	.	.	.	.	54.014	snp	FAO=15	FDP=40	FR=.	FRO=25	FSAF=10	FSAR=5	FSRF=14	FSRR=11	FWDB=0.0180284	FXX=0	LEN=1	MLLD=68.5422	OALT=A	OID=.	OMAPALT=A	OPOS=76717077
chr6	84884590	84884590	C	A	0.21875	7	32	4	exonic	CEP162	.	nonsynonymous SNV	CEP162:NM_001286206:exon15:c.G1653T:p.R551S,CEP162:NM_014895:exon15:c.G1881T:p.R627S	.	.	.	.	.	.	.	.	0.82	T	0.004	B	0.043	N	0.999	N	2.36	T	16.1139	snp	FAO=7	FDP=32	FR=.	FRO=25	FSAF=1	FSAR=6	FSRF=9	FSRR=16	FWDB=0.00544605	FXX=0	LEN=1	MLLD=240.611	OALT=A	OID=.	OMAPALT=A	OPOS=84884590
chr6	88182704	88182704	G	-	#VALUE!	4;2	8	6;6	UTR5	SLC35A1	NM_001168398:c.-18del-,NM_006416:c.-18del-	.	.	.	.	.	.	.	.	.	.	.	.	.	.	.	.	.	.	.	.	42.0239	snp;del	FAO=5,2	FDP=8	FR=.,.	FRO=1	FSAF=1,2	FSAR=4,0	FSRF=1	FSRR=0	FWDB=-0.052948,-0.118149	FXX=0	LEN=1,1	MLLD=127.759,8.67898	OALT=C,-	OID=.,.	OMAPALT=CGC,CG	OPOS=88182704,88182703
chr6	99282819	99282819	C	T	0.235294	12	51	3	exonic	POU3F2	.	nonsynonymous SNV	POU3F2:NM_005604:exon1:c.C70T:p.P24S	.	.	.	.	.	.	.	.	0.65	T	0.345	B	0.069	U	0.746	N	-1.88	D	24.6768	snp	FAO=12	FDP=51	FR=.	FRO=39	FSAF=5	FSAR=7	FSRF=23	FSRR=16	FWDB=0.019438	FXX=0	LEN=1	MLLD=55.6382	OALT=T	OID=.	OMAPALT=T	OPOS=99282819
chr6	100957901	100957902	TC	AT	0.37963	41	108	1	exonic	ASCC3	.	nonframeshift substitution	ASCC3:NM_006828:exon41:c.6367_6368AT	.	.	.	.	.	.	.	.	.	.	.	.	.	.	.	.	.	.	132.804	mnp	FAO=41	FDP=107	FR=.	FRO=66	FSAF=14	FSAR=27	FSRF=30	FSRR=36	FWDB=0.009638	FXX=0.0092584	LEN=2	MLLD=68.1999	OALT=AT	OID=.	OMAPALT=AT	OPOS=100957901
chr6	101312104	101312104	T	C	0.470588	8	17	2	intronic	ASCC3	.	.	.	rs705600	.	.	0.7162	.	0.77	.	.	.	.	.	.	.	.	.	.	.	.	39.2939	snp	FAO=8	FDP=17	FR=.	FRO=9	FSAF=1	FSAR=7	FSRF=2	FSRR=7	FWDB=-0.0148104	FXX=0	LEN=1	MLLD=75.0606	OALT=C	OID=.	OMAPALT=C	OPOS=101312104
chr6	109762653	109762653	G	A	0.241546	50	207	2	exonic	SMPD2	.	synonymous SNV	SMPD2:NM_003080:exon2:c.G144A:p.E48E	.	.	.	.	.	.	.	.	.	.	.	.	.	.	.	.	.	.	74.9974	snp	FAO=50	FDP=210	FR=.	FRO=160	FSAF=24	FSAR=26	FSRF=80	FSRR=80	FWDB=0.0204566	FXX=0	LEN=1	MLLD=55.7273	OALT=A	OID=.	OMAPALT=A	OPOS=109762653
chr6	109906341	109906343	TCT	-	#VALUE!	5;5	27	1;1	exonic	AK9	.	nonframeshift deletion	AK9:NM_001145128:exon19:c.2097_2099del:p.699_700del	.	.	.	.	.	.	.	.	.	.	.	.	.	.	.	.	.	.	142.926	del;del	FAO=0,25	FDP=25	FR=.,.	FRO=0	FSAF=0,11	FSAR=0,14	FSRF=0	FSRR=0	FWDB=-0.0168929,-0.016526	FXX=0.0740466	LEN=4,3	MLLD=184.652,186.727	OALT=-,-	OID=.,.	OMAPALT=T,TT	OPOS=109906342,109906342
chr6	116905961	116905961	T	C	0.159292	18	113	1	exonic	RWDD1	.	nonsynonymous SNV	RWDD1:NM_015952:exon3:c.T211C:p.S71P	.	.	.	.	.	.	.	.	0.06	T	0.254	B	0	D	1	D	0.71	T	16.567	snp	FAO=19	FDP=114	FR=.	FRO=95	FSAF=18	FSAR=1	FSRF=46	FSRR=49	FWDB=-0.00653653	FXX=0	LEN=1	MLLD=388.582	OALT=C	OID=.	OMAPALT=C	OPOS=116905961
chr6	117127772	117127772	A	T	0.62766	59	94	1	exonic	GPRC6A	.	nonsynonymous SNV	GPRC6A:NM_001286355:exon3:c.T1096A:p.Y366N,GPRC6A:NM_148963:exon3:c.T1096A:p.Y366N	.	.	.	.	.	.	.	.	0.09	T	0.05	B	0.604	N	0.999	N	-2.09	D	326.435	snp	FAO=59	FDP=94	FR=.	FRO=35	FSAF=39	FSAR=20	FSRF=20	FSRR=15	FWDB=-0.00436553	FXX=0	LEN=1	MLLD=315.882	OALT=T	OID=.	OMAPALT=T	OPOS=117127772
chr6	117198650	117198650	C	A	0.357143	15	42	1	exonic	RFX6	.	nonsynonymous SNV	RFX6:NM_173560:exon1:c.C212A:p.A71E	.	.	.	.	.	.	.	.	0.32	T	0.02	B	0.049	N	1	N	0.42	T	173.117	snp	FAO=25	FDP=41	FR=.,HEALED	FRO=9	FSAF=11	FSAR=14	FSRF=5	FSRR=4	FWDB=0.0339201	FXX=0.0238039	LEN=1	MLLD=152.783	OALT=A	OID=.	OMAPALT=A	OPOS=117198650
chr6	117243260	117243260	T	C	0.285714	10	35	1	exonic	RFX6	.	synonymous SNV	RFX6:NM_173560:exon13:c.T1383C:p.T461T	rs7764347	CLINSIG=probable-non-pathogenic;CLNDBN=not_specified;CLNREVSTAT=no_assertion_criteria_provided;CLNACC=RCV000118179.2;CLNDSDB=MedGen;CLNDSDBID=CN169374	.	0.1779	.	0.47	.	.	.	.	.	.	.	.	.	.	.	.	28.4226	snp	FAO=10	FDP=35	FR=.	FRO=25	FSAF=7	FSAR=3	FSRF=14	FSRR=11	FWDB=-0.0697309	FXX=0	LEN=1	MLLD=313.615	OALT=C	OID=.	OMAPALT=C	OPOS=117243260
chr6	117684035	117684035	A	T	0.396694	48	121	4	intronic	ROS1	.	.	.	.	.	.	.	.	.	.	.	.	.	.	.	.	.	.	.	.	.	163.137	snp	FAO=48	FDP=120	FR=.	FRO=72	FSAF=24	FSAR=24	FSRF=37	FSRR=35	FWDB=-0.0228274	FXX=0.00826378	LEN=1	MLLD=137.412	OALT=T	OID=.	OMAPALT=T	OPOS=117684035
chr6	118556831	118556831	C	G	0.389831	23	59	2	intronic	SLC35F1	.	.	.	.	.	.	.	.	.	.	.	.	.	.	.	.	.	.	.	.	.	80.8976	snp	FAO=23	FDP=59	FR=.	FRO=36	FSAF=11	FSAR=12	FSRF=15	FSRR=21	FWDB=-0.00131299	FXX=0	LEN=1	MLLD=178.492	OALT=G	OID=.	OMAPALT=G	OPOS=118556831
chr6	118635307	118635307	T	C	0.463636	51	110	2	exonic	SLC35F1	.	synonymous SNV	SLC35F1:NM_001029858:exon8:c.T1119C:p.P373P	.	.	.	.	.	.	.	.	.	.	.	.	.	.	.	.	.	.	209.222	snp	FAO=51	FDP=109	FR=.	FRO=58	FSAF=24	FSAR=27	FSRF=31	FSRR=27	FWDB=-0.0161832	FXX=0.00909008	LEN=1	MLLD=56.913	OALT=C	OID=.	OMAPALT=C	OPOS=118635307
chr6	129724946	129724946	T	G	0.189189	21	111	6	intronic	LAMA2	.	.	.	.	.	.	.	.	.	.	.	.	.	.	.	.	.	.	.	.	.	23.7386	snp	FAO=21	FDP=111	FR=.	FRO=90	FSAF=3	FSAR=18	FSRF=52	FSRR=38	FWDB=-0.00120483	FXX=0	LEN=1	MLLD=92.0301	OALT=G	OID=.	OMAPALT=G	OPOS=129724946
chr6	134210516	134210516	C	T	0.18254	46	252	3	UTR5	TCF21	NM_198392:c.-20C>T,NM_003206:c.-20C>T	.	.	rs77092807	.	.	.	.	.	.	.	.	.	.	.	.	.	.	.	.	.	37.4456	snp	FAO=46	FDP=254	FR=.	FRO=208	FSAF=44	FSAR=2	FSRF=39	FSRR=169	FWDB=0.0702296	FXX=0	LEN=1	MLLD=70.4514	OALT=T	OID=.	OMAPALT=T	OPOS=134210516
chr6	146275891	146275891	C	T	0.521739	156	299	4	exonic	SHPRH	.	nonsynonymous SNV	SHPRH:NM_001042683:exon2:c.G568A:p.G190R,SHPRH:NM_173082:exon2:c.G568A:p.G190R	.	.	.	.	.	.	.	.	0.6	T	0.001	B	0.332	N	1	N	-0.03	T	695.808	snp	FAO=156	FDP=299	FR=.	FRO=143	FSAF=59	FSAR=97	FSRF=60	FSRR=83	FWDB=0.00452139	FXX=0	LEN=1	MLLD=221.788	OALT=T	OID=.	OMAPALT=T	OPOS=146275891
chr6	150385827	150385827	G	A	0.48996	122	249	1	exonic	ULBP3	.	synonymous SNV	ULBP3:NM_024518:exon4:c.C651T:p.G217G	.	.	.	.	.	.	.	.	.	.	.	.	.	.	.	.	.	.	508.325	snp	FAO=122	FDP=249	FR=.	FRO=127	FSAF=69	FSAR=53	FSRF=66	FSRR=61	FWDB=-0.00414095	FXX=0	LEN=1	MLLD=372.731	OALT=A	OID=.	OMAPALT=A	OPOS=150385827
chr6	151152311	151152311	G	A	0.517544	59	114	3	exonic	PLEKHG1	.	synonymous SNV	PLEKHG1:NM_001029884:exon16:c.G2064A:p.R688R	.	.	.	.	.	.	.	.	.	.	.	.	.	.	.	.	.	.	265.92	snp	FAO=59	FDP=114	FR=.	FRO=55	FSAF=24	FSAR=35	FSRF=19	FSRR=36	FWDB=-0.0135766	FXX=0	LEN=1	MLLD=348.302	OALT=A	OID=.	OMAPALT=A	OPOS=151152311
chr6	151757670	151757670	G	A	0.455357	102	224	1	exonic	RMND1	.	nonsynonymous SNV	RMND1:NM_001271937:exon2:c.C14T:p.A5V,RMND1:NM_017909:exon3:c.C524T:p.A175V	.	.	.	.	.	.	.	.	0.01	D	1	D	0	D	1	D	0.27	T	389.803	snp	FAO=102	FDP=224	FR=.	FRO=122	FSAF=31	FSAR=71	FSRF=52	FSRR=70	FWDB=0.0291101	FXX=0	LEN=1	MLLD=273.941	OALT=A	OID=.	OMAPALT=A	OPOS=151757670
chr6	159065758	159065758	C	G	1	5	5	4	UTR5	DYNLT1	NM_006519:c.-18G>C,NM_001291603:c.-18G>C,NM_001291602:c.-18G>C	.	.	rs2306751	.	.	0.5849	.	0.81	.	.	.	.	.	.	.	.	.	.	.	.	38.3456	snp	FAO=5	FDP=5	FR=.	FRO=0	FSAF=5	FSAR=0	FSRF=0	FSRR=0	FWDB=-0.0313631	FXX=0	LEN=1	MLLD=355.494	OALT=G	OID=.	OMAPALT=G	OPOS=159065758
chr6	161519351	161519353	CTG	-	#VALUE!	3;21;3	31	1;1;1	exonic	MAP3K4	.	nonframeshift deletion	MAP3K4:NM_001301072:exon17:c.3554_3556del:p.1185_1186del,MAP3K4:NM_005922:exon17:c.3566_3568del:p.1189_1190del,MAP3K4:NM_001291958:exon18:c.1925_1927del:p.642_643del	rs113801384	.	ID=COSM450868,COSM450869;OCCURENCE=1(lung),4(breast)	.	.	0.39	.	.	.	.	.	.	.	.	.	.	.	.	193.463	del;del;del	FAO=0,30,3	FDP=33	FR=.,.,.	FRO=0	FSAF=0,13,2	FSAR=0,17,1	FSRF=0	FSRR=0	FWDB=0.0345384,0.0702304,-0.09518	FXX=0	LEN=4,3,6	MLLD=117.126,142.241,105.964	OALT=-,-,-	OID=.,.,.	OMAPALT=CCTGCTGCTGCTGCTGCTGCTGCTGCTGCTG,CCTGCTGCTGCTGCTGCTGCTGCTGCTGCTGT,CCTGCTGCTGCTGCTGCTGCTGCTGCTGT	OPOS=161519381,161519351,161519351
chr6	167719400	167719401	CA	AT	0.561404	32	57	4	splicing	UNC93A	.	.	.	.	.	.	.	.	.	.	.	.	.	.	.	.	.	.	.	.	.	161.96	mnp	FAO=32	FDP=57	FR=.	FRO=25	FSAF=7	FSAR=25	FSRF=7	FSRR=18	FWDB=0.00963396	FXX=0	LEN=2	MLLD=247.25	OALT=AT	OID=.	OMAPALT=AT	OPOS=167719400
chr6	170144013	170144013	T	A	0.561224	110	196	2	intronic	TCTE3	.	.	.	.	.	.	.	.	.	.	.	.	.	.	.	.	.	.	.	.	.	544.6	snp	FAO=111	FDP=196	FR=.	FRO=85	FSAF=71	FSAR=40	FSRF=51	FSRR=34	FWDB=0.0196312	FXX=0	LEN=1	MLLD=78.0997	OALT=A	OID=.	OMAPALT=A	OPOS=170144013
chr7	1527080	1527082	GGC	-	#VALUE!	12;28;15	72	7;7;5	exonic	INTS1	.	nonframeshift deletion	INTS1:NM_001080453:exon20:c.2520_2522del:p.840_841del	.	.	.	.	.	.	.	.	.	.	.	.	.	.	.	.	.	.	274.121	del;del;del	FAO=20,49,0	FDP=72	FR=.,.,.	FRO=3	FSAF=6,2,0	FSAR=14,47,0	FSRF=2	FSRR=1	FWDB=-0.195767,-0.366635,-0.49493	FXX=0.0649266	LEN=3,2,1	MLLD=19.1,17.3921,9.83965	OALT=-,-,-	OID=.,.,.	OMAPALT=G,GG,GGG	OPOS=1527080,1527081,1527082
chr7	1527081	1527082	GC	-	#VALUE!	12;28;15	72	7;7;5	exonic	INTS1	.	frameshift deletion	INTS1:NM_001080453:exon20:c.2520_2521del:p.G840fs	.	.	.	.	.	.	.	.	.	.	.	.	.	.	.	.	.	.	274.121	del;del;del	FAO=20,49,0	FDP=72	FR=.,.,.	FRO=3	FSAF=6,2,0	FSAR=14,47,0	FSRF=2	FSRR=1	FWDB=-0.195767,-0.366635,-0.49493	FXX=0.0649266	LEN=3,2,1	MLLD=19.1,17.3921,9.83965	OALT=-,-,-	OID=.,.,.	OMAPALT=G,GG,GGG	OPOS=1527080,1527081,1527082
chr7	2984006	2984006	G	A	0.398438	51	128	2	exonic	CARD11	.	nonsynonymous SNV	CARD11:NM_032415:exon5:c.C524T:p.T175I	.	.	.	.	.	.	.	.	0.14	T	0.818	P	0	D	1	D	1.37	T	175.287	snp	FAO=52	FDP=128	FR=.	FRO=76	FSAF=19	FSAR=33	FSRF=44	FSRR=32	FWDB=0.0203518	FXX=0	LEN=1	MLLD=215.809	OALT=A	OID=.	OMAPALT=A	OPOS=2984006
chr7	4917476	4917476	G	A	0.294118	70	238	1	exonic	RADIL	.	nonsynonymous SNV	RADIL:NM_018059:exon2:c.C295T:p.R99W	.	.	.	.	.	0	.	.	0	D	1	D	0	D	1	D	2.15	T	148.057	snp	FAO=70	FDP=238	FR=.	FRO=168	FSAF=32	FSAR=38	FSRF=90	FSRR=78	FWDB=-0.02741	FXX=0	LEN=1	MLLD=65.0931	OALT=A	OID=.	OMAPALT=A	OPOS=4917476
chr7	4959958	4959958	C	T	0.333333	12	36	2	exonic	MMD2	.	stopgain	MMD2:NM_001100600:exon3:c.G134A:p.W45X,MMD2:NM_001270375:exon3:c.G134A:p.W45X,MMD2:NM_198403:exon3:c.G134A:p.W45X	rs201609494	.	.	.	.	.	.	.	0.49	T	.	.	0	D	1	A	.	.	38.9324	snp	FAO=12	FDP=36	FR=.	FRO=24	FSAF=5	FSAR=7	FSRF=11	FSRR=13	FWDB=-0.0342582	FXX=0	LEN=1	MLLD=189.584	OALT=T	OID=.	OMAPALT=T	OPOS=4959958
chr7	5568994	5568994	A	C	0.347015	93	268	1	exonic	ACTB	.	nonsynonymous SNV	ACTB:NM_001101:exon3:c.T161G:p.V54G	.	.	.	.	.	.	.	.	0	D	0.583	P	0	D	1	D	-3.81	D	294.036	snp	FAO=102	FDP=275	FR=.	FRO=173	FSAF=34	FSAR=68	FSRF=79	FSRR=94	FWDB=0.0351571	FXX=0.00721996	LEN=1	MLLD=189.48	OALT=C	OID=.	OMAPALT=C	OPOS=5568994
chr7	5965334	5965334	C	T	0.5	7	14	2	UTR3	CCZ1	NM_015622:c.*16C>T	.	.	rs5846	.	.	.	.	0.49	.	.	.	.	.	.	.	.	.	.	.	.	37.1716	snp	FAO=7	FDP=14	FR=.	FRO=7	FSAF=1	FSAR=6	FSRF=0	FSRR=7	FWDB=0.00964265	FXX=0	LEN=1	MLLD=181.416	OALT=T	OID=.	OMAPALT=T	OPOS=5965334
chr7	6027041	6027041	C	A	0.378819	186	491	4	exonic	PMS2	.	nonsynonymous SNV	PMS2:NM_000535:exon11:c.G1355T:p.G452V	.	.	.	.	.	.	.	.	0.29	T	0.418	B	0.018	N	1	N	1.19	T	479.083	snp	FAO=155	FDP=398	FR=.	FRO=243	FSAF=80	FSAR=75	FSRF=124	FSRR=119	FWDB=0.00549089	FXX=0.00499988	LEN=1	MLLD=47.4753	OALT=A	OID=.	OMAPALT=A	OPOS=6027041
chr7	15725798	15725800	TGG	-	#VALUE!	8;14	47	2;2	exonic	MEOX2	.	nonframeshift deletion	MEOX2:NM_005924:exon1:c.228_230del:p.76_77del	rs113582077	.	ID=COSM150907;OCCURENCE=1(stomach),1(upper_aerodigestive_tract),1(oesophagus),2(breast),1(liver),1(endometrium)	.	.	0.79	.	.	.	.	.	.	.	.	.	.	.	.	122.606	del;del	FAO=0,33	FDP=42	FR=.,.	FRO=9	FSAF=0,14	FSAR=0,19	FSRF=5	FSRR=4	FWDB=-0.00983961,-0.00637314	FXX=0.10636	LEN=4,3	MLLD=135.426,142.979	OALT=-,-	OID=.,.	OMAPALT=ATGGTGGTGGTGGTGGTGGTGGTGGTG,ATGGTGGTGGTGGTGGTGGTGGTGGTGC	OPOS=15725824,15725798
chr7	18975447	18975447	C	T	0.380952	16	42	1	exonic	HDAC9	.	nonsynonymous SNV	HDAC9:NM_058176:exon22:c.C2810T:p.T937M,HDAC9:NM_178425:exon22:c.C2819T:p.T940M,HDAC9:NM_178423:exon23:c.C2810T:p.T937M	rs199497912	.	ID=COSM219174,COSM219175;OCCURENCE=1(breast)	.	.	0.0015	.	.	0	D	1	D	0	N	1	D	-0.65	T	57.9608	snp	FAO=16	FDP=42	FR=.	FRO=26	FSAF=8	FSAR=8	FSRF=17	FSRR=9	FWDB=0.0001501	FXX=0	LEN=1	MLLD=166.808	OALT=T	OID=.	OMAPALT=T	OPOS=18975447
chr7	23004107	23004107	T	C	0.33871	21	62	3	exonic	FAM126A	.	nonsynonymous SNV	FAM126A:NM_032581:exon8:c.A670G:p.K224E	.	.	.	.	.	0.0001	.	.	0.84	T	0.012	B	0	D	1	D	-1.11	T	63.1329	snp	FAO=21	FDP=62	FR=.	FRO=41	FSAF=12	FSAR=9	FSRF=24	FSRR=17	FWDB=-0.020338	FXX=0	LEN=1	MLLD=217.644	OALT=C	OID=.	OMAPALT=C	OPOS=23004107
chr7	27170145	27170145	T	-	#VALUE!	2;8	10	1;1	exonic	HOXA4	.	frameshift deletion	HOXA4:NM_002141:exon1:c.208delA:p.T70fs	.	.	.	.	.	.	.	.	.	.	.	.	.	.	.	.	.	.	97.534	del;snp	FAO=1,9	FDP=10	FR=.,.	FRO=0	FSAF=1,9	FSAR=0,0	FSRF=0	FSRR=0	FWDB=0.0216415,0.0200484	FXX=0	LEN=1,1	MLLD=364.61,377.289	OALT=-,G	OID=.,.	OMAPALT=G,GG	OPOS=27170145,27170145
chr7	30491637	30491637	C	A	0.244444	11	45	2	exonic	NOD1	.	nonsynonymous SNV	NOD1:NM_006092:exon6:c.G1396T:p.V466L	.	.	.	.	.	.	.	.	1	T	0	B	0.307	N	1	D	0.37	T	24.6023	snp	FAO=11	FDP=45	FR=.	FRO=34	FSAF=4	FSAR=7	FSRF=19	FSRR=15	FWDB=-0.0116175	FXX=0	LEN=1	MLLD=64.7845	OALT=A	OID=.	OMAPALT=A	OPOS=30491637
chr7	33055470	33055470	C	T	0.327273	90	275	2	exonic	NT5C3A	.	nonsynonymous SNV	NT5C3A:NM_001002010:exon8:c.G721A:p.G241R,NT5C3A:NM_001002009:exon9:c.G604A:p.G202R,NT5C3A:NM_016489:exon9:c.G604A:p.G202R,NT5C3A:NM_001166118:exon10:c.G568A:p.G190R	.	.	.	.	.	.	.	.	0	D	1	D	0	D	1	D	-1.81	D	222.627	snp	FAO=90	FDP=274	FR=.	FRO=184	FSAF=33	FSAR=57	FSRF=69	FSRR=115	FWDB=-0.0427534	FXX=0.00363623	LEN=1	MLLD=58.484	OALT=T	OID=.	OMAPALT=T	OPOS=33055470
chr7	36465570	36465570	T	C	0.342105	13	38	2	intronic	ANLN	.	.	.	rs6957214	.	.	0.5555	.	0.66	.	.	.	.	.	.	.	.	.	.	.	.	42.8053	snp	FAO=13	FDP=38	FR=.	FRO=25	FSAF=9	FSAR=4	FSRF=21	FSRR=4	FWDB=0.0522156	FXX=0	LEN=1	MLLD=81.802	OALT=C	OID=.	OMAPALT=C	OPOS=36465570
chr7	36571920	36571920	T	G	0.318182	105	330	1	exonic	AOAH	.	nonsynonymous SNV	AOAH:NM_001177507:exon16:c.A1241C:p.Q414P,AOAH:NM_001637:exon17:c.A1337C:p.Q446P	.	.	.	.	.	.	.	.	0.03	D	0.667	P	0.317	N	0.743	N	2.7	T	245.775	snp	FAO=105	FDP=330	FR=.	FRO=225	FSAF=49	FSAR=56	FSRF=127	FSRR=98	FWDB=-0.0237423	FXX=0	LEN=1	MLLD=193.756	OALT=G	OID=.	OMAPALT=G	OPOS=36571920
chr7	38829433	38829433	A	T	0.269886	95	352	1	exonic	VPS41	.	nonsynonymous SNV	VPS41:NM_080631:exon9:c.T677A:p.M226K,VPS41:NM_014396:exon10:c.T752A:p.M251K	.	.	.	.	.	.	.	.	0.92	T	0.057	B	0	D	1	D	0.92	T	184.324	snp	FAO=99	FDP=356	FR=.	FRO=257	FSAF=52	FSAR=47	FSRF=150	FSRR=107	FWDB=0.0415787	FXX=0.00558644	LEN=1	MLLD=79.7789	OALT=T	OID=.	OMAPALT=T	OPOS=38829433
chr7	39736368	39736368	G	T	0.32948	57	173	2	exonic	RALA	.	nonsynonymous SNV	RALA:NM_005402:exon4:c.G408T:p.Q136H	.	.	.	.	.	.	.	.	0.1	T	0.764	P	0	D	1	D	-1.43	T	147.636	snp	FAO=57	FDP=172	FR=.	FRO=115	FSAF=23	FSAR=34	FSRF=62	FSRR=53	FWDB=0.00665463	FXX=0.00578001	LEN=1	MLLD=274.535	OALT=T	OID=.	OMAPALT=T	OPOS=39736368
chr7	40220569	40220569	G	A	0.28	28	100	2	exonic	SUGCT	.	nonsynonymous SNV	SUGCT:NM_001193311:exon2:c.G145A:p.E49K,SUGCT:NM_001193312:exon2:c.G145A:p.E49K,SUGCT:NM_001193313:exon2:c.G145A:p.E49K,SUGCT:NM_024728:exon2:c.G145A:p.E49K	.	.	.	.	.	.	.	.	0.42	T	0.007	B	0.1	N	0.838	N	-3.58	D	61.2147	snp	FAO=28	FDP=100	FR=.	FRO=72	FSAF=14	FSAR=14	FSRF=33	FSRR=39	FWDB=0.0136686	FXX=0	LEN=1	MLLD=59.5358	OALT=A	OID=.	OMAPALT=A	OPOS=40220569
chr7	43484257	43484257	C	G	0.162162	6	37	2	exonic	HECW1	.	nonsynonymous SNV	HECW1:NM_001287059:exon10:c.C1486G:p.R496G,HECW1:NM_015052:exon11:c.C1486G:p.R496G	.	.	.	.	.	.	.	.	0.42	T	0	B	0.004	N	1	N	1.53	T	15.6988	snp	FAO=8	FDP=38	FR=.	FRO=30	FSAF=5	FSAR=3	FSRF=2	FSRR=28	FWDB=0.0382608	FXX=0.0256345	LEN=1	MLLD=154.939	OALT=G	OID=.	OMAPALT=G	OPOS=43484257
chr7	44178516	44178516	C	A	0.325203	120	369	4	UTR3	MYL7	NM_021223:c.*4G>T	.	.	.	.	.	.	.	.	.	.	.	.	.	.	.	.	.	.	.	.	275.978	snp	FAO=120	FDP=381	FR=.	FRO=261	FSAF=69	FSAR=51	FSRF=136	FSRR=125	FWDB=0.0163706	FXX=0.0078123	LEN=1	MLLD=73.8471	OALT=A	OID=.	OMAPALT=A	OPOS=44178516
chr7	44228497	44228497	G	A	0.342995	71	207	3	intronic	GCK	.	.	.	.	.	.	.	.	.	.	.	.	.	.	.	.	.	.	.	.	.	188.58	snp	FAO=71	FDP=208	FR=.	FRO=137	FSAF=36	FSAR=35	FSRF=65	FSRR=72	FWDB=-0.0128095	FXX=0	LEN=1	MLLD=52.4626	OALT=A	OID=.	OMAPALT=A	OPOS=44228497
chr7	45120862	45120862	C	A	0.356	89	250	2	exonic	NACAD	.	nonsynonymous SNV	NACAD:NM_001146334:exon5:c.G4258T:p.A1420S	.	.	.	.	.	.	.	.	0.01	D	0.999	D	0	U	1	D	2.24	T	248.709	snp	FAO=89	FDP=250	FR=.	FRO=161	FSAF=33	FSAR=56	FSRF=77	FSRR=84	FWDB=-0.058492	FXX=0	LEN=1	MLLD=250.845	OALT=A	OID=.	OMAPALT=A	OPOS=45120862
chr7	48312674	48312674	G	A	0.315789	6	19	1	exonic	ABCA13	.	synonymous SNV	ABCA13:NM_152701:exon17:c.G3411A:p.V1137V	rs1358066	.	.	0.4912	.	0.77	.	.	.	.	.	.	.	.	.	.	.	.	22.4863	snp	FAO=6	FDP=19	FR=.	FRO=13	FSAF=5	FSAR=1	FSRF=4	FSRR=9	FWDB=-0.0751592	FXX=0	LEN=1	MLLD=67.2109	OALT=A	OID=.	OMAPALT=A	OPOS=48312674
chr7	48356837	48356837	C	T	0.271429	57	210	1	exonic	ABCA13	.	nonsynonymous SNV	ABCA13:NM_152701:exon27:c.C9943T:p.H3315Y	.	.	.	.	.	.	.	.	0.04	D	1	D	0	D	1	D	-1.95	D	105.169	snp	FAO=57	FDP=210	FR=.	FRO=153	FSAF=12	FSAR=45	FSRF=53	FSRR=100	FWDB=-0.00917771	FXX=0	LEN=1	MLLD=84.3816	OALT=T	OID=.	OMAPALT=T	OPOS=48356837
chr7	50513548	50513548	T	C	0.304054	45	148	4	exonic	FIGNL1	.	nonsynonymous SNV	FIGNL1:NM_001287495:exon2:c.A1438G:p.K480E,FIGNL1:NM_001287493:exon3:c.A1438G:p.K480E,FIGNL1:NM_001287494:exon3:c.A1438G:p.K480E,FIGNL1:NM_001042762:exon4:c.A1438G:p.K480E,FIGNL1:NM_001287492:exon4:c.A1438G:p.K480E,FIGNL1:NM_001287496:exon4:c.A1105G:p.K369E,FIGNL1:NM_022116:exon4:c.A1438G:p.K480E	.	.	.	.	.	.	.	.	0	D	1	D	0	D	1	D	-3.2	D	105.342	snp	FAO=45	FDP=148	FR=.	FRO=103	FSAF=24	FSAR=21	FSRF=57	FSRR=46	FWDB=0.0666279	FXX=0	LEN=1	MLLD=51.1633	OALT=C	OID=.	OMAPALT=C	OPOS=50513548
chr7	54636764	54636764	G	A	0.222222	8	36	3	exonic	VSTM2A	.	nonsynonymous SNV	VSTM2A:NM_182546:exon5:c.G697A:p.G233S	.	.	.	.	.	.	.	.	0.25	T	1	D	.	.	1	D	0.94	T	17.6522	snp	FAO=8	FDP=36	FR=.	FRO=28	FSAF=0	FSAR=8	FSRF=9	FSRR=19	FWDB=-0.00883798	FXX=0	LEN=1	MLLD=307.662	OALT=A	OID=.	OMAPALT=A	OPOS=54636764
chr7	57187793	57187793	G	T	0.818182	9	11	1	exonic	ZNF479	.	synonymous SNV	ZNF479:NM_033273:exon5:c.C1329A:p.G443G	.	.	.	.	.	.	.	.	.	.	.	.	.	.	.	.	.	.	70.7557	snp	FAO=9	FDP=11	FR=.	FRO=2	FSAF=7	FSAR=2	FSRF=1	FSRR=1	FWDB=-0.0115333	FXX=0	LEN=1	MLLD=169.698	OALT=T	OID=.	OMAPALT=T	OPOS=57187793
chr7	63727051	63727051	C	A	0.268722	61	227	1	exonic	ZNF679	.	nonsynonymous SNV	ZNF679:NM_153363:exon5:c.C1040A:p.T347N	.	.	.	.	.	.	.	.	0	D	0.948	P	.	.	0.712	D	1.76	T	111.909	snp	FAO=61	FDP=227	FR=.	FRO=166	FSAF=32	FSAR=29	FSRF=85	FSRR=81	FWDB=-0.0166542	FXX=0	LEN=1	MLLD=217.387	OALT=A	OID=.	OMAPALT=A	OPOS=63727051
chr7	70236613	70236613	G	A	0.383929	43	112	2	exonic	AUTS2	.	nonsynonymous SNV	AUTS2:NM_001127231:exon11:c.G1813A:p.G605R,AUTS2:NM_015570:exon11:c.G1813A:p.G605R	.	.	.	.	.	.	.	.	.	.	1	D	0	D	1	D	0.43	T	139.534	snp	FAO=43	FDP=112	FR=.	FRO=69	FSAF=30	FSAR=13	FSRF=39	FSRR=30	FWDB=0.0219486	FXX=0	LEN=1	MLLD=58.5583	OALT=A	OID=.	OMAPALT=A	OPOS=70236613
chr7	72727028	72727028	G	T	0.333333	23	69	4	exonic	TRIM50	.	stopgain	TRIM50:NM_001281450:exon7:c.C1350A:p.Y450X,TRIM50:NM_001281451:exon7:c.C1353A:p.Y451X,TRIM50:NM_178125:exon7:c.C1353A:p.Y451X	.	.	.	.	.	.	.	.	1	T	.	.	0.002	N	1	D	.	.	66.6406	snp	FAO=23	FDP=69	FR=.	FRO=46	FSAF=10	FSAR=13	FSRF=32	FSRR=14	FWDB=0.0991055	FXX=0	LEN=1	MLLD=52.5017	OALT=T	OID=.	OMAPALT=T	OPOS=72727028
chr7	72742403	72742403	G	A	0.307692	4	13	2	UTR5	FKBP6	NM_003602:c.-29G>A,NM_001281304:c.-29G>A	.	.	.	.	.	.	.	.	.	.	.	.	.	.	.	.	.	.	.	.	17.3979	snp	FAO=4	FDP=13	FR=.	FRO=9	FSAF=4	FSAR=0	FSRF=8	FSRR=1	FWDB=0.0731034	FXX=0	LEN=1	MLLD=90.2822	OALT=A	OID=.	OMAPALT=A	OPOS=72742403
chr7	74015527	74015528	GA	TT	0.388489	54	139	2	intronic	GTF2IRD1	.	.	.	.	.	.	.	.	.	.	.	.	.	.	.	.	.	.	.	.	.	178.621	mnp	FAO=54	FDP=137	FR=.	FRO=83	FSAF=27	FSAR=27	FSRF=29	FSRR=54	FWDB=0.0127116	FXX=0.0143875	LEN=2	MLLD=165.22	OALT=TT	OID=.	OMAPALT=TT	OPOS=74015527
chr7	75651323	75651323	A	C	0.131429	23	175	11	intronic	STYXL1	.	.	.	rs373898085	.	.	0.0001	.	0.011	.	.	.	.	.	.	.	.	.	.	.	.	85.2659	snp	FAO=22	FDP=163	FR=.,HEALED	FRO=113	FSAF=2	FSAR=20	FSRF=46	FSRR=67	FWDB=-0.0737964	FXX=0.0685675	LEN=1	MLLD=225.724	OALT=C	OID=.	OMAPALT=C	OPOS=75651323
chr7	76019536	76019536	G	A	0.27381	23	84	4	exonic	SSC4D	.	nonsynonymous SNV	SSC4D:NM_080744:exon11:c.C1568T:p.P523L	.	.	.	.	.	.	.	.	0.69	T	0.001	B	0.061	N	0.583	N	-0.53	T	48.4549	snp	FAO=23	FDP=86	FR=.	FRO=63	FSAF=8	FSAR=15	FSRF=34	FSRR=29	FWDB=0.0107735	FXX=0	LEN=1	MLLD=52.9397	OALT=A	OID=.	OMAPALT=A	OPOS=76019536
chr7	76121582	76121582	A	C	0.333333	2	6	1	intronic	DTX2	.	.	.	rs71552450	.	.	.	.	0.53	.	.	.	.	.	.	.	.	.	.	.	.	50.3079	snp	FAO=6	FDP=6	FR=.,HEALED	FRO=0	FSAF=4	FSAR=2	FSRF=0	FSRR=0	FWDB=0.206103	FXX=0	LEN=1	MLLD=59.5926	OALT=C	OID=.	OMAPALT=C	OPOS=76121582
chr7	76126737	76126737	C	T	0.225806	7	31	3	exonic	DTX2	.	nonsynonymous SNV	DTX2:NM_001102595:exon5:c.C1093T:p.R365C,DTX2:NM_001102594:exon6:c.C1093T:p.R365C,DTX2:NM_020892:exon7:c.C1093T:p.R365C	rs145964625	.	.	.	.	0.27	.	.	0.14	T	0.003	B	0.483	N	1	D	2.72	T	16.8279	snp	FAO=7	FDP=31	FR=.	FRO=24	FSAF=1	FSAR=6	FSRF=14	FSRR=10	FWDB=-0.00749626	FXX=0	LEN=1	MLLD=217.071	OALT=T	OID=.	OMAPALT=T	OPOS=76126737
chr7	76141171	76141171	G	A	0.285714	6	21	1	exonic	UPK3B	.	nonsynonymous SNV	UPK3B:NM_030570:exon2:c.G598A:p.A200T,UPK3B:NM_182683:exon3:c.G433A:p.A145T,UPK3B:NM_182684:exon3:c.G433A:p.A145T	rs200200225	.	.	.	.	0.011	.	.	0.1	T	0.669	P	0.606	N	1	N	1.42	T	23.4252	snp	FAO=6	FDP=19	FR=.	FRO=13	FSAF=3	FSAR=3	FSRF=13	FSRR=0	FWDB=0.020374	FXX=0.0951928	LEN=1	MLLD=317.948	OALT=A	OID=.	OMAPALT=A	OPOS=76141171
chr7	76255452	76255452	G	A	0.8	4	5	2	ncRNA_exonic	LOC100133091	.	.	.	rs62476699	.	.	.	.	0.76	.	.	.	.	.	.	.	.	.	.	.	.	24.9515	snp	FAO=4	FDP=5	FR=.	FRO=1	FSAF=0	FSAR=4	FSRF=1	FSRR=0	FWDB=-0.0463817	FXX=0	LEN=1	MLLD=242.821	OALT=A	OID=.	OMAPALT=A	OPOS=76255452
chr7	87005020	87005020	G	A	0.36413	67	184	2	exonic	CROT	.	synonymous SNV	CROT:NM_021151:exon8:c.G729A:p.E243E,CROT:NM_001143935:exon9:c.G813A:p.E271E	.	.	.	.	.	.	.	.	.	.	.	.	.	.	.	.	.	.	195.695	snp	FAO=67	FDP=184	FR=.	FRO=117	FSAF=33	FSAR=34	FSRF=60	FSRR=57	FWDB=0.0122712	FXX=0	LEN=1	MLLD=61.9402	OALT=A	OID=.	OMAPALT=A	OPOS=87005020
chr7	88423632	88423632	G	A	0.266949	63	236	2	exonic	C7orf62	.	nonsynonymous SNV	C7orf62:NM_152706:exon2:c.C625T:p.L209F	.	.	.	.	.	.	.	.	0.1	T	0.977	D	0.196	N	0.869	N	2.34	T	113.837	snp	FAO=63	FDP=236	FR=.	FRO=173	FSAF=26	FSAR=37	FSRF=85	FSRR=88	FWDB=0.040823	FXX=0	LEN=1	MLLD=66.4213	OALT=A	OID=.	OMAPALT=A	OPOS=88423632
chr7	91709163	91709163	A	T	0.306383	72	235	2	exonic	AKAP9	.	nonsynonymous SNV	AKAP9:NM_005751:exon31:c.A7716T:p.Q2572H,AKAP9:NM_147185:exon31:c.A7692T:p.Q2564H	.	.	.	.	.	.	.	.	0.02	D	0.874	P	0.555	N	1	N	3.9	T	162.249	snp	FAO=72	FDP=235	FR=.	FRO=163	FSAF=36	FSAR=36	FSRF=82	FSRR=81	FWDB=-0.0205545	FXX=0	LEN=1	MLLD=200.741	OALT=T	OID=.	OMAPALT=T	OPOS=91709163
chr7	92733255	92733255	T	C	0.229787	54	235	4	exonic	SAMD9	.	nonsynonymous SNV	SAMD9:NM_001193307:exon2:c.A2156G:p.Q719R,SAMD9:NM_017654:exon3:c.A2156G:p.Q719R	.	.	.	.	.	.	.	.	0.5	T	0.267	B	0.926	N	1	N	-1.41	T	74.5303	snp	FAO=54	FDP=235	FR=.	FRO=181	FSAF=19	FSAR=35	FSRF=97	FSRR=84	FWDB=0.0567275	FXX=0	LEN=1	MLLD=57.7362	OALT=C	OID=.	OMAPALT=C	OPOS=92733255
chr7	96653991	96653991	T	C	0.262009	60	229	1	UTR5	DLX5	NM_005221:c.-56A>G	.	.	.	.	.	.	.	.	.	.	.	.	.	.	.	.	.	.	.	.	116	snp	FAO=62	FDP=230	FR=.	FRO=168	FSAF=28	FSAR=34	FSRF=75	FSRR=93	FWDB=0.00465135	FXX=0.012875	LEN=1	MLLD=98.4095	OALT=C	OID=.	OMAPALT=C	OPOS=96653991
chr7	97488234	97488234	C	A	0.304348	28	92	2	exonic	ASNS	.	nonsynonymous SNV	ASNS:NM_001178076:exon4:c.G458T:p.R153M,ASNS:NM_001178077:exon4:c.G458T:p.R153M,ASNS:NM_001178075:exon6:c.G644T:p.R215M,ASNS:NM_001673:exon6:c.G707T:p.R236M,ASNS:NM_133436:exon6:c.G707T:p.R236M,ASNS:NM_183356:exon7:c.G707T:p.R236M	.	.	.	.	.	.	.	.	0	D	0.999	D	0	D	1	D	0.66	T	69.4972	snp	FAO=28	FDP=92	FR=.	FRO=64	FSAF=9	FSAR=19	FSRF=37	FSRR=27	FWDB=0.00481188	FXX=0	LEN=1	MLLD=258.09	OALT=A	OID=.	OMAPALT=A	OPOS=97488234
chr7	99711481	99711481	C	T	0.234375	15	64	4	intronic	TAF6	.	.	.	.	.	.	.	.	.	.	.	.	.	.	.	.	.	.	.	.	.	35.2388	snp	FAO=17	FDP=67	FR=.	FRO=50	FSAF=4	FSAR=13	FSRF=28	FSRR=22	FWDB=-0.0112814	FXX=0	LEN=1	MLLD=233.516	OALT=T	OID=.	OMAPALT=T	OPOS=99711481
chr7	99971247	99971247	T	G	0.32459	99	305	1	UTR5	PILRA	NM_178273:c.-33T>G,NM_178272:c.-33T>G,NM_013439:c.-33T>G	.	.	.	.	.	.	.	.	.	.	.	.	.	.	.	.	.	.	.	.	240.167	snp	FAO=99	FDP=304	FR=.	FRO=205	FSAF=72	FSAR=27	FSRF=104	FSRR=101	FWDB=0.00717268	FXX=0.00327858	LEN=1	MLLD=69.7844	OALT=G	OID=.	OMAPALT=G	OPOS=99971247
chr7	99971918	99971918	A	G	0.171756	90	524	2	exonic	PILRA	.	nonsynonymous SNV	PILRA:NM_013439:exon2:c.A316G:p.K106E,PILRA:NM_178272:exon2:c.A316G:p.K106E,PILRA:NM_178273:exon2:c.A316G:p.K106E	rs138900405	.	.	.	.	0.0026	.	.	.	.	0.3	B	0.028	N	1	N	2	T	48.9127	snp	FAO=71	FDP=400	FR=.	FRO=329	FSAF=35	FSAR=36	FSRF=178	FSRR=151	FWDB=-0.045569	FXX=0	LEN=1	MLLD=65.7568	OALT=G	OID=.	OMAPALT=G	OPOS=99971918
chr7	100033566	100033566	G	A	0.384615	10	26	1	exonic	PPP1R35	.	nonsynonymous SNV	PPP1R35:NM_145030:exon2:c.C356T:p.A119V	.	.	.	.	.	0.0001	.	.	1	T	0	B	0.872	N	1	N	.	.	46.4616	snp	FAO=11	FDP=26	FR=.	FRO=15	FSAF=4	FSAR=7	FSRF=11	FSRR=4	FWDB=0.0024312	FXX=0	LEN=1	MLLD=72.2752	OALT=A	OID=.	OMAPALT=A	OPOS=100033566
chr7	100175216	100175216	C	A	0.327586	95	290	2	intronic	LRCH4	.	.	.	.	.	.	.	.	.	.	.	.	.	.	.	.	.	.	.	.	.	235.188	snp	FAO=95	FDP=289	FR=.	FRO=194	FSAF=44	FSAR=51	FSRF=67	FSRR=127	FWDB=0.00937826	FXX=0.00344816	LEN=1	MLLD=183.663	OALT=A	OID=.	OMAPALT=A	OPOS=100175216
chr7	100350390	100350390	C	T	0.259259	7	27	4	exonic	ZAN	.	unknown	UNKNOWN	.	.	.	.	.	.	.	.	0.05	D	0.104	B	0.806	N	1	N	-0.31	T	20.9678	snp	FAO=7	FDP=26	FR=.	FRO=19	FSAF=1	FSAR=6	FSRF=2	FSRR=17	FWDB=-0.0294589	FXX=0.0370233	LEN=1	MLLD=253.669	OALT=T	OID=.	OMAPALT=T	OPOS=100350390
chr7	100361457	100361457	C	T	0.322078	124	385	4	exonic	ZAN	.	unknown	UNKNOWN	.	.	.	.	.	.	.	.	0.07	T	0.886	P	0.029	N	1	N	2.28	T	294.371	snp	FAO=124	FDP=384	FR=.	FRO=260	FSAF=59	FSAR=65	FSRF=129	FSRR=131	FWDB=0.0145897	FXX=0.00259734	LEN=1	MLLD=187.4	OALT=T	OID=.	OMAPALT=T	OPOS=100361457
chr7	100382438	100382438	C	A	0.305785	37	121	3	exonic	ZAN	.	unknown	UNKNOWN	.	.	.	.	.	.	.	.	.	.	.	.	.	.	.	.	.	.	94.8752	snp	FAO=38	FDP=121	FR=.	FRO=83	FSAF=19	FSAR=19	FSRF=53	FSRR=30	FWDB=0.00787178	FXX=0	LEN=1	MLLD=155.009	OALT=A	OID=.	OMAPALT=A	OPOS=100382438
chr7	100780440	100780440	G	C	0.27907	108	387	1	intronic	SERPINE1	.	.	.	.	.	.	.	.	.	.	.	.	.	.	.	.	.	.	.	.	.	202.315	snp	FAO=108	FDP=387	FR=.	FRO=279	FSAF=30	FSAR=78	FSRF=118	FSRR=161	FWDB=-0.00892565	FXX=0	LEN=1	MLLD=151.424	OALT=C	OID=.	OMAPALT=C	OPOS=100780440
chr7	100818101	100818101	A	G	1	333	333	7	intronic	NAT16	.	.	.	rs733965	.	.	0.6193	.	0.72	.	.	.	.	.	.	.	.	.	.	.	.	1750.89	snp	FAO=182	FDP=182	FR=.	FRO=0	FSAF=1	FSAR=181	FSRF=0	FSRR=0	FWDB=0.199753	FXX=0.45344	LEN=1	MLLD=249.085	OALT=G	OID=.	OMAPALT=G	OPOS=100818101
chr7	100867070	100867070	C	G	0.357394	203	568	1	exonic	ZNHIT1	.	nonsynonymous SNV	ZNHIT1:NM_006349:exon4:c.C390G:p.S130R	.	.	.	.	.	0	.	.	0.72	T	0.956	P	0	D	1	D	1.24	T	362.377	snp	FAO=138	FDP=399	FR=.	FRO=261	FSAF=78	FSAR=60	FSRF=129	FSRR=132	FWDB=0.0194049	FXX=0.00249994	LEN=1	MLLD=153.002	OALT=G	OID=.	OMAPALT=G	OPOS=100867070
chr7	100875992	100875992	C	G	0.444444	4	9	3	exonic	CLDN15	.	synonymous SNV	CLDN15:NM_014343:exon4:c.G474C:p.L158L,CLDN15:NM_001185080:exon5:c.G474C:p.L158L	.	.	.	.	.	.	.	.	.	.	.	.	.	.	.	.	.	.	34.8263	snp	FAO=4	FDP=8	FR=.,HEALED	FRO=3	FSAF=4	FSAR=0	FSRF=1	FSRR=2	FWDB=-0.063488	FXX=0.110988	LEN=1	MLLD=78.0661	OALT=G	OID=.	OMAPALT=G	OPOS=100875992
chr7	100876075	100876075	C	G	0.25	2	8	1	intronic	CLDN15	.	.	.	.	.	.	.	.	.	.	.	.	.	.	.	.	.	.	.	.	.	16.257	snp	FAO=4	FDP=8	FR=.	FRO=4	FSAF=0	FSAR=4	FSRF=0	FSRR=4	FWDB=0	FXX=0	LEN=1	MLLD=44.9274	OALT=G	OID=.	OMAPALT=G	OPOS=100876075
chr7	103061946	103061946	C	-	0.306513	80	261	1	exonic	SLC26A5	.	frameshift deletion	SLC26A5:NM_001167962:exon3:c.16delG:p.E6fs,SLC26A5:NM_198999:exon3:c.16delG:p.E6fs,SLC26A5:NM_206883:exon3:c.16delG:p.E6fs,SLC26A5:NM_206884:exon3:c.16delG:p.E6fs,SLC26A5:NM_206885:exon3:c.16delG:p.E6fs	.	.	.	.	.	.	.	.	.	.	.	.	.	.	.	.	.	.	36.7258	del	FAO=96	FDP=268	FR=.	FRO=172	FSAF=50	FSAR=46	FSRF=99	FSRR=73	FWDB=-0.0115796	FXX=0.00371733	LEN=1	MLLD=286.574	OALT=-	OID=.	OMAPALT=T	OPOS=103061946
chr7	107302226	107302226	G	A	0.266667	4	15	3	exonic	SLC26A4	.	nonsynonymous SNV	SLC26A4:NM_000441:exon2:c.G140A:p.R47Q	.	.	.	.	.	.	.	.	0.61	T	0.007	B	0.003	N	1	D	-1.28	T	15.2155	snp	FAO=4	FDP=15	FR=.	FRO=11	FSAF=0	FSAR=4	FSRF=2	FSRR=9	FWDB=-0.0622144	FXX=0	LEN=1	MLLD=303.509	OALT=A	OID=.	OMAPALT=A	OPOS=107302226
chr7	107836238	107836238	G	A	0.3	150	500	2	exonic	NRCAM	.	nonsynonymous SNV	NRCAM:NM_001037132:exon12:c.C1430T:p.A477V,NRCAM:NM_001193583:exon14:c.C1373T:p.A458V,NRCAM:NM_001193584:exon14:c.C1373T:p.A458V,NRCAM:NM_005010:exon14:c.C1412T:p.A471V,NRCAM:NM_001193582:exon15:c.C1430T:p.A477V	.	.	.	.	.	0.0001	.	.	0.07	T	0.975	D	0	N	1	D	-0.28	T	270.311	snp	FAO=123	FDP=400	FR=.	FRO=277	FSAF=59	FSAR=64	FSRF=131	FSRR=146	FWDB=0.00581466	FXX=0	LEN=1	MLLD=295.675	OALT=A	OID=.	OMAPALT=A	OPOS=107836238
chr7	116379977	116379977	G	A	0.264286	37	140	2	intronic	MET	.	.	.	.	.	.	.	.	.	.	.	.	.	.	.	.	.	.	.	.	.	78.7271	snp	FAO=39	FDP=142	FR=.	FRO=103	FSAF=30	FSAR=9	FSRF=58	FSRR=45	FWDB=0.0174904	FXX=0	LEN=1	MLLD=53.1216	OALT=A	OID=.	OMAPALT=A	OPOS=116379977
chr7	117022200	117022200	T	A	0.282609	39	138	1	splicing	ASZ1	NM_001301821:exon8:c.813-2A>T,NM_130768:exon8:c.813-2A>T,NM_001301822:exon7:c.189-2A>T	.	.	.	.	.	.	.	.	.	.	.	.	.	.	.	.	1	D	.	.	83.3281	snp	FAO=39	FDP=137	FR=.	FRO=98	FSAF=24	FSAR=15	FSRF=54	FSRR=44	FWDB=-0.0225754	FXX=0.00724585	LEN=1	MLLD=64.875	OALT=A	OID=.	OMAPALT=A	OPOS=117022200
chr7	121513513	121513513	G	T	0.288462	15	52	1	UTR5	PTPRZ1	NM_002851:c.-41G>T,NM_001206838:c.-41G>T,NM_001206839:c.-41G>T	.	.	.	.	.	.	.	.	.	.	.	.	.	.	.	.	.	.	.	.	38.9507	snp	FAO=15	FDP=52	FR=.	FRO=37	FSAF=5	FSAR=10	FSRF=11	FSRR=26	FWDB=-0.020402	FXX=0	LEN=1	MLLD=158.687	OALT=T	OID=.	OMAPALT=T	OPOS=121513513
chr7	121756727	121756727	T	C	0.379845	147	387	1	exonic	AASS	.	nonsynonymous SNV	AASS:NM_005763:exon8:c.A854G:p.D285G	.	.	.	.	.	.	.	.	0.3	T	0.259	B	0	D	1	D	-1.68	D	439.673	snp	FAO=147	FDP=387	FR=.	FRO=240	FSAF=66	FSAR=81	FSRF=110	FSRR=130	FWDB=0.0116282	FXX=0	LEN=1	MLLD=67.443	OALT=C	OID=.	OMAPALT=C	OPOS=121756727
chr7	124427833	124427833	G	A	0.232143	13	56	1	intronic	LOC154872	.	.	.	.	.	.	.	.	.	.	.	.	.	.	.	.	.	.	.	.	.	25.3718	snp	FAO=13	FDP=56	FR=.	FRO=43	FSAF=11	FSAR=2	FSRF=21	FSRR=22	FWDB=-0.00478089	FXX=0	LEN=1	MLLD=341.108	OALT=A	OID=.	OMAPALT=A	OPOS=124427833
chr7	126173795	126173795	C	T	0.258065	8	31	2	exonic	GRM8	.	synonymous SNV	GRM8:NM_000845:exon8:c.G1641A:p.Q547Q,GRM8:NM_001127323:exon9:c.G1641A:p.Q547Q	rs367572749	.	.	0.0003	.	0.0003	.	.	.	.	.	.	.	.	.	.	.	.	21.7169	snp	FAO=8	FDP=31	FR=.	FRO=23	FSAF=6	FSAR=2	FSRF=14	FSRR=9	FWDB=-0.0308641	FXX=0	LEN=1	MLLD=71.7307	OALT=T	OID=.	OMAPALT=T	OPOS=126173795
chr7	127238504	127238504	G	A	0.378261	87	230	1	exonic	FSCN3	.	nonsynonymous SNV	FSCN3:NM_020369:exon4:c.G976A:p.V326I	.	.	.	.	.	.	.	.	1	T	0.145	B	0.083	N	1	N	1.85	T	264.864	snp	FAO=87	FDP=230	FR=.	FRO=143	FSAF=46	FSAR=41	FSRF=77	FSRR=66	FWDB=0.0294427	FXX=0	LEN=1	MLLD=100.954	OALT=A	OID=.	OMAPALT=A	OPOS=127238504
chr7	127732171	127732171	G	A	0.307692	60	195	3	UTR3	SND1	NM_014390:c.*61G>A	.	.	.	.	.	.	.	.	.	.	.	.	.	.	.	.	.	.	.	.	136.793	snp	FAO=60	FDP=196	FR=.	FRO=136	FSAF=34	FSAR=26	FSRF=66	FSRR=70	FWDB=-0.00210742	FXX=0	LEN=1	MLLD=51.5868	OALT=A	OID=.	OMAPALT=A	OPOS=127732171
chr7	128534074	128534074	C	T	0.34375	66	192	4	exonic	KCP	.	unknown	UNKNOWN	.	.	.	.	.	.	.	.	.	.	.	.	.	.	.	.	.	.	178.523	snp	FAO=66	FDP=192	FR=.	FRO=126	FSAF=30	FSAR=36	FSRF=62	FSRR=64	FWDB=-0.01285	FXX=0	LEN=1	MLLD=203.263	OALT=T	OID=.	OMAPALT=T	OPOS=128534074
chr7	129098314	129098314	C	-	0.433036	97	224	4	intronic	STRIP2	.	.	.	rs3214796	.	.	0.3742	.	0.63	.	.	.	.	.	.	.	.	.	.	.	.	80.0074	del	FAO=96	FDP=221	FR=.	FRO=125	FSAF=27	FSAR=69	FSRF=38	FSRR=87	FWDB=-0.116809	FXX=0.0133923	LEN=1	MLLD=19.1467	OALT=-	OID=.	OMAPALT=A	OPOS=129098314
chr7	130056839	130056839	T	A	0.25	20	80	3	intronic	CEP41	.	.	.	.	.	.	.	.	.	.	.	.	.	.	.	.	.	.	.	.	.	37.5993	snp	FAO=20	FDP=82	FR=.	FRO=62	FSAF=9	FSAR=11	FSRF=14	FSRR=48	FWDB=-0.00124132	FXX=0.0120467	LEN=1	MLLD=253.217	OALT=A	OID=.	OMAPALT=A	OPOS=130056839
chr7	131853078	131853078	T	C	0.297872	42	141	2	exonic	PLXNA4	.	nonsynonymous SNV	PLXNA4:NM_020911:exon22:c.A4271G:p.K1424R	.	.	.	.	.	.	.	.	0.08	T	1	D	0	D	1	D	2.3	T	95.6169	snp	FAO=42	FDP=141	FR=.	FRO=99	FSAF=24	FSAR=18	FSRF=51	FSRR=48	FWDB=-0.0137126	FXX=0	LEN=1	MLLD=66.6106	OALT=C	OID=.	OMAPALT=C	OPOS=131853078
chr7	133689959	133689959	T	C	0.375796	59	157	2	intronic	EXOC4	.	.	.	.	.	.	.	.	.	.	.	.	.	.	.	.	.	.	.	.	.	181.193	snp	FAO=59	FDP=157	FR=.	FRO=98	FSAF=24	FSAR=35	FSRF=36	FSRR=62	FWDB=0.0619817	FXX=0	LEN=1	MLLD=64.1062	OALT=C	OID=.	OMAPALT=C	OPOS=133689959
chr7	133979545	133979545	A	T	0.454545	35	77	1	UTR3	SLC35B4	NM_032826:c.*40T>A	.	.	rs2504	.	.	0.4601	.	0.57	.	.	.	.	.	.	.	.	.	.	.	.	134.822	snp	FAO=34	FDP=76	FR=.	FRO=42	FSAF=1	FSAR=33	FSRF=21	FSRR=21	FWDB=-0.0257199	FXX=0.0256377	LEN=1	MLLD=68.4063	OALT=T	OID=.	OMAPALT=T	OPOS=133979545
chr7	133979552	133979552	C	T	0.461538	36	78	1	UTR3	SLC35B4	NM_032826:c.*33G>A	.	.	rs2505	.	.	0.4601	.	0.57	.	.	.	.	.	.	.	.	.	.	.	.	134.821	snp	FAO=34	FDP=76	FR=.	FRO=42	FSAF=1	FSAR=33	FSRF=21	FSRR=21	FWDB=-0.00124901	FXX=0.0256377	LEN=1	MLLD=167.692	OALT=T	OID=.	OMAPALT=T	OPOS=133979552
chr7	133979578	133979578	A	G	0.467532	36	77	1	UTR3	SLC35B4	NM_032826:c.*7T>C	.	.	rs2241336	.	.	0.4603	.	0.58	.	.	.	.	.	.	.	.	.	.	.	.	136.479	snp	FAO=34	FDP=75	FR=.	FRO=41	FSAF=1	FSAR=33	FSRF=20	FSRR=21	FWDB=-0.0130513	FXX=0.0259707	LEN=1	MLLD=150.257	OALT=G	OID=.	OMAPALT=G	OPOS=133979578
chr7	134618600	134618600	A	G	1	7	7	4	exonic	CALD1	.	synonymous SNV	CALD1:NM_033138:exon5:c.A1080G:p.K360K	rs529198474	.	.	.	.	0.0008	.	.	.	.	.	.	.	.	.	.	.	.	61.3308	snp	FAO=7	FDP=7	FR=.	FRO=0	FSAF=0	FSAR=7	FSRF=0	FSRR=0	FWDB=0	FXX=0	LEN=1	MLLD=40.8536	OALT=G	OID=.	OMAPALT=G	OPOS=134618600
chr7	137612914	137612916	TGG	-	0.380711	75	197	1	exonic	CREB3L2	.	nonframeshift deletion	CREB3L2:NM_001253775:exon2:c.299_301del:p.100_101del,CREB3L2:NM_194071:exon2:c.299_301del:p.100_101del	rs3217268	.	ID=COSM1579673;OCCURENCE=1(central_nervous_system)	0.6232	.	0.84	.	.	.	.	.	.	.	.	.	.	.	.	46.157	del	FAO=76	FDP=197	FR=.	FRO=121	FSAF=40	FSAR=36	FSRF=84	FSRR=37	FWDB=-0.00352687	FXX=0	LEN=3	MLLD=347.688	OALT=-	OID=.	OMAPALT=C	OPOS=137612914
chr7	140373326	140373326	A	G	0.416667	5	12	1	exonic	ADCK2	.	nonsynonymous SNV	ADCK2:NM_052853:exon1:c.A196G:p.S66G	rs2968558	.	.	0.1003	.	0.72	.	.	0.6	T	0	B	0.406	N	1	P	0.9	T	25.8931	snp	FAO=5	FDP=12	FR=.	FRO=7	FSAF=4	FSAR=1	FSRF=6	FSRR=1	FWDB=-0.019025	FXX=0	LEN=1	MLLD=113.563	OALT=G	OID=.	OMAPALT=G	OPOS=140373326
chr7	141734510	141734510	C	G	0.319635	70	219	1	exonic	MGAM	.	nonsynonymous SNV	MGAM:NM_004668:exon16:c.C1828G:p.L610V	.	.	.	.	.	.	.	.	0.05	D	0.308	B	0.933	N	1	N	-3	D	174.089	snp	FAO=71	FDP=220	FR=.	FRO=149	FSAF=27	FSAR=44	FSRF=75	FSRR=74	FWDB=-0.00617967	FXX=0	LEN=1	MLLD=198.841	OALT=G	OID=.	OMAPALT=G	OPOS=141734510
chr7	141758029	141758029	T	A	0.28777	40	139	2	exonic	MGAM	.	synonymous SNV	MGAM:NM_004668:exon31:c.T3720A:p.P1240P	.	.	.	.	.	.	.	.	.	.	.	.	.	.	.	.	.	.	87.543	snp	FAO=40	FDP=138	FR=.	FRO=98	FSAF=20	FSAR=20	FSRF=51	FSRR=47	FWDB=0.00246939	FXX=0.00719373	LEN=1	MLLD=197.649	OALT=A	OID=.	OMAPALT=A	OPOS=141758029
chr7	141762466	141762466	T	A	0.244604	34	139	1	exonic	MGAM	.	nonsynonymous SNV	MGAM:NM_004668:exon35:c.T4221A:p.N1407K	.	.	.	.	.	.	.	.	0.14	T	0.191	B	.	.	1	N	-2.43	D	57.1636	snp	FAO=34	FDP=139	FR=.	FRO=105	FSAF=18	FSAR=16	FSRF=37	FSRR=68	FWDB=0.012279	FXX=0.00714235	LEN=1	MLLD=181.176	OALT=A	OID=.	OMAPALT=A	OPOS=141762466
chr7	142561726	142561727	GG	AT	0.4	86	215	3	exonic	EPHB6	.	nonframeshift substitution	EPHB6:NM_004445:exon4:c.168_169AT	.	.	.	.	.	.	.	.	.	.	.	.	.	.	.	.	.	.	280.993	mnp	FAO=86	FDP=215	FR=.	FRO=129	FSAF=41	FSAR=45	FSRF=66	FSRR=63	FWDB=-0.00347848	FXX=0	LEN=2	MLLD=224.413	OALT=AT	OID=.	OMAPALT=AT	OPOS=142561726
chr7	142571269	142571269	G	A	0.279762	47	168	2	exonic	TRPV6	.	nonsynonymous SNV	TRPV6:NM_018646:exon13:c.C1840T:p.L614F	.	.	.	.	.	.	.	.	0.07	T	0.102	B	0	D	1	D	-2.63	D	95.2035	snp	FAO=47	FDP=168	FR=.	FRO=121	FSAF=20	FSAR=27	FSRF=57	FSRR=64	FWDB=0.0921775	FXX=0.00591681	LEN=1	MLLD=59.4354	OALT=A	OID=.	OMAPALT=A	OPOS=142571269
chr7	142638401	142638401	T	A	0.36036	40	111	1	exonic	KEL	.	nonsynonymous SNV	KEL:NM_000420:exon19:c.A2137T:p.R713W	.	.	.	.	.	.	.	.	0	D	0.997	D	0.043	N	1	N	-1.68	D	120.512	snp	FAO=40	FDP=111	FR=.	FRO=71	FSAF=28	FSAR=12	FSRF=50	FSRR=21	FWDB=0.017656	FXX=0	LEN=1	MLLD=364	OALT=A	OID=.	OMAPALT=A	OPOS=142638401
chr7	142638409	142638409	G	C	0.347826	40	115	2	exonic	KEL	.	nonsynonymous SNV	KEL:NM_000420:exon19:c.C2129G:p.A710G	.	.	.	.	.	.	.	.	0.04	D	0.939	P	0.887	N	1	N	-1.62	D	113.905	snp	FAO=40	FDP=115	FR=.	FRO=75	FSAF=27	FSAR=13	FSRF=51	FSRR=24	FWDB=0.0358388	FXX=0	LEN=1	MLLD=61.3471	OALT=C	OID=.	OMAPALT=C	OPOS=142638409
chr7	143270172	143270172	A	G	1	5	5	4	exonic	CTAGE15	.	nonsynonymous SNV	CTAGE15:NM_001008747:exon1:c.A1262G:p.E421G	rs62484910	.	.	.	.	0.82	.	.	.	.	.	.	.	.	.	.	.	.	38.3297	snp	FAO=5	FDP=5	FR=.	FRO=0	FSAF=5	FSAR=0	FSRF=0	FSRR=0	FWDB=0.105086	FXX=0	LEN=1	MLLD=44.5709	OALT=G	OID=.	OMAPALT=G	OPOS=143270172
chr7	143955954	143955954	G	T	0.3	6	20	1	exonic	OR2A7	.	synonymous SNV	OR2A7:NM_001005328:exon1:c.C768A:p.I256I	rs201430433	.	.	0.0209	.	0.066	.	.	.	.	.	.	.	.	.	.	.	.	22.8903	snp	FAO=6	FDP=19	FR=.	FRO=13	FSAF=1	FSAR=5	FSRF=1	FSRR=12	FWDB=-0.0521222	FXX=0.049975	LEN=1	MLLD=65.478	OALT=T	OID=.	OMAPALT=T	OPOS=143955954
chr7	144015434	144015434	A	G	0.875	7	8	1	exonic	OR2A1,OR2A42	.	nonsynonymous SNV	OR2A42:NM_001001802:exon1:c.A217G:p.T73A,OR2A1:NM_001005287:exon1:c.A217G:p.T73A	rs141871720	.	.	.	.	0.99	.	.	0.7	T	.	.	.	.	1	P	7.47	T	56.2997	snp	FAO=7	FDP=8	FR=.	FRO=1	FSAF=4	FSAR=3	FSRF=0	FSRR=1	FWDB=0.0539958	FXX=0	LEN=1	MLLD=90.9031	OALT=G	OID=.	OMAPALT=G	OPOS=144015434
chr7	144015437	144015437	C	T	0.875	7	8	3	exonic	OR2A1,OR2A42	.	nonsynonymous SNV	OR2A42:NM_001001802:exon1:c.C220T:p.R74C,OR2A1:NM_001005287:exon1:c.C220T:p.R74C	rs150229766	.	.	.	.	0.99	.	.	0.18	T	.	.	.	.	1	P	8.01	T	56.2917	snp	FAO=7	FDP=8	FR=.	FRO=1	FSAF=4	FSAR=3	FSRF=0	FSRR=1	FWDB=0.0124459	FXX=0	LEN=1	MLLD=68.3392	OALT=T	OID=.	OMAPALT=T	OPOS=144015437
chr7	149191500	149191500	C	T	0.186508	47	252	3	exonic	ZNF746	.	nonsynonymous SNV	ZNF746:NM_001163474:exon2:c.G119A:p.G40E,ZNF746:NM_152557:exon2:c.G119A:p.G40E	.	.	.	.	.	0	.	.	0	D	1	D	0	D	1	N	1.85	T	40.7294	snp	FAO=47	FDP=252	FR=.	FRO=205	FSAF=28	FSAR=19	FSRF=89	FSRR=116	FWDB=-0.019396	FXX=0	LEN=1	MLLD=323.603	OALT=T	OID=.	OMAPALT=T	OPOS=149191500
chr7	149420820	149420820	C	T	#VALUE!	88;18	110	2;2	intronic	KRBA1	.	.	.	rs200547612	.	.	.	.	0.0001	.	.	.	.	.	.	.	.	.	.	.	.	970.484	ins;snp	FAO=90,19	FDP=109	FR=.,.	FRO=0	FSAF=49,7	FSAR=41,12	FSRF=0	FSRR=0	FWDB=-0.0445296,-0.0386733	FXX=0.00909008	LEN=1,1	MLLD=24.549,14.0913	OALT=T,T	OID=.,.	OMAPALT=CT,T	OPOS=149420821,149420820
chr7	150554365	150554365	G	A	0.345638	103	298	5	exonic	AOC1	.	synonymous SNV	AOC1:NM_001091:exon2:c.G807A:p.G269G,AOC1:NM_001272072:exon2:c.G807A:p.G269G	.	.	.	.	.	.	.	.	.	.	.	.	.	.	.	.	.	.	273.21	snp	FAO=103	FDP=298	FR=.	FRO=195	FSAF=51	FSAR=52	FSRF=94	FSRR=101	FWDB=0.0137482	FXX=0	LEN=1	MLLD=140.642	OALT=A	OID=.	OMAPALT=A	OPOS=150554365
chr7	150646868	150646868	G	A	0.262774	36	137	1	UTR3	KCNH2	NM_001204798:c.*119C>T,NM_172056:c.*119C>T	.	.	.	.	.	.	.	.	.	.	.	.	.	.	.	.	.	.	.	.	67.8969	snp	FAO=36	FDP=137	FR=.	FRO=101	FSAF=20	FSAR=16	FSRF=54	FSRR=47	FWDB=-0.0168413	FXX=0	LEN=1	MLLD=189.848	OALT=A	OID=.	OMAPALT=A	OPOS=150646868
chr7	150716064	150716064	A	G	0.21875	7	32	1	exonic	ATG9B	.	unknown	UNKNOWN	.	.	.	.	.	.	.	.	0.01	D	0.999	D	0	D	.	.	.	.	16.1131	snp	FAO=7	FDP=32	FR=.	FRO=25	FSAF=7	FSAR=0	FSRF=16	FSRR=9	FWDB=-0.0263525	FXX=0	LEN=1	MLLD=96.8929	OALT=G	OID=.	OMAPALT=G	OPOS=150716064
chr7	150915340	150915340	G	A	0.168285	52	309	1	intronic	ABCF2	.	.	.	.	.	.	.	.	.	.	.	.	.	.	.	.	.	.	.	.	.	47.3032	snp	FAO=58	FDP=314	FR=.	FRO=256	FSAF=42	FSAR=16	FSRF=124	FSRR=132	FWDB=0.0119918	FXX=0.00946342	LEN=1	MLLD=228.294	OALT=A	OID=.	OMAPALT=A	OPOS=150915340
chr7	150931238	150931238	G	A	0.312741	81	259	4	exonic	CHPF2	.	synonymous SNV	CHPF2:NM_019015:exon1:c.G141A:p.G47G,CHPF2:NM_001284295:exon2:c.G117A:p.G39G	.	.	.	.	.	.	.	.	.	.	.	.	.	.	.	.	.	.	187.227	snp	FAO=81	FDP=259	FR=.	FRO=178	FSAF=47	FSAR=34	FSRF=82	FSRR=96	FWDB=0.00505717	FXX=0	LEN=1	MLLD=246.801	OALT=A	OID=.	OMAPALT=A	OPOS=150931238
chr7	151866335	151866335	C	A	0.352679	79	224	2	splicing	KMT2C	NM_170606:exon41:c.9454-1G>T	.	.	.	.	.	.	.	.	.	.	.	.	.	.	.	.	1	D	.	.	218.62	snp	FAO=79	FDP=224	FR=.	FRO=145	FSAF=48	FSAR=31	FSRF=111	FSRR=34	FWDB=-0.0351625	FXX=0	LEN=1	MLLD=98.1181	OALT=A	OID=.	OMAPALT=A	OPOS=151866335
chr7	158534372	158534372	G	A	0.487179	19	39	2	exonic	ESYT2	.	synonymous SNV	ESYT2:NM_020728:exon17:c.C2091T:p.A697A	rs57686648	.	.	0.1563	.	0.58	.	.	.	.	.	.	.	.	.	.	.	.	87.3574	snp	FAO=19	FDP=39	FR=.	FRO=20	FSAF=10	FSAR=9	FSRF=10	FSRR=10	FWDB=-0.031591	FXX=0	LEN=1	MLLD=180.064	OALT=A	OID=.	OMAPALT=A	OPOS=158534372
chr7	158555745	158555745	C	T	0.341085	44	129	2	intronic	ESYT2	.	.	.	.	.	.	.	.	.	.	.	.	.	.	.	.	.	.	.	.	.	121.442	snp	FAO=44	FDP=129	FR=.	FRO=85	FSAF=23	FSAR=21	FSRF=41	FSRR=44	FWDB=-0.0148494	FXX=0	LEN=1	MLLD=63.5522	OALT=T	OID=.	OMAPALT=T	OPOS=158555745
chr8	363192	363192	G	A	1	5	5	1	exonic	FBXO25	.	nonsynonymous SNV	FBXO25:NM_183420:exon2:c.G113A:p.R38H,FBXO25:NM_183421:exon2:c.G113A:p.R38H	rs10090550	.	.	0.369	.	0.95	.	.	0.54	T	0	B	0.214	N	1	P	2.3	T	38.3454	snp	FAO=5	FDP=5	FR=.	FRO=0	FSAF=3	FSAR=2	FSRF=0	FSRR=0	FWDB=-0.0353752	FXX=0	LEN=1	MLLD=206.551	OALT=A	OID=.	OMAPALT=A	OPOS=363192
chr8	400168	400168	C	T	#VALUE!	80;16	104	3;3	intronic	FBXO25	.	.	.	.	.	.	.	.	.	.	.	.	.	.	.	.	.	.	.	.	.	786.8	snp;snp	FAO=80,17	FDP=105	FR=.,.	FRO=8	FSAF=37,17	FSAR=43,0	FSRF=8	FSRR=0	FWDB=-0.000448069,0.010211	FXX=0	LEN=1,1	MLLD=186.644,151.571	OALT=G,T	OID=.,.	OMAPALT=G,T	OPOS=400168,400168
chr8	417836	417836	G	T	1	5	5	2	intronic	FBXO25	.	.	.	rs17745485	.	.	.	.	0.17	.	.	.	.	.	.	.	.	.	.	.	.	38.3456	snp	FAO=5	FDP=5	FR=.	FRO=0	FSAF=2	FSAR=3	FSRF=0	FSRR=0	FWDB=0.0462468	FXX=0	LEN=1	MLLD=296.754	OALT=T	OID=.	OMAPALT=T	OPOS=417836
chr8	444494	444494	C	T	0.528926	64	121	3	exonic	TDRP	.	nonsynonymous SNV	TDRP:NM_001256113:exon2:c.G212A:p.G71E,TDRP:NM_175075:exon3:c.G212A:p.G71E	.	.	.	.	.	.	.	.	.	.	0.996	D	0	D	0.997	D	.	.	297.386	snp	FAO=64	FDP=121	FR=.	FRO=57	FSAF=38	FSAR=26	FSRF=24	FSRR=33	FWDB=-0.00322165	FXX=0	LEN=1	MLLD=298.231	OALT=T	OID=.	OMAPALT=T	OPOS=444494
chr8	9437773	9437773	G	T	0.465649	122	262	2	exonic	TNKS	.	nonsynonymous SNV	TNKS:NM_003747:exon2:c.G778T:p.G260C	.	.	.	.	.	.	.	.	0	D	1	D	0	D	1	D	0.05	T	549.114	snp	FAO=138	FDP=280	FR=.	FRO=142	FSAF=59	FSAR=79	FSRF=70	FSRR=72	FWDB=-0.00240172	FXX=0	LEN=1	MLLD=41.1108	OALT=T	OID=.	OMAPALT=T	OPOS=9437773
chr8	10388830	10388830	G	C	0.482759	84	174	4	exonic	PRSS55	.	nonsynonymous SNV	PRSS55:NM_001197020:exon3:c.G373C:p.G125R,PRSS55:NM_198464:exon3:c.G373C:p.G125R	.	.	.	.	.	.	.	.	0	D	1	D	0.004	N	0.995	N	-4.23	D	346.014	snp	FAO=84	FDP=174	FR=.	FRO=90	FSAF=41	FSAR=43	FSRF=38	FSRR=52	FWDB=-0.0108295	FXX=0	LEN=1	MLLD=214.5	OALT=C	OID=.	OMAPALT=C	OPOS=10388830
chr8	10465399	10465399	T	A	1	5	5	1	exonic	RP1L1	.	nonsynonymous SNV	RP1L1:NM_178857:exon4:c.A6209T:p.E2070V	rs11782670	.	.	0.1233	.	0.42	.	.	0.25	T	0.992	D	.	.	1	P	3.53	T	38.3456	snp	FAO=5	FDP=5	FR=.	FRO=0	FSAF=3	FSAR=2	FSRF=0	FSRR=0	FWDB=0.00613838	FXX=0	LEN=1	MLLD=264.906	OALT=A	OID=.	OMAPALT=A	OPOS=10465399
chr8	10466350	10466350	T	A	0.636364	35	55	2	exonic	RP1L1	.	nonsynonymous SNV	RP1L1:NM_178857:exon4:c.A5258T:p.N1753I	.	.	.	.	.	.	.	.	0.15	T	0.002	B	0.706	U	1	N	3.58	T	199.017	snp	FAO=35	FDP=55	FR=.	FRO=20	FSAF=17	FSAR=18	FSRF=7	FSRR=13	FWDB=-0.030644	FXX=0	LEN=1	MLLD=73.457	OALT=A	OID=.	OMAPALT=A	OPOS=10466350
chr8	10469978	10469978	C	T	0.373016	47	126	3	exonic	RP1L1	.	nonsynonymous SNV	RP1L1:NM_178857:exon4:c.G1630A:p.G544R	.	.	.	.	.	.	.	.	0.11	T	0.024	B	0.49	N	1	N	3.68	T	146.31	snp	FAO=47	FDP=125	FR=.	FRO=78	FSAF=20	FSAR=27	FSRF=36	FSRR=42	FWDB=-0.0400847	FXX=0.00793588	LEN=1	MLLD=221.042	OALT=T	OID=.	OMAPALT=T	OPOS=10469978
chr8	10480102	10480102	C	A	0.5	23	46	2	splicing	RP1L1	NM_178857:exon3:c.609+1G>T	.	.	.	.	.	.	.	.	.	.	.	.	.	.	.	.	1	D	.	.	105.049	snp	FAO=23	FDP=46	FR=.	FRO=23	FSAF=14	FSAR=9	FSRF=15	FSRR=8	FWDB=-0.0254015	FXX=0	LEN=1	MLLD=57.6904	OALT=A	OID=.	OMAPALT=A	OPOS=10480102
chr8	18793697	18793697	T	-	#VALUE!	33;44	83	2;2	intronic	PSD3	.	.	.	.	.	.	.	.	.	.	.	.	.	.	.	.	.	.	.	.	.	774.502	del;snp	FAO=82,0	FDP=82	FR=.,.	FRO=0	FSAF=48,0	FSAR=34,0	FSRF=0	FSRR=0	FWDB=-0.0526508,-0.443787	FXX=0.0120467	LEN=1,1	MLLD=28.1861,18.7689	OALT=-,A	OID=.,.	OMAPALT=AT,ATA	OPOS=18793696,18793697
chr8	22548415	22548415	G	T	0.368421	14	38	2	exonic	EGR3	.	nonsynonymous SNV	EGR3:NM_001199880:exon2:c.C621A:p.S207R,EGR3:NM_001199881:exon2:c.C573A:p.S191R,EGR3:NM_004430:exon2:c.C735A:p.S245R	.	.	.	.	.	.	.	.	0.15	T	0.804	P	0	D	1	D	3.12	T	49.4397	snp	FAO=14	FDP=38	FR=.	FRO=24	FSAF=8	FSAR=6	FSRF=12	FSRR=12	FWDB=-0.00962375	FXX=0	LEN=1	MLLD=287.543	OALT=T	OID=.	OMAPALT=T	OPOS=22548415
chr8	24211889	24211889	-	GTCT	#VALUE!	18;62	92	0;0	ncRNA_intronic	LOC101929294	.	.	.	.	.	.	.	.	0.69	.	.	.	.	.	.	.	.	.	.	.	.	443.918	ins;ins	FAO=3,82	FDP=89	FR=.,.	FRO=4	FSAF=0,43	FSAR=3,39	FSRF=2	FSRR=2	FWDB=0.0304067,0.0315241	FXX=0.0326052	LEN=3,4	MLLD=309.036,319.282	OALT=GTC,GTCT	OID=.,.	OMAPALT=TGTC,TGTCT	OPOS=24211890,24211890
chr8	24775351	24775351	G	A	0.571429	4	7	2	exonic	NEFM	.	synonymous SNV	NEFM:NM_001105541:exon3:c.G855A:p.V285V,NEFM:NM_005382:exon3:c.G1983A:p.V661V	.	.	.	.	.	.	.	.	.	.	.	.	.	.	.	.	.	.	23.319	snp	FAO=4	FDP=7	FR=.	FRO=3	FSAF=0	FSAR=4	FSRF=0	FSRR=3	FWDB=0	FXX=0	LEN=1	MLLD=51.8641	OALT=A	OID=.	OMAPALT=A	OPOS=24775351
chr8	24775353	24775353	A	G	0.307692	4	13	2	exonic	NEFM	.	nonsynonymous SNV	NEFM:NM_001105541:exon3:c.A857G:p.E286G,NEFM:NM_005382:exon3:c.A1985G:p.E662G	.	.	.	.	.	0.0003	.	.	0.07	T	0.02	B	.	.	1	N	-1.7	D	16.7998	snp	FAO=4	FDP=13	FR=.	FRO=9	FSAF=0	FSAR=4	FSRF=0	FSRR=9	FWDB=0	FXX=0	LEN=1	MLLD=27.4899	OALT=G	OID=.	OMAPALT=G	OPOS=24775353
chr8	26722557	26722557	G	A	0.5	10	20	1	UTR5	ADRA1A	NM_033303:c.-71C>T,NM_033302:c.-71C>T,NM_033304:c.-71C>T,NM_000680:c.-71C>T	.	.	.	.	.	.	.	.	.	.	.	.	.	.	.	.	.	.	.	.	51.8312	snp	FAO=10	FDP=20	FR=.	FRO=10	FSAF=2	FSAR=8	FSRF=3	FSRR=7	FWDB=0.0416509	FXX=0	LEN=1	MLLD=101.29	OALT=A	OID=.	OMAPALT=A	OPOS=26722557
chr8	28997601	28997601	C	T	0.344086	32	93	2	exonic	KIF13B	.	synonymous SNV	KIF13B:NM_015254:exon21:c.G2592A:p.Q864Q	.	.	.	.	.	.	.	.	.	.	.	.	.	.	.	.	.	.	92.3999	snp	FAO=32	FDP=93	FR=.	FRO=61	FSAF=9	FSAR=23	FSRF=25	FSRR=36	FWDB=-0.0224561	FXX=0	LEN=1	MLLD=66.2559	OALT=T	OID=.	OMAPALT=T	OPOS=28997601
chr8	41471998	41471998	G	A	0.5	61	122	4	intronic	AGPAT6	.	.	.	.	.	.	.	.	.	.	.	.	.	.	.	.	.	.	.	.	.	265.531	snp	FAO=61	FDP=122	FR=.	FRO=61	FSAF=42	FSAR=19	FSRF=35	FSRR=26	FWDB=-0.00371678	FXX=0	LEN=1	MLLD=344.33	OALT=A	OID=.	OMAPALT=A	OPOS=41471998
chr8	48689562	48689562	G	C	0.435644	44	101	1	intronic	PRKDC	.	.	.	.	.	.	.	.	.	.	.	.	.	.	.	.	.	.	.	.	.	167.042	snp	FAO=44	FDP=101	FR=.	FRO=57	FSAF=15	FSAR=29	FSRF=22	FSRR=35	FWDB=-0.022101	FXX=0	LEN=1	MLLD=61.3037	OALT=C	OID=.	OMAPALT=C	OPOS=48689562
chr8	52505232	52505232	T	A	0.528662	83	157	3	exonic	PXDNL	.	nonsynonymous SNV	PXDNL:NM_144651:exon3:c.A263T:p.K88M	.	.	.	.	.	.	.	.	0.05	D	0.923	P	.	.	1	N	0.37	T	383.482	snp	FAO=83	FDP=157	FR=.	FRO=74	FSAF=42	FSAR=41	FSRF=31	FSRR=43	FWDB=-0.00345691	FXX=0.0187488	LEN=1	MLLD=342.445	OALT=A	OID=.	OMAPALT=A	OPOS=52505232
chr8	54147657	54147657	T	C	0.480952	101	210	2	exonic	OPRK1	.	nonsynonymous SNV	OPRK1:NM_000912:exon3:c.A272G:p.K91R,OPRK1:NM_001282904:exon4:c.A5G:p.K2R	.	.	.	.	.	.	.	.	0	D	1	D	0	D	1	D	1.41	T	415.13	snp	FAO=101	FDP=210	FR=.	FRO=109	FSAF=45	FSAR=56	FSRF=43	FSRR=66	FWDB=0.0180538	FXX=0.00473911	LEN=1	MLLD=60.4828	OALT=C	OID=.	OMAPALT=C	OPOS=54147657
chr8	59346928	59346928	A	T	0.5	4	8	1	intronic	UBXN2B	.	.	.	rs201309347	.	.	.	.	0.32	.	.	.	.	.	.	.	.	.	.	.	.	24.3652	snp	FAO=4	FDP=8	FR=.	FRO=4	FSAF=0	FSAR=4	FSRF=3	FSRR=1	FWDB=-0.00422342	FXX=0	LEN=1	MLLD=70.8751	OALT=T	OID=.	OMAPALT=T	OPOS=59346928
chr8	63502435	63502448	TGTGTGTGTGTGTG	-	0.455882	31	68	0	intronic	NKAIN3	.	.	.	rs35791396	.	.	.	.	.	.	.	.	.	.	.	.	.	.	.	.	.	50	del	.	.	FR=.	.	.	.	.	.	.	.	LEN=14	.	OALT=-	OID=.	OMAPALT=T	OPOS=63502435
chr8	66517694	66517694	C	T	0.518987	82	158	2	exonic	ARMC1	.	nonsynonymous SNV	ARMC1:NM_001286702:exon4:c.G239A:p.R80K,ARMC1:NM_018120:exon5:c.G545A:p.R182K	.	.	.	.	.	.	.	.	0	D	0.995	D	0	D	1	D	0.9	T	368.146	snp	FAO=82	FDP=158	FR=.	FRO=76	FSAF=43	FSAR=39	FSRF=39	FSRR=37	FWDB=0.0274765	FXX=0	LEN=1	MLLD=55.3549	OALT=T	OID=.	OMAPALT=T	OPOS=66517694
chr8	67425694	67425694	C	T	0.545455	84	154	6	intronic	C8orf46	.	.	.	.	.	.	.	.	.	.	.	.	.	.	.	.	.	.	.	.	.	220.346	snp	FAO=57	FDP=127	FR=.	FRO=70	FSAF=54	FSAR=3	FSRF=39	FSRR=31	FWDB=0.0048242	FXX=0.175313	LEN=1	MLLD=298.848	OALT=T	OID=.	OMAPALT=T	OPOS=67425694
chr8	72938240	72938240	G	A	0.454545	35	77	2	exonic	TRPA1	.	synonymous SNV	TRPA1:NM_007332:exon25:c.C3006T:p.S1002S	.	.	.	.	.	0	.	.	.	.	.	.	.	.	.	.	.	.	140.449	snp	FAO=35	FDP=77	FR=.	FRO=42	FSAF=11	FSAR=24	FSRF=21	FSRR=21	FWDB=-0.00483313	FXX=0	LEN=1	MLLD=302.231	OALT=A	OID=.	OMAPALT=A	OPOS=72938240
chr8	76452313	76452313	G	-	#VALUE!	71;57	128	1;1	exonic	HNF4G	.	frameshift deletion	HNF4G:NM_004133:exon1:c.86delG:p.S29fs	.	.	.	.	.	.	.	.	.	.	.	.	.	.	.	.	.	.	1239.17	del;snp	FAO=128,0	FDP=128	FR=.,.	FRO=0	FSAF=60,0	FSAR=68,0	FSRF=0	FSRR=0	FWDB=0.0713419,-0.324061	FXX=0.00775134	LEN=1,1	MLLD=28.5616,9.50626	OALT=-,A	OID=.,.	OMAPALT=A,AA	OPOS=76452313,76452313
chr8	102661765	102661765	C	A	0.508021	95	187	1	intronic	GRHL2	.	.	.	.	.	.	.	.	.	.	.	.	.	.	.	.	.	.	.	.	.	414.341	snp	FAO=95	FDP=187	FR=.	FRO=92	FSAF=47	FSAR=48	FSRF=45	FSRR=47	FWDB=0.00200338	FXX=0	LEN=1	MLLD=344.05	OALT=A	OID=.	OMAPALT=A	OPOS=102661765
chr8	113259288	113259288	G	A	0.409639	34	83	3	exonic	CSMD3	.	nonsynonymous SNV	CSMD3:NM_052900:exon62:c.C9676T:p.P3226S,CSMD3:NM_198123:exon64:c.C10183T:p.P3395S,CSMD3:NM_198124:exon65:c.C10063T:p.P3355S	.	.	.	.	.	.	.	.	0.45	T	0.553	P	0	D	1	D	0	T	121.48	snp	FAO=34	FDP=83	FR=.	FRO=49	FSAF=11	FSAR=23	FSRF=21	FSRR=28	FWDB=0.000353285	FXX=0	LEN=1	MLLD=363.204	OALT=A	OID=.	OMAPALT=A	OPOS=113259288
chr8	144657269	144657269	G	C	0.833333	5	6	3	intronic	NAPRT	.	.	.	rs2290417	.	.	0.7362	.	0.76	.	.	.	.	.	.	.	.	.	.	.	.	34.495	snp	FAO=5	FDP=6	FR=.	FRO=1	FSAF=2	FSAR=3	FSRF=1	FSRR=0	FWDB=0.0020979	FXX=0	LEN=1	MLLD=255.095	OALT=C	OID=.	OMAPALT=C	OPOS=144657269
chr8	144671689	144671689	G	C	#VALUE!	12;33	114	5;5	exonic	EEF1D	.	nonsynonymous SNV	EEF1D:NM_001130053:exon3:c.C563G:p.P188R,EEF1D:NM_032378:exon3:c.C563G:p.P188R	rs138259793	.	.	.	.	0.0015	.	.	0.01	D	0.006	B	0.427	N	1	D	.	.	927.146	snp;del	FAO=16,92	FDP=108	FR=.,.	FRO=0	FSAF=0,54	FSAR=16,38	FSRF=0	FSRR=0	FWDB=0.228529,0.885205	FXX=0.0608643	LEN=1,2	MLLD=125.079,24.0608	OALT=C,-	OID=.,.	OMAPALT=CGC,C	OPOS=144671689,144671688
chr8	144671688	144671689	GG	-	#VALUE!	12;33	114	5;5	exonic	EEF1D	.	frameshift deletion	EEF1D:NM_001130053:exon3:c.563_564del:p.P188fs,EEF1D:NM_032378:exon3:c.563_564del:p.P188fs	.	.	.	.	.	.	.	.	.	.	.	.	.	.	.	.	.	.	927.146	snp;del	FAO=16,92	FDP=108	FR=.,.	FRO=0	FSAF=0,54	FSAR=16,38	FSRF=0	FSRR=0	FWDB=0.228529,0.885205	FXX=0.0608643	LEN=1,2	MLLD=125.079,24.0608	OALT=C,-	OID=.,.	OMAPALT=CGC,C	OPOS=144671689,144671688
chr8	144898859	144898859	C	A	0.60177	68	113	2	exonic	PUF60	.	nonsynonymous SNV	PUF60:NM_001271097:exon10:c.G1373T:p.G458V,PUF60:NM_001271096:exon11:c.G1457T:p.G486V,PUF60:NM_001271099:exon11:c.G1424T:p.G475V,PUF60:NM_001271100:exon11:c.G1331T:p.G444V,PUF60:NM_014281:exon11:c.G1460T:p.G487V,PUF60:NM_001136033:exon12:c.G1382T:p.G461V,PUF60:NM_001271098:exon12:c.G1508T:p.G503V,PUF60:NM_078480:exon12:c.G1511T:p.G504V	.	.	.	.	.	.	.	.	0.02	D	0.995	D	0	D	1	D	2.33	T	359.231	snp	FAO=68	FDP=113	FR=.	FRO=45	FSAF=18	FSAR=50	FSRF=16	FSRR=29	FWDB=-0.0856697	FXX=0	LEN=1	MLLD=103.842	OALT=A	OID=.	OMAPALT=A	OPOS=144898859
chr8	145113206	145113206	C	T	0.588235	10	17	3	exonic	OPLAH	.	synonymous SNV	OPLAH:NM_017570:exon7:c.G885A:p.V295V	.	.	.	.	.	.	.	.	.	.	.	.	.	.	.	.	.	.	57.3034	snp	FAO=10	FDP=17	FR=.	FRO=7	FSAF=7	FSAR=3	FSRF=3	FSRR=4	FWDB=-0.0085016	FXX=0	LEN=1	MLLD=145.258	OALT=T	OID=.	OMAPALT=T	OPOS=145113206
chr8	145154799	145154799	C	T	0.571429	4	7	4	intronic	SHARPIN	.	.	.	.	.	.	.	.	.	.	.	.	.	.	.	.	.	.	.	.	.	24.5936	snp	FAO=4	FDP=7	FR=.,HEALED	FRO=3	FSAF=2	FSAR=2	FSRF=1	FSRR=2	FWDB=0.0752618	FXX=0	LEN=1	MLLD=197.335	OALT=T	OID=.	OMAPALT=T	OPOS=145154799
chr8	145736943	145736943	G	A	0.216867	18	83	2	intronic	RECQL4	.	.	.	rs539465528	.	.	.	.	0.0015	.	.	.	.	.	.	.	.	.	.	.	.	28.2175	snp	FAO=18	FDP=83	FR=.	FRO=65	FSAF=18	FSAR=0	FSRF=64	FSRR=1	FWDB=0.0120827	FXX=0	LEN=1	MLLD=241.493	OALT=A	OID=.	OMAPALT=A	OPOS=145736943
chr9	5126742	5126742	G	A	0.352601	122	346	3	exonic	JAK2	.	nonsynonymous SNV	JAK2:NM_004972:exon25:c.G3350A:p.R1117K	.	.	.	.	.	0.0011	.	.	1	T	0	B	0	N	0.987	D	-1.54	D	331.839	snp	FAO=122	FDP=346	FR=.	FRO=224	FSAF=71	FSAR=51	FSRF=108	FSRR=116	FWDB=-0.0194117	FXX=0.00288176	LEN=1	MLLD=62.0931	OALT=A	OID=.	OMAPALT=A	OPOS=5126742
chr9	6254568	6254568	T	-	#VALUE!	55;53;33	146	3;3;12	intronic	IL33	.	.	.	rs367807947	.	.	0.2894	.	0.37	.	.	.	.	.	.	.	.	.	.	.	.	1216.01	snp;del;del	FAO=0,141,2	FDP=143	FR=.,.,.	FRO=0	FSAF=0,25,1	FSAR=0,116,1	FSRF=0	FSRR=0	FWDB=-0.194907,-0.0784627,0.116358	FXX=0.0774144	LEN=1,1,2	MLLD=14.9261,18.238,17.4119	OALT=A,-,-	OID=.,.,.	OMAPALT=AAA,AA,A	OPOS=6254568,6254568,6254567
chr9	6254567	6254568	AT	-	#VALUE!	55;53;33	146	3;3;12	intronic	IL33	.	.	.	.	.	.	.	.	0.0039	.	.	.	.	.	.	.	.	.	.	.	.	1216.01	snp;del;del	FAO=0,141,2	FDP=143	FR=.,.,.	FRO=0	FSAF=0,25,1	FSAR=0,116,1	FSRF=0	FSRR=0	FWDB=-0.194907,-0.0784627,0.116358	FXX=0.0774144	LEN=1,1,2	MLLD=14.9261,18.238,17.4119	OALT=A,-,-	OID=.,.,.	OMAPALT=AAA,AA,A	OPOS=6254568,6254568,6254567
chr9	15423095	15423095	G	A	0.314607	28	89	3	exonic	SNAPC3	.	nonsynonymous SNV	SNAPC3:NM_001039697:exon1:c.G218A:p.G73E	.	.	.	.	.	.	.	.	0.68	T	0	B	0.414	N	1	N	0.79	T	72.6738	snp	FAO=28	FDP=89	FR=.	FRO=61	FSAF=17	FSAR=11	FSRF=32	FSRR=29	FWDB=-0.00402287	FXX=0	LEN=1	MLLD=238.545	OALT=A	OID=.	OMAPALT=A	OPOS=15423095
chr9	18889625	18889625	G	T	0.404255	76	188	6	exonic	ADAMTSL1	.	nonsynonymous SNV	ADAMTSL1:NM_001040272:exon25:c.G4522T:p.V1508F	.	.	.	.	.	.	.	.	0.66	T	0.684	P	0.619	N	1	N	0.05	T	339.734	snp	FAO=88	FDP=188	FR=.	FRO=100	FSAF=40	FSAR=48	FSRF=58	FSRR=42	FWDB=0.121822	FXX=0	LEN=1	MLLD=35.5389	OALT=T	OID=.	OMAPALT=T	OPOS=18889625
chr9	19123616	19123616	C	T	0.36	99	275	4	exonic	PLIN2	.	nonsynonymous SNV	PLIN2:NM_001122:exon4:c.G256A:p.G86R	.	.	.	.	.	.	.	.	0.02	D	0.974	D	0	D	1	D	2.46	T	276.419	snp	FAO=98	FDP=272	FR=.	FRO=174	FSAF=51	FSAR=47	FSRF=87	FSRR=87	FWDB=-0.0125184	FXX=0.0109087	LEN=1	MLLD=217.116	OALT=T	OID=.	OMAPALT=T	OPOS=19123616
chr9	21201852	21201852	G	A	0.33617	237	705	2	exonic	IFNA7	.	synonymous SNV	IFNA7:NM_021057:exon1:c.C313T:p.L105L	.	.	.	.	.	.	.	.	.	.	.	.	.	.	.	.	.	.	324.757	snp	FAO=132	FDP=399	FR=.	FRO=267	FSAF=66	FSAR=66	FSRF=113	FSRR=154	FWDB=0.0698509	FXX=0.00249994	LEN=1	MLLD=64.8635	OALT=A	OID=.	OMAPALT=A	OPOS=21201852
chr9	26114376	26114376	C	A	0.154639	30	194	2	intronic	LOC100506422	.	.	.	.	.	.	.	.	.	.	.	.	.	.	.	.	.	.	.	.	.	16.1399	snp	FAO=30	FDP=198	FR=.	FRO=168	FSAF=16	FSAR=14	FSRF=91	FSRR=77	FWDB=-0.0267113	FXX=0	LEN=1	MLLD=57.2791	OALT=A	OID=.	OMAPALT=A	OPOS=26114376
chr9	32986053	32986053	C	A	0.75	6	8	1	intronic	APTX	.	.	.	rs7466981	.	.	.	.	0.027	.	.	.	.	.	.	.	.	.	.	.	.	43.0165	snp	FAO=6	FDP=8	FR=.	FRO=2	FSAF=0	FSAR=6	FSRF=1	FSRR=1	FWDB=0.0237491	FXX=0	LEN=1	MLLD=156.25	OALT=A	OID=.	OMAPALT=A	OPOS=32986053
chr9	32986055	32986055	A	C	0.285714	2	7	15	intronic	APTX	.	.	.	.	.	.	.	.	0.0004	.	.	.	.	.	.	.	.	.	.	.	.	35.4577	snp	FAO=5	FDP=7	FR=.,HEALED	FRO=2	FSAF=0	FSAR=5	FSRF=0	FSRR=2	FWDB=0	FXX=0	LEN=1	MLLD=118.831	OALT=C	OID=.	OMAPALT=C	OPOS=32986055
chr9	33463192	33463192	T	A	0.319328	114	357	1	intronic	NOL6	.	.	.	.	.	.	.	.	.	.	.	.	.	.	.	.	.	.	.	.	.	266.716	snp	FAO=114	FDP=357	FR=.	FRO=243	FSAF=54	FSAR=60	FSRF=129	FSRR=114	FWDB=-0.0213271	FXX=0	LEN=1	MLLD=69.755	OALT=A	OID=.	OMAPALT=A	OPOS=33463192
chr9	33796758	33796758	T	A	0.171558	76	443	1	exonic	PRSS3	.	nonsynonymous SNV	PRSS3:NM_001197098:exon2:c.T137A:p.I46N,PRSS3:NM_002771:exon2:c.T158A:p.I53N,PRSS3:NM_007343:exon2:c.T329A:p.I110N,PRSS3:NM_001197097:exon3:c.T200A:p.I67N	.	.	.	.	.	.	.	.	0	D	1	D	0	D	1	D	-0.67	T	41.232	snp	FAO=68	FDP=400	FR=.	FRO=332	FSAF=35	FSAR=33	FSRF=176	FSRR=156	FWDB=-0.00814549	FXX=0	LEN=1	MLLD=190.594	OALT=A	OID=.	OMAPALT=A	OPOS=33796758
chr9	33796762	33796762	C	G	0.173423	77	444	1	exonic	PRSS3	.	nonsynonymous SNV	PRSS3:NM_001197098:exon2:c.C141G:p.S47R,PRSS3:NM_002771:exon2:c.C162G:p.S54R,PRSS3:NM_007343:exon2:c.C333G:p.S111R,PRSS3:NM_001197097:exon3:c.C204G:p.S68R	.	.	.	.	.	.	.	.	0.02	D	0.243	B	0.006	N	0.86	N	-0.03	T	43.7231	snp	FAO=69	FDP=400	FR=.	FRO=331	FSAF=38	FSAR=31	FSRF=177	FSRR=154	FWDB=-0.0102766	FXX=0	LEN=1	MLLD=326.418	OALT=G	OID=.	OMAPALT=G	OPOS=33796762
chr9	33796766	33796766	C	T	0.170787	76	445	1	exonic	PRSS3	.	stopgain	PRSS3:NM_001197098:exon2:c.C145T:p.Q49X,PRSS3:NM_002771:exon2:c.C166T:p.Q56X,PRSS3:NM_007343:exon2:c.C337T:p.Q113X,PRSS3:NM_001197097:exon3:c.C208T:p.Q70X	.	.	.	.	.	.	.	.	0.11	T	.	.	0.018	N	1	A	.	.	41.5713	snp	FAO=68	FDP=399	FR=.	FRO=331	FSAF=37	FSAR=31	FSRF=176	FSRR=155	FWDB=0.00564294	FXX=0.00249994	LEN=1	MLLD=66.8717	OALT=T	OID=.	OMAPALT=T	OPOS=33796766
chr9	33796777	33796777	A	G	0.173333	78	450	1	exonic	PRSS3	.	synonymous SNV	PRSS3:NM_001197098:exon2:c.A156G:p.V52V,PRSS3:NM_002771:exon2:c.A177G:p.V59V,PRSS3:NM_007343:exon2:c.A348G:p.V116V,PRSS3:NM_001197097:exon3:c.A219G:p.V73V	rs368576294	.	.	.	.	0.014	.	.	.	.	.	.	.	.	.	.	.	.	46.2853	snp	FAO=70	FDP=400	FR=.	FRO=330	FSAF=36	FSAR=34	FSRF=168	FSRR=162	FWDB=-0.0487072	FXX=0	LEN=1	MLLD=70.7355	OALT=G	OID=.	OMAPALT=G	OPOS=33796777
chr9	33796799	33796799	A	T	0.174888	78	446	1	exonic	PRSS3	.	nonsynonymous SNV	PRSS3:NM_001197098:exon2:c.A178T:p.T60S,PRSS3:NM_002771:exon2:c.A199T:p.T67S,PRSS3:NM_007343:exon2:c.A370T:p.T124S,PRSS3:NM_001197097:exon3:c.A241T:p.T81S	rs200709040	.	ID=COSM4138933,COSM4138932,COSM4138931;OCCURENCE=1(kidney),2(thyroid)	.	.	0.07	.	.	1	T	0	B	0.017	N	1	N	-2.3	D	48.9143	snp	FAO=71	FDP=400	FR=.	FRO=329	FSAF=37	FSAR=34	FSRF=165	FSRR=164	FWDB=-0.012212	FXX=0	LEN=1	MLLD=189.192	OALT=T	OID=.	OMAPALT=T	OPOS=33796799
chr9	33796801	33796801	G	A	0.173815	77	443	1	splicing	PRSS3	NM_001197097:exon3:c.242+1G>A,NM_007343:exon2:c.371+1G>A,NM_001197098:exon2:c.179+1G>A,NM_002771:exon2:c.200+1G>A	.	.	rs143707562	.	.	.	.	0.001	.	.	.	.	.	.	.	.	1	D	.	.	51.6128	snp	FAO=72	FDP=400	FR=.	FRO=328	FSAF=38	FSAR=34	FSRF=167	FSRR=161	FWDB=0.0063676	FXX=0	LEN=1	MLLD=252.73	OALT=A	OID=.	OMAPALT=A	OPOS=33796801
chr9	34385699	34385699	A	T	0.314642	101	321	2	exonic	C9orf24	.	synonymous SNV	C9orf24:NM_032596:exon2:c.T216A:p.T72T	.	.	.	.	.	.	.	.	.	.	.	.	.	.	1	N	.	.	232.843	snp	FAO=101	FDP=321	FR=.	FRO=220	FSAF=48	FSAR=53	FSRF=104	FSRR=116	FWDB=-0.0173857	FXX=0	LEN=1	MLLD=304.052	OALT=T	OID=.	OMAPALT=T	OPOS=34385699
chr9	34726508	34726508	G	T	0.317308	66	208	2	exonic	FAM205A	.	nonsynonymous SNV	FAM205A:NM_001141917:exon4:c.C729A:p.S243R	.	.	.	.	.	.	.	.	0.14	T	0.103	B	.	.	1	N	1.96	T	158.173	snp	FAO=66	FDP=208	FR=.	FRO=142	FSAF=32	FSAR=34	FSRF=64	FSRR=78	FWDB=0.000695739	FXX=0	LEN=1	MLLD=227.147	OALT=T	OID=.	OMAPALT=T	OPOS=34726508
chr9	34976742	34976742	G	A	0.335766	92	274	3	intronic	KIAA1045	.	.	.	.	.	.	.	.	.	.	.	.	.	.	.	.	.	.	.	.	.	234.999	snp	FAO=92	FDP=274	FR=.	FRO=182	FSAF=44	FSAR=48	FSRF=116	FSRR=66	FWDB=-0.0580275	FXX=0.0108299	LEN=1	MLLD=59.3417	OALT=A	OID=.	OMAPALT=A	OPOS=34976742
chr9	35101384	35101385	CA	-	0.875	98	112	1	intronic	STOML2	.	.	.	rs34240345	.	.	0.7731	.	0.84	.	.	.	.	.	.	.	.	.	.	.	.	586.599	del	FAO=99	FDP=99	FR=.	FRO=0	FSAF=58	FSAR=41	FSRF=0	FSRR=0	FWDB=-0.0208543	FXX=0.116061	LEN=2	MLLD=287.505	OALT=-	OID=.	OMAPALT=G	OPOS=35101384
chr9	35390685	35390685	C	G	0.318182	49	154	3	exonic	UNC13B	.	nonsynonymous SNV	UNC13B:NM_006377:exon25:c.C3035G:p.A1012G	.	.	.	.	.	.	.	.	0.07	T	0.752	P	0	D	1	D	-1.87	D	120.901	snp	FAO=49	FDP=154	FR=.	FRO=105	FSAF=21	FSAR=28	FSRF=52	FSRR=53	FWDB=-0.0373775	FXX=0	LEN=1	MLLD=59.2099	OALT=G	OID=.	OMAPALT=G	OPOS=35390685
chr9	35748690	35748690	C	T	0.264228	65	246	2	exonic	GBA2	.	synonymous SNV	GBA2:NM_020944:exon1:c.G12A:p.Q4Q	.	.	.	.	.	.	.	.	.	.	.	.	.	.	.	.	.	.	114.913	snp	FAO=65	FDP=246	FR=.	FRO=181	FSAF=30	FSAR=35	FSRF=76	FSRR=105	FWDB=-0.00432864	FXX=0	LEN=1	MLLD=61.3932	OALT=T	OID=.	OMAPALT=T	OPOS=35748690
chr9	38593907	38593907	C	T	0.396694	48	121	2	splicing	ANKRD18A	NM_147195:exon10:c.1855-1G>A	.	.	.	.	.	.	.	.	.	.	.	.	.	.	.	.	0.978	N	.	.	161.419	snp	FAO=48	FDP=121	FR=.	FRO=73	FSAF=16	FSAR=32	FSRF=23	FSRR=50	FWDB=-0.025219	FXX=0	LEN=1	MLLD=55.7646	OALT=T	OID=.	OMAPALT=T	OPOS=38593907
chr9	40773256	40773256	C	A	0.6	3	5	1	exonic	ZNF658	.	synonymous SNV	ZNF658:NM_033160:exon5:c.G2019T:p.L673L	.	.	.	.	.	.	.	.	.	.	.	.	.	.	.	.	.	.	16.4561	snp	FAO=3	FDP=5	FR=.	FRO=2	FSAF=0	FSAR=3	FSRF=0	FSRR=2	FWDB=0	FXX=0	LEN=1	MLLD=129.361	OALT=A	OID=.	OMAPALT=A	OPOS=40773256
chr9	43627544	43627544	G	A	0.332155	94	283	3	exonic	SPATA31A6	.	synonymous SNV	SPATA31A6:NM_001145196:exon4:c.C1143T:p.P381P	.	.	.	.	.	.	.	.	.	.	.	.	.	.	.	.	.	.	241.178	snp	FAO=95	FDP=283	FR=.	FRO=188	FSAF=53	FSAR=42	FSRF=80	FSRR=108	FWDB=0.0238707	FXX=0	LEN=1	MLLD=56.3573	OALT=A	OID=.	OMAPALT=A	OPOS=43627544
chr9	43822668	43822668	C	T	1	11	11	1	exonic	CNTNAP3B	.	nonsynonymous SNV	CNTNAP3B:NM_001201380:exon8:c.C1222T:p.L408F	rs3739623	.	ID=COSM4163893;OCCURENCE=1(thyroid)	.	.	0.41	.	.	0.08	T	.	.	.	.	0.689	P	-2	D	101.956	snp	FAO=11	FDP=11	FR=.	FRO=0	FSAF=10	FSAR=1	FSRF=0	FSRR=0	FWDB=0.03234	FXX=0	LEN=1	MLLD=93.7962	OALT=T	OID=.	OMAPALT=T	OPOS=43822668
chr9	70999393	70999394	CC	AA	0.279762	47	168	2	exonic	PGM5	.	nonframeshift substitution	PGM5:NM_021965:exon3:c.504_505AA	.	.	.	.	.	.	.	.	.	.	.	.	.	.	.	.	.	.	97.0483	mnp	FAO=47	FDP=166	FR=.	FRO=119	FSAF=14	FSAR=33	FSRF=55	FSRR=64	FWDB=-0.00621521	FXX=0.0119041	LEN=2	MLLD=212.36	OALT=AA	OID=.	OMAPALT=AA	OPOS=70999393
chr9	72132111	72132111	C	T	0.30663	111	362	4	exonic	APBA1	.	nonsynonymous SNV	APBA1:NM_001163:exon2:c.G16A:p.G6R	.	.	.	.	.	.	.	.	0	D	1	D	0.005	N	1	D	3.5	T	241.754	snp	FAO=110	FDP=359	FR=.	FRO=249	FSAF=52	FSAR=58	FSRF=105	FSRR=144	FWDB=-0.00301207	FXX=0.00828706	LEN=1	MLLD=352.212	OALT=T	OID=.	OMAPALT=T	OPOS=72132111
chr9	73152265	73152265	T	A	0.329966	98	297	2	exonic	TRPM3	.	nonsynonymous SNV	TRPM3:NM_206944:exon24:c.A3239T:p.K1080M,TRPM3:NM_001007471:exon25:c.A3728T:p.K1243M,TRPM3:NM_020952:exon25:c.A3269T:p.K1090M,TRPM3:NM_206945:exon25:c.A3275T:p.K1092M,TRPM3:NM_206947:exon25:c.A3314T:p.K1105M,TRPM3:NM_024971:exon26:c.A3305T:p.K1102M,TRPM3:NM_206946:exon26:c.A3344T:p.K1115M	.	.	.	.	.	.	.	.	0.05	D	0.997	D	0	D	1	D	0.72	T	243.035	snp	FAO=98	FDP=297	FR=.	FRO=199	FSAF=52	FSAR=46	FSRF=101	FSRR=98	FWDB=-0.0267054	FXX=0	LEN=1	MLLD=248.372	OALT=A	OID=.	OMAPALT=A	OPOS=73152265
chr9	77397726	77397726	A	G	0.298611	86	288	1	exonic	TRPM6	.	nonsynonymous SNV	TRPM6:NM_001177310:exon22:c.T2948C:p.L983P,TRPM6:NM_001177311:exon22:c.T2948C:p.L983P,TRPM6:NM_017662:exon22:c.T2963C:p.L988P	.	.	.	.	.	.	.	.	0	D	1	D	0	D	1	D	2.9	T	188.061	snp	FAO=87	FDP=289	FR=.	FRO=202	FSAF=26	FSAR=61	FSRF=92	FSRR=110	FWDB=0.0143526	FXX=0	LEN=1	MLLD=201.435	OALT=G	OID=.	OMAPALT=G	OPOS=77397726
chr9	78506448	78506453	CACACA	-	0.208333	35	168	0	intronic	PCSK5	.	.	.	rs142739018	.	.	.	.	0.94	.	.	.	.	.	.	.	.	.	.	.	.	50	del	.	.	FR=.	.	.	.	.	.	.	.	LEN=6	.	OALT=-	OID=.	OMAPALT=G	OPOS=78506448
chr9	79635836	79635836	C	T	0.335227	59	176	1	exonic	FOXB2	.	synonymous SNV	FOXB2:NM_001013735:exon1:c.C1266T:p.G422G	.	.	.	.	.	.	.	.	.	.	.	.	.	.	.	.	.	.	140.034	snp	FAO=56	FDP=173	FR=.	FRO=117	FSAF=50	FSAR=6	FSRF=108	FSRR=9	FWDB=0.00183348	FXX=0.0170445	LEN=1	MLLD=96.134	OALT=T	OID=.	OMAPALT=T	OPOS=79635836
chr9	85640528	85640528	T	A	0.285714	32	112	1	intronic	RASEF	.	.	.	.	.	.	.	.	.	.	.	.	.	.	.	.	.	.	.	.	.	70.7413	snp	FAO=32	FDP=112	FR=.	FRO=80	FSAF=14	FSAR=18	FSRF=41	FSRR=39	FWDB=-0.0256857	FXX=0	LEN=1	MLLD=146.057	OALT=A	OID=.	OMAPALT=A	OPOS=85640528
chr9	86559828	86559828	T	A	0.416404	132	317	1	exonic	C9orf64	.	nonsynonymous SNV	C9orf64:NM_032307:exon3:c.A674T:p.D225V	.	.	.	.	.	.	.	.	0.49	T	0.999	D	0	D	1	D	.	.	447.963	snp	FAO=132	FDP=317	FR=.	FRO=185	FSAF=78	FSAR=54	FSRF=106	FSRR=79	FWDB=0.00852447	FXX=0	LEN=1	MLLD=164.501	OALT=A	OID=.	OMAPALT=A	OPOS=86559828
chr9	88694033	88694033	C	T	0.178082	13	73	4	intronic	GOLM1	.	.	.	.	.	.	.	.	.	.	.	.	.	.	.	.	.	.	.	.	.	15.6609	snp	FAO=13	FDP=73	FR=.	FRO=60	FSAF=8	FSAR=5	FSRF=15	FSRR=45	FWDB=-0.0258037	FXX=0	LEN=1	MLLD=150.903	OALT=T	OID=.	OMAPALT=T	OPOS=88694033
chr9	88933816	88933816	C	T	0.27907	36	129	1	intronic	ZCCHC6	.	.	.	.	.	.	.	.	.	.	.	.	.	.	.	.	.	.	.	.	.	79.0652	snp	FAO=37	FDP=130	FR=.	FRO=93	FSAF=18	FSAR=19	FSRF=47	FSRR=46	FWDB=-0.00668913	FXX=0	LEN=1	MLLD=288.824	OALT=T	OID=.	OMAPALT=T	OPOS=88933816
chr9	88933818	88933818	A	G	0.284615	37	130	1	intronic	ZCCHC6	.	.	.	.	.	.	.	.	.	.	.	.	.	.	.	.	.	.	.	.	.	79.5816	snp	FAO=37	FDP=130	FR=.	FRO=93	FSAF=18	FSAR=19	FSRF=47	FSRR=46	FWDB=-0.0129902	FXX=0	LEN=1	MLLD=146.105	OALT=G	OID=.	OMAPALT=G	OPOS=88933818
chr9	90535445	90535445	C	T	0.441176	60	136	4	exonic	SPATA31C1	.	nonsynonymous SNV	SPATA31C1:NM_001145124:exon4:c.C623T:p.P208L	.	.	.	.	.	.	.	.	.	.	.	.	.	.	.	.	.	.	258.468	snp	FAO=64	FDP=136	FR=.	FRO=72	FSAF=16	FSAR=48	FSRF=21	FSRR=51	FWDB=-0.0122524	FXX=0	LEN=1	MLLD=266.879	OALT=T	OID=.	OMAPALT=T	OPOS=90535445
chr9	103348634	103348634	G	C	#VALUE!	208;26	239	3;3	exonic	MURC	.	nonsynonymous SNV	MURC:NM_001018116:exon2:c.G996C:p.R332S	.	.	.	.	.	.	.	.	0.78	T	0	B	0.393	N	0.996	P	-0.02	T	2235.52	snp;snp	FAO=0,233	FDP=238	FR=.,.	FRO=5	FSAF=0,122	FSAR=0,111	FSRF=3	FSRR=2	FWDB=0.0430499,0.0815525	FXX=0.00418393	LEN=1,1	MLLD=221.013,278.169	OALT=A,C	OID=.,.	OMAPALT=A,C	OPOS=103348634,103348634
chr9	108127840	108127840	G	C	0.142105	27	190	2	exonic	SLC44A1	.	nonsynonymous SNV	SLC44A1:NM_001286730:exon11:c.G1330C:p.A444P,SLC44A1:NM_080546:exon11:c.G1330C:p.A444P	.	.	.	.	.	.	.	.	0	D	1	D	0	D	1	D	1.47	T	15.0657	snp	FAO=28	FDP=187	FR=.	FRO=159	FSAF=1	FSAR=27	FSRF=104	FSRR=55	FWDB=0.0179065	FXX=0.0157886	LEN=1	MLLD=55.5496	OALT=C	OID=.	OMAPALT=C	OPOS=108127840
chr9	112778384	112778384	G	T	0.271739	25	92	2	intronic	PALM2-AKAP2	.	.	.	.	.	.	.	.	.	.	.	.	.	.	.	.	.	.	.	.	.	52.2244	snp	FAO=25	FDP=93	FR=.	FRO=68	FSAF=10	FSAR=15	FSRF=29	FSRR=39	FWDB=0.0034447	FXX=0	LEN=1	MLLD=51.9279	OALT=T	OID=.	OMAPALT=T	OPOS=112778384
chr9	116187954	116187954	G	A	0.297436	58	195	3	exonic	C9orf43	.	nonsynonymous SNV	C9orf43:NM_001278629:exon11:c.G974A:p.G325E,C9orf43:NM_001278630:exon11:c.G1028A:p.G343E,C9orf43:NM_152786:exon11:c.G974A:p.G325E	.	.	.	.	.	.	.	.	0.3	T	0.004	B	0.482	N	1	N	0.82	T	126.912	snp	FAO=58	FDP=195	FR=.	FRO=137	FSAF=26	FSAR=32	FSRF=74	FSRR=63	FWDB=-0.00210665	FXX=0	LEN=1	MLLD=292.687	OALT=A	OID=.	OMAPALT=A	OPOS=116187954
chr9	120466783	120466783	G	C	0.371134	72	194	1	exonic	TLR4	.	synonymous SNV	TLR4:NM_138554:exon1:c.G33C:p.L11L	.	.	.	.	.	.	.	.	.	.	.	.	.	.	.	.	.	.	214.942	snp	FAO=72	FDP=194	FR=.	FRO=122	FSAF=49	FSAR=23	FSRF=66	FSRR=56	FWDB=0.00898595	FXX=0	LEN=1	MLLD=63.2217	OALT=C	OID=.	OMAPALT=C	OPOS=120466783
chr9	128201098	128201098	A	G	0.733333	99	135	1	UTR3	MAPKAP1	NM_024117:c.*68T>C,NM_001006617:c.*68T>C,NM_001006621:c.*68T>C,NM_001006619:c.*68T>C,NM_001006620:c.*68T>C	.	.	rs7864593	.	.	.	.	1	.	.	.	.	.	.	.	.	.	.	.	.	1271.37	snp	FAO=132	FDP=133	FR=.,HEALED	FRO=0	FSAF=50	FSAR=82	FSRF=0	FSRR=0	FWDB=0.00830294	FXX=0	LEN=1	MLLD=73.3931	OALT=G	OID=.	OMAPALT=G	OPOS=128201098
chr9	129870246	129870246	C	G	0.431624	101	234	1	exonic	ANGPTL2	.	synonymous SNV	ANGPTL2:NM_012098:exon2:c.G765C:p.L255L	.	.	.	.	.	.	.	.	.	.	.	.	.	.	.	.	.	.	384.509	snp	FAO=104	FDP=235	FR=.	FRO=131	FSAF=47	FSAR=57	FSRF=58	FSRR=73	FWDB=-0.00892451	FXX=0.00423711	LEN=1	MLLD=286.12	OALT=G	OID=.	OMAPALT=G	OPOS=129870246
chr9	130523995	130523995	C	A	0.421769	62	147	2	intronic	SH2D3C	.	.	.	.	.	.	.	.	.	.	.	.	.	.	.	.	.	.	.	.	.	220.15	snp	FAO=62	FDP=147	FR=.	FRO=85	FSAF=26	FSAR=36	FSRF=28	FSRR=57	FWDB=-0.0486295	FXX=0	LEN=1	MLLD=75.1083	OALT=A	OID=.	OMAPALT=A	OPOS=130523995
chr9	131710055	131710055	G	A	0.6	15	25	4	intronic	NUP188	.	.	.	.	.	.	.	.	.	.	.	.	.	.	.	.	.	.	.	.	.	83.7025	snp	FAO=15	FDP=25	FR=.	FRO=10	FSAF=4	FSAR=11	FSRF=4	FSRR=6	FWDB=-0.00218449	FXX=0	LEN=1	MLLD=143.878	OALT=A	OID=.	OMAPALT=A	OPOS=131710055
chr9	131749108	131749108	A	-	0.515837	114	221	1	exonic	NUP188	.	frameshift deletion	NUP188:NM_015354:exon22:c.2218delA:p.I740fs	.	.	.	.	.	.	.	.	.	.	.	.	.	.	.	.	.	.	168.458	del	FAO=114	FDP=218	FR=.	FRO=104	FSAF=56	FSAR=58	FSRF=46	FSRR=58	FWDB=-0.0011565	FXX=0.013574	LEN=1	MLLD=216.844	OALT=-	OID=.	OMAPALT=G	OPOS=131749108
chr9	133750327	133750327	G	T	0.512605	61	119	2	exonic	ABL1	.	nonsynonymous SNV	ABL1:NM_005157:exon7:c.G1158T:p.R386S,ABL1:NM_007313:exon7:c.G1215T:p.R405S	.	.	.	.	.	.	.	.	0	D	0.952	P	0	D	1	D	-1.88	D	273.85	snp	FAO=61	FDP=119	FR=.	FRO=58	FSAF=28	FSAR=33	FSRF=21	FSRR=37	FWDB=-0.0319518	FXX=0	LEN=1	MLLD=59.4645	OALT=T	OID=.	OMAPALT=T	OPOS=133750327
chr9	133927945	133927945	C	G	0.269231	35	130	6	exonic	LAMC3	.	synonymous SNV	LAMC3:NM_006059:exon10:c.C1698G:p.P566P	.	.	.	.	.	.	.	.	.	.	.	.	.	.	.	.	.	.	66.3503	snp	FAO=35	FDP=130	FR=.	FRO=95	FSAF=34	FSAR=1	FSRF=34	FSRR=61	FWDB=-0.0768522	FXX=0	LEN=1	MLLD=28.2412	OALT=G	OID=.	OMAPALT=G	OPOS=133927945
chr9	133963101	133963101	A	G	0.803922	82	102	3	intronic	LAMC3	.	.	.	rs4740413	CLINSIG=probable-non-pathogenic;CLNDBN=not_specified;CLNREVSTAT=no_assertion_criteria_provided;CLNACC=RCV000117474.2;CLNDSDB=MedGen;CLNDSDBID=CN169374	.	0.4026	.	0.48	.	.	.	.	.	.	.	.	.	.	.	.	968.051	snp	FAO=102	FDP=102	FR=.,HEALED	FRO=0	FSAF=70	FSAR=32	FSRF=0	FSRR=0	FWDB=-0.0939589	FXX=0	LEN=1	MLLD=53.2128	OALT=G	OID=.	OMAPALT=G	OPOS=133963101
chr9	134455651	134455651	C	A	0.462963	25	54	2	exonic	RAPGEF1	.	nonsynonymous SNV	RAPGEF1:NM_001304275:exon23:c.G3133T:p.A1045S,RAPGEF1:NM_005312:exon23:c.G3082T:p.A1028S,RAPGEF1:NM_198679:exon23:c.G3136T:p.A1046S	.	.	.	.	.	.	.	.	0.48	T	0.086	B	0	D	0.995	D	1.51	T	104.795	snp	FAO=25	FDP=54	FR=.	FRO=29	FSAF=5	FSAR=20	FSRF=12	FSRR=17	FWDB=0.00347394	FXX=0	LEN=1	MLLD=71.423	OALT=A	OID=.	OMAPALT=A	OPOS=134455651
chr9	135507409	135507409	T	A	0.45122	37	82	2	intronic	DDX31	.	.	.	.	.	.	.	.	.	.	.	.	.	.	.	.	.	.	.	.	.	149.651	snp	FAO=37	FDP=81	FR=.	FRO=44	FSAF=25	FSAR=12	FSRF=17	FSRR=27	FWDB=-0.00699053	FXX=0.0121936	LEN=1	MLLD=190.058	OALT=A	OID=.	OMAPALT=A	OPOS=135507409
chr9	136857252	136857252	A	G	0.333333	3	9	1	exonic	VAV2	.	nonsynonymous SNV	VAV2:NM_001134398:exon1:c.T149C:p.L50P,VAV2:NM_003371:exon1:c.T149C:p.L50P	.	.	.	.	.	.	.	.	0	D	1	D	0.001	U	1	D	0.03	T	15.3578	snp	FAO=3	FDP=9	FR=.	FRO=6	FSAF=3	FSAR=0	FSRF=3	FSRR=3	FWDB=0.0192994	FXX=0	LEN=1	MLLD=310.063	OALT=G	OID=.	OMAPALT=G	OPOS=136857252
chr9	137642348	137642348	-	T	0.52	65	125	2	intronic	COL5A1	.	.	.	.	.	.	.	.	.	.	.	.	.	.	.	.	.	.	.	.	.	102.422	ins	FAO=66	FDP=124	FR=.	FRO=58	FSAF=36	FSAR=30	FSRF=36	FSRR=22	FWDB=0.0331523	FXX=0	LEN=1	MLLD=25.8274	OALT=T	OID=.	OMAPALT=GT	OPOS=137642349
chr9	138713640	138713640	T	G	0.507246	35	69	1	exonic	CAMSAP1	.	nonsynonymous SNV	CAMSAP1:NM_015447:exon11:c.A2867C:p.D956A	.	.	.	.	.	.	.	.	0	D	0	B	0.001	N	1	N	2.5	T	159.846	snp	FAO=35	FDP=69	FR=.	FRO=34	FSAF=14	FSAR=21	FSRF=14	FSRR=20	FWDB=0.0202103	FXX=0	LEN=1	MLLD=230.281	OALT=G	OID=.	OMAPALT=G	OPOS=138713640
chr9	139008851	139008851	C	A	0.454545	30	66	3	UTR5	C9orf69	NM_152833:c.-105G>T,NM_001256526:c.-105G>T	.	.	.	.	.	.	.	.	.	.	.	.	.	.	.	.	.	.	.	.	121.315	snp	FAO=30	FDP=66	FR=.	FRO=36	FSAF=12	FSAR=18	FSRF=17	FSRR=19	FWDB=0.0033849	FXX=0	LEN=1	MLLD=47.8079	OALT=A	OID=.	OMAPALT=A	OPOS=139008851
chr9	139642945	139642945	T	G	0.402299	35	87	1	ncRNA_exonic	LOC100128593	.	.	.	.	.	.	.	.	.	.	.	.	.	.	.	.	.	.	.	.	.	121.752	snp	FAO=35	FDP=87	FR=.	FRO=52	FSAF=15	FSAR=20	FSRF=19	FSRR=33	FWDB=0.0457548	FXX=0	LEN=1	MLLD=228.385	OALT=G	OID=.	OMAPALT=G	OPOS=139642945
chr9	139656261	139656261	-	G	#VALUE!	21;6	40	4;0	UTR3	LCN15	NM_203347:c.*9_*10insC	.	.	.	.	.	.	.	.	.	.	.	.	.	.	.	.	.	.	.	.	187.22	mnp;ins	FAO=20,10	FDP=37	FR=.,.	FRO=7	FSAF=20,10	FSAR=0,0	FSRF=6	FSRR=1	FWDB=-0.0376823,-0.0347294	FXX=0.0749813	LEN=3,1	MLLD=43.6181,40.8704	OALT=CTG,G	OID=.,.	OMAPALT=CTG,GCTG	OPOS=139656259,139656262
chr9	139687382	139687382	G	C	0.363636	4	11	3	UTR3	TMEM141	NM_032928:c.*98G>C	.	.	.	.	.	.	.	.	.	.	.	.	.	.	.	.	.	.	.	.	22.0396	snp	FAO=4	FDP=11	FR=.	FRO=7	FSAF=4	FSAR=0	FSRF=6	FSRR=1	FWDB=-0.0129528	FXX=0	LEN=1	MLLD=91.7295	OALT=C	OID=.	OMAPALT=C	OPOS=139687382
chr9	139752895	139752895	G	T	0.587629	57	97	2	exonic	MAMDC4	.	synonymous SNV	MAMDC4:NM_206920:exon22:c.G2718T:p.L906L	.	.	.	.	.	.	.	.	.	.	.	.	.	.	1	N	.	.	295.864	snp	FAO=57	FDP=97	FR=.	FRO=40	FSAF=38	FSAR=19	FSRF=17	FSRR=23	FWDB=-0.115618	FXX=0	LEN=1	MLLD=53.0092	OALT=T	OID=.	OMAPALT=T	OPOS=139752895
chr9	139752899	139752899	T	G	0.525641	41	78	1	exonic	MAMDC4	.	nonsynonymous SNV	MAMDC4:NM_206920:exon22:c.T2722G:p.W908G	rs2275156	.	ID=COSM3763801,COSM3763802;OCCURENCE=5(large_intestine)	0.7299	.	0.88	.	.	0.68	T	0.734	P	0.112	N	0.999	P	4.67	T	905.771	snp	FAO=94	FDP=94	FR=.,HEALED	FRO=0	FSAF=52	FSAR=42	FSRF=0	FSRR=0	FWDB=0.175118	FXX=0	LEN=1	MLLD=80.4852	OALT=G	OID=.	OMAPALT=G	OPOS=139752899
chr9	139945557	139945557	G	A	0.620253	49	79	2	exonic	ENTPD2	.	nonsynonymous SNV	ENTPD2:NM_001246:exon5:c.C571T:p.R191W,ENTPD2:NM_203468:exon5:c.C571T:p.R191W	rs371276900	.	.	.	.	0.0002	.	.	0.03	D	0.999	D	0.146	N	1	N	2.74	T	271.19	snp	FAO=49	FDP=80	FR=.	FRO=31	FSAF=20	FSAR=29	FSRF=15	FSRR=16	FWDB=-0.00879332	FXX=0	LEN=1	MLLD=148.11	OALT=A	OID=.	OMAPALT=A	OPOS=139945557
chr9	140109207	140109207	G	A	0.338235	23	68	3	intronic	NDOR1	.	.	.	.	.	.	.	.	.	.	.	.	.	.	.	.	.	.	.	.	.	85.2393	snp	FAO=27	FDP=72	FR=.	FRO=45	FSAF=26	FSAR=1	FSRF=3	FSRR=42	FWDB=0.0109313	FXX=0.0270234	LEN=1	MLLD=78.1323	OALT=A	OID=.	OMAPALT=A	OPOS=140109207
chr10	8006797	8006798	AA	TG	#VALUE!	80;114	197	2;2	exonic	TAF3	.	nonframeshift substitution	TAF3:NM_031923:exon3:c.1324_1325TG	.	.	.	.	.	.	.	.	.	.	.	.	.	.	.	.	.	.	1826.26	snp;mnp	FAO=82,115	FDP=197	FR=.,.	FRO=0	FSAF=40,53	FSAR=42,62	FSRF=0	FSRR=0	FWDB=-0.00590332,-0.0152104	FXX=0	LEN=1,2	MLLD=103.329,118.068	OALT=G,TG	OID=.,.	OMAPALT=AG,TG	OPOS=8006798,8006797
chr10	11259329	11259329	A	T	0.455285	56	123	1	intronic	CELF2	.	.	.	.	.	.	.	.	.	.	.	.	.	.	.	.	.	.	.	.	.	225.097	snp	FAO=57	FDP=124	FR=.	FRO=67	FSAF=28	FSAR=29	FSRF=35	FSRR=32	FWDB=0.0738593	FXX=0	LEN=1	MLLD=57.8345	OALT=T	OID=.	OMAPALT=T	OPOS=11259329
chr10	14882041	14882040	-	AT	#VALUE!	13;23;51	125	2;0;1	.	.	.	.	.	.	.	.	.	.	.	.	.	.	.	.	.	.	.	.	.	.	.	681.664	snp;ins;del	FAO=0,26,79	FDP=122	FR=.,.,.	FRO=17	FSAF=0,20,46	FSAR=0,6,33	FSRF=3	FSRR=14	FWDB=-0.0212709,-0.0150989,0.00163824	FXX=0.152767	LEN=1,2,2	MLLD=20.9711,65.7449,120.173	OALT=A,AT,-	OID=.,.,.	OMAPALT=AATATATATATATATATATA,AATATATATATATATATATATT,AATATATATATATATATT	OPOS=14882059,14882041,14882041
chr10	18250766	18250767	AG	TT	0.478873	68	142	1	exonic	SLC39A12	.	nonframeshift substitution	SLC39A12:NM_001282734:exon2:c.116_117TT,SLC39A12:NM_001145195:exon3:c.518_519TT,SLC39A12:NM_001282733:exon3:c.518_519TT,SLC39A12:NM_152725:exon3:c.518_519TT	.	.	.	.	.	.	.	.	.	.	.	.	.	.	.	.	.	.	283.28	mnp	FAO=68	FDP=141	FR=.	FRO=73	FSAF=29	FSAR=39	FSRF=43	FSRR=30	FWDB=0.0043196	FXX=0.00704176	LEN=2	MLLD=348.032	OALT=TT	OID=.	OMAPALT=TT	OPOS=18250766
chr10	18254655	18254655	C	T	0.6	6	10	1	intronic	SLC39A12	.	.	.	rs11011754	.	.	0.2017	.	0.26	.	.	.	.	.	.	.	.	.	.	.	.	39.4589	snp	FAO=6	FDP=10	FR=.	FRO=4	FSAF=3	FSAR=3	FSRF=2	FSRR=2	FWDB=0.0160088	FXX=0	LEN=1	MLLD=211.088	OALT=T	OID=.	OMAPALT=T	OPOS=18254655
chr10	23482635	23482635	T	-	#VALUE!	9;16;14	61	1;1;5	exonic	PTF1A	.	frameshift deletion	PTF1A:NM_178161:exon2:c.787delT:p.S263fs	rs112225630	.	.	.	.	.	.	.	.	.	.	.	.	.	.	.	.	.	447.318	snp;del;del	FAO=1,25,35	FDP=61	FR=.,.,.	FRO=0	FSAF=1,17,11	FSAR=0,8,24	FSRF=0	FSRR=0	FWDB=0.00912712,0.0116779,-0.111843	FXX=0	LEN=1,1,1	MLLD=213.849,211.863,11.8297	OALT=C,-,-	OID=.,.,.	OMAPALT=GCC,GC,GT	OPOS=23482635,23482635,23482636
chr10	23482636	23482636	C	-	#VALUE!	9;16;14	61	1;1;5	exonic	PTF1A	.	frameshift deletion	PTF1A:NM_178161:exon2:c.788delC:p.S263fs	.	.	.	.	.	.	.	.	.	.	.	.	.	.	.	.	.	.	447.318	snp;del;del	FAO=1,25,35	FDP=61	FR=.,.,.	FRO=0	FSAF=1,17,11	FSAR=0,8,24	FSRF=0	FSRR=0	FWDB=0.00912712,0.0116779,-0.111843	FXX=0	LEN=1,1,1	MLLD=213.849,211.863,11.8297	OALT=C,-,-	OID=.,.,.	OMAPALT=GCC,GC,GT	OPOS=23482635,23482635,23482636
chr10	26851266	26851267	GG	AT	0.633028	69	109	2	exonic	APBB1IP	.	nonframeshift substitution	APBB1IP:NM_019043:exon14:c.1381_1382AT	.	.	.	.	.	.	.	.	.	.	.	.	.	.	.	.	.	.	397.882	mnp	FAO=70	FDP=110	FR=.	FRO=40	FSAF=31	FSAR=39	FSRF=21	FSRR=19	FWDB=0.0186145	FXX=0	LEN=2	MLLD=175.419	OALT=AT	OID=.	OMAPALT=AT	OPOS=26851266
chr10	27444473	27444473	C	A	0.550459	60	109	3	exonic	MASTL	.	nonsynonymous SNV	MASTL:NM_001172303:exon1:c.C118A:p.P40T,MASTL:NM_001172304:exon1:c.C118A:p.P40T,MASTL:NM_032844:exon1:c.C118A:p.P40T	.	.	.	.	.	.	.	.	0.18	T	1	D	0	D	1	D	1.14	T	291.81	snp	FAO=60	FDP=109	FR=.	FRO=49	FSAF=22	FSAR=38	FSRF=20	FSRR=29	FWDB=0.0039084	FXX=0	LEN=1	MLLD=155.709	OALT=A	OID=.	OMAPALT=A	OPOS=27444473
chr10	38385509	38385509	C	T	0.462555	105	227	3	UTR5	ZNF37A	NM_001178101:c.-37C>T,NM_003421:c.-37C>T,NM_001007094:c.-37C>T	.	.	.	.	.	.	.	0.0011	.	.	.	.	.	.	.	.	.	.	.	.	408.682	snp	FAO=105	FDP=227	FR=.	FRO=122	FSAF=56	FSAR=49	FSRF=65	FSRR=57	FWDB=-0.058565	FXX=0	LEN=1	MLLD=53.8971	OALT=T	OID=.	OMAPALT=T	OPOS=38385509
chr10	38403835	38403835	G	A	0.121212	12	99	1	intronic	ZNF37A	.	.	.	.	.	.	.	.	.	.	.	.	.	.	.	.	.	.	.	.	.	15.7925	snp	FAO=12	FDP=66	FR=.	FRO=54	FSAF=0	FSAR=12	FSRF=0	FSRR=54	FWDB=0	FXX=0.3333	LEN=1	MLLD=424.261	OALT=A	OID=.	OMAPALT=A	OPOS=38403835
chr10	43127856	43127856	A	T	0.292857	41	140	3	exonic	ZNF33B	.	nonsynonymous SNV	ZNF33B:NM_001305033:exon2:c.T62A:p.F21Y,ZNF33B:NM_006955:exon3:c.T41A:p.F14Y	.	.	.	.	.	.	.	.	.	.	0.924	P	.	.	0.999	N	3.1	T	91.0698	snp	FAO=41	FDP=140	FR=.	FRO=99	FSAF=19	FSAR=22	FSRF=58	FSRR=41	FWDB=-0.00373452	FXX=0	LEN=1	MLLD=244.506	OALT=T	OID=.	OMAPALT=T	OPOS=43127856
chr10	49658904	49658904	T	C	0.333333	7	21	1	exonic	ARHGAP22	.	nonsynonymous SNV	ARHGAP22:NM_001256026:exon7:c.A998G:p.Q333R,ARHGAP22:NM_001256024:exon9:c.A1316G:p.Q439R,ARHGAP22:NM_001256025:exon9:c.A1286G:p.Q429R,ARHGAP22:NM_021226:exon9:c.A1268G:p.Q423R	rs77203089	.	.	.	.	.	.	.	0.11	T	0.991	D	0	D	0.554	N	2.85	T	26.7046	snp	FAO=7	FDP=21	FR=.	FRO=14	FSAF=0	FSAR=7	FSRF=5	FSRR=9	FWDB=0.081538	FXX=0	LEN=1	MLLD=135.13	OALT=C	OID=.	OMAPALT=C	OPOS=49658904
chr10	50171996	50171996	C	T	0.298401	168	563	4	exonic	WDFY4	.	nonsynonymous SNV	WDFY4:NM_020945:exon54:c.C8333T:p.P2778L	.	.	.	.	.	.	.	.	.	.	1	D	0	D	1	D	-1.52	D	247.973	snp	FAO=119	FDP=400	FR=.	FRO=281	FSAF=72	FSAR=47	FSRF=148	FSRR=133	FWDB=-0.010877	FXX=0	LEN=1	MLLD=188.049	OALT=T	OID=.	OMAPALT=T	OPOS=50171996
chr10	50594638	50594638	T	G	0.349091	96	275	1	splicing	DRGX	NM_001276451:exon6:c.414-2A>C	.	.	.	.	.	.	.	.	.	.	.	.	.	.	.	.	1	D	.	.	261.965	snp	FAO=97	FDP=276	FR=.	FRO=179	FSAF=52	FSAR=45	FSRF=72	FSRR=107	FWDB=0.0295312	FXX=0	LEN=1	MLLD=60.9749	OALT=G	OID=.	OMAPALT=G	OPOS=50594638
chr10	50819331	50819331	G	C	0.363636	80	220	1	exonic	SLC18A3	.	nonsynonymous SNV	SLC18A3:NM_003055:exon1:c.G545C:p.R182P	.	.	.	.	.	.	.	.	0	D	1	D	0	U	1	D	-0.5	T	231.686	snp	FAO=80	FDP=220	FR=.	FRO=140	FSAF=42	FSAR=38	FSRF=80	FSRR=60	FWDB=-0.00929809	FXX=0	LEN=1	MLLD=300.943	OALT=C	OID=.	OMAPALT=C	OPOS=50819331
chr10	50916375	50916375	G	T	0.302469	49	162	1	intronic	C10orf53	.	.	.	.	.	.	.	.	.	.	.	.	.	.	.	.	.	.	.	.	.	113.451	snp	FAO=49	FDP=161	FR=.	FRO=112	FSAF=31	FSAR=18	FSRF=61	FSRR=51	FWDB=0.015959	FXX=0.00617246	LEN=1	MLLD=167.836	OALT=T	OID=.	OMAPALT=T	OPOS=50916375
chr10	54011362	54011362	T	G	0.351145	46	131	1	exonic	PRKG1	.	nonsynonymous SNV	PRKG1:NM_001098512:exon10:c.T1064G:p.L355R,PRKG1:NM_006258:exon10:c.T1109G:p.L370R	.	.	.	.	.	.	.	.	0.08	T	0.999	D	0	D	1	D	3.08	T	132.076	snp	FAO=46	FDP=131	FR=.	FRO=85	FSAF=17	FSAR=29	FSRF=42	FSRR=43	FWDB=-0.0141804	FXX=0	LEN=1	MLLD=102.062	OALT=G	OID=.	OMAPALT=G	OPOS=54011362
chr10	55582247	55582247	G	A	0.444444	12	27	4	exonic	PCDH15	.	nonsynonymous SNV	PCDH15:NM_001142767:exon31:c.C5119T:p.L1707F,PCDH15:NM_001142765:exon32:c.C5032T:p.L1678F,PCDH15:NM_001142766:exon32:c.C5230T:p.L1744F,PCDH15:NM_001142773:exon32:c.C5170T:p.L1724F,PCDH15:NM_001142768:exon33:c.C5179T:p.L1727F,PCDH15:NM_033056:exon33:c.C5239T:p.L1747F,PCDH15:NM_001142764:exon34:c.C5245T:p.L1749F,PCDH15:NM_001142763:exon35:c.C5260T:p.L1754F	.	.	.	.	.	.	.	.	0.26	T	0	B	.	.	1	N	0.42	T	60.0032	snp	FAO=17	FDP=35	FR=.	FRO=18	FSAF=1	FSAR=16	FSRF=14	FSRR=4	FWDB=-0.0569619	FXX=0	LEN=1	MLLD=42.8854	OALT=A	OID=.	OMAPALT=A	OPOS=55582247
chr10	55912999	55912999	G	A	0.30131	69	229	2	exonic	PCDH15	.	nonsynonymous SNV	PCDH15:NM_001142767:exon13:c.C1534T:p.L512F,PCDH15:NM_001142768:exon13:c.C1579T:p.L527F,PCDH15:NM_001142773:exon13:c.C1579T:p.L527F,PCDH15:NM_001142764:exon14:c.C1645T:p.L549F,PCDH15:NM_001142765:exon14:c.C1645T:p.L549F,PCDH15:NM_001142766:exon14:c.C1645T:p.L549F,PCDH15:NM_033056:exon14:c.C1645T:p.L549F,PCDH15:NM_001142763:exon15:c.C1660T:p.L554F	.	.	.	.	.	.	.	.	0.12	T	1	D	.	.	1	D	0.36	T	152.071	snp	FAO=69	FDP=229	FR=.	FRO=160	FSAF=36	FSAR=33	FSRF=69	FSRR=91	FWDB=0.0396626	FXX=0	LEN=1	MLLD=60.9338	OALT=A	OID=.	OMAPALT=A	OPOS=55912999
chr10	61905830	61905830	G	A	0.470874	97	206	3	intronic	ANK3	.	.	.	.	.	.	.	.	.	.	.	.	.	.	.	.	.	.	.	.	.	386.534	snp	FAO=97	FDP=206	FR=.	FRO=109	FSAF=33	FSAR=64	FSRF=31	FSRR=78	FWDB=-0.0373546	FXX=0	LEN=1	MLLD=289.076	OALT=A	OID=.	OMAPALT=A	OPOS=61905830
chr10	70515063	70515063	A	T	0.5	4	8	2	intronic	CCAR1	.	.	.	.	.	.	.	.	.	.	.	.	.	.	.	.	.	.	.	.	.	22.7468	snp	FAO=4	FDP=8	FR=.	FRO=4	FSAF=0	FSAR=4	FSRF=3	FSRR=1	FWDB=-0.00360883	FXX=0	LEN=1	MLLD=362.026	OALT=T	OID=.	OMAPALT=T	OPOS=70515063
chr10	71119656	71119656	A	G	0.276596	26	94	4	exonic	HK1	.	nonsynonymous SNV	HK1:NM_000188:exon3:c.A230G:p.K77R,HK1:NM_033496:exon3:c.A227G:p.K76R,HK1:NM_033497:exon6:c.A242G:p.K81R,HK1:NM_033498:exon6:c.A242G:p.K81R,HK1:NM_033500:exon7:c.A194G:p.K65R	.	.	.	.	.	.	.	.	0.58	T	0.006	B	0	D	1	D	0.46	T	66.4071	snp	FAO=27	FDP=88	FR=.	FRO=61	FSAF=26	FSAR=1	FSRF=36	FSRR=25	FWDB=-0.00454219	FXX=0.0736765	LEN=1	MLLD=52.4665	OALT=G	OID=.	OMAPALT=G	OPOS=71119656
chr10	71695219	71695219	T	C	0.388889	21	54	1	intronic	COL13A1	.	.	.	.	.	.	.	.	.	.	.	.	.	.	.	.	.	.	.	.	.	83.9862	snp	FAO=23	FDP=56	FR=.	FRO=33	FSAF=11	FSAR=12	FSRF=16	FSRR=17	FWDB=-0.00216732	FXX=0	LEN=1	MLLD=257.463	OALT=C	OID=.	OMAPALT=C	OPOS=71695219
chr10	75526061	75526061	G	T	0.470149	63	134	3	intronic	SEC24C	.	.	.	.	.	.	.	.	.	.	.	.	.	.	.	.	.	.	.	.	.	254.178	snp	FAO=63	FDP=134	FR=.	FRO=71	FSAF=38	FSAR=25	FSRF=37	FSRR=34	FWDB=-0.00252273	FXX=0	LEN=1	MLLD=54.7018	OALT=T	OID=.	OMAPALT=T	OPOS=75526061
chr10	75532849	75532880	CCAGGACTCCAGGTGTCCAGGACTCCAGGTGT	-	0.446602	46	103	0	intronic	FUT11	.	.	.	rs145929404	.	.	0.5775	.	.	.	.	.	.	.	.	.	.	.	.	.	.	50	del	.	.	FR=.	.	.	.	.	.	.	.	LEN=32	.	OALT=-	OID=.	OMAPALT=G	OPOS=75532849
chr10	76602870	76602870	A	C	0.356164	52	146	1	exonic	KAT6B	.	synonymous SNV	KAT6B:NM_001256468:exon3:c.A255C:p.P85P,KAT6B:NM_001256469:exon3:c.A255C:p.P85P,KAT6B:NM_012330:exon3:c.A255C:p.P85P	.	.	.	.	.	.	.	.	.	.	.	.	.	.	.	.	.	.	152.251	snp	FAO=52	FDP=145	FR=.	FRO=93	FSAF=28	FSAR=24	FSRF=36	FSRR=57	FWDB=0.000283833	FXX=0.00684885	LEN=1	MLLD=256.126	OALT=C	OID=.	OMAPALT=C	OPOS=76602870
chr10	88260099	88260099	T	G	0.462428	80	173	4	exonic	WAPAL	.	nonsynonymous SNV	WAPAL:NM_015045:exon3:c.A901C:p.K301Q	.	.	.	.	.	.	.	.	0.04	D	0.999	D	0	D	1	D	1.69	T	314.332	snp	FAO=80	FDP=173	FR=.	FRO=93	FSAF=42	FSAR=38	FSRF=50	FSRR=43	FWDB=0.0810893	FXX=0	LEN=1	MLLD=226.974	OALT=G	OID=.	OMAPALT=G	OPOS=88260099
chr10	88445391	88445391	C	A	0.44	11	25	2	intronic	LDB3	.	.	.	.	.	.	.	.	.	.	.	.	.	.	.	.	.	.	.	.	.	48.2397	snp	FAO=11	FDP=25	FR=.	FRO=14	FSAF=5	FSAR=6	FSRF=4	FSRR=10	FWDB=-0.0237869	FXX=0	LEN=1	MLLD=86.6763	OALT=A	OID=.	OMAPALT=A	OPOS=88445391
chr10	88476221	88476221	C	A	0.714286	5	7	4	exonic	LDB3	.	nonsynonymous SNV	LDB3:NM_001080114:exon9:c.C1039A:p.P347T,LDB3:NM_007078:exon9:c.C1369A:p.P457T,LDB3:NM_001171610:exon10:c.C1384A:p.P462T	.	.	.	.	.	.	.	.	0.24	T	1	D	.	.	1	D	0.71	T	31.4017	snp	FAO=4	FDP=5	FR=.	FRO=1	FSAF=4	FSAR=0	FSRF=0	FSRR=1	FWDB=-0.0146549	FXX=0.285307	LEN=1	MLLD=403.359	OALT=A	OID=.	OMAPALT=A	OPOS=88476221
chr10	88784481	88784481	A	G	1	5	5	1	UTR3	FAM25A	NM_001146157:c.*50A>G	.	.	rs9421557	.	.	.	.	0.81	.	.	.	.	.	.	.	.	.	.	.	.	38.3456	snp	FAO=5	FDP=5	FR=.	FRO=0	FSAF=4	FSAR=1	FSRF=0	FSRR=0	FWDB=0.0436567	FXX=0	LEN=1	MLLD=262.305	OALT=G	OID=.	OMAPALT=G	OPOS=88784481
chr10	93601266	93601266	T	G	0.553398	57	103	1	intronic	TNKS2	.	.	.	.	.	.	.	.	.	.	.	.	.	.	.	.	.	.	.	.	.	276.868	snp	FAO=57	FDP=103	FR=.	FRO=46	FSAF=34	FSAR=23	FSRF=20	FSRR=26	FWDB=-0.0232815	FXX=0	LEN=1	MLLD=232.599	OALT=G	OID=.	OMAPALT=G	OPOS=93601266
chr10	96967067	96967067	C	A	0.5	76	152	4	exonic	ACSM6	.	nonsynonymous SNV	ACSM6:NM_207321:exon4:c.C506A:p.A169D	.	.	.	.	.	.	.	.	0	D	0.675	P	.	.	1	N	2.7	T	328.137	snp	FAO=76	FDP=152	FR=.	FRO=76	FSAF=39	FSAR=37	FSRF=40	FSRR=36	FWDB=0.0103902	FXX=0	LEN=1	MLLD=278.715	OALT=A	OID=.	OMAPALT=A	OPOS=96967067
chr10	101162503	101162503	A	C	0.45933	96	209	3	intronic	GOT1	.	.	.	.	.	.	.	.	.	.	.	.	.	.	.	.	.	.	.	.	.	372.85	snp	FAO=96	FDP=209	FR=.	FRO=113	FSAF=41	FSAR=55	FSRF=49	FSRR=64	FWDB=0.0210569	FXX=0	LEN=1	MLLD=61.1986	OALT=C	OID=.	OMAPALT=C	OPOS=101162503
chr10	101163194	101163194	C	A	0.376289	73	194	6	intronic	GOT1	.	.	.	.	.	.	.	.	.	.	.	.	.	.	.	.	.	.	.	.	.	221.927	snp	FAO=74	FDP=199	FR=.	FRO=125	FSAF=42	FSAR=32	FSRF=70	FSRR=55	FWDB=0.0286414	FXX=0	LEN=1	MLLD=46.774	OALT=A	OID=.	OMAPALT=A	OPOS=101163194
chr10	101967116	101967116	C	A	0.427083	41	96	2	intronic	CHUK	.	.	.	.	.	.	.	.	.	.	.	.	.	.	.	.	.	.	.	.	.	157.418	snp	FAO=42	FDP=97	FR=.	FRO=55	FSAF=27	FSAR=15	FSRF=25	FSRR=30	FWDB=-0.0588553	FXX=0	LEN=1	MLLD=196.017	OALT=A	OID=.	OMAPALT=A	OPOS=101967116
chr10	101985755	101985755	G	T	0.442029	61	138	1	exonic	CHUK	.	nonsynonymous SNV	CHUK:NM_001278:exon2:c.C125A:p.A42E	.	.	.	.	.	.	.	.	0	D	1	D	0	D	1	D	-0.01	T	232.009	snp	FAO=61	FDP=137	FR=.	FRO=76	FSAF=28	FSAR=33	FSRF=30	FSRR=46	FWDB=-0.0266917	FXX=0.00724585	LEN=1	MLLD=145.112	OALT=T	OID=.	OMAPALT=T	OPOS=101985755
chr10	101997793	101997793	G	T	0.502762	91	181	1	exonic	CWF19L1	.	nonsynonymous SNV	CWF19L1:NM_001303406:exon8:c.C829A:p.H277N,CWF19L1:NM_001303407:exon10:c.C505A:p.H169N,CWF19L1:NM_001303404:exon11:c.C1240A:p.H414N,CWF19L1:NM_001303405:exon11:c.C829A:p.H277N,CWF19L1:NM_018294:exon11:c.C1240A:p.H414N	.	.	.	.	.	.	.	.	0	D	1	D	0	D	1	D	1.41	T	394.373	snp	FAO=91	FDP=181	FR=.	FRO=90	FSAF=40	FSAR=51	FSRF=32	FSRR=58	FWDB=0.0144264	FXX=0	LEN=1	MLLD=65.9528	OALT=T	OID=.	OMAPALT=T	OPOS=101997793
chr10	102891866	102891866	G	A	0.547619	23	42	2	exonic	TLX1	.	nonsynonymous SNV	TLX1:NM_001195517:exon1:c.G568A:p.G190S,TLX1:NM_005521:exon1:c.G568A:p.G190S	.	.	.	.	.	.	.	.	0.08	T	1	D	0	D	1	D	-2.9	D	116.268	snp	FAO=23	FDP=42	FR=.	FRO=19	FSAF=17	FSAR=6	FSRF=13	FSRR=6	FWDB=-0.014344	FXX=0	LEN=1	MLLD=61.5435	OALT=A	OID=.	OMAPALT=A	OPOS=102891866
chr10	104161261	104161261	C	T	0.460526	35	76	4	exonic	NFKB2	.	nonsynonymous SNV	NFKB2:NM_001261403:exon19:c.C2279T:p.P760L,NFKB2:NM_001077494:exon20:c.C2279T:p.P760L,NFKB2:NM_001288724:exon20:c.C2279T:p.P760L,NFKB2:NM_002502:exon20:c.C2279T:p.P760L	.	.	.	.	.	0.0002	.	.	0.31	T	0.99	D	0.449	N	0.87	N	1.14	T	142.241	snp	FAO=35	FDP=76	FR=.	FRO=41	FSAF=21	FSAR=14	FSRF=14	FSRR=27	FWDB=0.00654511	FXX=0	LEN=1	MLLD=204.458	OALT=T	OID=.	OMAPALT=T	OPOS=104161261
chr10	104855670	104855670	G	A	0.996516	286	287	1	intronic	NT5C2	.	.	.	rs1926029	.	.	0.3212	.	0.33	.	.	.	.	.	.	.	.	.	.	.	.	1528.86	snp	FAO=160	FDP=160	FR=.	FRO=0	FSAF=124	FSAR=36	FSRF=0	FSRR=0	FWDB=0.0475218	FXX=0.444429	LEN=1	MLLD=72.6906	OALT=A	OID=.	OMAPALT=A	OPOS=104855670
chr10	112838815	112838815	C	A	0.5	3	6	1	exonic	ADRA2A	.	nonsynonymous SNV	ADRA2A:NM_000681:exon1:c.C1061A:p.A354E	.	.	.	.	.	.	.	.	0.37	T	0.138	B	.	.	1	N	-0.17	T	24.0807	snp	FAO=4	FDP=6	FR=.	FRO=2	FSAF=1	FSAR=3	FSRF=0	FSRR=2	FWDB=0.015433	FXX=0	LEN=1	MLLD=81.8673	OALT=A	OID=.	OMAPALT=A	OPOS=112838815
chr10	115609510	115609510	C	T	0.519231	27	52	1	exonic	DCLRE1A	.	nonsynonymous SNV	DCLRE1A:NM_014881:exon2:c.G1354A:p.V452I,DCLRE1A:NM_001271816:exon3:c.G1354A:p.V452I	.	.	.	.	.	.	.	.	0.31	T	0.842	P	0.058	N	0.938	N	-0.32	T	127.989	snp	FAO=27	FDP=52	FR=.	FRO=25	FSAF=10	FSAR=17	FSRF=10	FSRR=15	FWDB=-0.0493057	FXX=0	LEN=1	MLLD=97.8235	OALT=T	OID=.	OMAPALT=T	OPOS=115609510
chr10	115805056	115805056	G	C	1	7	7	3	exonic	ADRB1	.	nonsynonymous SNV	ADRB1:NM_000684:exon1:c.G1165C:p.G389R	rs1801253	CLINSIG=drug-response;CLNDBN=Congestive_heart_failure_and_beta-blocker_response\x2c_modifier_of;CLNREVSTAT=no_assertion_criteria_provided;CLNACC=RCV000019322.1;CLNDSDB=MedGen;CLNDSDBID=C2676080	.	0.7364	.	0.86	.	Name=Birth weight	1	T	.	.	0	N	1	P	1.43	T	61.4032	snp	FAO=7	FDP=7	FR=.	FRO=0	FSAF=5	FSAR=2	FSRF=0	FSRR=0	FWDB=0.0253048	FXX=0	LEN=1	MLLD=304.844	OALT=C	OID=.	OMAPALT=C	OPOS=115805056
chr10	115805080	115805080	G	A	0.428571	3	7	3	exonic	ADRB1	.	nonsynonymous SNV	ADRB1:NM_000684:exon1:c.G1189A:p.A397T	.	.	.	.	.	0	.	.	0.43	T	0.321	B	0.001	U	0.966	D	1.22	T	15.7814	snp	FAO=3	FDP=7	FR=.	FRO=4	FSAF=3	FSAR=0	FSRF=2	FSRR=2	FWDB=0.0415584	FXX=0	LEN=1	MLLD=230.795	OALT=A	OID=.	OMAPALT=A	OPOS=115805080
chr10	115973044	115973044	G	A	0.467532	36	77	2	intronic	TDRD1	.	.	.	.	.	.	.	.	.	.	.	.	.	.	.	.	.	.	.	.	.	148.035	snp	FAO=36	FDP=77	FR=.	FRO=41	FSAF=28	FSAR=8	FSRF=17	FSRR=24	FWDB=-0.0299562	FXX=0	LEN=1	MLLD=59.663	OALT=A	OID=.	OMAPALT=A	OPOS=115973044
chr10	117884858	117884858	G	T	0.370968	23	62	2	exonic	GFRA1	.	nonsynonymous SNV	GFRA1:NM_145793:exon4:c.C629A:p.S210Y,GFRA1:NM_001145453:exon5:c.C629A:p.S210Y,GFRA1:NM_005264:exon6:c.C644A:p.S215Y	.	.	.	.	.	.	.	.	0.18	T	0.998	D	0	D	1	D	-0.11	T	76.4462	snp	FAO=23	FDP=62	FR=.	FRO=39	FSAF=16	FSAR=7	FSRF=12	FSRR=27	FWDB=-0.0219057	FXX=0	LEN=1	MLLD=63.091	OALT=T	OID=.	OMAPALT=T	OPOS=117884858
chr10	119043611	119043611	T	C	0.415205	71	171	6	exonic	PDZD8	.	nonsynonymous SNV	PDZD8:NM_173791:exon5:c.A2633G:p.K878R	.	.	.	.	.	.	.	.	0.01	D	1	D	0	D	1	D	-3.27	D	246.883	snp	FAO=71	FDP=171	FR=.	FRO=100	FSAF=36	FSAR=35	FSRF=64	FSRR=36	FWDB=0.010658	FXX=0	LEN=1	MLLD=289.966	OALT=C	OID=.	OMAPALT=C	OPOS=119043611
chr10	120796661	120796661	C	T	0.509202	83	163	2	exonic	EIF3A	.	nonsynonymous SNV	EIF3A:NM_003750:exon21:c.G3889A:p.G1297R	.	.	.	.	.	.	.	.	0.38	T	0.053	B	0.002	N	0.999	D	1.71	T	363.94	snp	FAO=83	FDP=163	FR=.	FRO=80	FSAF=48	FSAR=35	FSRF=23	FSRR=57	FWDB=-0.0287097	FXX=0	LEN=1	MLLD=65.5504	OALT=T	OID=.	OMAPALT=T	OPOS=120796661
chr10	120830512	120830512	C	T	0.506944	73	144	1	exonic	EIF3A	.	synonymous SNV	EIF3A:NM_003750:exon5:c.G627A:p.Q209Q	.	.	.	.	.	.	.	.	.	.	.	.	.	.	.	.	.	.	319.333	snp	FAO=73	FDP=144	FR=.	FRO=71	FSAF=37	FSAR=36	FSRF=31	FSRR=40	FWDB=-0.00522468	FXX=0	LEN=1	MLLD=329.982	OALT=T	OID=.	OMAPALT=T	OPOS=120830512
chr10	123970692	123970692	G	A	0.441176	45	102	6	exonic	TACC2	.	nonsynonymous SNV	TACC2:NM_001291878:exon3:c.G986A:p.G329E,TACC2:NM_006997:exon3:c.G986A:p.G329E,TACC2:NM_206860:exon3:c.G986A:p.G329E,TACC2:NM_206861:exon6:c.G1190A:p.G397E,TACC2:NM_001291876:exon8:c.G6617A:p.G2206E,TACC2:NM_001291877:exon8:c.G6764A:p.G2255E,TACC2:NM_206862:exon9:c.G6752A:p.G2251E	.	.	.	.	.	.	.	.	1	T	0.97	D	0.003	N	1	D	4.12	T	170.228	snp	FAO=45	FDP=103	FR=.	FRO=58	FSAF=18	FSAR=27	FSRF=38	FSRR=20	FWDB=0.00594413	FXX=0	LEN=1	MLLD=240.454	OALT=A	OID=.	OMAPALT=A	OPOS=123970692
chr10	125426332	125426332	T	C	0.263158	5	19	2	exonic	GPR26	.	nonsynonymous SNV	GPR26:NM_153442:exon1:c.T409C:p.F137L	.	.	.	.	.	.	.	.	0.06	T	0.793	P	0	D	1	D	-0.37	T	16.7653	snp	FAO=5	FDP=19	FR=.	FRO=14	FSAF=0	FSAR=5	FSRF=5	FSRR=9	FWDB=-0.0195926	FXX=0	LEN=1	MLLD=72.8311	OALT=C	OID=.	OMAPALT=C	OPOS=125426332
chr10	126301964	126301964	-	C	#VALUE!	4;9	19	0;4	UTR3	LHPP	NM_022126:c.*35_*36insC,NM_001167880:c.*123_*124insC	.	.	.	.	.	.	.	.	.	.	.	.	.	.	.	.	.	.	.	.	127.911	ins;mnp	FAO=10,9	FDP=19	FR=.,.	FRO=0	FSAF=10,9	FSAR=0,0	FSRF=0	FSRR=0	FWDB=0.247019,0.177183	FXX=0	LEN=1,2	MLLD=15.8124,19.3844	OALT=C,TC	OID=.,.	OMAPALT=CTC,TC	OPOS=126301965,126301963
chr10	126301963	126301964	CT	TC	#VALUE!	4;9	19	0;4	UTR3	LHPP	NM_022126:c.*34_*35delinsTC,NM_001167880:c.*122_*123delinsTC	.	.	.	.	.	.	.	.	.	.	.	.	.	.	.	.	.	.	.	.	127.911	ins;mnp	FAO=10,9	FDP=19	FR=.,.	FRO=0	FSAF=10,9	FSAR=0,0	FSRF=0	FSRR=0	FWDB=0.247019,0.177183	FXX=0	LEN=1,2	MLLD=15.8124,19.3844	OALT=C,TC	OID=.,.	OMAPALT=CTC,TC	OPOS=126301965,126301963
chr10	126517980	126517980	G	A	0.387097	36	93	2	exonic	FAM175B	.	synonymous SNV	FAM175B:NM_032182:exon7:c.G597A:p.K199K	.	.	.	.	.	.	.	.	.	.	.	.	.	.	.	.	.	.	127.587	snp	FAO=38	FDP=95	FR=.	FRO=57	FSAF=14	FSAR=24	FSRF=19	FSRR=38	FWDB=0.147298	FXX=0	LEN=1	MLLD=49.7999	OALT=A	OID=.	OMAPALT=A	OPOS=126517980
chr10	129866487	129866488	AG	TT	0.5	34	68	2	exonic	PTPRE	.	nonframeshift substitution	PTPRE:NM_130435:exon9:c.770_771TT,PTPRE:NM_006504:exon12:c.944_945TT	.	.	.	.	.	.	.	.	.	.	.	.	.	.	.	.	.	.	160.357	mnp	FAO=34	FDP=65	FR=.	FRO=31	FSAF=26	FSAR=8	FSRF=21	FSRR=10	FWDB=-0.000945404	FXX=0.0441112	LEN=2	MLLD=161.753	OALT=TT	OID=.	OMAPALT=TT	OPOS=129866487
chr10	133949566	133949566	G	A	0.418367	41	98	2	exonic	JAKMIP3	.	nonsynonymous SNV	JAKMIP3:NM_001105521:exon5:c.G1102A:p.E368K	.	.	.	.	.	.	.	.	0.54	T	0.041	B	0	D	1	D	1.35	T	148.404	snp	FAO=36	FDP=78	FR=.	FRO=42	FSAF=14	FSAR=22	FSRF=14	FSRR=28	FWDB=0.0141666	FXX=0.204061	LEN=1	MLLD=63.8435	OALT=A	OID=.	OMAPALT=A	OPOS=133949566
chr10	134628174	134628174	G	C	0.384615	5	13	4	intronic	CFAP46	.	.	.	.	.	.	.	.	.	.	.	.	.	.	.	.	.	.	.	.	.	24.0922	snp	FAO=5	FDP=13	FR=.	FRO=8	FSAF=5	FSAR=0	FSRF=3	FSRR=5	FWDB=0.0258497	FXX=0	LEN=1	MLLD=32.5447	OALT=C	OID=.	OMAPALT=C	OPOS=134628174
chr11	193096	193096	T	C	0.571429	4	7	1	UTR5	SCGB1C1,SCGB1C2	NM_145651:c.-4T>C;NM_001097610:c.-4T>C	.	.	rs2280539	.	.	0.4926	.	0.52	.	.	.	.	.	.	.	.	.	.	.	.	32.0061	snp	FAO=5	FDP=8	FR=.	FRO=3	FSAF=0	FSAR=5	FSRF=1	FSRR=2	FWDB=-0.0061623	FXX=0	LEN=1	MLLD=84.7951	OALT=C	OID=.	OMAPALT=C	OPOS=193096
chr11	193146	193146	G	A	0.647059	11	17	1	exonic	SCGB1C1,SCGB1C2	.	nonsynonymous SNV	SCGB1C2:NM_001097610:exon1:c.G47A:p.C16Y,SCGB1C1:NM_145651:exon1:c.G47A:p.C16Y	rs61736219	.	.	0.1502	.	0.21	.	.	0	D	0.278	B	0.017	N	0.999	N	1.58	T	67.731	snp	FAO=11	FDP=17	FR=.	FRO=6	FSAF=8	FSAR=3	FSRF=6	FSRR=0	FWDB=-0.0261911	FXX=0	LEN=1	MLLD=73.6288	OALT=A	OID=.	OMAPALT=A	OPOS=193146
chr11	293823	293823	A	G	0.326531	16	49	1	intronic	ATHL1	.	.	.	.	.	.	.	.	.	.	.	.	.	.	.	.	.	.	.	.	.	47.9347	snp	FAO=16	FDP=49	FR=.	FRO=33	FSAF=13	FSAR=3	FSRF=23	FSRR=10	FWDB=-0.050159	FXX=0	LEN=1	MLLD=52.9626	OALT=G	OID=.	OMAPALT=G	OPOS=293823
chr11	639374	639374	C	-	#VALUE!	3;8	11	1;1	intronic	DRD4	.	.	.	.	.	.	.	.	0.011	.	.	.	.	.	.	.	.	.	.	.	.	101.116	del;snp	FAO=1,10	FDP=11	FR=.,.	FRO=0	FSAF=0,0	FSAR=1,10	FSRF=0	FSRR=0	FWDB=0,0	FXX=0	LEN=1,1	MLLD=282.068,287.864	OALT=-,G	OID=.,.	OMAPALT=G,GG	OPOS=639374,639374
chr11	639374	639374	C	G	#VALUE!	3;8	11	1;1	intronic	DRD4	.	.	.	rs28540443	.	.	.	.	1	.	.	.	.	.	.	.	.	.	.	.	.	101.116	del;snp	FAO=1,10	FDP=11	FR=.,.	FRO=0	FSAF=0,0	FSAR=1,10	FSRF=0	FSRR=0	FWDB=0,0	FXX=0	LEN=1,1	MLLD=282.068,287.864	OALT=-,G	OID=.,.	OMAPALT=G,GG	OPOS=639374,639374
chr11	726178	726178	G	C	1	9	9	2	intronic	EPS8L2	.	.	.	rs28498399	.	.	.	.	1	.	.	.	.	.	.	.	.	.	.	.	.	86.7584	snp	FAO=9	FDP=9	FR=.	FRO=0	FSAF=8	FSAR=1	FSRF=0	FSRR=0	FWDB=0.0413708	FXX=0	LEN=1	MLLD=110.843	OALT=C	OID=.	OMAPALT=C	OPOS=726178
chr11	812668	812668	G	A	0.555556	15	27	4	intronic	RPLP2	.	.	.	.	.	.	.	.	.	.	.	.	.	.	.	.	.	.	.	.	.	78.8955	snp	FAO=15	FDP=27	FR=.	FRO=12	FSAF=1	FSAR=14	FSRF=3	FSRR=9	FWDB=0.0928138	FXX=0	LEN=1	MLLD=362.585	OALT=A	OID=.	OMAPALT=A	OPOS=812668
chr11	1086096	1086096	A	G	0.411765	7	17	2	exonic	MUC2	.	nonsynonymous SNV	MUC2:NM_002457:exon22:c.A2936G:p.K979R	.	.	.	.	.	.	.	.	0.8	T	0.597	P	0.218	U	1	N	0.21	T	31.6234	snp	FAO=7	FDP=17	FR=.	FRO=10	FSAF=5	FSAR=2	FSRF=2	FSRR=8	FWDB=-0.0834254	FXX=0	LEN=1	MLLD=49.204	OALT=G	OID=.	OMAPALT=G	OPOS=1086096
chr11	1619412	1619412	A	T	0.8	4	5	2	exonic	KRTAP5-2	.	synonymous SNV	KRTAP5-2:NM_001004325:exon1:c.T69A:p.G23G	.	.	.	.	.	.	.	.	.	.	.	.	.	.	.	.	.	.	25.0071	snp	FAO=4	FDP=5	FR=.	FRO=1	FSAF=0	FSAR=4	FSRF=0	FSRR=1	FWDB=0	FXX=0	LEN=1	MLLD=33.4682	OALT=T	OID=.	OMAPALT=T	OPOS=1619412
chr11	1643335	1643335	A	G	0.375	3	8	1	UTR5	KRTAP5-4	NM_001012709:c.-12T>C	.	.	.	.	.	.	.	0.0074	.	.	.	.	.	.	.	.	.	.	.	.	15.5502	snp	FAO=3	FDP=8	FR=.	FRO=5	FSAF=0	FSAR=3	FSRF=1	FSRR=4	FWDB=0.000190268	FXX=0	LEN=1	MLLD=207.317	OALT=G	OID=.	OMAPALT=G	OPOS=1643335
chr11	1651498	1651498	G	T	0.285714	4	14	6	exonic	KRTAP5-5	.	nonsynonymous SNV	KRTAP5-5:NM_001001480:exon1:c.G428T:p.G143V	.	.	.	.	.	.	.	.	0.46	T	0.989	D	.	.	0.989	D	4.95	T	16.3001	snp	FAO=4	FDP=14	FR=.	FRO=10	FSAF=0	FSAR=4	FSRF=0	FSRR=10	FWDB=0	FXX=0	LEN=1	MLLD=99.3084	OALT=T	OID=.	OMAPALT=T	OPOS=1651498
chr11	1718702	1718702	C	G	0.181818	16	88	2	exonic	KRTAP5-6	.	nonsynonymous SNV	KRTAP5-6:NM_001012416:exon1:c.C227G:p.S76C	.	.	.	.	.	.	.	.	0.05	D	0	B	.	.	1	N	3.23	T	17.2844	snp	FAO=16	FDP=88	FR=.	FRO=72	FSAF=1	FSAR=15	FSRF=14	FSRR=58	FWDB=-0.0430725	FXX=0	LEN=1	MLLD=90.8294	OALT=G	OID=.	OMAPALT=G	OPOS=1718702
chr11	2188238	2188238	C	T	0.470588	8	17	3	exonic	TH	.	synonymous SNV	TH:NM_000360:exon7:c.G720A:p.K240K,TH:NM_199292:exon8:c.G813A:p.K271K,TH:NM_199293:exon8:c.G801A:p.K267K	rs6357	.	.	0.3089	.	0.43	.	.	.	.	.	.	.	.	.	.	.	.	39.2901	snp	FAO=8	FDP=17	FR=.	FRO=9	FSAF=3	FSAR=5	FSRF=3	FSRR=6	FWDB=-0.108852	FXX=0	LEN=1	MLLD=46.7015	OALT=T	OID=.	OMAPALT=T	OPOS=2188238
chr11	2428308	2428337	CTCGGCCTCACCCAGGTGCTCCCGCTTGTG	-	0.412698	26	63	0	intronic	TRPM5	.	.	.	rs138931856	.	.	.	.	.	.	.	.	.	.	.	.	.	.	.	.	.	12	del	.	.	FR=.	.	.	.	.	.	.	.	LEN=30	.	OALT=-	OID=.	OMAPALT=C	OPOS=2428308
chr11	3661585	3661585	-	TGG	0.814286	57	70	0	exonic	ART5	.	nonframeshift insertion	ART5:NM_001297668:exon2:c.73_74insCCA:p.I25delinsTI,ART5:NM_053017:exon2:c.73_74insCCA:p.I25delinsTI,ART5:NM_001079536:exon3:c.73_74insCCA:p.I25delinsTI	rs3062849	.	ID=COSM926764;OCCURENCE=1(endometrium),10(large_intestine)	0.9985	.	1	.	.	.	.	.	.	.	.	.	.	.	.	361.207	ins	FAO=66	FDP=68	FR=.	FRO=2	FSAF=39	FSAR=27	FSRF=0	FSRR=2	FWDB=0.0090159	FXX=0.0285673	LEN=3	MLLD=249.615	OALT=TGG	OID=.	OMAPALT=ATGG	OPOS=3661586
chr11	3756556	3756556	T	A	0.25	5	20	4	splicing	NUP98	NM_016320:exon13:c.1409-2A>T,NM_139132:exon13:c.1409-2A>T,NM_005387:exon13:c.1460-2A>T,NM_139131:exon13:c.1409-2A>T	.	.	.	.	.	.	.	.	.	.	.	.	.	.	.	.	1	D	.	.	19.342	snp	FAO=5	FDP=15	FR=.	FRO=10	FSAF=0	FSAR=5	FSRF=6	FSRR=4	FWDB=0.0130307	FXX=0.249875	LEN=1	MLLD=108.676	OALT=A	OID=.	OMAPALT=A	OPOS=3756556
chr11	4626727	4626727	G	A	0.546667	123	225	3	exonic	TRIM68	.	nonsynonymous SNV	TRIM68:NM_018073:exon2:c.C8T:p.P3L	.	.	.	.	.	.	.	.	0.15	T	0.997	D	0.074	N	0.949	D	0.04	T	578.707	snp	FAO=123	FDP=225	FR=.	FRO=102	FSAF=61	FSAR=62	FSRF=71	FSRR=31	FWDB=-0.0105891	FXX=0	LEN=1	MLLD=388.279	OALT=A	OID=.	OMAPALT=A	OPOS=4626727
chr11	5443779	5443779	C	T	0.495763	117	236	2	exonic	OR51Q1	.	nonsynonymous SNV	OR51Q1:NM_001004757:exon1:c.C349T:p.L117F	.	.	.	.	.	0.0001	.	.	0	D	1	D	0	D	0.996	N	0.43	T	493.045	snp	FAO=117	FDP=236	FR=.	FRO=119	FSAF=49	FSAR=68	FSRF=68	FSRR=51	FWDB=-0.085676	FXX=0	LEN=1	MLLD=63.6622	OALT=T	OID=.	OMAPALT=T	OPOS=5443779
chr11	6239960	6239960	G	T	0.577586	67	116	2	exonic	FAM160A2	.	nonsynonymous SNV	FAM160A2:NM_001098794:exon8:c.C1305A:p.S435R,FAM160A2:NM_032127:exon8:c.C1305A:p.S435R	.	.	.	.	.	.	.	.	0.03	D	1	D	0	D	1	D	2.77	T	339.434	snp	FAO=67	FDP=116	FR=.	FRO=49	FSAF=44	FSAR=23	FSRF=15	FSRR=34	FWDB=0.0175368	FXX=0	LEN=1	MLLD=194.005	OALT=T	OID=.	OMAPALT=T	OPOS=6239960
chr11	6651810	6651810	A	G	0.428571	3	7	2	exonic	DCHS1	.	synonymous SNV	DCHS1:NM_003737:exon10:c.T4215C:p.L1405L	rs2659872	.	.	0.3198	.	0.8	.	.	.	.	.	.	.	.	.	.	.	.	15.7814	snp	FAO=3	FDP=7	FR=.	FRO=4	FSAF=2	FSAR=1	FSRF=2	FSRR=2	FWDB=0.0178651	FXX=0	LEN=1	MLLD=208.301	OALT=G	OID=.	OMAPALT=G	OPOS=6651810
chr11	8009015	8009015	C	T	0.428571	6	14	3	exonic	EIF3F	.	nonsynonymous SNV	EIF3F:NM_003754:exon1:c.C116T:p.P39L	rs1043738	.	ID=COSM3687677,COSM3687678;OCCURENCE=1(large_intestine)	.	.	0.078	.	.	0.47	T	0.209	B	0.322	N	0.979	N	1.63	T	29.4792	snp	FAO=6	FDP=14	FR=.	FRO=8	FSAF=4	FSAR=2	FSRF=1	FSRR=7	FWDB=0.0130022	FXX=0	LEN=1	MLLD=273.701	OALT=T	OID=.	OMAPALT=T	OPOS=8009015
chr11	8662611	8662611	G	T	0.358025	58	162	2	exonic	TRIM66	.	nonsynonymous SNV	TRIM66:NM_014818:exon9:c.C876A:p.S292R	.	.	.	.	.	.	.	.	0.55	T	0.993	D	0.003	N	0.971	N	2.24	T	167.636	snp	FAO=58	FDP=162	FR=.	FRO=104	FSAF=28	FSAR=30	FSRF=55	FSRR=49	FWDB=0.0205737	FXX=0	LEN=1	MLLD=167.853	OALT=T	OID=.	OMAPALT=T	OPOS=8662611
chr11	9685570	9685570	T	C	1	5	5	1	upstream	SWAP70	.	.	.	rs10840282	.	.	.	.	0.96	.	.	.	.	.	.	.	.	.	.	.	.	38.3456	snp	FAO=5	FDP=5	FR=.	FRO=0	FSAF=5	FSAR=0	FSRF=0	FSRR=0	FWDB=0.0362229	FXX=0	LEN=1	MLLD=262.465	OALT=C	OID=.	OMAPALT=C	OPOS=9685570
chr11	10777335	10777335	C	A	0.420561	45	107	3	exonic	CTR9	.	synonymous SNV	CTR9:NM_014633:exon4:c.C495A:p.A165A	.	.	.	.	.	.	.	.	.	.	.	.	.	.	.	.	.	.	162.168	snp	FAO=45	FDP=107	FR=.	FRO=62	FSAF=17	FSAR=28	FSRF=28	FSRR=34	FWDB=-0.0363493	FXX=0	LEN=1	MLLD=117.857	OALT=A	OID=.	OMAPALT=A	OPOS=10777335
chr11	12234801	12234801	G	A	0.298701	23	77	3	splicing	MICAL2	NM_001282663:exon7:c.692-1G>A,NM_014632:exon7:c.692-1G>A,NM_001282664:exon6:c.692-1G>A,NM_001282665:exon6:c.692-1G>A,NM_001282666:exon5:c.692-1G>A,NM_001282667:exon5:c.692-1G>A	.	.	.	.	.	.	.	.	.	.	.	.	.	.	.	.	1	D	.	.	57.1346	snp	FAO=23	FDP=77	FR=.	FRO=54	FSAF=13	FSAR=10	FSRF=31	FSRR=23	FWDB=0.0441638	FXX=0.0128189	LEN=1	MLLD=65.8894	OALT=A	OID=.	OMAPALT=A	OPOS=12234801
chr11	16068045	16068045	A	G	0.206349	13	63	2	intronic	SOX6	.	.	.	.	.	.	.	.	.	.	.	.	.	.	.	.	.	.	.	.	.	20.8353	snp	FAO=13	FDP=63	FR=.	FRO=50	FSAF=7	FSAR=6	FSRF=29	FSRR=21	FWDB=-0.0304862	FXX=0	LEN=1	MLLD=63.8196	OALT=G	OID=.	OMAPALT=G	OPOS=16068045
chr11	16133439	16133439	G	A	0.47619	40	84	3	exonic	SOX6	.	nonsynonymous SNV	SOX6:NM_001145811:exon7:c.C808T:p.P270S,SOX6:NM_001145819:exon7:c.C847T:p.P283S,SOX6:NM_017508:exon7:c.C817T:p.P273S,SOX6:NM_033326:exon7:c.C808T:p.P270S	.	.	.	.	.	.	.	.	0	D	1	D	0	D	1	D	-4.99	D	167.339	snp	FAO=40	FDP=84	FR=.	FRO=44	FSAF=16	FSAR=24	FSRF=22	FSRR=22	FWDB=0.0159654	FXX=0	LEN=1	MLLD=315.125	OALT=A	OID=.	OMAPALT=A	OPOS=16133439
chr11	17035493	17035493	C	A	#VALUE!	11;14	56	10;10	intronic	PLEKHA7	.	.	.	rs200763602	.	.	.	.	0.21	.	.	.	.	.	.	.	.	.	.	.	.	289.792	snp;del	FAO=28,28	FDP=56	FR=.,.	FRO=0	FSAF=12,22	FSAR=16,6	FSRF=0	FSRR=0	FWDB=0.0345231,0.332344	FXX=0	LEN=1,1	MLLD=187.203,6.15589	OALT=A,-	OID=.,.	OMAPALT=ACCCCCA,ACCCCC	OPOS=17035493,17035488
chr11	17352478	17352480	ACA	-	0.875	42	48	1	exonic	NUCB2	.	nonframeshift deletion	NUCB2:NM_005013:exon13:c.1203_1205del:p.401_402del	rs3842269	.	ID=COSM1237695;OCCURENCE=1(thyroid)	0.2731	.	0.51	.	.	.	.	.	.	.	.	.	.	.	.	288.873	del	FAO=51	FDP=51	FR=.	FRO=0	FSAF=27	FSAR=24	FSRF=0	FSRR=0	FWDB=0.0243348	FXX=0.105245	LEN=3	MLLD=197.163	OALT=-	OID=.	OMAPALT=T	OPOS=17352478
chr11	17531254	17531254	G	A	0.634615	33	52	6	exonic	USH1C	.	synonymous SNV	USH1C:NM_153676:exon18:c.C1662T:p.P554P	.	.	.	.	.	.	.	.	.	.	.	.	.	.	.	.	.	.	98.0528	snp	FAO=20	FDP=39	FR=.	FRO=19	FSAF=16	FSAR=4	FSRF=9	FSRR=10	FWDB=0.00939154	FXX=0.249952	LEN=1	MLLD=280.388	OALT=A	OID=.	OMAPALT=A	OPOS=17531254
chr11	18127558	18127558	-	CGG	0.289474	11	38	3	exonic	SAAL1	.	nonframeshift insertion	SAAL1:NM_138421:exon1:c.30_31insCCG:p.G11delinsPG	rs148650821	.	.	0.2397	.	0.29	.	.	.	.	.	.	.	.	.	.	.	.	22.7357	ins	FAO=16	FDP=35	FR=.	FRO=19	FSAF=11	FSAR=5	FSRF=11	FSRR=8	FWDB=0.0117757	FXX=0.0277701	LEN=3	MLLD=225.419	OALT=CGG	OID=.	OMAPALT=CCGG	OPOS=18127559
chr11	20623042	20623042	T	C	0.571429	4	7	4	exonic	SLC6A5	.	nonsynonymous SNV	SLC6A5:NM_004211:exon2:c.T371C:p.F124S	rs1443548	.	.	0.7547	.	0.88	.	.	0.26	T	0	B	0.615	N	1	P	-0.48	T	23.3199	snp	FAO=4	FDP=7	FR=.	FRO=3	FSAF=0	FSAR=4	FSRF=0	FSRR=3	FWDB=0	FXX=0	LEN=1	MLLD=391.453	OALT=C	OID=.	OMAPALT=C	OPOS=20623042
chr11	27389561	27389561	C	A	0.746835	59	79	2	exonic	LGR4	.	synonymous SNV	LGR4:NM_018490:exon18:c.G2709T:p.S903S	.	.	.	.	.	.	.	.	.	.	.	.	.	.	.	.	.	.	397.288	snp	FAO=59	FDP=79	FR=.	FRO=20	FSAF=26	FSAR=33	FSRF=8	FSRR=12	FWDB=-0.0417358	FXX=0	LEN=1	MLLD=109.515	OALT=A	OID=.	OMAPALT=A	OPOS=27389561
chr11	28119480	28119480	C	T	0.53	53	100	2	exonic	KIF18A	.	synonymous SNV	KIF18A:NM_031217:exon2:c.G15A:p.E5E	.	.	.	.	.	.	.	.	.	.	.	.	.	.	.	.	.	.	249.461	snp	FAO=53	FDP=100	FR=.	FRO=47	FSAF=30	FSAR=23	FSRF=29	FSRR=18	FWDB=-0.0244885	FXX=0	LEN=1	MLLD=71.6252	OALT=T	OID=.	OMAPALT=T	OPOS=28119480
chr11	45274315	45274315	G	A	0.509804	52	102	2	intronic	SYT13	.	.	.	.	.	.	.	.	.	.	.	.	.	.	.	.	.	.	.	.	.	232.817	snp	FAO=52	FDP=102	FR=.	FRO=50	FSAF=28	FSAR=24	FSRF=19	FSRR=31	FWDB=-0.0175597	FXX=0	LEN=1	MLLD=64.1428	OALT=A	OID=.	OMAPALT=A	OPOS=45274315
chr11	46724684	46724684	C	T	0.266667	4	15	3	exonic	ZNF408	.	synonymous SNV	ZNF408:NM_001184751:exon4:c.C519T:p.T173T,ZNF408:NM_024741:exon4:c.C543T:p.T181T	.	.	.	.	.	.	.	.	.	.	.	.	.	.	.	.	.	.	15.2142	snp	FAO=4	FDP=15	FR=.	FRO=11	FSAF=4	FSAR=0	FSRF=4	FSRR=7	FWDB=0.000156528	FXX=0	LEN=1	MLLD=342.903	OALT=T	OID=.	OMAPALT=T	OPOS=46724684
chr11	46744950	46744950	T	A	0.490291	101	206	1	exonic	F2	.	nonsynonymous SNV	F2:NM_000506:exon6:c.T441A:p.H147Q	.	.	.	.	.	.	.	.	0	D	0.601	P	0.005	N	0.568	N	-1.34	T	421.63	snp	FAO=101	FDP=206	FR=.	FRO=105	FSAF=40	FSAR=61	FSRF=41	FSRR=64	FWDB=0.00868484	FXX=0	LEN=1	MLLD=186.54	OALT=A	OID=.	OMAPALT=A	OPOS=46744950
chr11	46812112	46812112	C	T	0.375	42	112	4	exonic	CKAP5	.	nonsynonymous SNV	CKAP5:NM_001008938:exon14:c.G1672A:p.G558R,CKAP5:NM_014756:exon14:c.G1672A:p.G558R	.	.	.	.	.	.	.	.	0.33	T	0.527	P	0	D	0.969	D	0.89	T	132.29	snp	FAO=42	FDP=112	FR=.	FRO=70	FSAF=17	FSAR=25	FSRF=26	FSRR=44	FWDB=-0.0225552	FXX=0	LEN=1	MLLD=291.491	OALT=T	OID=.	OMAPALT=T	OPOS=46812112
chr11	46893108	46893108	T	C	0.384615	5	13	1	exonic	LRP4	.	nonsynonymous SNV	LRP4:NM_002334:exon31:c.A4660G:p.S1554G	rs2306029	.	.	0.5433	.	0.6	.	Name=D-dimer levels	0.04	D	0.233	B	0	D	0	P	-3.81	D	24.1079	snp	FAO=5	FDP=13	FR=.	FRO=8	FSAF=2	FSAR=3	FSRF=3	FSRR=5	FWDB=0.0189104	FXX=0	LEN=1	MLLD=86.5854	OALT=C	OID=.	OMAPALT=C	OPOS=46893108
chr11	47330311	47330311	G	A	0.47619	110	231	3	intronic	MADD	.	.	.	.	.	.	.	.	.	.	.	.	.	.	.	.	.	.	.	.	.	444.74	snp	FAO=110	FDP=231	FR=.	FRO=121	FSAF=56	FSAR=54	FSRF=49	FSRR=72	FWDB=-0.014188	FXX=0	LEN=1	MLLD=183.164	OALT=A	OID=.	OMAPALT=A	OPOS=47330311
chr11	47447755	47447755	C	A	0.483333	29	60	2	splicing	PSMC3	NM_002804:exon2:c.75+1G>T	.	.	.	.	.	.	.	.	.	.	0.33	T	.	.	.	.	1	D	.	.	128.085	snp	FAO=29	FDP=60	FR=.	FRO=31	FSAF=17	FSAR=12	FSRF=14	FSRR=17	FWDB=-0.0333138	FXX=0	LEN=1	MLLD=68.838	OALT=A	OID=.	OMAPALT=A	OPOS=47447755
chr11	55029719	55029719	A	G	0.433333	13	30	1	UTR5	TRIM48	NM_024114:c.-25A>G	.	.	.	.	.	.	.	.	.	.	.	.	.	.	.	.	.	.	.	.	56.1542	snp	FAO=13	FDP=30	FR=.	FRO=17	FSAF=5	FSAR=8	FSRF=7	FSRR=10	FWDB=-0.0147072	FXX=0	LEN=1	MLLD=322.55	OALT=G	OID=.	OMAPALT=G	OPOS=55029719
chr11	55653610	55653610	A	-	0.404494	36	89	8	exonic	TRIM51	.	frameshift deletion	TRIM51:NM_032681:exon3:c.423delA:p.L141fs	.	.	ID=COSM1240307;OCCURENCE=9(large_intestine),2(oesophagus)	0.0028	.	0.0054	.	.	.	.	.	.	.	.	.	.	.	.	72.0917	del	FAO=70	FDP=94	FR=.	FRO=24	FSAF=32	FSAR=38	FSRF=10	FSRR=14	FWDB=0.18172	FXX=0	LEN=1	MLLD=6.05763	OALT=-	OID=.	OMAPALT=T	OPOS=55653610
chr11	55999585	55999585	T	-	0.516129	16	31	6	exonic	OR5T2	.	frameshift deletion	OR5T2:NM_001004746:exon1:c.1077delA:p.K359fs	.	.	ID=COSM192224;OCCURENCE=1(large_intestine)	.	.	.	.	.	.	.	.	.	.	.	.	.	.	.	28.8752	del	FAO=19	FDP=31	FR=.	FRO=12	FSAF=8	FSAR=11	FSRF=4	FSRR=8	FWDB=0.0982379	FXX=0	LEN=1	MLLD=9.19263	OALT=-	OID=.	OMAPALT=A	OPOS=55999585
chr11	60670343	60670343	A	T	0.52	104	200	1	exonic	PRPF19	.	nonsynonymous SNV	PRPF19:NM_014502:exon4:c.T257A:p.M86K	.	.	.	.	.	.	.	.	0.07	T	0.999	D	0	D	1	D	-0.14	T	467.265	snp	FAO=104	FDP=200	FR=.	FRO=96	FSAF=49	FSAR=55	FSRF=42	FSRR=54	FWDB=-0.0580905	FXX=0	LEN=1	MLLD=287.373	OALT=T	OID=.	OMAPALT=T	OPOS=60670343
chr11	61041926	61041926	C	T	0.481675	92	191	4	intronic	VWCE	.	.	.	.	.	.	.	.	.	.	.	.	.	.	.	.	.	.	.	.	.	379.201	snp	FAO=92	FDP=191	FR=.	FRO=99	FSAF=61	FSAR=31	FSRF=70	FSRR=29	FWDB=-0.0147685	FXX=0	LEN=1	MLLD=282.597	OALT=T	OID=.	OMAPALT=T	OPOS=61041926
chr11	61723161	61723161	G	A	0.666667	4	6	1	intronic	BEST1	.	.	.	.	.	.	.	.	.	.	.	.	.	.	.	.	.	.	.	.	.	24.0807	snp	FAO=4	FDP=6	FR=.	FRO=2	FSAF=3	FSAR=1	FSRF=1	FSRR=1	FWDB=0.0166174	FXX=0	LEN=1	MLLD=74.4693	OALT=A	OID=.	OMAPALT=A	OPOS=61723161
chr11	61725599	61725599	-	TCCTCCTCC	0.615385	64	104	0	intronic	BEST1	.	.	.	rs113492158	CLINSIG=non-pathogenic;CLNDBN=not_specified;CLNREVSTAT=no_assertion_criteria_provided;CLNACC=RCV000152865.2;CLNDSDB=MedGen;CLNDSDBID=CN169374	.	.	.	.	.	.	.	.	.	.	.	.	.	.	.	.	234.242	ins	FAO=73	FDP=95	FR=.	FRO=22	FSAF=20	FSAR=53	FSRF=19	FSRR=3	FWDB=-0.0385269	FXX=0.0865301	LEN=9	MLLD=273.594	OALT=TCCTCCTCC	OID=.	OMAPALT=ATCCTCCTCC	OPOS=61725600
chr11	61907774	61907774	G	A	0.45122	37	82	4	intronic	INCENP	.	.	.	.	.	.	.	.	0.0001	.	.	.	.	.	.	.	.	.	.	.	.	147.506	snp	FAO=37	FDP=82	FR=.	FRO=45	FSAF=7	FSAR=30	FSRF=18	FSRR=27	FWDB=-0.0151888	FXX=0	LEN=1	MLLD=314.19	OALT=A	OID=.	OMAPALT=A	OPOS=61907774
chr11	61913196	61913196	G	T	1	5	5	2	exonic	INCENP	.	nonsynonymous SNV	INCENP:NM_020238:exon13:c.G1920T:p.E640D,INCENP:NM_001040694:exon14:c.G1932T:p.E644D	rs7129085	.	.	0.6203	.	0.65	.	.	0.09	T	1	D	0	D	0.175	P	2.17	T	38.3456	snp	FAO=5	FDP=5	FR=.	FRO=0	FSAF=4	FSAR=1	FSRF=0	FSRR=0	FWDB=0.0505913	FXX=0	LEN=1	MLLD=65.7292	OALT=T	OID=.	OMAPALT=T	OPOS=61913196
chr11	63533631	63533631	G	A	0.576389	166	288	1	exonic	C11orf95	.	synonymous SNV	C11orf95:NM_001144936:exon2:c.C285T:p.R95R	.	.	.	.	.	.	.	.	.	.	.	.	.	.	.	.	.	.	827.252	snp	FAO=166	FDP=288	FR=.	FRO=122	FSAF=91	FSAR=75	FSRF=66	FSRR=56	FWDB=0.000979302	FXX=0	LEN=1	MLLD=159.866	OALT=A	OID=.	OMAPALT=A	OPOS=63533631
chr11	64436096	64436096	G	A	0.514085	73	142	3	intronic	NRXN2	.	.	.	.	.	.	.	.	.	.	.	.	.	.	.	.	.	.	.	.	.	334.42	snp	FAO=74	FDP=142	FR=.	FRO=68	FSAF=34	FSAR=40	FSRF=37	FSRR=31	FWDB=0.112367	FXX=0.00699252	LEN=1	MLLD=61.7098	OALT=A	OID=.	OMAPALT=A	OPOS=64436096
chr11	64480531	64480531	G	C	0.428571	3	7	2	exonic	NRXN2	.	nonsynonymous SNV	NRXN2:NM_015080:exon2:c.C641G:p.A214G,NRXN2:NM_138732:exon2:c.C641G:p.A214G	.	.	.	.	.	.	.	.	0.3	T	0.003	B	.	.	1	N	0.53	T	15.7814	snp	FAO=3	FDP=7	FR=.	FRO=4	FSAF=3	FSAR=0	FSRF=1	FSRR=3	FWDB=-0.0813206	FXX=0	LEN=1	MLLD=61.9291	OALT=C	OID=.	OMAPALT=C	OPOS=64480531
chr11	64594106	64594106	G	A	0.3125	15	48	6	intronic	CDC42BPG	.	.	.	.	.	.	.	.	.	.	.	.	.	.	.	.	.	.	.	.	.	92.7528	snp	FAO=18	FDP=46	FR=.,HEALED	FRO=23	FSAF=11	FSAR=7	FSRF=23	FSRR=0	FWDB=0.00775428	FXX=0.041658	LEN=1	MLLD=173.092	OALT=A	OID=.	OMAPALT=A	OPOS=64594106
chr11	64603862	64603872	CCTCACCCAGC	-	0.457143	128	280	0	intronic	CDC42BPG	.	.	.	rs373986645	.	.	0.0246	.	0.025	.	.	.	.	.	.	.	.	.	.	.	.	50	del	.	.	FR=.	.	.	.	.	.	.	.	LEN=11	.	OALT=-	OID=.	OMAPALT=A	OPOS=64603862
chr11	64812111	64812111	A	G	0.486301	71	146	1	exonic	SAC3D1	.	nonsynonymous SNV	SAC3D1:NM_013299:exon2:c.A989G:p.E330G	.	.	.	.	.	.	.	.	0.55	T	0	B	0.425	N	1	N	1.28	T	303.491	snp	FAO=72	FDP=147	FR=.	FRO=75	FSAF=27	FSAR=45	FSRF=29	FSRR=46	FWDB=0.00476178	FXX=0	LEN=1	MLLD=265.994	OALT=G	OID=.	OMAPALT=G	OPOS=64812111
chr11	66099951	66099951	C	T	0.477419	74	155	2	exonic	RIN1	.	synonymous SNV	RIN1:NM_004292:exon10:c.G2148A:p.E716E	.	.	.	.	.	.	.	.	.	.	.	.	.	.	.	.	.	.	302.031	snp	FAO=74	FDP=155	FR=.	FRO=81	FSAF=45	FSAR=29	FSRF=49	FSRR=32	FWDB=0.0208157	FXX=0	LEN=1	MLLD=60.4118	OALT=T	OID=.	OMAPALT=T	OPOS=66099951
chr11	66468469	66468469	A	G	0.5	9	18	1	exonic	SPTBN2	.	nonsynonymous SNV	SPTBN2:NM_006946:exon16:c.T3101C:p.V1034A	rs506028	CLINSIG=probable-non-pathogenic;CLNDBN=not_specified;CLNREVSTAT=no_assertion_criteria_provided;CLNACC=RCV000118411.2;CLNDSDB=MedGen;CLNDSDBID=CN169374	.	0.0924	.	0.33	.	.	0.55	T	0	B	0.75	N	1	P	0.87	T	45.9835	snp	FAO=9	FDP=18	FR=.	FRO=9	FSAF=5	FSAR=4	FSRF=1	FSRR=8	FWDB=0.0220807	FXX=0	LEN=1	MLLD=53.9064	OALT=G	OID=.	OMAPALT=G	OPOS=66468469
chr11	66478376	66478376	C	T	0.516588	109	211	3	intronic	SPTBN2	.	.	.	.	.	.	.	.	.	.	.	.	.	.	.	.	.	.	.	.	.	484.842	snp	FAO=109	FDP=211	FR=.	FRO=102	FSAF=58	FSAR=51	FSRF=45	FSRR=57	FWDB=-0.0201319	FXX=0	LEN=1	MLLD=222.466	OALT=T	OID=.	OMAPALT=T	OPOS=66478376
chr11	66626129	66626129	T	A	0.458333	44	96	1	exonic	LRFN4	.	nonsynonymous SNV	LRFN4:NM_024036:exon1:c.T914A:p.L305Q	.	.	.	.	.	.	.	.	0.55	T	0.983	D	0.001	D	1	D	-0.17	T	175.856	snp	FAO=44	FDP=96	FR=.	FRO=52	FSAF=17	FSAR=27	FSRF=22	FSRR=30	FWDB=-0.00471536	FXX=0.0103082	LEN=1	MLLD=103.496	OALT=A	OID=.	OMAPALT=A	OPOS=66626129
chr11	66812140	66812140	T	G	0.506494	39	77	2	exonic	SYT12	.	nonsynonymous SNV	SYT12:NM_001177880:exon6:c.T914G:p.V305G,SYT12:NM_177963:exon6:c.T914G:p.V305G	.	.	.	.	.	.	.	.	0	D	0.995	D	0	D	1	D	-0.55	T	175.276	snp	FAO=39	FDP=77	FR=.	FRO=38	FSAF=17	FSAR=22	FSRF=22	FSRR=16	FWDB=0.0483215	FXX=0	LEN=1	MLLD=57.1549	OALT=G	OID=.	OMAPALT=G	OPOS=66812140
chr11	67067233	67067233	-	T	0.443299	43	97	1	intronic	ANKRD13D	.	.	.	.	.	.	.	.	.	.	.	.	.	.	.	.	.	.	.	.	.	55.4912	ins	FAO=46	FDP=97	FR=.	FRO=51	FSAF=19	FSAR=27	FSRF=34	FSRR=17	FWDB=0.0658804	FXX=0	LEN=1	MLLD=26.1348	OALT=T	OID=.	OMAPALT=GT	OPOS=67067234
chr11	67226035	67226035	G	C	0.479592	47	98	2	intronic	CABP4	.	.	.	.	.	.	.	.	.	.	.	.	.	.	.	.	.	.	.	.	.	197.49	snp	FAO=47	FDP=98	FR=.	FRO=51	FSAF=21	FSAR=26	FSRF=19	FSRR=32	FWDB=-0.00728217	FXX=0	LEN=1	MLLD=57.9095	OALT=C	OID=.	OMAPALT=C	OPOS=67226035
chr11	68133035	68133035	T	C	0.6	3	5	1	intronic	LRP5	.	.	.	rs314776	.	.	0.4082	.	0.75	.	.	.	.	.	.	.	.	.	.	.	.	16.4561	snp	FAO=3	FDP=5	FR=.	FRO=2	FSAF=2	FSAR=1	FSRF=0	FSRR=2	FWDB=0.00323852	FXX=0	LEN=1	MLLD=254.543	OALT=C	OID=.	OMAPALT=C	OPOS=68133035
chr11	69957939	69957939	-	A	0.189655	22	116	0	intronic	ANO1	.	.	.	.	.	.	.	.	.	.	.	.	.	.	.	.	.	.	.	.	.	627.45	ins	FAO=113	FDP=113	FR=.	FRO=0	FSAF=52	FSAR=61	FSRF=0	FSRR=0	FWDB=0.145239	FXX=0.0258598	LEN=1	MLLD=183.297	OALT=A	OID=.	OMAPALT=CA	OPOS=69957940
chr11	72289528	72289528	C	T	0.538117	120	223	3	exonic	PDE2A	.	nonsynonymous SNV	PDE2A:NM_001143839:exon28:c.G2479A:p.G827R,PDE2A:NM_001243784:exon29:c.G2437A:p.G813R,PDE2A:NM_002599:exon29:c.G2500A:p.G834R,PDE2A:NM_001146209:exon30:c.G2473A:p.G825R	.	.	ID=COSM3710424,COSM3710426,COSM3710425;OCCURENCE=1(upper_aerodigestive_tract)	.	.	.	.	.	0	D	1	D	0	D	1	D	-2.18	D	555.162	snp	FAO=120	FDP=223	FR=.	FRO=103	FSAF=50	FSAR=70	FSRF=59	FSRR=44	FWDB=0.0452667	FXX=0	LEN=1	MLLD=162.089	OALT=T	OID=.	OMAPALT=T	OPOS=72289528
chr11	72408267	72408267	G	C	0.333333	6	18	4	intronic	ARAP1	.	.	.	.	.	.	.	.	.	.	.	.	.	.	.	.	.	.	.	.	.	21.0259	snp	FAO=6	FDP=19	FR=.	FRO=13	FSAF=6	FSAR=0	FSRF=7	FSRR=6	FWDB=0.113962	FXX=0	LEN=1	MLLD=33.512	OALT=C	OID=.	OMAPALT=C	OPOS=72408267
chr11	92257829	92257829	C	A	0.536765	73	136	1	exonic	FAT3	.	synonymous SNV	FAT3:NM_001008781:exon2:c.C3322A:p.R1108R	.	.	.	.	.	.	.	.	.	.	.	.	.	.	.	.	.	.	340.684	snp	FAO=73	FDP=136	FR=.	FRO=63	FSAF=39	FSAR=34	FSRF=39	FSRR=24	FWDB=-0.00147561	FXX=0	LEN=1	MLLD=153.198	OALT=A	OID=.	OMAPALT=A	OPOS=92257829
chr11	93480717	93480717	-	TATCTTACT	0.72	36	50	0	intronic	C11orf54	.	.	.	rs5793654	.	.	.	.	0.73	.	.	.	.	.	.	.	.	.	.	.	.	50	ins	.	.	FR=.	.	.	.	.	.	.	.	LEN=9	.	OALT=TATCTTACT	OID=.	OMAPALT=ATATCTTACT	OPOS=93480718
chr11	100998241	100998241	G	A	0.9	9	10	3	exonic	PGR	.	nonsynonymous SNV	PGR:NM_000926:exon1:c.C1561T:p.P521S,PGR:NM_001202474:exon1:c.C1069T:p.P357S,PGR:NM_001271161:exon1:c.C1069T:p.P357S	.	.	.	.	.	.	.	.	0.13	T	0.948	P	0.599	N	1	N	3.22	T	79.8582	snp	FAO=9	FDP=10	FR=.	FRO=1	FSAF=7	FSAR=2	FSRF=0	FSRR=1	FWDB=0.00669529	FXX=0	LEN=1	MLLD=167.135	OALT=A	OID=.	OMAPALT=A	OPOS=100998241
chr11	102706949	102706949	A	-	0.64	16	25	4	exonic	MMP3	.	frameshift deletion	MMP3:NM_002422:exon10:c.1342delT:p.Y448fs	.	.	.	.	.	.	.	.	.	.	.	.	.	.	.	.	.	.	47.166	del	FAO=18	FDP=25	FR=.	FRO=7	FSAF=1	FSAR=17	FSRF=5	FSRR=2	FWDB=0.133747	FXX=0	LEN=1	MLLD=13.0084	OALT=-	OID=.	OMAPALT=T	OPOS=102706949
chr11	112071563	112071563	-	TT	0.192308	10	52	6	intronic	BCO2	.	.	.	.	.	.	.	.	.	.	.	.	.	.	.	.	.	.	.	.	.	116.259	ins	FAO=39	FDP=39	FR=.	FRO=0	FSAF=7	FSAR=32	FSRF=0	FSRR=0	FWDB=0.0908897	FXX=0	LEN=2	MLLD=9.56923	OALT=TT	OID=.	OMAPALT=ATT	OPOS=112071564
chr11	112123044	112123044	T	A	0.37037	10	27	2	intronic	PLET1	.	.	.	.	.	.	.	.	.	.	.	.	.	.	.	.	.	.	.	.	.	36.5441	snp	FAO=10	FDP=28	FR=.	FRO=18	FSAF=7	FSAR=3	FSRF=10	FSRR=8	FWDB=-1.68102e-05	FXX=0	LEN=1	MLLD=294.592	OALT=A	OID=.	OMAPALT=A	OPOS=112123044
chr11	113848700	113848700	C	A	0.441176	90	204	2	intronic	HTR3A	.	.	.	.	.	.	.	.	.	.	.	.	.	.	.	.	.	.	.	.	.	334.324	snp	FAO=90	FDP=203	FR=.	FRO=113	FSAF=41	FSAR=49	FSRF=56	FSRR=57	FWDB=-0.0122965	FXX=0.00490172	LEN=1	MLLD=75.9463	OALT=A	OID=.	OMAPALT=A	OPOS=113848700
chr11	117984151	117984151	G	T	0.429907	46	107	2	splicing	TMPRSS4	NM_001083947:exon9:c.895+1G>T,NM_019894:exon9:c.910+1G>T,NM_001173552:exon8:c.790+1G>T,NM_001173551:exon9:c.904+1G>T,NM_001290096:exon9:c.469+1G>T,NM_001290094:exon9:c.835+1G>T	.	.	.	.	.	.	.	.	.	.	.	.	.	.	.	.	1	D	.	.	174.089	snp	FAO=47	FDP=107	FR=.	FRO=60	FSAF=14	FSAR=33	FSRF=17	FSRR=43	FWDB=-0.0543961	FXX=0	LEN=1	MLLD=55.094	OALT=T	OID=.	OMAPALT=T	OPOS=117984151
chr11	119031841	119031841	-	C	0.948718	37	39	3	UTR3	ABCG4	NM_022169:c.*25_*26insC,NM_001142505:c.*25_*26insC	.	.	rs11383101	.	.	0.9996	.	1	.	.	.	.	.	.	.	.	.	.	.	.	206.411	ins	FAO=39	FDP=39	FR=.	FRO=0	FSAF=18	FSAR=21	FSRF=0	FSRR=0	FWDB=0.16761	FXX=0	LEN=1	MLLD=17.8745	OALT=C	OID=.	OMAPALT=GC	OPOS=119031842
chr11	120300432	120300432	A	T	0.365385	19	52	2	exonic	ARHGEF12	.	nonsynonymous SNV	ARHGEF12:NM_001198665:exon9:c.A618T:p.E206D,ARHGEF12:NM_001301084:exon10:c.A366T:p.E122D,ARHGEF12:NM_015313:exon10:c.A675T:p.E225D	.	.	.	.	.	.	.	.	0.05	D	0.985	D	0	D	0.999	D	0.86	T	63.7624	snp	FAO=19	FDP=52	FR=.	FRO=33	FSAF=13	FSAR=6	FSRF=13	FSRR=20	FWDB=0.00477425	FXX=0	LEN=1	MLLD=160.931	OALT=T	OID=.	OMAPALT=T	OPOS=120300432
chr11	120831685	120831685	C	T	0.401316	61	152	1	exonic	GRIK4	.	nonsynonymous SNV	GRIK4:NM_001282470:exon16:c.C1942T:p.R648C,GRIK4:NM_001282473:exon17:c.C1942T:p.R648C,GRIK4:NM_014619:exon17:c.C1942T:p.R648C	.	.	.	.	.	.	.	.	0	D	1	D	0	D	1	D	0.34	T	204.397	snp	FAO=61	FDP=152	FR=.	FRO=91	FSAF=36	FSAR=25	FSRF=54	FSRR=37	FWDB=-0.00215028	FXX=0	LEN=1	MLLD=160.372	OALT=T	OID=.	OMAPALT=T	OPOS=120831685
chr11	121178149	121178149	G	C	0.431034	25	58	1	exonic	SC5D	.	nonsynonymous SNV	SC5D:NM_001024956:exon5:c.G828C:p.K276N,SC5D:NM_006918:exon5:c.G828C:p.K276N	.	.	.	.	.	.	.	.	0.14	T	0.002	B	0.272	N	0.674	N	-1.72	D	97.4383	snp	FAO=25	FDP=58	FR=.	FRO=33	FSAF=11	FSAR=14	FSRF=12	FSRR=21	FWDB=-0.0160474	FXX=0	LEN=1	MLLD=337.486	OALT=C	OID=.	OMAPALT=C	OPOS=121178149
chr11	123464896	123464896	G	A	0.506329	40	79	4	intronic	GRAMD1B	.	.	.	.	.	.	.	.	.	.	.	.	.	.	.	.	.	.	.	.	.	180.861	snp	FAO=40	FDP=79	FR=.	FRO=39	FSAF=17	FSAR=23	FSRF=15	FSRR=24	FWDB=-0.00214505	FXX=0	LEN=1	MLLD=311.935	OALT=A	OID=.	OMAPALT=A	OPOS=123464896
chr11	123909342	123909342	G	A	0.3125	10	32	2	exonic	OR10G7	.	synonymous SNV	OR10G7:NM_001004463:exon1:c.C367T:p.L123L	rs470242	.	.	0.2879	.	0.38	.	.	.	.	.	.	.	.	.	.	.	.	32.0295	snp	FAO=10	FDP=32	FR=.	FRO=22	FSAF=5	FSAR=5	FSRF=10	FSRR=12	FWDB=0.0751981	FXX=0	LEN=1	MLLD=57.1575	OALT=A	OID=.	OMAPALT=A	OPOS=123909342
chr11	125324011	125324011	G	A	0.543353	94	173	3	intronic	FEZ1	.	.	.	.	.	.	.	.	.	.	.	.	.	.	.	.	.	.	.	.	.	434.878	snp	FAO=93	FDP=172	FR=.	FRO=79	FSAF=61	FSAR=32	FSRF=43	FSRR=36	FWDB=-0.00531243	FXX=0.00578001	LEN=1	MLLD=257.964	OALT=A	OID=.	OMAPALT=A	OPOS=125324011
chr11	125452300	125452300	-	C	0.878788	87	99	3	exonic	EI24	.	unknown	UNKNOWN	rs397812741	.	.	0.9982	.	1	.	.	.	.	.	.	.	.	.	.	.	.	539.951	ins	FAO=97	FDP=97	FR=.	FRO=0	FSAF=43	FSAR=54	FSRF=0	FSRR=0	FWDB=-0.0264639	FXX=0	LEN=1	MLLD=19.1519	OALT=C	OID=.	OMAPALT=AC	OPOS=125452301
chr11	128805407	128805407	-	TGTTTGTT	0.281553	29	103	1	UTR3	TP53AIP1	NM_001195194:c.*78_*79insAACAAACA,NM_001251964:c.*1979_*1980insAACAAACA,NM_022112:c.*78_*79insAACAAACA	.	.	rs142876707	.	.	.	.	0.16	.	.	.	.	.	.	.	.	.	.	.	.	20.0275	ins	FAO=37	FDP=103	FR=.	FRO=66	FSAF=31	FSAR=6	FSRF=39	FSRR=27	FWDB=0.00202294	FXX=0	LEN=8	MLLD=298.001	OALT=TGTTTGTT	OID=.	OMAPALT=CTGTTTGTT	OPOS=128805408
chr11	132184446	132184446	A	T	0.472973	70	148	1	exonic	NTM	.	nonsynonymous SNV	NTM:NM_001144058:exon6:c.A783T:p.R261S,NTM:NM_001144059:exon6:c.A783T:p.R261S,NTM:NM_016522:exon6:c.A783T:p.R261S,NTM:NM_001048209:exon7:c.A783T:p.R261S	.	.	.	.	.	.	.	.	.	.	0.966	D	0	D	1	D	-0.19	T	284.262	snp	FAO=70	FDP=148	FR=.	FRO=78	FSAF=36	FSAR=34	FSRF=40	FSRR=38	FWDB=-0.0260912	FXX=0	LEN=1	MLLD=74.4566	OALT=T	OID=.	OMAPALT=T	OPOS=132184446
chr11	134054705	134054705	T	C	0.538462	7	13	1	intronic	NCAPD3	.	.	.	rs3222817	.	.	.	.	0.042	.	.	.	.	.	.	.	.	.	.	.	.	40.6676	snp	FAO=7	FDP=13	FR=.	FRO=6	FSAF=2	FSAR=5	FSRF=1	FSRR=5	FWDB=0.0732495	FXX=0	LEN=1	MLLD=55.3089	OALT=C	OID=.	OMAPALT=C	OPOS=134054705
chr11	134251820	134251820	G	C	0.5875	47	80	1	UTR3	B3GAT1	NM_054025:c.*12C>G,NM_018644:c.*12C>G	.	.	.	.	.	.	.	0.0001	.	.	.	.	.	.	.	.	.	.	.	.	248.769	snp	FAO=47	FDP=80	FR=.	FRO=33	FSAF=28	FSAR=19	FSRF=11	FSRR=22	FWDB=-0.0147149	FXX=0	LEN=1	MLLD=169.914	OALT=C	OID=.	OMAPALT=C	OPOS=134251820
chr12	266592	266592	T	A	0.413793	12	29	2	intronic	IQSEC3	.	.	.	.	.	.	.	.	.	.	.	.	.	.	.	.	.	.	.	.	.	49.5901	snp	FAO=12	FDP=29	FR=.	FRO=17	FSAF=8	FSAR=4	FSRF=15	FSRR=2	FWDB=0.0087252	FXX=0	LEN=1	MLLD=234.397	OALT=A	OID=.	OMAPALT=A	OPOS=266592
chr12	402276	402276	T	C	0.257143	9	35	3	exonic	KDM5A	.	synonymous SNV	KDM5A:NM_001042603:exon27:c.A4515G:p.K1505K	.	.	.	.	.	.	.	.	.	.	.	.	.	.	.	.	.	.	23.1724	snp	FAO=9	FDP=35	FR=.	FRO=26	FSAF=3	FSAR=6	FSRF=9	FSRR=17	FWDB=-0.00674414	FXX=0	LEN=1	MLLD=113.896	OALT=C	OID=.	OMAPALT=C	OPOS=402276
chr12	662838	662838	T	C	0.176471	3	17	1	exonic	B4GALNT3	.	synonymous SNV	B4GALNT3:NM_173593:exon14:c.T1749C:p.P583P	rs1056008	.	.	0.2638	.	0.38	.	.	.	.	.	.	.	.	.	.	.	.	17.0641	snp	FAO=5	FDP=19	FR=.	FRO=14	FSAF=2	FSAR=3	FSRF=8	FSRR=6	FWDB=-0.0310724	FXX=0	LEN=1	MLLD=334.891	OALT=C	OID=.	OMAPALT=C	OPOS=662838
chr12	667016	667016	C	T	0.163551	35	214	2	intronic	B4GALNT3	.	.	.	.	.	.	.	.	.	.	.	.	.	.	.	.	.	.	.	.	.	22.6398	snp	FAO=35	FDP=214	FR=.	FRO=179	FSAF=17	FSAR=18	FSRF=105	FSRR=74	FWDB=0.00993775	FXX=0	LEN=1	MLLD=69.8726	OALT=T	OID=.	OMAPALT=T	OPOS=667016
chr12	1950011	1950011	-	C	0.315152	104	330	0	intronic	CACNA2D4	.	.	.	.	.	.	0.8762	.	1	.	.	.	.	.	.	.	.	.	.	.	.	25.8096	ins	FAO=106	FDP=328	FR=.	FRO=222	FSAF=49	FSAR=57	FSRF=121	FSRR=101	FWDB=-0.00678878	FXX=0.00606042	LEN=1	MLLD=175.849	OALT=C	OID=.	OMAPALT=AC	OPOS=1950012
chr12	2795414	2795414	C	T	0.247619	26	105	3	exonic	CACNA1C	.	synonymous SNV	CACNA1C:NM_001129837:exon44:c.C5787T:p.P1929P,CACNA1C:NM_001129838:exon44:c.C5787T:p.P1929P,CACNA1C:NM_001129839:exon44:c.C5781T:p.P1927P,CACNA1C:NM_001129846:exon44:c.C5730T:p.P1910P,CACNA1C:NM_000719:exon45:c.C5763T:p.P1921P,CACNA1C:NM_001129829:exon45:c.C5886T:p.P1962P,CACNA1C:NM_001129833:exon45:c.C5820T:p.P1940P,CACNA1C:NM_001129834:exon45:c.C5820T:p.P1940P,CACNA1C:NM_001129835:exon45:c.C582…	.	.	.	.	.	.	.	.	.	.	.	.	.	.	.	.	.	.	46.9387	snp	FAO=26	FDP=105	FR=.	FRO=79	FSAF=14	FSAR=12	FSRF=35	FSRR=44	FWDB=-0.0257971	FXX=0	LEN=1	MLLD=53.5216	OALT=T	OID=.	OMAPALT=T	OPOS=2795414
chr12	4488384	4488386	CAA	-	#VALUE!	36;78	124	1;1	intronic	FGF23	.	.	.	.	.	.	.	.	.	.	.	.	.	.	.	.	.	.	.	.	.	643.105	del;del	FAO=110,0	FDP=110	FR=.,.	FRO=0	FSAF=43,0	FSAR=67,0	FSRF=0	FSRR=0	FWDB=0.0314022,-0.00674878	FXX=0.105682	LEN=3,2	MLLD=177.591,158.746	OALT=-,-	OID=.,.	OMAPALT=A,AA	OPOS=4488384,4488384
chr12	5020456	5020456	G	-	#VALUE!	17;11	87	7;7	UTR5	KCNA1	NM_000217:c.-89del-	.	.	.	.	.	.	.	.	.	.	.	.	.	.	.	.	.	.	.	.	42.4167	del;snp	FAO=18,10	FDP=85	FR=.,.	FRO=57	FSAF=7,9	FSAR=11,1	FSRF=33	FSRR=24	FWDB=0.0911922,0.0882942	FXX=0.0229859	LEN=1,1	MLLD=9.00767,21.673	OALT=-,C	OID=.,.	OMAPALT=TGGGGGG,TGGGGGGC	OPOS=5020450,5020456
chr12	6031857	6031857	G	C	0.288591	86	298	4	exonic	ANO2	.	nonsynonymous SNV	ANO2:NM_001278596:exon2:c.C136G:p.P46A,ANO2:NM_001278597:exon2:c.C124G:p.P42A	.	.	.	.	.	.	.	.	0.27	T	0.143	B	0.102	N	1	N	-0.49	T	173.456	snp	FAO=86	FDP=298	FR=.	FRO=212	FSAF=29	FSAR=57	FSRF=121	FSRR=91	FWDB=-0.00237276	FXX=0	LEN=1	MLLD=304.701	OALT=C	OID=.	OMAPALT=C	OPOS=6031857
chr12	6660109	6660109	C	T	0.300353	85	283	2	exonic	IFFO1	.	nonsynonymous SNV	IFFO1:NM_001039670:exon2:c.G832A:p.E278K,IFFO1:NM_001193457:exon2:c.G832A:p.E278K,IFFO1:NM_080730:exon2:c.G832A:p.E278K	.	.	.	.	.	.	.	.	1	T	0.996	D	0	D	1	D	-2.27	D	183.566	snp	FAO=85	FDP=283	FR=.	FRO=198	FSAF=52	FSAR=33	FSRF=91	FSRR=107	FWDB=0.0236747	FXX=0	LEN=1	MLLD=69.3569	OALT=T	OID=.	OMAPALT=T	OPOS=6660109
chr12	7470772	7470772	C	A	0.352113	25	71	2	exonic	ACSM4	.	nonsynonymous SNV	ACSM4:NM_001080454:exon5:c.C915A:p.F305L	.	.	.	.	.	.	.	.	0.37	T	0	B	0.171	N	0.971	D	1.4	T	77.1461	snp	FAO=25	FDP=71	FR=.	FRO=46	FSAF=15	FSAR=10	FSRF=23	FSRR=23	FWDB=0.00117774	FXX=0	LEN=1	MLLD=331.186	OALT=A	OID=.	OMAPALT=A	OPOS=7470772
chr12	7475915	7475915	G	T	0.289116	85	294	2	intronic	ACSM4	.	.	.	.	.	.	.	.	.	.	.	.	.	.	.	.	.	.	.	.	.	172.61	snp	FAO=85	FDP=294	FR=.	FRO=209	FSAF=51	FSAR=34	FSRF=123	FSRR=86	FWDB=0.00458885	FXX=0	LEN=1	MLLD=52.5698	OALT=T	OID=.	OMAPALT=T	OPOS=7475915
chr12	7967135	7967135	T	A	0.243902	10	41	1	intronic	SLC2A14	.	.	.	rs11055945	.	.	0.2452	.	0.5	.	.	.	.	.	.	.	.	.	.	.	.	23.1454	snp	FAO=10	FDP=41	FR=.	FRO=31	FSAF=6	FSAR=4	FSRF=15	FSRR=16	FWDB=-0.0338517	FXX=0	LEN=1	MLLD=66.3324	OALT=A	OID=.	OMAPALT=A	OPOS=7967135
chr12	8692478	8692478	T	A	0.183333	22	120	1	exonic	CLEC4E	.	nonsynonymous SNV	CLEC4E:NM_014358:exon2:c.A103T:p.S35C	.	.	.	.	.	.	.	.	0	D	0.999	D	0.017	N	0.559	N	4.03	T	22.7379	snp	FAO=22	FDP=120	FR=.	FRO=98	FSAF=11	FSAR=11	FSRF=58	FSRR=40	FWDB=-0.0300554	FXX=0	LEN=1	MLLD=81.2153	OALT=A	OID=.	OMAPALT=A	OPOS=8692478
chr12	8693419	8693419	T	C	0.2	10	50	3	UTR5	CLEC4E	NM_014358:c.-26A>G	.	.	rs367555191	.	.	.	.	.	.	.	.	.	.	.	.	.	.	.	.	.	16.9317	snp	FAO=10	FDP=50	FR=.	FRO=40	FSAF=1	FSAR=9	FSRF=21	FSRR=19	FWDB=-0.0113589	FXX=0	LEN=1	MLLD=175.669	OALT=C	OID=.	OMAPALT=C	OPOS=8693419
chr12	9020432	9020432	C	T	0.324675	25	77	3	intronic	A2ML1	.	.	.	.	.	.	.	.	.	.	.	.	.	.	.	.	.	.	.	.	.	68.6601	snp	FAO=25	FDP=77	FR=.	FRO=52	FSAF=14	FSAR=11	FSRF=22	FSRR=30	FWDB=-0.00709782	FXX=0	LEN=1	MLLD=256.239	OALT=T	OID=.	OMAPALT=T	OPOS=9020432
chr12	9241840	9241840	C	T	0.271111	61	225	2	exonic	A2M	.	nonsynonymous SNV	A2M:NM_000014:exon22:c.G2726A:p.G909E	.	.	.	.	.	.	.	.	0	D	1	D	0	D	1	D	2.23	T	113.706	snp	FAO=61	FDP=225	FR=.	FRO=164	FSAF=33	FSAR=28	FSRF=83	FSRR=81	FWDB=-0.0482203	FXX=0	LEN=1	MLLD=65.9903	OALT=T	OID=.	OMAPALT=T	OPOS=9241840
chr12	9251991	9251991	A	C	0.465753	34	73	2	exonic	A2M	.	nonsynonymous SNV	A2M:NM_000014:exon14:c.T1687G:p.C563G	.	.	.	.	.	.	.	.	0	D	0.976	D	0	D	1	D	-0.17	T	136.729	snp	FAO=34	FDP=74	FR=.	FRO=40	FSAF=15	FSAR=19	FSRF=23	FSRR=17	FWDB=0.00573806	FXX=0	LEN=1	MLLD=54.7886	OALT=C	OID=.	OMAPALT=C	OPOS=9251991
chr12	9333697	9333697	G	A	0.353135	107	303	5	exonic	PZP	.	nonsynonymous SNV	PZP:NM_002864:exon15:c.C1721T:p.P574L	.	.	.	.	.	.	.	.	1	T	0	B	0.2	N	1	N	0.1	T	292.384	snp	FAO=107	FDP=303	FR=.	FRO=196	FSAF=62	FSAR=45	FSRF=91	FSRR=105	FWDB=0.00152359	FXX=0	LEN=1	MLLD=280.929	OALT=A	OID=.	OMAPALT=A	OPOS=9333697
chr12	10137541	10137541	T	A	0.479452	35	73	1	exonic	CLEC12A	.	stopgain	CLEC12A:NM_201623:exon5:c.T615A:p.Y205X,CLEC12A:NM_138337:exon6:c.T714A:p.Y238X,CLEC12A:NM_001207010:exon7:c.T744A:p.Y248X	.	.	.	.	.	.	.	.	0.09	T	.	.	.	.	1	D	.	.	149.071	snp	FAO=35	FDP=73	FR=.	FRO=38	FSAF=22	FSAR=13	FSRF=30	FSRR=8	FWDB=-0.00119458	FXX=0	LEN=1	MLLD=107.224	OALT=A	OID=.	OMAPALT=A	OPOS=10137541
chr12	10312914	10312914	G	A	0.428571	3	7	1	intronic	OLR1	.	.	.	rs3816844	.	.	0.4767	.	0.57	.	.	.	.	.	.	.	.	.	.	.	.	15.7814	snp	FAO=3	FDP=7	FR=.	FRO=4	FSAF=3	FSAR=0	FSRF=1	FSRR=3	FWDB=0.0629796	FXX=0	LEN=1	MLLD=89.4745	OALT=A	OID=.	OMAPALT=A	OPOS=10312914
chr12	10313075	10313075	T	C	0.428571	3	7	1	intronic	OLR1	.	.	.	rs3736235	.	.	0.477	.	0.54	.	.	.	.	.	.	.	.	.	.	.	.	15.7814	snp	FAO=3	FDP=7	FR=.	FRO=4	FSAF=3	FSAR=0	FSRF=2	FSRR=2	FWDB=0.0184222	FXX=0	LEN=1	MLLD=266.472	OALT=C	OID=.	OMAPALT=C	OPOS=10313075
chr12	10603669	10603669	-	C	0.162963	44	270	0	exonic	KLRC1	.	frameshift insertion	KLRC1:NM_002259:exon2:c.86_87insG:p.N29fs,KLRC1:NM_007328:exon2:c.86_87insG:p.N29fs,KLRC1:NM_001304448:exon3:c.86_87insG:p.N29fs,KLRC1:NM_213657:exon3:c.86_87insG:p.N29fs,KLRC1:NM_213658:exon3:c.86_87insG:p.N29fs	.	.	.	.	.	.	.	.	.	.	.	.	.	.	.	.	.	.	1542.17	ins	FAO=268	FDP=268	FR=.	FRO=0	FSAF=162	FSAR=106	FSRF=0	FSRR=0	FWDB=0.0869114	FXX=0.00740713	LEN=1	MLLD=132.355	OALT=C	OID=.	OMAPALT=GC	OPOS=10603670
chr12	11461470	11461470	A	G	1	5	5	1	exonic	PRB4	.	synonymous SNV	PRB4:NM_002723:exon3:c.T447C:p.G149G	rs1052807	.	.	0.8283	.	0.86	.	.	.	.	.	.	.	.	.	.	.	.	42.3902	snp	FAO=5	FDP=5	FR=.	FRO=0	FSAF=4	FSAR=1	FSRF=0	FSRR=0	FWDB=0.0182451	FXX=0.166389	LEN=1	MLLD=114.937	OALT=G	OID=.	OMAPALT=G	OPOS=11461470
chr12	14940128	14940128	C	G	0.297539	133	447	1	exonic	WBP11	.	nonsynonymous SNV	WBP11:NM_016312:exon12:c.G1797C:p.K599N	.	.	.	.	.	.	.	.	0.13	T	0.456	P	0	D	0.906	D	-3.66	D	215.982	snp	FAO=113	FDP=400	FR=.	FRO=287	FSAF=64	FSAR=49	FSRF=118	FSRR=169	FWDB=-0.00439188	FXX=0	LEN=1	MLLD=82.2588	OALT=G	OID=.	OMAPALT=G	OPOS=14940128
chr12	14976118	14976118	G	A	0.365031	119	326	2	exonic	C12orf60	.	synonymous SNV	C12orf60:NM_175874:exon2:c.G249A:p.K83K	.	.	.	.	.	.	.	.	.	.	.	.	.	.	.	.	.	.	401.782	snp	FAO=133	FDP=341	FR=.	FRO=208	FSAF=73	FSAR=60	FSRF=100	FSRR=108	FWDB=0.0934007	FXX=0	LEN=1	MLLD=49.8646	OALT=A	OID=.	OMAPALT=A	OPOS=14976118
chr12	14976418	14976419	TA	-	0.338936	121	357	1	exonic	C12orf60	.	frameshift deletion	C12orf60:NM_175874:exon2:c.549_550del:p.T183fs	rs10556010	.	.	0.1544	.	0.32	.	.	.	.	.	.	.	.	.	.	.	.	41.9525	del	FAO=123	FDP=355	FR=.	FRO=232	FSAF=56	FSAR=67	FSRF=114	FSRR=118	FWDB=0.00614405	FXX=0.00560208	LEN=2	MLLD=257.915	OALT=-	OID=.	OMAPALT=C	OPOS=14976418
chr12	19626314	19626314	T	A	0.533333	8	15	3	intronic	AEBP2	.	.	.	rs10631218	.	.	.	.	0.57	.	.	.	.	.	.	.	.	.	.	.	.	43.1915	snp	FAO=8	FDP=15	FR=.	FRO=7	FSAF=2	FSAR=6	FSRF=6	FSRR=1	FWDB=-0.0329279	FXX=0	LEN=1	MLLD=66.4738	OALT=A	OID=.	OMAPALT=A	OPOS=19626314
chr12	19626318	19626318	T	A	0.533333	8	15	3	intronic	AEBP2	.	.	.	rs57423687	.	.	.	.	0.63	.	.	.	.	.	.	.	.	.	.	.	.	41.8261	snp	FAO=8	FDP=15	FR=.	FRO=7	FSAF=2	FSAR=6	FSRF=6	FSRR=1	FWDB=-0.0820583	FXX=0	LEN=1	MLLD=44.074	OALT=A	OID=.	OMAPALT=A	OPOS=19626318
chr12	19626322	19626322	T	A	0.5	7	14	3	intronic	AEBP2	.	.	.	rs11044583	.	.	.	.	0.61	.	.	.	.	.	.	.	.	.	.	.	.	37.1698	snp	FAO=7	FDP=14	FR=.	FRO=7	FSAF=1	FSAR=6	FSRF=6	FSRR=1	FWDB=-0.0977468	FXX=0	LEN=1	MLLD=56.1074	OALT=A	OID=.	OMAPALT=A	OPOS=19626322
chr12	26275811	26275811	G	A	0.202381	17	84	4	exonic	BHLHE41	.	nonsynonymous SNV	BHLHE41:NM_030762:exon5:c.C637T:p.P213S	.	.	.	.	.	.	.	.	0.3	T	0.141	B	0.136	U	0.984	N	0.53	T	23.7892	snp	FAO=17	FDP=84	FR=.	FRO=67	FSAF=17	FSAR=0	FSRF=60	FSRR=7	FWDB=-0.00557383	FXX=0	LEN=1	MLLD=320.756	OALT=A	OID=.	OMAPALT=A	OPOS=26275811
chr12	27067491	27067491	C	T	0.308901	118	382	3	exonic	ASUN	.	synonymous SNV	ASUN:NM_018164:exon12:c.G1269A:p.R423R	.	.	.	.	.	0	.	.	.	.	.	.	.	.	1	D	.	.	262.633	snp	FAO=116	FDP=371	FR=.	FRO=255	FSAF=62	FSAR=54	FSRF=116	FSRR=139	FWDB=0.00769042	FXX=0.0287951	LEN=1	MLLD=318.855	OALT=T	OID=.	OMAPALT=T	OPOS=27067491
chr12	28605370	28605370	-	CAGT	0.684211	26	38	0	intronic	CCDC91	.	.	.	rs144054230	.	.	0.3295	.	0.42	.	.	.	.	.	.	.	.	.	.	.	.	12	ins	.	.	FR=.	.	.	.	.	.	.	.	LEN=4	.	OALT=CAGT	OID=.	OMAPALT=GCAGT	OPOS=28605371
chr12	28702029	28702030	AG	TT	0.333333	91	273	1	exonic	CCDC91	.	nonframeshift substitution	CCDC91:NM_018318:exon12:c.1249_1250TT	.	.	.	.	.	.	.	.	.	.	.	.	.	.	.	.	.	.	316.01	mnp	FAO=109	FDP=289	FR=.	FRO=180	FSAF=54	FSAR=55	FSRF=70	FSRR=110	FWDB=0.0565211	FXX=0.00344816	LEN=2	MLLD=234.199	OALT=TT	OID=.	OMAPALT=TT	OPOS=28702029
chr12	30829847	30829847	T	A	0.287234	27	94	3	exonic	IPO8	.	nonsynonymous SNV	IPO8:NM_001190995:exon1:c.A7T:p.S3C	.	.	.	.	.	.	.	.	0.01	D	0.9	P	.	.	1	N	0.89	T	60.58	snp	FAO=27	FDP=95	FR=.	FRO=68	FSAF=14	FSAR=13	FSRF=35	FSRR=33	FWDB=-0.0156402	FXX=0	LEN=1	MLLD=185.722	OALT=A	OID=.	OMAPALT=A	OPOS=30829847
chr12	31247682	31247682	T	C	0.171617	52	303	2	intronic	DDX11	.	.	.	rs61917225	.	.	.	.	0.08	.	.	.	.	.	.	.	.	.	.	.	.	34.2876	snp	FAO=52	FDP=304	FR=.	FRO=252	FSAF=33	FSAR=19	FSRF=126	FSRR=126	FWDB=-0.00556424	FXX=0	LEN=1	MLLD=354.812	OALT=C	OID=.	OMAPALT=C	OPOS=31247682
chr12	40753107	40753107	A	T	0.196891	38	193	1	exonic	LRRK2	.	nonsynonymous SNV	LRRK2:NM_198578:exon47:c.A6889T:p.S2297C	.	.	.	.	.	.	.	.	0.01	D	0.981	D	0	D	1	D	-0.72	T	39.6649	snp	FAO=38	FDP=193	FR=.	FRO=155	FSAF=21	FSAR=17	FSRF=80	FSRR=75	FWDB=-0.0032116	FXX=0	LEN=1	MLLD=225.195	OALT=T	OID=.	OMAPALT=T	OPOS=40753107
chr12	42781301	42781301	T	A	0.375	3	8	2	exonic	PPHLN1	.	synonymous SNV	PPHLN1:NM_001143789:exon5:c.T390A:p.T130T,PPHLN1:NM_001143787:exon6:c.T447A:p.T149T,PPHLN1:NM_001143788:exon6:c.T555A:p.T185T,PPHLN1:NM_016488:exon7:c.T612A:p.T204T,PPHLN1:NM_201438:exon7:c.T468A:p.T156T,PPHLN1:NM_201439:exon7:c.T612A:p.T204T,PPHLN1:NM_201440:exon7:c.T468A:p.T156T,PPHLN1:NM_201515:exon8:c.T633A:p.T211T	.	.	.	.	.	.	.	.	.	.	.	.	.	.	.	.	.	.	15.5502	snp	FAO=3	FDP=8	FR=.	FRO=5	FSAF=0	FSAR=3	FSRF=4	FSRR=1	FWDB=-0.0514827	FXX=0	LEN=1	MLLD=240.463	OALT=A	OID=.	OMAPALT=A	OPOS=42781301
chr12	43886478	43886478	C	T	0.282051	22	78	2	intronic	ADAMTS20	.	.	.	.	.	.	.	.	.	.	.	.	.	.	.	.	.	.	.	.	.	50.5931	snp	FAO=22	FDP=78	FR=.	FRO=56	FSAF=8	FSAR=14	FSRF=24	FSRR=32	FWDB=-0.0928275	FXX=0	LEN=1	MLLD=63.2173	OALT=T	OID=.	OMAPALT=T	OPOS=43886478
chr12	45097439	45097439	T	A	0.292605	91	311	2	intronic	NELL2	.	.	.	.	.	.	.	.	.	.	.	.	.	.	.	.	.	.	.	.	.	188.517	snp	FAO=91	FDP=310	FR=.	FRO=219	FSAF=50	FSAR=41	FSRF=115	FSRR=104	FWDB=-0.00136121	FXX=0.00321533	LEN=1	MLLD=322.333	OALT=A	OID=.	OMAPALT=A	OPOS=45097439
chr12	48370243	48370243	C	A	0.315126	75	238	1	intronic	COL2A1	.	.	.	.	.	.	.	.	.	.	.	.	.	.	.	.	.	.	.	.	.	176.203	snp	FAO=75	FDP=238	FR=.	FRO=163	FSAF=36	FSAR=39	FSRF=72	FSRR=91	FWDB=-0.00585097	FXX=0	LEN=1	MLLD=289.241	OALT=A	OID=.	OMAPALT=A	OPOS=48370243
chr12	48370385	48370385	G	T	0.286996	64	223	1	intronic	COL2A1	.	.	.	.	.	.	.	.	.	.	.	.	.	.	.	.	.	.	.	.	.	131.085	snp	FAO=64	FDP=223	FR=.	FRO=159	FSAF=22	FSAR=42	FSRF=67	FSRR=92	FWDB=0.0253378	FXX=0	LEN=1	MLLD=124.079	OALT=T	OID=.	OMAPALT=T	OPOS=48370385
chr12	48919659	48919660	TG	CA	0.866667	13	15	1	exonic	OR8S1	.	nonframeshift substitution	OR8S1:NM_001005203:exon1:c.245_246CA	rs71439450	.	.	.	.	0.24	.	.	.	.	.	.	.	.	.	.	.	.	100.64	mnp	FAO=13	FDP=15	FR=.	FRO=2	FSAF=8	FSAR=5	FSRF=2	FSRR=0	FWDB=0.000398337	FXX=0	LEN=2	MLLD=215.212	OALT=CA	OID=.	OMAPALT=CA	OPOS=48919659
chr12	49427791	49427791	C	T	0.335227	118	352	6	intronic	KMT2D	.	.	.	.	.	.	.	.	.	.	.	.	.	.	.	.	.	.	.	.	.	297.596	snp	FAO=118	FDP=352	FR=.	FRO=234	FSAF=49	FSAR=69	FSRF=112	FSRR=122	FWDB=-0.00227574	FXX=0	LEN=1	MLLD=264.585	OALT=T	OID=.	OMAPALT=T	OPOS=49427791
chr12	50724475	50724475	T	A	0.35545	75	211	1	exonic	FAM186A	.	synonymous SNV	FAM186A:NM_001145475:exon7:c.A6915T:p.A2305A	.	.	.	.	.	.	.	.	.	.	.	.	.	.	.	.	.	.	209.127	snp	FAO=75	FDP=211	FR=.	FRO=136	FSAF=38	FSAR=37	FSRF=68	FSRR=68	FWDB=0.0253062	FXX=0	LEN=1	MLLD=77.7607	OALT=A	OID=.	OMAPALT=A	OPOS=50724475
chr12	52710826	52710826	G	A	0.205263	39	190	2	intronic	KRT83	.	.	.	.	.	.	.	.	.	.	.	.	.	.	.	.	.	.	.	.	.	62.3995	snp	FAO=51	FDP=205	FR=.	FRO=154	FSAF=12	FSAR=39	FSRF=52	FSRR=102	FWDB=0.0409429	FXX=0	LEN=1	MLLD=27.6851	OALT=A	OID=.	OMAPALT=A	OPOS=52710826
chr12	52788636	52788636	G	A	0.269231	14	52	4	UTR3	KRT82	NM_033033:c.*123C>T	.	.	.	.	.	.	.	.	.	.	.	.	.	.	.	.	.	.	.	.	29.2434	snp	FAO=14	FDP=57	FR=.	FRO=43	FSAF=6	FSAR=8	FSRF=31	FSRR=12	FWDB=-0.0534634	FXX=0	LEN=1	MLLD=39.0781	OALT=A	OID=.	OMAPALT=A	OPOS=52788636
chr12	53242309	53242309	G	C	0.331492	60	181	4	intronic	KRT78	.	.	.	.	.	.	.	.	.	.	.	.	.	.	.	.	.	.	.	.	.	155.234	snp	FAO=60	FDP=181	FR=.	FRO=121	FSAF=37	FSAR=23	FSRF=59	FSRR=62	FWDB=-0.0108038	FXX=0	LEN=1	MLLD=50.8543	OALT=C	OID=.	OMAPALT=C	OPOS=53242309
chr12	54394310	54394310	G	-	#VALUE!	62;30	123	5;5	exonic	HOXC9	.	frameshift deletion	HOXC9:NM_006897:exon1:c.338delG:p.G113fs	.	.	.	.	.	.	.	.	.	.	.	.	.	.	.	.	.	.	730.61	del;snp	FAO=88,30	FDP=119	FR=.,.	FRO=1	FSAF=17,29	FSAR=71,1	FSRF=0	FSRR=1	FWDB=0.364499,0.180541	FXX=0.0325177	LEN=1,1	MLLD=14.8328,20.3359	OALT=-,C	OID=.,.	OMAPALT=CGGGG,CGGGGC	OPOS=54394306,54394310
chr12	54394310	54394310	G	C	#VALUE!	62;30	123	5;5	exonic	HOXC9	.	nonsynonymous SNV	HOXC9:NM_006897:exon1:c.G338C:p.G113A	.	.	.	.	.	.	.	.	0.3	T	0.003	B	0	D	1	D	-3.21	D	730.61	del;snp	FAO=88,30	FDP=119	FR=.,.	FRO=1	FSAF=17,29	FSAR=71,1	FSRF=0	FSRR=1	FWDB=0.364499,0.180541	FXX=0.0325177	LEN=1,1	MLLD=14.8328,20.3359	OALT=-,C	OID=.,.	OMAPALT=CGGGG,CGGGGC	OPOS=54394306,54394310
chr12	56091400	56091400	A	T	0.382979	72	188	1	intronic	ITGA7	.	.	.	.	.	.	.	.	.	.	.	.	.	.	.	.	.	.	.	.	.	239.422	snp	FAO=76	FDP=190	FR=.	FRO=114	FSAF=37	FSAR=39	FSRF=66	FSRR=48	FWDB=0.00778012	FXX=0.0155432	LEN=1	MLLD=154.18	OALT=T	OID=.	OMAPALT=T	OPOS=56091400
chr12	56578806	56578806	C	A	0.344928	119	345	2	intronic	SMARCC2	.	.	.	.	.	.	.	.	.	.	.	.	.	.	.	.	.	.	.	.	.	317.911	snp	FAO=120	FDP=346	FR=.	FRO=226	FSAF=62	FSAR=58	FSRF=99	FSRR=127	FWDB=-0.0603318	FXX=0.00574696	LEN=1	MLLD=79.381	OALT=A	OID=.	OMAPALT=A	OPOS=56578806
chr12	56915782	56915782	G	A	1	6	6	1	UTR5	RBMS2	NM_002898:c.-26G>A	.	.	rs808929	.	.	0.9999	.	1	.	.	.	.	.	.	.	.	.	.	.	.	49.533	snp	FAO=6	FDP=6	FR=.	FRO=0	FSAF=0	FSAR=6	FSRF=0	FSRR=0	FWDB=0	FXX=0	LEN=1	MLLD=91.3373	OALT=A	OID=.	OMAPALT=A	OPOS=56915782
chr12	57696949	57696949	G	A	0.325581	28	86	3	intronic	R3HDM2	.	.	.	.	.	.	.	.	.	.	.	.	.	.	.	.	.	.	.	.	.	75.9551	snp	FAO=28	FDP=86	FR=.	FRO=58	FSAF=6	FSAR=22	FSRF=24	FSRR=34	FWDB=0.054566	FXX=0	LEN=1	MLLD=62.6653	OALT=A	OID=.	OMAPALT=A	OPOS=57696949
chr12	58004070	58004070	G	A	0.310345	9	29	1	exonic	ARHGEF25	.	nonsynonymous SNV	ARHGEF25:NM_001111270:exon1:c.G71A:p.R24H	rs113892147	.	.	0.0395	.	0.043	.	.	0.03	D	0.999	D	.	.	1	D	0.39	T	29.079	snp	FAO=9	FDP=29	FR=.	FRO=20	FSAF=5	FSAR=4	FSRF=18	FSRR=2	FWDB=-0.0111482	FXX=0	LEN=1	MLLD=64.2578	OALT=A	OID=.	OMAPALT=A	OPOS=58004070
chr12	58014154	58014154	C	A	0.313218	109	348	5	exonic	SLC26A10	.	nonsynonymous SNV	SLC26A10:NM_133489:exon1:c.C151A:p.P51T	.	.	.	.	.	.	.	.	0.01	D	0.996	D	.	.	0.976	D	-3.19	D	246.934	snp	FAO=109	FDP=349	FR=.	FRO=240	FSAF=69	FSAR=40	FSRF=110	FSRR=130	FWDB=0.00477308	FXX=0.0305547	LEN=1	MLLD=238.301	OALT=A	OID=.	OMAPALT=A	OPOS=58014154
chr12	64488804	64488805	TA	-	#VALUE!	18;11;10;11	57	6;6;6;6	intronic	SRGAP1	.	.	.	.	.	.	.	.	.	.	.	.	.	.	.	.	.	.	.	.	.	421.503	del;del;del;snp	FAO=0,55,0,0	FDP=57	FR=.,.,.,.	FRO=2	FSAF=0,46,0,0	FSAR=0,9,0,0	FSRF=0	FSRR=2	FWDB=-0.281368,-0.0158941,-0.5491,-0.572055	FXX=0.0172384	LEN=2,2,1,1	MLLD=8.90953,24.1245,13.0407,7.17965	OALT=-,-,-,A	OID=.,.,.,.	OMAPALT=ATTTTA,ATTTTT,ATTTTTA,ATTTTTAA	OPOS=64488799,64488804,64488799,64488804
chr12	65237266	65237266	G	T	0.310559	50	161	2	splicing	TBC1D30	NM_015279:exon8:c.1038+1G>T	.	.	.	.	.	.	.	.	.	.	.	.	.	.	.	.	1	D	.	.	119.114	snp	FAO=50	FDP=161	FR=.	FRO=111	FSAF=22	FSAR=28	FSRF=51	FSRR=60	FWDB=0.0222255	FXX=0	LEN=1	MLLD=56.8449	OALT=T	OID=.	OMAPALT=T	OPOS=65237266
chr12	67703851	67703851	G	T	0.353147	101	286	2	splicing	CAND1	NM_018448:exon12:c.3195+1G>T	.	.	.	.	.	.	.	.	.	.	.	.	.	.	.	.	1	D	.	.	276.402	snp	FAO=101	FDP=286	FR=.	FRO=185	FSAF=45	FSAR=56	FSRF=89	FSRR=96	FWDB=-0.0728545	FXX=0	LEN=1	MLLD=57.5719	OALT=T	OID=.	OMAPALT=T	OPOS=67703851
chr12	75816819	75816819	G	C	0.196891	38	193	1	exonic	GLIPR1L2	.	nonsynonymous SNV	GLIPR1L2:NM_152436:exon4:c.G720C:p.K240N	rs77365041	.	.	.	.	.	.	.	.	.	0.004	B	.	.	1	N	3.15	T	39.6673	snp	FAO=38	FDP=193	FR=.	FRO=155	FSAF=19	FSAR=19	FSRF=54	FSRR=101	FWDB=-0.00212987	FXX=0	LEN=1	MLLD=77.5062	OALT=C	OID=.	OMAPALT=C	OPOS=75816819
chr12	76741980	76741980	G	A	0.25641	30	117	2	exonic	BBS10	.	synonymous SNV	BBS10:NM_024685:exon1:c.C159T:p.R53R	.	.	.	.	.	.	.	.	.	.	.	.	.	.	.	.	.	.	61.1619	snp	FAO=30	FDP=111	FR=.	FRO=81	FSAF=14	FSAR=16	FSRF=24	FSRR=57	FWDB=-0.0473807	FXX=0.0512777	LEN=1	MLLD=93.3377	OALT=A	OID=.	OMAPALT=A	OPOS=76741980
chr12	81532910	81532910	C	A	0.378788	50	132	3	exonic	ACSS3	.	nonsynonymous SNV	ACSS3:NM_024560:exon4:c.C646A:p.P216T	.	.	.	.	.	.	.	.	.	.	1	D	0	D	1	D	0.85	T	155.817	snp	FAO=50	FDP=133	FR=.	FRO=83	FSAF=32	FSAR=18	FSRF=37	FSRR=46	FWDB=0.0184147	FXX=0	LEN=1	MLLD=200.679	OALT=A	OID=.	OMAPALT=A	OPOS=81532910
chr12	81733083	81733083	G	T	0.337017	61	181	2	exonic	PPFIA2	.	nonsynonymous SNV	PPFIA2:NM_001220479:exon11:c.C1125A:p.S375R,PPFIA2:NM_001220480:exon12:c.C75A:p.S25R,PPFIA2:NM_001220478:exon17:c.C2127A:p.S709R,PPFIA2:NM_001220477:exon18:c.C2202A:p.S734R,PPFIA2:NM_001282536:exon18:c.C1965A:p.S655R,PPFIA2:NM_001220474:exon19:c.C2370A:p.S790R,PPFIA2:NM_001220473:exon20:c.C2424A:p.S808R,PPFIA2:NM_001220475:exon20:c.C2424A:p.S808R,PPFIA2:NM_001220476:exon20:c.C2424A:p.S808R,PPFIA2…	.	.	.	.	.	.	.	.	0.4	T	0.201	B	0	N	0.909	D	1.98	T	146.673	snp	FAO=58	FDP=178	FR=.	FRO=120	FSAF=23	FSAR=35	FSRF=58	FSRR=62	FWDB=-0.0231464	FXX=0.0165737	LEN=1	MLLD=91.3765	OALT=T	OID=.	OMAPALT=T	OPOS=81733083
chr12	82147903	82147903	T	A	0.322835	41	127	1	exonic	PPFIA2	.	nonsynonymous SNV	PPFIA2:NM_001220473:exon2:c.A98T:p.Q33L,PPFIA2:NM_001220474:exon2:c.A98T:p.Q33L,PPFIA2:NM_001220475:exon2:c.A98T:p.Q33L,PPFIA2:NM_001220476:exon2:c.A98T:p.Q33L,PPFIA2:NM_003625:exon3:c.A98T:p.Q33L	.	.	.	.	.	.	.	.	0	D	0.462	P	0	N	1	D	0.53	T	105.087	snp	FAO=41	FDP=127	FR=.	FRO=86	FSAF=14	FSAR=27	FSRF=35	FSRR=51	FWDB=-0.0149222	FXX=0	LEN=1	MLLD=83.801	OALT=A	OID=.	OMAPALT=A	OPOS=82147903
chr12	100720424	100720424	T	C	0.295082	18	61	2	exonic	SCYL2	.	synonymous SNV	SCYL2:NM_017988:exon12:c.T1534C:p.L512L	.	.	.	.	.	.	.	.	.	.	.	.	.	.	.	.	.	.	46.324	snp	FAO=18	FDP=61	FR=.	FRO=43	FSAF=12	FSAR=6	FSRF=28	FSRR=15	FWDB=0.0336386	FXX=0	LEN=1	MLLD=55.8021	OALT=C	OID=.	OMAPALT=C	OPOS=100720424
chr12	100729589	100729589	C	A	0.384615	35	91	1	exonic	SCYL2	.	nonsynonymous SNV	SCYL2:NM_017988:exon16:c.C1930A:p.Q644K	.	.	.	.	.	.	.	.	0	D	0.179	B	0.007	N	1	D	1.93	T	116.255	snp	FAO=35	FDP=91	FR=.	FRO=56	FSAF=9	FSAR=26	FSRF=22	FSRR=34	FWDB=-0.00453467	FXX=0	LEN=1	MLLD=236.642	OALT=A	OID=.	OMAPALT=A	OPOS=100729589
chr12	100926286	100926286	G	T	0.27972	40	143	5	exonic	NR1H4	.	nonsynonymous SNV	NR1H4:NM_001206992:exon3:c.G526T:p.G176W,NR1H4:NM_001206993:exon3:c.G526T:p.G176W,NR1H4:NM_001206979:exon5:c.G496T:p.G166W,NR1H4:NM_005123:exon5:c.G496T:p.G166W,NR1H4:NM_001206977:exon6:c.G496T:p.G166W	.	.	.	.	.	.	.	.	0	D	1	D	0	D	1	D	-4.32	D	70.4401	snp	FAO=40	FDP=160	FR=.	FRO=120	FSAF=24	FSAR=16	FSRF=85	FSRR=35	FWDB=0.00075528	FXX=0	LEN=1	MLLD=307.851	OALT=T	OID=.	OMAPALT=T	OPOS=100926286
chr12	104014210	104014210	C	A	0.304569	60	197	1	intronic	STAB2	.	.	.	.	.	.	.	.	.	.	.	.	.	.	.	.	.	.	.	.	.	135.885	snp	FAO=60	FDP=197	FR=.	FRO=137	FSAF=37	FSAR=23	FSRF=93	FSRR=44	FWDB=0.00202103	FXX=0	LEN=1	MLLD=272.546	OALT=A	OID=.	OMAPALT=A	OPOS=104014210
chr12	104335510	104335510	G	A	0.322581	30	93	4	intronic	HSP90B1	.	.	.	rs190714822	.	.	.	.	0.001	.	.	.	.	.	.	.	.	.	.	.	.	79.9654	snp	FAO=30	FDP=93	FR=.	FRO=63	FSAF=18	FSAR=12	FSRF=50	FSRR=13	FWDB=0.00133331	FXX=0	LEN=1	MLLD=215.336	OALT=A	OID=.	OMAPALT=A	OPOS=104335510
chr12	105556575	105556575	A	-	0.394231	41	104	8	exonic	KIAA1033	.	frameshift deletion	KIAA1033:NM_001293640:exon30:c.3112delA:p.K1038fs,KIAA1033:NM_015275:exon30:c.3109delA:p.K1037fs	.	.	.	.	.	.	.	.	.	.	.	.	.	.	.	.	.	.	44.3212	del	FAO=53	FDP=95	FR=.	FRO=42	FSAF=22	FSAR=31	FSRF=31	FSRR=11	FWDB=-0.154797	FXX=0.095229	LEN=1	MLLD=7.60157	OALT=-	OID=.	OMAPALT=T	OPOS=105556575
chr12	108923931	108923931	C	G	0.357143	25	70	1	exonic	SART3	.	nonsynonymous SNV	SART3:NM_014706:exon15:c.G1903C:p.D635H	.	.	.	.	.	.	.	.	0.08	T	0.98	D	0.028	N	1	D	2.37	T	77.7778	snp	FAO=24	FDP=66	FR=.	FRO=42	FSAF=20	FSAR=4	FSRF=39	FSRR=3	FWDB=0.0502694	FXX=0.0571347	LEN=1	MLLD=66.2011	OALT=G	OID=.	OMAPALT=G	OPOS=108923931
chr12	109717448	109717448	G	A	0.305369	91	298	4	UTR3	FOXN4	NM_213596:c.*28C>T	.	.	.	.	.	.	.	.	.	.	.	.	.	.	.	.	.	.	.	.	205.526	snp	FAO=92	FDP=299	FR=.	FRO=207	FSAF=39	FSAR=53	FSRF=96	FSRR=111	FWDB=-0.00647082	FXX=0	LEN=1	MLLD=311.735	OALT=A	OID=.	OMAPALT=A	OPOS=109717448
chr12	109863722	109863723	TC	-	0.280528	85	303	1	intronic	MYO1H	.	.	.	rs377569094	.	.	0.3228	.	0.45	.	.	.	.	.	.	.	.	.	.	.	.	30.7956	del	FAO=95	FDP=282	FR=.	FRO=187	FSAF=60	FSAR=35	FSRF=94	FSRR=93	FWDB=-0.0405859	FXX=0.0631208	LEN=2	MLLD=197.467	OALT=-	OID=.	OMAPALT=T	OPOS=109863722
chr12	110503641	110503641	T	G	0.258824	22	85	1	intronic	C12orf76	.	.	.	.	.	.	.	.	.	.	.	.	.	.	.	.	.	.	.	.	.	44.321	snp	FAO=22	FDP=85	FR=.	FRO=63	FSAF=10	FSAR=12	FSRF=26	FSRR=37	FWDB=0.0506186	FXX=0	LEN=1	MLLD=213.466	OALT=G	OID=.	OMAPALT=G	OPOS=110503641
chr12	111085070	111085070	G	A	0.284672	39	137	2	exonic	TCTN1	.	nonsynonymous SNV	TCTN1:NM_001082537:exon13:c.G1549A:p.G517R,TCTN1:NM_001082538:exon13:c.G1564A:p.G522R,TCTN1:NM_001173975:exon13:c.G1381A:p.G461R,TCTN1:NM_001173976:exon13:c.G1237A:p.G413R,TCTN1:NM_024549:exon13:c.G1507A:p.G503R	.	.	.	.	.	0	.	.	0	D	1	D	0	U	1	D	-2	D	83.0395	snp	FAO=39	FDP=137	FR=.	FRO=98	FSAF=22	FSAR=17	FSRF=50	FSRR=48	FWDB=0.0115744	FXX=0	LEN=1	MLLD=219.46	OALT=A	OID=.	OMAPALT=A	OPOS=111085070
chr12	113623326	113623326	G	T	0.263158	25	95	11	upstream	DDX54,RITA1	.	.	.	rs11066508	.	.	.	.	.	.	.	.	.	.	.	.	.	.	.	.	.	720.35	snp	FAO=87	FDP=96	FR=.	FRO=9	FSAF=11	FSAR=76	FSRF=1	FSRR=8	FWDB=0.0329701	FXX=0.0103082	LEN=1	MLLD=61.3295	OALT=T	OID=.	OMAPALT=T	OPOS=113623326
chr12	113900957	113900957	G	C	0.25	8	32	4	UTR3	LHX5	NM_022363:c.*38C>G	.	.	.	.	.	.	.	.	.	.	.	.	.	.	.	.	.	.	.	.	17.8417	snp	FAO=8	FDP=33	FR=.	FRO=25	FSAF=6	FSAR=2	FSRF=25	FSRR=0	FWDB=-0.102701	FXX=0	LEN=1	MLLD=24.4192	OALT=C	OID=.	OMAPALT=C	OPOS=113900957
chr12	116446087	116446087	T	C	0.348718	68	195	1	intronic	MED13L	.	.	.	.	.	.	.	.	.	.	.	.	.	.	.	.	.	.	.	.	.	186.735	snp	FAO=68	FDP=195	FR=.	FRO=127	FSAF=40	FSAR=28	FSRF=70	FSRR=57	FWDB=-0.00659904	FXX=0	LEN=1	MLLD=273.087	OALT=C	OID=.	OMAPALT=C	OPOS=116446087
chr12	117718834	117718834	G	T	0.330579	40	121	3	intronic	NOS1	.	.	.	.	.	.	.	.	.	.	.	.	.	.	.	.	.	.	.	.	.	106.977	snp	FAO=40	FDP=121	FR=.	FRO=81	FSAF=20	FSAR=20	FSRF=36	FSRR=45	FWDB=0.0833042	FXX=0	LEN=1	MLLD=75.0936	OALT=T	OID=.	OMAPALT=T	OPOS=117718834
chr12	118506343	118506348	TCCTCC	-	#VALUE!	82;66	237	1;2	exonic	VSIG10	.	nonframeshift deletion	VSIG10:NM_019086:exon8:c.1401_1406del:p.467_469del	.	.	.	.	.	.	.	.	.	.	.	.	.	.	.	.	.	.	1067.75	del;snp	FAO=95,70	FDP=211	FR=.,.	FRO=46	FSAF=11,4	FSAR=84,66	FSRF=0	FSRR=46	FWDB=0.136792,0.212234	FXX=0.131682	LEN=6,1	MLLD=243.096,54.7687	OALT=-,T	OID=.,.	OMAPALT=TTCCTCCTCCTCCTCC,TTCCTCCTCCTCCTCCTCCTCT	OPOS=118506328,118506348
chr12	118506348	118506348	C	T	#VALUE!	82;66	237	1;2	exonic	VSIG10	.	synonymous SNV	VSIG10:NM_019086:exon8:c.G1401A:p.E467E	rs374848836	.	.	.	.	.	.	.	.	.	.	.	.	.	.	.	.	.	1067.75	del;snp	FAO=95,70	FDP=211	FR=.,.	FRO=46	FSAF=11,4	FSAR=84,66	FSRF=0	FSRR=46	FWDB=0.136792,0.212234	FXX=0.131682	LEN=6,1	MLLD=243.096,54.7687	OALT=-,T	OID=.,.	OMAPALT=TTCCTCCTCCTCCTCC,TTCCTCCTCCTCCTCCTCCTCT	OPOS=118506328,118506348
chr12	120565750	120565751	CT	AA	0.353896	109	308	1	exonic	GCN1L1	.	nonframeshift substitution	GCN1L1:NM_006836:exon58:c.7918_7919TT	.	.	.	.	.	.	.	.	.	.	.	.	.	.	.	.	.	.	312.039	mnp	FAO=111	FDP=308	FR=.	FRO=197	FSAF=29	FSAR=82	FSRF=83	FSRR=114	FWDB=-0.00219363	FXX=0.0128201	LEN=2	MLLD=333.689	OALT=AA	OID=.	OMAPALT=AA	OPOS=120565750
chr12	120576537	120576537	C	A	0.348	87	250	2	exonic	GCN1L1	.	nonsynonymous SNV	GCN1L1:NM_006836:exon46:c.G6118T:p.A2040S	.	.	.	.	.	.	.	.	0	D	0.995	D	0	D	1	D	-0.11	T	236.184	snp	FAO=87	FDP=249	FR=.	FRO=162	FSAF=45	FSAR=42	FSRF=75	FSRR=87	FWDB=-0.0222922	FXX=0.00399984	LEN=1	MLLD=128.731	OALT=A	OID=.	OMAPALT=A	OPOS=120576537
chr12	121773624	121773624	C	A	0.212121	28	132	3	intronic	ANAPC5	.	.	.	.	.	.	.	.	.	.	.	.	.	.	.	.	.	.	.	.	.	37.1679	snp	FAO=28	FDP=132	FR=.	FRO=104	FSAF=19	FSAR=9	FSRF=58	FSRR=46	FWDB=-0.0190683	FXX=0	LEN=1	MLLD=198.743	OALT=A	OID=.	OMAPALT=A	OPOS=121773624
chr12	121855439	121855439	G	T	0.383562	84	219	2	exonic	RNF34	.	nonsynonymous SNV	RNF34:NM_025126:exon3:c.G358T:p.V120L,RNF34:NM_194271:exon4:c.G361T:p.V121L	rs371636385	.	.	0.0001	.	0.0001	.	.	0.01	D	1	D	0	D	1	D	-0.78	T	260.655	snp	FAO=84	FDP=219	FR=.	FRO=135	FSAF=32	FSAR=52	FSRF=59	FSRR=76	FWDB=0.0249286	FXX=0	LEN=1	MLLD=57.9964	OALT=T	OID=.	OMAPALT=T	OPOS=121855439
chr12	121880520	121880520	G	A	0.666667	4	6	2	exonic	KDM2B	.	synonymous SNV	KDM2B:NM_001005366:exon18:c.C2517T:p.D839D,KDM2B:NM_032590:exon19:c.C2724T:p.D908D	rs3751131	.	.	0.3766	.	0.55	.	.	.	.	.	.	.	.	.	.	.	.	24.0806	snp	FAO=4	FDP=6	FR=.	FRO=2	FSAF=3	FSAR=1	FSRF=1	FSRR=1	FWDB=0.0691318	FXX=0	LEN=1	MLLD=188.24	OALT=A	OID=.	OMAPALT=A	OPOS=121880520
chr12	122012404	122012404	C	T	0.322785	51	158	4	intronic	KDM2B	.	.	.	.	.	.	.	.	.	.	.	.	.	.	.	.	.	.	.	.	.	127.982	snp	FAO=51	FDP=158	FR=.	FRO=107	FSAF=31	FSAR=20	FSRF=62	FSRR=45	FWDB=0.0402128	FXX=0.00628891	LEN=1	MLLD=47.8679	OALT=T	OID=.	OMAPALT=T	OPOS=122012404
chr12	122097044	122097047	CACA	-	0.175676	26	148	0	intronic	MORN3	.	.	.	rs57639477	.	.	.	.	0.011	.	.	.	.	.	.	.	.	.	.	.	.	12	del	.	.	FR=.	.	.	.	.	.	.	.	LEN=4	.	OALT=-	OID=.	OMAPALT=G	OPOS=122097044
chr12	123067294	123067294	A	T	0.296578	78	263	1	exonic	KNTC1	.	nonsynonymous SNV	KNTC1:NM_014708:exon34:c.A3025T:p.S1009C	.	.	.	.	.	.	.	.	0.07	T	0.556	P	0.948	N	1	N	2.46	T	168.215	snp	FAO=78	FDP=262	FR=.	FRO=184	FSAF=46	FSAR=32	FSRF=110	FSRR=74	FWDB=-0.0413595	FXX=0.00380214	LEN=1	MLLD=159.938	OALT=T	OID=.	OMAPALT=T	OPOS=123067294
chr12	123342629	123342633	CTCTT	-	0.266484	97	364	0	intronic	HIP1R	.	.	.	rs3069144	.	.	0.8762	.	0.93	.	.	.	.	.	.	.	.	.	.	.	.	50	del	.	.	FR=.	.	.	.	.	.	.	.	LEN=5	.	OALT=-	OID=.	OMAPALT=C	OPOS=123342629
chr12	124069115	124069117	GGC	-	#VALUE!	25;4	46	2;4	UTR5	TMED2	NM_006815:c.-69_-67del-	.	.	.	.	.	.	.	.	.	.	.	.	.	.	.	.	.	.	.	.	102.491	del;del	FAO=30,4	FDP=47	FR=.,.	FRO=13	FSAF=17,1	FSAR=13,3	FSRF=6	FSRR=7	FWDB=-0.0296097,-0.046257	FXX=0.040808	LEN=3,6	MLLD=127.424,113.167	OALT=-,-	OID=.,.	OMAPALT=GGGC,G	OPOS=124069112,124069112
chr12	124366251	124366251	G	A	0.37931	55	145	3	exonic	DNAH10	.	nonsynonymous SNV	DNAH10:NM_207437:exon50:c.G8360A:p.R2787Q	.	.	.	.	.	.	.	.	0.01	D	1	D	0.092	U	0.998	D	0.79	T	159.177	snp	FAO=55	FDP=153	FR=.	FRO=98	FSAF=38	FSAR=17	FSRF=54	FSRR=44	FWDB=-0.0403959	FXX=0.00649309	LEN=1	MLLD=211.688	OALT=A	OID=.	OMAPALT=A	OPOS=124366251
chr12	124399567	124399567	G	T	0.35	14	40	3	intronic	DNAH10	.	.	.	.	.	.	.	.	.	.	.	.	.	.	.	.	.	.	.	.	.	47.13	snp	FAO=14	FDP=40	FR=.	FRO=26	FSAF=3	FSAR=11	FSRF=7	FSRR=19	FWDB=-0.0121457	FXX=0	LEN=1	MLLD=82.8915	OALT=T	OID=.	OMAPALT=T	OPOS=124399567
chr12	124809935	124809935	G	C	0.4	6	15	1	UTR3	NCOR2	NM_006312:c.*13C>G,NM_001206654:c.*13C>G,NM_001077261:c.*13C>G	.	.	.	.	.	.	.	0.43	.	.	.	.	.	.	.	.	.	.	.	.	27.6878	snp	FAO=6	FDP=15	FR=.	FRO=9	FSAF=0	FSAR=6	FSRF=4	FSRR=5	FWDB=-0.0633365	FXX=0	LEN=1	MLLD=289.518	OALT=C	OID=.	OMAPALT=C	OPOS=124809935
chr12	124824721	124824721	C	T	#VALUE!	34;10	52	1;5	exonic	NCOR2	.	nonsynonymous SNV	NCOR2:NM_001077261:exon38:c.G5488A:p.G1830R,NCOR2:NM_001206654:exon38:c.G5488A:p.G1830R,NCOR2:NM_006312:exon39:c.G5518A:p.G1840R	rs112797765	.	.	.	.	.	.	.	0.59	T	0.998	D	0	U	0.997	N	2.29	T	383.275	ins;snp	FAO=36,10	FDP=50	FR=.,.	FRO=4	FSAF=21,4	FSAR=15,6	FSRF=2	FSRR=2	FWDB=-0.0096237,0.0343284	FXX=0	LEN=9,1	MLLD=176.301,53.1039	OALT=GCCGCTGCT,T	OID=.,.	OMAPALT=CGCCGCTGCT,T	OPOS=124824722,124824721
chr12	125834357	125834357	A	T	0.363636	32	88	1	exonic	TMEM132B	.	nonsynonymous SNV	TMEM132B:NM_052907:exon2:c.A412T:p.T138S	.	.	.	.	.	.	.	.	0	D	0.617	P	.	.	1	D	2.8	T	99.1368	snp	FAO=32	FDP=88	FR=.	FRO=56	FSAF=24	FSAR=8	FSRF=30	FSRR=26	FWDB=0.00193924	FXX=0	LEN=1	MLLD=70.1597	OALT=T	OID=.	OMAPALT=T	OPOS=125834357
chr12	129180580	129180580	C	A	0.308943	38	123	2	exonic	TMEM132C	.	nonsynonymous SNV	TMEM132C:NM_001136103:exon7:c.C1861A:p.P621T	.	.	.	.	.	.	.	.	0.15	T	1	D	0	D	1	D	2.1	T	92.355	snp	FAO=38	FDP=123	FR=.	FRO=85	FSAF=14	FSAR=24	FSRF=52	FSRR=33	FWDB=-0.0372333	FXX=0	LEN=1	MLLD=58.9374	OALT=A	OID=.	OMAPALT=A	OPOS=129180580
chr12	129563236	129563236	T	A	0.37377	114	305	4	exonic	TMEM132D	.	nonsynonymous SNV	TMEM132D:NM_133448:exon8:c.A1958T:p.E653V	.	.	.	.	.	.	.	.	.	.	1	D	0	D	1	D	2.03	T	341.707	snp	FAO=115	FDP=306	FR=.	FRO=191	FSAF=50	FSAR=65	FSRF=87	FSRR=104	FWDB=0.0202967	FXX=0	LEN=1	MLLD=264.244	OALT=A	OID=.	OMAPALT=A	OPOS=129563236
chr12	129694113	129694113	C	G	0.306452	57	186	1	exonic	TMEM132D	.	nonsynonymous SNV	TMEM132D:NM_133448:exon5:c.G1395C:p.E465D	.	.	.	.	.	.	.	.	.	.	0	B	0.226	N	0.869	N	2.23	T	132.024	snp	FAO=57	FDP=185	FR=.	FRO=128	FSAF=34	FSAR=23	FSRF=79	FSRR=49	FWDB=-0.0186153	FXX=0.00537606	LEN=1	MLLD=296.174	OALT=G	OID=.	OMAPALT=G	OPOS=129694113
chr12	130185167	130185167	G	A	0.338028	24	71	1	exonic	TMEM132D	.	synonymous SNV	TMEM132D:NM_133448:exon2:c.C156T:p.H52H	.	.	.	.	.	.	.	.	.	.	.	.	.	.	.	.	.	.	70.6224	snp	FAO=24	FDP=71	FR=.	FRO=47	FSAF=6	FSAR=18	FSRF=18	FSRR=29	FWDB=0.00760187	FXX=0	LEN=1	MLLD=89.0565	OALT=A	OID=.	OMAPALT=A	OPOS=130185167
chr13	21205187	21205187	G	A	0.20202	20	99	2	exonic	IFT88	.	synonymous SNV	IFT88:NM_006531:exon16:c.G1332A:p.K444K,IFT88:NM_175605:exon18:c.G1359A:p.K453K	.	.	.	.	.	.	.	.	.	.	.	.	.	.	.	.	.	.	124.085	snp	FAO=38	FDP=93	FR=.,HEALED	FRO=55	FSAF=20	FSAR=18	FSRF=22	FSRR=33	FWDB=0.159467	FXX=0.0605999	LEN=1	MLLD=25.3613	OALT=A	OID=.	OMAPALT=A	OPOS=21205187
chr13	21561976	21561976	G	A	0.606557	74	122	3	intronic	LATS2	.	.	.	.	.	.	.	.	.	.	.	.	.	.	.	.	.	.	.	.	.	392.67	snp	FAO=75	FDP=125	FR=.	FRO=50	FSAF=42	FSAR=33	FSRF=27	FSRR=23	FWDB=-0.0171258	FXX=0.00793588	LEN=1	MLLD=56.5468	OALT=A	OID=.	OMAPALT=A	OPOS=21561976
chr13	23914547	23914547	C	T	0.246753	19	77	3	exonic	SACS	.	stopgain	SACS:NM_001278055:exon8:c.G3027A:p.W1009X,SACS:NM_014363:exon10:c.G3468A:p.W1156X	.	.	.	.	.	.	.	.	1	T	.	.	0	D	1	D	.	.	36.6191	snp	FAO=19	FDP=77	FR=.	FRO=58	FSAF=13	FSAR=6	FSRF=35	FSRR=23	FWDB=-0.0246283	FXX=0	LEN=1	MLLD=294.876	OALT=T	OID=.	OMAPALT=T	OPOS=23914547
chr13	25894664	25894664	T	C	0.537037	87	162	2	intronic	NUPL1	.	.	.	.	.	.	.	.	.	.	.	.	.	.	.	.	.	.	.	.	.	405.361	snp	FAO=87	FDP=162	FR=.	FRO=75	FSAF=42	FSAR=45	FSRF=44	FSRR=31	FWDB=0.0352468	FXX=0	LEN=1	MLLD=55.4814	OALT=C	OID=.	OMAPALT=C	OPOS=25894664
chr13	26163892	26163892	C	-	0.478261	22	46	1	intronic	ATP8A2	.	.	.	.	.	.	.	.	.	.	.	.	.	.	.	.	.	.	.	.	.	48.8873	del	FAO=27	FDP=50	FR=.	FRO=23	FSAF=11	FSAR=16	FSRF=13	FSRR=10	FWDB=-0.00954034	FXX=0	LEN=1	MLLD=307.383	OALT=-	OID=.	OMAPALT=T	OPOS=26163892
chr13	27847223	27847223	G	A	0.521127	37	71	3	exonic	RASL11A	.	synonymous SNV	RASL11A:NM_206827:exon4:c.G321A:p.E107E	.	.	.	.	.	0.0001	.	.	.	.	.	.	.	.	.	.	.	.	173.865	snp	FAO=37	FDP=71	FR=.	FRO=34	FSAF=10	FSAR=27	FSRF=12	FSRR=22	FWDB=-0.00935421	FXX=0	LEN=1	MLLD=60.61	OALT=A	OID=.	OMAPALT=A	OPOS=27847223
chr13	28885872	28885872	A	T	0.351351	13	37	4	intronic	FLT1	.	.	.	.	.	.	.	.	.	.	.	.	.	.	.	.	.	.	.	.	.	45.4784	snp	FAO=13	FDP=36	FR=.	FRO=23	FSAF=5	FSAR=8	FSRF=10	FSRR=13	FWDB=-0.00293679	FXX=0.0270197	LEN=1	MLLD=41.3276	OALT=T	OID=.	OMAPALT=T	OPOS=28885872
chr13	30423740	30423740	C	G	0.362069	21	58	1	UTR5	UBL3	NM_007106:c.-65G>C	.	.	.	.	.	.	.	.	.	.	.	.	.	.	.	.	.	.	.	.	75.0167	snp	FAO=22	FDP=58	FR=.	FRO=36	FSAF=9	FSAR=13	FSRF=10	FSRR=26	FWDB=-0.010581	FXX=0	LEN=1	MLLD=106.199	OALT=G	OID=.	OMAPALT=G	OPOS=30423740
chr13	32798482	32798482	T	G	0.34104	59	173	1	exonic	FRY	.	nonsynonymous SNV	FRY:NM_023037:exon37:c.T4876G:p.Y1626D	.	.	.	.	.	.	.	.	0.02	D	0.985	D	0	D	1	D	1.41	T	165.215	snp	FAO=60	FDP=173	FR=.	FRO=113	FSAF=30	FSAR=30	FSRF=52	FSRR=61	FWDB=0.00694207	FXX=0	LEN=1	MLLD=205.325	OALT=G	OID=.	OMAPALT=G	OPOS=32798482
chr13	38137431	38137431	T	C	0.364865	27	74	2	UTR3	POSTN	NM_001135936:c.*39A>G,NM_001286666:c.*39A>G,NM_006475:c.*39A>G,NM_001135935:c.*39A>G,NM_001135934:c.*39A>G,NM_001286667:c.*39A>G,NM_001286665:c.*39A>G	.	.	.	.	.	.	.	.	.	.	.	.	.	.	.	.	.	.	.	.	85.3571	snp	FAO=27	FDP=74	FR=.	FRO=47	FSAF=15	FSAR=12	FSRF=14	FSRR=33	FWDB=0.0712485	FXX=0	LEN=1	MLLD=59.386	OALT=C	OID=.	OMAPALT=C	OPOS=38137431
chr13	39430314	39430314	C	G	#VALUE!	8;23	31	2;2	exonic	FREM2	.	nonsynonymous SNV	FREM2:NM_207361:exon12:c.C6977G:p.T2326S	.	.	.	.	.	.	.	.	0.01	D	0.005	B	0.001	D	1	P	1.54	T	281.644	snp;snp	FAO=8,23	FDP=31	FR=.,.	FRO=0	FSAF=0,18	FSAR=8,5	FSRF=0	FSRR=0	FWDB=-0.0280203,0.0191692	FXX=0	LEN=1,1	MLLD=24.745,247.225	OALT=G,T	OID=.,.	OMAPALT=G,T	OPOS=39430314,39430314
chr13	41767338	41767338	A	G	0.333333	3	9	1	exonic	KBTBD7	.	synonymous SNV	KBTBD7:NM_032138:exon1:c.T1056C:p.P352P	rs2039134	.	.	0.845	.	0.87	.	.	.	.	.	.	.	.	.	.	.	.	88.5662	snp	FAO=9	FDP=9	FR=.,HEALED	FRO=0	FSAF=8	FSAR=1	FSRF=0	FSRR=0	FWDB=0.0661101	FXX=0	LEN=1	MLLD=167.938	OALT=G	OID=.	OMAPALT=G	OPOS=41767338
chr13	41767341	41767341	A	G	1	9	9	1	exonic	KBTBD7	.	synonymous SNV	KBTBD7:NM_032138:exon1:c.T1053C:p.H351H	rs2039135	.	.	0.8407	.	0.87	.	.	.	.	.	.	.	.	.	.	.	.	86.7582	snp	FAO=9	FDP=9	FR=.	FRO=0	FSAF=8	FSAR=1	FSRF=0	FSRR=0	FWDB=-0.12893	FXX=0	LEN=1	MLLD=92.4609	OALT=G	OID=.	OMAPALT=G	OPOS=41767341
chr13	41791211	41791211	C	T	0.309859	44	142	2	ncRNA_intronic	LOC101929140	.	.	.	.	.	.	.	.	.	.	.	.	.	.	.	.	.	.	.	.	.	105.801	snp	FAO=44	FDP=142	FR=.	FRO=98	FSAF=28	FSAR=16	FSRF=51	FSRR=47	FWDB=-0.0518819	FXX=0	LEN=1	MLLD=87.7811	OALT=T	OID=.	OMAPALT=T	OPOS=41791211
chr13	43148688	43148688	G	A	0.285714	4	14	2	intronic	TNFSF11	.	.	.	.	.	.	.	.	.	.	.	.	.	.	.	.	.	.	.	.	.	16.2597	snp	FAO=4	FDP=14	FR=.	FRO=10	FSAF=1	FSAR=3	FSRF=8	FSRR=2	FWDB=-0.0285218	FXX=0	LEN=1	MLLD=84.7156	OALT=A	OID=.	OMAPALT=A	OPOS=43148688
chr13	46115680	46115680	G	C	0.364286	51	140	1	exonic	ERICH6B	.	nonsynonymous SNV	ERICH6B:NM_182542:exon15:c.C2008G:p.L670V	.	.	.	.	.	.	.	.	0	D	1	D	.	.	1	N	2.61	T	157.725	snp	FAO=52	FDP=141	FR=.	FRO=89	FSAF=28	FSAR=24	FSRF=47	FSRR=42	FWDB=-0.0052006	FXX=0	LEN=1	MLLD=66.5216	OALT=C	OID=.	OMAPALT=C	OPOS=46115680
chr13	51948415	51948415	C	T	0.356522	41	115	5	exonic	INTS6	.	nonsynonymous SNV	INTS6:NM_012141:exon15:c.G2033A:p.G678E,INTS6:NM_001039937:exon16:c.G1994A:p.G665E	.	.	.	.	.	.	.	.	0.07	T	0.615	P	0	D	1	D	.	.	115.474	snp	FAO=40	FDP=114	FR=.	FRO=74	FSAF=11	FSAR=29	FSRF=33	FSRR=41	FWDB=0.0028553	FXX=0.0086949	LEN=1	MLLD=255.547	OALT=T	OID=.	OMAPALT=T	OPOS=51948415
chr13	52440032	52440032	G	A	0.33125	53	160	5	exonic	CCDC70	.	nonsynonymous SNV	CCDC70:NM_031290:exon2:c.G518A:p.G173E	.	.	.	.	.	.	.	.	1	T	0	B	0.01	N	0.989	N	1.09	T	157.041	snp	FAO=53	FDP=147	FR=.,HEALED	FRO=94	FSAF=26	FSAR=27	FSRF=37	FSRR=57	FWDB=-0.0475998	FXX=0.0812449	LEN=1	MLLD=282.462	OALT=A	OID=.	OMAPALT=A	OPOS=52440032
chr13	52548140	52548140	A	C	1	10	10	1	exonic	ATP7B	.	nonsynonymous SNV	ATP7B:NM_000053:exon2:c.T1216G:p.S406A,ATP7B:NM_001005918:exon2:c.T1216G:p.S406A,ATP7B:NM_001243182:exon3:c.T883G:p.S295A	rs1801243	CLINSIG=non-pathogenic|non-pathogenic;CLNDBN=Wilson's_disease|not_specified;CLNREVSTAT=criteria_provided\x2c_single_submitter|criteria_provided\x2c_multiple_submitters\x2c_no_conflicts;CLNACC=RCV000029350.1|RCV000078038.4;CLNDSDB=GeneReviews:MedGen:OMIM:Orphanet:SNOMED_CT|MedGen;CLNDSDBID=NBK1512:C0019202:277900:ORPHA905:88518009|CN169374	.	0.5023	.	0.54	.	.	0.78	T	0.113	B	0.666	N	1	P	-2.09	D	99.2666	snp	FAO=10	FDP=10	FR=.	FRO=0	FSAF=4	FSAR=6	FSRF=0	FSRR=0	FWDB=0.108121	FXX=0	LEN=1	MLLD=72.2352	OALT=C	OID=.	OMAPALT=C	OPOS=52548140
chr13	52976804	52976804	T	C	0.396226	84	212	7	UTR5	THSD1	NM_199263:c.-69A>G,NM_018676:c.-69A>G	.	.	.	.	.	.	.	.	.	.	.	.	.	.	.	.	.	.	.	.	224.724	snp	FAO=84	FDP=212	FR=.	FRO=128	FSAF=3	FSAR=81	FSRF=80	FSRR=48	FWDB=-0.00733881	FXX=0	LEN=1	MLLD=31.1813	OALT=C	OID=.	OMAPALT=C	OPOS=52976804
chr13	53029771	53029782	GCGGTGGCGGTG	-	0.828571	29	35	0	intronic	CKAP2	.	.	.	.	.	.	.	.	0.61	.	.	.	.	.	.	.	.	.	.	.	.	50	del	.	.	FR=.	.	.	.	.	.	.	.	LEN=12	.	OALT=-	OID=.	OMAPALT=C	OPOS=53029771
chr13	73318609	73318609	G	A	0.2	13	65	1	intronic	BORA	.	.	.	.	.	.	.	.	.	.	.	.	.	.	.	.	.	.	.	.	.	22.9012	snp	FAO=14	FDP=66	FR=.	FRO=52	FSAF=13	FSAR=1	FSRF=44	FSRR=8	FWDB=-0.00389093	FXX=0.0149231	LEN=1	MLLD=141.505	OALT=A	OID=.	OMAPALT=A	OPOS=73318609
chr13	77459877	77459877	C	A	0.97561	40	41	2	exonic	KCTD12	.	nonsynonymous SNV	KCTD12:NM_138444:exon1:c.G407T:p.G136V	.	.	.	.	.	.	.	.	0.25	T	0.649	P	0.736	N	0.986	D	0.93	T	362.044	snp	FAO=40	FDP=41	FR=.	FRO=1	FSAF=29	FSAR=11	FSRF=1	FSRR=0	FWDB=0.029585	FXX=0	LEN=1	MLLD=67.5653	OALT=A	OID=.	OMAPALT=A	OPOS=77459877
chr13	86369268	86369269	GG	TA	0.273408	73	267	2	exonic	SLITRK6	.	nonframeshift substitution	SLITRK6:NM_032229:exon2:c.1375_1376TA	.	.	.	.	.	.	.	.	.	.	.	.	.	.	.	.	.	.	134.902	mnp	FAO=73	FDP=268	FR=.	FRO=195	FSAF=33	FSAR=40	FSRF=84	FSRR=111	FWDB=-0.0171396	FXX=0	LEN=2	MLLD=162.604	OALT=TA	OID=.	OMAPALT=TA	OPOS=86369268
chr13	95121035	95121035	C	T	0.380282	27	71	2	exonic	DCT	.	stopgain	DCT:NM_001129889:exon2:c.G560A:p.W187X,DCT:NM_001922:exon2:c.G560A:p.W187X	.	.	.	.	.	.	.	.	.	.	.	.	0	D	1	A	.	.	90.929	snp	FAO=27	FDP=71	FR=.	FRO=44	FSAF=10	FSAR=17	FSRF=24	FSRR=20	FWDB=0.0331396	FXX=0	LEN=1	MLLD=109.28	OALT=T	OID=.	OMAPALT=T	OPOS=95121035
chr13	111160449	111160449	A	C	0.544974	103	189	1	exonic	COL4A2	.	nonsynonymous SNV	COL4A2:NM_001846:exon47:c.A4762C:p.S1588R	.	.	.	.	.	.	.	.	0	D	1	D	0	D	1	D	-4.19	D	487.233	snp	FAO=103	FDP=189	FR=.	FRO=86	FSAF=50	FSAR=53	FSRF=43	FSRR=43	FWDB=0.0156627	FXX=0	LEN=1	MLLD=100.669	OALT=C	OID=.	OMAPALT=C	OPOS=111160449
chr13	111335481	111335481	C	G	0.4	28	70	2	exonic	CARS2	.	nonsynonymous SNV	CARS2:NM_024537:exon6:c.G572C:p.G191A	.	.	.	.	.	.	.	.	0	D	0.999	D	0	U	1	D	0.64	T	105	snp	FAO=29	FDP=71	FR=.	FRO=42	FSAF=12	FSAR=17	FSRF=16	FSRR=26	FWDB=-0.043763	FXX=0	LEN=1	MLLD=53.2591	OALT=G	OID=.	OMAPALT=G	OPOS=111335481
chr14	20666175	20666175	-	A	0.656489	86	131	6	exonic	OR11G2	.	frameshift insertion	OR11G2:NM_001005503:exon1:c.682dupA:p.C227fs	rs398077614	.	ID=COSM112052;OCCURENCE=1(ovary)	0.7083	.	0.73	.	.	.	.	.	.	.	.	.	.	.	.	438	ins	FAO=127	FDP=127	FR=.	FRO=0	FSAF=66	FSAR=61	FSRF=0	FSRR=0	FWDB=0.183705	FXX=0	LEN=1	MLLD=8.7915	OALT=A	OID=.	OMAPALT=CA	OPOS=20666176
chr14	20692568	20692568	G	A	0.411348	116	282	3	exonic	OR11H6	.	nonsynonymous SNV	OR11H6:NM_001004480:exon1:c.G700A:p.G234R	.	.	.	.	.	.	.	.	0.35	T	0.012	B	0.005	N	0.999	N	1.19	T	389.707	snp	FAO=116	FDP=282	FR=.	FRO=166	FSAF=66	FSAR=50	FSRF=100	FSRR=66	FWDB=-0.00431263	FXX=0	LEN=1	MLLD=195.342	OALT=A	OID=.	OMAPALT=A	OPOS=20692568
chr14	21865983	21865983	C	T	0.396552	46	116	3	exonic	CHD8	.	nonsynonymous SNV	CHD8:NM_001170629:exon26:c.G5050A:p.G1684R,CHD8:NM_020920:exon27:c.G4213A:p.G1405R	.	.	.	.	.	.	.	.	0.39	T	0.995	D	0	D	1	D	-2.44	D	153.857	snp	FAO=46	FDP=116	FR=.	FRO=70	FSAF=35	FSAR=11	FSRF=40	FSRR=30	FWDB=0.0399967	FXX=0	LEN=1	MLLD=53.834	OALT=T	OID=.	OMAPALT=T	OPOS=21865983
chr14	21944955	21944955	G	C	0.375	9	24	1	intronic	RAB2B	.	.	.	rs17516362	.	.	0.2936	.	0.42	.	.	.	.	.	.	.	.	.	.	.	.	35.5647	snp	FAO=9	FDP=24	FR=.	FRO=15	FSAF=0	FSAR=9	FSRF=0	FSRR=15	FWDB=0	FXX=0	LEN=1	MLLD=375.383	OALT=C	OID=.	OMAPALT=C	OPOS=21944955
chr14	23845244	23845244	G	A	0.666667	4	6	1	UTR3	IL25	NM_172314:c.*155G>A,NM_022789:c.*155G>A	.	.	rs3811178	.	.	.	.	0.79	.	.	.	.	.	.	.	.	.	.	.	.	24.0788	snp	FAO=4	FDP=6	FR=.	FRO=2	FSAF=0	FSAR=4	FSRF=0	FSRR=2	FWDB=0	FXX=0	LEN=1	MLLD=45.2352	OALT=A	OID=.	OMAPALT=A	OPOS=23845244
chr14	23858665	23858665	C	T	0.653061	32	49	5	exonic	MYH6	.	synonymous SNV	MYH6:NM_002471:exon28:c.G3915A:p.R1305R	.	.	.	.	.	.	.	.	.	.	.	.	.	.	.	.	.	.	191.222	snp	FAO=32	FDP=49	FR=.	FRO=17	FSAF=17	FSAR=15	FSRF=12	FSRR=5	FWDB=0.0161704	FXX=0	LEN=1	MLLD=228.85	OALT=T	OID=.	OMAPALT=T	OPOS=23858665
chr14	24974788	24974788	G	A	0.522124	59	113	5	exonic	CMA1	.	synonymous SNV	CMA1:NM_001836:exon5:c.C678T:p.P226P	.	.	.	.	.	.	.	.	.	.	.	.	.	.	.	.	.	.	268.872	snp	FAO=59	FDP=113	FR=.	FRO=54	FSAF=32	FSAR=27	FSRF=23	FSRR=31	FWDB=-0.0111766	FXX=0	LEN=1	MLLD=298.82	OALT=A	OID=.	OMAPALT=A	OPOS=24974788
chr14	26917203	26917203	G	A	0.431034	25	58	1	exonic	NOVA1	.	stopgain	NOVA1:NM_006489:exon4:c.C1414T:p.Q472X,NOVA1:NM_002515:exon5:c.C1486T:p.Q496X	.	.	.	.	.	.	.	.	1	T	.	.	0	D	1	D	.	.	97.4382	snp	FAO=25	FDP=58	FR=.	FRO=33	FSAF=20	FSAR=5	FSRF=19	FSRR=14	FWDB=-0.0197363	FXX=0	LEN=1	MLLD=105.299	OALT=A	OID=.	OMAPALT=A	OPOS=26917203
chr14	35255305	35255305	C	A	#VALUE!	6;7	31	1;10	intronic	BAZ1A	.	.	.	.	.	.	.	.	.	.	.	.	.	.	.	.	.	.	.	.	.	85.0523	snp;del	FAO=6,24	FDP=30	FR=.,.	FRO=0	FSAF=0,9	FSAR=6,15	FSRF=0	FSRR=0	FWDB=0.0180111,0.486536	FXX=0.0322477	LEN=1,1	MLLD=262.474,5.46745	OALT=A,-	OID=.,.	OMAPALT=AA,C	OPOS=35255305,35255306
chr14	35255306	35255306	A	-	#VALUE!	6;7	31	1;10	intronic	BAZ1A	.	.	.	.	.	.	0.034	.	0.038	.	.	.	.	.	.	.	.	.	.	.	.	85.0523	snp;del	FAO=6,24	FDP=30	FR=.,.	FRO=0	FSAF=0,9	FSAR=6,15	FSRF=0	FSRR=0	FWDB=0.0180111,0.486536	FXX=0.0322477	LEN=1,1	MLLD=262.474,5.46745	OALT=A,-	OID=.,.	OMAPALT=AA,C	OPOS=35255305,35255306
chr14	35276583	35276583	A	T	0.540541	60	111	1	intronic	BAZ1A	.	.	.	.	.	.	.	.	.	.	.	.	.	.	.	.	.	.	.	.	.	286.248	snp	FAO=60	FDP=111	FR=.	FRO=51	FSAF=29	FSAR=31	FSRF=22	FSRR=29	FWDB=0.00940637	FXX=0	LEN=1	MLLD=180.305	OALT=T	OID=.	OMAPALT=T	OPOS=35276583
chr14	44974651	44974651	C	T	1	6	6	1	exonic	FSCB	.	nonsynonymous SNV	FSCB:NM_032135:exon1:c.G1540A:p.E514K	.	.	.	.	.	.	.	.	0.32	T	0.232	B	.	.	1	N	2.27	T	61.6152	snp	FAO=7	FDP=7	FR=.	FRO=0	FSAF=7	FSAR=0	FSRF=0	FSRR=0	FWDB=0.235287	FXX=0	LEN=1	MLLD=92.059	OALT=T	OID=.	OMAPALT=T	OPOS=44974651
chr14	44974750	44974750	C	A	0.909091	20	22	2	exonic	FSCB	.	stopgain	FSCB:NM_032135:exon1:c.G1441T:p.E481X	.	.	.	.	.	.	.	.	0.6	T	.	.	.	.	1	D	.	.	210.878	snp	FAO=23	FDP=23	FR=.	FRO=0	FSAF=0	FSAR=23	FSRF=0	FSRR=0	FWDB=0	FXX=0	LEN=1	MLLD=37.5545	OALT=A	OID=.	OMAPALT=A	OPOS=44974750
chr14	47351286	47351287	CA	-	#VALUE!	34;6	49	2;2	exonic	MDGA2	.	frameshift deletion	MDGA2:NM_001113498:exon11:c.2169_2170del:p.F723fs,MDGA2:NM_182830:exon11:c.1482_1483del:p.F494fs	.	.	.	.	.	.	.	.	.	.	.	.	.	.	.	.	.	.	398.751	del;snp	FAO=47,0	FDP=47	FR=.,.	FRO=0	FSAF=39,0	FSAR=8,0	FSRF=0	FSRR=0	FWDB=0.202932,0.136146	FXX=0.020829	LEN=2,1	MLLD=23.1568,10.4909	OALT=-,A	OID=.,.	OMAPALT=C,CAA	OPOS=47351286,47351286
chr14	50472393	50472393	G	C	0.473684	18	38	1	ncRNA_exonic	LINC01588	.	.	.	.	.	.	.	.	.	.	.	0	D	.	.	.	.	1	A	.	.	82.7206	snp	FAO=18	FDP=37	FR=.	FRO=19	FSAF=8	FSAR=10	FSRF=13	FSRR=6	FWDB=0.000510163	FXX=0.0263089	LEN=1	MLLD=88.342	OALT=C	OID=.	OMAPALT=C	OPOS=50472393
chr14	50550661	50550661	G	A	0.285714	4	14	4	exonic	C14orf183	.	nonsynonymous SNV	C14orf183:NM_001014830:exon5:c.C683T:p.A228V	.	.	.	.	.	0.0002	.	.	0	D	0.376	B	.	.	1	N	.	.	16.2595	snp	FAO=4	FDP=14	FR=.	FRO=10	FSAF=0	FSAR=4	FSRF=5	FSRR=5	FWDB=-0.0129019	FXX=0	LEN=1	MLLD=331.095	OALT=A	OID=.	OMAPALT=A	OPOS=50550661
chr14	51338875	51338875	A	G	#VALUE!	8;2	10	1;1	upstream	ABHD12B	.	.	.	.	.	.	.	.	.	.	.	.	.	.	.	.	.	.	.	.	.	87.8958	snp;snp	FAO=8,1	FDP=9	FR=.,.	FRO=0	FSAF=4,1	FSAR=4,0	FSRF=0	FSRR=0	FWDB=-0.0264239,-0.0764106	FXX=0.0999001	LEN=1,1	MLLD=147.759,146.568	OALT=C,G	OID=.,.	OMAPALT=C,G	OPOS=51338875,51338875
chr14	51382061	51382061	T	A	0.410526	39	95	1	exonic	PYGL	.	nonsynonymous SNV	PYGL:NM_001163940:exon10:c.A1294T:p.T432S,PYGL:NM_002863:exon11:c.A1396T:p.T466S	.	.	.	.	.	.	.	.	0.33	T	0	B	0.002	N	0.993	D	-3.09	D	143.607	snp	FAO=40	FDP=96	FR=.	FRO=56	FSAF=14	FSAR=26	FSRF=20	FSRR=36	FWDB=-0.0469623	FXX=0	LEN=1	MLLD=55.5413	OALT=A	OID=.	OMAPALT=A	OPOS=51382061
chr14	52456284	52456284	C	A	0.818182	9	11	2	UTR5	C14orf166	NM_016039:c.-74C>A	.	.	.	.	.	.	.	.	.	.	.	.	.	.	.	.	.	.	.	.	70.7557	snp	FAO=9	FDP=11	FR=.	FRO=2	FSAF=3	FSAR=6	FSRF=0	FSRR=2	FWDB=-0.00031754	FXX=0	LEN=1	MLLD=82.359	OALT=A	OID=.	OMAPALT=A	OPOS=52456284
chr14	52456294	52456294	C	T	0.818182	9	11	3	UTR5	C14orf166	NM_016039:c.-64C>T	.	.	.	.	.	.	.	.	.	.	.	.	.	.	.	.	.	.	.	.	70.7557	snp	FAO=9	FDP=11	FR=.	FRO=2	FSAF=3	FSAR=6	FSRF=0	FSRR=2	FWDB=0.00845662	FXX=0	LEN=1	MLLD=169.676	OALT=T	OID=.	OMAPALT=T	OPOS=52456294
chr14	55902601	55902601	T	A	0.5	38	76	1	exonic	TBPL2	.	synonymous SNV	TBPL2:NM_199047:exon3:c.A660T:p.I220I	.	.	.	.	.	0.0001	.	.	.	.	.	.	.	.	.	.	.	.	167.659	snp	FAO=38	FDP=76	FR=.	FRO=38	FSAF=17	FSAR=21	FSRF=21	FSRR=17	FWDB=0.00223375	FXX=0	LEN=1	MLLD=219.936	OALT=A	OID=.	OMAPALT=A	OPOS=55902601
chr14	57700464	57700464	T	C	0.409836	25	61	1	exonic	EXOC5	.	synonymous SNV	EXOC5:NM_006544:exon9:c.A852G:p.L284L	.	.	.	.	.	.	.	.	.	.	.	.	.	.	.	.	.	.	93.0147	snp	FAO=25	FDP=61	FR=.	FRO=36	FSAF=14	FSAR=11	FSRF=19	FSRR=17	FWDB=0.134189	FXX=0	LEN=1	MLLD=179.287	OALT=C	OID=.	OMAPALT=C	OPOS=57700464
chr14	61180426	61180426	T	A	0.430464	65	151	1	exonic	SIX4	.	nonsynonymous SNV	SIX4:NM_017420:exon3:c.A2045T:p.Q682L	.	.	.	.	.	.	.	.	0.01	D	0.993	D	0.005	N	1	D	0.69	T	237.52	snp	FAO=65	FDP=151	FR=.	FRO=86	FSAF=33	FSAR=32	FSRF=45	FSRR=41	FWDB=-0.0142169	FXX=0	LEN=1	MLLD=70.9643	OALT=A	OID=.	OMAPALT=A	OPOS=61180426
chr14	62567384	62567384	G	T	0.445652	82	184	2	exonic	SYT16	.	nonsynonymous SNV	SYT16:NM_031914:exon6:c.G1897T:p.G633C	.	.	ID=COSM1587517,COSM956835;OCCURENCE=1(endometrium)	.	.	.	.	.	0.01	D	1	D	0	D	1	D	-0.82	T	307.5	snp	FAO=82	FDP=184	FR=.	FRO=102	FSAF=45	FSAR=37	FSRF=54	FSRR=48	FWDB=0.0162014	FXX=0	LEN=1	MLLD=230.004	OALT=T	OID=.	OMAPALT=T	OPOS=62567384
chr14	64428324	64428324	G	A	0.388889	21	54	3	exonic	SYNE2	.	nonsynonymous SNV	SYNE2:NM_015180:exon9:c.G869A:p.G290E,SYNE2:NM_182914:exon9:c.G869A:p.G290E	.	.	.	.	.	.	.	.	0.27	T	0.002	B	0.86	N	1	N	0.78	T	74.0705	snp	FAO=21	FDP=54	FR=.	FRO=33	FSAF=14	FSAR=7	FSRF=13	FSRR=20	FWDB=-0.0048725	FXX=0	LEN=1	MLLD=306.637	OALT=A	OID=.	OMAPALT=A	OPOS=64428324
chr14	65544066	65544066	C	G	0.506977	109	215	2	UTR3	MAX	NM_145113:c.*64G>C	.	.	.	.	.	.	.	.	.	.	.	.	.	.	.	.	1	D	-1.75	D	471.893	snp	FAO=109	FDP=215	FR=.	FRO=106	FSAF=50	FSAR=59	FSRF=61	FSRR=45	FWDB=-0.00258373	FXX=0	LEN=1	MLLD=341.442	OALT=G	OID=.	OMAPALT=G	OPOS=65544066
chr14	65569129	65569129	A	G	0.283019	15	53	1	UTR5	MAX	NM_001271069:c.-72T>C,NM_197957:c.-72T>C,NM_145112:c.-72T>C,NM_145113:c.-72T>C,NM_002382:c.-72T>C,NM_145114:c.-72T>C,NM_001271068:c.-72T>C	.	.	.	.	.	.	.	.	.	.	.	.	.	.	.	.	.	.	.	.	28.2633	snp	FAO=13	FDP=51	FR=.	FRO=38	FSAF=13	FSAR=0	FSRF=29	FSRR=9	FWDB=-0.0208965	FXX=0.0377287	LEN=1	MLLD=139.54	OALT=G	OID=.	OMAPALT=G	OPOS=65569129
chr14	69726950	69726950	C	A	0.555556	5	9	4	UTR5	GALNT16	NM_001168368:c.-58C>A,NM_020692:c.-58C>A	.	.	.	.	.	.	.	.	.	.	.	.	.	.	.	.	.	.	.	.	37.6129	snp	FAO=6	FDP=10	FR=.	FRO=4	FSAF=3	FSAR=3	FSRF=2	FSRR=2	FWDB=0.0277844	FXX=0	LEN=1	MLLD=57.6901	OALT=A	OID=.	OMAPALT=A	OPOS=69726950
chr14	74205199	74205206	CAGCCGCC	-	0.362745	37	102	0	intronic	ELMSAN1	.	.	.	rs375797093	.	.	.	.	0.29	.	.	.	.	.	.	.	.	.	.	.	.	50	del	.	.	FR=.	.	.	.	.	.	.	.	LEN=8	.	OALT=-	OID=.	OMAPALT=G	OPOS=74205199
chr14	75019037	75019037	A	G	0.410853	53	129	1	exonic	LTBP2	.	nonsynonymous SNV	LTBP2:NM_000428:exon6:c.T1252C:p.C418R	.	.	.	.	.	.	.	.	0	D	0.999	D	0.001	U	1	D	-7.06	D	184.442	snp	FAO=53	FDP=129	FR=.	FRO=76	FSAF=20	FSAR=33	FSRF=30	FSRR=46	FWDB=-0.00437068	FXX=0	LEN=1	MLLD=139.565	OALT=G	OID=.	OMAPALT=G	OPOS=75019037
chr14	75593449	75593449	C	A	0.318841	22	69	3	exonic	NEK9	.	nonsynonymous SNV	NEK9:NM_033116:exon1:c.G176T:p.G59V	.	.	.	.	.	.	.	.	0	D	1	D	0	D	1	D	-0.1	T	60.3616	snp	FAO=22	FDP=69	FR=.	FRO=47	FSAF=5	FSAR=17	FSRF=16	FSRR=31	FWDB=0.00114346	FXX=0	LEN=1	MLLD=190.467	OALT=A	OID=.	OMAPALT=A	OPOS=75593449
chr14	77872318	77872318	G	T	0.4	16	40	3	exonic	NOXRED1	.	stopgain	NOXRED1:NM_001113475:exon5:c.C843A:p.C281X	.	.	.	.	.	.	.	.	1	T	.	.	0.002	N	1	D	.	.	61.3476	snp	FAO=16	FDP=40	FR=.	FRO=24	FSAF=9	FSAR=7	FSRF=19	FSRR=5	FWDB=0.00721034	FXX=0	LEN=1	MLLD=60.4998	OALT=T	OID=.	OMAPALT=T	OPOS=77872318
chr14	81562928	81562928	A	T	0.275424	65	236	1	intronic	TSHR	.	.	.	.	.	.	.	.	.	.	.	.	.	.	.	.	.	.	.	.	.	123.748	snp	FAO=65	FDP=236	FR=.	FRO=171	FSAF=30	FSAR=35	FSRF=73	FSRR=98	FWDB=-0.0102345	FXX=0	LEN=1	MLLD=113.06	OALT=T	OID=.	OMAPALT=T	OPOS=81562928
chr14	86088527	86088527	G	A	0.493506	38	77	3	exonic	FLRT2	.	synonymous SNV	FLRT2:NM_013231:exon2:c.G669A:p.E223E	.	.	.	.	.	.	.	.	.	.	.	.	.	.	.	.	.	.	164.619	snp	FAO=38	FDP=78	FR=.	FRO=40	FSAF=18	FSAR=20	FSRF=19	FSRR=21	FWDB=-0.0596533	FXX=0	LEN=1	MLLD=56.4314	OALT=A	OID=.	OMAPALT=A	OPOS=86088527
chr14	88737193	88737193	T	C	0.793814	77	97	2	UTR5	KCNK10	NM_138318:c.-60A>G	.	.	rs1298237	.	.	0.6194	.	0.92	.	.	.	.	.	.	.	.	.	.	.	.	928.176	snp	FAO=97	FDP=97	FR=.,HEALED	FRO=0	FSAF=46	FSAR=51	FSRF=0	FSRR=0	FWDB=0.206443	FXX=0	LEN=1	MLLD=51.9545	OALT=C	OID=.	OMAPALT=C	OPOS=88737193
chr14	93125670	93125670	A	C	0.5	38	76	1	exonic	RIN3	.	nonsynonymous SNV	RIN3:NM_024832:exon7:c.A2191C:p.T731P	.	.	.	.	.	.	.	.	0.22	T	1	D	0	D	1	D	1.56	T	196.723	snp	FAO=42	FDP=80	FR=.	FRO=38	FSAF=22	FSAR=20	FSRF=20	FSRR=18	FWDB=0.0124939	FXX=0.0123442	LEN=1	MLLD=338.404	OALT=C	OID=.	OMAPALT=C	OPOS=93125670
chr14	93151490	93151490	G	A	0.565217	39	69	1	exonic	RIN3	.	nonsynonymous SNV	RIN3:NM_024832:exon9:c.G2626A:p.V876I	rs202129320	.	.	.	.	0.003	.	.	0.2	T	0.962	D	0	D	1	D	-3.1	D	198.834	snp	FAO=39	FDP=69	FR=.	FRO=30	FSAF=14	FSAR=25	FSRF=20	FSRR=10	FWDB=-0.0163946	FXX=0	LEN=1	MLLD=237.222	OALT=A	OID=.	OMAPALT=A	OPOS=93151490
chr14	95035777	95035777	G	C	0.609195	53	87	2	exonic	SERPINA4	.	nonsynonymous SNV	SERPINA4:NM_001289032:exon5:c.G1240C:p.A414P,SERPINA4:NM_001289033:exon5:c.G1129C:p.A377P,SERPINA4:NM_006215:exon5:c.G1129C:p.A377P	.	.	.	.	.	.	.	.	0	D	1	D	0	D	1	D	-2.17	D	286.54	snp	FAO=53	FDP=87	FR=.	FRO=34	FSAF=9	FSAR=44	FSRF=14	FSRR=20	FWDB=-0.0354275	FXX=0	LEN=1	MLLD=62.8147	OALT=C	OID=.	OMAPALT=C	OPOS=95035777
chr14	95662946	95662946	T	C	0.22807	13	57	6	exonic	CLMN	.	nonsynonymous SNV	CLMN:NM_024734:exon10:c.A2597G:p.E866G	.	.	.	.	.	.	.	.	0	D	1	D	0.002	N	1	D	-4.32	D	24.5367	snp	FAO=13	FDP=57	FR=.	FRO=44	FSAF=9	FSAR=4	FSRF=30	FSRR=14	FWDB=0.0401097	FXX=0	LEN=1	MLLD=48.6806	OALT=C	OID=.	OMAPALT=C	OPOS=95662946
chr14	97008602	97008602	A	T	0.544218	80	147	2	exonic	PAPOLA	.	nonsynonymous SNV	PAPOLA:NM_001293632:exon11:c.A388T:p.S130C,PAPOLA:NM_001293627:exon13:c.A1138T:p.S380C,PAPOLA:NM_001293628:exon13:c.A388T:p.S130C,PAPOLA:NM_032632:exon13:c.A1138T:p.S380C	.	.	.	.	.	.	.	.	0.07	T	0.996	D	0	D	1	D	.	.	388.713	snp	FAO=81	FDP=147	FR=.	FRO=66	FSAF=35	FSAR=46	FSRF=38	FSRR=28	FWDB=-0.0157372	FXX=0	LEN=1	MLLD=284.028	OALT=T	OID=.	OMAPALT=T	OPOS=97008602
chr14	101195419	101195419	T	A	0.36	9	25	3	intronic	DLK1	.	.	.	.	.	.	.	.	.	.	.	.	.	.	.	.	.	1	D	.	.	35.5718	snp	FAO=9	FDP=24	FR=.	FRO=15	FSAF=1	FSAR=8	FSRF=5	FSRR=10	FWDB=0.0424978	FXX=0.039984	LEN=1	MLLD=204.893	OALT=A	OID=.	OMAPALT=A	OPOS=101195419
chr14	102605683	102605683	C	A	0.47486	85	179	3	exonic	HSP90AA1	.	nonsynonymous SNV	HSP90AA1:NM_001017963:exon1:c.G59T:p.R20M	.	.	.	.	.	.	.	.	0	D	0.222	B	.	.	1	N	2.57	T	344.898	snp	FAO=85	FDP=179	FR=.	FRO=94	FSAF=45	FSAR=40	FSRF=60	FSRR=34	FWDB=0.00389295	FXX=0	LEN=1	MLLD=78.0556	OALT=A	OID=.	OMAPALT=A	OPOS=102605683
chr14	104473553	104473553	C	T	0.4375	28	64	3	intronic	TDRD9	.	.	.	.	.	.	.	.	.	.	.	.	.	.	.	.	.	.	.	.	.	109.329	snp	FAO=28	FDP=64	FR=.	FRO=36	FSAF=7	FSAR=21	FSRF=15	FSRR=21	FWDB=0.0323443	FXX=0	LEN=1	MLLD=55.2127	OALT=T	OID=.	OMAPALT=T	OPOS=104473553
chr14	105070857	105070857	G	A	0.205882	21	102	2	exonic	TMEM179	.	synonymous SNV	TMEM179:NM_001286389:exon1:c.C222T:p.S74S,TMEM179:NM_001286390:exon1:c.C222T:p.S74S	.	.	.	.	.	.	.	.	.	.	.	.	.	.	.	.	.	.	27.7759	snp	FAO=21	FDP=102	FR=.	FRO=81	FSAF=2	FSAR=19	FSRF=41	FSRR=40	FWDB=-0.00941003	FXX=0	LEN=1	MLLD=179.328	OALT=A	OID=.	OMAPALT=A	OPOS=105070857
chr14	105350477	105350477	C	A	0.564103	44	78	1	exonic	CEP170B	.	nonsynonymous SNV	CEP170B:NM_015005:exon8:c.C1151A:p.A384E,CEP170B:NM_001112726:exon9:c.C1361A:p.A454E	.	.	.	.	.	.	.	.	1	T	0.688	P	0.37	N	1	N	1.96	T	221.594	snp	FAO=44	FDP=78	FR=.	FRO=34	FSAF=14	FSAR=30	FSRF=10	FSRR=24	FWDB=0.0128007	FXX=0	LEN=1	MLLD=149.346	OALT=A	OID=.	OMAPALT=A	OPOS=105350477
chr14	105617563	105617564	GC	AG	#VALUE!	5;3	9	1;5	intronic	JAG2	.	.	.	.	.	.	.	.	.	.	.	.	.	.	.	.	.	.	.	.	.	64.4706	mnp;del	FAO=6,2	FDP=9	FR=.,.	FRO=1	FSAF=0,0	FSAR=6,2	FSRF=0	FSRR=1	FWDB=0,0	FXX=0	LEN=2,1	MLLD=34.454,20.2458	OALT=AG,-	OID=.,.	OMAPALT=AG,G	OPOS=105617563,105617564
chr14	105617564	105617564	C	-	#VALUE!	5;3	9	1;5	intronic	JAG2	.	.	.	.	.	.	.	.	.	.	.	.	.	.	.	.	.	.	.	.	.	64.4706	mnp;del	FAO=6,2	FDP=9	FR=.,.	FRO=1	FSAF=0,0	FSAR=6,2	FSRF=0	FSRR=1	FWDB=0,0	FXX=0	LEN=2,1	MLLD=34.454,20.2458	OALT=AG,-	OID=.,.	OMAPALT=AG,G	OPOS=105617563,105617564
chr14	105965211	105965211	G	T	0.615385	40	65	1	exonic	C14orf80	.	nonsynonymous SNV	C14orf80:NM_001134876:exon7:c.G1110T:p.Q370H,C14orf80:NM_001134875:exon8:c.G1209T:p.Q403H,C14orf80:NM_001134877:exon8:c.G987T:p.Q329H,C14orf80:NM_001198983:exon8:c.G993T:p.Q331H	.	.	.	.	.	.	.	.	0.01	D	0.999	D	0.099	N	1	N	.	.	219.087	snp	FAO=40	FDP=65	FR=.	FRO=25	FSAF=23	FSAR=17	FSRF=12	FSRR=13	FWDB=-0.00463608	FXX=0	LEN=1	MLLD=103.745	OALT=T	OID=.	OMAPALT=T	OPOS=105965211
chr15	28391422	28391422	C	-	#VALUE!	14;59	75	1;1	exonic	HERC2	.	frameshift deletion	HERC2:NM_004667:exon71:c.10969delG:p.V3657fs	.	.	.	.	.	.	.	.	.	.	.	.	.	.	.	.	.	.	695.251	del;snp	FAO=73,0	FDP=74	FR=.,.	FRO=1	FSAF=39,0	FSAR=34,0	FSRF=1	FSRR=0	FWDB=-0.0687591,-0.451394	FXX=0.0133316	LEN=1,1	MLLD=52.2593,30.6111	OALT=-,T	OID=.,.	OMAPALT=A,AT	OPOS=28391422,28391422
chr15	29346726	29346726	G	T	0.526786	59	112	2	exonic	APBA2	.	nonsynonymous SNV	APBA2:NM_001130414:exon3:c.G639T:p.R213S,APBA2:NM_005503:exon3:c.G639T:p.R213S	.	.	.	.	.	.	.	.	0.21	T	0.917	P	0	D	0.999	D	0.7	T	272.403	snp	FAO=59	FDP=112	FR=.	FRO=53	FSAF=28	FSAR=31	FSRF=22	FSRR=31	FWDB=-0.0223877	FXX=0	LEN=1	MLLD=96.3346	OALT=T	OID=.	OMAPALT=T	OPOS=29346726
chr15	33358846	33358846	T	G	0.366667	55	150	1	exonic	FMN1	.	synonymous SNV	FMN1:NM_001103184:exon1:c.A1240C:p.R414R	rs550711778	.	.	.	.	0.001	.	.	.	.	.	.	.	.	.	.	.	.	277.954	snp	FAO=77	FDP=170	FR=.	FRO=93	FSAF=29	FSAR=48	FSRF=49	FSRR=44	FWDB=0.0657388	FXX=0.0285698	LEN=1	MLLD=61.5784	OALT=G	OID=.	OMAPALT=G	OPOS=33358846
chr15	41044124	41044124	-	A	0.511364	45	88	1	intronic	RMDN3	.	.	.	.	.	.	.	.	.	.	.	.	.	.	.	.	.	.	.	.	.	78.9463	ins	FAO=47	FDP=88	FR=.	FRO=41	FSAF=13	FSAR=34	FSRF=18	FSRR=23	FWDB=-0.0149309	FXX=0	LEN=1	MLLD=28.7809	OALT=A	OID=.	OMAPALT=CA	OPOS=41044125
chr15	41044130	41044130	A	G	0.522727	46	88	1	intronic	RMDN3	.	.	.	.	.	.	.	.	.	.	.	.	.	.	.	.	.	.	.	.	.	212.999	snp	FAO=46	FDP=88	FR=.	FRO=42	FSAF=13	FSAR=33	FSRF=18	FSRR=24	FWDB=-0.019139	FXX=0	LEN=1	MLLD=85.1208	OALT=G	OID=.	OMAPALT=G	OPOS=41044130
chr15	42438009	42438009	G	A	0.647887	92	142	1	exonic	PLA2G4F	.	stopgain	PLA2G4F:NM_213600:exon15:c.C1627T:p.R543X	.	.	.	.	.	0.0001	.	.	1	T	.	.	0.415	N	1	A	.	.	523.639	snp	FAO=92	FDP=142	FR=.	FRO=50	FSAF=52	FSAR=40	FSRF=25	FSRR=25	FWDB=0.00445632	FXX=0	LEN=1	MLLD=170.753	OALT=A	OID=.	OMAPALT=A	OPOS=42438009
chr15	42713219	42713219	C	A	0.416667	70	168	2	intronic	ZNF106	.	.	.	.	.	.	.	.	.	.	.	.	.	.	.	.	.	.	.	.	.	256.7	snp	FAO=72	FDP=170	FR=.	FRO=98	FSAF=23	FSAR=49	FSRF=38	FSRR=60	FWDB=0.0469623	FXX=0	LEN=1	MLLD=52.5365	OALT=A	OID=.	OMAPALT=A	OPOS=42713219
chr15	42955024	42955024	G	A	0.536232	111	207	1	exonic	STARD9	.	nonsynonymous SNV	STARD9:NM_020759:exon11:c.G803A:p.R268H	.	.	ID=COSM1227773,COSM1227772;OCCURENCE=1(large_intestine)	.	.	.	.	.	0	D	.	.	0	D	1	D	-0.96	T	512.98	snp	FAO=111	FDP=207	FR=.	FRO=96	FSAF=53	FSAR=58	FSRF=34	FSRR=62	FWDB=-0.00537344	FXX=0	LEN=1	MLLD=194.562	OALT=A	OID=.	OMAPALT=A	OPOS=42955024
chr15	43658802	43658802	A	-	0.61039	47	77	1	exonic	ZSCAN29	.	frameshift deletion	ZSCAN29:NM_152455:exon3:c.728delT:p.V243fs	.	.	.	.	.	.	.	.	.	.	.	.	.	.	.	.	.	.	119.18	del	FAO=49	FDP=77	FR=.	FRO=28	FSAF=18	FSAR=31	FSRF=12	FSRR=16	FWDB=0.00781852	FXX=0	LEN=1	MLLD=295.556	OALT=-	OID=.	OMAPALT=C	OPOS=43658802
chr15	45315520	45315520	G	A	0.417266	58	139	2	exonic	SORD	.	synonymous SNV	SORD:NM_003104:exon1:c.G39A:p.V13V	rs568900353	.	.	.	.	0.0028	.	.	.	.	.	.	.	.	.	.	.	.	204.689	snp	FAO=58	FDP=139	FR=.	FRO=81	FSAF=29	FSAR=29	FSRF=45	FSRR=36	FWDB=-0.0371234	FXX=0	LEN=1	MLLD=86.7961	OALT=A	OID=.	OMAPALT=A	OPOS=45315520
chr15	45402846	45402846	A	C	0.508475	30	59	1	splicing	DUOX2	NM_014080:exon9:c.943+2T>G	.	.	.	.	.	.	.	.	.	.	.	.	.	.	.	.	1	D	.	.	140.063	snp	FAO=30	FDP=59	FR=.	FRO=29	FSAF=10	FSAR=20	FSRF=17	FSRR=12	FWDB=0.001679	FXX=0.0166639	LEN=1	MLLD=296.777	OALT=C	OID=.	OMAPALT=C	OPOS=45402846
chr15	49775468	49775468	G	A	0.256881	28	109	1	intronic	FAM227B,FGF7	.	.	.	.	.	.	.	.	.	.	.	.	.	.	.	.	.	.	.	.	.	53.0913	snp	FAO=28	FDP=109	FR=.	FRO=81	FSAF=15	FSAR=13	FSRF=49	FSRR=32	FWDB=0.0427187	FXX=0	LEN=1	MLLD=69.0331	OALT=A	OID=.	OMAPALT=A	OPOS=49775468
chr15	50189637	50189637	T	A	0.157576	26	165	1	exonic	ATP8B4	.	nonsynonymous SNV	ATP8B4:NM_024837:exon23:c.A2549T:p.Q850L	.	.	.	.	.	.	.	.	0	D	1	D	0	D	1	D	-1.96	D	16.8544	snp	FAO=26	FDP=165	FR=.	FRO=139	FSAF=13	FSAR=13	FSRF=87	FSRR=52	FWDB=-0.00113616	FXX=0	LEN=1	MLLD=178.706	OALT=A	OID=.	OMAPALT=A	OPOS=50189637
chr15	50209126	50209126	C	T	0.298643	66	221	2	intronic	ATP8B4	.	.	.	.	.	.	.	.	.	.	.	.	.	.	.	.	.	.	.	.	.	147.684	snp	FAO=67	FDP=222	FR=.	FRO=155	FSAF=29	FSAR=38	FSRF=77	FSRR=78	FWDB=-0.0154717	FXX=0.0044841	LEN=1	MLLD=61.8237	OALT=T	OID=.	OMAPALT=T	OPOS=50209126
chr15	50550604	50550604	G	A	0.309091	34	110	2	exonic	HDC	.	synonymous SNV	HDC:NM_002112:exon3:c.C315T:p.T105T	.	.	.	.	.	.	.	.	.	.	.	.	.	.	.	.	.	.	81.886	snp	FAO=34	FDP=112	FR=.	FRO=78	FSAF=15	FSAR=19	FSRF=39	FSRR=39	FWDB=0.0092886	FXX=0.00884877	LEN=1	MLLD=56.8504	OALT=A	OID=.	OMAPALT=A	OPOS=50550604
chr15	50774218	50774218	G	C	0.307229	51	166	1	exonic	USP8	.	nonsynonymous SNV	USP8:NM_001283049:exon9:c.G1528C:p.D510H,USP8:NM_001128610:exon11:c.G1759C:p.D587H,USP8:NM_005154:exon11:c.G1759C:p.D587H	.	.	.	.	.	.	.	.	0.03	D	0.162	B	0.087	N	0.998	D	2.14	T	118.776	snp	FAO=51	FDP=166	FR=.	FRO=115	FSAF=28	FSAR=23	FSRF=55	FSRR=60	FWDB=0.00365504	FXX=0	LEN=1	MLLD=67.777	OALT=C	OID=.	OMAPALT=C	OPOS=50774218
chr15	50888504	50888504	A	G	0.371622	55	148	1	exonic	TRPM7	.	nonsynonymous SNV	TRPM7:NM_001301212:exon23:c.T3238C:p.Y1080H,TRPM7:NM_017672:exon23:c.T3238C:p.Y1080H	.	.	.	.	.	.	.	.	0	D	0.999	D	0	D	1	D	-5.1	D	167.388	snp	FAO=55	FDP=148	FR=.	FRO=93	FSAF=24	FSAR=31	FSRF=54	FSRR=39	FWDB=0.0382722	FXX=0	LEN=1	MLLD=123.254	OALT=G	OID=.	OMAPALT=G	OPOS=50888504
chr15	52510805	52510805	T	A	0.378788	100	264	1	exonic	MYO5C	.	nonsynonymous SNV	MYO5C:NM_018728:exon32:c.A3865T:p.S1289C	.	.	.	.	.	.	.	.	0.13	T	0.89	P	0.742	N	1	N	2.23	T	303.717	snp	FAO=100	FDP=263	FR=.	FRO=163	FSAF=50	FSAR=50	FSRF=68	FSRR=95	FWDB=-0.0193075	FXX=0.00378774	LEN=1	MLLD=196.681	OALT=A	OID=.	OMAPALT=A	OPOS=52510805
chr15	52564789	52564789	T	A	0.283688	40	141	1	exonic	MYO5C	.	nonsynonymous SNV	MYO5C:NM_018728:exon6:c.A738T:p.R246S	.	.	.	.	.	.	.	.	0	D	0.999	D	0	D	1	D	-4.16	D	84.7705	snp	FAO=40	FDP=141	FR=.	FRO=101	FSAF=20	FSAR=20	FSRF=57	FSRR=44	FWDB=-0.0051463	FXX=0	LEN=1	MLLD=74.9219	OALT=A	OID=.	OMAPALT=A	OPOS=52564789
chr15	55971523	55971523	C	T	0.280374	90	321	2	exonic	PRTG	.	nonsynonymous SNV	PRTG:NM_173814:exon7:c.G1094A:p.R365K	.	.	.	.	.	.	.	.	0.73	T	0.562	P	0	D	1	D	-0.12	T	182.506	snp	FAO=92	FDP=321	FR=.	FRO=229	FSAF=54	FSAR=38	FSRF=125	FSRR=104	FWDB=-0.0208654	FXX=0	LEN=1	MLLD=54.027	OALT=T	OID=.	OMAPALT=T	OPOS=55971523
chr15	55974742	55974742	-	TTTA	0.320755	85	265	0	intronic	PRTG	.	.	.	rs375857024	.	.	0.1739	.	0.19	.	.	.	.	.	.	.	.	.	.	.	.	50	ins	.	.	FR=.	.	.	.	.	.	.	.	LEN=4	.	OALT=TTTA	OID=.	OMAPALT=TTTTA	OPOS=55974743
chr15	64221876	64221876	C	T	0.290385	151	520	2	ncRNA_exonic	LOC101928988	.	.	.	.	.	.	.	.	.	.	.	.	.	.	.	.	.	.	.	.	.	181.038	snp	FAO=106	FDP=400	FR=.	FRO=294	FSAF=52	FSAR=54	FSRF=132	FSRR=162	FWDB=0.0297611	FXX=0	LEN=1	MLLD=57.7354	OALT=T	OID=.	OMAPALT=T	OPOS=64221876
chr15	65394782	65394782	C	G	0.336406	73	217	2	exonic	UBAP1L	.	nonsynonymous SNV	UBAP1L:NM_001163692:exon2:c.G361C:p.E121Q	.	.	.	.	.	.	.	.	0.12	T	0.899	P	.	.	1	N	.	.	189.518	snp	FAO=73	FDP=217	FR=.	FRO=144	FSAF=41	FSAR=32	FSRF=81	FSRR=63	FWDB=0.0183126	FXX=0	LEN=1	MLLD=267.867	OALT=G	OID=.	OMAPALT=G	OPOS=65394782
chr15	65677261	65677261	C	T	0.325581	42	129	2	intronic	IGDCC4	.	.	.	.	.	.	.	.	.	.	.	.	.	.	.	.	.	.	.	.	.	108.917	snp	FAO=42	FDP=129	FR=.	FRO=87	FSAF=23	FSAR=19	FSRF=43	FSRR=44	FWDB=0.0201697	FXX=0	LEN=1	MLLD=55.5435	OALT=T	OID=.	OMAPALT=T	OPOS=65677261
chr15	65681225	65681225	C	T	0.293233	39	133	4	exonic	IGDCC4	.	synonymous SNV	IGDCC4:NM_020962:exon15:c.G2628A:p.G876G	.	.	.	.	.	.	.	.	.	.	.	.	.	.	.	.	.	.	87.2584	snp	FAO=39	FDP=133	FR=.	FRO=94	FSAF=9	FSAR=30	FSRF=40	FSRR=54	FWDB=0.00615776	FXX=0	LEN=1	MLLD=246.195	OALT=T	OID=.	OMAPALT=T	OPOS=65681225
chr15	68378805	68378805	G	T	0.328638	70	213	2	exonic	PIAS1	.	nonsynonymous SNV	PIAS1:NM_016166:exon2:c.G186T:p.R62S	.	.	.	.	.	.	.	.	0	D	0.949	P	0	D	1	D	1.36	T	176.314	snp	FAO=70	FDP=213	FR=.	FRO=143	FSAF=36	FSAR=34	FSRF=66	FSRR=77	FWDB=-0.0560784	FXX=0	LEN=1	MLLD=182.255	OALT=T	OID=.	OMAPALT=T	OPOS=68378805
chr15	69238215	69238215	A	C	0.26257	47	179	6	exonic	SPESP1	.	nonsynonymous SNV	SPESP1:NM_145658:exon2:c.A342C:p.K114N	.	.	.	.	.	.	.	.	0.02	D	0.025	B	0.381	N	1	N	1.62	T	84.8457	snp	FAO=47	FDP=179	FR=.	FRO=132	FSAF=26	FSAR=21	FSRF=72	FSRR=60	FWDB=0.0656094	FXX=0	LEN=1	MLLD=44.6565	OALT=C	OID=.	OMAPALT=C	OPOS=69238215
chr15	69325422	69325422	C	A	0.4	12	30	3	exonic	NOX5	.	synonymous SNV	NOX5:NM_001184779:exon5:c.C576A:p.R192R,NOX5:NM_001184780:exon5:c.C555A:p.R185R,NOX5:NM_024505:exon5:c.C660A:p.R220R	.	.	.	.	.	.	.	.	.	.	.	.	.	.	.	.	.	.	48.3253	snp	FAO=12	FDP=30	FR=.	FRO=18	FSAF=2	FSAR=10	FSRF=4	FSRR=14	FWDB=0.0504575	FXX=0	LEN=1	MLLD=120.317	OALT=A	OID=.	OMAPALT=A	OPOS=69325422
chr15	74368293	74368293	A	G	0.5	3	6	1	exonic	GOLGA6A	.	nonsynonymous SNV	GOLGA6A:NM_001038640:exon8:c.T598C:p.W200R	rs2018461	.	.	.	.	0.15	.	.	0.57	T	0.001	B	.	.	1	N	2.16	T	18.8159	snp	FAO=3	FDP=5	FR=.	FRO=2	FSAF=1	FSAR=2	FSRF=1	FSRR=1	FWDB=0.031286	FXX=0.166389	LEN=1	MLLD=57.7239	OALT=G	OID=.	OMAPALT=G	OPOS=74368293
chr15	74368297	74368297	C	G	0.666667	4	6	1	exonic	GOLGA6A	.	nonsynonymous SNV	GOLGA6A:NM_001038640:exon8:c.G594C:p.Q198H	rs58551153	.	.	.	.	0.23	.	.	0.11	T	0.966	D	.	.	1	N	1.85	T	24.0806	snp	FAO=4	FDP=6	FR=.	FRO=2	FSAF=1	FSAR=3	FSRF=1	FSRR=1	FWDB=-0.0135697	FXX=0	LEN=1	MLLD=117.13	OALT=G	OID=.	OMAPALT=G	OPOS=74368297
chr15	74426673	74426673	C	T	0.367347	18	49	4	exonic	ISLR2	.	synonymous SNV	ISLR2:NM_020851:exon3:c.C1578T:p.P526P,ISLR2:NM_001130136:exon4:c.C1578T:p.P526P,ISLR2:NM_001130137:exon4:c.C1578T:p.P526P,ISLR2:NM_001130138:exon4:c.C1578T:p.P526P	.	.	.	.	.	.	.	.	.	.	.	.	.	.	.	.	.	.	61.032	snp	FAO=18	FDP=49	FR=.	FRO=31	FSAF=5	FSAR=13	FSRF=24	FSRR=7	FWDB=-0.0475904	FXX=0	LEN=1	MLLD=231.15	OALT=T	OID=.	OMAPALT=T	OPOS=74426673
chr15	74494773	74494773	G	T	0.217742	27	124	3	exonic	STRA6	.	nonsynonymous SNV	STRA6:NM_001199042:exon1:c.C88A:p.P30T	.	.	.	.	.	.	.	.	0	D	0.869	P	.	.	1	D	.	.	38.1073	snp	FAO=27	FDP=124	FR=.	FRO=97	FSAF=18	FSAR=9	FSRF=62	FSRR=35	FWDB=-0.0125851	FXX=0	LEN=1	MLLD=280.714	OALT=T	OID=.	OMAPALT=T	OPOS=74494773
chr15	75197511	75197511	A	T	0.185286	68	367	1	exonic	FAM219B	.	nonsynonymous SNV	FAM219B:NM_020447:exon3:c.T364A:p.S122T	.	.	.	.	.	.	.	.	0.01	D	0.961	D	0	D	1	D	.	.	65.5805	snp	FAO=67	FDP=334	FR=.	FRO=267	FSAF=34	FSAR=33	FSRF=121	FSRR=146	FWDB=-0.00282428	FXX=0.0899158	LEN=1	MLLD=177.593	OALT=T	OID=.	OMAPALT=T	OPOS=75197511
chr15	81627092	81627092	G	A	0.272222	49	180	4	exonic	TMC3	.	nonsynonymous SNV	TMC3:NM_001080532:exon21:c.C2428T:p.P810S	.	.	.	.	.	.	.	.	1	T	0	B	0.37	N	1	N	0.03	T	96.2578	snp	FAO=49	FDP=178	FR=.	FRO=129	FSAF=18	FSAR=31	FSRF=67	FSRR=62	FWDB=0.00736785	FXX=0.0111105	LEN=1	MLLD=165.536	OALT=A	OID=.	OMAPALT=A	OPOS=81627092
chr15	83215822	83215822	C	G	0.241158	75	311	2	intronic	CPEB1	.	.	.	.	.	.	.	.	.	.	.	.	.	.	.	.	.	.	.	.	.	111.305	snp	FAO=75	FDP=309	FR=.	FRO=234	FSAF=39	FSAR=36	FSRF=110	FSRR=124	FWDB=-0.0174347	FXX=0.00643066	LEN=1	MLLD=74.446	OALT=G	OID=.	OMAPALT=G	OPOS=83215822
chr15	84473513	84473513	A	C	0.185654	44	237	2	intronic	ADAMTSL3	.	.	.	.	.	.	.	.	.	.	.	.	.	.	.	.	.	.	.	.	.	41.2067	snp	FAO=45	FDP=237	FR=.	FRO=192	FSAF=18	FSAR=27	FSRF=73	FSRR=119	FWDB=0.0252449	FXX=0	LEN=1	MLLD=59.3581	OALT=C	OID=.	OMAPALT=C	OPOS=84473513
chr15	85681195	85681195	G	A	0.188506	82	435	3	UTR3	PDE8A	NM_001243137:c.*61G>A,NM_002605:c.*61G>A,NM_173454:c.*61G>A	.	.	.	.	.	.	.	.	.	.	.	.	.	.	.	.	.	.	.	.	57.2217	snp	FAO=74	FDP=400	FR=.	FRO=326	FSAF=40	FSAR=34	FSRF=171	FSRR=155	FWDB=-0.0299121	FXX=0	LEN=1	MLLD=178.917	OALT=A	OID=.	OMAPALT=A	OPOS=85681195
chr15	86807531	86807531	A	T	0.5	74	148	1	exonic	AGBL1	.	nonsynonymous SNV	AGBL1:NM_152336:exon10:c.A991T:p.T331S	.	.	.	.	.	.	.	.	0.63	T	0.372	B	0.003	N	1	N	2.98	T	319.851	snp	FAO=74	FDP=148	FR=.	FRO=74	FSAF=37	FSAR=37	FSRF=32	FSRR=42	FWDB=0.033724	FXX=0	LEN=1	MLLD=153.906	OALT=T	OID=.	OMAPALT=T	OPOS=86807531
chr15	87089365	87089365	G	T	0.247619	104	420	3	splicing	AGBL1	NM_152336:exon19:c.2679+1G>T	.	.	.	.	.	.	.	.	.	.	.	.	.	.	.	.	1	D	.	.	158.123	snp	FAO=101	FDP=400	FR=.	FRO=299	FSAF=42	FSAR=59	FSRF=132	FSRR=167	FWDB=0.0415034	FXX=0	LEN=1	MLLD=58.2332	OALT=T	OID=.	OMAPALT=T	OPOS=87089365
chr15	89421275	89421275	G	C	0.236686	40	169	2	exonic	HAPLN3	.	nonsynonymous SNV	HAPLN3:NM_178232:exon5:c.C1009G:p.P337A	.	.	.	.	.	.	.	.	0.39	T	0.276	B	0	N	1	D	1.44	T	61.3229	snp	FAO=40	FDP=169	FR=.	FRO=129	FSAF=21	FSAR=19	FSRF=61	FSRR=68	FWDB=0.00720628	FXX=0	LEN=1	MLLD=61.2721	OALT=C	OID=.	OMAPALT=C	OPOS=89421275
chr15	89869895	89869895	C	T	0.223404	21	94	4	exonic	POLG	.	nonsynonymous SNV	POLG:NM_001126131:exon9:c.G1660A:p.G554R,POLG:NM_002693:exon9:c.G1660A:p.G554R	.	.	.	.	.	.	.	.	0.4	T	0.112	B	0.144	N	0.933	N	-3	D	33.2301	snp	FAO=21	FDP=94	FR=.	FRO=73	FSAF=13	FSAR=8	FSRF=46	FSRR=27	FWDB=-0.0217606	FXX=0	LEN=1	MLLD=250.957	OALT=T	OID=.	OMAPALT=T	OPOS=89869895
chr15	90173734	90173734	-	A	#VALUE!	29;58	90	0;0	intronic	KIF7	.	.	.	.	.	.	.	.	0	.	.	.	.	.	.	.	.	.	.	.	.	496.978	ins;ins	FAO=31,57	FDP=89	FR=.,.	FRO=1	FSAF=5,49	FSAR=26,8	FSRF=0	FSRR=1	FWDB=-0.0172857,0.00445028	FXX=0.0111099	LEN=1,2	MLLD=116.416,119.305	OALT=A,AG	OID=.,.	OMAPALT=CA,CAG	OPOS=90173735,90173735
chr15	90233822	90233822	C	T	0.24359	38	156	3	exonic	PEX11A	.	synonymous SNV	PEX11A:NM_001271572:exon1:c.G42A:p.R14R,PEX11A:NM_003847:exon1:c.G42A:p.R14R	.	.	.	.	.	.	.	.	.	.	.	.	.	.	.	.	.	.	62.0662	snp	FAO=38	FDP=156	FR=.	FRO=118	FSAF=34	FSAR=4	FSRF=77	FSRR=41	FWDB=0.00471505	FXX=0	LEN=1	MLLD=323.377	OALT=T	OID=.	OMAPALT=T	OPOS=90233822
chr15	91326100	91326100	G	T	#VALUE!	15;14;66	103	1;2;2	exonic	BLM	.	synonymous SNV	BLM:NM_000057:exon13:c.G2604T:p.P868P,BLM:NM_001287247:exon13:c.G2604T:p.P868P,BLM:NM_001287248:exon13:c.G1479T:p.P493P,BLM:NM_001287246:exon14:c.G2604T:p.P868P	.	.	.	.	.	.	.	.	.	.	.	.	.	.	.	.	.	.	885.943	snp;mnp;snp	FAO=17,16,66	FDP=99	FR=.,.,.	FRO=0	FSAF=0,0,65	FSAR=17,16,1	FSRF=0	FSRR=0	FWDB=0.0117029,-0.0213071,-0.00591041	FXX=0.0480723	LEN=1,2,1	MLLD=86.7372,103.77,220.212	OALT=T,TA,T	OID=.,.,.	OMAPALT=CT,TA,TG	OPOS=91326100,91326099,91326099
chr15	91326099	91326099	C	T	#VALUE!	15;14;66	103	1;2;2	exonic	BLM	.	nonsynonymous SNV	BLM:NM_000057:exon13:c.C2603T:p.P868L,BLM:NM_001287247:exon13:c.C2603T:p.P868L,BLM:NM_001287248:exon13:c.C1478T:p.P493L,BLM:NM_001287246:exon14:c.C2603T:p.P868L	rs2227935	CLINSIG=probable-non-pathogenic;CLNDBN=Bloom_syndrome;CLNREVSTAT=no_assertion_criteria_provided;CLNACC=RCV000144575.1;CLNDSDB=GeneReviews:MedGen:OMIM:Orphanet:SNOMED_CT;CLNDSDBID=NBK1398:C0005859:210900:ORPHA125:4434006	.	0.0653	.	0.1	.	.	0.02	D	0.81	P	0	D	0	P	0.66	T	885.943	snp;mnp;snp	FAO=17,16,66	FDP=99	FR=.,.,.	FRO=0	FSAF=0,0,65	FSAR=17,16,1	FSRF=0	FSRR=0	FWDB=0.0117029,-0.0213071,-0.00591041	FXX=0.0480723	LEN=1,2,1	MLLD=86.7372,103.77,220.212	OALT=T,TA,T	OID=.,.,.	OMAPALT=CT,TA,TG	OPOS=91326100,91326099,91326099
chr15	91769537	91769537	C	T	0.224223	137	611	3	exonic	SV2B	.	nonsynonymous SNV	SV2B:NM_014848:exon3:c.C44T:p.P15L	.	.	.	.	.	.	.	.	0.07	T	0.039	B	0	D	1	D	0.12	T	115.373	snp	FAO=91	FDP=400	FR=.	FRO=309	FSAF=46	FSAR=45	FSRF=151	FSRR=158	FWDB=0.00331144	FXX=0	LEN=1	MLLD=345.395	OALT=T	OID=.	OMAPALT=T	OPOS=91769537
chr15	91809863	91809863	A	T	0.202381	34	168	3	exonic	SV2B	.	nonsynonymous SNV	SV2B:NM_001167580:exon6:c.A607T:p.S203C,SV2B:NM_014848:exon8:c.A1060T:p.S354C	.	.	.	.	.	.	.	.	0.07	T	1	D	0	D	1	D	-0.05	T	38.8209	snp	FAO=34	FDP=168	FR=.	FRO=134	FSAF=24	FSAR=10	FSRF=75	FSRR=59	FWDB=0.00436468	FXX=0	LEN=1	MLLD=228.973	OALT=T	OID=.	OMAPALT=T	OPOS=91809863
chr15	92459600	92459600	C	T	0.24537	53	216	2	exonic	SLCO3A1	.	synonymous SNV	SLCO3A1:NM_001145044:exon2:c.C558T:p.L186L,SLCO3A1:NM_013272:exon2:c.C558T:p.L186L	.	.	.	.	.	0	.	.	.	.	.	.	.	.	.	.	.	.	83.5532	snp	FAO=53	FDP=216	FR=.	FRO=163	FSAF=17	FSAR=36	FSRF=71	FSRR=92	FWDB=-0.0112005	FXX=0	LEN=1	MLLD=68.3967	OALT=T	OID=.	OMAPALT=T	OPOS=92459600
chr15	92638259	92638259	C	A	0.356164	26	73	3	intronic	SLCO3A1	.	.	.	.	.	.	.	.	.	.	.	.	.	.	.	.	.	.	.	.	.	80.536	snp	FAO=26	FDP=73	FR=.	FRO=47	FSAF=15	FSAR=11	FSRF=26	FSRR=21	FWDB=-0.0339107	FXX=0	LEN=1	MLLD=137.722	OALT=A	OID=.	OMAPALT=A	OPOS=92638259
chr15	92669501	92669501	C	T	0.545455	66	121	1	intronic	SLCO3A1	.	.	.	.	.	.	.	.	.	.	.	.	.	.	.	.	.	.	.	.	.	316.835	snp	FAO=66	FDP=121	FR=.	FRO=55	FSAF=29	FSAR=37	FSRF=20	FSRR=35	FWDB=-0.00312736	FXX=0	LEN=1	MLLD=84.453	OALT=T	OID=.	OMAPALT=T	OPOS=92669501
chr15	93485986	93485986	G	A	0.230032	72	313	3	intronic	CHD2	.	.	.	.	.	.	.	.	.	.	.	.	.	.	.	.	.	.	.	.	.	95.9498	snp	FAO=72	FDP=313	FR=.	FRO=241	FSAF=42	FSAR=30	FSRF=140	FSRR=101	FWDB=-0.00100146	FXX=0	LEN=1	MLLD=320.753	OALT=A	OID=.	OMAPALT=A	OPOS=93485986
chr15	94899471	94899471	G	T	0.285714	92	322	2	exonic	MCTP2	.	stopgain	MCTP2:NM_001159643:exon8:c.G1111T:p.G371X,MCTP2:NM_018349:exon8:c.G1111T:p.G371X	.	.	.	.	.	.	.	.	0.06	T	.	.	0	D	1	D	.	.	181.8	snp	FAO=92	FDP=322	FR=.	FRO=230	FSAF=60	FSAR=32	FSRF=124	FSRR=106	FWDB=-0.00448898	FXX=0	LEN=1	MLLD=308.802	OALT=T	OID=.	OMAPALT=T	OPOS=94899471
chr15	99467800	99467800	G	A	0.183673	45	245	4	exonic	IGF1R	.	nonsynonymous SNV	IGF1R:NM_000875:exon13:c.G2669A:p.G890E,IGF1R:NM_001291858:exon13:c.G2669A:p.G890E	.	.	.	.	.	.	.	.	0	D	1	D	0	D	1	D	0.52	T	37.7866	snp	FAO=45	FDP=245	FR=.	FRO=200	FSAF=35	FSAR=10	FSRF=98	FSRR=102	FWDB=-0.00439721	FXX=0	LEN=1	MLLD=277.08	OALT=A	OID=.	OMAPALT=A	OPOS=99467800
chr15	100271525	100271525	G	T	0.262963	71	270	2	intronic	LYSMD4	.	.	.	.	.	.	.	.	.	.	.	.	.	.	.	.	.	.	.	.	.	123.558	snp	FAO=71	FDP=270	FR=.	FRO=199	FSAF=27	FSAR=44	FSRF=104	FSRR=95	FWDB=-0.0415872	FXX=0	LEN=1	MLLD=54.6362	OALT=T	OID=.	OMAPALT=T	OPOS=100271525
chr15	102215885	102215885	A	T	0.175182	24	137	3	exonic	TARSL2	.	nonsynonymous SNV	TARSL2:NM_152334:exon13:c.T1706A:p.F569Y	.	.	.	.	.	.	.	.	0	D	1	D	0	N	1	D	-0.37	T	21.5029	snp	FAO=24	FDP=137	FR=.	FRO=113	FSAF=12	FSAR=12	FSRF=55	FSRR=58	FWDB=-0.00150849	FXX=0	LEN=1	MLLD=280.07	OALT=T	OID=.	OMAPALT=T	OPOS=102215885
chr15	102242637	102242637	A	G	0.174359	34	195	2	intronic	TARSL2	.	.	.	.	.	.	.	.	.	.	.	.	.	.	.	.	.	.	.	.	.	26.6855	snp	FAO=34	FDP=195	FR=.	FRO=161	FSAF=16	FSAR=18	FSRF=76	FSRR=85	FWDB=0.0167967	FXX=0	LEN=1	MLLD=56.0175	OALT=G	OID=.	OMAPALT=G	OPOS=102242637
chr16	427039	427039	G	C	0.378205	59	156	1	exonic	TMEM8A	.	synonymous SNV	TMEM8A:NM_021259:exon4:c.C633G:p.L211L	.	.	.	.	.	.	.	.	.	.	.	.	.	.	.	.	.	.	182.625	snp	FAO=59	FDP=156	FR=.	FRO=97	FSAF=29	FSAR=30	FSRF=40	FSRR=57	FWDB=-0.0156071	FXX=0	LEN=1	MLLD=67.0469	OALT=C	OID=.	OMAPALT=C	OPOS=427039
chr16	699627	699627	C	G	0.363636	8	22	2	intronic	WDR90	.	.	.	.	.	.	.	.	.	.	.	.	.	.	.	.	.	.	.	.	.	32.0434	snp	FAO=8	FDP=22	FR=.	FRO=14	FSAF=4	FSAR=4	FSRF=7	FSRR=7	FWDB=-0.00388976	FXX=0	LEN=1	MLLD=209.115	OALT=G	OID=.	OMAPALT=G	OPOS=699627
chr16	712012	712012	G	A	0.377863	99	262	1	exonic	WDR90	.	nonsynonymous SNV	WDR90:NM_145294:exon32:c.G3986A:p.R1329H	rs374786432	.	.	.	.	0.0006	.	.	0.13	T	0.98	D	0.669	U	1	N	0.89	T	305.871	snp	FAO=100	FDP=262	FR=.	FRO=162	FSAF=28	FSAR=72	FSRF=89	FSRR=73	FWDB=0.0587506	FXX=0	LEN=1	MLLD=72.228	OALT=A	OID=.	OMAPALT=A	OPOS=712012
chr16	735391	735391	G	T	0.288462	30	104	2	exonic	WDR24	.	nonsynonymous SNV	WDR24:NM_001303027:exon7:c.C1885A:p.P629T,WDR24:NM_032259:exon7:c.C1885A:p.P629T	.	.	.	.	.	.	.	.	0.46	T	0.557	P	0	D	1	D	0.21	T	68.7818	snp	FAO=30	FDP=103	FR=.	FRO=73	FSAF=10	FSAR=20	FSRF=33	FSRR=40	FWDB=-0.0118715	FXX=0.00961446	LEN=1	MLLD=66.9397	OALT=T	OID=.	OMAPALT=T	OPOS=735391
chr16	1291385	1291385	G	C	0.205945	97	471	3	intronic	TPSAB1	.	.	.	rs3892402	.	.	.	.	0.28	.	.	.	.	.	.	.	.	.	.	.	.	82.3426	snp	FAO=82	FDP=400	FR=.	FRO=318	FSAF=4	FSAR=78	FSRF=221	FSRR=97	FWDB=0.0104563	FXX=0	LEN=1	MLLD=173.365	OALT=C	OID=.	OMAPALT=C	OPOS=1291385
chr16	1464488	1464488	C	G	0.714286	5	7	7	intronic	UNKL	.	.	.	.	.	.	.	.	.	.	.	.	.	.	.	.	.	.	.	.	.	27.0338	snp	FAO=5	FDP=7	FR=.	FRO=2	FSAF=3	FSAR=2	FSRF=2	FSRR=0	FWDB=0.029894	FXX=0	LEN=1	MLLD=28.5516	OALT=G	OID=.	OMAPALT=G	OPOS=1464488
chr16	1505186	1505186	C	T	0.350482	109	311	1	exonic	CLCN7	.	nonsynonymous SNV	CLCN7:NM_001114331:exon11:c.G975A:p.M325I,CLCN7:NM_001287:exon12:c.G1047A:p.M349I	.	.	.	.	.	0	.	.	0.46	T	0	B	0.243	N	1	N	-2.26	D	294.726	snp	FAO=109	FDP=311	FR=.	FRO=202	FSAF=44	FSAR=65	FSRF=95	FSRR=107	FWDB=0.0310077	FXX=0.00320503	LEN=1	MLLD=114.931	OALT=T	OID=.	OMAPALT=T	OPOS=1505186
chr16	1814257	1814257	G	C	0.355769	185	520	2	intronic	MAPK8IP3	.	.	.	.	.	.	.	.	.	.	.	.	.	.	.	.	.	.	.	.	.	400.384	snp	FAO=144	FDP=400	FR=.	FRO=256	FSAF=52	FSAR=92	FSRF=134	FSRR=122	FWDB=-0.0165267	FXX=0	LEN=1	MLLD=64.1621	OALT=C	OID=.	OMAPALT=C	OPOS=1814257
chr16	1836709	1836709	G	C	0.883721	190	215	2	intronic	NUBP2	.	.	.	rs2575351	.	.	0.8189	.	0.95	.	.	.	.	.	.	.	.	.	.	.	.	1635.63	snp	FAO=205	FDP=228	FR=.	FRO=23	FSAF=53	FSAR=152	FSRF=23	FSRR=0	FWDB=0.0551058	FXX=0	LEN=1	MLLD=39.5894	OALT=C	OID=.	OMAPALT=C	OPOS=1836709
chr16	1994890	1994890	G	A	0.4	160	400	5	exonic	RPL3L	.	nonsynonymous SNV	RPL3L:NM_005061:exon10:c.C1172T:p.P391L	.	.	.	.	.	.	.	.	0.04	D	0.455	P	0	D	1	D	1.55	T	513.496	snp	FAO=160	FDP=400	FR=.	FRO=240	FSAF=72	FSAR=88	FSRF=124	FSRR=116	FWDB=-0.0104783	FXX=0	LEN=1	MLLD=334.383	OALT=A	OID=.	OMAPALT=A	OPOS=1994890
chr16	2042006	2042006	T	C	0.368421	56	152	1	exonic	SYNGR3	.	nonsynonymous SNV	SYNGR3:NM_004209:exon2:c.T131C:p.V44A	.	.	.	.	.	.	.	.	0.37	T	0.939	P	0.001	N	1	D	2.16	T	168.708	snp	FAO=56	FDP=152	FR=.	FRO=96	FSAF=43	FSAR=13	FSRF=71	FSRR=25	FWDB=0.0269808	FXX=0	LEN=1	MLLD=109.584	OALT=C	OID=.	OMAPALT=C	OPOS=2042006
chr16	2129221	2129222	GG	TT	0.315068	23	73	3	intronic	TSC2	.	.	.	.	.	.	.	.	.	.	.	.	.	.	.	.	.	.	.	.	.	61.7189	mnp	FAO=23	FDP=73	FR=.	FRO=50	FSAF=16	FSAR=7	FSRF=29	FSRR=21	FWDB=0.00942126	FXX=0	LEN=2	MLLD=110.816	OALT=TT	OID=.	OMAPALT=TT	OPOS=2129221
chr16	2153288	2153288	G	T	0.307692	20	65	1	exonic	PKD1	.	nonsynonymous SNV	PKD1:NM_000296:exon23:c.C8770A:p.L2924I,PKD1:NM_001009944:exon23:c.C8770A:p.L2924I	.	.	.	.	.	.	.	.	0.2	T	0.182	B	0.014	N	0.926	N	-0.5	T	56.6118	snp	FAO=20	FDP=62	FR=.	FRO=42	FSAF=19	FSAR=1	FSRF=33	FSRR=9	FWDB=0.00229952	FXX=0.0461467	LEN=1	MLLD=65.7576	OALT=T	OID=.	OMAPALT=T	OPOS=2153288
chr16	2855120	2855120	T	G	0.274131	71	259	1	exonic	PRSS41	.	nonsynonymous SNV	PRSS41:NM_001135086:exon5:c.T944G:p.L315R	.	.	.	.	.	.	.	.	.	.	.	.	.	.	.	.	.	.	133.107	snp	FAO=71	FDP=259	FR=.	FRO=188	FSAF=34	FSAR=37	FSRF=96	FSRR=92	FWDB=-0.0235112	FXX=0	LEN=1	MLLD=276.903	OALT=G	OID=.	OMAPALT=G	OPOS=2855120
chr16	3071791	3071791	C	G	0.4375	35	80	1	exonic	TNFRSF12A	.	synonymous SNV	TNFRSF12A:NM_016639:exon4:c.C354G:p.G118G	.	.	.	.	.	.	.	.	.	.	.	.	.	.	.	.	.	.	144.24	snp	FAO=37	FDP=82	FR=.	FRO=45	FSAF=9	FSAR=28	FSRF=21	FSRR=24	FWDB=-0.0066555	FXX=0.0120467	LEN=1	MLLD=235.252	OALT=G	OID=.	OMAPALT=G	OPOS=3071791
chr16	4733987	4733987	G	A	0.428571	3	7	3	intronic	MGRN1	.	.	.	.	.	.	.	.	.	.	.	.	.	.	.	.	.	.	.	.	.	15.7814	snp	FAO=3	FDP=7	FR=.	FRO=4	FSAF=1	FSAR=2	FSRF=0	FSRR=4	FWDB=-0.0278625	FXX=0	LEN=1	MLLD=57.1214	OALT=A	OID=.	OMAPALT=A	OPOS=4733987
chr16	4897247	4897247	C	T	0.380368	62	163	2	exonic	GLYR1	.	nonsynonymous SNV	GLYR1:NM_032569:exon1:c.G20A:p.R7Q	.	.	.	.	.	.	.	.	0.04	D	0.997	D	0	D	1	D	-0.38	T	193.165	snp	FAO=62	FDP=163	FR=.	FRO=101	FSAF=19	FSAR=43	FSRF=40	FSRR=61	FWDB=0.0556137	FXX=0	LEN=1	MLLD=68.7001	OALT=T	OID=.	OMAPALT=T	OPOS=4897247
chr16	5083483	5083483	T	C	1	8	8	1	exonic	NAGPA	.	synonymous SNV	NAGPA:NM_016256:exon2:c.A333G:p.G111G	rs2972272	.	.	0.6853	.	0.84	.	.	.	.	.	.	.	.	.	.	.	.	73.8398	snp	FAO=8	FDP=8	FR=.	FRO=0	FSAF=6	FSAR=2	FSRF=0	FSRR=0	FWDB=0.00559676	FXX=0	LEN=1	MLLD=264.767	OALT=C	OID=.	OMAPALT=C	OPOS=5083483
chr16	7714851	7714851	C	A	0.418919	62	148	2	intronic	RBFOX1	.	.	.	.	.	.	.	.	.	.	.	.	.	.	.	.	.	.	.	.	.	218.645	snp	FAO=62	FDP=148	FR=.	FRO=86	FSAF=44	FSAR=18	FSRF=48	FSRR=38	FWDB=-0.0150838	FXX=0	LEN=1	MLLD=330.45	OALT=A	OID=.	OMAPALT=A	OPOS=7714851
chr16	8729124	8729124	G	A	1	54	54	1	exonic	METTL22	.	nonsynonymous SNV	METTL22:NM_024109:exon5:c.G655A:p.A219T	rs2302607	.	.	0.2554	.	0.38	.	.	0.95	T	0.012	B	0.052	N	0.984	P	3.33	T	508.511	snp	FAO=54	FDP=54	FR=.	FRO=0	FSAF=34	FSAR=20	FSRF=0	FSRR=0	FWDB=0.0124766	FXX=0	LEN=1	MLLD=78.1862	OALT=A	OID=.	OMAPALT=A	OPOS=8729124
chr16	10992706	10992706	C	A	0.359331	129	359	4	intronic	CIITA	.	.	.	.	.	.	.	.	.	.	.	.	.	.	.	.	.	.	.	.	.	358.127	snp	FAO=129	FDP=359	FR=.	FRO=230	FSAF=69	FSAR=60	FSRF=114	FSRR=116	FWDB=-0.0195295	FXX=0	LEN=1	MLLD=45.4446	OALT=A	OID=.	OMAPALT=A	OPOS=10992706
chr16	11981560	11981560	C	A	0.27972	40	143	3	exonic	GSPT1	.	nonsynonymous SNV	GSPT1:NM_001130006:exon7:c.G821T:p.G274V,GSPT1:NM_001130007:exon7:c.G410T:p.G137V,GSPT1:NM_002094:exon7:c.G824T:p.G275V	.	.	.	.	.	.	.	.	0	D	1	D	0	U	1	D	-1.16	T	101.149	snp	FAO=45	FDP=149	FR=.	FRO=104	FSAF=24	FSAR=21	FSRF=55	FSRR=49	FWDB=-0.00266446	FXX=0.00666622	LEN=1	MLLD=42.0758	OALT=A	OID=.	OMAPALT=A	OPOS=11981560
chr16	16255335	16255336	CT	AA	0.47973	71	148	1	exonic	ABCC6	.	nonframeshift substitution	ABCC6:NM_001171:exon25:c.3592_3593TT	.	.	.	.	.	.	.	.	.	.	.	.	.	.	.	.	.	.	298.978	mnp	FAO=72	FDP=148	FR=.	FRO=76	FSAF=36	FSAR=36	FSRF=32	FSRR=44	FWDB=-0.0213473	FXX=0	LEN=2	MLLD=187.926	OALT=AA	OID=.	OMAPALT=AA	OPOS=16255335
chr16	20442491	20442491	C	A	0.562712	166	295	3	intronic	ACSM5	.	.	.	.	.	.	.	.	.	.	.	.	.	.	.	.	.	.	.	.	.	806.547	snp	FAO=167	FDP=298	FR=.	FRO=131	FSAF=78	FSAR=89	FSRF=53	FSRR=78	FWDB=-0.0343173	FXX=0.00334437	LEN=1	MLLD=65.4922	OALT=A	OID=.	OMAPALT=A	OPOS=20442491
chr16	23083560	23083560	C	G	0.487179	57	117	3	intronic	USP31	.	.	.	.	.	.	.	.	.	.	.	.	.	.	.	.	.	.	.	.	.	241.007	snp	FAO=57	FDP=117	FR=.	FRO=60	FSAF=26	FSAR=31	FSRF=27	FSRR=33	FWDB=-0.00206545	FXX=0	LEN=1	MLLD=70.2416	OALT=G	OID=.	OMAPALT=G	OPOS=23083560
chr16	27215445	27215445	G	T	0.515152	34	66	2	exonic	KDM8	.	nonsynonymous SNV	KDM8:NM_001145348:exon1:c.G32T:p.G11V	.	.	.	.	.	.	.	.	0	D	0.999	D	.	.	0.707	N	1.72	T	156.326	snp	FAO=34	FDP=66	FR=.	FRO=32	FSAF=24	FSAR=10	FSRF=26	FSRR=6	FWDB=-0.0229702	FXX=0	LEN=1	MLLD=67.215	OALT=T	OID=.	OMAPALT=T	OPOS=27215445
chr16	28488877	28488877	A	T	0.480519	37	77	1	exonic	CLN3	.	nonsynonymous SNV	CLN3:NM_001286105:exon13:c.T977A:p.L326Q,CLN3:NM_001286109:exon13:c.T1043A:p.L348Q,CLN3:NM_001286110:exon14:c.T1115A:p.L372Q,CLN3:NM_000086:exon15:c.T1277A:p.L426Q,CLN3:NM_001286104:exon15:c.T1205A:p.L402Q,CLN3:NM_001042432:exon16:c.T1277A:p.L426Q	.	.	.	.	.	.	.	.	0.01	D	0.999	D	0.011	N	1	D	-4.74	D	157.439	snp	FAO=37	FDP=77	FR=.	FRO=40	FSAF=20	FSAR=17	FSRF=27	FSRR=13	FWDB=0.0161298	FXX=0	LEN=1	MLLD=214.482	OALT=T	OID=.	OMAPALT=T	OPOS=28488877
chr16	28844834	28844834	G	T	0.487437	97	199	1	intronic	ATXN2L	.	.	.	.	.	.	.	.	.	.	.	.	.	.	.	.	.	.	.	.	.	404.294	snp	FAO=97	FDP=199	FR=.	FRO=102	FSAF=42	FSAR=55	FSRF=31	FSRR=71	FWDB=-0.0228179	FXX=0	LEN=1	MLLD=264.053	OALT=T	OID=.	OMAPALT=T	OPOS=28844834
chr16	30510603	30510604	GG	TT	0.434978	97	223	2	intronic	ITGAL	.	.	.	.	.	.	.	.	.	.	.	.	.	.	.	.	.	.	.	.	.	355.436	mnp	FAO=97	FDP=221	FR=.	FRO=124	FSAF=58	FSAR=39	FSRF=80	FSRR=44	FWDB=0.00782494	FXX=0.0133923	LEN=2	MLLD=249.17	OALT=TT	OID=.	OMAPALT=TT	OPOS=30510603
chr16	30581343	30581343	C	G	0.318471	50	157	4	exonic	ZNF688	.	nonsynonymous SNV	ZNF688:NM_001024683:exon3:c.G683C:p.G228A,ZNF688:NM_145271:exon3:c.G725C:p.G242A	.	.	.	.	.	.	.	.	1	T	0.416	B	.	.	1	N	3.97	T	121.915	snp	FAO=52	FDP=168	FR=.	FRO=116	FSAF=25	FSAR=27	FSRF=54	FSRR=62	FWDB=0.0983483	FXX=0	LEN=1	MLLD=42.3147	OALT=G	OID=.	OMAPALT=G	OPOS=30581343
chr16	31012475	31012475	C	A	0.303523	112	369	2	exonic	STX1B	.	nonsynonymous SNV	STX1B:NM_052874:exon3:c.G145T:p.D49Y	.	.	.	.	.	.	.	.	0.13	T	0.099	B	0	D	1	D	2.24	T	242.154	snp	FAO=112	FDP=369	FR=.	FRO=257	FSAF=40	FSAR=72	FSRF=144	FSRR=113	FWDB=-0.00187886	FXX=0.00270263	LEN=1	MLLD=355.764	OALT=A	OID=.	OMAPALT=A	OPOS=31012475
chr16	31489009	31489009	C	A	0.289855	20	69	4	UTR3	TGFB1I1	NM_001042454:c.*112C>A,NM_001164719:c.*112C>A,NM_015927:c.*112C>A	.	.	.	.	.	.	.	.	.	.	.	.	.	.	.	.	.	.	.	.	47.9935	snp	FAO=20	FDP=70	FR=.	FRO=50	FSAF=1	FSAR=19	FSRF=8	FSRR=42	FWDB=-0.0715652	FXX=0	LEN=1	MLLD=92.6985	OALT=A	OID=.	OMAPALT=A	OPOS=31489009
chr16	56667658	56667658	C	T	0.648936	61	94	4	intronic	MT1M	.	.	.	.	.	.	.	.	.	.	.	.	.	.	.	.	.	.	.	.	.	346.808	snp	FAO=61	FDP=95	FR=.	FRO=34	FSAF=31	FSAR=30	FSRF=7	FSRR=27	FWDB=0.0105276	FXX=0	LEN=1	MLLD=284.38	OALT=T	OID=.	OMAPALT=T	OPOS=56667658
chr16	57171057	57171057	G	T	0.582609	67	115	2	intronic	CPNE2	.	.	.	.	.	.	.	.	.	.	.	.	.	.	.	.	.	.	.	.	.	342.008	snp	FAO=67	FDP=115	FR=.	FRO=48	FSAF=23	FSAR=44	FSRF=29	FSRR=19	FWDB=-0.0276247	FXX=0	LEN=1	MLLD=56.5278	OALT=T	OID=.	OMAPALT=T	OPOS=57171057
chr16	57965424	57965424	C	T	0.368421	35	95	3	intronic	CNGB1	.	.	.	.	.	.	.	.	.	.	.	.	.	.	.	.	.	.	.	.	.	112.579	snp	FAO=36	FDP=96	FR=.	FRO=60	FSAF=19	FSAR=17	FSRF=23	FSRR=37	FWDB=-0.0317389	FXX=0	LEN=1	MLLD=45.4961	OALT=T	OID=.	OMAPALT=T	OPOS=57965424
chr16	58568157	58568157	G	C	0.475676	88	185	2	exonic	CNOT1	.	nonsynonymous SNV	CNOT1:NM_001265612:exon40:c.C5774G:p.A1925G,CNOT1:NM_016284:exon40:c.C5789G:p.A1930G	.	.	.	.	.	.	.	.	0.44	T	0.02	B	0	D	1	D	0.9	T	358.051	snp	FAO=88	FDP=184	FR=.	FRO=96	FSAF=45	FSAR=43	FSRF=37	FSRR=59	FWDB=0.0506652	FXX=0.00540511	LEN=1	MLLD=60.7606	OALT=C	OID=.	OMAPALT=C	OPOS=58568157
chr16	67000621	67000621	C	A	0.4	14	35	2	intronic	CES3	.	.	.	.	.	.	.	.	.	.	.	.	.	.	.	.	.	.	.	.	.	53.8238	snp	FAO=14	FDP=35	FR=.	FRO=21	FSAF=8	FSAR=6	FSRF=15	FSRR=6	FWDB=-0.0123099	FXX=0	LEN=1	MLLD=123.813	OALT=A	OID=.	OMAPALT=A	OPOS=67000621
chr16	67682217	67682217	C	A	0.408451	29	71	1	exonic	RLTPR	.	nonsynonymous SNV	RLTPR:NM_001013838:exon14:c.C1334A:p.T445K	.	.	.	.	.	.	.	.	0.48	T	0.002	B	0.004	N	0.527	N	2.75	T	105.671	snp	FAO=29	FDP=71	FR=.	FRO=42	FSAF=18	FSAR=11	FSRF=33	FSRR=9	FWDB=0.000593211	FXX=0	LEN=1	MLLD=302.42	OALT=A	OID=.	OMAPALT=A	OPOS=67682217
chr16	67693534	67693534	G	A	0.636364	7	11	6	intronic	ACD	.	.	.	rs552560232	.	.	.	.	0.002	.	.	.	.	.	.	.	.	.	.	.	.	46.8851	snp	FAO=7	FDP=11	FR=.	FRO=4	FSAF=1	FSAR=6	FSRF=2	FSRR=2	FWDB=0.2052	FXX=0	LEN=1	MLLD=55.9256	OALT=A	OID=.	OMAPALT=A	OPOS=67693534
chr16	68014058	68014058	T	C	0.4375	49	112	4	exonic	DPEP3	.	nonsynonymous SNV	DPEP3:NM_001129758:exon1:c.A301G:p.K101E,DPEP3:NM_022357:exon1:c.A301G:p.K101E	.	.	.	.	.	.	.	.	0.72	T	0.081	B	0.934	N	1	N	2.28	T	180.601	snp	FAO=49	FDP=114	FR=.	FRO=65	FSAF=26	FSAR=23	FSRF=33	FSRR=32	FWDB=-0.0231914	FXX=0	LEN=1	MLLD=186.002	OALT=C	OID=.	OMAPALT=C	OPOS=68014058
chr16	68191878	68191878	G	A	0.405797	56	138	3	exonic	NFATC3	.	nonsynonymous SNV	NFATC3:NM_004555:exon4:c.G1508A:p.G503E,NFATC3:NM_173163:exon4:c.G1508A:p.G503E,NFATC3:NM_173165:exon4:c.G1508A:p.G503E	.	.	.	.	.	.	.	.	0	D	1	D	0	D	1	D	-0.85	T	190.837	snp	FAO=56	FDP=138	FR=.	FRO=82	FSAF=18	FSAR=38	FSRF=32	FSRR=50	FWDB=-0.0167664	FXX=0	LEN=1	MLLD=346.683	OALT=A	OID=.	OMAPALT=A	OPOS=68191878
chr16	68288821	68288821	G	A	0.504762	53	105	2	splicing	PLA2G15	NM_012320:exon3:c.285-1G>A	.	.	.	.	.	.	.	.	.	.	.	.	.	.	.	.	1	D	.	.	239.949	snp	FAO=54	FDP=106	FR=.	FRO=52	FSAF=35	FSAR=19	FSRF=27	FSRR=25	FWDB=0.0537819	FXX=0	LEN=1	MLLD=55.9968	OALT=A	OID=.	OMAPALT=A	OPOS=68288821
chr16	70190746	70190746	G	A	0.245283	52	212	2	exonic	PDPR	.	synonymous SNV	PDPR:NM_017990:exon19:c.G2604A:p.K868K	.	.	.	.	.	.	.	.	.	.	.	.	.	.	.	.	.	.	82.2126	snp	FAO=52	FDP=212	FR=.	FRO=160	FSAF=23	FSAR=29	FSRF=63	FSRR=97	FWDB=0.0426182	FXX=0	LEN=1	MLLD=47.6709	OALT=A	OID=.	OMAPALT=A	OPOS=70190746
chr16	70714712	70714712	C	T	0.21875	7	32	2	exonic	MTSS1L	.	nonsynonymous SNV	MTSS1L:NM_138383:exon3:c.G190A:p.A64T	.	.	.	.	.	.	.	.	0.02	D	0.981	D	0	D	1	D	0.28	T	16.1133	snp	FAO=7	FDP=32	FR=.	FRO=25	FSAF=7	FSAR=0	FSRF=20	FSRR=5	FWDB=-0.0147973	FXX=0	LEN=1	MLLD=306.031	OALT=T	OID=.	OMAPALT=T	OPOS=70714712
chr16	71220739	71220739	C	T	0.410714	23	56	1	exonic	HYDIN	.	nonsynonymous SNV	HYDIN:NM_001198542:exon2:c.G141A:p.M47I,HYDIN:NM_001198543:exon2:c.G111A:p.M37I,HYDIN:NM_001270974:exon2:c.G60A:p.M20I,HYDIN:NM_017558:exon2:c.G60A:p.M20I	.	.	.	.	.	.	.	.	0.32	T	0.001	B	0.196	U	1	N	5.69	T	85.1798	snp	FAO=23	FDP=56	FR=.	FRO=33	FSAF=23	FSAR=0	FSRF=31	FSRR=2	FWDB=-0.00946326	FXX=0	LEN=1	MLLD=238.094	OALT=T	OID=.	OMAPALT=T	OPOS=71220739
chr16	72142038	72142038	G	T	1	71	71	3	intronic	DHX38	.	.	.	rs36033103	.	.	.	.	0.11	.	.	.	.	.	.	.	.	.	.	.	.	665.733	snp	FAO=71	FDP=71	FR=.	FRO=0	FSAF=2	FSAR=69	FSRF=0	FSRR=0	FWDB=0.0110375	FXX=0	LEN=1	MLLD=29.4265	OALT=T	OID=.	OMAPALT=T	OPOS=72142038
chr16	72159877	72159877	G	C	0.508621	59	116	3	exonic	PMFBP1	.	nonsynonymous SNV	PMFBP1:NM_031293:exon15:c.C2243G:p.A748G,PMFBP1:NM_001160213:exon16:c.C1808G:p.A603G	.	.	.	.	.	.	.	.	0.03	D	0.93	P	0.014	N	1	N	1.6	T	262.902	snp	FAO=59	FDP=115	FR=.	FRO=56	FSAF=23	FSAR=36	FSRF=32	FSRR=24	FWDB=-0.00963773	FXX=0.00861995	LEN=1	MLLD=52.9628	OALT=C	OID=.	OMAPALT=C	OPOS=72159877
chr16	72992716	72992716	C	G	0.451613	14	31	1	exonic	ZFHX3	.	nonsynonymous SNV	ZFHX3:NM_006885:exon2:c.G1329C:p.K443N	.	.	.	.	.	.	.	.	0.19	T	0.995	D	0	D	1	D	-0.86	T	62.5094	snp	FAO=14	FDP=31	FR=.	FRO=17	FSAF=0	FSAR=14	FSRF=1	FSRR=16	FWDB=-0.0147147	FXX=0	LEN=1	MLLD=357.737	OALT=G	OID=.	OMAPALT=G	OPOS=72992716
chr16	75148075	75148075	G	A	0.48374	119	246	3	exonic	LDHD	.	synonymous SNV	LDHD:NM_153486:exon6:c.C687T:p.S229S	.	.	.	.	.	.	.	.	.	.	.	.	.	.	.	.	.	.	488.867	snp	FAO=119	FDP=245	FR=.	FRO=126	FSAF=63	FSAR=56	FSRF=61	FSRR=65	FWDB=0.00848894	FXX=0.00406488	LEN=1	MLLD=263.714	OALT=A	OID=.	OMAPALT=A	OPOS=75148075
chr16	75498536	75498536	G	T	0.318182	21	66	1	UTR5	TMEM170A	NM_001304996:c.-38C>A,NM_145254:c.-38C>A	.	.	.	.	.	.	.	.	.	.	.	.	.	.	.	.	.	.	.	.	58.8997	snp	FAO=21	FDP=65	FR=.	FRO=44	FSAF=17	FSAR=4	FSRF=17	FSRR=27	FWDB=0.0115968	FXX=0.0151492	LEN=1	MLLD=139.247	OALT=T	OID=.	OMAPALT=T	OPOS=75498536
chr16	76513400	76513400	C	A	0.52968	116	219	4	exonic	CNTNAP4	.	nonsynonymous SNV	CNTNAP4:NM_138994:exon11:c.C1628A:p.P543H	.	.	.	.	.	.	.	.	0	D	1	D	0.001	N	1	D	2.37	T	535.306	snp	FAO=116	FDP=217	FR=.	FRO=101	FSAF=59	FSAR=57	FSRF=44	FSRR=57	FWDB=-0.00815846	FXX=0.009132	LEN=1	MLLD=270.064	OALT=A	OID=.	OMAPALT=A	OPOS=76513400
chr16	77375582	77375582	T	G	0.166667	3	18	1	intronic	ADAMTS18	.	.	.	.	.	.	.	.	.	.	.	.	.	.	.	.	.	.	.	.	.	15.9145	snp	FAO=5	FDP=20	FR=.	FRO=15	FSAF=5	FSAR=0	FSRF=9	FSRR=6	FWDB=0.171907	FXX=0	LEN=1	MLLD=62.5458	OALT=G	OID=.	OMAPALT=G	OPOS=77375582
chr16	77822504	77822504	G	C	0.451807	75	166	3	UTR5	VAT1L	NM_020927:c.-76G>C	.	.	.	.	.	.	.	.	.	.	.	.	.	.	.	.	.	.	.	.	286.897	snp	FAO=75	FDP=166	FR=.	FRO=91	FSAF=45	FSAR=30	FSRF=55	FSRR=36	FWDB=-0.0172252	FXX=0	LEN=1	MLLD=297.683	OALT=C	OID=.	OMAPALT=C	OPOS=77822504
chr16	81150865	81150865	T	C	1	5	5	2	intronic	PKD1L2	.	.	.	rs6564823	.	.	.	.	1	.	.	.	.	.	.	.	.	.	.	.	.	38.3443	snp	FAO=5	FDP=5	FR=.	FRO=0	FSAF=5	FSAR=0	FSRF=0	FSRR=0	FWDB=0.0368246	FXX=0	LEN=1	MLLD=52.186	OALT=C	OID=.	OMAPALT=C	OPOS=81150865
chr16	85667696	85667696	G	A	0.181818	16	88	1	exonic	GSE1	.	nonsynonymous SNV	GSE1:NM_014615:exon2:c.G184A:p.A62T	.	.	.	.	.	0	.	.	0	D	1	D	0	U	1	D	0.04	T	18.3423	snp	FAO=16	FDP=88	FR=.	FRO=72	FSAF=10	FSAR=6	FSRF=40	FSRR=32	FWDB=-0.0332897	FXX=0	LEN=1	MLLD=87.5782	OALT=A	OID=.	OMAPALT=A	OPOS=85667696
chr16	85690227	85690227	A	G	0.285714	8	28	1	exonic	GSE1	.	nonsynonymous SNV	GSE1:NM_001134473:exon6:c.A956G:p.E319G,GSE1:NM_001278184:exon6:c.A1049G:p.E350G,GSE1:NM_014615:exon7:c.A1268G:p.E423G	.	.	.	.	.	.	.	.	0	D	0.991	D	0	D	1	D	1.15	T	27.8539	snp	FAO=9	FDP=28	FR=.,HEALED	FRO=19	FSAF=1	FSAR=8	FSRF=10	FSRR=9	FWDB=-0.0336161	FXX=0	LEN=1	MLLD=285.382	OALT=G	OID=.	OMAPALT=G	OPOS=85690227
chr16	85712292	85712292	A	T	0.588235	100	170	3	intronic	GINS2	.	.	.	.	.	.	.	.	.	.	.	.	.	.	.	.	.	.	.	.	.	516.504	snp	FAO=100	FDP=170	FR=.	FRO=70	FSAF=41	FSAR=59	FSRF=30	FSRR=40	FWDB=-0.0306564	FXX=0	LEN=1	MLLD=271.026	OALT=T	OID=.	OMAPALT=T	OPOS=85712292
chr16	89178507	89178512	AAAAGT	-	0.5	9	18	4	exonic	ACSF3	.	nonframeshift deletion	ACSF3:NM_001284316:exon3:c.35_40del:p.12_14del,ACSF3:NM_001127214:exon4:c.830_835del:p.277_279del,ACSF3:NM_001243279:exon5:c.830_835del:p.277_279del,ACSF3:NM_174917:exon5:c.830_835del:p.277_279del	.	.	.	.	.	.	.	.	.	.	.	.	.	.	.	.	.	.	24.7576	del	FAO=10	FDP=18	FR=.	FRO=8	FSAF=5	FSAR=5	FSRF=0	FSRR=8	FWDB=0.0018538	FXX=0.0526039	LEN=6	MLLD=297.061	OALT=-	OID=.	OMAPALT=G	OPOS=89178507
chr16	89804335	89804336	CT	-	#VALUE!	64;174	263	5;1	UTR3	FANCA	NM_000135:c.*674_*673delAG,NM_001286167:c.*771_*770delAG	.	.	rs201727980	.	.	0.3805	.	0.73	.	.	.	.	.	.	.	.	.	.	.	.	1567.84	del;del	FAO=265,0	FDP=265	FR=.,.	FRO=0	FSAF=126,0	FSAR=139,0	FSRF=0	FSRR=0	FWDB=-0.0487887,-0.0680869	FXX=0.00375926	LEN=2,1	MLLD=379.973,373.997	OALT=-,-	OID=.,.	OMAPALT=C,CC	OPOS=89804335,89804336
chr17	636266	636266	-	GGGCC	0.585714	41	70	0	intronic	FAM57A	.	.	.	rs141977343	.	.	.	.	0.62	.	.	.	.	.	.	.	.	.	.	.	.	50	ins	.	.	FR=.	.	.	.	.	.	.	.	LEN=5	.	OALT=GGGCC	OID=.	OMAPALT=AGGGCC	OPOS=636267
chr17	1547236	1547236	G	-	0.659574	93	141	4	exonic	SCARF1	.	frameshift deletion	SCARF1:NM_003693:exon4:c.291delC:p.P97fs,SCARF1:NM_145350:exon4:c.291delC:p.P97fs	.	.	.	.	.	.	.	.	.	.	.	.	.	.	.	.	.	.	459.858	del	FAO=113	FDP=113	FR=.	FRO=0	FSAF=82	FSAR=31	FSRF=0	FSRR=0	FWDB=-0.0123545	FXX=0.198567	LEN=1	MLLD=10.6671	OALT=-	OID=.	OMAPALT=C	OPOS=1547236
chr17	3765497	3765497	G	T	0.438596	25	57	1	UTR3	CAMKK1	NM_172206:c.*8C>A,NM_032294:c.*8C>A	.	.	.	.	.	.	.	.	.	.	.	.	.	.	.	.	.	.	.	.	99.0027	snp	FAO=25	FDP=57	FR=.	FRO=32	FSAF=17	FSAR=8	FSRF=17	FSRR=15	FWDB=-0.00635764	FXX=0	LEN=1	MLLD=264.785	OALT=T	OID=.	OMAPALT=T	OPOS=3765497
chr17	3854840	3854840	G	-	#VALUE!	5;12	17	1;1	intronic	ATP2A3	.	.	.	rs199555318	.	.	0.3715	.	0.47	.	.	.	.	.	.	.	.	.	.	.	.	155.974	del;snp	FAO=1,16	FDP=17	FR=.,.	FRO=0	FSAF=1,3	FSAR=0,13	FSRF=0	FSRR=0	FWDB=0.00305361,0.00292213	FXX=0	LEN=1,1	MLLD=242.868,247.64	OALT=-,C	OID=.,.	OMAPALT=C,CC	OPOS=3854840,3854840
chr17	4356471	4356471	C	T	0.220183	24	109	2	exonic	SPNS3	.	synonymous SNV	SPNS3:NM_182538:exon8:c.C1084T:p.L362L	.	.	.	.	.	.	.	.	.	.	.	.	.	.	.	.	.	.	35.6355	snp	FAO=24	FDP=109	FR=.	FRO=85	FSAF=13	FSAR=11	FSRF=42	FSRR=43	FWDB=0.0146776	FXX=0	LEN=1	MLLD=65.8443	OALT=T	OID=.	OMAPALT=T	OPOS=4356471
chr17	4541361	4541361	G	A	1	6	6	1	intronic	ALOX15	.	.	.	rs56271859	.	.	.	.	0.68	.	.	.	.	.	.	.	.	.	.	.	.	49.533	snp	FAO=6	FDP=6	FR=.	FRO=0	FSAF=6	FSAR=0	FSRF=0	FSRR=0	FWDB=0.0186664	FXX=0	LEN=1	MLLD=167.74	OALT=A	OID=.	OMAPALT=A	OPOS=4541361
chr17	4649037	4649037	G	A	0.5	3	6	3	intronic	ZMYND15	.	.	.	.	.	.	.	.	.	.	.	.	.	.	.	.	.	.	.	.	.	16.0774	snp	FAO=3	FDP=6	FR=.	FRO=3	FSAF=3	FSAR=0	FSRF=2	FSRR=1	FWDB=0.0193107	FXX=0	LEN=1	MLLD=242.601	OALT=A	OID=.	OMAPALT=A	OPOS=4649037
chr17	4806417	4806417	A	G	0.156757	29	185	1	upstream;downstream	CHRNE;C17orf107	.	.	.	.	.	.	.	.	.	.	.	.	.	.	.	.	.	.	.	.	.	16.3713	snp	FAO=29	FDP=185	FR=.	FRO=156	FSAF=28	FSAR=1	FSRF=50	FSRR=106	FWDB=-0.0391595	FXX=0	LEN=1	MLLD=115.661	OALT=G	OID=.	OMAPALT=G	OPOS=4806417
chr17	4849327	4849327	C	T	0.477612	96	201	2	intronic	PFN1	.	.	.	.	.	.	.	.	.	.	.	.	.	.	.	.	.	.	.	.	.	391.179	snp	FAO=96	FDP=201	FR=.	FRO=105	FSAF=46	FSAR=50	FSRF=59	FSRR=46	FWDB=0.00862208	FXX=0	LEN=1	MLLD=73.6419	OALT=T	OID=.	OMAPALT=T	OPOS=4849327
chr17	6524358	6524358	G	T	#VALUE!	71;16	87	1;1	intronic	KIAA0753	.	.	.	.	.	.	.	.	.	.	.	.	.	.	.	.	.	.	.	.	.	806.581	snp;snp	FAO=71,16	FDP=87	FR=.,.	FRO=0	FSAF=19,16	FSAR=52,0	FSRF=0	FSRR=0	FWDB=0.00771179,0.0171488	FXX=0	LEN=1,1	MLLD=101.702,58.5178	OALT=A,T	OID=.,.	OMAPALT=A,T	OPOS=6524358,6524358
chr17	6928019	6928019	-	CAG	0.497006	83	167	2	exonic	BCL6B	.	nonframeshift insertion	BCL6B:NM_181844:exon4:c.701_702insCAG:p.S234delinsSS	rs146207245	.	ID=COSM983707,COSM983708;OCCURENCE=5(endometrium),6(breast)	0.6394	.	0.8	.	.	.	.	.	.	.	.	.	.	.	.	565.925	ins	FAO=123	FDP=137	FR=.	FRO=14	FSAF=70	FSAR=53	FSRF=6	FSRR=8	FWDB=0.0750276	FXX=0.0743193	LEN=3	MLLD=196.791	OALT=CAG	OID=.	OMAPALT=CCAG	OPOS=6928020
chr17	7579801	7579801	G	C	0.976744	42	43	5	UTR5	TP53	NM_001126118:c.-232C>G	.	.	rs1642785	CLINSIG=non-pathogenic;CLNDBN=Hereditary_cancer-predisposing_syndrome;CLNREVSTAT=criteria_provided\x2c_single_submitter;CLNACC=RCV000125574.2;CLNDSDB=MedGen:SNOMED_CT;CLNDSDBID=C0027672:699346009	.	0.74	.	0.74	.	.	.	.	.	.	.	.	.	.	.	.	379.731	snp	FAO=42	FDP=43	FR=.	FRO=1	FSAF=27	FSAR=15	FSRF=1	FSRR=0	FWDB=-0.0152187	FXX=0.0227221	LEN=1	MLLD=60.4575	OALT=C	OID=.	OMAPALT=C	OPOS=7579801
chr17	7721207	7721207	C	T	0.153846	16	104	8	intronic	DNAH2	.	.	.	rs375945692	.	.	.	.	0.0051	.	.	.	.	.	.	.	.	.	.	.	.	26.0796	snp	FAO=16	FDP=100	FR=.,HEALED	FRO=80	FSAF=15	FSAR=1	FSRF=53	FSRR=27	FWDB=0.00864268	FXX=0.0384578	LEN=1	MLLD=31.1133	OALT=T	OID=.	OMAPALT=T	OPOS=7721207
chr17	7794070	7794070	T	A	0.363636	28	77	2	intronic	CHD3	.	.	.	.	.	.	.	.	.	.	.	.	.	.	.	.	.	.	.	.	.	92.9927	snp	FAO=29	FDP=78	FR=.	FRO=49	FSAF=12	FSAR=17	FSRF=16	FSRR=33	FWDB=-0.0371647	FXX=0	LEN=1	MLLD=48.0049	OALT=A	OID=.	OMAPALT=A	OPOS=7794070
chr17	7851949	7851949	G	A	0.470588	104	221	3	exonic	CNTROB	.	nonsynonymous SNV	CNTROB:NM_001037144:exon17:c.G2525A:p.G842E	.	.	.	.	.	.	.	.	0.18	T	0.001	B	0	D	1	N	0.84	T	419.521	snp	FAO=104	FDP=220	FR=.	FRO=116	FSAF=67	FSAR=37	FSRF=69	FSRR=47	FWDB=-0.00973583	FXX=0.00452468	LEN=1	MLLD=271.484	OALT=A	OID=.	OMAPALT=A	OPOS=7851949
chr17	7851992	7851992	G	T	0.511521	111	217	4	exonic	CNTROB	.	synonymous SNV	CNTROB:NM_001037144:exon17:c.G2568T:p.G856G	.	.	.	.	.	.	.	.	.	.	.	.	.	.	.	.	.	.	493.547	snp	FAO=112	FDP=218	FR=.	FRO=106	FSAF=61	FSAR=51	FSRF=65	FSRR=41	FWDB=0.0172939	FXX=0	LEN=1	MLLD=296.948	OALT=T	OID=.	OMAPALT=T	OPOS=7851992
chr17	8659681	8659683	GGA	-	0.991632	237	239	2	intronic	SPDYE4	.	.	.	rs146385099	.	.	0.3466	.	0.36	.	.	.	.	.	.	.	.	.	.	.	.	1421.11	del	FAO=241	FDP=241	FR=.	FRO=0	FSAF=134	FSAR=107	FSRF=0	FSRR=0	FWDB=-0.00713557	FXX=0	LEN=3	MLLD=327.121	OALT=-	OID=.	OMAPALT=T	OPOS=8659681
chr17	10322013	10322013	G	A	0.5625	63	112	4	exonic	MYH8	.	nonsynonymous SNV	MYH8:NM_002472:exon5:c.C460T:p.P154S	.	.	.	.	.	.	.	.	0	D	0.999	D	0.001	U	1	D	-0.77	T	311.427	snp	FAO=63	FDP=112	FR=.	FRO=49	FSAF=34	FSAR=29	FSRF=29	FSRR=20	FWDB=0.00205401	FXX=0	LEN=1	MLLD=278.398	OALT=A	OID=.	OMAPALT=A	OPOS=10322013
chr17	10416036	10416036	G	T	0.461538	30	65	3	exonic	MYH1	.	nonsynonymous SNV	MYH1:NM_005963:exon11:c.C970A:p.P324T	.	.	.	.	.	.	.	.	0.08	T	0.001	B	0.001	U	1	N	-2.38	D	123.418	snp	FAO=30	FDP=65	FR=.	FRO=35	FSAF=12	FSAR=18	FSRF=19	FSRR=16	FWDB=-0.0127849	FXX=0	LEN=1	MLLD=130.988	OALT=T	OID=.	OMAPALT=T	OPOS=10416036
chr17	11461579	11461579	C	T	0.989796	97	98	2	exonic	SHISA6	.	synonymous SNV	SHISA6:NM_001173461:exon4:c.C1461T:p.H487H,SHISA6:NM_001173462:exon5:c.C1557T:p.H519H,SHISA6:NM_207386:exon6:c.C1614T:p.H538H	.	.	.	.	.	.	.	.	.	.	.	.	.	.	.	.	.	.	914.456	snp	FAO=97	FDP=97	FR=.	FRO=0	FSAF=53	FSAR=44	FSRF=0	FSRR=0	FWDB=0.00406409	FXX=0.010203	LEN=1	MLLD=292.14	OALT=T	OID=.	OMAPALT=T	OPOS=11461579
chr17	11540071	11540071	A	T	0.4125	66	160	1	exonic	DNAH9	.	nonsynonymous SNV	DNAH9:NM_001372:exon9:c.A1756T:p.S586C	.	.	.	.	.	.	.	.	0.07	T	0.001	B	0.542	N	0.95	D	0.42	T	228.482	snp	FAO=66	FDP=160	FR=.	FRO=94	FSAF=24	FSAR=42	FSRF=40	FSRR=54	FWDB=-0.0100788	FXX=0	LEN=1	MLLD=211.076	OALT=T	OID=.	OMAPALT=T	OPOS=11540071
chr17	11671806	11671806	C	G	1	80	80	1	exonic	DNAH9	.	nonsynonymous SNV	DNAH9:NM_001372:exon37:c.C7207G:p.L2403V	.	.	.	.	.	.	.	.	1	T	0	B	0.415	N	1	D	1.69	T	773.138	snp	FAO=80	FDP=80	FR=.	FRO=0	FSAF=52	FSAR=28	FSRF=0	FSRR=0	FWDB=-0.00537242	FXX=0	LEN=1	MLLD=265.357	OALT=G	OID=.	OMAPALT=G	OPOS=11671806
chr17	11865383	11865383	G	T	0.530303	35	66	2	exonic	DNAH9	.	nonsynonymous SNV	DNAH9:NM_004662:exon14:c.G1979T:p.G660V,DNAH9:NM_001372:exon68:c.G13043T:p.G4348V	.	.	.	.	.	.	.	.	0	D	1	D	0	D	1	D	2.43	T	165.671	snp	FAO=35	FDP=66	FR=.	FRO=31	FSAF=22	FSAR=13	FSRF=17	FSRR=14	FWDB=0.00850154	FXX=0	LEN=1	MLLD=72.4058	OALT=T	OID=.	OMAPALT=T	OPOS=11865383
chr17	14110194	14110194	C	A	0.6	18	30	2	exonic	COX10	.	synonymous SNV	COX10:NM_001303:exon7:c.C996A:p.G332G	.	.	.	.	.	.	.	.	.	.	.	.	.	.	.	.	.	.	99.5662	snp	FAO=18	FDP=31	FR=.	FRO=13	FSAF=4	FSAR=14	FSRF=6	FSRR=7	FWDB=-0.11339	FXX=0	LEN=1	MLLD=250.617	OALT=A	OID=.	OMAPALT=A	OPOS=14110194
chr17	16981275	16981275	G	A	0.219512	27	123	4	intronic	MPRIP	.	.	.	.	.	.	.	.	0.0001	.	.	.	.	.	.	.	.	.	.	.	.	38.7822	snp	FAO=27	FDP=123	FR=.	FRO=96	FSAF=10	FSAR=17	FSRF=54	FSRR=42	FWDB=-0.0400992	FXX=0.0159987	LEN=1	MLLD=161.538	OALT=A	OID=.	OMAPALT=A	OPOS=16981275
chr17	17039592	17039594	CAG	-	#VALUE!	3;27;4	40	1;1;1	exonic	MPRIP	.	nonframeshift deletion	MPRIP:NM_015134:exon6:c.564_566del:p.188_189del,MPRIP:NM_201274:exon6:c.564_566del:p.188_189del	.	.	.	.	.	.	.	.	.	.	.	.	.	.	.	.	.	.	282.859	del;del;del	FAO=3,46,0	FDP=49	FR=.,.,.	FRO=0	FSAF=2,29,0	FSAR=1,17,0	FSRF=0	FSRR=0	FWDB=-0.055178,0.0330289,0.0158329	FXX=0.019996	LEN=6,3,2	MLLD=49.5901,179.217,162.345	OALT=-,-,-	OID=.,.,.	OMAPALT=CCAGCAGCAGCAGCAGCAGCAGCAGCAG,CCAGCAGCAGCAGCAGCAGCAGCAGCAGCAG,CCAGCAGCAGCAGCAGCAGCAGCAGCAGCAGC	OPOS=17039562,17039562,17039593
chr17	17740165	17740165	C	-	0.943396	50	53	3	UTR5	SREBF1	NM_004176:c.-34delG,NM_001005291:c.-34delG	.	.	rs60282872	.	.	0.6372	.	0.64	.	.	.	.	.	.	.	.	.	.	.	.	298.993	del	FAO=54	FDP=54	FR=.	FRO=0	FSAF=42	FSAR=12	FSRF=0	FSRR=0	FWDB=-0.0932643	FXX=0.0181785	LEN=1	MLLD=22.845	OALT=-	OID=.	OMAPALT=G	OPOS=17740165
chr17	18047772	18047772	-	C	0.930769	121	130	2	intronic	MYO15A	.	.	.	rs11421904	.	.	0.7537	.	0.81	.	.	.	.	.	.	.	.	.	.	.	.	672.457	ins	FAO=130	FDP=130	FR=.	FRO=0	FSAF=80	FSAR=50	FSRF=0	FSRR=0	FWDB=0.0351395	FXX=0.0151504	LEN=1	MLLD=19.2836	OALT=C	OID=.	OMAPALT=TC	OPOS=18047773
chr17	18291433	18291438	CACAGC	-	1	119	119	1	intronic	EVPLL	.	.	.	rs140944304	.	.	.	.	0.73	.	.	.	.	.	.	.	.	.	.	.	.	704.382	del	FAO=119	FDP=119	FR=.	FRO=0	FSAF=52	FSAR=67	FSRF=0	FSRR=0	FWDB=0.015008	FXX=0.00833264	LEN=6	MLLD=374.546	OALT=-	OID=.	OMAPALT=T	OPOS=18291433
chr17	18647625	18647625	T	A	1	6	6	1	exonic	FBXW10	.	nonsynonymous SNV	FBXW10:NM_001267585:exon1:c.T68A:p.I23N,FBXW10:NM_001267586:exon1:c.T68A:p.I23N	rs11544711	.	.	0.6786	.	0.69	.	.	0	D	0.547	P	0.86	U	1	P	1.84	T	49.533	snp	FAO=6	FDP=6	FR=.	FRO=0	FSAF=1	FSAR=5	FSRF=0	FSRR=0	FWDB=0.0178441	FXX=0	LEN=1	MLLD=456.54	OALT=A	OID=.	OMAPALT=A	OPOS=18647625
chr17	18694277	18694277	G	A	0.983607	60	61	3	exonic	TVP23B	.	nonsynonymous SNV	TVP23B:NM_016078:exon3:c.G164A:p.G55E	rs61075345	.	.	0.811	.	0.9	.	.	0.95	T	0	B	0	N	0	P	0.99	T	495.725	snp	FAO=52	FDP=52	FR=.	FRO=0	FSAF=28	FSAR=24	FSRF=0	FSRR=0	FWDB=0.00875769	FXX=0.147517	LEN=1	MLLD=192.501	OALT=A	OID=.	OMAPALT=A	OPOS=18694277
chr17	18814579	18814579	G	-	0.958678	116	121	1	intronic	PRPSAP2	.	.	.	rs145724484	.	.	0.0162	.	0.061	.	.	.	.	.	.	.	.	.	.	.	.	699.135	del	FAO=119	FDP=119	FR=.	FRO=0	FSAF=63	FSAR=56	FSRF=0	FSRR=0	FWDB=-0.0388043	FXX=0.0165276	LEN=1	MLLD=198	OALT=-	OID=.	OMAPALT=T	OPOS=18814579
chr17	18874574	18874574	C	T	0.511551	155	303	3	UTR3	FAM83G	NM_001039999:c.*98G>A	.	.	.	.	.	.	.	.	.	.	.	.	.	.	.	.	.	.	.	.	673.802	snp	FAO=155	FDP=303	FR=.	FRO=148	FSAF=72	FSAR=83	FSRF=68	FSRR=80	FWDB=0.00620935	FXX=0	LEN=1	MLLD=359.04	OALT=T	OID=.	OMAPALT=T	OPOS=18874574
chr17	19646614	19646614	G	A	0.296296	24	81	2	exonic	ALDH3A1	.	nonsynonymous SNV	ALDH3A1:NM_001135168:exon2:c.C325T:p.L109F,ALDH3A1:NM_000691:exon3:c.C325T:p.L109F,ALDH3A1:NM_001135167:exon3:c.C325T:p.L109F	.	.	ID=COSM1710010;OCCURENCE=1(skin)	.	.	.	.	.	0.02	D	0.268	B	.	.	1	D	-2.01	D	58.7898	snp	FAO=24	FDP=81	FR=.	FRO=57	FSAF=9	FSAR=15	FSRF=28	FSRR=29	FWDB=0.0530413	FXX=0	LEN=1	MLLD=59.0858	OALT=A	OID=.	OMAPALT=A	OPOS=19646614
chr17	20354836	20354836	A	G	0.428571	3	7	1	exonic	LGALS9B	.	synonymous SNV	LGALS9B:NM_001042685:exon10:c.T879C:p.S293S	rs150485558	.	.	.	.	0.46	.	.	.	.	.	.	.	.	.	.	.	.	15.7812	snp	FAO=3	FDP=7	FR=.	FRO=4	FSAF=3	FSAR=0	FSRF=4	FSRR=0	FWDB=-0.060706	FXX=0	LEN=1	MLLD=71.8817	OALT=G	OID=.	OMAPALT=G	OPOS=20354836
chr17	21203941	21203941	G	A	0.320132	97	303	1	exonic	MAP2K3	.	nonsynonymous SNV	MAP2K3:NM_002756:exon4:c.G163A:p.A55T,MAP2K3:NM_145109:exon4:c.G250A:p.A84T	rs2305873	.	.	.	.	0.33	.	.	0.4	T	0.867	P	0	D	0.999	D	-0.17	T	230.054	snp	FAO=97	FDP=303	FR=.	FRO=206	FSAF=48	FSAR=49	FSRF=88	FSRR=118	FWDB=0.0188039	FXX=0	LEN=1	MLLD=91.2364	OALT=A	OID=.	OMAPALT=A	OPOS=21203941
chr17	21319860	21319860	C	T	0.33052	235	711	1	exonic	KCNJ12,KCNJ18	.	synonymous SNV	KCNJ18:NM_001194958:exon3:c.C1206T:p.D402D,KCNJ12:NM_021012:exon3:c.C1206T:p.D402D	rs2917720	.	.	.	.	0.37	.	.	.	.	.	.	.	.	.	.	.	.	414.513	snp	FAO=118	FDP=278	FR=.	FRO=160	FSAF=58	FSAR=60	FSRF=87	FSRR=73	FWDB=0.0202987	FXX=0.304992	LEN=1	MLLD=46.703	OALT=T	OID=.	OMAPALT=T	OPOS=21319860
chr17	21320041	21320041	G	A	0.186667	42	225	3	UTR3	KCNJ12,KCNJ18	NM_021012:c.*85G>A;NM_001194958:c.*85G>A	.	.	rs34808513	.	.	.	.	.	.	.	.	.	.	.	.	.	.	.	.	.	36.6348	snp	FAO=42	FDP=227	FR=.	FRO=185	FSAF=19	FSAR=23	FSRF=94	FSRR=91	FWDB=-0.0211628	FXX=0.00873324	LEN=1	MLLD=187.268	OALT=A	OID=.	OMAPALT=A	OPOS=21320041
chr17	27045237	27045237	G	A	0.28481	45	158	2	exonic	RAB34	.	nonsynonymous SNV	RAB34:NM_001142624:exon1:c.C49T:p.L17F,RAB34:NM_001142625:exon1:c.C49T:p.L17F,RAB34:NM_001144943:exon1:c.C49T:p.L17F,RAB34:NM_001256278:exon1:c.C49T:p.L17F	.	.	.	.	.	.	.	.	0.07	T	0.984	D	.	.	.	.	-0.14	T	95.1911	snp	FAO=45	FDP=157	FR=.	FRO=112	FSAF=26	FSAR=19	FSRF=71	FSRR=41	FWDB=0.000854257	FXX=0.00632871	LEN=1	MLLD=45.4623	OALT=A	OID=.	OMAPALT=A	OPOS=27045237
chr17	27902530	27902530	G	C	0.342246	64	187	1	intronic	GIT1	.	.	.	.	.	.	.	.	.	.	.	.	.	.	.	.	.	.	.	.	.	171.826	snp	FAO=64	FDP=187	FR=.	FRO=123	FSAF=48	FSAR=16	FSRF=66	FSRR=57	FWDB=0.007054	FXX=0	LEN=1	MLLD=69.8356	OALT=C	OID=.	OMAPALT=C	OPOS=27902530
chr17	28782485	28782485	A	T	0.412698	52	126	1	exonic	CPD	.	nonsynonymous SNV	CPD:NM_001199775:exon15:c.A2593T:p.T865S,CPD:NM_001304:exon15:c.A3334T:p.T1112S	.	.	.	.	.	.	.	.	0.4	T	0.727	P	0.002	N	0.999	D	3.97	T	181.3	snp	FAO=52	FDP=126	FR=.	FRO=74	FSAF=30	FSAR=22	FSRF=45	FSRR=29	FWDB=0.0108433	FXX=0	LEN=1	MLLD=81.7885	OALT=T	OID=.	OMAPALT=T	OPOS=28782485
chr17	29184043	29184044	AG	TT	0.329787	124	376	3	exonic	ATAD5	.	nonframeshift substitution	ATAD5:NM_024857:exon8:c.2706_2707TT	.	.	.	.	.	.	.	.	.	.	.	.	.	.	.	.	.	.	305.36	mnp	FAO=124	FDP=375	FR=.	FRO=251	FSAF=87	FSAR=37	FSRF=129	FSRR=122	FWDB=0.0148803	FXX=0.0026595	LEN=2	MLLD=144.808	OALT=TT	OID=.	OMAPALT=TT	OPOS=29184043
chr17	29645721	29645721	G	A	0.35	49	140	2	exonic	EVI2A	.	nonsynonymous SNV	EVI2A:NM_014210:exon2:c.C311T:p.P104L,EVI2A:NM_001003927:exon3:c.C380T:p.P127L	.	.	.	.	.	.	.	.	0.15	T	0.029	B	0.38	N	1	N	.	.	146.132	snp	FAO=50	FDP=140	FR=.	FRO=90	FSAF=32	FSAR=18	FSRF=42	FSRR=48	FWDB=0.0947823	FXX=0.0070917	LEN=1	MLLD=56.6932	OALT=A	OID=.	OMAPALT=A	OPOS=29645721
chr17	29663625	29663625	T	A	0.264151	28	106	11	intronic	NF1	.	.	.	rs7406039	.	.	0.0042	.	0.66	.	.	.	.	.	.	.	.	.	.	.	.	128.899	snp	FAO=67	FDP=177	FR=.	FRO=110	FSAF=35	FSAR=32	FSRF=44	FSRR=66	FWDB=0.0196959	FXX=0	LEN=1	MLLD=52.377	OALT=A	OID=.	OMAPALT=A	OPOS=29663625
chr17	30791503	30791503	C	T	0.913043	126	138	8	intronic	PSMD11	.	.	.	rs2302276	.	.	0.5291	.	0.88	.	.	.	.	.	.	.	.	.	.	.	.	1264.49	snp	FAO=162	FDP=164	FR=.	FRO=2	FSAF=91	FSAR=71	FSRF=2	FSRR=0	FWDB=0.0656125	FXX=0	LEN=1	MLLD=34.8742	OALT=T	OID=.	OMAPALT=T	OPOS=30791503
chr17	32965285	32965285	-	A	#VALUE!	45;29	142	11;2	UTR3	TMEM132E	NM_207313:c.*34_*35insA,NM_001304438:c.*34_*35insA	.	.	rs368775416	.	.	0.4259	.	0.43	.	.	.	.	.	.	.	.	.	.	.	.	1305.08	snp;ins	FAO=0,138	FDP=138	FR=.,.	FRO=0	FSAF=0,58	FSAR=0,80	FSRF=0	FSRR=0	FWDB=-0.205441,-0.101695	FXX=0.0212751	LEN=1,1	MLLD=167.398,167.807	OALT=A,A	OID=.,.	OMAPALT=ACCCCCCCCCA,ACCCCCCCCCCA	OPOS=32965285,32965286
[truncated: 361 more rows]
[truncated: 18 more columns]

## Sheet: Cisplatin candidates
Chr	Start	End	Ref	Alt	Allele frequency	Allele count	Depth	Homopolymer length	Func.refGene	Gene.refGene	GeneDetail.refGene	ExonicFunc.refGene	AAChange.refGene	avsnp142	clinvar_20150629	Type
[truncated: 20 more rows]

[truncated: 1 more sheets: TCGA SMG]
