# Supplementary material for: Distinctive mutational spectrum and karyotype disruption in long-term cisplatin-treated urothelial carcinoma cell lines
Source: Sci Rep. 2019 Oct 9;9:14476. doi: 10.1038/s41598-019-50891-w (PMC6785536; doi:10.1038/s41598-019-50891-w)
Supplement: Supplementary file 13 — Suppl Table 12 [file 41598_2019_50891_MOESM13_ESM.xlsx]

## Sheet: Unique in T-24-LTT
Chr	Start	End	Ref	Alt	Allele frequency	Allele count	Depth	Homopolymer length	Func.refGene	Gene.refGene	GeneDetail.refGene	ExonicFunc.refGene	AAChange.refGene	avsnp142	clinvar_20150629	cosmic70	esp6500siv2_ea	EUR.sites.2015_08	PopFreqMax	targetScanS	gwasCatalog	SIFT_score	SIFT_pred	Polyphen2_HDIV_score	Polyphen2_HDIV_pred	LRT_score	LRT_pred	MutationTaster_score	MutationTaster_pred	FATHMM_score	FATHMM_pred	Quality	Type
chr1	871326	871326	G	A	0.245989	46	187	2	intronic	SAMD11	.	.	.	.	.	.	.	.	.	.	.	.	.	.	.	.	.	.	.	.	.	73.5035	snp	FAO=46	FDP=188	FR=.	FRO=142	FSAF=30	FSAR=16	FSRF=68	FSRR=74	FWDB=-0.0324732	FXX=0	LEN=1	MLLD=63.3119	OALT=A	OID=.	OMAPALT=A	OPOS=871326
chr1	894514	894514	C	T	0.172043	32	186	4	intronic	NOC2L	.	.	.	rs536203093	.	.	.	.	0.001	.	.	.	.	.	.	.	.	.	.	.	.	24.7244	snp	FAO=32	FDP=186	FR=.	FRO=154	FSAF=17	FSAR=15	FSRF=73	FSRR=81	FWDB=-0.020314	FXX=0	LEN=1	MLLD=332.511	OALT=T	OID=.	OMAPALT=T	OPOS=894514
chr1	981931	981931	A	G	1	8	8	1	exonic	AGRN	.	synonymous SNV	AGRN:NM_198576:exon18:c.A3066G:p.S1022S	rs2465128	CLINSIG=non-pathogenic;CLNDBN=not_specified;CLNREVSTAT=criteria_provided\x2c_single_submitter;CLNACC=RCV000116259.1;CLNDSDB=MedGen;CLNDSDBID=CN169374	.	0.9098	.	0.96	.	.	.	.	.	.	.	.	.	.	.	.	73.7802	snp	FAO=8	FDP=8	FR=.	FRO=0	FSAF=1	FSAR=7	FSRF=0	FSRR=0	FWDB=0.0951473	FXX=0	LEN=1	MLLD=42.7571	OALT=G	OID=.	OMAPALT=G	OPOS=981931
chr1	981994	981995	CA	AC	0.166667	5	30	6	exonic	AGRN	.	nonframeshift substitution	AGRN:NM_198576:exon18:c.3129_3130AC	.	.	.	.	.	.	.	.	.	.	.	.	.	.	.	.	.	.	172.251	mnp	FAO=29	FDP=30	FR=.,HEALED,HEALED	FRO=1	FSAF=0	FSAR=29	FSRF=1	FSRR=0	FWDB=0.055152	FXX=0	LEN=2	MLLD=15.3541	OALT=AC	OID=.	OMAPALT=AC	OPOS=981994
chr1	984302	984302	T	C	1	9	9	1	exonic	AGRN	.	synonymous SNV	AGRN:NM_198576:exon24:c.T4161C:p.T1387T	rs9442391	CLINSIG=non-pathogenic;CLNDBN=not_specified;CLNREVSTAT=criteria_provided\x2c_single_submitter;CLNACC=RCV000116269.1;CLNDSDB=MedGen;CLNDSDBID=CN169374	.	0.5494	.	0.84	.	.	.	.	.	.	.	.	.	.	.	.	86.7584	snp	FAO=9	FDP=9	FR=.	FRO=0	FSAF=5	FSAR=4	FSRF=0	FSRR=0	FWDB=0.0591822	FXX=0	LEN=1	MLLD=301.977	OALT=C	OID=.	OMAPALT=C	OPOS=984302
chr1	984650	984650	A	T	0.188889	17	90	1	exonic	AGRN	.	nonsynonymous SNV	AGRN:NM_198576:exon25:c.A4333T:p.S1445C	.	.	.	.	.	.	.	.	0.01	D	1	D	0	U	1	D	-1.53	D	20.6624	snp	FAO=17	FDP=90	FR=.	FRO=73	FSAF=10	FSAR=7	FSRF=40	FSRR=33	FWDB=-0.0190282	FXX=0	LEN=1	MLLD=116.668	OALT=T	OID=.	OMAPALT=T	OPOS=984650
chr1	985446	985449	GGGG	TGGA	0.631579	12	19	15	intronic	AGRN	.	.	.	.	.	.	.	.	.	.	.	.	.	.	.	.	.	.	.	.	.	137.375	mnp	FAO=14	FDP=14	FR=.	FRO=0	FSAF=2	FSAR=12	FSRF=0	FSRR=0	FWDB=0.00730546	FXX=0.333175	LEN=4	MLLD=205.087	OALT=TGGA	OID=.	OMAPALT=GTGGA	OPOS=985446
chr1	1132504	1132504	C	G	0.518987	41	79	3	exonic	TTLL10	.	nonsynonymous SNV	TTLL10:NM_001130045:exon15:c.C1550G:p.A517G	.	.	.	.	.	.	.	.	0.02	D	0.926	P	0.034	U	1	D	3.43	T	190.131	snp	FAO=41	FDP=79	FR=.	FRO=38	FSAF=14	FSAR=27	FSRF=9	FSRR=29	FWDB=-0.0115029	FXX=0	LEN=1	MLLD=56.6299	OALT=G	OID=.	OMAPALT=G	OPOS=1132504
chr1	1138954	1138954	G	A	0.297468	47	158	2	UTR3	TNFRSF18	NM_004195:c.*270C>T,NM_148902:c.*270C>T,NM_148901:c.*17C>T	.	.	.	.	.	.	.	0	.	.	.	.	.	.	.	.	.	.	.	.	105.052	snp	FAO=47	FDP=158	FR=.	FRO=111	FSAF=30	FSAR=17	FSRF=70	FSRR=41	FWDB=-0.0149657	FXX=0	LEN=1	MLLD=220.2	OALT=A	OID=.	OMAPALT=A	OPOS=1138954
chr1	1147256	1147256	C	G	0.4	4	10	5	intronic	TNFRSF4	.	.	.	.	.	.	.	.	.	.	.	.	.	.	.	.	.	.	.	.	.	21.013	snp	FAO=4	FDP=10	FR=.	FRO=6	FSAF=4	FSAR=0	FSRF=2	FSRR=4	FWDB=-0.00132137	FXX=0	LEN=1	MLLD=159.977	OALT=G	OID=.	OMAPALT=G	OPOS=1147256
chr1	1203325	1203326	CC	AA	0.527273	116	220	2	exonic	UBE2J2	.	nonframeshift substitution	UBE2J2:NM_058167:exon2:c.47_48TT,UBE2J2:NM_194315:exon2:c.47_48TT	.	.	.	.	.	.	.	.	.	.	.	.	.	.	.	.	.	.	531.049	mnp	FAO=116	FDP=219	FR=.	FRO=103	FSAF=72	FSAR=44	FSRF=67	FSRR=36	FWDB=0.0135706	FXX=0.00454525	LEN=2	MLLD=128.019	OALT=AA	OID=.	OMAPALT=AA	OPOS=1203325
chr1	1247589	1247589	C	G	0.3	6	20	1	intronic	CPSF3L	.	.	.	.	.	.	.	.	0.0086	.	.	.	.	.	.	.	.	.	.	.	.	21.498	snp	FAO=6	FDP=20	FR=.	FRO=14	FSAF=6	FSAR=0	FSRF=12	FSRR=2	FWDB=0.020587	FXX=0	LEN=1	MLLD=183.183	OALT=G	OID=.	OMAPALT=G	OPOS=1247589
chr1	1354524	1354524	C	A	0.282051	11	39	2	exonic	ANKRD65	.	stopgain	ANKRD65:NM_001145210:exon4:c.G1156T:p.G386X	.	.	.	.	.	.	.	.	0.08	T	.	.	.	.	1	N	.	.	29.8809	snp	FAO=11	FDP=39	FR=.	FRO=28	FSAF=0	FSAR=11	FSRF=8	FSRR=20	FWDB=-0.0468926	FXX=0	LEN=1	MLLD=36.1114	OALT=A	OID=.	OMAPALT=A	OPOS=1354524
chr1	1354526	1354526	A	C	0.282051	11	39	2	exonic	ANKRD65	.	nonsynonymous SNV	ANKRD65:NM_001145210:exon4:c.T1154G:p.L385R	.	.	.	.	.	.	.	.	0.37	T	0	B	.	.	1	N	-0.34	T	28.1427	snp	FAO=11	FDP=39	FR=.	FRO=28	FSAF=0	FSAR=11	FSRF=8	FSRR=20	FWDB=-0.0140095	FXX=0	LEN=1	MLLD=104.725	OALT=C	OID=.	OMAPALT=C	OPOS=1354526
chr1	1354812	1354812	T	C	0.263514	39	148	1	exonic	ANKRD65	.	nonsynonymous SNV	ANKRD65:NM_001145210:exon4:c.A868G:p.T290A	.	.	.	.	.	.	.	.	0.22	T	0	B	.	.	1	N	-0.03	T	73.0578	snp	FAO=39	FDP=148	FR=.	FRO=109	FSAF=14	FSAR=25	FSRF=62	FSRR=47	FWDB=-0.0757558	FXX=0	LEN=1	MLLD=122.765	OALT=C	OID=.	OMAPALT=C	OPOS=1354812
chr1	1848756	1848756	C	T	1	13	13	3	downstream	CALML6,TMEM52	.	.	.	.	.	.	.	.	.	.	.	.	.	.	.	.	.	.	.	.	.	116.188	snp	FAO=13	FDP=13	FR=.	FRO=0	FSAF=0	FSAR=13	FSRF=0	FSRR=0	FWDB=0	FXX=0	LEN=1	MLLD=295.38	OALT=T	OID=.	OMAPALT=T	OPOS=1848756
chr1	1922322	1922322	T	C	0.16568	28	169	3	intronic	CFAP74	.	.	.	.	.	.	.	.	.	.	.	.	.	.	.	.	.	.	.	.	.	20.3952	snp	FAO=28	FDP=169	FR=.	FRO=141	FSAF=21	FSAR=7	FSRF=79	FSRR=62	FWDB=-0.00103863	FXX=0	LEN=1	MLLD=376.492	OALT=C	OID=.	OMAPALT=C	OPOS=1922322
chr1	2075477	2075477	G	A	0.250996	63	251	2	intronic	PRKCZ	.	.	.	.	.	.	.	.	.	.	.	.	.	.	.	.	.	.	.	.	.	101.716	snp	FAO=63	FDP=251	FR=.	FRO=188	FSAF=41	FSAR=22	FSRF=108	FSRR=80	FWDB=-0.00474762	FXX=0	LEN=1	MLLD=66.3968	OALT=A	OID=.	OMAPALT=A	OPOS=2075477
chr1	2409945	2409945	G	A	0.1875	12	64	4	exonic	PLCH2	.	nonsynonymous SNV	PLCH2:NM_001303012:exon2:c.G74A:p.G25E,PLCH2:NM_001303013:exon2:c.G215A:p.G72E,PLCH2:NM_014638:exon2:c.G155A:p.G52E	.	.	.	.	.	.	.	.	0	D	1	D	0	D	1	D	-3.37	D	16.6357	snp	FAO=12	FDP=64	FR=.	FRO=52	FSAF=8	FSAR=4	FSRF=38	FSRR=14	FWDB=0.0112438	FXX=0	LEN=1	MLLD=204.661	OALT=A	OID=.	OMAPALT=A	OPOS=2409945
chr1	2494670	2494670	G	A	0.458333	44	96	2	exonic	TNFRSF14	.	synonymous SNV	TNFRSF14:NM_003820:exon8:c.G810A:p.E270E	.	.	.	.	.	.	.	.	.	.	.	.	.	.	.	.	.	.	183.835	snp	FAO=45	FDP=96	FR=.	FRO=51	FSAF=18	FSAR=27	FSRF=16	FSRR=35	FWDB=0.038301	FXX=0	LEN=1	MLLD=64.2932	OALT=A	OID=.	OMAPALT=A	OPOS=2494670
chr1	2535499	2535499	C	T	0.2	20	100	3	intronic	MMEL1	.	.	.	.	.	.	.	.	.	.	.	.	.	.	.	.	.	.	.	.	.	25.8634	snp	FAO=20	FDP=100	FR=.	FRO=80	FSAF=1	FSAR=19	FSRF=18	FSRR=62	FWDB=-0.0562587	FXX=0	LEN=1	MLLD=347.394	OALT=T	OID=.	OMAPALT=T	OPOS=2535499
chr1	3102808	3102808	C	T	0.278481	22	79	5	exonic	PRDM16	.	nonsynonymous SNV	PRDM16:NM_022114:exon2:c.C157T:p.P53S,PRDM16:NM_199454:exon2:c.C157T:p.P53S	.	.	.	.	.	.	.	.	0.08	T	0.993	D	0.001	U	1	D	0.82	T	49.7325	snp	FAO=22	FDP=79	FR=.	FRO=57	FSAF=11	FSAR=11	FSRF=26	FSRR=31	FWDB=-0.00917916	FXX=0	LEN=1	MLLD=258.669	OALT=T	OID=.	OMAPALT=T	OPOS=3102808
chr1	3301678	3301678	G	T	0.8	8	10	3	intronic	PRDM16	.	.	.	.	.	.	.	.	.	.	.	.	.	.	.	.	.	.	.	.	.	64.4523	snp	FAO=8	FDP=10	FR=.	FRO=2	FSAF=4	FSAR=4	FSRF=1	FSRR=1	FWDB=-0.0689941	FXX=0	LEN=1	MLLD=99.7699	OALT=T	OID=.	OMAPALT=T	OPOS=3301678
chr1	3380185	3380186	TC	AG	0.46	23	50	1	exonic	ARHGEF16	.	nonframeshift substitution	ARHGEF16:NM_014448:exon2:c.537_538AG	.	.	.	.	.	.	.	.	.	.	.	.	.	.	.	.	.	.	100.568	mnp	FAO=23	FDP=49	FR=.	FRO=26	FSAF=11	FSAR=12	FSRF=12	FSRR=14	FWDB=-0.0013704	FXX=0.019996	LEN=2	MLLD=240.582	OALT=AG	OID=.	OMAPALT=AG	OPOS=3380185
chr1	3410391	3410391	G	A	0.275862	16	58	3	exonic	MEGF6	.	nonsynonymous SNV	MEGF6:NM_001409:exon34:c.C4331T:p.P1444L	.	.	.	.	.	.	.	.	.	.	0.975	D	0.002	N	1	D	0.58	T	37.4052	snp	FAO=16	FDP=59	FR=.	FRO=43	FSAF=3	FSAR=13	FSRF=17	FSRR=26	FWDB=0.052733	FXX=0	LEN=1	MLLD=59.9311	OALT=A	OID=.	OMAPALT=A	OPOS=3410391
chr1	3413344	3413344	C	A	0.177778	8	45	1	exonic	MEGF6	.	nonsynonymous SNV	MEGF6:NM_001409:exon29:c.G3617T:p.C1206F	.	.	.	.	.	.	.	.	0.02	D	1	D	0	D	1	D	-0.69	T	23.036	snp	FAO=12	FDP=49	FR=.	FRO=37	FSAF=2	FSAR=10	FSRF=16	FSRR=21	FWDB=0.0329034	FXX=0	LEN=1	MLLD=203.492	OALT=A	OID=.	OMAPALT=A	OPOS=3413344
chr1	3418392	3418392	G	A	0.255814	33	129	2	exonic	MEGF6	.	nonsynonymous SNV	MEGF6:NM_001409:exon18:c.C2282T:p.P761L	.	.	.	.	.	0	.	.	0.41	T	1	D	0.006	U	0.887	D	1.43	T	60.7127	snp	FAO=33	FDP=129	FR=.	FRO=96	FSAF=13	FSAR=20	FSRF=50	FSRR=46	FWDB=-0.0354897	FXX=0.00769172	LEN=1	MLLD=130.697	OALT=A	OID=.	OMAPALT=A	OPOS=3418392
chr1	3422737	3422737	C	T	0.219512	9	41	2	exonic	MEGF6	.	nonsynonymous SNV	MEGF6:NM_001409:exon15:c.G1853A:p.R618Q	rs199558160	.	.	.	.	0.0029	.	.	0.59	T	0.991	D	0	U	0.954	D	1.02	T	18.5763	snp	FAO=9	FDP=41	FR=.	FRO=32	FSAF=3	FSAR=6	FSRF=20	FSRR=12	FWDB=0.00423682	FXX=0	LEN=1	MLLD=197.911	OALT=T	OID=.	OMAPALT=T	OPOS=3422737
chr1	3564124	3564124	C	A	0.330709	42	127	2	exonic	WRAP73	.	nonsynonymous SNV	WRAP73:NM_017818:exon2:c.G70T:p.A24S	.	.	.	.	.	.	.	.	0	D	0.909	P	0	D	1	D	3.11	T	112.448	snp	FAO=42	FDP=126	FR=.	FRO=84	FSAF=11	FSAR=31	FSRF=22	FSRR=62	FWDB=0.00419471	FXX=0.0078734	LEN=1	MLLD=70.8608	OALT=A	OID=.	OMAPALT=A	OPOS=3564124
chr1	3747501	3747501	T	A	0.280702	32	114	1	intronic	CEP104	.	.	.	.	.	.	.	.	.	.	.	.	.	.	.	.	.	.	.	.	.	72.6967	snp	FAO=33	FDP=115	FR=.	FRO=82	FSAF=13	FSAR=20	FSRF=33	FSRR=49	FWDB=0.00535426	FXX=0	LEN=1	MLLD=78.1409	OALT=A	OID=.	OMAPALT=A	OPOS=3747501
chr1	3768930	3768930	T	G	0.258333	31	120	1	exonic	CEP104	.	synonymous SNV	CEP104:NM_014704:exon2:c.A42C:p.G14G	.	.	.	.	.	.	.	.	.	.	.	.	.	.	.	.	.	.	59.262	snp	FAO=31	FDP=119	FR=.	FRO=88	FSAF=10	FSAR=21	FSRF=26	FSRR=62	FWDB=-0.00753891	FXX=0.00833264	LEN=1	MLLD=141.877	OALT=G	OID=.	OMAPALT=G	OPOS=3768930
chr1	3786210	3786210	G	A	0.183784	34	185	2	exonic	DFFB	.	synonymous SNV	DFFB:NM_001282669:exon5:c.G624A:p.E208E,DFFB:NM_004402:exon5:c.G552A:p.E184E	.	.	.	.	.	.	.	.	.	.	.	.	.	.	.	.	.	.	30.7709	snp	FAO=34	FDP=185	FR=.	FRO=151	FSAF=11	FSAR=23	FSRF=74	FSRR=77	FWDB=0.00732915	FXX=0	LEN=1	MLLD=68.0469	OALT=A	OID=.	OMAPALT=A	OPOS=3786210
chr1	5923399	5923399	C	T	0.293103	17	58	2	exonic	NPHP4	.	nonsynonymous SNV	NPHP4:NM_001291594:exon26:c.G2671A:p.E891K,NPHP4:NM_001291593:exon27:c.G2668A:p.E890K,NPHP4:NM_015102:exon30:c.G4207A:p.E1403K	.	.	.	.	.	.	.	.	0.03	D	1	D	0	D	1	D	-2.48	D	43.5415	snp	FAO=17	FDP=58	FR=.	FRO=41	FSAF=4	FSAR=13	FSRF=6	FSRR=35	FWDB=-0.0529012	FXX=0	LEN=1	MLLD=66.971	OALT=T	OID=.	OMAPALT=T	OPOS=5923399
chr1	6155254	6155254	G	A	0.207547	11	53	4	intronic	KCNAB2	.	.	.	.	.	.	.	.	.	.	.	.	.	.	.	.	.	.	.	.	.	19.0587	snp	FAO=11	FDP=53	FR=.	FRO=42	FSAF=0	FSAR=11	FSRF=1	FSRR=41	FWDB=0.0331631	FXX=0	LEN=1	MLLD=223.712	OALT=A	OID=.	OMAPALT=A	OPOS=6155254
chr1	6269340	6269340	A	G	0.5	3	6	1	exonic	RNF207	.	synonymous SNV	RNF207:NM_207396:exon6:c.A564G:p.A188A	rs4908865	.	.	0.0524	.	0.31	.	.	.	.	.	.	.	.	.	.	.	.	16.0774	snp	FAO=3	FDP=6	FR=.	FRO=3	FSAF=3	FSAR=0	FSRF=0	FSRR=3	FWDB=0.0139511	FXX=0	LEN=1	MLLD=171.227	OALT=G	OID=.	OMAPALT=G	OPOS=6269340
chr1	6271079	6271079	A	G	0.389474	37	95	1	splicing	RNF207	NM_207396:exon12:c.1012-2A>G	.	.	.	.	.	.	.	.	.	.	.	.	.	.	.	.	1	D	.	.	122.997	snp	FAO=37	FDP=95	FR=.	FRO=58	FSAF=27	FSAR=10	FSRF=40	FSRR=18	FWDB=-0.00614498	FXX=0	LEN=1	MLLD=124.084	OALT=G	OID=.	OMAPALT=G	OPOS=6271079
chr1	6586891	6586891	T	A	0.371429	39	105	2	splicing	NOL9	NM_024654:exon11:c.1826-2A>T	.	.	.	.	.	.	.	.	.	.	.	.	.	.	.	.	1	D	.	.	121.571	snp	FAO=39	FDP=105	FR=.	FRO=66	FSAF=20	FSAR=19	FSRF=26	FSRR=40	FWDB=0.00176302	FXX=0	LEN=1	MLLD=234.078	OALT=A	OID=.	OMAPALT=A	OPOS=6586891
chr1	8926414	8926414	C	T	0.339506	55	162	2	exonic	ENO1	.	synonymous SNV	ENO1:NM_001201483:exon4:c.G312A:p.K104K,ENO1:NM_001428:exon7:c.G591A:p.K197K	.	.	.	.	.	.	.	.	.	.	.	.	.	.	.	.	.	.	147.972	snp	FAO=55	FDP=162	FR=.	FRO=107	FSAF=31	FSAR=24	FSRF=67	FSRR=40	FWDB=0.0194899	FXX=0	LEN=1	MLLD=52.4595	OALT=T	OID=.	OMAPALT=T	OPOS=8926414
chr1	9074884	9074884	C	T	0.345238	29	84	2	exonic	SLC2A7	.	synonymous SNV	SLC2A7:NM_207420:exon7:c.G759A:p.L253L	.	.	.	.	.	.	.	.	.	.	.	.	.	.	.	.	.	.	84.3681	snp	FAO=29	FDP=84	FR=.	FRO=55	FSAF=21	FSAR=8	FSRF=30	FSRR=25	FWDB=0.0862158	FXX=0.0117633	LEN=1	MLLD=163.717	OALT=T	OID=.	OMAPALT=T	OPOS=9074884
chr1	10363482	10363482	G	T	0.515873	65	126	2	exonic	KIF1B	.	nonsynonymous SNV	KIF1B:NM_183416:exon21:c.G2239T:p.V747F	.	.	.	.	.	.	.	.	0	D	1	D	.	.	1	D	-0.94	T	291.205	snp	FAO=65	FDP=126	FR=.	FRO=61	FSAF=38	FSAR=27	FSRF=31	FSRR=30	FWDB=-0.0163159	FXX=0	LEN=1	MLLD=61.9061	OALT=T	OID=.	OMAPALT=T	OPOS=10363482
chr1	10406023	10406023	T	C	0.272727	42	154	2	intronic	KIF1B	.	.	.	.	.	.	.	.	.	.	.	.	.	.	.	.	.	.	.	.	.	82.6478	snp	FAO=42	FDP=154	FR=.	FRO=112	FSAF=20	FSAR=22	FSRF=65	FSRR=47	FWDB=0.00538074	FXX=0	LEN=1	MLLD=69.168	OALT=C	OID=.	OMAPALT=C	OPOS=10406023
chr1	10523082	10523082	C	T	0.275862	16	58	2	UTR3	DFFA	NM_213566:c.*9G>A	.	.	.	.	.	.	.	.	.	.	.	.	.	.	.	.	.	.	.	.	38.1622	snp	FAO=16	FDP=58	FR=.	FRO=42	FSAF=9	FSAR=7	FSRF=12	FSRR=30	FWDB=0.0451053	FXX=0	LEN=1	MLLD=65.9444	OALT=T	OID=.	OMAPALT=T	OPOS=10523082
chr1	10523161	10523161	C	T	0.283333	17	60	3	exonic	DFFA	.	nonsynonymous SNV	DFFA:NM_004401:exon5:c.G737A:p.R246K,DFFA:NM_213566:exon5:c.G737A:p.R246K	rs559448250	.	.	.	.	0.001	.	.	1	T	0	B	0	N	0.996	N	.	.	41.7385	snp	FAO=17	FDP=60	FR=.	FRO=43	FSAF=9	FSAR=8	FSRF=13	FSRR=30	FWDB=0.0639791	FXX=0	LEN=1	MLLD=62.1589	OALT=T	OID=.	OMAPALT=T	OPOS=10523161
chr1	10703206	10703206	G	T	0.533333	8	15	8	intronic	CASZ1	.	.	.	.	.	.	.	.	.	.	.	.	.	.	.	.	.	.	.	.	.	43.1916	snp	FAO=8	FDP=15	FR=.	FRO=7	FSAF=1	FSAR=7	FSRF=6	FSRR=1	FWDB=-0.0155153	FXX=0	LEN=1	MLLD=239.123	OALT=T	OID=.	OMAPALT=T	OPOS=10703206
chr1	11596620	11596620	C	A	0.255208	49	192	3	exonic	PTCHD2	.	synonymous SNV	PTCHD2:NM_020780:exon21:c.C4056A:p.T1352T	.	.	.	.	.	.	.	.	.	.	.	.	.	.	1	D	.	.	84.2087	snp	FAO=49	FDP=192	FR=.	FRO=143	FSAF=25	FSAR=24	FSRF=82	FSRR=61	FWDB=-0.0127768	FXX=0	LEN=1	MLLD=314.665	OALT=A	OID=.	OMAPALT=A	OPOS=11596620
chr1	11710779	11710779	-	GCG	0.5	13	26	1	exonic	FBXO2	.	nonframeshift insertion	FBXO2:NM_012168:exon2:c.134_135insCGC:p.A45delinsAA	rs148874459	.	ID=COSM1180447;OCCURENCE=1(prostate)	0.119	.	0.46	.	.	.	.	.	.	.	.	.	.	.	.	33.7014	ins	FAO=14	FDP=24	FR=.	FRO=10	FSAF=7	FSAR=7	FSRF=3	FSRR=7	FWDB=-0.0473089	FXX=0.11107	LEN=3	MLLD=115.614	OALT=GCG	OID=.	OMAPALT=CGCG	OPOS=11710780
chr1	11718742	11718742	C	T	0.472973	35	74	5	intronic	FBXO44	.	.	.	rs543294017	.	.	.	.	0.0008	.	.	.	.	.	.	.	.	.	.	.	.	146.486	snp	FAO=35	FDP=74	FR=.	FRO=39	FSAF=22	FSAR=13	FSRF=25	FSRR=14	FWDB=-0.00486873	FXX=0	LEN=1	MLLD=197.196	OALT=T	OID=.	OMAPALT=T	OPOS=11718742
chr1	11728912	11728912	A	C	0.492647	67	136	2	exonic	FBXO6	.	nonsynonymous SNV	FBXO6:NM_018438:exon2:c.A197C:p.K66T	.	.	.	.	.	.	.	.	0.6	T	0.177	B	0.03	N	1	N	2.03	T	284.758	snp	FAO=67	FDP=136	FR=.	FRO=69	FSAF=40	FSAR=27	FSRF=44	FSRR=25	FWDB=0.0251496	FXX=0	LEN=1	MLLD=80.4115	OALT=C	OID=.	OMAPALT=C	OPOS=11728912
chr1	11772551	11772551	G	A	0.509091	28	55	5	intronic	DRAXIN	.	.	.	.	.	.	.	.	.	.	.	.	.	.	.	.	.	.	.	.	.	122.006	snp	FAO=28	FDP=59	FR=.	FRO=31	FSAF=12	FSAR=16	FSRF=15	FSRR=16	FWDB=0.00233027	FXX=0	LEN=1	MLLD=328.133	OALT=A	OID=.	OMAPALT=A	OPOS=11772551
chr1	12009866	12009866	G	A	0.438596	25	57	4	exonic	PLOD1	.	nonsynonymous SNV	PLOD1:NM_000302:exon3:c.G205A:p.G69R	.	.	.	.	.	.	.	.	0.52	T	0.006	B	0.945	N	1	N	-0.74	T	98.9958	snp	FAO=25	FDP=57	FR=.	FRO=32	FSAF=13	FSAR=12	FSRF=15	FSRR=17	FWDB=-0.00571582	FXX=0	LEN=1	MLLD=252.633	OALT=A	OID=.	OMAPALT=A	OPOS=12009866
chr1	12262150	12262150	C	A	0.526316	40	76	3	exonic	TNFRSF1B	.	nonsynonymous SNV	TNFRSF1B:NM_001066:exon9:c.C1027A:p.P343T	.	.	.	.	.	.	.	.	0.02	D	0.999	D	0.014	N	1	N	-1.99	D	183.032	snp	FAO=40	FDP=76	FR=.	FRO=36	FSAF=17	FSAR=23	FSRF=15	FSRR=21	FWDB=0.0195524	FXX=0	LEN=1	MLLD=132.408	OALT=A	OID=.	OMAPALT=A	OPOS=12262150
chr1	12779516	12779516	C	A	0.447368	51	114	4	exonic	AADACL3	.	unknown	UNKNOWN	.	.	.	.	.	.	.	.	0.78	T	0.001	B	0.879	N	1	N	3.5	T	193.467	snp	FAO=51	FDP=114	FR=.	FRO=63	FSAF=25	FSAR=26	FSRF=23	FSRR=40	FWDB=-0.0578686	FXX=0	LEN=1	MLLD=42.7473	OALT=A	OID=.	OMAPALT=A	OPOS=12779516
chr1	16053391	16053391	A	T	0.361111	13	36	1	intronic	PLEKHM2	.	.	.	.	.	.	.	.	.	.	.	.	.	.	.	.	.	.	.	.	.	45.3549	snp	FAO=13	FDP=36	FR=.	FRO=23	FSAF=10	FSAR=3	FSRF=13	FSRR=10	FWDB=-0.0195902	FXX=0	LEN=1	MLLD=71.2569	OALT=T	OID=.	OMAPALT=T	OPOS=16053391
chr1	16375936	16375936	G	T	0.392857	22	56	3	intronic	CLCNKB	.	.	.	.	.	.	.	.	.	.	.	.	.	.	.	.	.	.	.	.	.	77.8451	snp	FAO=22	FDP=56	FR=.	FRO=34	FSAF=11	FSAR=11	FSRF=11	FSRR=23	FWDB=0.00770346	FXX=0	LEN=1	MLLD=53.8961	OALT=T	OID=.	OMAPALT=T	OPOS=16375936
chr1	16464336	16464336	C	T	0.333333	3	9	4	intronic	EPHA2	.	.	.	.	.	.	.	.	.	.	.	.	.	.	.	.	.	.	.	.	.	15.3579	snp	FAO=3	FDP=9	FR=.	FRO=6	FSAF=0	FSAR=3	FSRF=4	FSRR=2	FWDB=-0.00797717	FXX=0	LEN=1	MLLD=294.881	OALT=T	OID=.	OMAPALT=T	OPOS=16464336
chr1	16464450	16464450	G	T	0.666667	4	6	4	exonic	EPHA2	.	nonsynonymous SNV	EPHA2:NM_004431:exon5:c.C1210A:p.P404T	.	.	.	.	.	.	.	.	0.01	D	0.615	P	0	D	1	D	-0.33	T	24.0806	snp	FAO=4	FDP=6	FR=.	FRO=2	FSAF=0	FSAR=4	FSRF=1	FSRR=1	FWDB=-0.0280923	FXX=0	LEN=1	MLLD=383.625	OALT=T	OID=.	OMAPALT=T	OPOS=16464450
chr1	16464842	16464842	C	A	0.414286	58	140	3	exonic	EPHA2	.	nonsynonymous SNV	EPHA2:NM_004431:exon4:c.G907T:p.G303C	.	.	.	.	.	.	.	.	0	D	1	D	0.001	D	1	D	-0.02	T	203.391	snp	FAO=58	FDP=140	FR=.	FRO=82	FSAF=16	FSAR=42	FSRF=29	FSRR=53	FWDB=0.0144543	FXX=0	LEN=1	MLLD=326.464	OALT=A	OID=.	OMAPALT=A	OPOS=16464842
chr1	16890441	16890441	C	T	0.149184	64	429	1	exonic	NBPF1	.	unknown	UNKNOWN	rs3863779	.	.	0.1202	.	0.31	.	.	.	.	.	.	.	.	.	.	.	.	17.0468	snp	FAO=56	FDP=400	FR=.	FRO=344	FSAF=33	FSAR=23	FSRF=207	FSRR=137	FWDB=-0.0303722	FXX=0	LEN=1	MLLD=69.4058	OALT=T	OID=.	OMAPALT=T	OPOS=16890441
chr1	16890484	16890484	G	C	0.149533	64	428	1	exonic	NBPF1	.	unknown	UNKNOWN	rs12117084	.	.	.	.	0.41	.	.	.	.	.	.	.	.	.	.	.	.	22.0853	snp	FAO=59	FDP=400	FR=.	FRO=341	FSAF=35	FSAR=24	FSRF=195	FSRR=146	FWDB=-0.0468122	FXX=0	LEN=1	MLLD=74.5536	OALT=C	OID=.	OMAPALT=C	OPOS=16890484
chr1	17380457	17380457	C	T	0.353846	23	65	2	exonic	SDHB	.	nonsynonymous SNV	SDHB:NM_003000:exon1:c.G58A:p.G20R	.	.	.	.	.	.	.	.	0.4	T	0	B	0.071	N	0.915	D	-5.26	D	71.4603	snp	FAO=23	FDP=65	FR=.	FRO=42	FSAF=16	FSAR=7	FSRF=29	FSRR=13	FWDB=0.00520365	FXX=0	LEN=1	MLLD=215.752	OALT=T	OID=.	OMAPALT=T	OPOS=17380457
chr1	17674547	17674547	C	A	0.813953	35	43	2	intronic	PADI4	.	.	.	rs371057250	.	.	0.0001	.	0.0001	.	.	.	.	.	.	.	.	.	.	.	.	253.802	snp	FAO=35	FDP=43	FR=.	FRO=8	FSAF=20	FSAR=15	FSRF=3	FSRR=5	FWDB=-0.0271496	FXX=0	LEN=1	MLLD=70.8102	OALT=A	OID=.	OMAPALT=A	OPOS=17674547
chr1	17681178	17681178	C	A	0.553571	31	56	3	exonic	PADI4	.	nonsynonymous SNV	PADI4:NM_012387:exon11:c.C1306A:p.P436T	.	.	.	.	.	.	.	.	0.13	T	0.89	P	0	D	1	N	1.76	T	154.313	snp	FAO=31	FDP=56	FR=.	FRO=25	FSAF=20	FSAR=11	FSRF=11	FSRR=14	FWDB=0.00738518	FXX=0	LEN=1	MLLD=272.446	OALT=A	OID=.	OMAPALT=A	OPOS=17681178
chr1	17907110	17907110	C	T	0.223881	30	134	2	exonic	ARHGEF10L	.	nonsynonymous SNV	ARHGEF10L:NM_001011722:exon1:c.C20T:p.P7L,ARHGEF10L:NM_018125:exon2:c.C20T:p.P7L	.	.	.	.	.	.	.	.	0.15	T	0.058	B	0.001	D	1	D	0.45	T	43.6529	snp	FAO=30	FDP=134	FR=.	FRO=104	FSAF=17	FSAR=13	FSRF=70	FSRR=34	FWDB=-0.0359204	FXX=0	LEN=1	MLLD=59.3772	OALT=T	OID=.	OMAPALT=T	OPOS=17907110
chr1	19071397	19071397	C	G	1	41	41	2	exonic	PAX7	.	nonsynonymous SNV	PAX7:NM_001135254:exon9:c.C1492G:p.P498A	.	.	.	.	.	.	.	.	0.51	T	0.24	B	.	.	1	D	-3.52	D	385.459	snp	FAO=41	FDP=41	FR=.	FRO=0	FSAF=25	FSAR=16	FSRF=0	FSRR=0	FWDB=0.0434195	FXX=0	LEN=1	MLLD=72.2534	OALT=G	OID=.	OMAPALT=G	OPOS=19071397
chr1	20979307	20979307	-	T	0.903846	47	52	3	intronic	DDOST	.	.	.	rs11428148	.	.	0.6104	.	0.61	.	.	.	.	.	.	.	.	.	.	.	.	267.769	ins	FAO=54	FDP=54	FR=.	FRO=0	FSAF=24	FSAR=30	FSRF=0	FSRR=0	FWDB=-0.165862	FXX=0	LEN=1	MLLD=14.4328	OALT=T	OID=.	OMAPALT=GT	OPOS=20979308
chr1	22079506	22079506	G	T	0.309091	17	55	2	exonic	USP48	.	synonymous SNV	USP48:NM_001032730:exon4:c.C519A:p.G173G,USP48:NM_032236:exon4:c.C519A:p.G173G	.	.	.	.	.	.	.	.	.	.	.	.	.	.	.	.	.	.	46.7465	snp	FAO=17	FDP=55	FR=.	FRO=38	FSAF=9	FSAR=8	FSRF=13	FSRR=25	FWDB=-0.0450127	FXX=0	LEN=1	MLLD=102.226	OALT=T	OID=.	OMAPALT=T	OPOS=22079506
chr1	22150913	22150913	G	T	0.209677	13	62	1	UTR3	LDLRAD2	NM_001013693:c.*2205G>T	.	.	.	.	.	.	.	.	.	.	.	.	.	.	.	.	.	.	.	.	21.4552	snp	FAO=13	FDP=62	FR=.	FRO=49	FSAF=3	FSAR=10	FSRF=19	FSRR=30	FWDB=-0.0255348	FXX=0	LEN=1	MLLD=176.492	OALT=T	OID=.	OMAPALT=T	OPOS=22150913
chr1	22166320	22166320	G	T	0.376623	29	77	2	exonic	HSPG2	.	nonsynonymous SNV	HSPG2:NM_001291860:exon72:c.C9707A:p.A3236D,HSPG2:NM_005529:exon72:c.C9704A:p.A3235D	.	.	.	.	.	.	.	.	0.01	D	1	D	0.001	N	1	D	-0.39	T	94.7082	snp	FAO=29	FDP=77	FR=.	FRO=48	FSAF=19	FSAR=10	FSRF=20	FSRR=28	FWDB=0.0152384	FXX=0	LEN=1	MLLD=84.8413	OALT=T	OID=.	OMAPALT=T	OPOS=22166320
chr1	22852752	22852752	A	C	0.209302	18	86	1	exonic	ZBTB40	.	nonsynonymous SNV	ZBTB40:NM_014870:exon18:c.A3583C:p.T1195P,ZBTB40:NM_001083621:exon19:c.A3583C:p.T1195P	.	.	.	.	.	.	.	.	0.37	T	0.938	P	0.008	N	0.741	N	3.32	T	26.3414	snp	FAO=18	FDP=86	FR=.	FRO=68	FSAF=6	FSAR=12	FSRF=30	FSRR=38	FWDB=0.00663642	FXX=0	LEN=1	MLLD=72.181	OALT=C	OID=.	OMAPALT=C	OPOS=22852752
chr1	22927990	22927990	C	T	0.271318	35	129	4	intronic	EPHA8	.	.	.	.	.	.	.	.	.	.	.	.	.	.	.	.	.	.	.	.	.	68.9299	snp	FAO=35	FDP=131	FR=.	FRO=96	FSAF=25	FSAR=10	FSRF=90	FSRR=6	FWDB=0.00989482	FXX=0.0150365	LEN=1	MLLD=52.1067	OALT=T	OID=.	OMAPALT=T	OPOS=22927990
chr1	23415305	23415305	C	A	0.267857	15	56	1	UTR3	LUZP1	NM_033631:c.*83G>T,NM_001142546:c.*83G>T	.	.	.	.	.	.	.	.	.	.	.	.	.	.	.	.	.	.	.	.	34.8431	snp	FAO=15	FDP=56	FR=.	FRO=41	FSAF=8	FSAR=7	FSRF=28	FSRR=13	FWDB=0.00481424	FXX=0	LEN=1	MLLD=268.878	OALT=A	OID=.	OMAPALT=A	OPOS=23415305
chr1	23767957	23767957	C	A	0.324841	51	157	2	exonic	ASAP3	.	nonsynonymous SNV	ASAP3:NM_001143778:exon8:c.G730T:p.A244S,ASAP3:NM_017707:exon9:c.G757T:p.A253S	.	.	.	.	.	.	.	.	0.23	T	0.885	P	0.006	N	1	N	3.71	T	129.194	snp	FAO=51	FDP=157	FR=.	FRO=106	FSAF=29	FSAR=22	FSRF=53	FSRR=53	FWDB=-0.0510948	FXX=0	LEN=1	MLLD=199.094	OALT=A	OID=.	OMAPALT=A	OPOS=23767957
chr1	24019253	24019253	A	T	0.35503	60	169	1	intronic	RPL11	.	.	.	.	.	.	.	.	.	.	.	.	.	.	.	.	.	.	.	.	.	170.801	snp	FAO=60	FDP=169	FR=.	FRO=109	FSAF=27	FSAR=33	FSRF=53	FSRR=56	FWDB=-0.0526554	FXX=0	LEN=1	MLLD=242.464	OALT=T	OID=.	OMAPALT=T	OPOS=24019253
chr1	24189660	24189660	G	T	0.376238	38	101	1	exonic	FUCA1	.	nonsynonymous SNV	FUCA1:NM_000147:exon3:c.C626A:p.A209E	.	.	.	.	.	.	.	.	1	T	0	B	0.407	N	1	N	0.65	T	149.316	snp	FAO=43	FDP=106	FR=.	FRO=63	FSAF=21	FSAR=22	FSRF=36	FSRR=27	FWDB=0.0129607	FXX=0.00934492	LEN=1	MLLD=224.179	OALT=T	OID=.	OMAPALT=T	OPOS=24189660
chr1	24663596	24663596	C	A	0.324324	36	111	2	exonic	GRHL3	.	nonsynonymous SNV	GRHL3:NM_001195010:exon5:c.C503A:p.T168N,GRHL3:NM_021180:exon5:c.C656A:p.T219N,GRHL3:NM_198173:exon5:c.C641A:p.T214N,GRHL3:NM_198174:exon5:c.C641A:p.T214N	.	.	.	.	.	.	.	.	0.33	T	0.042	B	0.955	N	0.888	N	2.91	T	97.7829	snp	FAO=37	FDP=112	FR=.	FRO=75	FSAF=18	FSAR=19	FSRF=51	FSRR=24	FWDB=-0.0122615	FXX=0	LEN=1	MLLD=50.6104	OALT=A	OID=.	OMAPALT=A	OPOS=24663596
chr1	24727736	24727736	C	T	0.308725	46	149	6	intronic	STPG1	.	.	.	.	.	.	.	.	.	.	.	.	.	.	.	.	.	.	.	.	.	123.497	snp	FAO=46	FDP=149	FR=.,HEALED	FRO=101	FSAF=31	FSAR=15	FSRF=72	FSRR=29	FWDB=-0.0178006	FXX=0.00666622	LEN=1	MLLD=188.768	OALT=T	OID=.	OMAPALT=T	OPOS=24727736
chr1	25558964	25558964	C	A	0.314286	44	140	2	UTR5	SYF2	NM_015484:c.-6G>T,NM_207170:c.-6G>T	.	.	.	.	.	.	.	.	.	.	.	.	.	.	.	.	.	.	.	.	108.05	snp	FAO=44	FDP=140	FR=.	FRO=96	FSAF=24	FSAR=20	FSRF=48	FSRR=48	FWDB=0.0562504	FXX=0	LEN=1	MLLD=59.0758	OALT=A	OID=.	OMAPALT=A	OPOS=25558964
chr1	26156174	26156174	C	A	0.324841	51	157	2	exonic	MTFR1L	.	nonsynonymous SNV	MTFR1L:NM_001099625:exon6:c.C626A:p.A209D,MTFR1L:NM_001099626:exon6:c.C626A:p.A209D,MTFR1L:NM_001099627:exon6:c.C517A:p.P173T,MTFR1L:NM_019557:exon6:c.C626A:p.A209D	.	.	.	.	.	.	.	.	0.22	T	0.846	P	0	D	1	D	0.86	T	128.101	snp	FAO=51	FDP=158	FR=.	FRO=107	FSAF=26	FSAR=25	FSRF=61	FSRR=46	FWDB=0.0068031	FXX=0	LEN=1	MLLD=163.65	OALT=A	OID=.	OMAPALT=A	OPOS=26156174
chr1	26440819	26440819	A	T	0.438776	43	98	3	exonic	PDIK1L	.	nonsynonymous SNV	PDIK1L:NM_001243532:exon2:c.A20T:p.K7M,PDIK1L:NM_152835:exon2:c.A20T:p.K7M,PDIK1L:NM_001243533:exon3:c.A20T:p.K7M	.	.	.	.	.	.	.	.	0.02	D	0.984	D	0	D	0.899	D	1.87	T	163.852	snp	FAO=43	FDP=98	FR=.	FRO=55	FSAF=31	FSAR=12	FSRF=33	FSRR=22	FWDB=-0.0134125	FXX=0	LEN=1	MLLD=75.38	OALT=T	OID=.	OMAPALT=T	OPOS=26440819
chr1	26516006	26516006	C	T	0.17	17	100	2	exonic	CNKSR1	.	synonymous SNV	CNKSR1:NM_001297647:exon21:c.C2130T:p.T710T,CNKSR1:NM_001297648:exon21:c.C1335T:p.T445T,CNKSR1:NM_006314:exon21:c.C2109T:p.T703T	.	.	.	.	.	.	.	.	.	.	.	.	.	.	.	.	.	.	16.3045	snp	FAO=17	FDP=100	FR=.	FRO=83	FSAF=10	FSAR=7	FSRF=25	FSRR=58	FWDB=0.00901426	FXX=0	LEN=1	MLLD=56.3411	OALT=T	OID=.	OMAPALT=T	OPOS=26516006
chr1	26669687	26669687	C	T	0.345912	55	159	4	intronic	AIM1L	.	.	.	.	.	.	.	.	.	.	.	.	.	.	.	.	.	.	.	.	.	151.931	snp	FAO=55	FDP=159	FR=.	FRO=104	FSAF=30	FSAR=25	FSRF=67	FSRR=37	FWDB=-0.00427878	FXX=0	LEN=1	MLLD=343.467	OALT=T	OID=.	OMAPALT=T	OPOS=26669687
chr1	26688383	26688383	T	A	0.263736	24	91	1	exonic	ZNF683	.	nonsynonymous SNV	ZNF683:NM_001114759:exon6:c.A1274T:p.H425L,ZNF683:NM_173574:exon6:c.A1274T:p.H425L	.	.	.	.	.	.	.	.	0.35	T	0.001	B	0.505	N	1	N	3.09	T	50.0308	snp	FAO=24	FDP=90	FR=.	FRO=66	FSAF=4	FSAR=20	FSRF=37	FSRR=29	FWDB=-0.00365369	FXX=0.0109878	LEN=1	MLLD=101.756	OALT=A	OID=.	OMAPALT=A	OPOS=26688383
chr1	26694037	26694037	C	T	0.177083	17	96	3	intronic	ZNF683	.	.	.	.	.	.	.	.	0	.	.	.	.	.	.	.	.	.	.	.	.	17.9174	snp	FAO=17	FDP=96	FR=.	FRO=79	FSAF=9	FSAR=8	FSRF=33	FSRR=46	FWDB=0.0495294	FXX=0	LEN=1	MLLD=65.2368	OALT=T	OID=.	OMAPALT=T	OPOS=26694037
chr1	27690366	27690366	T	C	0.18018	20	111	1	intronic	MAP3K6	.	.	.	.	.	.	.	.	.	.	.	.	.	.	.	.	.	.	.	.	.	20.568	snp	FAO=20	FDP=111	FR=.	FRO=91	FSAF=9	FSAR=11	FSRF=53	FSRR=38	FWDB=0.00400275	FXX=0	LEN=1	MLLD=317.824	OALT=C	OID=.	OMAPALT=C	OPOS=27690366
chr1	27695601	27695601	T	A	0.285714	32	112	2	UTR3	FCN3	NM_173452:c.*126A>T,NM_003665:c.*126A>T	.	.	.	.	.	.	.	.	.	.	.	.	.	.	.	.	.	.	.	.	70.7413	snp	FAO=32	FDP=112	FR=.	FRO=80	FSAF=23	FSAR=9	FSRF=50	FSRR=30	FWDB=0.0109941	FXX=0	LEN=1	MLLD=110.052	OALT=A	OID=.	OMAPALT=A	OPOS=27695601
chr1	27943355	27943355	C	G	0.340741	46	135	4	intronic	FGR	.	.	.	.	.	.	.	.	.	.	.	.	.	.	.	.	.	.	.	.	.	126.286	snp	FAO=46	FDP=137	FR=.	FRO=91	FSAF=21	FSAR=25	FSRF=46	FSRR=45	FWDB=0.0167139	FXX=0.0143875	LEN=1	MLLD=50.0234	OALT=G	OID=.	OMAPALT=G	OPOS=27943355
chr1	28052612	28052612	C	T	0.314961	40	127	1	exonic	FAM76A	.	synonymous SNV	FAM76A:NM_001143912:exon1:c.C21T:p.C7C,FAM76A:NM_001143913:exon1:c.C21T:p.C7C,FAM76A:NM_001143914:exon1:c.C21T:p.C7C,FAM76A:NM_001143915:exon1:c.C21T:p.C7C,FAM76A:NM_152660:exon1:c.C21T:p.C7C	.	.	.	.	.	.	.	.	.	.	.	.	.	.	.	.	.	.	94.497	snp	FAO=39	FDP=126	FR=.	FRO=87	FSAF=27	FSAR=12	FSRF=44	FSRR=43	FWDB=0.00239108	FXX=0.0078734	LEN=1	MLLD=215.533	OALT=T	OID=.	OMAPALT=T	OPOS=28052612
chr1	28293517	28293517	G	A	0.326241	46	141	2	exonic	XKR8	.	nonsynonymous SNV	XKR8:NM_018053:exon3:c.G994A:p.A332T	.	.	.	.	.	.	.	.	0.36	T	0.009	B	0.254	N	0.999	N	-0.08	T	118.977	snp	FAO=46	FDP=141	FR=.	FRO=95	FSAF=22	FSAR=24	FSRF=48	FSRR=47	FWDB=0.0138823	FXX=0	LEN=1	MLLD=210.503	OALT=A	OID=.	OMAPALT=A	OPOS=28293517
chr1	29010253	29010253	G	T	0.331034	48	145	3	splicing	GMEB1	NM_024482:exon2:c.128+1G>T,NM_006582:exon2:c.128+1G>T	.	.	.	.	.	.	.	.	.	.	.	.	.	.	.	.	1	D	.	.	125.644	snp	FAO=48	FDP=145	FR=.	FRO=97	FSAF=33	FSAR=15	FSRF=63	FSRR=34	FWDB=0.00816137	FXX=0	LEN=1	MLLD=63.9105	OALT=T	OID=.	OMAPALT=T	OPOS=29010253
chr1	31501772	31501772	A	C	0.277778	15	54	1	intronic	PUM1	.	.	.	.	.	.	.	.	.	.	.	.	.	.	.	.	.	.	.	.	.	36.8073	snp	FAO=15	FDP=54	FR=.	FRO=39	FSAF=6	FSAR=9	FSRF=11	FSRR=28	FWDB=-0.0130989	FXX=0	LEN=1	MLLD=320.271	OALT=C	OID=.	OMAPALT=C	OPOS=31501772
chr1	32121014	32121014	C	T	0.382979	18	47	4	exonic	COL16A1	.	nonsynonymous SNV	COL16A1:NM_001856:exon67:c.G4191A:p.M1397I	.	.	.	.	.	.	.	.	0.19	T	0.774	P	0	D	1	D	-3.23	D	63.5959	snp	FAO=18	FDP=47	FR=.	FRO=29	FSAF=7	FSAR=11	FSRF=12	FSRR=17	FWDB=-0.00414147	FXX=0	LEN=1	MLLD=354.69	OALT=T	OID=.	OMAPALT=T	OPOS=32121014
chr1	32557393	32557393	G	A	0.281124	70	249	3	exonic	TMEM39B	.	synonymous SNV	TMEM39B:NM_018056:exon6:c.G708A:p.R236R	.	.	.	.	.	.	.	.	.	.	.	.	.	.	1	D	.	.	137.294	snp	FAO=70	FDP=249	FR=.	FRO=179	FSAF=46	FSAR=24	FSRF=93	FSRR=86	FWDB=-0.0206286	FXX=0	LEN=1	MLLD=338.273	OALT=A	OID=.	OMAPALT=A	OPOS=32557393
chr1	32950773	32950773	G	T	0.27027	40	148	4	exonic	ZBTB8B	.	synonymous SNV	ZBTB8B:NM_001145720:exon4:c.G1242T:p.G414G	.	.	.	.	.	.	.	.	.	.	.	.	.	.	.	.	.	.	77.97	snp	FAO=40	FDP=148	FR=.	FRO=108	FSAF=27	FSAR=13	FSRF=58	FSRR=50	FWDB=0.0100663	FXX=0	LEN=1	MLLD=260.047	OALT=T	OID=.	OMAPALT=T	OPOS=32950773
chr1	33760625	33760625	C	T	0.366667	11	30	2	intronic	ZNF362	.	.	.	.	.	.	.	.	0.0001	.	.	.	.	.	.	.	.	.	.	.	.	40.9883	snp	FAO=11	FDP=30	FR=.	FRO=19	FSAF=7	FSAR=4	FSRF=9	FSRR=10	FWDB=0.0544296	FXX=0	LEN=1	MLLD=49.9732	OALT=T	OID=.	OMAPALT=T	OPOS=33760625
chr1	33944920	33944920	G	T	0.505376	47	93	2	exonic	ZSCAN20	.	nonsynonymous SNV	ZSCAN20:NM_145238:exon2:c.G31T:p.A11S	.	.	.	.	.	.	.	.	0.73	T	0.116	B	0.334	N	1	N	4.52	T	208.604	snp	FAO=47	FDP=93	FR=.	FRO=46	FSAF=15	FSAR=32	FSRF=18	FSRR=28	FWDB=-0.0130591	FXX=0	LEN=1	MLLD=167.373	OALT=T	OID=.	OMAPALT=T	OPOS=33944920
chr1	35485934	35485934	T	G	0.372549	19	51	1	intronic	ZMYM6	.	.	.	.	.	.	.	.	.	.	.	.	.	.	.	.	.	.	.	.	.	67.1304	snp	FAO=19	FDP=50	FR=.	FRO=31	FSAF=9	FSAR=10	FSRF=13	FSRR=18	FWDB=0.0142502	FXX=0.019604	LEN=1	MLLD=176.703	OALT=G	OID=.	OMAPALT=G	OPOS=35485934
chr1	35908485	35908485	C	A	0.324895	77	237	1	intronic	KIAA0319L	.	.	.	.	.	.	.	.	.	.	.	.	.	.	.	.	.	.	.	.	.	200.379	snp	FAO=79	FDP=238	FR=.	FRO=159	FSAF=42	FSAR=37	FSRF=88	FSRR=71	FWDB=0.026818	FXX=0.00418393	LEN=1	MLLD=81.8371	OALT=A	OID=.	OMAPALT=A	OPOS=35908485
chr1	36217107	36217107	C	G	0.392405	62	158	2	exonic	CLSPN	.	nonsynonymous SNV	CLSPN:NM_001190481:exon9:c.G1580C:p.G527A,CLSPN:NM_022111:exon10:c.G1772C:p.G591A	.	.	.	.	.	.	.	.	0.13	T	1	D	0	D	1	D	1.49	T	199.923	snp	FAO=62	FDP=159	FR=.	FRO=97	FSAF=24	FSAR=38	FSRF=50	FSRR=47	FWDB=-0.00231167	FXX=0	LEN=1	MLLD=344.1	OALT=G	OID=.	OMAPALT=G	OPOS=36217107
chr1	36921980	36921980	C	T	0.209677	13	62	2	splicing	MRPS15	NM_031280:exon7:c.445-1G>A	.	.	rs201564724	.	.	0.0001	.	0.001	.	.	.	.	.	.	.	.	1	D	.	.	21.4552	snp	FAO=13	FDP=62	FR=.	FRO=49	FSAF=7	FSAR=6	FSRF=31	FSRR=18	FWDB=0.0653824	FXX=0	LEN=1	MLLD=75.4267	OALT=T	OID=.	OMAPALT=T	OPOS=36921980
chr1	36927801	36927801	T	G	0.28125	45	160	1	intronic	MRPS15	.	.	.	.	.	.	.	.	.	.	.	.	.	.	.	.	.	.	.	.	.	92.5509	snp	FAO=45	FDP=160	FR=.	FRO=115	FSAF=30	FSAR=15	FSRF=56	FSRR=59	FWDB=-0.0516593	FXX=0	LEN=1	MLLD=67.7027	OALT=G	OID=.	OMAPALT=G	OPOS=36927801
chr1	36939402	36939402	T	G	0.345679	28	81	1	exonic	CSF3R	.	nonsynonymous SNV	CSF3R:NM_000760:exon5:c.A448C:p.T150P,CSF3R:NM_156039:exon5:c.A448C:p.T150P,CSF3R:NM_172313:exon5:c.A448C:p.T150P	.	.	.	.	.	.	.	.	0.16	T	0.013	B	0.463	N	1	N	0.92	T	87.8862	snp	FAO=29	FDP=81	FR=.	FRO=52	FSAF=9	FSAR=20	FSRF=15	FSRR=37	FWDB=0.0266802	FXX=0	LEN=1	MLLD=65.5253	OALT=G	OID=.	OMAPALT=G	OPOS=36939402
chr1	38018352	38018352	T	C	0.185185	55	297	2	intronic	SNIP1	.	.	.	.	.	.	.	.	.	.	.	.	.	.	.	.	.	.	.	.	.	37.5814	snp	FAO=55	FDP=317	FR=.	FRO=262	FSAF=28	FSAR=27	FSRF=123	FSRR=139	FWDB=-0.098796	FXX=0	LEN=1	MLLD=52.536	OALT=C	OID=.	OMAPALT=C	OPOS=38018352
chr1	38040385	38040385	C	T	0.424	53	125	2	exonic	GNL2	.	nonsynonymous SNV	GNL2:NM_013285:exon11:c.G1183A:p.G395S	.	.	.	.	.	.	.	.	0.6	T	0.037	B	0	N	0.997	D	2	T	190.738	snp	FAO=53	FDP=125	FR=.	FRO=72	FSAF=19	FSAR=34	FSRF=29	FSRR=43	FWDB=-0.049947	FXX=0	LEN=1	MLLD=178.14	OALT=T	OID=.	OMAPALT=T	OPOS=38040385
chr1	38327985	38327985	G	T	0.314961	40	127	2	UTR3	INPP5B	NM_005540:c.*2C>A,NM_001297434:c.*2C>A	.	.	.	.	.	.	.	.	.	.	.	.	.	.	.	.	.	.	.	.	100.35	snp	FAO=40	FDP=126	FR=.	FRO=86	FSAF=12	FSAR=28	FSRF=29	FSRR=57	FWDB=0.000642985	FXX=0.0078734	LEN=1	MLLD=266.329	OALT=T	OID=.	OMAPALT=T	OPOS=38327985
chr1	39457293	39457293	T	C	0.5	4	8	3	intronic	AKIRIN1	.	.	.	rs111311750	.	.	0.2605	.	0.63	.	.	.	.	.	.	.	.	.	.	.	.	22.7469	snp	FAO=4	FDP=8	FR=.	FRO=4	FSAF=4	FSAR=0	FSRF=4	FSRR=0	FWDB=0.018795	FXX=0	LEN=1	MLLD=267.757	OALT=C	OID=.	OMAPALT=C	OPOS=39457293
chr1	39852969	39852969	A	-	#VALUE!	28;5	44	6;6	exonic	MACF1	.	frameshift deletion	MACF1:NM_012090:exon52:c.8269delA:p.N2757fs	.	.	.	.	.	.	.	.	.	.	.	.	.	.	.	.	.	.	257.807	del;snp	FAO=39,5	FDP=44	FR=.,.	FRO=0	FSAF=36,5	FSAR=3,0	FSRF=0	FSRR=0	FWDB=-0.0795745,-0.0863098	FXX=0	LEN=1,1	MLLD=11.1907,97.182	OALT=-,C	OID=.,.	OMAPALT=CAAAA,CAAAAC	OPOS=39852965,39852969
chr1	39852969	39852969	A	C	#VALUE!	28;5	44	6;6	exonic	MACF1	.	nonsynonymous SNV	MACF1:NM_012090:exon52:c.A8269C:p.N2757H	.	.	.	.	.	.	.	.	0.11	T	0.974	D	0.116	N	1	D	0.7	T	257.807	del;snp	FAO=39,5	FDP=44	FR=.,.	FRO=0	FSAF=36,5	FSAR=3,0	FSRF=0	FSRR=0	FWDB=-0.0795745,-0.0863098	FXX=0	LEN=1,1	MLLD=11.1907,97.182	OALT=-,C	OID=.,.	OMAPALT=CAAAA,CAAAAC	OPOS=39852965,39852969
chr1	39913639	39913639	G	T	0.340611	156	458	1	intronic	MACF1	.	.	.	.	.	.	.	.	.	.	.	.	.	.	.	.	.	.	.	.	.	348.374	snp	FAO=136	FDP=400	FR=.	FRO=264	FSAF=73	FSAR=63	FSRF=139	FSRR=125	FWDB=0.0128521	FXX=0	LEN=1	MLLD=192.063	OALT=T	OID=.	OMAPALT=T	OPOS=39913639
chr1	40235423	40235423	G	T	0.342105	26	76	2	exonic	OXCT2	.	nonsynonymous SNV	OXCT2:NM_022120:exon1:c.C1505A:p.A502D	.	.	.	.	.	.	.	.	0.68	T	0	B	0.404	N	1	N	-2.93	D	76.0832	snp	FAO=26	FDP=76	FR=.	FRO=50	FSAF=12	FSAR=14	FSRF=26	FSRR=24	FWDB=-0.0412828	FXX=0	LEN=1	MLLD=89.8526	OALT=T	OID=.	OMAPALT=T	OPOS=40235423
chr1	40424434	40424434	A	C	0.295775	21	71	1	exonic	MFSD2A	.	nonsynonymous SNV	MFSD2A:NM_001136493:exon3:c.A329C:p.D110A,MFSD2A:NM_001287809:exon3:c.A179C:p.D60A,MFSD2A:NM_032793:exon3:c.A290C:p.D97A	.	.	.	.	.	.	.	.	0	D	1	D	0	D	1	D	-3.34	D	61.8635	snp	FAO=24	FDP=74	FR=.	FRO=50	FSAF=10	FSAR=14	FSRF=26	FSRR=24	FWDB=-0.0259982	FXX=0	LEN=1	MLLD=61.7235	OALT=C	OID=.	OMAPALT=C	OPOS=40424434
chr1	40767513	40767513	G	A	0.1875	12	64	4	exonic	COL9A2	.	nonsynonymous SNV	COL9A2:NM_001852:exon31:c.C1841T:p.P614L	.	.	.	.	.	.	.	.	0.05	D	0.999	D	0	D	1	D	-3.32	D	17.1979	snp	FAO=12	FDP=63	FR=.	FRO=51	FSAF=5	FSAR=7	FSRF=32	FSRR=19	FWDB=-0.0101784	FXX=0.0156226	LEN=1	MLLD=276.258	OALT=A	OID=.	OMAPALT=A	OPOS=40767513
chr1	42619156	42619156	G	T	0.289474	33	114	2	exonic	GUCA2B	.	nonsynonymous SNV	GUCA2B:NM_007102:exon1:c.G35T:p.G12V	.	.	.	.	.	.	.	.	0.52	T	0.022	B	0.311	N	1	N	0.97	T	73.9106	snp	FAO=33	FDP=114	FR=.	FRO=81	FSAF=15	FSAR=18	FSRF=44	FSRR=37	FWDB=-0.00340649	FXX=0	LEN=1	MLLD=205.73	OALT=T	OID=.	OMAPALT=T	OPOS=42619156
chr1	42914278	42914278	G	C	0.372093	64	172	3	exonic	ZMYND12	.	nonsynonymous SNV	ZMYND12:NM_032257:exon3:c.C284G:p.A95G	.	.	.	.	.	.	.	.	0.33	T	0.908	P	0	D	1	D	0.17	T	193.545	snp	FAO=64	FDP=172	FR=.	FRO=108	FSAF=30	FSAR=34	FSRF=54	FSRR=54	FWDB=0.0675219	FXX=0	LEN=1	MLLD=62.4926	OALT=C	OID=.	OMAPALT=C	OPOS=42914278
chr1	43200744	43200744	T	C	0.325301	27	83	1	UTR3	CLDN19	NM_001185117:c.*689A>G,NM_001123395:c.*795A>G,NM_148960:c.*13A>G	.	.	.	.	.	.	.	.	.	.	.	.	.	.	.	.	.	.	.	.	75.1265	snp	FAO=27	FDP=82	FR=.	FRO=55	FSAF=21	FSAR=6	FSRF=41	FSRR=14	FWDB=0.0109536	FXX=0.0120467	LEN=1	MLLD=284.598	OALT=C	OID=.	OMAPALT=C	OPOS=43200744
chr1	43852283	43852283	T	C	0.359375	46	128	1	exonic	MED8	.	nonsynonymous SNV	MED8:NM_001001653:exon5:c.A203G:p.E68G,MED8:NM_052877:exon5:c.A470G:p.E157G,MED8:NM_201542:exon5:c.A470G:p.E157G	.	.	.	.	.	.	.	.	0	D	0.592	P	0	N	1	D	.	.	135.645	snp	FAO=46	FDP=128	FR=.	FRO=82	FSAF=23	FSAR=23	FSRF=39	FSRR=43	FWDB=0.000386717	FXX=0	LEN=1	MLLD=302.252	OALT=C	OID=.	OMAPALT=C	OPOS=43852283
chr1	43888564	43888564	G	C	0.361111	65	180	3	intronic	SZT2	.	.	.	.	.	.	.	.	.	.	.	.	.	.	.	.	.	.	.	.	.	188.837	snp	FAO=65	FDP=180	FR=.	FRO=115	FSAF=30	FSAR=35	FSRF=66	FSRR=49	FWDB=-0.0714773	FXX=0.00552456	LEN=1	MLLD=53.2892	OALT=C	OID=.	OMAPALT=C	OPOS=43888564
chr1	44087605	44087605	G	A	0.153439	29	189	2	splicing	PTPRF	NM_002840:exon34:c.5656-1G>A,NM_130440:exon33:c.5629-1G>A	.	.	.	.	.	.	.	.	.	.	.	.	.	.	.	.	1	D	.	.	16.508	snp	FAO=29	FDP=189	FR=.	FRO=160	FSAF=14	FSAR=15	FSRF=83	FSRR=77	FWDB=0.0268442	FXX=0	LEN=1	MLLD=63.0338	OALT=A	OID=.	OMAPALT=A	OPOS=44087605
chr1	45472799	45472806	TGTGTGTG	-	0.176638	62	351	0	intronic	HECTD3	.	.	.	rs147908761	.	.	.	.	1	.	.	.	.	.	.	.	.	.	.	.	.	50	del	.	.	FR=.	.	.	.	.	.	.	.	LEN=8	.	OALT=-	OID=.	OMAPALT=T	OPOS=45472799
chr1	46726609	46726609	G	T	0.339768	88	259	2	exonic	RAD54L	.	nonsynonymous SNV	RAD54L:NM_003579:exon7:c.G688T:p.V230F,RAD54L:NM_001142548:exon8:c.G688T:p.V230F	.	.	.	.	.	.	.	.	1	T	0.019	B	0	D	1	D	-2.87	D	229.648	snp	FAO=88	FDP=259	FR=.	FRO=171	FSAF=55	FSAR=33	FSRF=94	FSRR=77	FWDB=-0.00756428	FXX=0	LEN=1	MLLD=65.0697	OALT=T	OID=.	OMAPALT=T	OPOS=46726609
chr1	47264802	47264802	G	C	0.214286	30	140	3	exonic	CYP4B1	.	nonsynonymous SNV	CYP4B1:NM_000779:exon1:c.G49C:p.A17P,CYP4B1:NM_001099772:exon1:c.G49C:p.A17P	.	.	.	.	.	.	.	.	0.08	T	0.999	D	0	N	1	D	-0.53	T	39.9561	snp	FAO=30	FDP=140	FR=.	FRO=110	FSAF=12	FSAR=18	FSRF=54	FSRR=56	FWDB=-0.0229494	FXX=0	LEN=1	MLLD=58.7771	OALT=C	OID=.	OMAPALT=C	OPOS=47264802
chr1	47395803	47395803	T	A	0.352941	102	289	1	exonic	CYP4A11	.	nonsynonymous SNV	CYP4A11:NM_000778:exon12:c.A1544T:p.D515V	.	.	.	.	.	.	.	.	0	D	0.005	B	.	.	1	N	-0.48	T	279.283	snp	FAO=102	FDP=289	FR=.	FRO=187	FSAF=56	FSAR=46	FSRF=86	FSRR=101	FWDB=0.0124666	FXX=0	LEN=1	MLLD=189.173	OALT=A	OID=.	OMAPALT=A	OPOS=47395803
chr1	49511433	49511433	G	A	0.2	18	90	3	exonic	AGBL4	.	synonymous SNV	AGBL4:NM_032785:exon5:c.C417T:p.C139C	.	.	.	.	.	.	.	.	.	.	.	.	.	.	.	.	.	.	24.1153	snp	FAO=18	FDP=90	FR=.	FRO=72	FSAF=8	FSAR=10	FSRF=52	FSRR=20	FWDB=-0.0526375	FXX=0	LEN=1	MLLD=70.0969	OALT=A	OID=.	OMAPALT=A	OPOS=49511433
chr1	51204563	51204563	G	T	0.181818	12	66	2	exonic	FAF1	.	nonsynonymous SNV	FAF1:NM_007051:exon6:c.C523A:p.P175T	.	.	.	.	.	.	.	.	0.55	T	0.006	B	0	D	1	D	.	.	15.646	snp	FAO=12	FDP=66	FR=.	FRO=54	FSAF=7	FSAR=5	FSRF=49	FSRR=5	FWDB=-0.0230178	FXX=0	LEN=1	MLLD=97.4138	OALT=T	OID=.	OMAPALT=T	OPOS=51204563
chr1	51702562	51702562	G	T	0.159722	23	144	3	intronic	RNF11	.	.	.	.	.	.	.	.	.	.	.	.	.	.	.	.	.	.	.	.	.	16.3632	snp	FAO=23	FDP=144	FR=.	FRO=121	FSAF=13	FSAR=10	FSRF=56	FSRR=65	FWDB=0.00274341	FXX=0	LEN=1	MLLD=59.8011	OALT=T	OID=.	OMAPALT=T	OPOS=51702562
chr1	51864607	51864607	T	A	0.307018	35	114	1	intronic	EPS15	.	.	.	.	.	.	.	.	.	.	.	.	.	.	.	.	.	.	.	.	.	85.0071	snp	FAO=35	FDP=114	FR=.	FRO=79	FSAF=16	FSAR=19	FSRF=39	FSRR=40	FWDB=0.0072243	FXX=0	LEN=1	MLLD=161.58	OALT=A	OID=.	OMAPALT=A	OPOS=51864607
chr1	52306019	52306051	TCTTCATCGTCATCTTCTATTTCAGCTCCAGAA	-	0.408333	49	120	0	exonic	NRD1	.	nonframeshift deletion	NRD1:NM_001101662:exon2:c.477_509del:p.159_170del,NRD1:NM_001242361:exon2:c.81_113del:p.27_38del,NRD1:NM_002525:exon2:c.477_509del:p.159_170del	.	.	.	.	.	.	.	.	.	.	.	.	.	.	.	.	.	.	50	del	.	.	FR=.	.	.	.	.	.	.	.	LEN=33	.	OALT=-	OID=.	OMAPALT=C	OPOS=52306019
chr1	52821273	52821273	A	C	0.230769	9	39	2	intronic	CC2D1B	.	.	.	.	.	.	.	.	.	.	.	.	.	.	.	.	.	.	.	.	.	19.9397	snp	FAO=9	FDP=39	FR=.	FRO=30	FSAF=4	FSAR=5	FSRF=13	FSRR=17	FWDB=-0.0201784	FXX=0	LEN=1	MLLD=72.3261	OALT=C	OID=.	OMAPALT=C	OPOS=52821273
chr1	54262526	54262526	C	T	0.282828	28	99	2	intronic	NDC1	.	.	.	.	.	.	.	.	.	.	.	.	.	.	.	.	.	.	.	.	.	62.0609	snp	FAO=28	FDP=99	FR=.	FRO=71	FSAF=25	FSAR=3	FSRF=39	FSRR=32	FWDB=-0.0421696	FXX=0	LEN=1	MLLD=65.8829	OALT=T	OID=.	OMAPALT=T	OPOS=54262526
chr1	54717481	54717481	G	A	0.340249	82	241	3	exonic	SSBP3	.	nonsynonymous SNV	SSBP3:NM_001009955:exon7:c.C479T:p.P160L,SSBP3:NM_018070:exon7:c.C500T:p.P167L,SSBP3:NM_145716:exon8:c.C560T:p.P187L	.	.	.	.	.	0.0001	.	.	0.02	D	0.928	P	0	U	1	D	.	.	215.667	snp	FAO=82	FDP=241	FR=.	FRO=159	FSAF=38	FSAR=44	FSRF=55	FSRR=104	FWDB=0.0141445	FXX=0	LEN=1	MLLD=222.085	OALT=A	OID=.	OMAPALT=A	OPOS=54717481
chr1	55080568	55080568	G	A	0.518868	55	106	1	intronic	ACOT11,FAM151A	.	.	.	rs76533361	.	.	0.0267	.	0.2	.	.	.	.	.	.	.	.	.	.	.	.	242.733	snp	FAO=54	FDP=105	FR=.	FRO=51	FSAF=1	FSAR=53	FSRF=17	FSRR=34	FWDB=-0.00340599	FXX=0.00943307	LEN=1	MLLD=71.9419	OALT=A	OID=.	OMAPALT=A	OPOS=55080568
chr1	55148445	55148445	G	A	0.339286	19	56	3	exonic	MROH7	.	nonsynonymous SNV	MROH7:NM_001291332:exon12:c.G1052A:p.R351Q,MROH7:NM_001039464:exon14:c.G2498A:p.R833Q	rs370806223	.	.	.	.	0.0002	.	.	0.1	T	0.105	B	0.134	N	1	N	4.2	T	57.6123	snp	FAO=19	FDP=56	FR=.	FRO=37	FSAF=13	FSAR=6	FSRF=21	FSRR=16	FWDB=-0.00337381	FXX=0	LEN=1	MLLD=236.389	OALT=A	OID=.	OMAPALT=A	OPOS=55148445
chr1	55172183	55172183	C	T	0.268908	64	238	3	exonic	MROH7	.	nonsynonymous SNV	MROH7:NM_001291332:exon20:c.C2194T:p.L732F,MROH7:NM_001039464:exon22:c.C3640T:p.L1214F	.	.	.	.	.	.	.	.	0.01	D	1	D	0	D	1	D	1.39	T	116.994	snp	FAO=64	FDP=238	FR=.	FRO=174	FSAF=35	FSAR=29	FSRF=121	FSRR=53	FWDB=0.0254379	FXX=0	LEN=1	MLLD=58.2753	OALT=T	OID=.	OMAPALT=T	OPOS=55172183
chr1	55555285	55555285	G	-	#VALUE!	13;21;36	70	4;1;1	intronic	USP24	.	.	.	.	.	.	.	.	0	.	.	.	.	.	.	.	.	.	.	.	.	684.303	del;del;snp	FAO=0,70,0	FDP=70	FR=.,.,.	FRO=0	FSAF=0,43,0	FSAR=0,27,0	FSRF=0	FSRR=0	FWDB=0.0413418,-0.0154666,-0.0586877	FXX=0	LEN=2,1,1	MLLD=249.605,259.531,250.869	OALT=-,-,A	OID=.,.,.	OMAPALT=A,AA,AAA	OPOS=55555284,55555285,55555285
chr1	55591056	55591056	G	C	0.354167	51	144	2	exonic	USP24	.	synonymous SNV	USP24:NM_015306:exon34:c.C3897G:p.S1299S	.	.	.	.	.	.	.	.	.	.	.	.	.	.	.	.	.	.	146.695	snp	FAO=51	FDP=144	FR=.	FRO=93	FSAF=26	FSAR=25	FSRF=42	FSRR=51	FWDB=-0.0125765	FXX=0	LEN=1	MLLD=60.3207	OALT=C	OID=.	OMAPALT=C	OPOS=55591056
chr1	57340636	57340636	C	T	0.568047	96	169	2	exonic	C8A	.	synonymous SNV	C8A:NM_000562:exon3:c.C186T:p.S62S	.	.	.	.	.	.	.	.	.	.	.	.	.	.	.	.	.	.	476.49	snp	FAO=96	FDP=169	FR=.	FRO=73	FSAF=51	FSAR=45	FSRF=38	FSRR=35	FWDB=0.00491901	FXX=0	LEN=1	MLLD=61.9372	OALT=T	OID=.	OMAPALT=T	OPOS=57340636
chr1	57349197	57349197	C	T	0.552941	47	85	1	exonic	C8A	.	nonsynonymous SNV	C8A:NM_000562:exon6:c.C698T:p.A233V	rs202001090	.	.	.	.	0.001	.	.	0.49	T	0.004	B	0.244	N	1	N	-0.98	T	229.298	snp	FAO=47	FDP=85	FR=.	FRO=38	FSAF=27	FSAR=20	FSRF=12	FSRR=26	FWDB=0.0377779	FXX=0	LEN=1	MLLD=210.623	OALT=T	OID=.	OMAPALT=T	OPOS=57349197
chr1	59248325	59248325	C	A	0.421053	24	57	4	exonic	JUN	.	nonsynonymous SNV	JUN:NM_002228:exon1:c.G418T:p.A140S	.	.	.	.	.	.	.	.	0.81	T	0.001	B	0.421	U	0.86	N	1.9	T	88.2869	snp	FAO=24	FDP=59	FR=.	FRO=35	FSAF=12	FSAR=12	FSRF=15	FSRR=20	FWDB=0.0525374	FXX=0	LEN=1	MLLD=60.2034	OALT=A	OID=.	OMAPALT=A	OPOS=59248325
chr1	60505856	60505856	A	G	0.525926	142	270	2	intronic	C1orf87	.	.	.	.	.	.	.	.	.	.	.	.	.	.	.	.	.	.	.	.	.	641.375	snp	FAO=142	FDP=270	FR=.	FRO=128	FSAF=68	FSAR=74	FSRF=49	FSRR=79	FWDB=-0.023841	FXX=0	LEN=1	MLLD=181.799	OALT=G	OID=.	OMAPALT=G	OPOS=60505856
chr1	60506662	60506662	C	A	0.539683	34	63	2	splicing	C1orf87	NM_152377:exon5:c.483+1G>T	.	.	.	.	.	.	.	.	.	.	.	.	.	.	.	.	1	D	.	.	164.227	snp	FAO=34	FDP=63	FR=.	FRO=29	FSAF=18	FSAR=16	FSRF=18	FSRR=11	FWDB=-0.0212892	FXX=0	LEN=1	MLLD=65.282	OALT=A	OID=.	OMAPALT=A	OPOS=60506662
chr1	61548343	61548343	C	T	0.444444	4	9	6	UTR5	NFIA	NM_005595:c.-121C>T,NM_001134673:c.-121C>T	.	.	.	.	.	.	.	.	.	.	.	.	.	.	.	.	.	.	.	.	22.9864	snp	FAO=4	FDP=9	FR=.	FRO=5	FSAF=0	FSAR=4	FSRF=4	FSRR=1	FWDB=0.0494581	FXX=0	LEN=1	MLLD=25.0636	OALT=T	OID=.	OMAPALT=T	OPOS=61548343
chr1	61548345	61548345	T	C	0.714286	5	7	2	UTR5	NFIA	NM_005595:c.-119T>C,NM_001134673:c.-119T>C	.	.	.	.	.	.	.	.	.	.	.	.	.	.	.	.	.	.	.	.	32.3823	snp	FAO=5	FDP=7	FR=.	FRO=2	FSAF=0	FSAR=5	FSRF=2	FSRR=0	FWDB=-0.136289	FXX=0	LEN=1	MLLD=27.7436	OALT=C	OID=.	OMAPALT=C	OPOS=61548345
chr1	62738856	62738856	C	T	0.557377	34	61	4	intronic	KANK4	.	.	.	.	.	.	.	.	.	.	.	.	.	.	.	.	.	.	.	.	.	172.313	snp	FAO=34	FDP=61	FR=.	FRO=27	FSAF=29	FSAR=5	FSRF=18	FSRR=9	FWDB=-0.00331495	FXX=0	LEN=1	MLLD=288.484	OALT=T	OID=.	OMAPALT=T	OPOS=62738856
chr1	62909016	62909016	G	T	0.518519	28	54	3	intronic	USP1	.	.	.	.	.	.	.	.	0	.	.	.	.	.	.	.	.	.	.	.	.	130.868	snp	FAO=28	FDP=54	FR=.	FRO=26	FSAF=12	FSAR=16	FSRF=10	FSRR=16	FWDB=0.0142137	FXX=0	LEN=1	MLLD=51.423	OALT=T	OID=.	OMAPALT=T	OPOS=62909016
chr1	65139030	65139030	G	A	0.333333	11	33	2	splicing	CACHD1	NM_020925:exon19:c.2458-1G>A,NM_001293274:exon18:c.1723-1G>A	.	.	.	.	.	.	.	.	.	.	.	.	.	.	.	.	1	D	.	.	36.8037	snp	FAO=11	FDP=33	FR=.	FRO=22	FSAF=9	FSAR=2	FSRF=11	FSRR=11	FWDB=0.0181822	FXX=0	LEN=1	MLLD=67.9744	OALT=A	OID=.	OMAPALT=A	OPOS=65139030
chr1	67519422	67519422	G	A	0.6	3	5	3	intronic	SLC35D1	.	.	.	rs6660202	.	.	.	.	0.072	.	.	.	.	.	.	.	.	.	.	.	.	16.4561	snp	FAO=3	FDP=5	FR=.	FRO=2	FSAF=3	FSAR=0	FSRF=0	FSRR=2	FWDB=0.0184747	FXX=0	LEN=1	MLLD=281.137	OALT=A	OID=.	OMAPALT=A	OPOS=67519422
chr1	67855864	67855864	T	C	0.527473	48	91	1	intronic	IL12RB2	.	.	.	.	.	.	.	.	.	.	.	.	.	.	.	.	.	.	.	.	.	230.277	snp	FAO=49	FDP=92	FR=.	FRO=43	FSAF=13	FSAR=36	FSRF=12	FSRR=31	FWDB=0.00241431	FXX=0	LEN=1	MLLD=353.075	OALT=C	OID=.	OMAPALT=C	OPOS=67855864
chr1	68914388	68914388	C	A	0.197183	28	142	3	exonic	RPE65	.	nonsynonymous SNV	RPE65:NM_000329:exon2:c.G13T:p.V5F	.	.	.	.	.	.	.	.	0.2	T	0	B	0.005	N	0.881	D	-3.8	D	31.7657	snp	FAO=28	FDP=142	FR=.	FRO=114	FSAF=10	FSAR=18	FSRF=48	FSRR=66	FWDB=-0.0205311	FXX=0	LEN=1	MLLD=46.3418	OALT=A	OID=.	OMAPALT=A	OPOS=68914388
chr1	70502308	70502308	G	T	0.48062	62	129	2	splicing	LRRC7	NM_020794:exon18:c.2174+1G>T	.	.	.	.	ID=COSM1344119;OCCURENCE=1(large_intestine)	.	.	.	.	.	.	.	.	.	.	.	1	D	.	.	263.257	snp	FAO=62	FDP=127	FR=.	FRO=65	FSAF=33	FSAR=29	FSRF=37	FSRR=28	FWDB=-0.0320856	FXX=0.0155027	LEN=1	MLLD=70.7294	OALT=T	OID=.	OMAPALT=T	OPOS=70502308
chr1	70820789	70820789	C	-	0.5	22	44	2	exonic	HHLA3	.	frameshift deletion	HHLA3:NM_001031693:exon1:c.155delC:p.A52fs,HHLA3:NM_001036645:exon1:c.155delC:p.A52fs,HHLA3:NM_001036646:exon1:c.155delC:p.A52fs	.	.	.	.	.	.	.	.	.	.	.	.	.	.	.	.	.	.	36.1436	del	FAO=22	FDP=44	FR=.	FRO=22	FSAF=14	FSAR=8	FSRF=11	FSRR=11	FWDB=0.079057	FXX=0	LEN=1	MLLD=35.9221	OALT=-	OID=.	OMAPALT=G	OPOS=70820789
chr1	71544080	71544082	AAG	-	0.419355	26	62	2	intronic	ZRANB2	.	.	.	rs10574763	.	.	.	.	0.29	.	.	.	.	.	.	.	.	.	.	.	.	30.3561	del	FAO=27	FDP=62	FR=.	FRO=35	FSAF=14	FSAR=13	FSRF=19	FSRR=16	FWDB=-0.0124656	FXX=0	LEN=3	MLLD=247.006	OALT=-	OID=.	OMAPALT=C	OPOS=71544080
chr1	74835166	74835166	A	T	0.433735	36	83	2	exonic	FPGT-TNNI3K,TNNI3K	.	nonsynonymous SNV	TNNI3K:NM_015978:exon16:c.A1564T:p.I522F,FPGT-TNNI3K:NM_001112808:exon18:c.A1906T:p.I636F,FPGT-TNNI3K:NM_001199327:exon18:c.A1906T:p.I636F	.	.	.	.	.	.	.	.	0	D	0.96	D	0	D	1	D	1.15	T	137.231	snp	FAO=36	FDP=83	FR=.	FRO=47	FSAF=14	FSAR=22	FSRF=24	FSRR=23	FWDB=0.00263641	FXX=0	LEN=1	MLLD=53.2915	OALT=T	OID=.	OMAPALT=T	OPOS=74835166
chr1	76199279	76199279	G	A	0.318182	21	66	4	exonic	ACADM	.	nonsynonymous SNV	ACADM:NM_001286042:exon4:c.G245A:p.G82E,ACADM:NM_000016:exon5:c.G353A:p.G118E,ACADM:NM_001127328:exon5:c.G365A:p.G122E,ACADM:NM_001286043:exon6:c.G452A:p.G151E	.	.	.	.	.	.	.	.	0	D	1	D	0	D	1	D	-6.67	D	57.6666	snp	FAO=21	FDP=66	FR=.	FRO=45	FSAF=18	FSAR=3	FSRF=27	FSRR=18	FWDB=-0.00197089	FXX=0	LEN=1	MLLD=316.4	OALT=A	OID=.	OMAPALT=A	OPOS=76199279
chr1	76255648	76255648	G	T	0.513889	37	72	1	exonic	RABGGTB	.	synonymous SNV	RABGGTB:NM_004582:exon4:c.G321T:p.L107L	.	.	.	.	.	.	.	.	.	.	.	.	.	.	.	.	.	.	170.02	snp	FAO=37	FDP=72	FR=.	FRO=35	FSAF=16	FSAR=21	FSRF=15	FSRR=20	FWDB=0.00125344	FXX=0	LEN=1	MLLD=256.915	OALT=T	OID=.	OMAPALT=T	OPOS=76255648
chr1	78180431	78180431	T	C	0.419355	13	31	1	exonic	USP33	.	nonsynonymous SNV	USP33:NM_201624:exon19:c.A2083G:p.I695V,USP33:NM_015017:exon20:c.A2176G:p.I726V,USP33:NM_201626:exon20:c.A2152G:p.I718V	.	.	.	.	.	.	.	.	1	T	0	B	0	N	0.782	N	3.15	T	54.4221	snp	FAO=13	FDP=31	FR=.	FRO=18	FSAF=1	FSAR=12	FSRF=9	FSRR=9	FWDB=-0.0249317	FXX=0	LEN=1	MLLD=359.678	OALT=C	OID=.	OMAPALT=C	OPOS=78180431
chr1	84335765	84335765	C	A	0.206667	31	150	2	exonic	TTLL7	.	nonsynonymous SNV	TTLL7:NM_024686:exon21:c.G2544T:p.R848S	.	.	ID=COSM1344518;OCCURENCE=1(large_intestine)	.	.	.	.	.	0.07	T	0.087	B	0.221	N	1	D	3.45	T	37.9433	snp	FAO=31	FDP=150	FR=.	FRO=119	FSAF=20	FSAR=11	FSRF=69	FSRR=50	FWDB=0.0117842	FXX=0	LEN=1	MLLD=63.8642	OALT=A	OID=.	OMAPALT=A	OPOS=84335765
chr1	85555866	85555866	C	A	0.315789	36	114	1	exonic	WDR63	.	nonsynonymous SNV	WDR63:NM_145172:exon8:c.C808A:p.L270I	.	.	.	.	.	.	.	.	1	T	0	B	0.116	N	1	N	0.89	T	95.4752	snp	FAO=37	FDP=115	FR=.	FRO=78	FSAF=18	FSAR=19	FSRF=37	FSRR=41	FWDB=0.0231037	FXX=0	LEN=1	MLLD=91.1867	OALT=A	OID=.	OMAPALT=A	OPOS=85555866
chr1	85555872	85555872	C	A	0.304348	35	115	1	exonic	WDR63	.	nonsynonymous SNV	WDR63:NM_145172:exon8:c.C814A:p.Q272K	.	.	.	.	.	.	.	.	1	T	0.001	B	0.178	N	1	N	1.01	T	92.8898	snp	FAO=37	FDP=116	FR=.	FRO=79	FSAF=18	FSAR=19	FSRF=37	FSRR=42	FWDB=0.0207499	FXX=0.00854628	LEN=1	MLLD=252.456	OALT=A	OID=.	OMAPALT=A	OPOS=85555872
chr1	85655739	85655739	C	A	0.252809	45	178	2	splicing	SYDE2	NM_032184:exon3:c.1441+1G>T	.	.	.	.	.	.	.	.	.	.	.	.	.	.	.	.	1	D	.	.	80.8912	snp	FAO=46	FDP=179	FR=.	FRO=133	FSAF=21	FSAR=25	FSRF=68	FSRR=65	FWDB=-0.0512707	FXX=0.00555525	LEN=1	MLLD=61.393	OALT=A	OID=.	OMAPALT=A	OPOS=85655739
chr1	86047984	86047984	C	A	0.381579	29	76	1	intronic	CYR61	.	.	.	.	.	.	.	.	0.0001	.	.	.	.	.	.	.	.	.	.	.	.	96.146	snp	FAO=29	FDP=76	FR=.	FRO=47	FSAF=18	FSAR=11	FSRF=25	FSRR=22	FWDB=-0.0167184	FXX=0	LEN=1	MLLD=195.144	OALT=A	OID=.	OMAPALT=A	OPOS=86047984
chr1	86146579	86146579	T	G	0.269231	14	52	1	exonic	ZNHIT6	.	nonsynonymous SNV	ZNHIT6:NM_017953:exon6:c.A1028C:p.Q343P,ZNHIT6:NM_001170670:exon7:c.A911C:p.Q304P	.	.	.	.	.	.	.	.	0.28	T	0.98	D	0.028	N	0.653	N	0.91	T	33.5888	snp	FAO=14	FDP=52	FR=.	FRO=38	FSAF=6	FSAR=8	FSRF=13	FSRR=25	FWDB=-0.00396352	FXX=0	LEN=1	MLLD=280.147	OALT=G	OID=.	OMAPALT=G	OPOS=86146579
chr1	86437106	86437106	G	A	0.263889	19	72	1	intronic	COL24A1	.	.	.	.	.	.	.	.	.	.	.	.	.	.	.	.	.	.	.	.	.	45.1421	snp	FAO=20	FDP=73	FR=.	FRO=53	FSAF=10	FSAR=10	FSRF=22	FSRR=31	FWDB=0.0268993	FXX=0	LEN=1	MLLD=258.047	OALT=A	OID=.	OMAPALT=A	OPOS=86437106
chr1	86904515	86904515	C	A	0.193548	18	93	1	intronic	CLCA2	.	.	.	.	.	.	.	.	.	.	.	.	.	.	.	.	.	.	.	.	.	22.5563	snp	FAO=18	FDP=93	FR=.	FRO=75	FSAF=7	FSAR=11	FSRF=41	FSRR=34	FWDB=0.0300171	FXX=0	LEN=1	MLLD=73.3902	OALT=A	OID=.	OMAPALT=A	OPOS=86904515
chr1	86905974	86905974	A	T	0.317073	13	41	1	exonic	CLCA2	.	synonymous SNV	CLCA2:NM_006536:exon8:c.A1347T:p.A449A	.	.	.	.	.	.	.	.	.	.	.	.	.	.	.	.	.	.	39.5678	snp	FAO=13	FDP=41	FR=.	FRO=28	FSAF=3	FSAR=10	FSRF=20	FSRR=8	FWDB=0.0191581	FXX=0	LEN=1	MLLD=250.93	OALT=T	OID=.	OMAPALT=T	OPOS=86905974
chr1	86913291	86913291	C	T	0.382353	26	68	2	exonic	CLCA2	.	nonsynonymous SNV	CLCA2:NM_006536:exon11:c.C1814T:p.A605V	.	.	.	.	.	.	.	.	0.54	T	0	B	0.917	N	1	N	1.82	T	87.7324	snp	FAO=26	FDP=68	FR=.	FRO=42	FSAF=18	FSAR=8	FSRF=22	FSRR=20	FWDB=0.00711535	FXX=0	LEN=1	MLLD=325.178	OALT=T	OID=.	OMAPALT=T	OPOS=86913291
chr1	86954644	86954644	A	G	0.208333	30	144	2	intronic	CLCA1	.	.	.	.	.	.	.	.	.	.	.	.	.	.	.	.	.	.	.	.	.	37.6374	snp	FAO=30	FDP=144	FR=.	FRO=114	FSAF=11	FSAR=19	FSRF=52	FSRR=62	FWDB=0.051699	FXX=0	LEN=1	MLLD=59.9193	OALT=G	OID=.	OMAPALT=G	OPOS=86954644
chr1	89573873	89573873	T	C	0.169355	21	124	1	exonic	GBP2	.	nonsynonymous SNV	GBP2:NM_004120:exon11:c.A1761G:p.I587M	.	.	.	.	.	.	.	.	0.11	T	0.001	B	0.275	U	1	N	0.05	T	18.1943	snp	FAO=21	FDP=124	FR=.	FRO=103	FSAF=12	FSAR=9	FSRF=51	FSRR=52	FWDB=-0.0189729	FXX=0	LEN=1	MLLD=106.214	OALT=C	OID=.	OMAPALT=C	OPOS=89573873
chr1	89730446	89730446	T	A	0.2	31	155	1	exonic	GBP5	.	nonsynonymous SNV	GBP5:NM_001134486:exon7:c.A1072T:p.S358C,GBP5:NM_052942:exon8:c.A1072T:p.S358C	.	.	.	.	.	.	.	.	1	T	0.026	B	0.257	N	1	N	4.59	T	35.2623	snp	FAO=31	FDP=155	FR=.	FRO=124	FSAF=19	FSAR=12	FSRF=79	FSRR=45	FWDB=0.0561384	FXX=0	LEN=1	MLLD=81.024	OALT=A	OID=.	OMAPALT=A	OPOS=89730446
chr1	89834315	89834315	G	A	0.157088	41	261	3	intronic	GBP6	.	.	.	.	.	.	.	.	.	.	.	.	.	.	.	.	.	.	.	.	.	21.245	snp	FAO=41	FDP=264	FR=.	FRO=223	FSAF=30	FSAR=11	FSRF=135	FSRR=88	FWDB=-0.018255	FXX=0	LEN=1	MLLD=258.402	OALT=A	OID=.	OMAPALT=A	OPOS=89834315
chr1	89847236	89847236	T	A	0.193966	45	232	1	intronic	GBP6	.	.	.	.	.	.	.	.	.	.	.	.	.	.	.	.	.	.	.	.	.	44.7429	snp	FAO=46	FDP=233	FR=.	FRO=187	FSAF=23	FSAR=23	FSRF=80	FSRR=107	FWDB=0.0136562	FXX=0	LEN=1	MLLD=112.514	OALT=A	OID=.	OMAPALT=A	OPOS=89847236
chr1	89848216	89848216	C	T	0.222222	40	180	3	intronic	GBP6	.	.	.	.	.	.	.	.	.	.	.	.	.	.	.	.	.	.	.	.	.	56.7651	snp	FAO=41	FDP=180	FR=.	FRO=139	FSAF=16	FSAR=25	FSRF=68	FSRR=71	FWDB=-0.0117018	FXX=0	LEN=1	MLLD=39.3743	OALT=T	OID=.	OMAPALT=T	OPOS=89848216
chr1	90048460	90048460	G	A	0.253521	72	284	3	exonic	LRRC8B	.	nonsynonymous SNV	LRRC8B:NM_015350:exon5:c.G251A:p.G84E,LRRC8B:NM_001134476:exon7:c.G251A:p.G84E	.	.	.	.	.	.	.	.	1	T	0.004	B	0.793	N	1	N	1.32	T	116.761	snp	FAO=72	FDP=284	FR=.	FRO=212	FSAF=39	FSAR=33	FSRF=123	FSRR=89	FWDB=-0.0230251	FXX=0	LEN=1	MLLD=245.227	OALT=A	OID=.	OMAPALT=A	OPOS=90048460
chr1	92446486	92446486	T	A	0.243243	36	148	1	exonic	BRDT	.	nonsynonymous SNV	BRDT:NM_001242807:exon9:c.T1363A:p.S455T,BRDT:NM_001242808:exon9:c.T1363A:p.S455T,BRDT:NM_001242806:exon10:c.T1513A:p.S505T,BRDT:NM_001242810:exon10:c.T1282A:p.S428T,BRDT:NM_001726:exon10:c.T1501A:p.S501T,BRDT:NM_207189:exon10:c.T1501A:p.S501T,BRDT:NM_001242805:exon11:c.T1501A:p.S501T	.	.	.	.	.	.	.	.	0.02	D	0.479	P	0.097	N	1	N	2.06	T	62.8834	snp	FAO=37	FDP=149	FR=.	FRO=112	FSAF=20	FSAR=17	FSRF=49	FSRR=63	FWDB=0.0410714	FXX=0	LEN=1	MLLD=253.158	OALT=A	OID=.	OMAPALT=A	OPOS=92446486
chr1	92518171	92518171	T	A	0.17623	43	244	1	exonic	EPHX4	.	synonymous SNV	EPHX4:NM_173567:exon6:c.T813A:p.P271P	.	.	.	.	.	.	.	.	.	.	.	.	.	.	.	.	.	.	32.561	snp	FAO=43	FDP=244	FR=.	FRO=201	FSAF=25	FSAR=18	FSRF=118	FSRR=83	FWDB=-0.0209507	FXX=0	LEN=1	MLLD=86.2277	OALT=A	OID=.	OMAPALT=A	OPOS=92518171
chr1	93309520	93309520	A	C	0.219424	61	278	3	exonic	FAM69A	.	nonsynonymous SNV	FAM69A:NM_001252269:exon4:c.T572G:p.L191R,FAM69A:NM_001252270:exon4:c.T530G:p.L177R,FAM69A:NM_001006605:exon5:c.T707G:p.L236R,FAM69A:NM_001252271:exon5:c.T632G:p.L211R	.	.	.	.	.	.	.	.	0.28	T	1	D	0	D	1	D	0.81	T	75.2344	snp	FAO=61	FDP=278	FR=.	FRO=217	FSAF=35	FSAR=26	FSRF=122	FSRR=95	FWDB=0.00918518	FXX=0	LEN=1	MLLD=65.7317	OALT=C	OID=.	OMAPALT=C	OPOS=93309520
chr1	94344580	94344580	C	A	0.666667	4	6	2	intronic	DNTTIP2	.	.	.	rs6675820	.	.	0.357	.	0.44	.	.	.	.	.	.	.	.	.	.	.	.	24.0806	snp	FAO=4	FDP=6	FR=.	FRO=2	FSAF=3	FSAR=1	FSRF=0	FSRR=2	FWDB=-0.0245497	FXX=0	LEN=1	MLLD=64.187	OALT=A	OID=.	OMAPALT=A	OPOS=94344580
chr1	94502316	94502316	T	A	0.257732	25	97	1	exonic	ABCA4	.	nonsynonymous SNV	ABCA4:NM_000350:exon26:c.A3842T:p.D1281V	.	.	.	.	.	.	.	.	0.21	T	0.004	B	0.401	N	0.982	N	-1.86	D	48.6599	snp	FAO=25	FDP=97	FR=.	FRO=72	FSAF=9	FSAR=16	FSRF=32	FSRR=40	FWDB=-0.0179973	FXX=0	LEN=1	MLLD=192.843	OALT=A	OID=.	OMAPALT=A	OPOS=94502316
chr1	94506973	94506973	C	A	0.261364	23	88	2	intronic	ABCA4	.	.	.	.	.	.	.	.	.	.	.	.	.	.	.	.	.	.	.	.	.	46.6086	snp	FAO=23	FDP=88	FR=.	FRO=65	FSAF=15	FSAR=8	FSRF=37	FSRR=28	FWDB=-0.0190824	FXX=0	LEN=1	MLLD=78.1804	OALT=A	OID=.	OMAPALT=A	OPOS=94506973
chr1	95332921	95332921	G	T	0.241379	21	87	1	exonic	SLC44A3	.	nonsynonymous SNV	SLC44A3:NM_001258342:exon11:c.G1322T:p.C441F,SLC44A3:NM_001258343:exon11:c.G1226T:p.C409F,SLC44A3:NM_001301079:exon11:c.G1190T:p.C397F,SLC44A3:NM_152369:exon11:c.G1286T:p.C429F,SLC44A3:NM_001114106:exon12:c.G1430T:p.C477F,SLC44A3:NM_001258340:exon12:c.G1427T:p.C476F,SLC44A3:NM_001258341:exon12:c.G1331T:p.C444F	.	.	.	.	.	.	.	.	0.09	T	1	D	0.001	D	1	D	1.62	T	39.6185	snp	FAO=21	FDP=85	FR=.	FRO=64	FSAF=11	FSAR=10	FSRF=32	FSRR=32	FWDB=0.0107856	FXX=0.0229859	LEN=1	MLLD=137.752	OALT=T	OID=.	OMAPALT=T	OPOS=95332921
chr1	97848003	97848003	G	A	0.280702	16	57	1	exonic	DPYD	.	synonymous SNV	DPYD:NM_000110:exon15:c.C1920T:p.S640S	.	.	.	.	.	0.0001	.	.	.	.	.	.	.	.	.	.	.	.	40.4091	snp	FAO=17	FDP=58	FR=.	FRO=41	FSAF=4	FSAR=13	FSRF=9	FSRR=32	FWDB=-0.150947	FXX=0.0169463	LEN=1	MLLD=57.1152	OALT=A	OID=.	OMAPALT=A	OPOS=97848003
chr1	98060726	98060726	A	G	0.298969	29	97	2	intronic	DPYD	.	.	.	.	.	.	.	.	.	.	.	.	.	.	.	.	.	.	.	.	.	69.3971	snp	FAO=29	FDP=97	FR=.	FRO=68	FSAF=19	FSAR=10	FSRF=34	FSRR=34	FWDB=0.00899608	FXX=0	LEN=1	MLLD=69.1811	OALT=G	OID=.	OMAPALT=G	OPOS=98060726
chr1	98157302	98157302	T	A	0.333333	10	30	1	exonic	DPYD	.	nonsynonymous SNV	DPYD:NM_000110:exon7:c.A733T:p.I245F	.	.	.	.	.	.	.	.	0	D	0.853	P	0.004	N	1	D	-3.58	D	34.0831	snp	FAO=10	FDP=30	FR=.	FRO=20	FSAF=5	FSAR=5	FSRF=6	FSRR=14	FWDB=-0.0297439	FXX=0	LEN=1	MLLD=105.583	OALT=A	OID=.	OMAPALT=A	OPOS=98157302
chr1	100483408	100483408	A	G	0.179245	38	212	2	intronic	SLC35A3	.	.	.	.	.	.	.	.	.	.	.	.	.	.	.	.	.	.	.	.	.	30.8371	snp	FAO=38	FDP=212	FR=.	FRO=174	FSAF=15	FSAR=23	FSRF=79	FSRR=95	FWDB=0.0711368	FXX=0	LEN=1	MLLD=62.803	OALT=G	OID=.	OMAPALT=G	OPOS=100483408
chr1	100964879	100964879	C	A	0.384615	60	156	2	exonic	CDC14A	.	nonsynonymous SNV	CDC14A:NM_033312:exon15:c.C1816A:p.P606T	.	.	.	.	.	.	.	.	0.92	T	0.763	P	0.03	N	1	N	2.9	T	189.6	snp	FAO=60	FDP=156	FR=.	FRO=96	FSAF=31	FSAR=29	FSRF=49	FSRR=47	FWDB=0.00772996	FXX=0	LEN=1	MLLD=167.503	OALT=A	OID=.	OMAPALT=A	OPOS=100964879
chr1	100964887	100964887	G	A	0.188889	34	180	1	exonic	CDC14A	.	synonymous SNV	CDC14A:NM_033312:exon15:c.G1824A:p.Q608Q	.	.	.	.	.	.	.	.	.	.	.	.	.	.	.	.	.	.	32.9819	snp	FAO=34	FDP=180	FR=.	FRO=146	FSAF=20	FSAR=14	FSRF=58	FSRR=88	FWDB=-0.0230859	FXX=0	LEN=1	MLLD=218.288	OALT=A	OID=.	OMAPALT=A	OPOS=100964887
chr1	103355073	103355073	C	T	0.333333	9	27	4	exonic	COL11A1	.	nonsynonymous SNV	COL11A1:NM_080630:exon57:c.G4054A:p.G1352R,COL11A1:NM_001190709:exon58:c.G4285A:p.G1429R,COL11A1:NM_001854:exon59:c.G4402A:p.G1468R,COL11A1:NM_080629:exon59:c.G4438A:p.G1480R	.	.	ID=COSM3975758,COSM3975759;OCCURENCE=1(lung)	.	.	.	.	.	0	D	1	D	0	D	1	D	-6.29	D	31.3155	snp	FAO=9	FDP=27	FR=.	FRO=18	FSAF=1	FSAR=8	FSRF=7	FSRR=11	FWDB=0.0258136	FXX=0	LEN=1	MLLD=53.4167	OALT=T	OID=.	OMAPALT=T	OPOS=103355073
chr1	103573743	103573743	C	T	0.360248	58	161	4	UTR5	COL11A1	NM_001854:c.-9G>A,NM_080630:c.-9G>A,NM_001190709:c.-9G>A,NM_080629:c.-9G>A	.	.	.	.	.	.	.	.	.	.	.	.	.	.	.	.	.	.	.	.	169.312	snp	FAO=58	FDP=161	FR=.	FRO=103	FSAF=31	FSAR=27	FSRF=55	FSRR=48	FWDB=-0.0244296	FXX=0	LEN=1	MLLD=251.248	OALT=T	OID=.	OMAPALT=T	OPOS=103573743
chr1	108319799	108319799	C	A	0.189781	26	137	1	intronic	VAV3	.	.	.	.	.	.	.	.	.	.	.	.	.	.	.	.	.	.	.	.	.	27.5421	snp	FAO=26	FDP=137	FR=.	FRO=111	FSAF=19	FSAR=7	FSRF=80	FSRR=31	FWDB=0.00369444	FXX=0	LEN=1	MLLD=375.55	OALT=A	OID=.	OMAPALT=A	OPOS=108319799
chr1	109007766	109007766	G	T	0.210526	8	38	3	intronic	NBPF6	.	.	.	.	.	.	.	.	.	.	.	.	.	.	.	.	.	.	.	.	.	16.2837	snp	FAO=8	FDP=38	FR=.	FRO=30	FSAF=8	FSAR=0	FSRF=28	FSRR=2	FWDB=0.0184793	FXX=0	LEN=1	MLLD=120.452	OALT=T	OID=.	OMAPALT=T	OPOS=109007766
chr1	109648728	109648729	GA	TT	0.22807	52	228	1	intronic	C1orf194	.	.	.	.	.	.	.	.	.	.	.	.	.	.	.	.	.	.	.	.	.	71.6862	mnp	FAO=52	FDP=228	FR=.	FRO=176	FSAF=31	FSAR=21	FSRF=82	FSRR=94	FWDB=0.00460349	FXX=0	LEN=2	MLLD=119.699	OALT=TT	OID=.	OMAPALT=TT	OPOS=109648728
chr1	109732282	109732282	A	T	0.267016	51	191	1	exonic	KIAA1324	.	nonsynonymous SNV	KIAA1324:NM_001284353:exon4:c.A403T:p.T135S,KIAA1324:NM_001267048:exon9:c.A1156T:p.T386S,KIAA1324:NM_001284352:exon10:c.A1111T:p.T371S,KIAA1324:NM_020775:exon11:c.A1417T:p.T473S	.	.	.	.	.	.	.	.	0.54	T	1	D	0	D	0.994	D	0.24	T	94.5932	snp	FAO=51	FDP=191	FR=.	FRO=140	FSAF=27	FSAR=24	FSRF=65	FSRR=75	FWDB=0.0204238	FXX=0	LEN=1	MLLD=71.0009	OALT=T	OID=.	OMAPALT=T	OPOS=109732282
chr1	109743460	109743460	G	T	0.253482	91	359	2	exonic	KIAA1324	.	nonsynonymous SNV	KIAA1324:NM_001284353:exon14:c.G1897T:p.D633Y,KIAA1324:NM_001267048:exon19:c.G2650T:p.D884Y,KIAA1324:NM_001284352:exon20:c.G2605T:p.D869Y,KIAA1324:NM_020775:exon21:c.G2911T:p.D971Y	.	.	.	.	.	.	.	.	0	D	1	D	0	D	1	D	2.2	T	144.379	snp	FAO=91	FDP=359	FR=.	FRO=268	FSAF=38	FSAR=53	FSRF=136	FSRR=132	FWDB=-0.00410342	FXX=0	LEN=1	MLLD=66.666	OALT=T	OID=.	OMAPALT=T	OPOS=109743460
chr1	109793173	109793173	G	T	0.211538	55	260	3	exonic	CELSR2	.	nonsynonymous SNV	CELSR2:NM_001408:exon1:c.G472T:p.A158S	.	.	.	.	.	.	.	.	0.74	T	0.001	B	.	.	1	N	-0.3	T	63.1593	snp	FAO=55	FDP=260	FR=.	FRO=205	FSAF=26	FSAR=29	FSRF=114	FSRR=91	FWDB=0.00150661	FXX=0	LEN=1	MLLD=223.037	OALT=T	OID=.	OMAPALT=T	OPOS=109793173
chr1	109823871	109823871	C	A	0.174061	51	293	1	exonic	PSRC1	.	nonsynonymous SNV	PSRC1:NM_001005290:exon5:c.G522T:p.E174D,PSRC1:NM_001032291:exon5:c.G522T:p.E174D,PSRC1:NM_032636:exon5:c.G522T:p.E174D	.	.	.	.	.	.	.	.	0.1	T	0.087	B	0.002	N	0.685	N	0.23	T	38.3056	snp	FAO=52	FDP=293	FR=.	FRO=241	FSAF=24	FSAR=28	FSRF=120	FSRR=121	FWDB=-0.0184605	FXX=0.00340124	LEN=1	MLLD=75.7173	OALT=A	OID=.	OMAPALT=A	OPOS=109823871
chr1	109957858	109957858	C	A	0.205882	21	102	2	splicing	PSMA5	NM_001199774:exon4:c.49+1G>T,NM_002790:exon4:c.223+1G>T,NM_001199773:exon4:c.49+1G>T,NM_001199772:exon3:c.49+1G>T	.	.	.	.	.	.	.	.	.	.	.	.	.	.	.	.	1	D	.	.	31.3946	snp	FAO=22	FDP=103	FR=.	FRO=81	FSAF=12	FSAR=10	FSRF=53	FSRR=28	FWDB=-0.0247988	FXX=0	LEN=1	MLLD=63.8424	OALT=A	OID=.	OMAPALT=A	OPOS=109957858
chr1	110031650	110031650	C	T	0.27027	10	37	1	exonic	ATXN7L2	.	nonsynonymous SNV	ATXN7L2:NM_153340:exon7:c.C965T:p.A322V	.	.	.	.	.	.	.	.	0.35	T	0.001	B	0.063	N	1	D	1.42	T	26.427	snp	FAO=10	FDP=37	FR=.	FRO=27	FSAF=9	FSAR=1	FSRF=16	FSRR=11	FWDB=0.0205227	FXX=0	LEN=1	MLLD=106.718	OALT=T	OID=.	OMAPALT=T	OPOS=110031650
chr1	110034247	110034247	C	G	0.190476	12	63	1	exonic	ATXN7L2	.	nonsynonymous SNV	ATXN7L2:NM_153340:exon10:c.C2062G:p.Q688E	.	.	.	.	.	.	.	.	0.52	T	0.156	B	0.048	N	0.723	N	1.55	T	17.1529	snp	FAO=12	FDP=63	FR=.	FRO=51	FSAF=7	FSAR=5	FSRF=30	FSRR=21	FWDB=-0.0476166	FXX=0	LEN=1	MLLD=145.995	OALT=G	OID=.	OMAPALT=G	OPOS=110034247
chr1	110050450	110050450	G	T	0.206897	54	261	2	exonic	AMIGO1	.	nonsynonymous SNV	AMIGO1:NM_020703:exon2:c.C1085A:p.T362N	.	.	.	.	.	.	.	.	0.08	T	0.954	P	0.002	N	1	D	0.6	T	59.0846	snp	FAO=54	FDP=261	FR=.	FRO=207	FSAF=25	FSAR=29	FSRF=127	FSRR=80	FWDB=0.0558471	FXX=0	LEN=1	MLLD=66.2041	OALT=T	OID=.	OMAPALT=T	OPOS=110050450
chr1	110129534	110129534	G	T	0.240506	19	79	2	intronic	GNAI3	.	.	.	.	.	.	.	.	.	.	.	.	.	.	.	.	.	.	.	.	.	38.8229	snp	FAO=20	FDP=80	FR=.	FRO=60	FSAF=6	FSAR=14	FSRF=27	FSRR=33	FWDB=-0.109836	FXX=0	LEN=1	MLLD=43.6231	OALT=T	OID=.	OMAPALT=T	OPOS=110129534
chr1	110171122	110171122	G	A	0.255639	34	133	2	intronic	AMPD2	.	.	.	.	.	.	.	.	.	.	.	.	.	.	.	.	.	.	.	.	.	61.8008	snp	FAO=34	FDP=133	FR=.	FRO=99	FSAF=23	FSAR=11	FSRF=47	FSRR=52	FWDB=0.0203202	FXX=0.00746213	LEN=1	MLLD=59.3118	OALT=A	OID=.	OMAPALT=A	OPOS=110171122
chr1	110211020	110211020	A	G	0.236842	99	418	1	intronic	GSTM2	.	.	.	.	.	.	.	.	.	.	.	.	.	.	.	.	.	.	.	.	.	131.62	snp	FAO=95	FDP=400	FR=.	FRO=305	FSAF=54	FSAR=41	FSRF=162	FSRR=143	FWDB=0.00699784	FXX=0	LEN=1	MLLD=132.889	OALT=G	OID=.	OMAPALT=G	OPOS=110211020
chr1	110256479	110256479	C	A	0.6	3	5	2	intronic	GSTM5	.	.	.	.	.	.	.	.	.	.	.	.	.	.	.	.	.	.	.	.	.	16.4561	snp	FAO=3	FDP=5	FR=.	FRO=2	FSAF=0	FSAR=3	FSRF=1	FSRR=1	FWDB=0.00529249	FXX=0	LEN=1	MLLD=135.536	OALT=A	OID=.	OMAPALT=A	OPOS=110256479
chr1	110294284	110294284	G	T	0.26009	58	223	3	exonic	EPS8L3	.	nonsynonymous SNV	EPS8L3:NM_024526:exon16:c.C1465A:p.P489T,EPS8L3:NM_133181:exon16:c.C1555A:p.P519T,EPS8L3:NM_139053:exon16:c.C1558A:p.P520T	.	.	.	.	.	.	.	.	0.43	T	0.328	B	0.068	N	1	D	1.54	T	101.498	snp	FAO=58	FDP=223	FR=.	FRO=165	FSAF=14	FSAR=44	FSRF=57	FSRR=108	FWDB=-0.0684031	FXX=0	LEN=1	MLLD=58.0133	OALT=T	OID=.	OMAPALT=T	OPOS=110294284
chr1	110996549	110996549	T	A	0.232323	46	198	1	intronic	PROK1	.	.	.	.	.	.	.	.	.	.	.	.	.	.	.	.	.	.	.	.	.	68.0571	snp	FAO=47	FDP=199	FR=.	FRO=152	FSAF=24	FSAR=23	FSRF=64	FSRR=88	FWDB=0.00646957	FXX=0	LEN=1	MLLD=233.971	OALT=A	OID=.	OMAPALT=A	OPOS=110996549
chr1	111217233	111217233	C	T	0.409091	9	22	2	exonic	KCNA3	.	nonsynonymous SNV	KCNA3:NM_002232:exon1:c.G199A:p.A67T	.	.	.	.	.	0	.	.	0.41	T	0	B	0.657	U	0.999	D	-4.24	D	39.2812	snp	FAO=9	FDP=22	FR=.	FRO=13	FSAF=4	FSAR=5	FSRF=5	FSRR=8	FWDB=0.0976471	FXX=0	LEN=1	MLLD=73.4693	OALT=T	OID=.	OMAPALT=T	OPOS=111217233
chr1	111217239	111217239	C	A	0.409091	9	22	2	exonic	KCNA3	.	stopgain	KCNA3:NM_002232:exon1:c.G193T:p.E65X	.	.	.	.	.	.	.	.	0.73	T	.	.	0.919	U	1	D	.	.	39.282	snp	FAO=9	FDP=22	FR=.	FRO=13	FSAF=4	FSAR=5	FSRF=5	FSRR=8	FWDB=0.0368253	FXX=0	LEN=1	MLLD=95.8018	OALT=A	OID=.	OMAPALT=A	OPOS=111217239
chr1	111770445	111770446	AC	GA	0.288889	39	135	2	intronic	CHI3L2	.	.	.	.	.	.	.	.	.	.	.	.	.	.	.	.	.	.	.	.	.	86.1193	mnp	FAO=39	FDP=134	FR=.	FRO=95	FSAF=12	FSAR=27	FSRF=28	FSRR=67	FWDB=-0.0221817	FXX=0.00740686	LEN=2	MLLD=170.87	OALT=GA	OID=.	OMAPALT=GA	OPOS=111770445
chr1	111772491	111772491	C	T	0.294737	56	190	1	exonic	CHI3L2	.	nonsynonymous SNV	CHI3L2:NM_004000:exon2:c.C58T:p.L20F	.	.	.	.	.	0.0013	.	.	0.7	T	0.999	D	0.07	N	1	N	3.23	T	121.456	snp	FAO=56	FDP=190	FR=.	FRO=134	FSAF=15	FSAR=41	FSRF=51	FSRR=83	FWDB=-0.0181437	FXX=0	LEN=1	MLLD=300.525	OALT=T	OID=.	OMAPALT=T	OPOS=111772491
chr1	111957563	111957563	C	T	0.733333	22	30	4	exonic	OVGP1	.	synonymous SNV	OVGP1:NM_002557:exon11:c.G1560A:p.G520G	rs374145757	.	.	.	.	0.0009	.	.	.	.	.	.	.	.	.	.	.	.	156.731	snp	FAO=23	FDP=31	FR=.	FRO=8	FSAF=8	FSAR=15	FSRF=5	FSRR=3	FWDB=0.000172981	FXX=0	LEN=1	MLLD=261.608	OALT=T	OID=.	OMAPALT=T	OPOS=111957563
chr1	111957583	111957583	A	G	0.444444	4	9	2	exonic	OVGP1	.	nonsynonymous SNV	OVGP1:NM_002557:exon11:c.T1540C:p.Y514H	rs1126656	.	.	.	.	0.058	.	.	0.47	T	0	B	.	.	1	P	3.83	T	22.3146	snp	FAO=4	FDP=9	FR=.	FRO=5	FSAF=1	FSAR=3	FSRF=1	FSRR=4	FWDB=-0.0404508	FXX=0	LEN=1	MLLD=76.9839	OALT=G	OID=.	OMAPALT=G	OPOS=111957583
chr1	111957592	111957592	A	G	0.285714	2	7	1	exonic	OVGP1	.	nonsynonymous SNV	OVGP1:NM_002557:exon11:c.T1531C:p.S511P	rs56294468	.	.	0.2999	.	0.3	.	.	0.34	T	0	B	.	.	1	P	3.95	T	15.5655	snp	FAO=3	FDP=8	FR=.	FRO=5	FSAF=0	FSAR=3	FSRF=1	FSRR=4	FWDB=0.0140759	FXX=0	LEN=1	MLLD=142.651	OALT=G	OID=.	OMAPALT=G	OPOS=111957592
chr1	112026389	112026389	G	A	0.282407	61	216	4	intronic	TMIGD3	.	.	.	.	.	.	.	.	.	.	.	.	.	.	.	.	.	.	.	.	.	121.957	snp	FAO=61	FDP=216	FR=.	FRO=155	FSAF=28	FSAR=33	FSRF=70	FSRR=85	FWDB=0.0212922	FXX=0	LEN=1	MLLD=262.156	OALT=A	OID=.	OMAPALT=A	OPOS=112026389
chr1	112298829	112298829	T	C	1	5	5	2	exonic	DDX20	.	synonymous SNV	DDX20:NM_007204:exon1:c.T283C:p.L95L	rs197393	.	.	0.2864	.	0.73	.	.	.	.	.	.	.	.	.	.	.	.	38.3456	snp	FAO=5	FDP=5	FR=.	FRO=0	FSAF=5	FSAR=0	FSRF=0	FSRR=0	FWDB=0.0159658	FXX=0	LEN=1	MLLD=242.855	OALT=C	OID=.	OMAPALT=C	OPOS=112298829
chr1	112298875	112298875	G	C	0.8	4	5	6	intronic	DDX20	.	.	.	rs12741924	.	.	.	.	0.5	.	.	.	.	.	.	.	.	.	.	.	.	25.6424	snp	FAO=4	FDP=5	FR=.	FRO=1	FSAF=4	FSAR=0	FSRF=1	FSRR=0	FWDB=-0.00880046	FXX=0	LEN=1	MLLD=167.984	OALT=C	OID=.	OMAPALT=C	OPOS=112298875
chr1	112524312	112524312	G	A	0.26506	66	249	2	exonic	KCND3	.	nonsynonymous SNV	KCND3:NM_004980:exon2:c.C1037T:p.S346F,KCND3:NM_172198:exon2:c.C1037T:p.S346F	.	.	.	.	.	.	.	.	0.03	D	0.322	B	0	D	1	D	-5.01	D	117.307	snp	FAO=66	FDP=249	FR=.	FRO=183	FSAF=42	FSAR=24	FSRF=88	FSRR=95	FWDB=0.0255038	FXX=0	LEN=1	MLLD=70.7408	OALT=A	OID=.	OMAPALT=A	OPOS=112524312
chr1	112524947	112524947	C	A	0.525641	41	78	2	exonic	KCND3	.	nonsynonymous SNV	KCND3:NM_004980:exon2:c.G402T:p.E134D,KCND3:NM_172198:exon2:c.G402T:p.E134D	.	.	.	.	.	.	.	.	0.1	T	0.443	B	0	D	1	D	1	T	200.109	snp	FAO=42	FDP=79	FR=.	FRO=37	FSAF=18	FSAR=24	FSRF=12	FSRR=25	FWDB=0.070081	FXX=0	LEN=1	MLLD=97.7983	OALT=A	OID=.	OMAPALT=A	OPOS=112524947
chr1	112524999	112524999	T	A	0.262467	100	381	1	exonic	KCND3	.	nonsynonymous SNV	KCND3:NM_004980:exon2:c.A350T:p.E117V,KCND3:NM_172198:exon2:c.A350T:p.E117V	.	.	.	.	.	.	.	.	0	D	1	D	0	D	1	D	-2.22	D	168.509	snp	FAO=100	FDP=381	FR=.	FRO=281	FSAF=47	FSAR=53	FSRF=116	FSRR=165	FWDB=-0.0119783	FXX=0	LEN=1	MLLD=80.5028	OALT=A	OID=.	OMAPALT=A	OPOS=112524999
chr1	113063222	113063222	C	A	0.173684	33	190	3	UTR3	WNT2B	NM_004185:c.*91C>A,NM_001291880:c.*91C>A,NM_024494:c.*91C>A	.	.	.	.	.	.	.	.	.	.	.	.	.	.	.	.	.	.	.	.	25.9249	snp	FAO=33	FDP=190	FR=.	FRO=157	FSAF=23	FSAR=10	FSRF=82	FSRR=75	FWDB=0.00184732	FXX=0	LEN=1	MLLD=297.271	OALT=A	OID=.	OMAPALT=A	OPOS=113063222
chr1	113232616	113232616	C	T	0.284848	47	165	5	exonic	MOV10	.	synonymous SNV	MOV10:NM_001130079:exon5:c.C732T:p.S244S,MOV10:NM_020963:exon5:c.C732T:p.S244S,MOV10:NM_001286072:exon6:c.C564T:p.S188S	.	.	.	.	.	.	.	.	.	.	.	.	.	.	.	.	.	.	92.3979	snp	FAO=47	FDP=172	FR=.	FRO=125	FSAF=19	FSAR=28	FSRF=49	FSRR=76	FWDB=0.0291857	FXX=0	LEN=1	MLLD=75.0861	OALT=T	OID=.	OMAPALT=T	OPOS=113232616
chr1	113253539	113253539	T	A	0.259459	48	185	2	intronic	PPM1J	.	.	.	.	.	.	.	.	.	.	.	.	.	.	.	.	.	.	.	.	.	85.062	snp	FAO=48	FDP=185	FR=.	FRO=137	FSAF=21	FSAR=27	FSRF=71	FSRR=66	FWDB=0.0457638	FXX=0	LEN=1	MLLD=90.2687	OALT=A	OID=.	OMAPALT=A	OPOS=113253539
chr1	114246845	114246845	C	T	0.182927	15	82	3	intronic	PHTF1	.	.	.	rs546856498	.	.	.	.	0.001	.	.	.	.	.	.	.	.	.	.	.	.	17.9304	snp	FAO=15	FDP=82	FR=.	FRO=67	FSAF=4	FSAR=11	FSRF=23	FSRR=44	FWDB=0.00834934	FXX=0	LEN=1	MLLD=63.1656	OALT=T	OID=.	OMAPALT=T	OPOS=114246845
chr1	114967362	114967362	T	A	0.263538	73	277	1	exonic	TRIM33	.	nonsynonymous SNV	TRIM33:NM_015906:exon10:c.A1711T:p.S571C,TRIM33:NM_033020:exon10:c.A1711T:p.S571C	.	.	.	.	.	.	.	.	0.04	D	0.999	D	0	D	1	D	-0.83	T	111.283	snp	FAO=67	FDP=262	FR=.	FRO=195	FSAF=39	FSAR=28	FSRF=142	FSRR=53	FWDB=0.00574069	FXX=0.0541497	LEN=1	MLLD=80.6809	OALT=A	OID=.	OMAPALT=A	OPOS=114967362
chr1	115218159	115218159	G	T	0.248571	87	350	2	exonic	AMPD1	.	nonsynonymous SNV	AMPD1:NM_001172626:exon11:c.C1758A:p.S586R,AMPD1:NM_000036:exon12:c.C1770A:p.S590R	.	.	.	.	.	.	.	.	0.65	T	0.119	B	0.005	N	0.698	N	-3.68	D	134.172	snp	FAO=87	FDP=349	FR=.	FRO=262	FSAF=32	FSAR=55	FSRF=100	FSRR=162	FWDB=-0.0958715	FXX=0.00285706	LEN=1	MLLD=248.963	OALT=T	OID=.	OMAPALT=T	OPOS=115218159
chr1	116609127	116609127	C	-	0.889655	129	145	4	intronic	SLC22A15	.	.	.	rs3833541	.	.	0.8015	.	0.81	.	.	.	.	.	.	.	.	.	.	.	.	821.66	del	FAO=145	FDP=145	FR=.	FRO=0	FSAF=63	FSAR=82	FSRF=0	FSRR=0	FWDB=0.209641	FXX=0.00684885	LEN=1	MLLD=23.0349	OALT=-	OID=.	OMAPALT=T	OPOS=116609127
chr1	117078738	117078738	C	T	0.315068	23	73	3	exonic	CD58	.	stopgain	CD58:NM_001144822:exon3:c.G477A:p.W159X,CD58:NM_001779:exon3:c.G477A:p.W159X	.	.	.	.	.	.	.	.	1	T	.	.	0.004	N	1	A	.	.	61.7188	snp	FAO=23	FDP=73	FR=.	FRO=50	FSAF=14	FSAR=9	FSRF=28	FSRR=22	FWDB=0.00644636	FXX=0	LEN=1	MLLD=287.426	OALT=T	OID=.	OMAPALT=T	OPOS=117078738
chr1	117142855	117142855	C	T	0.219512	9	41	2	exonic	IGSF3	.	synonymous SNV	IGSF3:NM_001007237:exon7:c.G1737A:p.S579S,IGSF3:NM_001542:exon7:c.G1797A:p.S599S	rs61786568	.	.	.	.	0.098	.	.	.	.	.	.	.	.	.	.	.	.	18.0201	snp	FAO=9	FDP=41	FR=.,HEALED	FRO=32	FSAF=3	FSAR=6	FSRF=21	FSRR=11	FWDB=-0.201598	FXX=0	LEN=1	MLLD=66.1927	OALT=T	OID=.	OMAPALT=T	OPOS=117142855
chr1	117618137	117618137	G	A	0.273585	29	106	4	exonic	TTF2	.	nonsynonymous SNV	TTF2:NM_003594:exon5:c.G931A:p.G311R	.	.	.	.	.	.	.	.	0.02	D	0.143	B	0.032	N	1	N	-2.18	D	61.4035	snp	FAO=29	FDP=105	FR=.	FRO=76	FSAF=23	FSAR=6	FSRF=55	FSRR=21	FWDB=0.00871102	FXX=0.00943307	LEN=1	MLLD=359.273	OALT=A	OID=.	OMAPALT=A	OPOS=117618137
chr1	118455306	118455306	C	T	0.19403	26	134	3	splicing	GDAP2	NM_017686:exon4:c.317-1G>A,NM_001135589:exon4:c.317-1G>A	.	.	.	.	.	.	.	.	.	.	.	.	.	.	.	.	1	D	.	.	29.0046	snp	FAO=26	FDP=134	FR=.	FRO=108	FSAF=16	FSAR=10	FSRF=83	FSRR=25	FWDB=0.00838375	FXX=0	LEN=1	MLLD=59.2742	OALT=T	OID=.	OMAPALT=T	OPOS=118455306
chr1	144923729	144923729	T	-	0.363095	122	336	2	exonic	PDE4DIP	.	frameshift deletion	PDE4DIP:NM_001002811:exon2:c.1218delA:p.E406fs,PDE4DIP:NM_001002812:exon6:c.729delA:p.E243fs,PDE4DIP:NM_001198834:exon6:c.729delA:p.E243fs,PDE4DIP:NM_014644:exon6:c.729delA:p.E243fs,PDE4DIP:NM_001198832:exon9:c.927delA:p.E309fs	rs3215779	.	.	.	.	0.4	.	.	.	.	.	.	.	.	.	.	.	.	52.4727	del	FAO=121	FDP=332	FR=.	FRO=211	FSAF=62	FSAR=59	FSRF=112	FSRR=99	FWDB=0.0248762	FXX=0.0119044	LEN=1	MLLD=28.7218	OALT=-	OID=.	OMAPALT=G	OPOS=144923729
chr1	145311138	145311138	G	A	0.215116	37	172	1	exonic	NBPF10	.	nonsynonymous SNV	NBPF10:NM_001039703:exon13:c.G1837A:p.E613K,NBPF10:NM_001302371:exon13:c.G1837A:p.E613K	.	.	.	.	.	.	.	.	0.09	T	0.664	P	.	.	1	N	3.17	T	47.484	snp	FAO=37	FDP=172	FR=.	FRO=135	FSAF=14	FSAR=23	FSRF=64	FSRR=71	FWDB=-0.0119544	FXX=0	LEN=1	MLLD=306.268	OALT=A	OID=.	OMAPALT=A	OPOS=145311138
chr1	145439635	145439635	A	T	0.257971	89	345	1	exonic	TXNIP	.	nonsynonymous SNV	TXNIP:NM_006472:exon2:c.A293T:p.E98V	.	.	.	.	.	.	.	.	0.33	T	0.933	P	0	D	1	D	2.44	T	150.422	snp	FAO=89	FDP=340	FR=.	FRO=251	FSAF=51	FSAR=38	FSRF=120	FSRR=131	FWDB=-0.00254824	FXX=0.0144923	LEN=1	MLLD=212.439	OALT=T	OID=.	OMAPALT=T	OPOS=145439635
chr1	145439996	145439996	A	T	0.232227	98	422	1	intronic	NBPF10,NBPF20,TXNIP	.	.	.	.	.	.	.	.	.	.	.	.	.	.	.	.	.	.	.	.	.	112.081	snp	FAO=90	FDP=399	FR=.	FRO=309	FSAF=58	FSAR=32	FSRF=177	FSRR=132	FWDB=0.0114257	FXX=0.00249994	LEN=1	MLLD=264.753	OALT=T	OID=.	OMAPALT=T	OPOS=145439996
chr1	145522669	145522669	G	A	0.25641	40	156	3	exonic	PEX11B	.	nonsynonymous SNV	PEX11B:NM_001184795:exon4:c.G488A:p.G163E,PEX11B:NM_003846:exon4:c.G530A:p.G177E	.	.	.	.	.	.	.	.	0.4	T	0.001	B	0.013	N	1	N	1.07	T	71.152	snp	FAO=40	FDP=156	FR=.	FRO=116	FSAF=11	FSAR=29	FSRF=55	FSRR=61	FWDB=-0.00991555	FXX=0	LEN=1	MLLD=262.004	OALT=A	OID=.	OMAPALT=A	OPOS=145522669
chr1	145562673	145562673	G	T	0.215116	37	172	4	exonic	ANKRD35	.	synonymous SNV	ANKRD35:NM_001280799:exon8:c.G2091T:p.G697G,ANKRD35:NM_144698:exon10:c.G2361T:p.G787G	.	.	.	.	.	.	.	.	.	.	.	.	.	.	.	.	.	.	47.5018	snp	FAO=37	FDP=172	FR=.	FRO=135	FSAF=20	FSAR=17	FSRF=58	FSRR=77	FWDB=0.0221185	FXX=0	LEN=1	MLLD=123.016	OALT=T	OID=.	OMAPALT=T	OPOS=145562673
chr1	145748527	145748527	C	T	0.166023	43	259	4	exonic	PDZK1	.	nonsynonymous SNV	PDZK1:NM_001201325:exon3:c.C400T:p.R134W,PDZK1:NM_001201326:exon3:c.C400T:p.R134W,PDZK1:NM_002614:exon4:c.C400T:p.R134W	rs377544145	.	.	0.0001	.	0.0001	.	.	0.01	D	1	D	0	D	0.95	D	1.37	T	27.2441	snp	FAO=43	FDP=259	FR=.	FRO=216	FSAF=11	FSAR=32	FSRF=109	FSRR=107	FWDB=0.00270597	FXX=0	LEN=1	MLLD=274.515	OALT=T	OID=.	OMAPALT=T	OPOS=145748527
chr1	149884824	149884824	A	G	0.230769	6	26	1	exonic	SV2A	.	nonsynonymous SNV	SV2A:NM_014849:exon2:c.T569C:p.L190P	.	.	.	.	.	.	.	.	0	D	1	D	0	D	1	D	-0.13	T	15.9224	snp	FAO=6	FDP=26	FR=.	FRO=20	FSAF=0	FSAR=6	FSRF=2	FSRR=18	FWDB=-0.0353154	FXX=0	LEN=1	MLLD=95.7734	OALT=G	OID=.	OMAPALT=G	OPOS=149884824
chr1	150259333	150259333	A	T	0.425197	54	127	1	exonic	CIART	.	synonymous SNV	CIART:NM_144697:exon5:c.A1125T:p.P375P,CIART:NM_001300838:exon6:c.A1125T:p.P375P,CIART:NM_001300839:exon6:c.A861T:p.P287P,CIART:NM_001300840:exon6:c.A861T:p.P287P,CIART:NM_001300841:exon6:c.A861T:p.P287P	.	.	.	.	.	.	.	.	.	.	.	.	.	.	.	.	.	.	195.061	snp	FAO=54	FDP=127	FR=.	FRO=73	FSAF=22	FSAR=32	FSRF=41	FSRR=32	FWDB=0.00851881	FXX=0	LEN=1	MLLD=65.5997	OALT=T	OID=.	OMAPALT=T	OPOS=150259333
chr1	150551859	150551859	C	T	0.548387	17	31	5	exonic	MCL1	.	nonsynonymous SNV	MCL1:NM_021960:exon1:c.G148A:p.G50R,MCL1:NM_182763:exon1:c.G148A:p.G50R	.	.	.	.	.	.	.	.	0.03	D	0.979	D	0.005	U	0.973	D	2.28	T	82.9634	snp	FAO=16	FDP=30	FR=.	FRO=14	FSAF=6	FSAR=10	FSRF=9	FSRR=5	FWDB=0.0032134	FXX=0.0322477	LEN=1	MLLD=237.27	OALT=T	OID=.	OMAPALT=T	OPOS=150551859
chr1	150970577	150970577	G	T	0.961538	25	26	1	exonic	FAM63A	.	nonsynonymous SNV	FAM63A:NM_001040217:exon8:c.C728A:p.T243K,FAM63A:NM_001163259:exon8:c.C869A:p.T290K,FAM63A:NM_001163260:exon8:c.C728A:p.T243K,FAM63A:NM_001163258:exon9:c.C1298A:p.T433K,FAM63A:NM_018379:exon9:c.C1154A:p.T385K	rs2925741	.	.	0.9994	.	1	.	.	1	T	0	B	0.067	N	1	P	0.96	T	268.345	snp	FAO=29	FDP=29	FR=.	FRO=0	FSAF=23	FSAR=6	FSRF=0	FSRR=0	FWDB=0.112059	FXX=0	LEN=1	MLLD=47.5152	OALT=T	OID=.	OMAPALT=T	OPOS=150970577
chr1	151810649	151810649	G	C	0.8	4	5	1	exonic	C2CD4D	.	nonsynonymous SNV	C2CD4D:NM_001136003:exon2:c.C817G:p.Q273E	.	.	.	.	.	.	.	.	0.17	T	0.876	P	.	.	0.878	D	1.01	T	24.9515	snp	FAO=4	FDP=5	FR=.	FRO=1	FSAF=4	FSAR=0	FSRF=1	FSRR=0	FWDB=0.0398834	FXX=0	LEN=1	MLLD=266.208	OALT=C	OID=.	OMAPALT=C	OPOS=151810649
chr1	152058829	152058829	C	T	0.275362	19	69	1	exonic	TCHHL1	.	synonymous SNV	TCHHL1:NM_001008536:exon3:c.G1329A:p.E443E	.	.	.	.	.	.	.	.	.	.	.	.	.	.	.	.	.	.	49.043	snp	FAO=20	FDP=69	FR=.	FRO=49	FSAF=2	FSAR=18	FSRF=0	FSRR=49	FWDB=0.0113727	FXX=0.0142837	LEN=1	MLLD=274.403	OALT=T	OID=.	OMAPALT=T	OPOS=152058829
chr1	152058832	152058832	A	T	0.285714	20	70	1	exonic	TCHHL1	.	synonymous SNV	TCHHL1:NM_001008536:exon3:c.T1326A:p.S442S	.	.	.	.	.	.	.	.	.	.	.	.	.	.	.	.	.	.	49.0429	snp	FAO=20	FDP=69	FR=.	FRO=49	FSAF=2	FSAR=18	FSRF=0	FSRR=49	FWDB=0.054592	FXX=0.0142837	LEN=1	MLLD=83.5947	OALT=T	OID=.	OMAPALT=T	OPOS=152058832
chr1	152059106	152059106	C	A	0.428571	3	7	3	exonic	TCHHL1	.	nonsynonymous SNV	TCHHL1:NM_001008536:exon3:c.G1052T:p.G351V	rs533471967	.	.	.	.	0.001	.	.	0.27	T	0.276	B	0.587	N	1	N	1.94	T	15.7813	snp	FAO=3	FDP=7	FR=.	FRO=4	FSAF=3	FSAR=0	FSRF=1	FSRR=3	FWDB=0.102551	FXX=0	LEN=1	MLLD=69.6403	OALT=A	OID=.	OMAPALT=A	OPOS=152059106
chr1	152278818	152278818	T	C	0.2125	17	80	1	exonic	FLG	.	synonymous SNV	FLG:NM_002016:exon3:c.A8544G:p.G2848G	.	.	.	.	.	0	.	.	.	.	.	.	.	.	.	.	.	.	27.9055	snp	FAO=17	FDP=78	FR=.	FRO=61	FSAF=11	FSAR=6	FSRF=31	FSRR=30	FWDB=-0.0145025	FXX=0.0487745	LEN=1	MLLD=225.075	OALT=C	OID=.	OMAPALT=C	OPOS=152278818
chr1	152552233	152552233	G	T	0.302083	58	192	2	exonic	LCE3D	.	nonsynonymous SNV	LCE3D:NM_032563:exon2:c.C180A:p.H60Q	.	.	.	.	.	.	.	.	0.27	T	0.062	B	.	.	0.997	N	3.91	T	130.436	snp	FAO=58	FDP=192	FR=.	FRO=134	FSAF=30	FSAR=28	FSRF=82	FSRR=52	FWDB=-0.00762082	FXX=0	LEN=1	MLLD=62.2901	OALT=T	OID=.	OMAPALT=T	OPOS=152552233
chr1	152681680	152681680	-	AGCTCTGGGGGCTGCTGT	0.473684	18	38	1	exonic	LCE4A	.	nonframeshift insertion	LCE4A:NM_178356:exon1:c.129_130insAGCTCTGGGGGCTGCTGT:p.S43delinsSSSGGCC	rs11269814	.	ID=COSM1334217;OCCURENCE=14(large_intestine),1(breast)	.	.	0.98	.	.	.	.	.	.	.	.	.	.	.	.	37.6867	ins	FAO=20	FDP=38	FR=.	FRO=18	FSAF=11	FSAR=9	FSRF=12	FSRR=6	FWDB=0.00694736	FXX=0	LEN=18	MLLD=349.392	OALT=AGCTCTGGGGGCTGCTGT	OID=.	OMAPALT=CAGCTCTGGGGGCTGCTGT	OPOS=152681681
chr1	152732009	152732009	C	T	0.4375	91	208	3	intronic	KPRP	.	.	.	.	.	.	.	.	.	.	.	.	.	.	.	.	.	.	.	.	.	333.054	snp	FAO=91	FDP=208	FR=.	FRO=117	FSAF=62	FSAR=29	FSRF=76	FSRR=41	FWDB=0.016981	FXX=0	LEN=1	MLLD=58.1627	OALT=T	OID=.	OMAPALT=T	OPOS=152732009
chr1	152800042	152800042	A	G	0.30303	10	33	3	exonic	LCE1A	.	nonsynonymous SNV	LCE1A:NM_178348:exon1:c.A94G:p.K32E	rs144705819	.	.	0.0002	.	0.0003	.	.	0	D	0.982	D	0.334	N	0.985	N	3.57	T	30.717	snp	FAO=10	FDP=33	FR=.	FRO=23	FSAF=5	FSAR=5	FSRF=4	FSRR=19	FWDB=0.045735	FXX=0	LEN=1	MLLD=256.004	OALT=G	OID=.	OMAPALT=G	OPOS=152800042
chr1	152975568	152975568	C	T	0.237864	49	206	3	exonic	SPRR3	.	synonymous SNV	SPRR3:NM_001097589:exon2:c.C72T:p.P24P,SPRR3:NM_005416:exon3:c.C72T:p.P24P	.	.	.	.	.	.	.	.	.	.	.	.	.	.	.	.	.	.	73.4987	snp	FAO=49	FDP=206	FR=.	FRO=157	FSAF=23	FSAR=26	FSRF=83	FSRR=74	FWDB=-0.013359	FXX=0	LEN=1	MLLD=172.068	OALT=T	OID=.	OMAPALT=T	OPOS=152975568
chr1	153190724	153190724	C	T	0.237762	34	143	4	exonic	PRR9	.	nonsynonymous SNV	PRR9:NM_001195571:exon2:c.C104T:p.P35L	.	.	.	.	.	.	.	.	0.01	D	.	.	0.043	N	1	N	.	.	54.2174	snp	FAO=34	FDP=143	FR=.	FRO=109	FSAF=12	FSAR=22	FSRF=57	FSRR=52	FWDB=0.0120911	FXX=0	LEN=1	MLLD=268.689	OALT=T	OID=.	OMAPALT=T	OPOS=153190724
chr1	153190962	153190962	G	A	0.450704	32	71	3	exonic	PRR9	.	synonymous SNV	PRR9:NM_001195571:exon2:c.G342A:p.K114K	.	.	.	.	.	.	.	.	.	.	.	.	.	.	.	.	.	.	131.06	snp	FAO=32	FDP=70	FR=.	FRO=38	FSAF=16	FSAR=16	FSRF=13	FSRR=25	FWDB=0.0191368	FXX=0.0277739	LEN=1	MLLD=51.8851	OALT=A	OID=.	OMAPALT=A	OPOS=153190962
chr1	153362951	153362951	G	A	0.282609	65	230	3	exonic	S100A8	.	synonymous SNV	S100A8:NM_002964:exon2:c.C61T:p.L21L	.	.	.	.	.	.	.	.	.	.	.	.	.	.	.	.	.	.	125.994	snp	FAO=65	FDP=234	FR=.	FRO=169	FSAF=21	FSAR=44	FSRF=87	FSRR=82	FWDB=0.00408642	FXX=0	LEN=1	MLLD=56.8002	OALT=A	OID=.	OMAPALT=A	OPOS=153362951
chr1	154130155	154130155	C	T	0.21875	14	64	2	exonic	TPM3	.	nonsynonymous SNV	TPM3:NM_001278188:exon7:c.G509A:p.R170K,TPM3:NM_001278190:exon7:c.G644A:p.R215K,TPM3:NM_001043351:exon8:c.G707A:p.R236K,TPM3:NM_001278191:exon8:c.G437A:p.R146K,TPM3:NM_153649:exon8:c.G707A:p.R236K	.	.	.	.	.	.	.	.	0	D	0.997	D	.	.	1	D	-1.08	T	24.1837	snp	FAO=14	FDP=64	FR=.	FRO=50	FSAF=7	FSAR=7	FSRF=23	FSRR=27	FWDB=0.0431305	FXX=0	LEN=1	MLLD=52.5526	OALT=T	OID=.	OMAPALT=T	OPOS=154130155
chr1	154143115	154143115	C	A	0.346154	18	52	4	intronic	TPM3	.	.	.	.	.	.	.	.	.	.	.	.	.	.	.	.	.	.	.	.	.	57.1027	snp	FAO=18	FDP=52	FR=.	FRO=34	FSAF=13	FSAR=5	FSRF=13	FSRR=21	FWDB=-0.0260071	FXX=0	LEN=1	MLLD=166.594	OALT=A	OID=.	OMAPALT=A	OPOS=154143115
chr1	154474557	154474557	T	C	1	5	5	1	upstream	SHE,TDRD10	.	.	.	rs6703672	.	.	.	.	0.91	.	.	.	.	.	.	.	.	.	.	.	.	38.3456	snp	FAO=5	FDP=5	FR=.	FRO=0	FSAF=0	FSAR=5	FSRF=0	FSRR=0	FWDB=0	FXX=0	LEN=1	MLLD=249.71	OALT=C	OID=.	OMAPALT=C	OPOS=154474557
chr1	154557693	154557693	C	A	0.206349	13	63	3	exonic	ADAR	.	nonsynonymous SNV	ADAR:NM_001025107:exon14:c.G2558T:p.G853V,ADAR:NM_001111:exon14:c.G3443T:p.G1148V,ADAR:NM_001193495:exon14:c.G2558T:p.G853V,ADAR:NM_015840:exon14:c.G3365T:p.G1122V,ADAR:NM_015841:exon14:c.G3308T:p.G1103V	.	.	.	.	.	.	.	.	.	.	1	D	0.002	N	1	D	-3.27	D	20.8448	snp	FAO=13	FDP=63	FR=.	FRO=50	FSAF=6	FSAR=7	FSRF=26	FSRR=24	FWDB=-0.0163557	FXX=0	LEN=1	MLLD=383.382	OALT=A	OID=.	OMAPALT=A	OPOS=154557693
chr1	154842533	154842533	T	A	0.265306	39	147	1	UTR5	KCNN3	NM_002249:c.-93A>T,NM_001204087:c.-93A>T	.	.	.	.	.	.	.	.	.	.	0	D	.	.	.	.	1	D	.	.	74.7883	snp	FAO=39	FDP=146	FR=.	FRO=107	FSAF=3	FSAR=36	FSRF=21	FSRR=86	FWDB=-0.052998	FXX=0.00680226	LEN=1	MLLD=168.174	OALT=A	OID=.	OMAPALT=A	OPOS=154842533
chr1	155012930	155012930	G	T	0.2375	19	80	3	intronic	DCST1	.	.	.	.	.	.	.	.	.	.	.	.	.	.	.	.	.	.	.	.	.	34.4538	snp	FAO=19	FDP=80	FR=.	FRO=61	FSAF=11	FSAR=8	FSRF=24	FSRR=37	FWDB=-0.0357251	FXX=0	LEN=1	MLLD=237.685	OALT=T	OID=.	OMAPALT=T	OPOS=155012930
chr1	155218168	155218168	T	C	0.368421	14	38	1	intronic	FAM189B	.	.	.	rs2075568	.	.	0.2505	.	0.71	.	.	.	.	.	.	.	.	.	.	.	.	49.44	snp	FAO=14	FDP=38	FR=.	FRO=24	FSAF=2	FSAR=12	FSRF=7	FSRR=17	FWDB=0.0322547	FXX=0	LEN=1	MLLD=270.03	OALT=C	OID=.	OMAPALT=C	OPOS=155218168
chr1	155234388	155234388	C	T	0.16129	20	124	4	intronic	CLK2	.	.	.	.	.	.	.	.	.	.	.	.	.	.	.	.	.	.	.	.	.	15.5688	snp	FAO=20	FDP=124	FR=.	FRO=104	FSAF=9	FSAR=11	FSRF=52	FSRR=52	FWDB=-0.00425697	FXX=0	LEN=1	MLLD=327.538	OALT=T	OID=.	OMAPALT=T	OPOS=155234388
chr1	155271210	155271210	G	A	0.393939	91	231	1	UTR5	PKLR	NM_000298:c.-24C>T	.	.	.	.	.	.	.	.	.	.	.	.	.	.	.	.	.	.	.	.	291.934	snp	FAO=91	FDP=231	FR=.	FRO=140	FSAF=40	FSAR=51	FSRF=55	FSRR=85	FWDB=-0.00480602	FXX=0	LEN=1	MLLD=153.446	OALT=A	OID=.	OMAPALT=A	OPOS=155271210
chr1	155851330	155851330	G	C	0.222222	10	45	5	UTR3	SYT11	NM_152280:c.*31G>C	.	.	.	.	.	.	.	.	.	.	.	.	.	.	.	.	.	.	.	.	16.4621	snp	FAO=9	FDP=46	FR=.	FRO=37	FSAF=9	FSAR=0	FSRF=35	FSRR=2	FWDB=-0.106305	FXX=0	LEN=1	MLLD=28.4584	OALT=C	OID=.	OMAPALT=C	OPOS=155851330
chr1	155911504	155911504	C	A	0.632	79	125	3	exonic	RXFP4	.	nonsynonymous SNV	RXFP4:NM_181885:exon1:c.C4A:p.P2T	.	.	.	.	.	.	.	.	0.01	D	0.19	B	0.175	U	0.996	N	0.16	T	436.027	snp	FAO=79	FDP=127	FR=.	FRO=48	FSAF=30	FSAR=49	FSRF=23	FSRR=25	FWDB=-0.0660266	FXX=0.0155027	LEN=1	MLLD=99.4702	OALT=A	OID=.	OMAPALT=A	OPOS=155911504
chr1	156195424	156195425	AG	TT	0.497006	83	167	1	exonic	PMF1	.	nonframeshift substitution	PMF1:NM_001199654:exon2:c.238_239TT	.	.	.	.	.	.	.	.	.	.	.	.	.	.	.	.	.	.	352.742	mnp	FAO=83	FDP=168	FR=.	FRO=85	FSAF=47	FSAR=36	FSRF=45	FSRR=40	FWDB=-0.00779322	FXX=0	LEN=2	MLLD=346.736	OALT=TT	OID=.	OMAPALT=TT	OPOS=156195424
chr1	156316592	156316592	T	G	0.45679	37	81	1	exonic	TSACC	.	nonsynonymous SNV	TSACC:NM_001304817:exon4:c.T197G:p.L66R,TSACC:NM_001304818:exon4:c.T197G:p.L66R,TSACC:NM_001304819:exon4:c.T197G:p.L66R,TSACC:NM_001304820:exon4:c.T197G:p.L66R,TSACC:NM_001304821:exon4:c.T197G:p.L66R,TSACC:NM_001304826:exon4:c.T251G:p.L84R,TSACC:NM_144627:exon4:c.T197G:p.L66R	.	.	.	.	.	.	.	.	0	D	0.999	D	0.001	N	1	N	0.11	T	150.341	snp	FAO=37	FDP=81	FR=.	FRO=44	FSAF=15	FSAR=22	FSRF=29	FSRR=15	FWDB=-0.00856929	FXX=0	LEN=1	MLLD=352.585	OALT=G	OID=.	OMAPALT=G	OPOS=156316592
chr1	156341063	156341063	G	-	#VALUE!	25;26	51	1;1	intronic	RHBG	.	.	.	.	.	.	.	.	.	.	.	.	.	.	.	.	.	.	.	.	.	484.888	del;snp	FAO=51,0	FDP=51	FR=.,.	FRO=0	FSAF=26,0	FSAR=25,0	FSRF=0	FSRR=0	FWDB=-0.0384815,-0.0618547	FXX=0	LEN=1,1	MLLD=320.014,309.771	OALT=-,C	OID=.,.	OMAPALT=C,CC	OPOS=156341063,156341063
chr1	156347748	156347748	C	T	0.222222	6	27	4	intronic	RHBG	.	.	.	.	.	.	.	.	.	.	.	.	.	.	.	.	.	.	.	.	.	15.1598	snp	FAO=6	FDP=27	FR=.	FRO=21	FSAF=2	FSAR=4	FSRF=11	FSRR=10	FWDB=0.0184383	FXX=0	LEN=1	MLLD=247.573	OALT=T	OID=.	OMAPALT=T	OPOS=156347748
chr1	156347875	156347875	C	T	0.285714	8	28	3	exonic	RHBG	.	synonymous SNV	RHBG:NM_020407:exon3:c.C469T:p.L157L,RHBG:NM_001256395:exon4:c.C262T:p.L88L,RHBG:NM_001256396:exon4:c.C379T:p.L127L	.	.	.	.	.	.	.	.	.	.	.	.	.	.	.	.	.	.	24.3491	snp	FAO=8	FDP=28	FR=.	FRO=20	FSAF=4	FSAR=4	FSRF=9	FSRR=11	FWDB=-0.0455209	FXX=0	LEN=1	MLLD=57.5549	OALT=T	OID=.	OMAPALT=T	OPOS=156347875
chr1	156377582	156377582	G	T	0.242424	16	66	2	intronic	C1orf61	.	.	.	.	.	.	.	.	.	.	.	.	.	.	.	.	.	.	.	.	.	31.3631	snp	FAO=16	FDP=66	FR=.	FRO=50	FSAF=12	FSAR=4	FSRF=33	FSRR=17	FWDB=-0.000633842	FXX=0	LEN=1	MLLD=54.1201	OALT=T	OID=.	OMAPALT=T	OPOS=156377582
chr1	156622822	156622822	C	T	0.170213	24	141	3	UTR3	BCAN	NM_198427:c.*64C>T	.	.	.	.	.	.	.	.	.	.	.	.	.	.	.	.	.	.	.	.	19.9756	snp	FAO=24	FDP=141	FR=.	FRO=117	FSAF=18	FSAR=6	FSRF=92	FSRR=25	FWDB=-0.0187065	FXX=0	LEN=1	MLLD=173.282	OALT=T	OID=.	OMAPALT=T	OPOS=156622822
chr1	156627906	156627906	T	C	0.267176	35	131	1	intronic	BCAN	.	.	.	rs41267399	.	.	0.0176	.	0.033	.	.	.	.	.	.	.	.	.	.	.	.	72.7202	snp	FAO=36	FDP=132	FR=.	FRO=96	FSAF=16	FSAR=20	FSRF=63	FSRR=33	FWDB=-0.000505554	FXX=0	LEN=1	MLLD=285.774	OALT=C	OID=.	OMAPALT=C	OPOS=156627906
chr1	156670649	156670649	C	T	0.151943	43	283	4	intronic	CRABP2	.	.	.	.	.	.	.	.	.	.	.	.	.	.	.	.	.	.	.	.	.	18.369	snp	FAO=43	FDP=290	FR=.	FRO=247	FSAF=21	FSAR=22	FSRF=135	FSRR=112	FWDB=-0.0108112	FXX=0.00343631	LEN=1	MLLD=212.108	OALT=T	OID=.	OMAPALT=T	OPOS=156670649
chr1	156721184	156721184	C	T	0.5	16	32	4	exonic	HDGF	.	nonsynonymous SNV	HDGF:NM_004494:exon1:c.G38A:p.G13E	.	.	.	.	.	.	.	.	0	D	1	D	.	.	1	D	-1.21	T	76.7502	snp	FAO=16	FDP=32	FR=.	FRO=16	FSAF=6	FSAR=10	FSRF=5	FSRR=11	FWDB=0.0199751	FXX=0	LEN=1	MLLD=320.131	OALT=T	OID=.	OMAPALT=T	OPOS=156721184
chr1	156813005	156813005	C	A	0.625954	82	131	3	exonic	INSRR	.	stopgain	INSRR:NM_014215:exon17:c.G2917T:p.E973X	.	.	.	.	.	.	.	.	0	D	.	.	0	D	1	A	.	.	451.192	snp	FAO=82	FDP=131	FR=.	FRO=49	FSAF=55	FSAR=27	FSRF=25	FSRR=24	FWDB=-0.0499214	FXX=0.00757518	LEN=1	MLLD=177.577	OALT=A	OID=.	OMAPALT=A	OPOS=156813005
chr1	156815088	156815088	C	T	0.428571	24	56	3	exonic	INSRR	.	synonymous SNV	INSRR:NM_014215:exon12:c.G2217A:p.R739R	.	.	.	.	.	0.0001	.	.	.	.	.	.	.	.	.	.	.	.	92.8013	snp	FAO=24	FDP=56	FR=.	FRO=32	FSAF=13	FSAR=11	FSRF=22	FSRR=10	FWDB=-0.00812319	FXX=0	LEN=1	MLLD=322.099	OALT=T	OID=.	OMAPALT=T	OPOS=156815088
chr1	156900253	156900253	T	C	0.388889	21	54	1	intronic	LRRC71	.	.	.	.	.	.	.	.	.	.	.	.	.	.	.	.	.	.	.	.	.	74.075	snp	FAO=21	FDP=54	FR=.	FRO=33	FSAF=1	FSAR=20	FSRF=13	FSRR=20	FWDB=-0.0127581	FXX=0	LEN=1	MLLD=173.514	OALT=C	OID=.	OMAPALT=C	OPOS=156900253
chr1	156914241	156914244	CATT	-	0.514563	53	103	0	intronic	ARHGEF11	.	.	.	rs398053432	.	.	.	.	0.58	.	.	.	.	.	.	.	.	.	.	.	.	11	del	.	.	FR=.	.	.	.	.	.	.	.	LEN=4	.	OALT=-	OID=.	OMAPALT=C	OPOS=156914241
chr1	157648507	157648507	T	C	0.171875	11	64	1	exonic	FCRL3	.	nonsynonymous SNV	FCRL3:NM_052939:exon15:c.A2198G:p.D733G	.	.	.	.	.	.	.	.	0.03	D	0.51	P	.	.	1	N	0.56	T	16.0798	snp	FAO=12	FDP=65	FR=.	FRO=53	FSAF=2	FSAR=10	FSRF=15	FSRR=38	FWDB=-0.0601181	FXX=0	LEN=1	MLLD=203.934	OALT=C	OID=.	OMAPALT=C	OPOS=157648507
chr1	157746846	157746846	C	A	0.606557	37	61	1	exonic	FCRL2	.	nonsynonymous SNV	FCRL2:NM_001159488:exon1:c.G18T:p.L6F,FCRL2:NM_030764:exon1:c.G18T:p.L6F	.	.	.	.	.	.	.	.	0.01	D	0.756	P	0.997	N	0.877	N	3.38	T	203.399	snp	FAO=37	FDP=61	FR=.	FRO=24	FSAF=16	FSAR=21	FSRF=8	FSRR=16	FWDB=-0.0591846	FXX=0	LEN=1	MLLD=68.2755	OALT=A	OID=.	OMAPALT=A	OPOS=157746846
chr1	158590177	158590177	G	C	0.378788	75	198	1	exonic	SPTA1	.	stopgain	SPTA1:NM_003126:exon44:c.C6200G:p.S2067X	.	.	.	.	.	.	.	.	0.12	T	.	.	0.825	N	1	A	.	.	231.447	snp	FAO=75	FDP=197	FR=.	FRO=122	FSAF=43	FSAR=32	FSRF=60	FSRR=62	FWDB=0.00255557	FXX=0.00505025	LEN=1	MLLD=255.539	OALT=C	OID=.	OMAPALT=C	OPOS=158590177
chr1	158614176	158614176	C	T	0.396552	23	58	4	exonic	SPTA1	.	nonsynonymous SNV	SPTA1:NM_003126:exon30:c.G4205A:p.G1402E	.	.	.	.	.	.	.	.	0.14	T	0.624	P	0.006	N	0.999	D	0.83	T	82.2006	snp	FAO=23	FDP=58	FR=.	FRO=35	FSAF=16	FSAR=7	FSRF=13	FSRR=22	FWDB=0.0154066	FXX=0	LEN=1	MLLD=296.536	OALT=T	OID=.	OMAPALT=T	OPOS=158614176
chr1	158985639	158985639	G	C	0.384615	75	195	3	intronic	IFI16	.	.	.	.	.	.	.	.	.	.	.	.	.	.	.	.	.	.	.	.	.	232.663	snp	FAO=75	FDP=196	FR=.	FRO=121	FSAF=43	FSAR=32	FSRF=80	FSRR=41	FWDB=0.00404605	FXX=0	LEN=1	MLLD=293.413	OALT=C	OID=.	OMAPALT=C	OPOS=158985639
chr1	159897975	159897975	C	T	0.363636	12	33	3	exonic	IGSF9	.	nonsynonymous SNV	IGSF9:NM_001135050:exon19:c.G3203A:p.R1068K,IGSF9:NM_020789:exon19:c.G3155A:p.R1052K	.	.	.	.	.	.	.	.	.	.	0.915	P	0.002	U	0.99	N	-0.07	T	43.412	snp	FAO=12	FDP=33	FR=.	FRO=21	FSAF=10	FSAR=2	FSRF=10	FSRR=11	FWDB=-0.0579234	FXX=0	LEN=1	MLLD=47.0497	OALT=T	OID=.	OMAPALT=T	OPOS=159897975
chr1	160124953	160124953	C	A	0.314371	105	334	3	exonic	ATP1A4	.	nonsynonymous SNV	ATP1A4:NM_144699:exon3:c.C326A:p.S109Y	.	.	.	.	.	.	.	.	0	D	1	D	0	D	1	D	-1.19	T	240.054	snp	FAO=105	FDP=334	FR=.	FRO=229	FSAF=70	FSAR=35	FSRF=121	FSRR=108	FWDB=-0.0301347	FXX=0	LEN=1	MLLD=65.9591	OALT=A	OID=.	OMAPALT=A	OPOS=160124953
chr1	160165803	160165803	G	A	0.416667	80	192	2	exonic	CASQ1	.	synonymous SNV	CASQ1:NM_001231:exon6:c.G768A:p.V256V	.	.	.	.	.	.	.	.	.	.	.	.	.	.	.	.	.	.	277.234	snp	FAO=80	FDP=192	FR=.	FRO=112	FSAF=39	FSAR=41	FSRF=76	FSRR=36	FWDB=0.0525749	FXX=0	LEN=1	MLLD=93.8489	OALT=A	OID=.	OMAPALT=A	OPOS=160165803
chr1	160275434	160275434	A	G	0.333333	9	27	2	intronic	COPA	.	.	.	rs2066320	.	.	0.95	.	1	.	.	.	.	.	.	.	.	.	.	.	.	31.3179	snp	FAO=9	FDP=27	FR=.	FRO=18	FSAF=5	FSAR=4	FSRF=8	FSRR=10	FWDB=-0.0108913	FXX=0	LEN=1	MLLD=61.6385	OALT=G	OID=.	OMAPALT=G	OPOS=160275434
chr1	160793905	160793905	G	T	0.279221	43	154	3	intronic	LY9	.	.	.	.	.	.	.	.	.	.	.	.	.	.	.	.	.	.	.	.	.	87.5342	snp	FAO=43	FDP=154	FR=.	FRO=111	FSAF=20	FSAR=23	FSRF=27	FSRR=84	FWDB=-0.0224697	FXX=0	LEN=1	MLLD=51.0613	OALT=T	OID=.	OMAPALT=T	OPOS=160793905
chr1	160811545	160811545	C	G	0.276018	61	221	3	exonic	CD244	.	nonsynonymous SNV	CD244:NM_001166663:exon2:c.G208C:p.E70Q,CD244:NM_001166664:exon2:c.G208C:p.E70Q,CD244:NM_016382:exon2:c.G208C:p.E70Q	.	.	.	.	.	.	.	.	0.39	T	0.952	P	0.291	N	1	N	0.88	T	118.533	snp	FAO=61	FDP=220	FR=.	FRO=159	FSAF=26	FSAR=35	FSRF=90	FSRR=69	FWDB=-0.00323881	FXX=0.00452468	LEN=1	MLLD=273.595	OALT=G	OID=.	OMAPALT=G	OPOS=160811545
chr1	161163461	161163461	G	A	0.380952	24	63	2	exonic	ADAMTS4	.	synonymous SNV	ADAMTS4:NM_005099:exon6:c.C1704T:p.S568S	.	.	.	.	.	.	.	.	.	.	.	.	.	.	.	.	.	.	81.5329	snp	FAO=24	FDP=63	FR=.	FRO=39	FSAF=15	FSAR=9	FSRF=14	FSRR=25	FWDB=-0.0159987	FXX=0	LEN=1	MLLD=57.9131	OALT=A	OID=.	OMAPALT=A	OPOS=161163461
chr1	161645124	161645124	G	A	0.404255	38	94	3	intronic	FCGR2B	.	.	.	.	.	.	.	.	.	.	.	.	.	.	.	.	.	.	.	.	.	132.1	snp	FAO=38	FDP=94	FR=.	FRO=56	FSAF=14	FSAR=24	FSRF=29	FSRR=27	FWDB=0.0122465	FXX=0	LEN=1	MLLD=238.751	OALT=A	OID=.	OMAPALT=A	OPOS=161645124
chr1	161692850	161692850	C	T	0.190909	42	220	5	intronic	FCRLB	.	.	.	.	.	.	.	.	.	.	.	.	.	.	.	.	.	.	.	.	.	39.6379	snp	FAO=42	FDP=220	FR=.	FRO=178	FSAF=19	FSAR=23	FSRF=74	FSRR=104	FWDB=-0.0102425	FXX=0	LEN=1	MLLD=325.566	OALT=T	OID=.	OMAPALT=T	OPOS=161692850
chr1	162824653	162824653	G	T	0.513333	77	150	1	exonic	C1orf110	.	nonsynonymous SNV	C1orf110:NM_178550:exon4:c.C811A:p.L271I	.	.	.	.	.	.	.	.	0	D	0.034	B	0	D	0.909	N	.	.	344.218	snp	FAO=77	FDP=150	FR=.	FRO=73	FSAF=50	FSAR=27	FSRF=47	FSRR=26	FWDB=-0.00174158	FXX=0	LEN=1	MLLD=221.99	OALT=T	OID=.	OMAPALT=T	OPOS=162824653
chr1	164789374	164789374	G	A	0.487805	20	41	4	exonic	PBX1	.	nonsynonymous SNV	PBX1:NM_001204963:exon7:c.G1063A:p.G355R,PBX1:NM_002585:exon7:c.G1063A:p.G355R	.	.	.	.	.	.	.	.	0.05	D	0.973	D	0	D	.	.	-2.43	D	91.6089	snp	FAO=20	FDP=41	FR=.	FRO=21	FSAF=2	FSAR=18	FSRF=10	FSRR=11	FWDB=-0.0135353	FXX=0.0238039	LEN=1	MLLD=87.6505	OALT=A	OID=.	OMAPALT=A	OPOS=164789374
chr1	168274245	168274245	G	T	0.319149	15	47	1	splicing	TBX19	NM_005149:exon6:c.728-1G>T	.	.	.	.	.	.	.	.	.	.	.	.	.	.	.	.	.	.	.	.	44.1783	snp	FAO=15	FDP=47	FR=.	FRO=32	FSAF=13	FSAR=2	FSRF=20	FSRR=12	FWDB=-0.00358227	FXX=0.020829	LEN=1	MLLD=325.422	OALT=T	OID=.	OMAPALT=T	OPOS=168274245
chr1	168511205	168511205	C	A	0.666667	42	63	3	intronic	XCL2	.	.	.	.	.	.	.	.	.	.	.	.	.	.	.	.	.	.	.	.	.	248.886	snp	FAO=42	FDP=63	FR=.	FRO=21	FSAF=42	FSAR=0	FSRF=19	FSRR=2	FWDB=-0.0455114	FXX=0	LEN=1	MLLD=62.0004	OALT=A	OID=.	OMAPALT=A	OPOS=168511205
chr1	168549400	168549400	C	A	0.536842	51	95	2	exonic	XCL1	.	nonsynonymous SNV	XCL1:NM_002995:exon2:c.C161A:p.S54Y	.	.	.	.	.	.	.	.	0.01	D	0.99	D	0.227	N	0.943	N	3.28	T	240.417	snp	FAO=51	FDP=95	FR=.	FRO=44	FSAF=20	FSAR=31	FSRF=21	FSRR=23	FWDB=-0.00561584	FXX=0	LEN=1	MLLD=166.902	OALT=A	OID=.	OMAPALT=A	OPOS=168549400
chr1	169351369	169351369	C	A	0.548148	74	135	4	exonic	BLZF1	.	synonymous SNV	BLZF1:NM_003666:exon6:c.C867A:p.P289P	.	.	.	.	.	.	.	.	.	.	.	.	.	.	.	.	.	.	353.416	snp	FAO=74	FDP=135	FR=.	FRO=61	FSAF=35	FSAR=39	FSRF=36	FSRR=25	FWDB=-0.0115538	FXX=0.0073524	LEN=1	MLLD=210.801	OALT=A	OID=.	OMAPALT=A	OPOS=169351369
chr1	169560670	169560670	G	A	0.519608	53	102	2	exonic	SELP	.	nonsynonymous SNV	SELP:NM_003005:exon15:c.C2432T:p.P811L	.	.	.	.	.	.	.	.	0.06	T	0.976	D	0.491	N	0.999	D	2.28	T	241.884	snp	FAO=53	FDP=102	FR=.	FRO=49	FSAF=18	FSAR=35	FSRF=23	FSRR=26	FWDB=0.00126189	FXX=0	LEN=1	MLLD=53.4373	OALT=A	OID=.	OMAPALT=A	OPOS=169560670
chr1	169985529	169985529	T	C	0.490196	25	51	4	intronic	KIFAP3	.	.	.	.	.	.	.	.	.	.	.	.	.	.	.	.	.	.	.	.	.	113.409	snp	FAO=25	FDP=51	FR=.	FRO=26	FSAF=15	FSAR=10	FSRF=13	FSRR=13	FWDB=0.0482872	FXX=0	LEN=1	MLLD=56.518	OALT=C	OID=.	OMAPALT=C	OPOS=169985529
chr1	170135604	170135604	G	A	0.540146	74	137	3	intronic	METTL11B	.	.	.	.	.	.	.	.	.	.	.	.	.	.	.	.	.	.	.	.	.	347.096	snp	FAO=74	FDP=138	FR=.	FRO=64	FSAF=36	FSAR=38	FSRF=41	FSRR=23	FWDB=-0.0277312	FXX=0.00719373	LEN=1	MLLD=63.9281	OALT=A	OID=.	OMAPALT=A	OPOS=170135604
chr1	170695484	170695484	C	A	0.461538	12	26	2	exonic	PRRX1	.	nonsynonymous SNV	PRRX1:NM_006902:exon3:c.C541A:p.P181T,PRRX1:NM_022716:exon3:c.C541A:p.P181T	.	.	.	.	.	.	.	.	0.08	T	0.999	D	0	D	1	D	-2.48	D	54.2429	snp	FAO=12	FDP=26	FR=.	FRO=14	FSAF=0	FSAR=12	FSRF=0	FSRR=14	FWDB=0	FXX=0	LEN=1	MLLD=71.8808	OALT=A	OID=.	OMAPALT=A	OPOS=170695484
chr1	171254516	171254516	C	A	0.318182	49	154	3	exonic	FMO1	.	nonsynonymous SNV	FMO1:NM_001282692:exon8:c.C1444A:p.P482T,FMO1:NM_001282694:exon8:c.C1243A:p.P415T,FMO1:NM_001282693:exon9:c.C1432A:p.P478T,FMO1:NM_002021:exon9:c.C1432A:p.P478T	.	.	.	.	.	.	.	.	0	D	0.785	P	0	D	1	D	-0.22	T	120.942	snp	FAO=49	FDP=154	FR=.	FRO=105	FSAF=27	FSAR=22	FSRF=52	FSRR=53	FWDB=0.0095895	FXX=0	LEN=1	MLLD=218.367	OALT=A	OID=.	OMAPALT=A	OPOS=171254516
chr1	171310643	171310643	C	T	0.422018	46	109	3	exonic	FMO4	.	nonsynonymous SNV	FMO4:NM_002022:exon10:c.C1342T:p.P448S	.	.	.	.	.	.	.	.	0.4	T	0.162	B	0.003	N	0.938	N	0.36	T	167.018	snp	FAO=46	FDP=109	FR=.	FRO=63	FSAF=10	FSAR=36	FSRF=47	FSRR=16	FWDB=0.0057661	FXX=0	LEN=1	MLLD=271.961	OALT=T	OID=.	OMAPALT=T	OPOS=171310643
chr1	172522411	172522411	G	A	0.210526	12	57	3	exonic	SUCO	.	synonymous SNV	SUCO:NM_014283:exon3:c.G189A:p.E63E	.	.	.	.	.	.	.	.	.	.	.	.	.	.	.	.	.	.	20.5151	snp	FAO=12	FDP=57	FR=.	FRO=45	FSAF=4	FSAR=8	FSRF=20	FSRR=25	FWDB=-0.00503127	FXX=0	LEN=1	MLLD=53.1519	OALT=A	OID=.	OMAPALT=A	OPOS=172522411
chr1	172629130	172629130	G	C	0.175676	13	74	2	intronic	FASLG	.	.	.	.	.	.	.	.	.	.	.	.	.	.	.	.	.	.	.	.	.	15.2062	snp	FAO=13	FDP=74	FR=.	FRO=61	FSAF=6	FSAR=7	FSRF=44	FSRR=17	FWDB=-0.0204337	FXX=0	LEN=1	MLLD=64.3208	OALT=C	OID=.	OMAPALT=C	OPOS=172629130
chr1	173476045	173476045	T	G	0.298969	29	97	1	exonic	SLC9C2	.	nonsynonymous SNV	SLC9C2:NM_178527:exon25:c.A3175C:p.T1059P	.	.	.	.	.	.	.	.	0.1	T	0.994	D	0	D	1	D	3.2	T	69.3633	snp	FAO=29	FDP=97	FR=.	FRO=68	FSAF=15	FSAR=14	FSRF=29	FSRR=39	FWDB=-0.00957918	FXX=0	LEN=1	MLLD=200.656	OALT=G	OID=.	OMAPALT=G	OPOS=173476045
chr1	173493191	173493191	C	A	0.380488	78	205	2	exonic	SLC9C2	.	nonsynonymous SNV	SLC9C2:NM_178527:exon21:c.G2557T:p.A853S	.	.	.	.	.	.	.	.	0.92	T	0.024	B	0.339	N	1	D	3.82	T	241.284	snp	FAO=78	FDP=204	FR=.	FRO=126	FSAF=43	FSAR=35	FSRF=56	FSRR=70	FWDB=-0.0254491	FXX=0.00970827	LEN=1	MLLD=198.22	OALT=A	OID=.	OMAPALT=A	OPOS=173493191
chr1	173606104	173606104	C	T	0.227586	33	145	2	exonic	LOC730159	.	nonsynonymous SNV	LOC730159:NM_001195190:exon2:c.C463T:p.P155S	.	.	.	.	.	.	.	.	.	.	.	.	.	.	.	.	.	.	49.9208	snp	FAO=35	FDP=150	FR=.	FRO=115	FSAF=18	FSAR=17	FSRF=58	FSRR=57	FWDB=-0.11402	FXX=0	LEN=1	MLLD=47.7249	OALT=T	OID=.	OMAPALT=T	OPOS=173606104
chr1	173840157	173840157	G	A	0.323741	45	139	3	exonic	ZBTB37	.	nonsynonymous SNV	ZBTB37:NM_001122770:exon3:c.G794A:p.G265E,ZBTB37:NM_032522:exon3:c.G794A:p.G265E	.	.	.	.	.	.	.	.	0.51	T	1	D	0	D	1	D	2.31	T	115.016	snp	FAO=45	FDP=139	FR=.	FRO=94	FSAF=27	FSAR=18	FSRF=46	FSRR=48	FWDB=0.00151917	FXX=0	LEN=1	MLLD=261.622	OALT=A	OID=.	OMAPALT=A	OPOS=173840157
chr1	173934091	173934091	C	T	0.521739	24	46	3	exonic	RC3H1	.	nonsynonymous SNV	RC3H1:NM_001300850:exon9:c.G1502A:p.G501E,RC3H1:NM_001300851:exon9:c.G1502A:p.G501E,RC3H1:NM_001300852:exon9:c.G1502A:p.G501E,RC3H1:NM_172071:exon9:c.G1502A:p.G501E	.	.	.	.	.	.	.	.	0.91	T	0.996	D	0	D	1	D	0.98	T	114.145	snp	FAO=24	FDP=46	FR=.	FRO=22	FSAF=11	FSAR=13	FSRF=15	FSRR=7	FWDB=-0.00816349	FXX=0	LEN=1	MLLD=317.817	OALT=T	OID=.	OMAPALT=T	OPOS=173934091
chr1	175097322	175097322	T	C	0.495146	51	103	1	intronic	TNN	.	.	.	.	.	.	.	.	.	.	.	.	.	.	.	.	.	.	.	.	.	220.533	snp	FAO=51	FDP=103	FR=.	FRO=52	FSAF=17	FSAR=34	FSRF=12	FSRR=40	FWDB=0.00655945	FXX=0	LEN=1	MLLD=227.048	OALT=C	OID=.	OMAPALT=C	OPOS=175097322
chr1	176525939	176525939	G	T	0.513514	19	37	3	exonic	PAPPA2	.	nonsynonymous SNV	PAPPA2:NM_020318:exon2:c.G481T:p.G161W,PAPPA2:NM_021936:exon2:c.G481T:p.G161W	.	.	.	.	.	.	.	.	0	D	0.988	D	0.371	U	0.938	N	4.48	T	90.8954	snp	FAO=19	FDP=37	FR=.	FRO=18	FSAF=12	FSAR=7	FSRF=9	FSRR=9	FWDB=-0.00808145	FXX=0	LEN=1	MLLD=138.253	OALT=T	OID=.	OMAPALT=T	OPOS=176525939
chr1	176564201	176564201	G	C	0.585034	86	147	1	exonic	PAPPA2	.	nonsynonymous SNV	PAPPA2:NM_020318:exon3:c.G1461C:p.E487D,PAPPA2:NM_021936:exon3:c.G1461C:p.E487D	.	.	.	.	.	.	.	.	0.21	T	0.704	P	0.006	N	0.979	N	4.67	T	442.751	snp	FAO=86	FDP=147	FR=.	FRO=61	FSAF=42	FSAR=44	FSRF=34	FSRR=27	FWDB=-0.00845606	FXX=0.0067563	LEN=1	MLLD=321.34	OALT=C	OID=.	OMAPALT=C	OPOS=176564201
chr1	176679285	176679285	C	T	0.252632	48	190	2	exonic	PAPPA2	.	synonymous SNV	PAPPA2:NM_020318:exon11:c.C3624T:p.S1208S	.	.	.	.	.	.	.	.	.	.	.	.	.	.	.	.	.	.	81.1005	snp	FAO=48	FDP=190	FR=.	FRO=142	FSAF=28	FSAR=20	FSRF=65	FSRR=77	FWDB=0.0652895	FXX=0	LEN=1	MLLD=65.7095	OALT=T	OID=.	OMAPALT=T	OPOS=176679285
chr1	177906273	177906273	C	T	0.474026	73	154	3	intronic	SEC16B	.	.	.	.	.	.	.	.	.	.	.	.	.	.	.	.	.	.	.	.	.	295.755	snp	FAO=73	FDP=154	FR=.	FRO=81	FSAF=35	FSAR=38	FSRF=42	FSRR=39	FWDB=0.0237129	FXX=0	LEN=1	MLLD=315.19	OALT=T	OID=.	OMAPALT=T	OPOS=177906273
chr1	179079462	179079462	C	T	0.478873	34	71	4	exonic	ABL2	.	nonsynonymous SNV	ABL2:NM_001168236:exon10:c.G1717A:p.G573R,ABL2:NM_001168238:exon10:c.G1717A:p.G573R,ABL2:NM_001168239:exon10:c.G1672A:p.G558R,ABL2:NM_001136000:exon11:c.G1735A:p.G579R,ABL2:NM_001168237:exon11:c.G1780A:p.G594R,ABL2:NM_005158:exon11:c.G1735A:p.G579R,ABL2:NM_007314:exon11:c.G1780A:p.G594R	.	.	.	.	.	.	.	.	0.01	D	1	D	0	D	1	D	2.62	T	143.658	snp	FAO=34	FDP=72	FR=.	FRO=38	FSAF=15	FSAR=19	FSRF=16	FSRR=22	FWDB=-0.08011	FXX=0	LEN=1	MLLD=56.9598	OALT=T	OID=.	OMAPALT=T	OPOS=179079462
chr1	179363015	179363015	C	A	0.488372	21	43	1	intronic	AXDND1	.	.	.	.	.	.	.	.	.	.	.	.	.	.	.	.	.	.	.	.	.	106.166	snp	FAO=22	FDP=42	FR=.	FRO=20	FSAF=11	FSAR=11	FSRF=7	FSRR=13	FWDB=-0.000228658	FXX=0.0232504	LEN=1	MLLD=133.614	OALT=A	OID=.	OMAPALT=A	OPOS=179363015
chr1	179363017	179363017	T	G	0.488372	21	43	5	intronic	AXDND1	.	.	.	.	.	.	.	.	.	.	.	.	.	.	.	.	.	.	.	.	.	94.8239	snp	FAO=21	FDP=43	FR=.	FRO=22	FSAF=10	FSAR=11	FSRF=9	FSRR=13	FWDB=-0.00168757	FXX=0	LEN=1	MLLD=150.187	OALT=G	OID=.	OMAPALT=G	OPOS=179363017
chr1	179561683	179561683	A	T	0.272727	9	33	3	UTR5	TDRD5	NM_001199091:c.-68A>T	.	.	rs4652419	.	.	.	.	0.9	.	.	.	.	.	.	.	.	.	.	.	.	62.1573	snp	FAO=15	FDP=33	FR=.,HEALED	FRO=18	FSAF=10	FSAR=5	FSRF=6	FSRR=12	FWDB=0.0957051	FXX=0	LEN=1	MLLD=33.2711	OALT=T	OID=.	OMAPALT=T	OPOS=179561683
chr1	180064877	180064877	G	T	0.556701	54	97	1	exonic	CEP350	.	stopgain	CEP350:NM_014810:exon35:c.G8731T:p.E2911X	.	.	.	.	.	.	.	.	.	.	.	.	0.058	N	1	A	.	.	265.195	snp	FAO=54	FDP=97	FR=.	FRO=43	FSAF=30	FSAR=24	FSRF=33	FSRR=10	FWDB=-0.0418848	FXX=0	LEN=1	MLLD=174.438	OALT=T	OID=.	OMAPALT=T	OPOS=180064877
chr1	181700240	181700240	T	C	0.303797	24	79	1	intronic	CACNA1E	.	.	.	.	.	.	.	.	.	.	.	.	.	.	.	.	.	.	.	.	.	60.6912	snp	FAO=24	FDP=79	FR=.	FRO=55	FSAF=16	FSAR=8	FSRF=36	FSRR=19	FWDB=0.00249575	FXX=0	LEN=1	MLLD=249.437	OALT=C	OID=.	OMAPALT=C	OPOS=181700240
chr1	182783937	182783937	T	C	0.473684	9	19	1	exonic	NPL	.	nonsynonymous SNV	NPL:NM_001200050:exon5:c.T251C:p.I84T,NPL:NM_001200051:exon7:c.T308C:p.I103T,NPL:NM_001200052:exon7:c.T308C:p.I103T,NPL:NM_001200056:exon7:c.T308C:p.I103T,NPL:NM_030769:exon7:c.T308C:p.I103T	.	.	.	.	.	.	.	.	0.13	T	0.983	D	0	D	1	D	-1.66	D	44.4634	snp	FAO=9	FDP=19	FR=.	FRO=10	FSAF=4	FSAR=5	FSRF=4	FSRR=6	FWDB=0.0313123	FXX=0	LEN=1	MLLD=88.5868	OALT=C	OID=.	OMAPALT=C	OPOS=182783937
chr1	183253213	183253213	G	C	0.258333	31	120	2	intronic	NMNAT2	.	.	.	.	.	.	.	.	.	.	.	.	.	.	.	.	.	.	.	.	.	58.3606	snp	FAO=31	FDP=120	FR=.	FRO=89	FSAF=10	FSAR=21	FSRF=27	FSRR=62	FWDB=0.00077746	FXX=0	LEN=1	MLLD=115.824	OALT=C	OID=.	OMAPALT=C	OPOS=183253213
chr1	185964064	185964064	G	T	0.205882	49	238	2	exonic	HMCN1	.	nonsynonymous SNV	HMCN1:NM_031935:exon24:c.G3623T:p.G1208V	.	.	.	.	.	.	.	.	0	D	0.98	D	0.001	N	0.914	D	1.02	T	54.9378	snp	FAO=49	FDP=236	FR=.	FRO=187	FSAF=18	FSAR=31	FSRF=98	FSRR=89	FWDB=-0.0136642	FXX=0.00840301	LEN=1	MLLD=177.952	OALT=T	OID=.	OMAPALT=T	OPOS=185964064
chr1	185966575	185966575	G	T	0.371795	29	78	2	exonic	HMCN1	.	stopgain	HMCN1:NM_031935:exon25:c.G3793T:p.E1265X	.	.	.	.	.	.	.	.	0.87	T	.	.	0	D	1	A	.	.	93.3912	snp	FAO=29	FDP=78	FR=.	FRO=49	FSAF=16	FSAR=13	FSRF=28	FSRR=21	FWDB=0.00544517	FXX=0	LEN=1	MLLD=95.395	OALT=T	OID=.	OMAPALT=T	OPOS=185966575
chr1	186313734	186313734	G	A	0.317073	13	41	1	ncRNA_intronic	MIR548F1	.	.	.	.	.	.	.	.	.	.	.	.	.	.	.	.	.	.	.	.	.	39.6601	snp	FAO=13	FDP=41	FR=.	FRO=28	FSAF=8	FSAR=5	FSRF=12	FSRR=16	FWDB=0.00868157	FXX=0.0238039	LEN=1	MLLD=67.6144	OALT=A	OID=.	OMAPALT=A	OPOS=186313734
chr1	186644460	186644460	C	A	0.3375	27	80	2	exonic	PTGS2	.	nonsynonymous SNV	PTGS2:NM_000963:exon9:c.G1326T:p.R442S	.	.	.	.	.	.	.	.	0	D	1	D	0	D	0.999	D	-2.32	D	77.85	snp	FAO=27	FDP=80	FR=.	FRO=53	FSAF=16	FSAR=11	FSRF=25	FSRR=28	FWDB=0.0229419	FXX=0	LEN=1	MLLD=77.2742	OALT=A	OID=.	OMAPALT=A	OPOS=186644460
chr1	186645030	186645030	C	A	0.391061	70	179	3	exonic	PTGS2	.	nonsynonymous SNV	PTGS2:NM_000963:exon8:c.G1257T:p.R419S	.	.	.	.	.	.	.	.	.	.	0.978	D	0	D	1	D	2.27	T	226.668	snp	FAO=70	FDP=178	FR=.	FRO=108	FSAF=30	FSAR=40	FSRF=68	FSRR=40	FWDB=-0.0250328	FXX=0.00558628	LEN=1	MLLD=325.249	OALT=A	OID=.	OMAPALT=A	OPOS=186645030
chr1	198668770	198668770	A	C	0.288136	17	59	1	exonic	PTPRC	.	nonsynonymous SNV	PTPRC:NM_002838:exon5:c.A376C:p.T126P	.	.	.	.	.	.	.	.	0.01	D	0.996	D	0	D	1	N	4.21	T	42.6116	snp	FAO=17	FDP=59	FR=.	FRO=42	FSAF=9	FSAR=8	FSRF=31	FSRR=11	FWDB=-0.0049933	FXX=0	LEN=1	MLLD=182.739	OALT=C	OID=.	OMAPALT=C	OPOS=198668770
chr1	198703434	198703434	G	T	0.366667	22	60	1	intronic	PTPRC	.	.	.	.	.	.	.	.	.	.	.	.	.	.	.	.	.	.	.	.	.	72.6245	snp	FAO=22	FDP=60	FR=.	FRO=38	FSAF=13	FSAR=9	FSRF=30	FSRR=8	FWDB=-0.0150497	FXX=0	LEN=1	MLLD=304.643	OALT=T	OID=.	OMAPALT=T	OPOS=198703434
chr1	200544651	200544654	ACAC	-	0.532258	33	62	0	intronic	KIF14	.	.	.	rs142403729	.	.	.	.	0.011	.	.	.	.	.	.	.	.	.	.	.	.	50	del	.	.	FR=.	.	.	.	.	.	.	.	LEN=4	.	OALT=-	OID=.	OMAPALT=T	OPOS=200544651
chr1	200877922	200877922	C	T	0.22	22	100	4	exonic	C1orf106	.	synonymous SNV	C1orf106:NM_001142569:exon7:c.C639T:p.P213P,C1orf106:NM_018265:exon7:c.C936T:p.P312P	.	.	.	.	.	.	.	.	.	.	.	.	.	.	.	.	.	.	33.4092	snp	FAO=22	FDP=100	FR=.	FRO=78	FSAF=12	FSAR=10	FSRF=41	FSRR=37	FWDB=0.00412589	FXX=0	LEN=1	MLLD=299.11	OALT=T	OID=.	OMAPALT=T	OPOS=200877922
chr1	200959124	200959124	G	A	0.34555	66	191	3	exonic	KIF21B	.	synonymous SNV	KIF21B:NM_001252100:exon21:c.C3078T:p.S1026S,KIF21B:NM_001252102:exon21:c.C3078T:p.S1026S,KIF21B:NM_001252103:exon21:c.C3078T:p.S1026S,KIF21B:NM_017596:exon21:c.C3078T:p.S1026S	.	.	.	.	.	.	.	.	.	.	.	.	.	.	.	.	.	.	174.975	snp	FAO=65	FDP=190	FR=.	FRO=125	FSAF=44	FSAR=21	FSRF=84	FSRR=41	FWDB=-0.0013841	FXX=0.00523533	LEN=1	MLLD=331.351	OALT=A	OID=.	OMAPALT=A	OPOS=200959124
chr1	201044690	201044690	G	T	0.168269	35	208	1	exonic	CACNA1S	.	stopgain	CACNA1S:NM_000069:exon13:c.C1881A:p.Y627X	.	.	.	.	.	.	.	.	1	T	.	.	0	D	1	A	.	.	24.6435	snp	FAO=35	FDP=208	FR=.	FRO=173	FSAF=18	FSAR=17	FSRF=48	FSRR=125	FWDB=-0.002624	FXX=0	LEN=1	MLLD=155.061	OALT=T	OID=.	OMAPALT=T	OPOS=201044690
chr1	201047287	201047287	C	T	0.271739	25	92	3	intronic	CACNA1S	.	.	.	.	.	.	.	.	.	.	.	.	.	.	.	.	.	.	.	.	.	53.2504	snp	FAO=25	FDP=92	FR=.	FRO=67	FSAF=18	FSAR=7	FSRF=42	FSRR=25	FWDB=-0.0311364	FXX=0	LEN=1	MLLD=261.935	OALT=T	OID=.	OMAPALT=T	OPOS=201047287
chr1	201081368	201081368	G	T	0.333333	6	18	2	exonic	CACNA1S	.	nonsynonymous SNV	CACNA1S:NM_000069:exon1:c.C100A:p.L34M	.	.	.	.	.	.	.	.	0.02	D	0.987	D	0	D	0.977	D	0.52	T	23.5738	snp	FAO=6	FDP=18	FR=.	FRO=12	FSAF=0	FSAR=6	FSRF=6	FSRR=6	FWDB=0.00852669	FXX=0	LEN=1	MLLD=135.783	OALT=T	OID=.	OMAPALT=T	OPOS=201081368
chr1	201195171	201195171	T	C	0.375	9	24	2	exonic	IGFN1	.	nonsynonymous SNV	IGFN1:NM_001164586:exon22:c.T10706C:p.F3569S	.	.	.	.	.	.	.	.	0	D	0.999	D	0	D	1	D	0.06	T	35.5627	snp	FAO=9	FDP=24	FR=.	FRO=15	FSAF=4	FSAR=5	FSRF=6	FSRR=9	FWDB=-0.0740199	FXX=0	LEN=1	MLLD=60.2839	OALT=C	OID=.	OMAPALT=C	OPOS=201195171
chr1	201335982	201335982	A	T	0.232558	20	86	1	exonic	TNNT2	.	nonsynonymous SNV	TNNT2:NM_001001432:exon6:c.T172A:p.S58T,TNNT2:NM_001001430:exon7:c.T187A:p.S63T,TNNT2:NM_001001431:exon7:c.T187A:p.S63T,TNNT2:NM_001276347:exon7:c.T187A:p.S63T,TNNT2:NM_000364:exon8:c.T217A:p.S73T,TNNT2:NM_001276345:exon8:c.T217A:p.S73T,TNNT2:NM_001276346:exon8:c.T214A:p.S72T	.	.	.	.	.	.	.	.	0.45	T	0.504	P	0.881	N	0.947	N	-5.66	D	34.1664	snp	FAO=20	FDP=86	FR=.	FRO=66	FSAF=10	FSAR=10	FSRF=25	FSRR=41	FWDB=-0.0495731	FXX=0	LEN=1	MLLD=68.119	OALT=T	OID=.	OMAPALT=T	OPOS=201335982
chr1	201843312	201843312	G	T	0.318841	22	69	2	intronic	IPO9	.	.	.	.	.	.	.	.	.	.	.	.	.	.	.	.	.	.	.	.	.	60.359	snp	FAO=22	FDP=69	FR=.	FRO=47	FSAF=8	FSAR=14	FSRF=21	FSRR=26	FWDB=-0.0478738	FXX=0	LEN=1	MLLD=62.1085	OALT=T	OID=.	OMAPALT=T	OPOS=201843312
chr1	201869197	201869197	G	A	0.269231	49	182	3	exonic	LMOD1	.	nonsynonymous SNV	LMOD1:NM_012134:exon2:c.C944T:p.P315L	.	.	.	.	.	.	.	.	0	D	0.704	P	0.027	N	0.999	D	-3.04	D	90.3913	snp	FAO=48	FDP=179	FR=.	FRO=131	FSAF=23	FSAR=25	FSRF=72	FSRR=59	FWDB=-0.0201616	FXX=0.0164826	LEN=1	MLLD=295.63	OALT=A	OID=.	OMAPALT=A	OPOS=201869197
chr1	202172962	202172962	G	T	0.225	27	120	2	exonic	LGR6	.	nonsynonymous SNV	LGR6:NM_021636:exon1:c.G15T:p.R5S	.	.	.	.	.	.	.	.	0	D	0.013	B	.	.	1	N	0.66	T	40.6416	snp	FAO=27	FDP=120	FR=.	FRO=93	FSAF=14	FSAR=13	FSRF=48	FSRR=45	FWDB=0.015448	FXX=0	LEN=1	MLLD=58.2761	OALT=T	OID=.	OMAPALT=T	OPOS=202172962
chr1	202710527	202710527	C	A	0.458333	55	120	3	exonic	KDM5B	.	nonsynonymous SNV	KDM5B:NM_006618:exon19:c.G2913T:p.W971C	.	.	.	.	.	.	.	.	0	D	1	D	0	D	1	D	-0.12	T	218.949	snp	FAO=55	FDP=120	FR=.	FRO=65	FSAF=28	FSAR=27	FSRF=36	FSRR=29	FWDB=0.010674	FXX=0	LEN=1	MLLD=179.901	OALT=A	OID=.	OMAPALT=A	OPOS=202710527
chr1	203029533	203029533	C	A	0.160194	33	206	3	exonic	PPFIA4	.	synonymous SNV	PPFIA4:NM_015053:exon9:c.C1254A:p.P418P,PPFIA4:NM_001304331:exon22:c.C2772A:p.P924P,PPFIA4:NM_001304332:exon22:c.C2772A:p.P924P	rs377432519	.	.	.	.	0.0005	.	.	.	.	.	.	.	.	.	.	.	.	20.4494	snp	FAO=33	FDP=206	FR=.	FRO=173	FSAF=6	FSAR=27	FSRF=93	FSRR=80	FWDB=-0.0728482	FXX=0	LEN=1	MLLD=55.6514	OALT=A	OID=.	OMAPALT=A	OPOS=203029533
chr1	203153751	203153751	G	T	0.306931	31	101	2	exonic	CHI3L1	.	nonsynonymous SNV	CHI3L1:NM_001276:exon4:c.C267A:p.N89K	.	.	.	.	.	.	.	.	1	T	0.001	B	0.409	N	1	N	1.48	T	76.6305	snp	FAO=31	FDP=101	FR=.	FRO=70	FSAF=22	FSAR=9	FSRF=42	FSRR=28	FWDB=0.0111771	FXX=0	LEN=1	MLLD=58.6064	OALT=T	OID=.	OMAPALT=T	OPOS=203153751
chr1	203799309	203799310	GG	TT	0.377778	34	90	2	exonic	ZC3H11A	.	nonframeshift substitution	ZC3H11A:NM_014827:exon10:c.678_679TT	.	.	.	.	.	.	.	.	.	.	.	.	.	.	.	.	.	.	117.798	mnp	FAO=35	FDP=90	FR=.	FRO=55	FSAF=10	FSAR=25	FSRF=19	FSRR=36	FWDB=-0.00408543	FXX=0	LEN=2	MLLD=129.832	OALT=TT	OID=.	OMAPALT=TT	OPOS=203799309
chr1	204086766	204086766	C	A	0.320513	25	78	2	exonic	SOX13	.	nonsynonymous SNV	SOX13:NM_005686:exon7:c.C706A:p.H236N	.	.	.	.	.	.	.	.	0.26	T	0.993	D	0.004	N	0.997	N	-4.43	D	67.5543	snp	FAO=25	FDP=78	FR=.	FRO=53	FSAF=13	FSAR=12	FSRF=18	FSRR=35	FWDB=0.04471	FXX=0	LEN=1	MLLD=58.6816	OALT=A	OID=.	OMAPALT=A	OPOS=204086766
chr1	204094914	204094914	G	T	0.201681	24	119	2	intronic	SOX13	.	.	.	.	.	.	.	.	.	.	.	.	.	.	.	.	.	.	.	.	.	29.8291	snp	FAO=24	FDP=119	FR=.	FRO=95	FSAF=8	FSAR=16	FSRF=46	FSRR=49	FWDB=-0.0498426	FXX=0	LEN=1	MLLD=196.99	OALT=T	OID=.	OMAPALT=T	OPOS=204094914
chr1	204227065	204227065	C	A	0.394737	45	114	2	intronic	PLEKHA6	.	.	.	.	.	.	.	.	.	.	.	.	.	.	.	.	.	.	.	.	.	149.965	snp	FAO=45	FDP=114	FR=.	FRO=69	FSAF=24	FSAR=21	FSRF=40	FSRR=29	FWDB=0.022201	FXX=0	LEN=1	MLLD=58.3996	OALT=A	OID=.	OMAPALT=A	OPOS=204227065
chr1	204411648	204411648	A	C	0.409722	59	144	1	intronic	PIK3C2B	.	.	.	.	.	.	.	.	.	.	.	.	.	.	.	.	.	.	.	.	.	204.334	snp	FAO=59	FDP=143	FR=.	FRO=84	FSAF=41	FSAR=18	FSRF=61	FSRR=23	FWDB=-0.0153352	FXX=0.00694396	LEN=1	MLLD=180.624	OALT=C	OID=.	OMAPALT=C	OPOS=204411648
chr1	204415214	204415214	C	A	0.324324	48	148	2	exonic	PIK3C2B	.	nonsynonymous SNV	PIK3C2B:NM_002646:exon17:c.G2548T:p.V850L	.	.	.	.	.	.	.	.	0.08	T	0.134	B	0.012	N	1	D	0	T	122.08	snp	FAO=48	FDP=148	FR=.	FRO=100	FSAF=16	FSAR=32	FSRF=46	FSRR=54	FWDB=0.0108249	FXX=0	LEN=1	MLLD=71.3399	OALT=A	OID=.	OMAPALT=A	OPOS=204415214
chr1	204427002	204427002	C	T	0.21519	17	79	3	exonic	PIK3C2B	.	nonsynonymous SNV	PIK3C2B:NM_002646:exon10:c.G1567A:p.G523R	.	.	.	.	.	.	.	.	0.49	T	0.906	P	0	D	0.997	D	0.94	T	26.7005	snp	FAO=17	FDP=79	FR=.	FRO=62	FSAF=10	FSAR=7	FSRF=37	FSRR=25	FWDB=0.0111819	FXX=0	LEN=1	MLLD=189.209	OALT=T	OID=.	OMAPALT=T	OPOS=204427002
chr1	204937916	204937916	C	A	0.580645	18	31	2	intronic	NFASC	.	.	.	.	.	.	.	.	.	.	.	.	.	.	.	.	.	.	.	.	.	99.6011	snp	FAO=18	FDP=31	FR=.	FRO=13	FSAF=9	FSAR=9	FSRF=5	FSRR=8	FWDB=0.0212305	FXX=0	LEN=1	MLLD=170.77	OALT=A	OID=.	OMAPALT=A	OPOS=204937916
chr1	205492642	205492642	C	A	0.2	16	80	6	exonic	CDK18	.	synonymous SNV	CDK18:NM_002596:exon3:c.C162A:p.P54P,CDK18:NM_212502:exon3:c.C162A:p.P54P,CDK18:NM_212503:exon3:c.C162A:p.P54P	.	.	.	.	.	.	.	.	.	.	.	.	.	.	.	.	.	.	22.3524	snp	FAO=16	FDP=80	FR=.	FRO=64	FSAF=6	FSAR=10	FSRF=26	FSRR=38	FWDB=-0.00565655	FXX=0	LEN=1	MLLD=299.64	OALT=A	OID=.	OMAPALT=A	OPOS=205492642
chr1	205741657	205741657	C	A	0.37037	40	108	1	exonic	RAB29	.	stopgain	RAB29:NM_001135662:exon3:c.G163T:p.E55X,RAB29:NM_003929:exon3:c.G163T:p.E55X	.	.	.	.	.	.	.	.	1	T	.	.	0.001	D	1	A	.	.	124.222	snp	FAO=40	FDP=108	FR=.	FRO=68	FSAF=9	FSAR=31	FSRF=26	FSRR=42	FWDB=0.00319061	FXX=0	LEN=1	MLLD=242.427	OALT=A	OID=.	OMAPALT=A	OPOS=205741657
chr1	205814582	205814582	G	C	0.201754	23	114	2	exonic	PM20D1	.	stopgain	PM20D1:NM_152491:exon3:c.C360G:p.Y120X	.	.	.	.	.	.	.	.	1	T	.	.	0	D	1	A	.	.	28.9947	snp	FAO=23	FDP=114	FR=.	FRO=91	FSAF=7	FSAR=16	FSRF=37	FSRR=54	FWDB=-0.000307038	FXX=0	LEN=1	MLLD=262.984	OALT=C	OID=.	OMAPALT=C	OPOS=205814582
chr1	205901882	205901883	GA	CT	0.235602	45	191	1	exonic	SLC26A9	.	nonframeshift substitution	SLC26A9:NM_052934:exon4:c.323_324AG,SLC26A9:NM_134325:exon4:c.323_324AG	.	.	.	.	.	.	.	.	.	.	.	.	.	.	.	.	.	.	69.3768	mnp	FAO=45	FDP=188	FR=.	FRO=143	FSAF=16	FSAR=29	FSRF=49	FSRR=94	FWDB=-0.00382187	FXX=0.015706	LEN=2	MLLD=268.205	OALT=CT	OID=.	OMAPALT=CT	OPOS=205901882
chr1	206225488	206225488	G	T	0.245161	38	155	1	intronic	AVPR1B	.	.	.	.	.	.	.	.	.	.	.	.	.	.	.	.	.	.	.	.	.	65.9784	snp	FAO=39	FDP=156	FR=.	FRO=117	FSAF=19	FSAR=20	FSRF=68	FSRR=49	FWDB=0.00119474	FXX=0	LEN=1	MLLD=242.937	OALT=T	OID=.	OMAPALT=T	OPOS=206225488
chr1	207014441	207014441	G	T	0.17094	20	117	2	intronic	IL19	.	.	.	.	.	.	.	.	.	.	.	.	.	.	.	.	.	.	.	.	.	18.083	snp	FAO=20	FDP=117	FR=.	FRO=97	FSAF=8	FSAR=12	FSRF=57	FSRR=40	FWDB=-0.0470217	FXX=0	LEN=1	MLLD=56.7779	OALT=T	OID=.	OMAPALT=T	OPOS=207014441
chr1	207196236	207196236	A	C	0.205128	32	156	1	exonic	C1orf116	.	synonymous SNV	C1orf116:NM_001083924:exon3:c.T135G:p.A45A,C1orf116:NM_023938:exon4:c.T873G:p.A291A	.	.	.	.	.	.	.	.	.	.	.	.	.	.	.	.	.	.	41.2368	snp	FAO=33	FDP=157	FR=.	FRO=124	FSAF=18	FSAR=15	FSRF=54	FSRR=70	FWDB=-0.0211183	FXX=0	LEN=1	MLLD=208.186	OALT=C	OID=.	OMAPALT=C	OPOS=207196236
chr1	207265006	207265006	C	A	0.539394	89	165	2	exonic	C4BPB	.	nonsynonymous SNV	C4BPB:NM_000716:exon3:c.C250A:p.P84T,C4BPB:NM_001017364:exon3:c.C247A:p.P83T,C4BPB:NM_001017365:exon4:c.C250A:p.P84T,C4BPB:NM_001017366:exon4:c.C247A:p.P83T,C4BPB:NM_001017367:exon4:c.C250A:p.P84T	.	.	.	.	.	.	.	.	0.01	D	1	D	0	D	0.764	D	-1.9	D	420.953	snp	FAO=89	FDP=163	FR=.	FRO=74	FSAF=44	FSAR=45	FSRF=38	FSRR=36	FWDB=0.00445603	FXX=0.0121205	LEN=1	MLLD=271.476	OALT=A	OID=.	OMAPALT=A	OPOS=207265006
chr1	209605581	209605581	G	C	0.418919	62	148	1	exonic	MIR205HG	.	nonsynonymous SNV	MIR205HG:NM_001104548:exon4:c.G196C:p.A66P	.	.	.	.	.	.	.	.	.	.	.	.	.	.	.	.	.	.	218.617	snp	FAO=62	FDP=148	FR=.	FRO=86	FSAF=47	FSAR=15	FSRF=49	FSRR=37	FWDB=0.00995582	FXX=0	LEN=1	MLLD=216.323	OALT=C	OID=.	OMAPALT=C	OPOS=209605581
chr1	210857396	210857396	G	A	0.412791	71	172	5	exonic	KCNH1	.	nonsynonymous SNV	KCNH1:NM_002238:exon11:c.C2116T:p.P706S,KCNH1:NM_172362:exon11:c.C2197T:p.P733S	rs569720228	.	.	.	.	0.0008	.	.	0.67	T	0.021	B	0	D	1	D	2.34	T	249.11	snp	FAO=72	FDP=171	FR=.	FRO=99	FSAF=26	FSAR=46	FSRF=49	FSRR=50	FWDB=0.00225442	FXX=0.00581362	LEN=1	MLLD=194.619	OALT=A	OID=.	OMAPALT=A	OPOS=210857396
chr1	213303058	213303058	G	T	0.520833	25	48	3	exonic	RPS6KC1	.	stopgain	RPS6KC1:NM_001136138:exon5:c.G625T:p.E209X,RPS6KC1:NM_001287221:exon5:c.G118T:p.E40X,RPS6KC1:NM_012424:exon6:c.G661T:p.E221X,RPS6KC1:NM_001287218:exon7:c.G118T:p.E40X,RPS6KC1:NM_001287219:exon7:c.G118T:p.E40X	.	.	.	.	.	0.0001	.	.	0.03	D	.	.	0.058	N	1	D	.	.	119.45	snp	FAO=25	FDP=48	FR=.	FRO=23	FSAF=14	FSAR=11	FSRF=10	FSRR=13	FWDB=0.0127773	FXX=0	LEN=1	MLLD=172.284	OALT=T	OID=.	OMAPALT=T	OPOS=213303058
chr1	214171648	214171648	G	T	0.245902	60	244	2	intronic	PROX1	.	.	.	.	.	.	.	.	.	.	.	.	.	.	.	.	.	.	.	.	.	93.5534	snp	FAO=60	FDP=244	FR=.	FRO=184	FSAF=31	FSAR=29	FSRF=99	FSRR=85	FWDB=-0.0268417	FXX=0	LEN=1	MLLD=53.4685	OALT=T	OID=.	OMAPALT=T	OPOS=214171648
chr1	215775336	215775336	-	T	0.510638	24	47	6	intronic	KCTD3	.	.	.	.	.	.	.	.	.	.	.	.	.	.	.	.	.	.	.	.	.	40.6266	ins	FAO=28	FDP=45	FR=.	FRO=17	FSAF=24	FSAR=4	FSRF=13	FSRR=4	FWDB=-0.00950436	FXX=0.0217344	LEN=1	MLLD=8.06222	OALT=T	OID=.	OMAPALT=AT	OPOS=215775337
chr1	216219902	216219902	A	T	0.23301	24	103	1	exonic	USH2A	.	nonsynonymous SNV	USH2A:NM_206933:exon32:c.T6196A:p.S2066T	.	.	.	.	.	.	.	.	0.72	T	0.651	P	0.101	N	1	N	0.55	T	39.6872	snp	FAO=24	FDP=103	FR=.	FRO=79	FSAF=17	FSAR=7	FSRF=32	FSRR=47	FWDB=-0.00316447	FXX=0	LEN=1	MLLD=282.582	OALT=T	OID=.	OMAPALT=T	OPOS=216219902
chr1	220101583	220101583	C	A	0.494949	49	99	4	exonic	SLC30A10	.	nonsynonymous SNV	SLC30A10:NM_018713:exon1:c.G200T:p.G67V	.	.	.	.	.	.	.	.	.	.	0.069	B	0.11	N	0.997	N	-0.06	T	201.998	snp	FAO=49	FDP=102	FR=.	FRO=53	FSAF=12	FSAR=37	FSRF=27	FSRR=26	FWDB=-0.0102319	FXX=0.0192289	LEN=1	MLLD=94.1899	OALT=A	OID=.	OMAPALT=A	OPOS=220101583
chr1	220160509	220160509	C	T	0.32	8	25	3	exonic	EPRS	.	nonsynonymous SNV	EPRS:NM_004446:exon20:c.G3013A:p.G1005R	.	.	.	.	.	.	.	.	0.2	T	0.262	B	0	D	1	D	3.28	T	27.6727	snp	FAO=8	FDP=25	FR=.	FRO=17	FSAF=5	FSAR=3	FSRF=9	FSRR=8	FWDB=-0.0759661	FXX=0	LEN=1	MLLD=45.3362	OALT=T	OID=.	OMAPALT=T	OPOS=220160509
chr1	220363333	220363333	C	T	0.265625	34	128	2	intronic	RAB3GAP2	.	.	.	.	.	.	.	.	.	.	.	.	.	.	.	.	.	.	.	.	.	65.9214	snp	FAO=34	FDP=128	FR=.	FRO=94	FSAF=19	FSAR=15	FSRF=51	FSRR=43	FWDB=0.00140608	FXX=0	LEN=1	MLLD=252.225	OALT=T	OID=.	OMAPALT=T	OPOS=220363333
chr1	222696077	222696077	C	T	0.437811	88	201	3	exonic	HHIPL2	.	nonsynonymous SNV	HHIPL2:NM_024746:exon9:c.G2041A:p.G681R	.	.	.	.	.	0.0001	.	.	0.7	T	0.001	B	0.144	N	1	N	2.61	T	323.698	snp	FAO=88	FDP=201	FR=.	FRO=113	FSAF=47	FSAR=41	FSRF=55	FSRR=58	FWDB=-0.0348031	FXX=0	LEN=1	MLLD=51.3489	OALT=T	OID=.	OMAPALT=T	OPOS=222696077
chr1	222798039	222798039	A	T	0.510204	25	49	1	intronic	MIA3	.	.	.	.	.	.	.	.	.	.	.	.	.	.	.	.	.	.	.	.	.	117.661	snp	FAO=25	FDP=49	FR=.	FRO=24	FSAF=17	FSAR=8	FSRF=14	FSRR=10	FWDB=0.00426738	FXX=0	LEN=1	MLLD=272.254	OALT=T	OID=.	OMAPALT=T	OPOS=222798039
chr1	223176862	223176862	A	T	#VALUE!	2;5	19	5;5	exonic	DISP1	.	nonsynonymous SNV	DISP1:NM_032890:exon10:c.A2123T:p.K708I	.	.	.	.	.	.	.	.	0.12	T	0.992	D	0	D	1	D	-1.89	D	62.164	snp;mnp	FAO=10,1	FDP=21	FR=.,.	FRO=10	FSAF=10,1	FSAR=0,0	FSRF=7	FSRR=3	FWDB=-0.0324323,-0.0823187	FXX=0	LEN=1,2	MLLD=124.569,140.74	OALT=T,TG	OID=.,.	OMAPALT=AT,TG	OPOS=223176862,223176861
chr1	223176864	223176864	G	A	0.5	9	18	1	exonic	DISP1	.	nonsynonymous SNV	DISP1:NM_032890:exon10:c.G2125A:p.V709I	.	.	.	.	.	.	.	.	0.26	T	0.213	B	0	D	1	D	-1.98	D	59.3333	snp	FAO=12	FDP=21	FR=.	FRO=9	FSAF=12	FSAR=0	FSRF=6	FSRR=3	FWDB=0.075447	FXX=0	LEN=1	MLLD=88.487	OALT=A	OID=.	OMAPALT=A	OPOS=223176864
chr1	223810603	223810603	C	T	0.176471	21	119	2	splicing	CAPN8	NM_001143962:exon7:c.814-1G>A	.	.	.	.	.	.	.	.	.	.	.	.	.	.	.	.	1	D	.	.	20.1505	snp	FAO=21	FDP=119	FR=.	FRO=98	FSAF=16	FSAR=5	FSRF=67	FSRR=31	FWDB=-0.0378627	FXX=0	LEN=1	MLLD=66.4669	OALT=T	OID=.	OMAPALT=T	OPOS=223810603
chr1	223947188	223947188	G	T	0.230126	55	239	2	intronic	CAPN2	.	.	.	.	.	.	.	.	.	.	.	.	.	.	.	.	.	.	.	.	.	75.9199	snp	FAO=55	FDP=239	FR=.	FRO=184	FSAF=28	FSAR=27	FSRF=113	FSRR=71	FWDB=-0.0117552	FXX=0	LEN=1	MLLD=173.162	OALT=T	OID=.	OMAPALT=T	OPOS=223947188
chr1	224301816	224301816	G	A	0.344828	40	116	2	UTR5	FBXO28	NM_001136115:c.-16G>A,NM_015176:c.-16G>A	.	.	rs372391697	.	.	.	.	.	.	.	.	.	.	.	.	.	.	.	.	.	112.688	snp	FAO=40	FDP=116	FR=.	FRO=76	FSAF=32	FSAR=8	FSRF=65	FSRR=11	FWDB=0.0130371	FXX=0	LEN=1	MLLD=65.2274	OALT=A	OID=.	OMAPALT=A	OPOS=224301816
chr1	225438451	225438451	A	G	0.514286	18	35	3	intronic	DNAH14	.	.	.	.	.	.	.	.	.	.	.	.	.	.	.	.	.	.	.	.	.	86.0808	snp	FAO=18	FDP=35	FR=.	FRO=17	FSAF=10	FSAR=8	FSRF=10	FSRR=7	FWDB=0.0146927	FXX=0	LEN=1	MLLD=188.485	OALT=G	OID=.	OMAPALT=G	OPOS=225438451
chr1	226567719	226567719	C	T	0.470588	64	136	6	exonic	PARP1	.	nonsynonymous SNV	PARP1:NM_001618:exon10:c.G1447A:p.A483T	.	.	.	.	.	.	.	.	0.5	T	0	B	0	N	1	D	3.02	T	232.78	snp	FAO=64	FDP=150	FR=.	FRO=86	FSAF=35	FSAR=29	FSRF=38	FSRR=48	FWDB=-0.00739711	FXX=0.00662208	LEN=1	MLLD=217.744	OALT=T	OID=.	OMAPALT=T	OPOS=226567719
chr1	227221031	227221031	T	A	0.39881	67	168	2	intronic	CDC42BPA	.	.	.	.	.	.	.	.	.	.	.	.	.	.	.	.	.	.	.	.	.	221.079	snp	FAO=67	FDP=168	FR=.	FRO=101	FSAF=37	FSAR=30	FSRF=48	FSRR=53	FWDB=-0.00540818	FXX=0	LEN=1	MLLD=135.177	OALT=A	OID=.	OMAPALT=A	OPOS=227221031
chr1	227922631	227922632	GC	CG	0.727273	8	11	1	intronic	JMJD4	.	.	.	.	.	.	.	.	.	.	.	.	.	.	.	.	.	.	.	.	.	66.656	mnp	FAO=9	FDP=11	FR=.	FRO=2	FSAF=9	FSAR=0	FSRF=2	FSRR=0	FWDB=0.175225	FXX=0	LEN=2	MLLD=28.853	OALT=CG	OID=.	OMAPALT=CG	OPOS=227922631
chr1	227922693	227922693	G	C	0.5	3	6	4	intronic	JMJD4	.	.	.	.	.	.	.	.	.	.	.	.	.	.	.	.	.	.	.	.	.	16.0737	snp	FAO=3	FDP=6	FR=.	FRO=3	FSAF=3	FSAR=0	FSRF=3	FSRR=0	FWDB=-0.0929114	FXX=0	LEN=1	MLLD=33.8764	OALT=C	OID=.	OMAPALT=C	OPOS=227922693
chr1	228462090	228462090	G	A	0.210526	32	152	4	exonic	OBSCN	.	synonymous SNV	OBSCN:NM_001098623:exon19:c.G5628A:p.G1876G,OBSCN:NM_052843:exon19:c.G5628A:p.G1876G,OBSCN:NM_001271223:exon23:c.G6753A:p.G2251G	.	.	.	.	.	0.0001	.	.	.	.	.	.	.	.	.	.	.	.	40.4818	snp	FAO=32	FDP=152	FR=.	FRO=120	FSAF=18	FSAR=14	FSRF=60	FSRR=60	FWDB=-0.0106752	FXX=0	LEN=1	MLLD=300.733	OALT=A	OID=.	OMAPALT=A	OPOS=228462090
chr1	228469702	228469702	G	T	0.367925	39	106	1	exonic	OBSCN	.	stopgain	OBSCN:NM_001098623:exon31:c.G8266T:p.E2756X,OBSCN:NM_052843:exon31:c.G8266T:p.E2756X,OBSCN:NM_001271223:exon36:c.G9553T:p.E3185X	.	.	.	.	.	.	.	.	0.46	T	.	.	0	D	1	D	.	.	130.195	snp	FAO=41	FDP=107	FR=.	FRO=66	FSAF=12	FSAR=29	FSRF=41	FSRR=25	FWDB=0.0979347	FXX=0.0092584	LEN=1	MLLD=141.773	OALT=T	OID=.	OMAPALT=T	OPOS=228469702
chr1	228547875	228547875	G	A	0.206897	30	145	3	exonic	OBSCN	.	nonsynonymous SNV	OBSCN:NM_052843:exon81:c.G19282A:p.G6428R	.	.	.	.	.	.	.	.	0.45	T	0	B	.	.	1	N	0.58	T	37.0844	snp	FAO=30	FDP=145	FR=.	FRO=115	FSAF=14	FSAR=16	FSRF=58	FSRR=57	FWDB=0.00435532	FXX=0	LEN=1	MLLD=264.801	OALT=A	OID=.	OMAPALT=A	OPOS=228547875
chr1	228599003	228599003	G	A	0.234177	37	158	2	intronic	TRIM17	.	.	.	.	.	.	.	.	.	.	.	.	.	.	.	.	.	.	.	.	.	57.3123	snp	FAO=37	FDP=157	FR=.	FRO=120	FSAF=17	FSAR=20	FSRF=60	FSRR=60	FWDB=0.0185737	FXX=0.00632871	LEN=1	MLLD=58.8025	OALT=A	OID=.	OMAPALT=A	OPOS=228599003
chr1	228645936	228645936	G	T	0.32	16	50	2	exonic	HIST3H2BB	.	stopgain	HIST3H2BB:NM_175055:exon1:c.G106T:p.E36X	.	.	.	.	.	.	.	.	0.01	D	.	.	0	D	1	D	.	.	46.951	snp	FAO=16	FDP=50	FR=.	FRO=34	FSAF=10	FSAR=6	FSRF=18	FSRR=16	FWDB=0.0469425	FXX=0	LEN=1	MLLD=169.192	OALT=T	OID=.	OMAPALT=T	OPOS=228645936
chr1	228646172	228646172	G	A	0.5625	36	64	3	exonic	HIST3H2BB	.	synonymous SNV	HIST3H2BB:NM_175055:exon1:c.G342A:p.E114E	.	.	.	.	.	.	.	.	.	.	.	.	.	.	.	.	.	.	180.504	snp	FAO=36	FDP=64	FR=.	FRO=28	FSAF=18	FSAR=18	FSRF=15	FSRR=13	FWDB=0.00726487	FXX=0	LEN=1	MLLD=62.2011	OALT=A	OID=.	OMAPALT=A	OPOS=228646172
chr1	230371859	230371859	-	T	0.519231	54	104	1	splicing	GALNT2	NM_001291866:exon4:c.359+1->T,NM_004481:exon4:c.473+1->T	.	.	.	.	.	.	.	.	.	.	.	.	.	.	.	.	.	.	.	.	88.5496	ins	FAO=55	FDP=104	FR=.	FRO=49	FSAF=25	FSAR=30	FSRF=25	FSRR=24	FWDB=0.031091	FXX=0	LEN=1	MLLD=34.9931	OALT=T	OID=.	OMAPALT=GT	OPOS=230371860
chr1	230384877	230384877	G	A	0.2	8	40	3	intronic	GALNT2	.	.	.	.	.	.	.	.	.	.	.	.	.	.	.	.	.	.	.	.	.	15.0574	snp	FAO=8	FDP=40	FR=.	FRO=32	FSAF=7	FSAR=1	FSRF=16	FSRR=16	FWDB=0.00698699	FXX=0	LEN=1	MLLD=359.367	OALT=A	OID=.	OMAPALT=A	OPOS=230384877
chr1	230401016	230401016	G	A	0.174419	15	86	4	exonic	GALNT2	.	nonsynonymous SNV	GALNT2:NM_001291866:exon14:c.G1229A:p.G410E,GALNT2:NM_004481:exon14:c.G1343A:p.G448E	.	.	.	.	.	.	.	.	0	D	0.998	D	0.205	N	1	D	1.5	T	16.1429	snp	FAO=15	FDP=86	FR=.	FRO=71	FSAF=9	FSAR=6	FSRF=30	FSRR=41	FWDB=0.00220696	FXX=0	LEN=1	MLLD=313.588	OALT=A	OID=.	OMAPALT=A	OPOS=230401016
chr1	230916160	230916160	G	T	0.441441	49	111	1	intronic	CAPN9	.	.	.	.	.	.	.	.	.	.	.	.	.	.	.	.	.	.	.	.	.	187.642	snp	FAO=49	FDP=111	FR=.	FRO=62	FSAF=13	FSAR=36	FSRF=38	FSRR=24	FWDB=-0.0617869	FXX=0	LEN=1	MLLD=264.317	OALT=T	OID=.	OMAPALT=T	OPOS=230916160
chr1	231471643	231471643	C	A	0.368715	66	179	1	exonic	EXOC8	.	nonsynonymous SNV	EXOC8:NM_175876:exon1:c.G1849T:p.V617L	.	.	.	.	.	.	.	.	0.37	T	0.022	B	0.002	N	1	D	-1.16	T	212.252	snp	FAO=68	FDP=178	FR=.	FRO=110	FSAF=33	FSAR=35	FSRF=67	FSRR=43	FWDB=-0.0119108	FXX=0.00558628	LEN=1	MLLD=67.904	OALT=A	OID=.	OMAPALT=A	OPOS=231471643
chr1	231471960	231471960	C	A	0.204545	36	176	1	exonic	EXOC8	.	nonsynonymous SNV	EXOC8:NM_175876:exon1:c.G1532T:p.S511I	.	.	.	.	.	.	.	.	0.19	T	0.995	D	0	D	1	D	-1.3	T	41.5421	snp	FAO=36	FDP=176	FR=.	FRO=140	FSAF=13	FSAR=23	FSRF=67	FSRR=73	FWDB=0.00044976	FXX=0	LEN=1	MLLD=318.85	OALT=A	OID=.	OMAPALT=A	OPOS=231471960
chr1	234614879	234614879	C	A	0.882353	15	17	1	upstream	TARBP1	.	.	.	rs941966	.	.	0.0205	.	0.2	.	.	.	.	.	.	.	.	.	.	.	.	121.061	snp	FAO=15	FDP=17	FR=.	FRO=2	FSAF=7	FSAR=8	FSRF=1	FSRR=1	FWDB=0.00540693	FXX=0	LEN=1	MLLD=231.622	OALT=A	OID=.	OMAPALT=A	OPOS=234614879
chr1	236416736	236416736	C	G	0.25641	10	39	2	exonic	ERO1LB	.	nonsynonymous SNV	ERO1LB:NM_019891:exon3:c.G292C:p.E98Q	.	.	.	.	.	.	.	.	0.14	T	0.969	D	0	D	1	D	0.86	T	24.6989	snp	FAO=10	FDP=39	FR=.	FRO=29	FSAF=4	FSAR=6	FSRF=18	FSRR=11	FWDB=0.00496791	FXX=0	LEN=1	MLLD=218.469	OALT=G	OID=.	OMAPALT=G	OPOS=236416736
chr1	236433136	236433136	T	-	0.566038	30	53	1	intronic	ERO1LB	.	.	.	rs3834089	.	.	0.8703	.	0.9	.	.	.	.	.	.	.	.	.	.	.	.	64.4403	del	FAO=31	FDP=54	FR=.	FRO=23	FSAF=16	FSAR=15	FSRF=8	FSRR=15	FWDB=0.0255244	FXX=0	LEN=1	MLLD=175.147	OALT=-	OID=.	OMAPALT=A	OPOS=236433136
chr1	236700823	236700823	T	C	1	6	6	1	exonic	LGALS8	.	synonymous SNV	LGALS8:NM_201544:exon3:c.T72C:p.P24P,LGALS8:NM_006499:exon4:c.T72C:p.P24P,LGALS8:NM_201543:exon4:c.T72C:p.P24P,LGALS8:NM_201545:exon4:c.T72C:p.P24P	rs1041934	.	.	0.6824	.	0.73	.	.	.	.	.	.	.	.	.	.	.	.	49.533	snp	FAO=6	FDP=6	FR=.	FRO=0	FSAF=2	FSAR=4	FSRF=0	FSRR=0	FWDB=0.0601039	FXX=0	LEN=1	MLLD=222.479	OALT=C	OID=.	OMAPALT=C	OPOS=236700823
chr1	236700857	236700857	C	T	1	6	6	1	exonic	LGALS8	.	nonsynonymous SNV	LGALS8:NM_201544:exon3:c.C106T:p.R36C,LGALS8:NM_006499:exon4:c.C106T:p.R36C,LGALS8:NM_201543:exon4:c.C106T:p.R36C,LGALS8:NM_201545:exon4:c.C106T:p.R36C	rs1041935	.	.	0.6823	.	0.74	.	.	0.08	T	0.42	B	0	D	0	P	3.36	T	49.533	snp	FAO=6	FDP=6	FR=.	FRO=0	FSAF=2	FSAR=4	FSRF=0	FSRR=0	FWDB=-0.00974552	FXX=0	LEN=1	MLLD=207.885	OALT=T	OID=.	OMAPALT=T	OPOS=236700857
chr1	236849935	236849935	C	-	#VALUE!	4;5	9	4;4	UTR5	ACTN2	NM_001278343:c.-39del-,NM_001103:c.-39del-,NM_001278344:c.-49038del-	.	.	.	.	.	.	.	.	.	.	.	.	.	.	.	.	.	.	.	.	83.8067	del;mnp	FAO=1,8	FDP=9	FR=.,.	FRO=0	FSAF=0,0	FSAR=1,8	FSRF=0	FSRR=0	FWDB=0,0	FXX=0	LEN=1,2	MLLD=18.9398,32.7248	OALT=-,TC	OID=.,.	OMAPALT=GCCCT,GCCCTC	OPOS=236849935,236849938
chr1	236849938	236849939	CT	TC	#VALUE!	4;5	9	4;4	UTR5	ACTN2	NM_001278343:c.-36_-35delinsTC,NM_001103:c.-36_-35delinsTC,NM_001278344:c.-49035_-49034delinsTC	.	.	.	.	.	.	.	.	.	.	.	.	.	.	.	.	.	.	.	.	83.8067	del;mnp	FAO=1,8	FDP=9	FR=.,.	FRO=0	FSAF=0,0	FSAR=1,8	FSRF=0	FSRR=0	FWDB=0,0	FXX=0	LEN=1,2	MLLD=18.9398,32.7248	OALT=-,TC	OID=.,.	OMAPALT=GCCCT,GCCCTC	OPOS=236849935,236849938
chr1	236995341	236995341	G	A	0.236111	17	72	2	exonic	MTR	.	nonsynonymous SNV	MTR:NM_000254:exon13:c.G1151A:p.R384K,MTR:NM_001291939:exon13:c.G1151A:p.R384K	.	.	.	.	.	.	.	.	0.15	T	0	B	0.004	N	1	N	-1.83	D	31.3382	snp	FAO=17	FDP=72	FR=.	FRO=55	FSAF=10	FSAR=7	FSRF=32	FSRR=23	FWDB=-0.0462154	FXX=0	LEN=1	MLLD=57.565	OALT=A	OID=.	OMAPALT=A	OPOS=236995341
chr1	237817715	237817715	G	T	0.255814	22	86	2	splicing	RYR2	NM_001035:exon52:c.7965+1G>T	.	.	.	.	.	.	.	.	.	.	.	.	.	.	.	.	1	D	.	.	43.4596	snp	FAO=22	FDP=86	FR=.	FRO=64	FSAF=13	FSAR=9	FSRF=26	FSRR=38	FWDB=-0.0460136	FXX=0	LEN=1	MLLD=60.0134	OALT=T	OID=.	OMAPALT=T	OPOS=237817715
chr1	240071497	240071497	T	A	0.23301	24	103	4	exonic	CHRM3	.	nonsynonymous SNV	CHRM3:NM_000740:exon5:c.T746A:p.I249N	.	.	.	.	.	.	.	.	0	D	0.99	D	0.001	D	0.999	D	1	T	37.1489	snp	FAO=24	FDP=107	FR=.	FRO=83	FSAF=6	FSAR=18	FSRF=49	FSRR=34	FWDB=0.0225641	FXX=0	LEN=1	MLLD=43.8833	OALT=A	OID=.	OMAPALT=A	OPOS=240071497
chr1	241712977	241712977	A	G	0.240741	13	54	1	exonic	KMO	.	nonsynonymous SNV	KMO:NM_003679:exon3:c.A125G:p.D42G	.	.	.	.	.	.	.	.	0	D	1	D	0	D	1	D	0.7	T	26.9222	snp	FAO=13	FDP=54	FR=.	FRO=41	FSAF=9	FSAR=4	FSRF=16	FSRR=25	FWDB=-0.0119689	FXX=0	LEN=1	MLLD=330.451	OALT=G	OID=.	OMAPALT=G	OPOS=241712977
chr1	242159582	242159582	C	T	0.258503	38	147	2	exonic	MAP1LC3C	.	synonymous SNV	MAP1LC3C:NM_001004343:exon4:c.G327A:p.K109K	.	.	.	.	.	.	.	.	.	.	.	.	.	.	.	.	.	.	69.0904	snp	FAO=38	FDP=147	FR=.	FRO=109	FSAF=18	FSAR=20	FSRF=63	FSRR=46	FWDB=0.000112678	FXX=0	LEN=1	MLLD=64.3514	OALT=T	OID=.	OMAPALT=T	OPOS=242159582
chr1	244587344	244587344	C	T	0.22973	17	74	3	exonic	ADSS	.	synonymous SNV	ADSS:NM_001126:exon6:c.G492A:p.K164K	.	.	.	.	.	.	.	.	.	.	.	.	.	.	.	.	.	.	30.9053	snp	FAO=17	FDP=73	FR=.	FRO=56	FSAF=10	FSAR=7	FSRF=29	FSRR=27	FWDB=0.00541252	FXX=0.0135117	LEN=1	MLLD=51.0627	OALT=T	OID=.	OMAPALT=T	OPOS=244587344
chr1	245704184	245704184	C	G	0.291667	14	48	4	exonic	KIF26B	.	nonsynonymous SNV	KIF26B:NM_018012:exon5:c.C1282G:p.P428A	.	.	.	.	.	.	.	.	0	D	1	D	.	.	1	D	-1.66	D	37.2309	snp	FAO=14	FDP=48	FR=.	FRO=34	FSAF=6	FSAR=8	FSRF=26	FSRR=8	FWDB=0.0223144	FXX=0	LEN=1	MLLD=137.341	OALT=G	OID=.	OMAPALT=G	OPOS=245704184
chr1	245862226	245862226	A	G	0.401515	106	264	2	exonic	KIF26B	.	nonsynonymous SNV	KIF26B:NM_018012:exon14:c.A6065G:p.E2022G	.	.	.	.	.	.	.	.	0	D	1	D	.	.	1	D	-2.02	D	350.161	snp	FAO=107	FDP=265	FR=.	FRO=158	FSAF=57	FSAR=50	FSRF=85	FSRR=73	FWDB=-0.0163065	FXX=0	LEN=1	MLLD=59.0928	OALT=G	OID=.	OMAPALT=G	OPOS=245862226
chr1	247150259	247150259	A	G	0.372263	51	137	1	ncRNA_intronic	ZNF670-ZNF695	.	.	.	.	.	.	.	.	.	.	.	.	.	.	.	.	.	.	.	.	.	167.574	snp	FAO=53	FDP=139	FR=.	FRO=86	FSAF=14	FSAR=39	FSRF=23	FSRR=63	FWDB=0.0164255	FXX=0	LEN=1	MLLD=274.989	OALT=G	OID=.	OMAPALT=G	OPOS=247150259
chr1	247654698	247654698	A	T	0.196721	24	122	2	exonic	OR2W5	.	nonsynonymous SNV	OR2W5:NM_001004698:exon1:c.A269T:p.K90M	.	.	.	.	.	.	.	.	.	.	.	.	.	.	.	.	.	.	28.3018	snp	FAO=24	FDP=122	FR=.	FRO=98	FSAF=12	FSAR=12	FSRF=53	FSRR=45	FWDB=0.00913864	FXX=0	LEN=1	MLLD=128.828	OALT=T	OID=.	OMAPALT=T	OPOS=247654698
chr1	247695471	247695471	G	A	0.209091	23	110	2	exonic	OR2C3	.	synonymous SNV	OR2C3:NM_198074:exon2:c.C343T:p.L115L	.	.	.	.	.	.	.	.	.	.	.	.	.	.	.	.	.	.	31.2179	snp	FAO=23	FDP=110	FR=.	FRO=87	FSAF=14	FSAR=9	FSRF=57	FSRR=30	FWDB=-0.000505087	FXX=0	LEN=1	MLLD=66.3274	OALT=A	OID=.	OMAPALT=A	OPOS=247695471
chr1	248263591	248263591	G	A	0.452991	53	117	3	exonic	OR2L13	.	nonsynonymous SNV	OR2L13:NM_001304535:exon2:c.G914A:p.G305E,OR2L13:NM_175911:exon3:c.G914A:p.G305E	.	.	.	.	.	.	.	.	0.03	D	0.597	P	0.248	N	1	N	1.13	T	206.738	snp	FAO=53	FDP=117	FR=.	FRO=64	FSAF=31	FSAR=22	FSRF=33	FSRR=31	FWDB=-0.0138973	FXX=0	LEN=1	MLLD=199.661	OALT=A	OID=.	OMAPALT=A	OPOS=248263591
chr1	248343700	248343700	C	T	0.196	49	250	2	exonic	OR2M2	.	nonsynonymous SNV	OR2M2:NM_001004688:exon1:c.C413T:p.P138L	.	.	.	.	.	.	.	.	0.17	T	0.001	B	0.204	N	1	N	6.51	T	47.8396	snp	FAO=49	FDP=250	FR=.	FRO=201	FSAF=30	FSAR=19	FSRF=89	FSRR=112	FWDB=0.0062059	FXX=0	LEN=1	MLLD=65.6235	OALT=T	OID=.	OMAPALT=T	OPOS=248343700
chr1	248436257	248436257	A	T	0.294118	5	17	1	exonic	OR2T33	.	nonsynonymous SNV	OR2T33:NM_001004695:exon1:c.T860A:p.I287N	.	.	.	.	.	0.0005	.	.	0	D	1	D	0.007	U	0.985	D	0.38	T	18.7107	snp	FAO=5	FDP=17	FR=.	FRO=12	FSAF=2	FSAR=3	FSRF=5	FSRR=7	FWDB=-0.0160838	FXX=0	LEN=1	MLLD=326.101	OALT=T	OID=.	OMAPALT=T	OPOS=248436257
chr1	248436809	248436809	G	A	0.315789	6	19	4	exonic	OR2T33	.	nonsynonymous SNV	OR2T33:NM_001004695:exon1:c.C308T:p.P103L	rs61832700	.	.	.	.	0.47	.	.	1	T	0	B	0.864	N	1	N	4.34	T	22.4864	snp	FAO=6	FDP=19	FR=.	FRO=13	FSAF=2	FSAR=4	FSRF=7	FSRR=6	FWDB=-0.0103381	FXX=0	LEN=1	MLLD=250.9	OALT=A	OID=.	OMAPALT=A	OPOS=248436809
chr1	248436811	248436811	G	C	0.315789	6	19	4	exonic	OR2T33	.	synonymous SNV	OR2T33:NM_001004695:exon1:c.C306G:p.L102L	rs61832701	.	.	.	.	0.47	.	.	.	.	.	.	.	.	.	.	.	.	22.4862	snp	FAO=6	FDP=19	FR=.	FRO=13	FSAF=2	FSAR=4	FSRF=7	FSRR=6	FWDB=0.0190953	FXX=0	LEN=1	MLLD=206.626	OALT=C	OID=.	OMAPALT=C	OPOS=248436811
chr1	248525647	248525647	C	A	0.285714	14	49	1	exonic	OR2T4	.	synonymous SNV	OR2T4:NM_001004696:exon1:c.C765A:p.L255L	rs28405645	.	.	0.1622	.	0.43	.	.	.	.	.	.	.	.	.	.	.	.	36.4712	snp	FAO=14	FDP=49	FR=.	FRO=35	FSAF=13	FSAR=1	FSRF=30	FSRR=5	FWDB=-0.00356669	FXX=0.019996	LEN=1	MLLD=288.816	OALT=A	OID=.	OMAPALT=A	OPOS=248525647
chr1	248525650	248525650	C	T	0.28	14	50	2	exonic	OR2T4	.	synonymous SNV	OR2T4:NM_001004696:exon1:c.C768T:p.T256T	rs28602650	.	.	0.1621	.	0.43	.	.	.	.	.	.	.	.	.	.	.	.	35.4318	snp	FAO=14	FDP=50	FR=.	FRO=36	FSAF=13	FSAR=1	FSRF=31	FSRR=5	FWDB=-0.0135293	FXX=0	LEN=1	MLLD=91.9964	OALT=T	OID=.	OMAPALT=T	OPOS=248525650
chr1	248525657	248525657	G	A	0.28	14	50	3	exonic	OR2T4	.	nonsynonymous SNV	OR2T4:NM_001004696:exon1:c.G775A:p.G259R	rs28718027	.	.	0.1612	.	0.43	.	.	1	T	0	B	0	N	1	P	9.06	T	36.497	snp	FAO=14	FDP=49	FR=.	FRO=35	FSAF=13	FSAR=1	FSRF=30	FSRR=5	FWDB=-0.0235708	FXX=0.019996	LEN=1	MLLD=235.67	OALT=A	OID=.	OMAPALT=A	OPOS=248525657
chr1	248570306	248570306	C	T	0.181818	36	198	5	exonic	OR2T1	.	synonymous SNV	OR2T1:NM_030904:exon1:c.C1011T:p.P337P	.	.	.	.	.	.	.	.	.	.	.	.	.	.	.	.	.	.	31.6502	snp	FAO=36	FDP=197	FR=.	FRO=161	FSAF=28	FSAR=8	FSRF=106	FSRR=55	FWDB=-0.0292171	FXX=0.00505025	LEN=1	MLLD=288	OALT=T	OID=.	OMAPALT=T	OPOS=248570306
chr1	249144854	249144854	G	A	0.234234	26	111	2	intronic	ZNF692	.	.	.	.	.	.	.	.	.	.	.	.	.	.	.	.	.	.	.	.	.	42.6378	snp	FAO=26	FDP=111	FR=.	FRO=85	FSAF=17	FSAR=9	FSRF=36	FSRR=49	FWDB=-0.0375037	FXX=0	LEN=1	MLLD=192.955	OALT=A	OID=.	OMAPALT=A	OPOS=249144854
chr2	1426952	1426952	C	A	0.222222	22	99	2	intronic	TPO	.	.	.	.	.	.	.	.	.	.	.	.	.	.	.	.	.	.	.	.	.	34.0114	snp	FAO=22	FDP=99	FR=.	FRO=77	FSAF=4	FSAR=18	FSRF=33	FSRR=44	FWDB=-0.00272122	FXX=0	LEN=1	MLLD=343.301	OALT=A	OID=.	OMAPALT=A	OPOS=1426952
chr2	1664662	1664662	T	A	0.44	33	75	1	exonic	PXDN	.	nonsynonymous SNV	PXDN:NM_012293:exon14:c.A1828T:p.S610C	.	.	.	.	.	.	.	.	0.01	D	0.992	D	0	D	1	D	-0.33	T	127.855	snp	FAO=33	FDP=75	FR=.	FRO=42	FSAF=13	FSAR=20	FSRF=26	FSRR=16	FWDB=-0.0306347	FXX=0	LEN=1	MLLD=69.0505	OALT=A	OID=.	OMAPALT=A	OPOS=1664662
chr2	1893213	1893213	C	A	0.656863	67	102	2	exonic	MYT1L	.	nonsynonymous SNV	MYT1L:NM_001303052:exon16:c.G2320T:p.D774Y,MYT1L:NM_015025:exon16:c.G2314T:p.D772Y	.	.	.	.	.	.	.	.	0	D	1	D	0	D	1	D	0.08	T	388.835	snp	FAO=67	FDP=102	FR=.	FRO=35	FSAF=40	FSAR=27	FSRF=11	FSRR=24	FWDB=0.0245478	FXX=0	LEN=1	MLLD=225.054	OALT=A	OID=.	OMAPALT=A	OPOS=1893213
chr2	1926154	1926154	T	C	0.434211	66	152	1	exonic	MYT1L	.	nonsynonymous SNV	MYT1L:NM_001303052:exon10:c.A1387G:p.R463G,MYT1L:NM_015025:exon10:c.A1387G:p.R463G	.	.	.	.	.	.	.	.	0.06	T	0.949	P	0	N	1	D	0.79	T	244.088	snp	FAO=66	FDP=152	FR=.	FRO=86	FSAF=33	FSAR=33	FSRF=42	FSRR=44	FWDB=0.00835983	FXX=0.00653552	LEN=1	MLLD=314.059	OALT=C	OID=.	OMAPALT=C	OPOS=1926154
chr2	7017928	7017928	C	A	0.344595	51	148	2	UTR5	RSAD2	NM_080657:c.-4C>A	.	.	.	.	.	.	.	.	.	.	.	.	.	.	.	.	.	.	.	.	140.737	snp	FAO=51	FDP=148	FR=.	FRO=97	FSAF=19	FSAR=32	FSRF=37	FSRR=60	FWDB=-0.0248338	FXX=0	LEN=1	MLLD=62.7397	OALT=A	OID=.	OMAPALT=A	OPOS=7017928
chr2	7035898	7035898	G	A	0.288462	30	104	1	intronic	RSAD2	.	.	.	.	.	.	.	.	.	.	.	.	.	.	.	.	.	.	.	.	.	67.7876	snp	FAO=30	FDP=104	FR=.	FRO=74	FSAF=17	FSAR=13	FSRF=36	FSRR=38	FWDB=-0.00499504	FXX=0	LEN=1	MLLD=227.088	OALT=A	OID=.	OMAPALT=A	OPOS=7035898
chr2	11702618	11702618	G	T	0.296029	82	277	2	exonic	GREB1	.	stopgain	GREB1:NM_014668:exon3:c.G187T:p.E63X,GREB1:NM_033090:exon3:c.G187T:p.E63X,GREB1:NM_148903:exon3:c.G187T:p.E63X	.	.	.	.	.	.	.	.	0.03	D	.	.	0	D	1	A	.	.	173.118	snp	FAO=82	FDP=277	FR=.	FRO=195	FSAF=29	FSAR=53	FSRF=65	FSRR=130	FWDB=-0.00959757	FXX=0	LEN=1	MLLD=110.348	OALT=T	OID=.	OMAPALT=T	OPOS=11702618
chr2	11735361	11735361	T	A	0.363636	16	44	1	intronic	GREB1	.	.	.	.	.	.	.	.	.	.	.	.	.	.	.	.	.	.	.	.	.	54.4321	snp	FAO=16	FDP=44	FR=.	FRO=28	FSAF=16	FSAR=0	FSRF=27	FSRR=1	FWDB=0.00404153	FXX=0	LEN=1	MLLD=251.511	OALT=A	OID=.	OMAPALT=A	OPOS=11735361
chr2	11751022	11751022	C	G	0.369863	27	73	4	exonic	GREB1	.	nonsynonymous SNV	GREB1:NM_014668:exon18:c.C2875G:p.L959V	.	.	.	.	.	.	.	.	0.06	T	0.998	D	0	D	1	D	0.33	T	87.2571	snp	FAO=27	FDP=73	FR=.	FRO=46	FSAF=26	FSAR=1	FSRF=45	FSRR=1	FWDB=-0.0445431	FXX=0	LEN=1	MLLD=66.0152	OALT=G	OID=.	OMAPALT=G	OPOS=11751022
chr2	11777910	11777910	C	T	0.366337	74	202	2	exonic	GREB1	.	synonymous SNV	GREB1:NM_014668:exon31:c.C5415T:p.F1805F	.	.	.	.	.	.	.	.	.	.	.	.	.	.	.	.	.	.	226.165	snp	FAO=77	FDP=205	FR=.	FRO=128	FSAF=44	FSAR=33	FSRF=65	FSRR=63	FWDB=0.00531697	FXX=0	LEN=1	MLLD=46.0792	OALT=T	OID=.	OMAPALT=T	OPOS=11777910
chr2	11928604	11928604	A	T	0.384615	20	52	4	intronic	LPIN1	.	.	.	.	.	.	.	.	.	.	.	.	.	.	.	.	.	.	.	.	.	70.7116	snp	FAO=20	FDP=52	FR=.	FRO=32	FSAF=8	FSAR=12	FSRF=12	FSRR=20	FWDB=-0.0765327	FXX=0	LEN=1	MLLD=79.1529	OALT=T	OID=.	OMAPALT=T	OPOS=11928604
chr2	12880605	12880605	C	A	0.428571	6	14	2	exonic	TRIB2	.	nonsynonymous SNV	TRIB2:NM_021643:exon3:c.C717A:p.S239R	.	.	.	.	.	.	.	.	0	D	1	D	0	N	1	D	-0.98	T	29.4793	snp	FAO=6	FDP=14	FR=.	FRO=8	FSAF=1	FSAR=5	FSRF=5	FSRR=3	FWDB=0.00294563	FXX=0	LEN=1	MLLD=253.558	OALT=A	OID=.	OMAPALT=A	OPOS=12880605
chr2	14775004	14775004	C	T	0.285714	18	63	4	UTR3	FAM84A	NM_145175:c.*22C>T	.	.	.	.	.	.	.	0.0002	.	.	.	.	.	.	.	.	.	.	.	.	45.2024	snp	FAO=18	FDP=62	FR=.	FRO=44	FSAF=12	FSAR=6	FSRF=19	FSRR=25	FWDB=0.0290514	FXX=0.0158705	LEN=1	MLLD=52.5823	OALT=T	OID=.	OMAPALT=T	OPOS=14775004
chr2	15378822	15378822	-	AATT	0.538462	49	91	0	intronic	NBAS	.	.	.	rs111370598	.	.	0.9762	.	1	.	.	.	.	.	.	.	.	.	.	.	.	50	ins	.	.	FR=.	.	.	.	.	.	.	.	LEN=4	.	OALT=AATT	OID=.	OMAPALT=GAATT	OPOS=15378823
chr2	15763594	15763594	G	A	0.160714	18	112	4	exonic	DDX1	.	synonymous SNV	DDX1:NM_004939:exon19:c.G1482A:p.G494G	.	.	.	.	.	.	.	.	.	.	.	.	.	.	.	.	.	.	16.3295	snp	FAO=17	FDP=100	FR=.	FRO=83	FSAF=8	FSAR=9	FSRF=54	FSRR=29	FWDB=0.0102034	FXX=0.107133	LEN=1	MLLD=314.627	OALT=A	OID=.	OMAPALT=A	OPOS=15763594
chr2	18113162	18113162	G	A	0.361345	43	119	2	exonic	KCNS3	.	nonsynonymous SNV	KCNS3:NM_001282428:exon3:c.G887A:p.R296K,KCNS3:NM_002252:exon3:c.G887A:p.R296K	.	.	.	.	.	.	.	.	0	D	0.992	D	0	D	1	D	-6.2	D	128.718	snp	FAO=43	FDP=119	FR=.	FRO=76	FSAF=18	FSAR=25	FSRF=38	FSRR=38	FWDB=0.0966728	FXX=0	LEN=1	MLLD=71.3988	OALT=A	OID=.	OMAPALT=A	OPOS=18113162
chr2	20178538	20178538	C	T	0.37931	11	29	4	exonic	WDR35	.	nonsynonymous SNV	WDR35:NM_001006657:exon5:c.G410A:p.G137E,WDR35:NM_020779:exon5:c.G410A:p.G137E	.	.	.	.	.	.	.	.	0.12	T	1	D	0	D	1	D	1.12	T	42.2095	snp	FAO=11	FDP=29	FR=.	FRO=18	FSAF=6	FSAR=5	FSRF=9	FSRR=9	FWDB=-0.0030591	FXX=0	LEN=1	MLLD=322.575	OALT=T	OID=.	OMAPALT=T	OPOS=20178538
chr2	20404054	20404054	T	C	0.609375	39	64	1	splicing	SDC1	NM_002997:exon3:c.149-2A>G,NM_001006946:exon4:c.149-2A>G	.	.	.	.	.	.	.	.	.	.	.	.	.	.	.	.	1	D	.	.	215.727	snp	FAO=39	FDP=63	FR=.	FRO=24	FSAF=39	FSAR=0	FSRF=24	FSRR=0	FWDB=0.0140055	FXX=0.0307645	LEN=1	MLLD=221.727	OALT=C	OID=.	OMAPALT=C	OPOS=20404054
chr2	20478556	20478556	G	T	0.365079	46	126	2	exonic	PUM2	.	nonsynonymous SNV	PUM2:NM_001282752:exon12:c.C1577A:p.A526D,PUM2:NM_015317:exon13:c.C1745A:p.A582D	.	.	.	.	.	.	.	.	0.28	T	0.609	P	0	D	1	D	2.41	T	138.269	snp	FAO=46	FDP=126	FR=.	FRO=80	FSAF=38	FSAR=8	FSRF=43	FSRR=37	FWDB=-0.0635168	FXX=0	LEN=1	MLLD=72.0923	OALT=T	OID=.	OMAPALT=T	OPOS=20478556
chr2	20870438	20870438	C	T	0.375	3	8	4	exonic	GDF7	.	synonymous SNV	GDF7:NM_182828:exon2:c.C606T:p.P202P	.	.	.	.	.	.	.	.	.	.	.	.	.	.	.	.	.	.	15.5502	snp	FAO=3	FDP=8	FR=.	FRO=5	FSAF=0	FSAR=3	FSRF=3	FSRR=2	FWDB=-0.0686143	FXX=0	LEN=1	MLLD=321.586	OALT=T	OID=.	OMAPALT=T	OPOS=20870438
chr2	23865351	23865351	C	-	0.571429	8	14	4	exonic	KLHL29	.	frameshift deletion	KLHL29:NM_052920:exon5:c.571delC:p.P191fs	.	.	.	.	.	.	.	.	.	.	.	.	.	.	.	.	.	.	23.5267	del	FAO=9	FDP=14	FR=.	FRO=5	FSAF=8	FSAR=1	FSRF=1	FSRR=4	FWDB=0.0174752	FXX=0	LEN=1	MLLD=17.5131	OALT=-	OID=.	OMAPALT=T	OPOS=23865351
chr2	25057263	25057263	G	A	1	6	6	1	intronic	ADCY3	.	.	.	rs2278485	.	.	.	.	0.62	.	.	.	.	.	.	.	.	.	.	.	.	49.533	snp	FAO=6	FDP=6	FR=.	FRO=0	FSAF=2	FSAR=4	FSRF=0	FSRR=0	FWDB=0.00292976	FXX=0	LEN=1	MLLD=129.396	OALT=A	OID=.	OMAPALT=A	OPOS=25057263
chr2	25384427	25384427	C	T	0.422222	38	90	3	exonic	POMC	.	synonymous SNV	POMC:NM_000939:exon3:c.G327A:p.A109A,POMC:NM_001035256:exon4:c.G327A:p.A109A	.	.	.	.	.	.	.	.	.	.	.	.	.	.	.	.	.	.	140.512	snp	FAO=38	FDP=90	FR=.	FRO=52	FSAF=23	FSAR=15	FSRF=33	FSRR=19	FWDB=0.0458703	FXX=0	LEN=1	MLLD=73.0037	OALT=T	OID=.	OMAPALT=T	OPOS=25384427
chr2	25536824	25536824	C	T	0.413953	89	215	4	exonic	DNMT3A	.	synonymous SNV	DNMT3A:NM_022552:exon2:c.G30A:p.G10G,DNMT3A:NM_175629:exon2:c.G30A:p.G10G,DNMT3A:NM_175630:exon2:c.G30A:p.G10G	.	.	.	.	.	.	.	.	.	.	.	.	.	.	.	.	.	.	303.493	snp	FAO=89	FDP=215	FR=.	FRO=126	FSAF=51	FSAR=38	FSRF=61	FSRR=65	FWDB=0.0139548	FXX=0	LEN=1	MLLD=192.022	OALT=T	OID=.	OMAPALT=T	OPOS=25536824
chr2	26702305	26702305	G	A	0.392157	20	51	3	intronic	OTOF	.	.	.	.	.	.	.	.	0	.	.	.	.	.	.	.	.	.	.	.	.	72.6611	snp	FAO=20	FDP=51	FR=.	FRO=31	FSAF=14	FSAR=6	FSRF=18	FSRR=13	FWDB=-0.0339264	FXX=0	LEN=1	MLLD=56.4137	OALT=A	OID=.	OMAPALT=A	OPOS=26702305
chr2	26725324	26725324	G	T	0.398496	53	133	3	intronic	OTOF	.	.	.	.	.	.	.	.	.	.	.	.	.	.	.	.	.	.	.	.	.	177.116	snp	FAO=53	FDP=133	FR=.	FRO=80	FSAF=22	FSAR=31	FSRF=46	FSRR=34	FWDB=-0.0312014	FXX=0	LEN=1	MLLD=261.547	OALT=T	OID=.	OMAPALT=T	OPOS=26725324
chr2	27015702	27015702	G	T	0.266667	24	90	2	splicing	CENPA	NM_001809:exon3:c.288+1G>T	.	.	.	.	.	.	.	.	.	.	.	.	.	.	.	.	1	D	.	.	49.9581	snp	FAO=24	FDP=90	FR=.	FRO=66	FSAF=8	FSAR=16	FSRF=19	FSRR=47	FWDB=-0.0287405	FXX=0	LEN=1	MLLD=67.0018	OALT=T	OID=.	OMAPALT=T	OPOS=27015702
chr2	27322786	27322786	G	A	#VALUE!	2;2	15	6;6	UTR3	KHK	NM_006488:c.*168G>A,NM_000221:c.*168G>A	.	.	.	.	.	.	.	.	.	.	.	.	.	.	.	.	.	.	.	.	23.4032	snp;snp	FAO=2,4	FDP=15	FR=.,.	FRO=9	FSAF=0,2	FSAR=2,2	FSRF=5	FSRR=4	FWDB=0.00811337,-0.0181265	FXX=0	LEN=1,1	MLLD=92.9312,130.137	OALT=A,A	OID=.,.	OMAPALT=AGGGG,GGGGA	OPOS=27322782,27322786
chr2	27360272	27360272	G	T	0.309677	48	155	2	exonic	PRR30	.	nonsynonymous SNV	PRR30:NM_178553:exon3:c.C926A:p.A309D	.	.	.	.	.	.	.	.	0	D	0.985	D	0.002	N	0.759	N	1.05	T	113.873	snp	FAO=48	FDP=155	FR=.	FRO=107	FSAF=29	FSAR=19	FSRF=54	FSRR=53	FWDB=-4.05613e-05	FXX=0	LEN=1	MLLD=246.849	OALT=T	OID=.	OMAPALT=T	OPOS=27360272
chr2	27481036	27481036	G	T	0.292683	24	82	2	exonic	SLC30A3	.	nonsynonymous SNV	SLC30A3:NM_003459:exon3:c.C417A:p.H139Q	.	.	.	.	.	.	.	.	0.18	T	0.877	P	0	D	1	D	0.09	T	57.6923	snp	FAO=24	FDP=82	FR=.	FRO=58	FSAF=10	FSAR=14	FSRF=23	FSRR=35	FWDB=-0.0302318	FXX=0	LEN=1	MLLD=64.9255	OALT=T	OID=.	OMAPALT=T	OPOS=27481036
chr2	28719015	28719015	C	A	0.206667	31	150	1	exonic	PLB1	.	nonsynonymous SNV	PLB1:NM_001170585:exon1:c.C34A:p.L12M,PLB1:NM_153021:exon1:c.C34A:p.L12M	.	.	.	.	.	.	.	.	0.25	T	1	D	0.107	N	1	D	2.37	T	37.9435	snp	FAO=31	FDP=150	FR=.	FRO=119	FSAF=16	FSAR=15	FSRF=63	FSRR=56	FWDB=0.00627101	FXX=0	LEN=1	MLLD=209.043	OALT=A	OID=.	OMAPALT=A	OPOS=28719015
chr2	28816578	28816578	G	T	0.726708	117	161	1	exonic	PLB1	.	nonsynonymous SNV	PLB1:NM_001170585:exon32:c.G2245T:p.D749Y,PLB1:NM_153021:exon33:c.G2278T:p.D760Y	.	.	.	.	.	.	.	.	0.29	T	1	D	0.143	N	0.989	N	2.34	T	771.123	snp	FAO=118	FDP=160	FR=.	FRO=42	FSAF=60	FSAR=58	FSRF=20	FSRR=22	FWDB=0.0149747	FXX=0.00621079	LEN=1	MLLD=225.439	OALT=T	OID=.	OMAPALT=T	OPOS=28816578
chr2	29135468	29135468	C	A	#VALUE!	13;30	43	1;1	exonic	WDR43	.	synonymous SNV	WDR43:NM_015131:exon4:c.C498A:p.G166G	.	.	.	.	.	.	.	.	.	.	.	.	.	.	.	.	.	.	389.796	snp;snp	FAO=13,30	FDP=43	FR=.,.	FRO=0	FSAF=12,17	FSAR=1,13	FSRF=0	FSRR=0	FWDB=0.000585379,-0.0121501	FXX=0	LEN=1,1	MLLD=177.254,244.202	OALT=A,G	OID=.,.	OMAPALT=A,G	OPOS=29135468,29135468
chr2	29259515	29259515	C	T	0.631148	77	122	4	exonic	FAM179A	.	nonsynonymous SNV	FAM179A:NM_199280:exon18:c.C2527T:p.P843S	.	.	.	.	.	.	.	.	0.06	T	1	D	0	D	1	D	-0.62	T	427.644	snp	FAO=77	FDP=122	FR=.	FRO=45	FSAF=37	FSAR=40	FSRF=20	FSRR=25	FWDB=0.0172448	FXX=0	LEN=1	MLLD=265.584	OALT=T	OID=.	OMAPALT=T	OPOS=29259515
chr2	30961239	30961239	G	C	0.222222	34	153	4	intronic	CAPN13	.	.	.	.	.	.	.	.	.	.	.	.	.	.	.	.	.	.	.	.	.	47.4804	snp	FAO=34	FDP=153	FR=.	FRO=119	FSAF=21	FSAR=13	FSRF=64	FSRR=55	FWDB=-0.0528495	FXX=0	LEN=1	MLLD=56.0132	OALT=C	OID=.	OMAPALT=C	OPOS=30961239
chr2	31361027	31361027	G	A	0.244898	12	49	2	UTR5	GALNT14	NM_024572:c.-75C>T,NM_001253826:c.-75C>T	.	.	.	.	.	.	.	.	.	.	.	.	.	.	.	.	.	.	.	.	26.127	snp	FAO=12	FDP=49	FR=.	FRO=37	FSAF=4	FSAR=8	FSRF=17	FSRR=20	FWDB=0.0359244	FXX=0	LEN=1	MLLD=67.0802	OALT=A	OID=.	OMAPALT=A	OPOS=31361027
chr2	31596746	31596746	A	G	0.225225	25	111	1	exonic	XDH	.	nonsynonymous SNV	XDH:NM_000379:exon16:c.T1679C:p.L560P	.	.	.	.	.	.	.	.	0.15	T	0.95	P	0	D	1	D	2.72	T	38.4487	snp	FAO=25	FDP=111	FR=.	FRO=86	FSAF=10	FSAR=15	FSRF=47	FSRR=39	FWDB=-0.00141012	FXX=0	LEN=1	MLLD=343.172	OALT=G	OID=.	OMAPALT=G	OPOS=31596746
chr2	31605915	31605915	-	A	0.411765	28	68	1	exonic	XDH	.	frameshift insertion	XDH:NM_000379:exon11:c.989dupT:p.V330fs	.	.	.	.	.	.	.	.	.	.	.	.	.	.	.	.	.	.	30.2169	ins	FAO=29	FDP=68	FR=.	FRO=39	FSAF=12	FSAR=17	FSRF=18	FSRR=21	FWDB=0.00800252	FXX=0	LEN=1	MLLD=33.3279	OALT=A	OID=.	OMAPALT=GA	OPOS=31605916
chr2	32673896	32673896	C	T	0.320755	34	106	2	exonic	BIRC6	.	synonymous SNV	BIRC6:NM_016252:exon22:c.C4518T:p.V1506V	.	.	.	.	.	.	.	.	.	.	.	.	.	.	.	.	.	.	88.1386	snp	FAO=34	FDP=106	FR=.	FRO=72	FSAF=14	FSAR=20	FSRF=41	FSRR=31	FWDB=-0.00242775	FXX=0	LEN=1	MLLD=70.5817	OALT=T	OID=.	OMAPALT=T	OPOS=32673896
chr2	32674019	32674019	G	T	0.186275	19	102	2	intronic	BIRC6	.	.	.	.	.	.	.	.	.	.	.	.	.	.	.	.	.	.	.	.	.	21.4939	snp	FAO=19	FDP=102	FR=.	FRO=83	FSAF=11	FSAR=8	FSRF=38	FSRR=45	FWDB=-0.00588628	FXX=0	LEN=1	MLLD=79.9359	OALT=T	OID=.	OMAPALT=T	OPOS=32674019
chr2	32696082	32696082	G	T	0.440217	81	184	2	exonic	BIRC6	.	nonsynonymous SNV	BIRC6:NM_016252:exon32:c.G6482T:p.G2161V	.	.	.	.	.	.	.	.	.	.	1	D	0	D	1	D	-0.88	T	299.393	snp	FAO=81	FDP=184	FR=.	FRO=103	FSAF=44	FSAR=37	FSRF=57	FSRR=46	FWDB=-0.0199545	FXX=0	LEN=1	MLLD=303.101	OALT=T	OID=.	OMAPALT=T	OPOS=32696082
chr2	32729933	32729933	G	T	0.269231	28	104	2	intronic	BIRC6	.	.	.	.	.	.	.	.	.	.	.	.	.	.	.	.	.	.	.	.	.	57.4064	snp	FAO=28	FDP=104	FR=.	FRO=76	FSAF=12	FSAR=16	FSRF=42	FSRR=34	FWDB=0.0143987	FXX=0	LEN=1	MLLD=272.983	OALT=T	OID=.	OMAPALT=T	OPOS=32729933
chr2	33413748	33413748	A	C	0.339623	18	53	1	exonic	LTBP1	.	nonsynonymous SNV	LTBP1:NM_000627:exon3:c.A553C:p.T185P,LTBP1:NM_001166264:exon3:c.A553C:p.T185P,LTBP1:NM_001166265:exon3:c.A553C:p.T185P,LTBP1:NM_001166266:exon3:c.A553C:p.T185P,LTBP1:NM_206943:exon7:c.A1531C:p.T511P	.	.	.	.	.	.	.	.	0.32	T	0.24	B	.	.	1	N	-1.32	T	55.5361	snp	FAO=18	FDP=53	FR=.	FRO=35	FSAF=8	FSAR=10	FSRF=16	FSRR=19	FWDB=-0.0531888	FXX=0	LEN=1	MLLD=90.5009	OALT=C	OID=.	OMAPALT=C	OPOS=33413748
chr2	33526692	33526692	G	T	0.273256	47	172	3	exonic	LTBP1	.	synonymous SNV	LTBP1:NM_000627:exon18:c.G2484T:p.G828G,LTBP1:NM_001166264:exon18:c.G2484T:p.G828G,LTBP1:NM_001166265:exon18:c.G2325T:p.G775G,LTBP1:NM_001166266:exon18:c.G2325T:p.G775G,LTBP1:NM_206943:exon22:c.G3462T:p.G1154G	.	.	.	.	.	.	.	.	0.19	T	.	.	.	.	0.988	N	.	.	91.6464	snp	FAO=47	FDP=172	FR=.	FRO=125	FSAF=29	FSAR=18	FSRF=68	FSRR=57	FWDB=-0.0511104	FXX=0	LEN=1	MLLD=149.408	OALT=T	OID=.	OMAPALT=T	OPOS=33526692
chr2	33752295	33752295	C	A	0.717742	89	124	4	exonic	RASGRP3	.	nonsynonymous SNV	RASGRP3:NM_015376:exon9:c.C899A:p.P300H,RASGRP3:NM_001139488:exon10:c.C899A:p.P300H,RASGRP3:NM_170672:exon11:c.C899A:p.P300H	.	.	.	.	.	.	.	.	0	D	1	D	0	D	1	D	-1.71	D	563.55	snp	FAO=89	FDP=124	FR=.	FRO=35	FSAF=60	FSAR=29	FSRF=22	FSRR=13	FWDB=0.00754792	FXX=0	LEN=1	MLLD=207.862	OALT=A	OID=.	OMAPALT=A	OPOS=33752295
chr2	36669805	36669805	A	G	0.349315	51	146	1	exonic	CRIM1	.	nonsynonymous SNV	CRIM1:NM_016441:exon4:c.A796G:p.T266A	.	.	.	.	.	.	.	.	0.75	T	0	B	0.006	N	1	N	3.73	T	143.236	snp	FAO=51	FDP=146	FR=.	FRO=95	FSAF=36	FSAR=15	FSRF=59	FSRR=36	FWDB=0.00504906	FXX=0	LEN=1	MLLD=130.449	OALT=G	OID=.	OMAPALT=G	OPOS=36669805
chr2	37299351	37299351	A	C	0.25	7	28	3	exonic	HEATR5B	.	nonsynonymous SNV	HEATR5B:NM_019024:exon6:c.T671G:p.F224C	.	.	.	.	.	.	.	.	0.06	T	0.983	D	0	D	1	D	-0.16	T	19.1089	snp	FAO=7	FDP=28	FR=.	FRO=21	FSAF=4	FSAR=3	FSRF=10	FSRR=11	FWDB=0.0257525	FXX=0	LEN=1	MLLD=340.491	OALT=C	OID=.	OMAPALT=C	OPOS=37299351
chr2	39893287	39893287	G	A	0.333333	3	9	1	exonic	TMEM178A	.	nonsynonymous SNV	TMEM178A:NM_152390:exon1:c.G173A:p.R58H	.	.	.	.	.	.	.	.	.	.	0.999	D	0	D	0.999	D	0.89	T	15.3585	snp	FAO=3	FDP=9	FR=.	FRO=6	FSAF=0	FSAR=3	FSRF=2	FSRR=4	FWDB=0.00384918	FXX=0	LEN=1	MLLD=68.8153	OALT=A	OID=.	OMAPALT=A	OPOS=39893287
chr2	42165742	42165742	T	A	0.311966	73	234	2	UTR3	C2orf91	NM_001242815:c.*1A>T	.	.	.	.	.	.	.	.	.	.	.	.	.	.	.	.	.	.	.	.	168.625	snp	FAO=73	FDP=234	FR=.	FRO=161	FSAF=36	FSAR=37	FSRF=83	FSRR=78	FWDB=-0.0243261	FXX=0	LEN=1	MLLD=63.5737	OALT=A	OID=.	OMAPALT=A	OPOS=42165742
chr2	43452785	43452785	A	G	0.238095	5	21	1	exonic	ZFP36L2	.	nonsynonymous SNV	ZFP36L2:NM_006887:exon2:c.T158C:p.L53P	.	.	.	.	.	.	.	.	0.09	T	0.595	P	0	D	1	D	0.74	T	15.1039	snp	FAO=5	FDP=21	FR=.	FRO=16	FSAF=5	FSAR=0	FSRF=10	FSRR=6	FWDB=-0.00456326	FXX=0	LEN=1	MLLD=263.229	OALT=G	OID=.	OMAPALT=G	OPOS=43452785
chr2	43453483	43453483	G	T	0.37931	11	29	2	UTR5	ZFP36L2	NM_006887:c.-29C>A	.	.	.	.	.	.	.	.	.	.	.	.	.	.	.	.	.	.	.	.	43.9273	snp	FAO=11	FDP=28	FR=.	FRO=17	FSAF=8	FSAR=3	FSRF=9	FSRR=8	FWDB=-0.0875008	FXX=0.0344709	LEN=1	MLLD=71.0989	OALT=T	OID=.	OMAPALT=T	OPOS=43453483
chr2	43871854	43871854	G	A	0.310345	9	29	2	exonic	PLEKHH2	.	synonymous SNV	PLEKHH2:NM_172069:exon2:c.G42A:p.K14K	.	.	.	.	.	.	.	.	.	.	.	.	.	.	.	.	.	.	29.1244	snp	FAO=9	FDP=29	FR=.	FRO=20	FSAF=7	FSAR=2	FSRF=10	FSRR=10	FWDB=0.0146375	FXX=0	LEN=1	MLLD=56.8319	OALT=A	OID=.	OMAPALT=A	OPOS=43871854
chr2	44101649	44101649	-	CC	#VALUE!	16;12	64	6;6	intronic	ABCG8	.	.	.	rs10667526	.	.	.	.	0.63	.	.	.	.	.	.	.	.	.	.	.	.	45.1152	ins;ins	FAO=27,4	FDP=62	FR=.,.	FRO=31	FSAF=15,2	FSAR=12,2	FSRF=16	FSRR=15	FWDB=-0.0668469,-0.0449174	FXX=0.0312451	LEN=2,3	MLLD=21.6656,26.2944	OALT=CC,CCC	OID=.,.	OMAPALT=GCC,GCCC	OPOS=44101650,44101650
chr2	44145506	44145506	T	A	0.23301	24	103	1	exonic	LRPPRC	.	synonymous SNV	LRPPRC:NM_133259:exon28:c.A2928T:p.A976A	.	.	.	.	.	.	.	.	.	.	.	.	.	.	.	.	.	.	39.6872	snp	FAO=24	FDP=103	FR=.	FRO=79	FSAF=10	FSAR=14	FSRF=35	FSRR=44	FWDB=-0.0165099	FXX=0	LEN=1	MLLD=212.731	OALT=A	OID=.	OMAPALT=A	OPOS=44145506
chr2	44566375	44566376	TC	AA	0.448276	26	58	2	exonic	PREPL	.	nonframeshift substitution	PREPL:NM_001042385:exon6:c.879_880TT,PREPL:NM_001042386:exon6:c.879_880TT,PREPL:NM_001171613:exon6:c.612_613TT,PREPL:NM_001171617:exon6:c.612_613TT,PREPL:NM_006036:exon6:c.879_880TT,PREPL:NM_001171603:exon7:c.879_880TT,PREPL:NM_001171606:exon7:c.879_880TT	.	.	.	.	.	.	.	.	.	.	.	.	.	.	.	.	.	.	105.489	mnp	FAO=26	FDP=58	FR=.	FRO=32	FSAF=17	FSAR=9	FSRF=16	FSRR=16	FWDB=0.0214049	FXX=0	LEN=2	MLLD=122.965	OALT=AA	OID=.	OMAPALT=AA	OPOS=44566375
chr2	51255013	51255013	C	T	0.389286	109	280	2	exonic	NRXN1	.	synonymous SNV	NRXN1:NM_001135659:exon2:c.G399A:p.V133V,NRXN1:NM_004801:exon2:c.G399A:p.V133V	.	.	.	.	.	.	.	.	.	.	.	.	.	.	.	.	.	.	341.626	snp	FAO=109	FDP=280	FR=.	FRO=171	FSAF=59	FSAR=50	FSRF=104	FSRR=67	FWDB=0.000787812	FXX=0	LEN=1	MLLD=304.43	OALT=T	OID=.	OMAPALT=T	OPOS=51255013
chr2	54856652	54856652	C	T	0.254902	26	102	2	exonic	SPTBN1	.	nonsynonymous SNV	SPTBN1:NM_178313:exon13:c.C2342T:p.A781V,SPTBN1:NM_003128:exon14:c.C2381T:p.A794V	.	.	.	.	.	.	.	.	0.13	T	0.009	B	0.004	N	0.676	D	0.58	T	49.4635	snp	FAO=26	FDP=102	FR=.	FRO=76	FSAF=11	FSAR=15	FSRF=41	FSRR=35	FWDB=0.0159583	FXX=0	LEN=1	MLLD=62.2774	OALT=T	OID=.	OMAPALT=T	OPOS=54856652
chr2	55040482	55040482	T	A	0.236364	39	165	1	exonic	EML6	.	nonsynonymous SNV	EML6:NM_001039753:exon2:c.T311A:p.V104D	.	.	.	.	.	.	.	.	0.2	T	0.146	B	0.036	U	1	D	3.47	T	59.9228	snp	FAO=39	FDP=165	FR=.	FRO=126	FSAF=17	FSAR=22	FSRF=56	FSRR=70	FWDB=0.0263689	FXX=0	LEN=1	MLLD=132.171	OALT=A	OID=.	OMAPALT=A	OPOS=55040482
chr2	55528337	55528337	C	A	0.340426	16	47	1	intronic	CCDC88A	.	.	.	.	.	.	.	.	.	.	.	.	.	.	.	.	.	.	.	.	.	50.2047	snp	FAO=16	FDP=47	FR=.	FRO=31	FSAF=7	FSAR=9	FSRF=12	FSRR=19	FWDB=-0.0268954	FXX=0	LEN=1	MLLD=111.66	OALT=A	OID=.	OMAPALT=A	OPOS=55528337
chr2	60780372	60780372	A	G	0.3125	5	16	2	exonic	BCL11A	.	synonymous SNV	BCL11A:NM_018014:exon1:c.T34C:p.L12L,BCL11A:NM_022893:exon1:c.T34C:p.L12L,BCL11A:NM_138559:exon1:c.T34C:p.L12L	.	.	.	.	.	.	.	.	.	.	.	.	.	.	.	.	.	.	19.8379	snp	FAO=5	FDP=16	FR=.	FRO=11	FSAF=5	FSAR=0	FSRF=7	FSRR=4	FWDB=-0.0379151	FXX=0	LEN=1	MLLD=64.806	OALT=G	OID=.	OMAPALT=G	OPOS=60780372
chr2	62449470	62449470	G	A	0.22619	19	84	4	exonic	B3GNT2	.	nonsynonymous SNV	B3GNT2:NM_006577:exon2:c.G115A:p.G39R	.	.	.	.	.	.	.	.	0.45	T	0.003	B	0.091	N	0.998	D	1.74	T	47.1099	snp	FAO=25	FDP=92	FR=.	FRO=67	FSAF=12	FSAR=13	FSRF=34	FSRR=33	FWDB=-0.0144574	FXX=0	LEN=1	MLLD=29.9694	OALT=A	OID=.	OMAPALT=A	OPOS=62449470
chr2	63182783	63182783	G	T	0.278689	34	122	2	exonic	EHBP1	.	nonsynonymous SNV	EHBP1:NM_001142614:exon13:c.G2448T:p.R816S,EHBP1:NM_001142615:exon14:c.G2448T:p.R816S,EHBP1:NM_001142616:exon14:c.G2448T:p.R816S,EHBP1:NM_015252:exon15:c.G2553T:p.R851S	.	.	ID=COSM575559;OCCURENCE=1(lung)	.	.	.	.	.	0.75	T	0	B	0.012	N	0.947	N	-0.66	T	71.5867	snp	FAO=34	FDP=122	FR=.	FRO=88	FSAF=13	FSAR=21	FSRF=46	FSRR=42	FWDB=0.0111514	FXX=0	LEN=1	MLLD=70.9356	OALT=T	OID=.	OMAPALT=T	OPOS=63182783
chr2	65245801	65245801	T	G	0.283951	46	162	1	exonic	SLC1A4	.	nonsynonymous SNV	SLC1A4:NM_001193493:exon6:c.T458G:p.V153G,SLC1A4:NM_003038:exon7:c.T1352G:p.V451G	.	.	.	.	.	.	.	.	0	D	1	D	0	D	1	D	-0.24	T	101.227	snp	FAO=47	FDP=162	FR=.	FRO=115	FSAF=23	FSAR=24	FSRF=55	FSRR=60	FWDB=0.00621141	FXX=0	LEN=1	MLLD=344.394	OALT=G	OID=.	OMAPALT=G	OPOS=65245801
chr2	71192153	71192153	C	T	0.247312	46	186	4	exonic	ATP6V1B1	.	nonsynonymous SNV	ATP6V1B1:NM_001692:exon14:c.C1444T:p.P482S	.	.	.	.	.	.	.	.	0	D	1	D	0	D	1	D	-1.29	T	75.0515	snp	FAO=46	FDP=186	FR=.	FRO=140	FSAF=27	FSAR=19	FSRF=81	FSRR=59	FWDB=-0.00145542	FXX=0	LEN=1	MLLD=311.655	OALT=T	OID=.	OMAPALT=T	OPOS=71192153
chr2	71297929	71297929	G	A	0.218182	48	220	2	exonic	NAGK	.	nonsynonymous SNV	NAGK:NM_017567:exon3:c.G311A:p.R104Q	.	.	.	.	.	0.0003	.	.	0.56	T	0.001	B	0.138	N	1	N	1.45	T	60.4492	snp	FAO=48	FDP=220	FR=.	FRO=172	FSAF=17	FSAR=31	FSRF=72	FSRR=100	FWDB=0.0677159	FXX=0	LEN=1	MLLD=251.167	OALT=A	OID=.	OMAPALT=A	OPOS=71297929
chr2	71707974	71707974	G	A	0.242991	26	107	3	intronic	DYSF	.	.	.	.	.	.	.	.	.	.	.	.	.	.	.	.	.	.	.	.	.	45.4026	snp	FAO=26	FDP=107	FR=.	FRO=81	FSAF=19	FSAR=7	FSRF=59	FSRR=22	FWDB=-0.0102989	FXX=0	LEN=1	MLLD=303.308	OALT=A	OID=.	OMAPALT=A	OPOS=71707974
chr2	71743342	71743342	G	A	0.25	40	160	4	exonic	DYSF	.	synonymous SNV	DYSF:NM_001130455:exon8:c.G828A:p.G276G,DYSF:NM_001130976:exon8:c.G825A:p.G275G,DYSF:NM_001130977:exon8:c.G825A:p.G275G,DYSF:NM_001130978:exon8:c.G825A:p.G275G,DYSF:NM_001130983:exon8:c.G828A:p.G276G,DYSF:NM_001130984:exon8:c.G828A:p.G276G,DYSF:NM_001130986:exon8:c.G828A:p.G276G,DYSF:NM_003494:exon8:c.G825A:p.G275G,DYSF:NM_001130979:exon9:c.G918A:p.G306G,DYSF:NM_001130980:exon9:c.G918A:p.G306G,DY…	.	.	.	.	.	.	.	.	.	.	.	.	.	.	.	.	.	.	68.8631	snp	FAO=40	FDP=159	FR=.	FRO=119	FSAF=16	FSAR=24	FSRF=31	FSRR=88	FWDB=0.018124	FXX=0.00624961	LEN=1	MLLD=261.381	OALT=A	OID=.	OMAPALT=A	OPOS=71743342
chr2	71753424	71753424	G	C	0.381295	53	139	1	exonic	DYSF	.	synonymous SNV	DYSF:NM_001130455:exon12:c.G1131C:p.L377L,DYSF:NM_001130976:exon12:c.G1128C:p.L376L,DYSF:NM_001130977:exon12:c.G1128C:p.L376L,DYSF:NM_001130978:exon12:c.G1128C:p.L376L,DYSF:NM_001130983:exon12:c.G1131C:p.L377L,DYSF:NM_001130984:exon12:c.G1131C:p.L377L,DYSF:NM_001130986:exon12:c.G1131C:p.L377L,DYSF:NM_003494:exon12:c.G1128C:p.L376L,DYSF:NM_001130979:exon13:c.G1221C:p.L407L,DYSF:NM_001130980:exon13…	.	.	.	.	.	.	.	.	.	.	.	.	.	.	.	.	.	.	167.621	snp	FAO=53	FDP=139	FR=.	FRO=86	FSAF=28	FSAR=25	FSRF=45	FSRR=41	FWDB=0.00444397	FXX=0	LEN=1	MLLD=201.174	OALT=C	OID=.	OMAPALT=C	OPOS=71753424
chr2	71906275	71906275	C	A	0.304878	25	82	3	exonic	DYSF	.	nonsynonymous SNV	DYSF:NM_001130976:exon51:c.C5814A:p.H1938Q,DYSF:NM_001130986:exon51:c.C5817A:p.H1939Q,DYSF:NM_001130455:exon52:c.C5859A:p.H1953Q,DYSF:NM_001130977:exon52:c.C5877A:p.H1959Q,DYSF:NM_001130980:exon52:c.C5907A:p.H1969Q,DYSF:NM_001130984:exon52:c.C5880A:p.H1960Q,DYSF:NM_001130985:exon52:c.C5910A:p.H1970Q,DYSF:NM_003494:exon52:c.C5856A:p.H1952Q,DYSF:NM_001130978:exon53:c.C5919A:p.H1973Q,DYSF:NM_0011309…	.	.	.	.	.	.	.	.	0.46	T	0.941	P	0.007	N	0.799	N	-1.57	D	63.3311	snp	FAO=25	FDP=82	FR=.	FRO=57	FSAF=19	FSAR=6	FSRF=23	FSRR=34	FWDB=-0.00197585	FXX=0	LEN=1	MLLD=66.8329	OALT=A	OID=.	OMAPALT=A	OPOS=71906275
chr2	73172010	73172010	C	A	0.384259	83	216	1	UTR3	SFXN5	NM_144579:c.*141G>T	.	.	.	.	.	.	.	.	.	.	.	.	.	.	.	.	.	.	.	.	257.649	snp	FAO=83	FDP=216	FR=.	FRO=133	FSAF=43	FSAR=40	FSRF=100	FSRR=33	FWDB=0.0107466	FXX=0	LEN=1	MLLD=92.2007	OALT=A	OID=.	OMAPALT=A	OPOS=73172010
chr2	73717224	73717224	C	A	0.415584	32	77	2	exonic	ALMS1	.	nonsynonymous SNV	ALMS1:NM_015120:exon10:c.C8135A:p.T2712N	.	.	.	.	.	.	.	.	0	D	1	D	0	D	1	D	2.68	T	116.578	snp	FAO=32	FDP=77	FR=.	FRO=45	FSAF=14	FSAR=18	FSRF=24	FSRR=21	FWDB=-0.00743201	FXX=0	LEN=1	MLLD=59.0935	OALT=A	OID=.	OMAPALT=A	OPOS=73717224
chr2	74328109	74328109	A	C	0.3	48	160	2	exonic	TET3	.	nonsynonymous SNV	TET3:NM_001287491:exon11:c.A4194C:p.Q1398H	.	.	.	.	.	.	.	.	0.16	T	0.996	D	0.012	N	0.998	D	2.42	T	108.775	snp	FAO=48	FDP=160	FR=.	FRO=112	FSAF=20	FSAR=28	FSRF=61	FSRR=51	FWDB=0.00231242	FXX=0	LEN=1	MLLD=208.417	OALT=C	OID=.	OMAPALT=C	OPOS=74328109
chr2	74709856	74709856	C	G	0.685714	48	70	3	exonic	CCDC142	.	nonsynonymous SNV	CCDC142:NM_032779:exon1:c.G109C:p.G37R	.	.	.	.	.	.	.	.	.	.	0.971	D	0.814	N	1	N	2.04	T	298.72	snp	FAO=48	FDP=70	FR=.	FRO=22	FSAF=26	FSAR=22	FSRF=14	FSRR=8	FWDB=0.00132786	FXX=0	LEN=1	MLLD=288.822	OALT=G	OID=.	OMAPALT=G	OPOS=74709856
chr2	74724974	74724974	C	A	0.197183	14	71	3	UTR3	LBX2	NM_001282430:c.*80G>T,NM_001009812:c.*80G>T	.	.	.	.	.	.	.	.	.	.	.	.	.	.	.	.	.	.	.	.	20.034	snp	FAO=14	FDP=71	FR=.	FRO=57	FSAF=8	FSAR=6	FSRF=16	FSRR=41	FWDB=-0.028933	FXX=0	LEN=1	MLLD=59.0521	OALT=A	OID=.	OMAPALT=A	OPOS=74724974
chr2	74752615	74752615	C	T	0.209091	23	110	2	intronic	DQX1	.	.	.	.	.	.	.	.	.	.	.	.	.	.	.	.	.	.	.	.	.	31.2176	snp	FAO=23	FDP=110	FR=.	FRO=87	FSAF=11	FSAR=12	FSRF=44	FSRR=43	FWDB=0.0349658	FXX=0	LEN=1	MLLD=247.928	OALT=T	OID=.	OMAPALT=T	OPOS=74752615
chr2	74757192	74757199	TGGGGGGC	GGGCGGCG	#VALUE!	16;31	110	3;6	exonic	HTRA2	.	nonframeshift substitution	HTRA2:NM_013247:exon1:c.59_66GGGCGGCG,HTRA2:NM_145074:exon1:c.59_66GGGCGGCG	.	.	.	.	.	.	.	.	.	.	.	.	.	.	.	.	.	.	790.999	mnp;del	FAO=58,66	FDP=124	FR=.,.	FRO=0	FSAF=58,0	FSAR=0,66	FSRF=0	FSRR=0	FWDB=0.111567,0.114846	FXX=0.0387567	LEN=8,1	MLLD=175.37,8.40975	OALT=GGGCGGCG,-	OID=.,.	OMAPALT=GGGCGGCG,TGGGGGC	OPOS=74757192,74757193
chr2	74757193	74757193	G	-	#VALUE!	16;31	110	3;6	exonic	HTRA2	.	frameshift deletion	HTRA2:NM_013247:exon1:c.60delG:p.L20fs,HTRA2:NM_145074:exon1:c.60delG:p.L20fs	.	.	.	.	.	.	.	.	.	.	.	.	.	.	.	.	.	.	790.999	mnp;del	FAO=58,66	FDP=124	FR=.,.	FRO=0	FSAF=58,0	FSAR=0,66	FSRF=0	FSRR=0	FWDB=0.111567,0.114846	FXX=0.0387567	LEN=8,1	MLLD=175.37,8.40975	OALT=GGGCGGCG,-	OID=.,.	OMAPALT=GGGCGGCG,TGGGGGC	OPOS=74757192,74757193
chr2	74783798	74783798	C	A	0.428571	57	133	2	exonic	DOK1	.	nonsynonymous SNV	DOK1:NM_001197260:exon5:c.C586A:p.P196T,DOK1:NM_001381:exon5:c.C1003A:p.P335T	.	.	.	.	.	.	.	.	0.02	D	0.099	B	0.522	N	1	D	0.76	T	208.862	snp	FAO=58	FDP=134	FR=.	FRO=76	FSAF=44	FSAR=14	FSRF=41	FSRR=35	FWDB=0.00312017	FXX=0	LEN=1	MLLD=46.1106	OALT=A	OID=.	OMAPALT=A	OPOS=74783798
chr2	75104380	75104380	G	T	0.362069	42	116	6	exonic	HK2	.	synonymous SNV	HK2:NM_000189:exon8:c.G963T:p.G321G	.	.	.	.	.	.	.	.	.	.	.	.	.	.	.	.	.	.	122.064	snp	FAO=41	FDP=114	FR=.	FRO=73	FSAF=17	FSAR=24	FSRF=27	FSRR=46	FWDB=0.000144379	FXX=0.0172399	LEN=1	MLLD=276.742	OALT=T	OID=.	OMAPALT=T	OPOS=75104380
chr2	75278363	75278363	G	T	0.156118	37	237	4	UTR3	TACR1	NM_015727:c.*11C>A	.	.	.	.	.	.	.	.	.	.	.	.	.	.	.	.	.	.	.	.	20.2123	snp	FAO=37	FDP=237	FR=.	FRO=200	FSAF=19	FSAR=18	FSRF=101	FSRR=99	FWDB=-0.0194566	FXX=0	LEN=1	MLLD=332.804	OALT=T	OID=.	OMAPALT=T	OPOS=75278363
chr2	84936552	84936552	C	T	0.318182	35	110	3	exonic	DNAH6	.	nonsynonymous SNV	DNAH6:NM_001370:exon55:c.C9134T:p.P3045L	.	.	.	.	.	.	.	.	0	D	0.998	D	0.003	N	1	D	-0.69	T	89.8721	snp	FAO=35	FDP=110	FR=.	FRO=75	FSAF=15	FSAR=20	FSRF=48	FSRR=27	FWDB=-0.00932015	FXX=0	LEN=1	MLLD=251.892	OALT=T	OID=.	OMAPALT=T	OPOS=84936552
chr2	85552115	85552115	C	G	0.293103	17	58	1	exonic	TGOLN2	.	nonsynonymous SNV	TGOLN2:NM_001206841:exon3:c.G1231C:p.A411P,TGOLN2:NM_006464:exon3:c.G1231C:p.A411P,TGOLN2:NM_001206844:exon4:c.G1057C:p.A353P	.	.	.	.	.	.	.	.	0.01	D	1	D	.	.	1	D	2.18	T	43.5417	snp	FAO=17	FDP=58	FR=.	FRO=41	FSAF=10	FSAR=7	FSRF=29	FSRR=12	FWDB=-0.014732	FXX=0	LEN=1	MLLD=204.095	OALT=G	OID=.	OMAPALT=G	OPOS=85552115
chr2	85552117	85552117	A	T	0.293103	17	58	2	exonic	TGOLN2	.	nonsynonymous SNV	TGOLN2:NM_001206841:exon3:c.T1229A:p.I410N,TGOLN2:NM_006464:exon3:c.T1229A:p.I410N,TGOLN2:NM_001206844:exon4:c.T1055A:p.I352N	.	.	.	.	.	.	.	.	0	D	1	D	.	.	0.999	D	2.38	T	43.5369	snp	FAO=17	FDP=58	FR=.	FRO=41	FSAF=10	FSAR=7	FSRF=29	FSRR=12	FWDB=-0.0426163	FXX=0	LEN=1	MLLD=58.0428	OALT=T	OID=.	OMAPALT=T	OPOS=85552117
chr2	85554267	85554267	C	T	0.375	3	8	3	exonic	TGOLN2	.	synonymous SNV	TGOLN2:NM_001206841:exon2:c.G588A:p.S196S,TGOLN2:NM_001206844:exon2:c.G588A:p.S196S,TGOLN2:NM_006464:exon2:c.G588A:p.S196S	rs199957458	.	.	.	.	.	.	.	.	.	.	.	.	.	.	.	.	.	15.5502	snp	FAO=3	FDP=8	FR=.	FRO=5	FSAF=0	FSAR=3	FSRF=0	FSRR=5	FWDB=0	FXX=0	LEN=1	MLLD=258.396	OALT=T	OID=.	OMAPALT=T	OPOS=85554267
chr2	85554376	85554376	G	T	0.222222	2	9	3	exonic	TGOLN2	.	nonsynonymous SNV	TGOLN2:NM_001206841:exon2:c.C479A:p.T160N,TGOLN2:NM_001206844:exon2:c.C479A:p.T160N,TGOLN2:NM_006464:exon2:c.C479A:p.T160N	.	.	.	.	.	.	.	.	0.32	T	0.982	D	.	.	1	N	2.55	T	33.2097	snp	FAO=6	FDP=9	FR=.,HEALED,HEALED	FRO=3	FSAF=6	FSAR=0	FSRF=2	FSRR=1	FWDB=-0.115814	FXX=0	LEN=1	MLLD=37.7946	OALT=T	OID=.	OMAPALT=T	OPOS=85554376
chr2	85554379	85554379	T	G	0.333333	3	9	3	exonic	TGOLN2	.	nonsynonymous SNV	TGOLN2:NM_001206841:exon2:c.A476C:p.K159T,TGOLN2:NM_001206844:exon2:c.A476C:p.K159T,TGOLN2:NM_006464:exon2:c.A476C:p.K159T	.	.	.	.	.	.	.	.	0.25	T	0.557	P	.	.	1	N	2.88	T	15.3211	snp	FAO=3	FDP=9	FR=.	FRO=6	FSAF=3	FSAR=0	FSRF=5	FSRR=1	FWDB=-0.0323672	FXX=0	LEN=1	MLLD=44.2854	OALT=G	OID=.	OMAPALT=G	OPOS=85554379
chr2	85892518	85892518	G	T	0.412903	64	155	2	intronic	SFTPB	.	.	.	.	.	.	.	.	.	.	.	.	.	.	.	.	.	.	.	.	.	220.764	snp	FAO=64	FDP=155	FR=.	FRO=91	FSAF=27	FSAR=37	FSRF=32	FSRR=59	FWDB=0.0624793	FXX=0	LEN=1	MLLD=68.5639	OALT=T	OID=.	OMAPALT=T	OPOS=85892518
chr2	86259505	86259505	C	T	0.320423	91	284	3	exonic	POLR1A	.	nonsynonymous SNV	POLR1A:NM_015425:exon29:c.G4162A:p.G1388R	.	.	.	.	.	.	.	.	0.58	T	0	B	0.45	N	0.959	D	3.43	T	216.637	snp	FAO=91	FDP=284	FR=.	FRO=193	FSAF=63	FSAR=28	FSRF=97	FSRR=96	FWDB=-0.030395	FXX=0.00350865	LEN=1	MLLD=287.87	OALT=T	OID=.	OMAPALT=T	OPOS=86259505
chr2	87016433	87016433	C	A	0.315068	69	219	2	intronic	CD8A	.	.	.	.	.	.	.	.	.	.	.	.	.	.	.	.	.	.	.	.	.	163.184	snp	FAO=69	FDP=219	FR=.	FRO=150	FSAF=36	FSAR=33	FSRF=80	FSRR=70	FWDB=0.0160942	FXX=0	LEN=1	MLLD=272.357	OALT=A	OID=.	OMAPALT=A	OPOS=87016433
chr2	88472860	88472860	G	T	0.291045	39	134	2	exonic	THNSL2	.	nonsynonymous SNV	THNSL2:NM_018271:exon1:c.G191T:p.G64V,THNSL2:NM_001244676:exon2:c.G191T:p.G64V	.	.	.	.	.	.	.	.	0.04	D	0.536	P	0.077	N	1	N	2.65	T	86.1291	snp	FAO=39	FDP=134	FR=.	FRO=95	FSAF=22	FSAR=17	FSRF=50	FSRR=45	FWDB=0.0141604	FXX=0	LEN=1	MLLD=60.4794	OALT=T	OID=.	OMAPALT=T	OPOS=88472860
chr2	95846777	95846777	G	A	0.391753	76	194	2	intronic	ZNF2	.	.	.	rs565456792	.	.	.	.	0.001	.	.	.	.	.	.	.	.	.	.	.	.	239.88	snp	FAO=76	FDP=196	FR=.	FRO=120	FSAF=47	FSAR=29	FSRF=62	FSRR=58	FWDB=-0.00274523	FXX=0	LEN=1	MLLD=203.44	OALT=A	OID=.	OMAPALT=A	OPOS=95846777
chr2	96072888	96072888	C	T	0.333333	4	12	2	exonic	FAHD2A	.	nonsynonymous SNV	FAHD2A:NM_016044:exon3:c.C445T:p.L149F	.	.	.	.	.	0.0001	.	.	0.15	T	0.292	B	0.012	N	0.896	D	-4.18	D	18.6235	snp	FAO=4	FDP=12	FR=.	FRO=8	FSAF=4	FSAR=0	FSRF=7	FSRR=1	FWDB=0.0537748	FXX=0	LEN=1	MLLD=53.2912	OALT=T	OID=.	OMAPALT=T	OPOS=96072888
chr2	96803397	96803397	G	T	0.308725	46	149	2	exonic	ASTL	.	nonsynonymous SNV	ASTL:NM_001002036:exon2:c.C98A:p.A33D	.	.	.	.	.	.	.	.	0.02	D	0.002	B	0.749	N	1	N	-0.25	T	109.274	snp	FAO=46	FDP=149	FR=.	FRO=103	FSAF=20	FSAR=26	FSRF=36	FSRR=67	FWDB=0.0154467	FXX=0	LEN=1	MLLD=68.058	OALT=T	OID=.	OMAPALT=T	OPOS=96803397
chr2	96993962	96993962	G	C	0.329317	82	249	2	exonic	ITPRIPL1	.	nonsynonymous SNV	ITPRIPL1:NM_178495:exon1:c.G1617C:p.Q539H,ITPRIPL1:NM_001163523:exon2:c.G1569C:p.Q523H,ITPRIPL1:NM_001163524:exon2:c.G1569C:p.Q523H,ITPRIPL1:NM_001008949:exon3:c.G1593C:p.Q531H	.	.	.	.	.	.	.	.	0.04	D	0.996	D	0.01	N	0.666	D	3.1	T	204.116	snp	FAO=82	FDP=250	FR=.	FRO=168	FSAF=41	FSAR=41	FSRF=89	FSRR=79	FWDB=0.00583696	FXX=0	LEN=1	MLLD=205.063	OALT=C	OID=.	OMAPALT=C	OPOS=96993962
chr2	97361736	97361736	C	T	0.247423	24	97	2	intronic	FER1L5	.	.	.	.	.	.	.	.	.	.	.	.	.	.	.	.	.	.	.	.	.	43.5214	snp	FAO=24	FDP=97	FR=.	FRO=73	FSAF=13	FSAR=11	FSRF=46	FSRR=27	FWDB=-0.00685718	FXX=0	LEN=1	MLLD=51.729	OALT=T	OID=.	OMAPALT=T	OPOS=97361736
chr2	97527130	97527130	G	A	0.3125	25	80	2	exonic	SEMA4C	.	nonsynonymous SNV	SEMA4C:NM_017789:exon15:c.C1735T:p.L579F	.	.	.	.	.	.	.	.	0.71	T	1	D	0.016	N	1	D	3.44	T	80.0476	snp	FAO=28	FDP=83	FR=.	FRO=55	FSAF=13	FSAR=15	FSRF=32	FSRR=23	FWDB=-0.0495995	FXX=0	LEN=1	MLLD=73.4459	OALT=A	OID=.	OMAPALT=A	OPOS=97527130
chr2	97568441	97568441	C	A	0.449541	49	109	2	exonic	FAM178B	.	synonymous SNV	FAM178B:NM_001122646:exon13:c.G1566T:p.R522R	.	.	.	.	.	0.0005	.	.	.	.	.	.	.	.	.	.	.	.	170.051	snp	FAO=48	FDP=116	FR=.	FRO=68	FSAF=26	FSAR=22	FSRF=20	FSRR=48	FWDB=-0.102213	FXX=0.025208	LEN=1	MLLD=52.2033	OALT=A	OID=.	OMAPALT=A	OPOS=97568441
chr2	97869781	97869781	T	A	0.172043	32	186	2	intronic	ANKRD36	.	.	.	.	.	.	.	.	.	.	.	.	.	.	.	.	.	.	.	.	.	24.7232	snp	FAO=32	FDP=186	FR=.	FRO=154	FSAF=15	FSAR=17	FSRF=105	FSRR=49	FWDB=0.0369937	FXX=0	LEN=1	MLLD=63.7303	OALT=A	OID=.	OMAPALT=A	OPOS=97869781
chr2	97877463	97877463	C	A	0.154472	19	123	1	exonic	ANKRD36	.	nonsynonymous SNV	ANKRD36:NM_001164315:exon58:c.C3454A:p.Q1152K	.	.	.	.	.	.	.	.	0.15	T	0.204	B	.	.	1	N	-1.12	T	17.6361	snp	FAO=21	FDP=125	FR=.	FRO=104	FSAF=7	FSAR=14	FSRF=36	FSRR=68	FWDB=-0.0111195	FXX=0	LEN=1	MLLD=307.334	OALT=A	OID=.	OMAPALT=A	OPOS=97877463
chr2	98804593	98804593	G	T	0.287356	50	174	2	splicing	VWA3B	NM_144992:exon10:c.1466+1G>T	.	.	.	.	.	.	.	.	.	.	.	.	.	.	.	.	1	D	.	.	105.062	snp	FAO=50	FDP=174	FR=.	FRO=124	FSAF=21	FSAR=29	FSRF=48	FSRR=76	FWDB=-0.0205337	FXX=0	LEN=1	MLLD=60.5054	OALT=T	OID=.	OMAPALT=T	OPOS=98804593
chr2	100167972	100167972	G	T	0.344086	32	93	2	exonic	AFF3	.	synonymous SNV	AFF3:NM_001025108:exon24:c.C3720A:p.G1240G,AFF3:NM_002285:exon24:c.C3645A:p.G1215G	.	.	.	.	.	.	.	.	.	.	.	.	.	.	.	.	.	.	92.392	snp	FAO=32	FDP=93	FR=.	FRO=61	FSAF=11	FSAR=21	FSRF=28	FSRR=33	FWDB=-0.0098797	FXX=0	LEN=1	MLLD=329.89	OALT=T	OID=.	OMAPALT=T	OPOS=100167972
chr2	100176898	100176898	C	A	0.261905	22	84	2	exonic	AFF3	.	nonsynonymous SNV	AFF3:NM_001025108:exon20:c.G3195T:p.R1065S,AFF3:NM_002285:exon20:c.G3120T:p.R1040S	.	.	.	.	.	.	.	.	0	D	0.996	D	0	D	1	D	-0.42	T	45.1746	snp	FAO=22	FDP=84	FR=.	FRO=62	FSAF=2	FSAR=20	FSRF=15	FSRR=47	FWDB=-0.100521	FXX=0	LEN=1	MLLD=57.7639	OALT=A	OID=.	OMAPALT=A	OPOS=100176898
chr2	100217834	100217834	G	T	0.214286	9	42	2	intronic	AFF3	.	.	.	.	.	.	.	.	.	.	.	.	.	.	.	.	.	.	.	.	.	17.9068	snp	FAO=9	FDP=42	FR=.	FRO=33	FSAF=5	FSAR=4	FSRF=13	FSRR=20	FWDB=0.0349373	FXX=0	LEN=1	MLLD=228.894	OALT=T	OID=.	OMAPALT=T	OPOS=100217834
chr2	101086894	101086894	G	A	0.48	12	25	2	upstream	NMS	.	.	.	rs13385681	.	.	0.2096	.	0.35	.	.	.	.	.	.	.	.	.	.	.	.	56.2066	snp	FAO=12	FDP=25	FR=.	FRO=13	FSAF=6	FSAR=6	FSRF=7	FSRR=6	FWDB=-0.025265	FXX=0	LEN=1	MLLD=122.034	OALT=A	OID=.	OMAPALT=A	OPOS=101086894
chr2	101086966	101086966	C	T	0.4375	14	32	4	exonic	NMS	.	nonsynonymous SNV	NMS:NM_001011717:exon1:c.C16T:p.P6S	rs13411940	.	.	0.2205	.	0.35	.	.	0.06	T	0.363	B	0.006	N	1	P	0.73	T	57.7085	snp	FAO=14	FDP=33	FR=.	FRO=19	FSAF=6	FSAR=8	FSRF=9	FSRR=10	FWDB=-0.0136501	FXX=0	LEN=1	MLLD=52.708	OALT=T	OID=.	OMAPALT=T	OPOS=101086966
chr2	101869587	101869590	CGGG	-	#VALUE!	8;17	34	3;6	exonic	CNOT11	.	frameshift deletion	CNOT11:NM_017546:exon1:c.161_164del:p.P54fs	.	.	.	.	.	.	.	.	.	.	.	.	.	.	.	.	.	.	202.722	del;snp	FAO=8,20	FDP=33	FR=.,.	FRO=5	FSAF=0,1	FSAR=8,19	FSRF=5	FSRR=0	FWDB=-0.0381477,-0.0328414	FXX=0.0294031	LEN=4,1	MLLD=25.3329,243.151	OALT=-,T	OID=.,.	OMAPALT=C,CCTGG	OPOS=101869587,101869588
chr2	101869588	101869588	G	T	#VALUE!	8;17	34	3;6	exonic	CNOT11	.	synonymous SNV	CNOT11:NM_017546:exon1:c.G162T:p.P54P	rs2272320	.	.	0.3959	.	0.64	.	.	.	.	.	.	.	.	.	.	.	.	202.722	del;snp	FAO=8,20	FDP=33	FR=.,.	FRO=5	FSAF=0,1	FSAR=8,19	FSRF=5	FSRR=0	FWDB=-0.0381477,-0.0328414	FXX=0.0294031	LEN=4,1	MLLD=25.3329,243.151	OALT=-,T	OID=.,.	OMAPALT=C,CCTGG	OPOS=101869587,101869588
chr2	102626337	102626337	G	T	0.363636	64	176	2	intronic	IL1R2	.	.	.	.	.	.	.	.	.	.	.	.	.	.	.	.	.	.	.	.	.	186.983	snp	FAO=64	FDP=176	FR=.	FRO=112	FSAF=29	FSAR=35	FSRF=42	FSRR=70	FWDB=-0.0238887	FXX=0	LEN=1	MLLD=375.05	OALT=T	OID=.	OMAPALT=T	OPOS=102626337
chr2	106498193	106498193	G	A	0.229814	37	161	2	exonic	NCK2	.	synonymous SNV	NCK2:NM_001004720:exon3:c.G636A:p.E212E,NCK2:NM_003581:exon4:c.G636A:p.E212E	.	.	.	.	.	.	.	.	.	.	.	.	.	.	.	.	.	.	54.3838	snp	FAO=37	FDP=161	FR=.	FRO=124	FSAF=25	FSAR=12	FSRF=89	FSRR=35	FWDB=-0.00461397	FXX=0	LEN=1	MLLD=63.2229	OALT=A	OID=.	OMAPALT=A	OPOS=106498193
chr2	108488352	108488352	T	A	0.371901	45	121	1	exonic	RGPD4	.	nonsynonymous SNV	RGPD4:NM_182588:exon20:c.T3892A:p.S1298T	.	.	.	.	.	.	.	.	0.28	T	0.977	D	.	.	0.966	N	1.01	T	148.706	snp	FAO=47	FDP=122	FR=.	FRO=75	FSAF=40	FSAR=7	FSRF=36	FSRR=39	FWDB=-0.000889693	FXX=0.00812942	LEN=1	MLLD=306.433	OALT=A	OID=.	OMAPALT=A	OPOS=108488352
chr2	108626690	108626690	T	C	0.195652	18	92	2	exonic	SLC5A7	.	synonymous SNV	SLC5A7:NM_001305006:exon8:c.T801C:p.A267A,SLC5A7:NM_001305005:exon9:c.T1116C:p.A372A,SLC5A7:NM_001305007:exon9:c.T375C:p.A125A,SLC5A7:NM_021815:exon9:c.T1116C:p.A372A	.	.	.	.	.	.	.	.	.	.	.	.	.	.	.	.	.	.	23.0693	snp	FAO=18	FDP=92	FR=.	FRO=74	FSAF=8	FSAR=10	FSRF=46	FSRR=28	FWDB=-0.0287257	FXX=0	LEN=1	MLLD=66.085	OALT=C	OID=.	OMAPALT=C	OPOS=108626690
chr2	109276178	109276178	C	T	1	5	5	1	exonic	LIMS1	.	synonymous SNV	LIMS1:NM_001193482:exon2:c.C126T:p.C42C,LIMS1:NM_001193483:exon2:c.C150T:p.C50C,LIMS1:NM_001193484:exon2:c.C225T:p.C75C,LIMS1:NM_001193485:exon2:c.C300T:p.C100C,LIMS1:NM_001193488:exon2:c.C114T:p.C38C,LIMS1:NM_004987:exon2:c.C114T:p.C38C	rs201135021	.	.	.	.	0.28	.	.	.	.	.	.	.	.	.	.	.	.	38.3456	snp	FAO=5	FDP=5	FR=.	FRO=0	FSAF=2	FSAR=3	FSRF=0	FSRR=0	FWDB=-0.0241525	FXX=0	LEN=1	MLLD=305.272	OALT=T	OID=.	OMAPALT=T	OPOS=109276178
chr2	110372777	110372777	A	T	0.180147	49	272	1	exonic	SOWAHC	.	nonsynonymous SNV	SOWAHC:NM_023016:exon1:c.A711T:p.R237S	.	.	.	.	.	.	.	.	0.77	T	0.012	B	0.771	U	1	N	1.89	T	38.2277	snp	FAO=49	FDP=272	FR=.	FRO=223	FSAF=22	FSAR=27	FSRF=118	FSRR=105	FWDB=0.0271823	FXX=0	LEN=1	MLLD=140.844	OALT=T	OID=.	OMAPALT=T	OPOS=110372777
chr2	110849354	110849354	G	T	0.166227	63	379	1	intronic	MALL	.	.	.	.	.	.	.	.	.	.	.	.	.	.	.	.	.	.	.	.	.	36.0922	snp	FAO=63	FDP=379	FR=.	FRO=316	FSAF=22	FSAR=41	FSRF=80	FSRR=236	FWDB=-0.0184077	FXX=0	LEN=1	MLLD=69.889	OALT=T	OID=.	OMAPALT=T	OPOS=110849354
chr2	112832536	112832538	AAT	-	0.376068	44	117	2	exonic	TMEM87B	.	nonframeshift deletion	TMEM87B:NM_032824:exon5:c.498_500del:p.166_167del	rs71385858	.	.	0.3941	.	0.4	.	.	.	.	.	.	.	.	.	.	.	.	28.4688	del	FAO=44	FDP=116	FR=.	FRO=72	FSAF=21	FSAR=23	FSRF=34	FSRR=38	FWDB=-0.00245235	FXX=0.00854628	LEN=3	MLLD=347.819	OALT=-	OID=.	OMAPALT=C	OPOS=112832536
chr2	113820139	113820139	G	T	0.340909	15	44	3	exonic	IL36RN	.	nonsynonymous SNV	IL36RN:NM_012275:exon5:c.G353T:p.G118V,IL36RN:NM_173170:exon5:c.G353T:p.G118V	.	.	.	.	.	.	.	.	0	D	1	D	0	D	1	D	-1.61	D	52.7366	snp	FAO=16	FDP=44	FR=.	FRO=28	FSAF=5	FSAR=11	FSRF=18	FSRR=10	FWDB=0.01101	FXX=0	LEN=1	MLLD=92.1402	OALT=T	OID=.	OMAPALT=T	OPOS=113820139
chr2	113943602	113943602	G	A	0.318519	86	270	2	exonic	PSD4	.	synonymous SNV	PSD4:NM_012455:exon5:c.G1398A:p.Q466Q	.	.	.	.	.	.	.	.	.	.	.	.	.	.	.	.	.	.	203.981	snp	FAO=86	FDP=270	FR=.	FRO=184	FSAF=52	FSAR=34	FSRF=102	FSRR=82	FWDB=0.0211571	FXX=0	LEN=1	MLLD=63.8142	OALT=A	OID=.	OMAPALT=A	OPOS=113943602
chr2	120388348	120388348	A	T	0.371429	26	70	2	exonic	CFAP221	.	nonsynonymous SNV	CFAP221:NM_001271049:exon19:c.A1845T:p.E615D	.	.	.	.	.	.	.	.	0	D	1	D	0	D	1	D	0.89	T	85.3149	snp	FAO=26	FDP=70	FR=.	FRO=44	FSAF=14	FSAR=12	FSRF=19	FSRR=25	FWDB=-0.0116488	FXX=0	LEN=1	MLLD=190.012	OALT=T	OID=.	OMAPALT=T	OPOS=120388348
chr2	120979431	120979431	-	T	0.349727	64	183	3	UTR3	TMEM185B	NM_024121:c.*68_*69insA	.	.	.	.	.	.	.	.	.	.	.	.	.	.	.	.	.	.	.	.	30.4707	ins	FAO=68	FDP=183	FR=.	FRO=115	FSAF=40	FSAR=28	FSRF=62	FSRR=53	FWDB=0.112676	FXX=0	LEN=1	MLLD=15.6872	OALT=T	OID=.	OMAPALT=GT	OPOS=120979432
chr2	121043507	121043507	G	T	0.305648	92	301	1	exonic	RALB	.	nonsynonymous SNV	RALB:NM_002881:exon3:c.G172T:p.D58Y	.	.	.	.	.	.	.	.	0	D	1	D	0	D	1	D	-0.75	T	204.402	snp	FAO=92	FDP=300	FR=.	FRO=208	FSAF=53	FSAR=39	FSRF=98	FSRR=110	FWDB=-0.058027	FXX=0.00332215	LEN=1	MLLD=168.488	OALT=T	OID=.	OMAPALT=T	OPOS=121043507
chr2	121746474	121746474	C	T	0.5	6	12	4	exonic	GLI2	.	nonsynonymous SNV	GLI2:NM_005270:exon13:c.C2984T:p.P995L	.	.	.	.	.	.	.	.	0.06	T	0.049	B	0.006	N	0.998	D	2.41	T	34.0805	snp	FAO=6	FDP=12	FR=.	FRO=6	FSAF=3	FSAR=3	FSRF=5	FSRR=1	FWDB=3.97641e-05	FXX=0	LEN=1	MLLD=319.726	OALT=T	OID=.	OMAPALT=T	OPOS=121746474
chr2	122004535	122004536	GA	CT	0.303797	48	158	1	exonic	TFCP2L1	.	nonframeshift substitution	TFCP2L1:NM_014553:exon6:c.515_516AG	.	.	.	.	.	.	.	.	.	.	.	.	.	.	.	.	.	.	112.199	mnp	FAO=48	FDP=157	FR=.	FRO=109	FSAF=19	FSAR=29	FSRF=36	FSRR=73	FWDB=-0.0474862	FXX=0.00632871	LEN=2	MLLD=330.617	OALT=CT	OID=.	OMAPALT=CT	OPOS=122004535
chr2	122005756	122005756	G	T	0.610619	69	113	1	exonic	TFCP2L1	.	nonsynonymous SNV	TFCP2L1:NM_014553:exon5:c.C488A:p.A163D	.	.	.	.	.	.	.	.	0.01	D	0.14	B	0	D	1	D	2.04	T	370.039	snp	FAO=69	FDP=113	FR=.	FRO=44	FSAF=35	FSAR=34	FSRF=22	FSRR=22	FWDB=-0.0053961	FXX=0	LEN=1	MLLD=309.642	OALT=T	OID=.	OMAPALT=T	OPOS=122005756
chr2	128388479	128388479	T	C	1	32	32	2	exonic	MYO7B	.	nonsynonymous SNV	MYO7B:NM_001080527:exon35:c.T4855C:p.F1619L	.	.	.	.	.	.	.	.	0.02	D	1	D	0	D	1	D	-0.35	T	296.799	snp	FAO=32	FDP=32	FR=.	FRO=0	FSAF=32	FSAR=0	FSRF=0	FSRR=0	FWDB=-0.00515095	FXX=0	LEN=1	MLLD=67.0147	OALT=C	OID=.	OMAPALT=C	OPOS=128388479
chr2	128477188	128477188	C	T	0.330508	39	118	3	exonic	WDR33	.	nonsynonymous SNV	WDR33:NM_018383:exon16:c.G2411A:p.G804D	.	.	.	.	.	.	.	.	0.05	D	1	D	0.005	N	1	D	-2.71	D	103.887	snp	FAO=39	FDP=118	FR=.	FRO=79	FSAF=21	FSAR=18	FSRF=44	FSRR=35	FWDB=0.0381395	FXX=0	LEN=1	MLLD=63.6148	OALT=T	OID=.	OMAPALT=T	OPOS=128477188
chr2	128528630	128528630	C	A	1	99	99	2	intronic	WDR33	.	.	.	.	.	.	.	.	.	.	.	.	.	.	.	.	.	.	.	.	.	965.922	snp	FAO=100	FDP=100	FR=.	FRO=0	FSAF=36	FSAR=64	FSRF=0	FSRR=0	FWDB=-0.0418624	FXX=0	LEN=1	MLLD=234.76	OALT=A	OID=.	OMAPALT=A	OPOS=128528630
chr2	130939284	130939284	G	A	0.648649	48	74	4	UTR5	SMPD4	NM_001171083:c.-110C>T,NM_017751:c.-110C>T,NM_017951:c.-110C>T	.	.	.	.	.	.	.	.	.	.	.	.	.	.	.	.	.	.	.	.	282.392	snp	FAO=49	FDP=75	FR=.	FRO=26	FSAF=17	FSAR=32	FSRF=14	FSRR=12	FWDB=-0.00567623	FXX=0	LEN=1	MLLD=52.8717	OALT=A	OID=.	OMAPALT=A	OPOS=130939284
chr2	130949411	130949411	G	T	1	7	7	1	exonic	TUBA3E	.	nonsynonymous SNV	TUBA3E:NM_207312:exon5:c.C1346A:p.A449E	rs10208844	.	.	0.929	.	1	.	.	1	T	0	B	0	N	0.999	P	-0.86	T	61.4032	snp	FAO=7	FDP=7	FR=.	FRO=0	FSAF=6	FSAR=1	FSRF=0	FSRR=0	FWDB=0.00960929	FXX=0	LEN=1	MLLD=373.871	OALT=T	OID=.	OMAPALT=T	OPOS=130949411
chr2	130949491	130949491	G	A	1	7	7	1	exonic	TUBA3E	.	synonymous SNV	TUBA3E:NM_207312:exon5:c.C1266T:p.R422R	rs60154251	.	.	0.39	.	0.46	.	.	.	.	.	.	.	.	.	.	.	.	61.4032	snp	FAO=7	FDP=7	FR=.	FRO=0	FSAF=6	FSAR=1	FSRF=0	FSRR=0	FWDB=-0.00274376	FXX=0	LEN=1	MLLD=83.2902	OALT=A	OID=.	OMAPALT=A	OPOS=130949491
chr2	130949553	130949553	A	G	0.857143	6	7	1	exonic	TUBA3E	.	nonsynonymous SNV	TUBA3E:NM_207312:exon5:c.T1204C:p.W402R	rs1052422	.	.	0.1732	.	0.37	.	.	1	T	0	B	0	N	1	P	-1.37	T	45.0108	snp	FAO=6	FDP=7	FR=.	FRO=1	FSAF=6	FSAR=0	FSRF=0	FSRR=1	FWDB=0.0177699	FXX=0	LEN=1	MLLD=289.778	OALT=G	OID=.	OMAPALT=G	OPOS=130949553
chr2	135655962	135655962	C	A	0.396694	48	121	2	exonic	ACMSD	.	nonsynonymous SNV	ACMSD:NM_138326:exon9:c.C901A:p.P301T	.	.	.	.	.	.	.	.	0.39	T	0.995	D	0	D	1	D	.	.	161.4	snp	FAO=48	FDP=121	FR=.	FRO=73	FSAF=27	FSAR=21	FSRF=48	FSRR=25	FWDB=0.0218576	FXX=0	LEN=1	MLLD=66.2053	OALT=A	OID=.	OMAPALT=A	OPOS=135655962
chr2	136566215	136566215	C	T	0.154088	49	318	2	exonic	LCT	.	synonymous SNV	LCT:NM_002299:exon8:c.G3702A:p.E1234E	.	.	.	.	.	.	.	.	.	.	.	.	.	.	.	.	.	.	23.1456	snp	FAO=49	FDP=318	FR=.	FRO=269	FSAF=28	FSAR=21	FSRF=146	FSRR=123	FWDB=-0.0347901	FXX=0	LEN=1	MLLD=72.4941	OALT=T	OID=.	OMAPALT=T	OPOS=136566215
chr2	137852623	137852623	G	A	0.19797	39	197	2	exonic	THSD7B	.	unknown	UNKNOWN	.	.	.	.	.	.	.	.	.	.	.	.	.	.	.	.	.	.	43.2215	snp	FAO=40	FDP=198	FR=.	FRO=158	FSAF=27	FSAR=13	FSRF=82	FSRR=76	FWDB=0.0590714	FXX=0	LEN=1	MLLD=51.4684	OALT=A	OID=.	OMAPALT=A	OPOS=137852623
chr2	138033581	138033581	G	A	0.283582	19	67	4	exonic	THSD7B	.	unknown	UNKNOWN	.	.	.	.	.	.	.	.	0	D	0.999	D	0	D	1	D	-0.63	T	45.3332	snp	FAO=19	FDP=67	FR=.	FRO=48	FSAF=9	FSAR=10	FSRF=22	FSRR=26	FWDB=-0.013144	FXX=0	LEN=1	MLLD=316.613	OALT=A	OID=.	OMAPALT=A	OPOS=138033581
chr2	138373817	138373817	G	T	0.229839	57	248	1	exonic	THSD7B	.	unknown	UNKNOWN	.	.	.	.	.	.	.	.	0.93	T	0.034	B	0	D	1	D	0.69	T	78.0521	snp	FAO=57	FDP=248	FR=.	FRO=191	FSAF=29	FSAR=28	FSRF=98	FSRR=93	FWDB=-0.000956914	FXX=0	LEN=1	MLLD=218.367	OALT=T	OID=.	OMAPALT=T	OPOS=138373817
chr2	139326506	139326506	C	G	0.153374	25	163	2	exonic	SPOPL	.	nonsynonymous SNV	SPOPL:NM_001001664:exon11:c.C1035G:p.N345K	.	.	.	.	.	.	.	.	.	.	0.002	B	0	D	1	D	-0.43	T	15.4806	snp	FAO=25	FDP=162	FR=.	FRO=137	FSAF=19	FSAR=6	FSRF=60	FSRR=77	FWDB=0.00180159	FXX=0.00613459	LEN=1	MLLD=65.7338	OALT=G	OID=.	OMAPALT=G	OPOS=139326506
chr2	141083459	141083460	AC	-	0.54717	58	106	2	intronic	LRP1B	.	.	.	rs200255503	.	.	0.0223	.	0.047	.	.	.	.	.	.	.	.	.	.	.	.	108.71	del	FAO=59	FDP=105	FR=.	FRO=46	FSAF=34	FSAR=25	FSRF=28	FSRR=18	FWDB=0.00549361	FXX=0.00943307	LEN=2	MLLD=272.041	OALT=-	OID=.	OMAPALT=A	OPOS=141083459
chr2	141294080	141294080	A	T	0.2	19	95	2	intronic	LRP1B	.	.	.	.	.	.	.	.	.	.	.	.	.	.	.	.	.	.	.	.	.	24.4285	snp	FAO=19	FDP=96	FR=.	FRO=77	FSAF=3	FSAR=16	FSRF=26	FSRR=51	FWDB=-0.0127481	FXX=0	LEN=1	MLLD=139.457	OALT=T	OID=.	OMAPALT=T	OPOS=141294080
chr2	141299429	141299429	C	T	0.179931	52	289	2	exonic	LRP1B	.	nonsynonymous SNV	LRP1B:NM_018557:exon44:c.G7306A:p.G2436R	.	.	.	.	.	.	.	.	0.04	D	1	D	0	U	1	D	-3.53	D	39.8632	snp	FAO=52	FDP=289	FR=.	FRO=237	FSAF=25	FSAR=27	FSRF=119	FSRR=118	FWDB=-0.0619798	FXX=0	LEN=1	MLLD=60.3471	OALT=T	OID=.	OMAPALT=T	OPOS=141299429
chr2	141459413	141459413	C	A	0.173507	93	536	1	exonic	LRP1B	.	nonsynonymous SNV	LRP1B:NM_018557:exon40:c.G6304T:p.A2102S	.	.	.	.	.	.	.	.	0.62	T	0.666	P	0	U	0.998	D	-2.77	D	46.2763	snp	FAO=70	FDP=400	FR=.	FRO=330	FSAF=39	FSAR=31	FSRF=155	FSRR=175	FWDB=0.00390634	FXX=0	LEN=1	MLLD=209.956	OALT=A	OID=.	OMAPALT=A	OPOS=141459413
chr2	141459415	141459415	C	T	0.175373	94	536	1	splicing	LRP1B	NM_018557:exon40:c.6303-1G>A	.	.	.	.	.	.	.	.	.	.	.	.	.	.	.	.	1	D	.	.	48.9175	snp	FAO=71	FDP=400	FR=.	FRO=329	FSAF=39	FSAR=32	FSRF=155	FSRR=174	FWDB=0.013257	FXX=0	LEN=1	MLLD=340.608	OALT=T	OID=.	OMAPALT=T	OPOS=141459415
chr2	141473553	141473553	G	T	0.181818	14	77	3	exonic	LRP1B	.	nonsynonymous SNV	LRP1B:NM_018557:exon37:c.C6012A:p.H2004Q	.	.	.	.	.	.	.	.	0.1	T	0.667	P	0	U	0.997	D	-4	D	16.6013	snp	FAO=14	FDP=77	FR=.	FRO=63	FSAF=7	FSAR=7	FSRF=22	FSRR=41	FWDB=-0.00752864	FXX=0	LEN=1	MLLD=40.2378	OALT=T	OID=.	OMAPALT=T	OPOS=141473553
chr2	141707827	141707827	G	C	0.222222	6	27	3	exonic	LRP1B	.	nonsynonymous SNV	LRP1B:NM_018557:exon20:c.C3113G:p.A1038G	.	.	.	.	.	.	.	.	0.36	T	0.08	B	0.048	U	1	N	-2.35	D	15.1563	snp	FAO=6	FDP=27	FR=.	FRO=21	FSAF=3	FSAR=3	FSRF=13	FSRR=8	FWDB=-0.0344638	FXX=0	LEN=1	MLLD=71.729	OALT=C	OID=.	OMAPALT=C	OPOS=141707827
chr2	149221436	149221436	C	A	0.195122	24	123	1	exonic	MBD5	.	nonsynonymous SNV	MBD5:NM_018328:exon8:c.C345A:p.S115R	.	.	.	.	.	.	.	.	0	D	0.999	D	0	D	1	D	0.43	T	28.8192	snp	FAO=24	FDP=121	FR=.	FRO=97	FSAF=14	FSAR=10	FSRF=53	FSRR=44	FWDB=-0.0123791	FXX=0.0162588	LEN=1	MLLD=366.367	OALT=A	OID=.	OMAPALT=A	OPOS=149221436
chr2	149247403	149247403	A	C	0.160428	60	374	2	exonic	MBD5	.	nonsynonymous SNV	MBD5:NM_018328:exon12:c.A3503C:p.K1168T	.	.	.	.	.	.	.	.	0.01	D	0.002	B	0.006	N	0.981	D	0.46	T	31.1502	snp	FAO=60	FDP=373	FR=.	FRO=313	FSAF=32	FSAR=28	FSRF=160	FSRR=153	FWDB=0.0609413	FXX=0.00267373	LEN=1	MLLD=65.2341	OALT=C	OID=.	OMAPALT=C	OPOS=149247403
chr2	152421591	152421591	G	A	0.150183	123	819	3	exonic	NEB	.	synonymous SNV	NEB:NM_004543:exon89:c.C13299T:p.S4433S,NEB:NM_001164507:exon117:c.C18438T:p.S6146S,NEB:NM_001164508:exon117:c.C18438T:p.S6146S,NEB:NM_001271208:exon117:c.C18438T:p.S6146S	.	.	.	.	.	.	.	.	.	.	.	.	.	.	.	.	.	.	20.3279	snp	FAO=58	FDP=400	FR=.	FRO=342	FSAF=26	FSAR=32	FSRF=165	FSRR=177	FWDB=-0.0217061	FXX=0	LEN=1	MLLD=274.454	OALT=A	OID=.	OMAPALT=A	OPOS=152421591
chr2	152512868	152512868	A	T	0.154589	32	207	1	exonic	NEB	.	synonymous SNV	NEB:NM_001164507:exon49:c.T6294A:p.S2098S,NEB:NM_001164508:exon49:c.T6294A:p.S2098S,NEB:NM_001271208:exon49:c.T6294A:p.S2098S,NEB:NM_004543:exon49:c.T6294A:p.S2098S	.	.	.	.	.	.	.	.	.	.	.	.	.	.	.	.	.	.	18.1471	snp	FAO=32	FDP=206	FR=.	FRO=174	FSAF=13	FSAR=19	FSRF=88	FSRR=86	FWDB=-0.065449	FXX=0.00483068	LEN=1	MLLD=81.4514	OALT=T	OID=.	OMAPALT=T	OPOS=152512868
chr2	152989958	152989958	C	T	0.161017	19	118	2	exonic	STAM2	.	synonymous SNV	STAM2:NM_005843:exon9:c.G840A:p.E280E	.	.	.	.	.	.	.	.	.	.	.	.	.	.	.	.	.	.	15.072	snp	FAO=19	FDP=118	FR=.	FRO=99	FSAF=11	FSAR=8	FSRF=55	FSRR=44	FWDB=0.0712809	FXX=0	LEN=1	MLLD=60.9479	OALT=T	OID=.	OMAPALT=T	OPOS=152989958
chr2	153525858	153525858	C	T	0.163399	25	153	5	intronic	PRPF40A	.	.	.	.	.	.	.	.	.	.	.	.	.	.	.	.	.	.	.	.	.	18.3131	snp	FAO=25	FDP=153	FR=.	FRO=128	FSAF=12	FSAR=13	FSRF=66	FSRR=62	FWDB=0.00801936	FXX=0	LEN=1	MLLD=220.367	OALT=T	OID=.	OMAPALT=T	OPOS=153525858
chr2	157182543	157182543	G	C	0.611702	115	188	1	intronic	NR4A2	.	.	.	.	.	.	.	.	.	.	.	.	.	.	.	.	.	.	.	.	.	627.609	snp	FAO=115	FDP=185	FR=.	FRO=70	FSAF=35	FSAR=80	FSRF=31	FSRR=39	FWDB=-0.0196681	FXX=0.0159566	LEN=1	MLLD=235.366	OALT=C	OID=.	OMAPALT=C	OPOS=157182543
chr2	158114895	158114895	G	T	0.200253	158	789	2	exonic	GALNT5	.	nonsynonymous SNV	GALNT5:NM_014568:exon1:c.G301T:p.V101F	.	.	.	.	.	.	.	.	0.03	D	0.003	B	0.001	N	1	N	0.13	T	69.281	snp	FAO=78	FDP=400	FR=.	FRO=322	FSAF=35	FSAR=43	FSRF=142	FSRR=180	FWDB=0.00910214	FXX=0	LEN=1	MLLD=59.4953	OALT=T	OID=.	OMAPALT=T	OPOS=158114895
chr2	160019885	160019885	G	T	0.198198	44	222	3	exonic	TANC1	.	nonsynonymous SNV	TANC1:NM_001145909:exon8:c.G771T:p.K257N,TANC1:NM_033394:exon8:c.G774T:p.K258N	.	.	.	.	.	.	.	.	0.03	D	0.201	B	0	D	0.705	D	-0.48	T	44.0688	snp	FAO=44	FDP=224	FR=.	FRO=180	FSAF=18	FSAR=26	FSRF=91	FSRR=89	FWDB=0.0442347	FXX=0.00444425	LEN=1	MLLD=59.5331	OALT=T	OID=.	OMAPALT=T	OPOS=160019885
chr2	160050869	160050869	G	A	0.219653	38	173	2	exonic	TANC1	.	synonymous SNV	TANC1:NM_001145909:exon17:c.G2820A:p.E940E,TANC1:NM_033394:exon17:c.G2844A:p.E948E	.	.	.	.	.	.	.	.	.	.	.	.	.	.	.	.	.	.	50.6764	snp	FAO=38	FDP=173	FR=.	FRO=135	FSAF=13	FSAR=25	FSRF=54	FSRR=81	FWDB=0.0266679	FXX=0	LEN=1	MLLD=69.419	OALT=A	OID=.	OMAPALT=A	OPOS=160050869
chr2	160732101	160732101	C	A	0.215447	53	246	3	exonic	LY75,LY75-CD302	.	stopgain	LY75-CD302:NM_001198759:exon12:c.G1828T:p.E610X,LY75-CD302:NM_001198760:exon12:c.G1828T:p.E610X,LY75:NM_002349:exon12:c.G1828T:p.E610X	.	.	.	.	.	.	.	.	0.06	T	.	.	0.062	N	1	A	.	.	60.7628	snp	FAO=53	FDP=251	FR=.	FRO=198	FSAF=30	FSAR=23	FSRF=74	FSRR=124	FWDB=-0.00213988	FXX=0.0039681	LEN=1	MLLD=109.296	OALT=A	OID=.	OMAPALT=A	OPOS=160732101
chr2	160741797	160741797	G	A	0.228571	24	105	3	exonic	LY75,LY75-CD302	.	synonymous SNV	LY75-CD302:NM_001198759:exon6:c.C921T:p.P307P,LY75-CD302:NM_001198760:exon6:c.C921T:p.P307P,LY75:NM_002349:exon6:c.C921T:p.P307P	.	.	.	.	.	.	.	.	.	.	.	.	.	.	.	.	.	.	38.2476	snp	FAO=24	FDP=105	FR=.	FRO=81	FSAF=6	FSAR=18	FSRF=21	FSRR=60	FWDB=0.00446775	FXX=0	LEN=1	MLLD=278.773	OALT=A	OID=.	OMAPALT=A	OPOS=160741797
chr2	160918761	160918761	C	T	0.4	4	10	6	intronic	PLA2R1	.	.	.	.	.	.	.	.	.	.	.	.	.	.	.	.	.	.	.	.	.	21.1125	snp	FAO=4	FDP=10	FR=.	FRO=6	FSAF=1	FSAR=3	FSRF=0	FSRR=6	FWDB=0.0156791	FXX=0	LEN=1	MLLD=154.742	OALT=T	OID=.	OMAPALT=T	OPOS=160918761
chr2	162757382	162757386	AAAAC	-	0.5625	63	112	0	intronic	SLC4A10	.	.	.	rs142912867	.	.	0.0748	.	0.13	.	.	.	.	.	.	.	.	.	.	.	.	50	del	.	.	FR=.	.	.	.	.	.	.	.	LEN=5	.	OALT=-	OID=.	OMAPALT=T	OPOS=162757382
chr2	162762264	162762264	C	A	0.175258	68	388	1	exonic	SLC4A10	.	synonymous SNV	SLC4A10:NM_022058:exon14:c.C1774A:p.R592R,SLC4A10:NM_001178015:exon15:c.C1864A:p.R622R,SLC4A10:NM_001178016:exon15:c.C1807A:p.R603R	.	.	.	.	.	.	.	.	.	.	.	.	.	.	.	.	.	.	45.4286	snp	FAO=68	FDP=388	FR=.	FRO=320	FSAF=37	FSAR=31	FSRF=193	FSRR=127	FWDB=0.00169797	FXX=0	LEN=1	MLLD=137.604	OALT=A	OID=.	OMAPALT=A	OPOS=162762264
chr2	163136516	163136516	G	T	0.169355	21	124	1	exonic	IFIH1	.	nonsynonymous SNV	IFIH1:NM_022168:exon8:c.C1631A:p.A544E	.	.	.	.	.	.	.	.	0.74	T	0	B	0	D	1	N	3.63	T	20.1797	snp	FAO=21	FDP=119	FR=.	FRO=98	FSAF=16	FSAR=5	FSRF=54	FSRR=44	FWDB=-0.000963246	FXX=0.0403193	LEN=1	MLLD=319.15	OALT=T	OID=.	OMAPALT=T	OPOS=163136516
chr2	163174718	163174718	A	C	0.152	38	250	1	exonic	IFIH1	.	nonsynonymous SNV	IFIH1:NM_022168:exon1:c.T100G:p.Y34D	.	.	.	.	.	.	.	.	0.03	D	0.919	P	0.028	N	0.764	N	3.27	T	18.7525	snp	FAO=38	FDP=250	FR=.	FRO=212	FSAF=24	FSAR=14	FSRF=133	FSRR=79	FWDB=-0.0219402	FXX=0	LEN=1	MLLD=87.4003	OALT=C	OID=.	OMAPALT=C	OPOS=163174718
chr2	163291759	163291759	G	C	0.14511	46	317	2	exonic	KCNH7	.	nonsynonymous SNV	KCNH7:NM_173162:exon7:c.C1882G:p.P628A,KCNH7:NM_033272:exon8:c.C1903G:p.P635A	.	.	.	.	.	.	.	.	0.55	T	1	D	0	D	1	D	-5.08	D	19.733	snp	FAO=47	FDP=316	FR=.	FRO=269	FSAF=30	FSAR=17	FSRF=165	FSRR=104	FWDB=-0.00794247	FXX=0.00315447	LEN=1	MLLD=172.123	OALT=C	OID=.	OMAPALT=C	OPOS=163291759
chr2	165551056	165551056	G	A	0.173432	47	271	2	exonic	COBLL1	.	nonsynonymous SNV	COBLL1:NM_001278461:exon11:c.C2846T:p.P949L,COBLL1:NM_001278460:exon12:c.C2984T:p.P995L,COBLL1:NM_014900:exon12:c.C2960T:p.P987L,COBLL1:NM_001278458:exon15:c.C3161T:p.P1054L	.	.	.	.	.	.	.	.	0.02	D	1	D	0	N	1	D	.	.	32.7672	snp	FAO=47	FDP=272	FR=.	FRO=225	FSAF=29	FSAR=18	FSRF=117	FSRR=108	FWDB=-0.00192976	FXX=0	LEN=1	MLLD=53.8999	OALT=A	OID=.	OMAPALT=A	OPOS=165551056
chr2	165551065	165551065	G	A	0.21978	60	273	2	exonic	COBLL1	.	nonsynonymous SNV	COBLL1:NM_001278461:exon11:c.C2837T:p.A946V,COBLL1:NM_001278460:exon12:c.C2975T:p.A992V,COBLL1:NM_014900:exon12:c.C2951T:p.A984V,COBLL1:NM_001278458:exon15:c.C3152T:p.A1051V	.	.	.	.	.	.	.	.	0.29	T	0.013	B	0.207	N	1	N	.	.	74.1413	snp	FAO=60	FDP=273	FR=.	FRO=213	FSAF=27	FSAR=33	FSRF=120	FSRR=93	FWDB=-0.0106351	FXX=0	LEN=1	MLLD=342.533	OALT=A	OID=.	OMAPALT=A	OPOS=165551065
chr2	165947694	165947694	T	A	0.147321	33	224	2	exonic	SCN3A	.	nonsynonymous SNV	SCN3A:NM_001081676:exon28:c.A4822T:p.N1608Y,SCN3A:NM_001081677:exon28:c.A4822T:p.N1608Y,SCN3A:NM_006922:exon28:c.A4969T:p.N1657Y	.	.	.	.	.	.	.	.	0	D	1	D	0	D	1	D	-5.03	D	15.1783	snp	FAO=33	FDP=225	FR=.	FRO=192	FSAF=17	FSAR=16	FSRF=84	FSRR=108	FWDB=0.0161793	FXX=0	LEN=1	MLLD=53.6649	OALT=A	OID=.	OMAPALT=A	OPOS=165947694
chr2	166187949	166187949	C	A	0.164659	41	249	2	exonic	SCN2A	.	nonsynonymous SNV	SCN2A:NM_001040143:exon13:c.C2259A:p.N753K,SCN2A:NM_001040142:exon14:c.C2259A:p.N753K,SCN2A:NM_021007:exon14:c.C2259A:p.N753K	.	.	.	.	.	.	.	.	0.45	T	0.005	B	0	D	0.501	D	-3.73	D	25.694	snp	FAO=41	FDP=249	FR=.	FRO=208	FSAF=26	FSAR=15	FSRF=117	FSRR=91	FWDB=-0.028028	FXX=0	LEN=1	MLLD=59.3647	OALT=A	OID=.	OMAPALT=A	OPOS=166187949
chr2	167060987	167060990	ACAA	-	#VALUE!	18;87	114	1;1	ncRNA_intronic	LOC101929680	.	.	.	.	.	.	.	.	.	.	.	.	.	.	.	.	.	.	.	.	.	654.436	del;del	FAO=0,112	FDP=112	FR=.,.	FRO=0	FSAF=0,71	FSAR=0,41	FSRF=0	FSRR=0	FWDB=0.0297816,0.0285448	FXX=0.0260847	LEN=5,4	MLLD=202.928,212.056	OALT=-,-	OID=.,.	OMAPALT=A,AA	OPOS=167060988,167060988
chr2	167129194	167129194	C	T	0.240876	33	137	3	exonic	SCN9A	.	synonymous SNV	SCN9A:NM_002977:exon17:c.G3033A:p.R1011R	.	.	.	.	.	.	.	.	.	.	.	.	.	.	.	.	.	.	54.1044	snp	FAO=33	FDP=137	FR=.	FRO=104	FSAF=20	FSAR=13	FSRF=57	FSRR=47	FWDB=-0.0220199	FXX=0	LEN=1	MLLD=376.801	OALT=T	OID=.	OMAPALT=T	OPOS=167129194
chr2	167266586	167266586	-	GGG	0.511628	44	86	1	intronic	SCN7A	.	.	.	rs573376236	.	.	.	.	0.0043	.	.	.	.	.	.	.	.	.	.	.	.	84.323	ins	FAO=46	FDP=83	FR=.	FRO=37	FSAF=14	FSAR=32	FSRF=16	FSRR=21	FWDB=0.00683718	FXX=0	LEN=3	MLLD=59.1753	OALT=GGG	OID=.	OMAPALT=AGGG	OPOS=167266587
chr2	167298303	167298303	C	T	0.183908	16	87	1	intronic	SCN7A	.	.	.	.	.	.	.	.	.	.	.	.	.	.	.	.	.	.	.	.	.	18.8033	snp	FAO=16	FDP=87	FR=.	FRO=71	FSAF=2	FSAR=14	FSRF=39	FSRR=32	FWDB=0.0259891	FXX=0	LEN=1	MLLD=246.425	OALT=T	OID=.	OMAPALT=T	OPOS=167298303
chr2	169985155	169985155	C	T	0.16545	68	411	3	UTR3	LRP2	NM_004525:c.*18G>A	.	.	rs141693983	.	.	.	.	0.0089	.	.	.	.	.	.	.	.	.	.	.	.	34.145	snp	FAO=65	FDP=400	FR=.	FRO=335	FSAF=25	FSAR=40	FSRF=158	FSRR=177	FWDB=-0.0283978	FXX=0	LEN=1	MLLD=194.572	OALT=T	OID=.	OMAPALT=T	OPOS=169985155
chr2	170034489	170034489	G	T	0.22293	35	157	1	exonic	LRP2	.	nonsynonymous SNV	LRP2:NM_004525:exon53:c.C10217A:p.A3406E	.	.	.	.	.	.	.	.	0.45	T	0.019	B	0.647	N	1	N	-3.83	D	48.8396	snp	FAO=35	FDP=157	FR=.	FRO=122	FSAF=16	FSAR=19	FSRF=63	FSRR=59	FWDB=0.000598368	FXX=0	LEN=1	MLLD=305.623	OALT=T	OID=.	OMAPALT=T	OPOS=170034489
chr2	170135926	170135926	T	G	0.255319	60	235	4	exonic	LRP2	.	nonsynonymous SNV	LRP2:NM_004525:exon12:c.A1521C:p.E507D	.	.	.	.	.	.	.	.	.	.	0.996	D	0	D	0.999	N	-3.26	D	104.288	snp	FAO=61	FDP=235	FR=.	FRO=174	FSAF=22	FSAR=39	FSRF=66	FSRR=108	FWDB=-0.00576455	FXX=0	LEN=1	MLLD=375.117	OALT=G	OID=.	OMAPALT=G	OPOS=170135926
chr2	171573185	171573185	G	T	0.766667	23	30	1	exonic	SP5	.	synonymous SNV	SP5:NM_001003845:exon2:c.G468T:p.P156P	rs1134626	.	.	0.3162	.	0.41	.	.	.	.	.	.	.	.	.	.	.	.	165.7	snp	FAO=23	FDP=30	FR=.	FRO=7	FSAF=7	FSAR=16	FSRF=4	FSRR=3	FWDB=0.0157303	FXX=0	LEN=1	MLLD=100.279	OALT=T	OID=.	OMAPALT=T	OPOS=171573185
chr2	171806714	171806714	G	T	0.45614	130	285	2	exonic	GORASP2	.	stopgain	GORASP2:NM_001201428:exon4:c.G145T:p.E49X,GORASP2:NM_015530:exon4:c.G349T:p.E117X	.	.	.	.	.	.	.	.	0.18	T	.	.	0	D	1	A	.	.	494.563	snp	FAO=130	FDP=285	FR=.	FRO=155	FSAF=62	FSAR=68	FSRF=72	FSRR=83	FWDB=-0.0564204	FXX=0	LEN=1	MLLD=211.111	OALT=T	OID=.	OMAPALT=T	OPOS=171806714
chr2	172930365	172930365	G	T	0.187251	47	251	1	exonic	METAP1D	.	nonsynonymous SNV	METAP1D:NM_199227:exon4:c.G382T:p.V128F	.	.	.	.	.	.	.	.	0	D	1	D	0	D	1	D	-0.99	T	59.0003	snp	FAO=55	FDP=258	FR=.	FRO=203	FSAF=27	FSAR=28	FSRF=104	FSRR=99	FWDB=-0.00628227	FXX=0.00386085	LEN=1	MLLD=248.802	OALT=T	OID=.	OMAPALT=T	OPOS=172930365
chr2	172951575	172951575	G	C	0.195402	17	87	1	exonic	DLX1	.	nonsynonymous SNV	DLX1:NM_178120:exon2:c.G507C:p.Q169H	.	.	.	.	.	.	.	.	0	D	0.999	D	0	D	1	D	-3.94	D	25.9442	snp	FAO=18	FDP=87	FR=.	FRO=69	FSAF=7	FSAR=11	FSRF=32	FSRR=37	FWDB=-0.00883578	FXX=0	LEN=1	MLLD=71.1922	OALT=C	OID=.	OMAPALT=C	OPOS=172951575
chr2	175201408	175201408	G	A	0.256757	57	222	6	exonic	SP9	.	nonsynonymous SNV	SP9:NM_001145250:exon2:c.G595A:p.G199R	.	.	.	.	.	.	.	.	0.08	T	0.607	P	.	.	0.849	N	2.75	T	97.2089	snp	FAO=57	FDP=222	FR=.	FRO=165	FSAF=34	FSAR=23	FSRF=101	FSRR=64	FWDB=0.00671323	FXX=0	LEN=1	MLLD=270.148	OALT=A	OID=.	OMAPALT=A	OPOS=175201408
chr2	175619085	175619085	G	C	0.247619	26	105	2	exonic	CHRNA1	.	synonymous SNV	CHRNA1:NM_000079:exon5:c.C402G:p.G134G,CHRNA1:NM_001039523:exon6:c.C477G:p.G159G	.	.	.	.	.	.	.	.	.	.	.	.	.	.	.	.	.	.	46.9594	snp	FAO=26	FDP=105	FR=.	FRO=79	FSAF=11	FSAR=15	FSRF=34	FSRR=45	FWDB=0.00284007	FXX=0	LEN=1	MLLD=56.0664	OALT=C	OID=.	OMAPALT=C	OPOS=175619085
chr2	176973643	176973643	C	T	0.338028	24	71	6	exonic	HOXD11	.	stopgain	HOXD11:NM_021192:exon2:c.C790T:p.Q264X	.	.	.	.	.	.	.	.	1	T	.	.	0.16	U	1	D	.	.	70.6227	snp	FAO=24	FDP=71	FR=.	FRO=47	FSAF=14	FSAR=10	FSRF=31	FSRR=16	FWDB=-0.0260164	FXX=0	LEN=1	MLLD=257.893	OALT=T	OID=.	OMAPALT=T	OPOS=176973643
chr2	176988290	176988290	-	GCA	0.615741	133	216	0	exonic	HOXD9	.	nonframeshift insertion	HOXD9:NM_014213:exon1:c.794_795insGCA:p.P265delinsPQ	rs397814627	.	ID=COSM1482208,COSM1482207;OCCURENCE=2(breast)	0.3821	.	0.65	.	.	.	.	.	.	.	.	.	.	.	.	354.476	ins	FAO=142	FDP=214	FR=.	FRO=72	FSAF=99	FSAR=43	FSRF=53	FSRR=19	FWDB=0.00100621	FXX=0.00925883	LEN=3	MLLD=307.487	OALT=GCA	OID=.	OMAPALT=CGCA	OPOS=176988291
chr2	178081621	178081621	G	C	0.220779	17	77	2	exonic	HNRNPA3	.	nonsynonymous SNV	HNRNPA3:NM_194247:exon7:c.G773C:p.G258A	.	.	.	.	.	.	.	.	0.11	T	0.884	P	0.052	U	1	D	-2.14	D	27.9492	snp	FAO=17	FDP=77	FR=.	FRO=60	FSAF=13	FSAR=4	FSRF=42	FSRR=18	FWDB=0.0106865	FXX=0	LEN=1	MLLD=235.661	OALT=C	OID=.	OMAPALT=C	OPOS=178081621
chr2	179401978	179401978	G	A	0.190323	59	310	5	ncRNA_intronic	MIR548N,TTN-AS1	.	.	.	.	.	.	.	.	.	.	.	.	.	.	.	.	.	.	.	.	.	51.458	snp	FAO=59	FDP=310	FR=.	FRO=251	FSAF=30	FSAR=29	FSRF=150	FSRR=101	FWDB=-0.00315455	FXX=0	LEN=1	MLLD=320.628	OALT=A	OID=.	OMAPALT=A	OPOS=179401978
chr2	179595849	179595849	C	T	0.213793	31	145	3	exonic	TTN	.	nonsynonymous SNV	TTN:NM_133378:exon57:c.G13811A:p.G4604E,TTN:NM_001256850:exon58:c.G16592A:p.G5531E,TTN:NM_001267550:exon60:c.G17543A:p.G5848E	rs185962498	CLINSIG=unknown;CLNDBN=not_specified;CLNREVSTAT=criteria_provided\x2c_single_submitter;CLNACC=RCV000155840.1;CLNDSDB=MedGen;CLNDSDBID=CN169374	.	.	.	0.0027	.	.	0	D	1	D	.	.	1	D	-1.14	T	40.7618	snp	FAO=31	FDP=145	FR=.	FRO=114	FSAF=7	FSAR=24	FSRF=55	FSRR=59	FWDB=0.00546544	FXX=0	LEN=1	MLLD=233.876	OALT=T	OID=.	OMAPALT=T	OPOS=179595849
chr2	179634390	179634390	A	T	0.152344	39	256	1	intronic	TTN	.	.	.	rs66507451	CLINSIG=non-pathogenic;CLNDBN=not_provided;CLNREVSTAT=criteria_provided\x2c_single_submitter;CLNACC=RCV000126035.1;CLNDSDB=MedGen;CLNDSDBID=CN221809	.	.	.	.	.	.	.	.	.	.	.	.	.	.	.	.	107.855	snp	FAO=79	FDP=293	FR=.	FRO=214	FSAF=41	FSAR=38	FSRF=86	FSRR=128	FWDB=0.00397474	FXX=0.0200662	LEN=1	MLLD=173.368	OALT=T	OID=.	OMAPALT=T	OPOS=179634390
chr2	179635052	179635052	G	A	0.169435	51	301	1	intronic	TTN	.	.	.	.	.	.	.	.	.	.	.	.	.	.	.	.	.	.	.	.	.	32.8234	snp	FAO=51	FDP=301	FR=.	FRO=250	FSAF=20	FSAR=31	FSRF=95	FSRR=155	FWDB=0.000752487	FXX=0	LEN=1	MLLD=293.789	OALT=A	OID=.	OMAPALT=A	OPOS=179635052
chr2	179640568	179640568	C	A	0.242424	8	33	3	exonic	TTN	.	nonsynonymous SNV	TTN:NM_003319:exon27:c.G5885T:p.G1962V,TTN:NM_133432:exon27:c.G5885T:p.G1962V,TTN:NM_133437:exon27:c.G5885T:p.G1962V,TTN:NM_001256850:exon28:c.G6023T:p.G2008V,TTN:NM_001267550:exon28:c.G6023T:p.G2008V,TTN:NM_133378:exon28:c.G6023T:p.G2008V,TTN:NM_133379:exon28:c.G6023T:p.G2008V	.	.	.	.	.	.	.	.	0	D	1	D	.	.	1	D	0.25	T	19.9993	snp	FAO=8	FDP=33	FR=.	FRO=25	FSAF=2	FSAR=6	FSRF=16	FSRR=9	FWDB=2.41729e-05	FXX=0	LEN=1	MLLD=94.6681	OALT=A	OID=.	OMAPALT=A	OPOS=179640568
chr2	182387033	182387033	C	A	0.285714	12	42	3	exonic	ITGA4	.	nonsynonymous SNV	ITGA4:NM_000885:exon18:c.C2038A:p.P680T	.	.	.	.	.	.	.	.	0	D	1	D	0	D	1	D	-0.71	T	33.6839	snp	FAO=12	FDP=41	FR=.	FRO=29	FSAF=4	FSAR=8	FSRF=14	FSRR=15	FWDB=0.0343416	FXX=0.0238039	LEN=1	MLLD=57.6613	OALT=A	OID=.	OMAPALT=A	OPOS=182387033
chr2	182780522	182780522	G	T	0.313589	90	287	1	exonic	SSFA2	.	nonsynonymous SNV	SSFA2:NM_001287504:exon10:c.G1696T:p.D566Y,SSFA2:NM_001130445:exon11:c.G2155T:p.D719Y,SSFA2:NM_001287503:exon11:c.G2155T:p.D719Y,SSFA2:NM_006751:exon11:c.G2155T:p.D719Y	.	.	.	.	.	.	.	.	0.01	D	1	D	0.004	N	1	D	2.27	T	208.367	snp	FAO=90	FDP=286	FR=.	FRO=196	FSAF=58	FSAR=32	FSRF=115	FSRR=81	FWDB=0.0234905	FXX=0.0034842	LEN=1	MLLD=62.1259	OALT=T	OID=.	OMAPALT=T	OPOS=182780522
chr2	183088706	183088706	A	C	0.198276	23	116	3	intronic	PDE1A	.	.	.	.	.	.	.	.	.	.	.	.	.	.	.	.	.	.	.	.	.	27.938	snp	FAO=23	FDP=116	FR=.	FRO=93	FSAF=8	FSAR=15	FSRF=51	FSRR=42	FWDB=0.0116415	FXX=0	LEN=1	MLLD=130.211	OALT=C	OID=.	OMAPALT=C	OPOS=183088706
chr2	187373287	187373287	G	T	0.207843	53	255	1	exonic	ZC3H15	.	nonsynonymous SNV	ZC3H15:NM_018471:exon10:c.G1108T:p.A370S	.	.	.	.	.	.	.	.	0.38	T	0.449	B	0	D	1	D	1.37	T	59.5824	snp	FAO=53	FDP=254	FR=.	FRO=201	FSAF=46	FSAR=7	FSRF=143	FSRR=58	FWDB=-0.0144429	FXX=0.00392141	LEN=1	MLLD=107.024	OALT=T	OID=.	OMAPALT=T	OPOS=187373287
chr2	189906307	189906307	T	A	0.208531	44	211	3	intronic	COL5A2	.	.	.	.	.	.	.	.	.	.	.	.	.	.	.	.	.	.	.	.	.	50.9188	snp	FAO=44	FDP=211	FR=.	FRO=167	FSAF=19	FSAR=25	FSRF=99	FSRR=68	FWDB=0.0218811	FXX=0.00471676	LEN=1	MLLD=181.833	OALT=A	OID=.	OMAPALT=A	OPOS=189906307
chr2	189916164	189916165	TC	AT	0.283333	51	180	1	exonic	COL5A2	.	nonframeshift substitution	COL5A2:NM_000393:exon42:c.2812_2813AT	.	.	.	.	.	.	.	.	.	.	.	.	.	.	.	.	.	.	105.675	mnp	FAO=51	FDP=179	FR=.	FRO=128	FSAF=20	FSAR=31	FSRF=78	FSRR=50	FWDB=0.0345447	FXX=0.00555525	LEN=2	MLLD=63.018	OALT=AT	OID=.	OMAPALT=AT	OPOS=189916164
chr2	190554514	190554514	T	C	0.287879	38	132	1	exonic	ANKAR	.	nonsynonymous SNV	ANKAR:NM_144708:exon3:c.T863C:p.L288P	.	.	.	.	.	.	.	.	0	D	1	D	0.018	N	1	D	1.56	T	82.9666	snp	FAO=38	FDP=132	FR=.	FRO=94	FSAF=21	FSAR=17	FSRF=47	FSRR=47	FWDB=0.0323839	FXX=0	LEN=1	MLLD=207.088	OALT=C	OID=.	OMAPALT=C	OPOS=190554514
chr2	190922117	190922117	G	C	0.253731	17	67	4	exonic	MSTN	.	nonsynonymous SNV	MSTN:NM_005259:exon3:c.C995G:p.P332R	.	.	.	.	.	.	.	.	0	D	0.957	D	0	D	1	D	-2.02	D	35.2383	snp	FAO=17	FDP=67	FR=.	FRO=50	FSAF=6	FSAR=11	FSRF=19	FSRR=31	FWDB=0.00995283	FXX=0	LEN=1	MLLD=219.977	OALT=C	OID=.	OMAPALT=C	OPOS=190922117
chr2	191847130	191847130	T	G	0.204198	107	524	1	exonic	STAT1	.	nonsynonymous SNV	STAT1:NM_007315:exon18:c.A1561C:p.M521L,STAT1:NM_139266:exon18:c.A1561C:p.M521L	.	.	.	.	.	.	.	.	0.07	T	0.938	P	0	D	1	D	-2.18	D	75.6347	snp	FAO=80	FDP=400	FR=.	FRO=320	FSAF=33	FSAR=47	FSRF=176	FSRR=144	FWDB=0.0145632	FXX=0	LEN=1	MLLD=214.203	OALT=G	OID=.	OMAPALT=G	OPOS=191847130
chr2	192225477	192225477	-	TGTTGT	0.428571	66	154	0	intronic	MYO1B	.	.	.	.	.	.	.	.	.	.	.	.	.	.	.	.	.	.	.	.	.	50	ins	.	.	FR=.	.	.	.	.	.	.	.	LEN=6	.	OALT=TGTTGT	OID=.	OMAPALT=GTGTTGT	OPOS=192225478
chr2	192267423	192267423	G	A	0.18018	40	222	3	exonic	MYO1B	.	stopgain	MYO1B:NM_001130158:exon24:c.G2535A:p.W845X,MYO1B:NM_001161819:exon24:c.G2535A:p.W845X	.	.	.	.	.	.	.	.	0.28	T	.	.	0	D	1	A	.	.	32.8668	snp	FAO=40	FDP=222	FR=.	FRO=182	FSAF=19	FSAR=21	FSRF=68	FSRR=114	FWDB=0.00390892	FXX=0	LEN=1	MLLD=295.418	OALT=A	OID=.	OMAPALT=A	OPOS=192267423
chr2	197594586	197594586	G	T	0.210191	33	157	2	splicing	CCDC150	NM_001080539:exon24:c.2820+1G>T	.	.	.	.	.	.	.	0	.	.	.	.	.	.	.	.	1	D	.	.	41.2246	snp	FAO=33	FDP=157	FR=.	FRO=124	FSAF=15	FSAR=18	FSRF=44	FSRR=80	FWDB=0.0233892	FXX=0	LEN=1	MLLD=55.9926	OALT=T	OID=.	OMAPALT=T	OPOS=197594586
chr2	197650164	197650164	C	T	0.188172	35	186	2	splicing	GTF3C3	NM_012086:exon8:c.1041+1G>A,NM_001206774:exon8:c.1041+1G>A	.	.	.	.	.	.	.	.	.	.	.	.	.	.	.	.	1	D	.	.	33.8455	snp	FAO=35	FDP=185	FR=.	FRO=150	FSAF=17	FSAR=18	FSRF=58	FSRR=92	FWDB=-0.0112667	FXX=0.00537606	LEN=1	MLLD=180.602	OALT=T	OID=.	OMAPALT=T	OPOS=197650164
chr2	198265526	198265526	A	G	0.560606	37	66	1	exonic	SF3B1	.	synonymous SNV	SF3B1:NM_012433:exon18:c.T2631C:p.G877G	rs788018	.	ID=COSM3757860;OCCURENCE=1(large_intestine)	0.6851	.	0.88	.	.	.	.	.	.	.	.	.	.	.	.	185.128	snp	FAO=37	FDP=66	FR=.	FRO=29	FSAF=30	FSAR=7	FSRF=23	FSRR=6	FWDB=0.00483194	FXX=0	LEN=1	MLLD=376.036	OALT=G	OID=.	OMAPALT=G	OPOS=198265526
chr2	198267770	198267770	-	AA	0.325758	43	132	4	intronic	SF3B1	.	.	.	rs3217350	.	.	0.6843	.	0.88	.	.	.	.	.	.	.	.	.	.	.	.	48.8815	ins	FAO=54	FDP=127	FR=.	FRO=73	FSAF=38	FSAR=16	FSRF=40	FSRR=33	FWDB=0.0561575	FXX=0.0378759	LEN=2	MLLD=30.9634	OALT=AA	OID=.	OMAPALT=GAA	OPOS=198267771
chr2	198570950	198570951	AG	GC	0.307692	40	130	1	exonic	MARS2	.	nonframeshift substitution	MARS2:NM_138395:exon1:c.821_822GC	.	.	.	.	.	.	.	.	.	.	.	.	.	.	.	.	.	.	96.1759	mnp	FAO=40	FDP=130	FR=.	FRO=90	FSAF=26	FSAR=14	FSRF=52	FSRR=38	FWDB=0.00232361	FXX=0	LEN=2	MLLD=253.692	OALT=GC	OID=.	OMAPALT=GC	OPOS=198570950
chr2	200137058	200137058	T	A	0.230769	21	91	1	exonic	SATB2	.	nonsynonymous SNV	SATB2:NM_001172509:exon11:c.A2078T:p.E693V,SATB2:NM_001172517:exon12:c.A2078T:p.E693V,SATB2:NM_015265:exon12:c.A2078T:p.E693V	.	.	.	.	.	.	.	.	0	D	0.998	D	0	D	1	D	0.64	T	35.2944	snp	FAO=21	FDP=91	FR=.	FRO=70	FSAF=10	FSAR=11	FSRF=33	FSRR=37	FWDB=0.00666549	FXX=0	LEN=1	MLLD=77.6963	OALT=A	OID=.	OMAPALT=A	OPOS=200137058
chr2	201342380	201342380	C	T	0.6	42	70	1	exonic	SPATS2L	.	nonsynonymous SNV	SPATS2L:NM_001100424:exon12:c.C1096T:p.R366W,SPATS2L:NM_001282743:exon12:c.C1123T:p.R375W,SPATS2L:NM_001100422:exon13:c.C1303T:p.R435W,SPATS2L:NM_001100423:exon13:c.C1303T:p.R435W,SPATS2L:NM_001282735:exon13:c.C1303T:p.R435W,SPATS2L:NM_001282744:exon13:c.C1393T:p.R465W,SPATS2L:NM_015535:exon13:c.C1303T:p.R435W	rs555931476	.	.	.	.	0.0008	.	.	0	D	1	D	0	D	0.999	D	.	.	228.513	snp	FAO=42	FDP=70	FR=.	FRO=28	FSAF=16	FSAR=26	FSRF=15	FSRR=13	FWDB=-0.00384042	FXX=0	LEN=1	MLLD=151.616	OALT=T	OID=.	OMAPALT=T	OPOS=201342380
chr2	201521656	201521656	T	A	0.230769	75	325	2	exonic	AOX1	.	nonsynonymous SNV	AOX1:NM_001159:exon27:c.T3167A:p.I1056N	.	.	.	.	.	.	.	.	0	D	0.592	P	0	D	0.995	D	1.14	T	100.084	snp	FAO=75	FDP=325	FR=.	FRO=250	FSAF=37	FSAR=38	FSRF=127	FSRR=123	FWDB=0.0674949	FXX=0	LEN=1	MLLD=67.1288	OALT=A	OID=.	OMAPALT=A	OPOS=201521656
chr2	201741747	201741747	C	A	0.195349	42	215	2	exonic	PPIL3	.	nonsynonymous SNV	PPIL3:NM_032472:exon6:c.G266T:p.G89V,PPIL3:NM_130906:exon6:c.G254T:p.G85V	.	.	.	.	.	.	.	.	0	D	1	D	0	D	1	D	0.77	T	41.5139	snp	FAO=42	FDP=216	FR=.	FRO=174	FSAF=18	FSAR=24	FSRF=76	FSRR=98	FWDB=-0.024132	FXX=0	LEN=1	MLLD=57.5916	OALT=A	OID=.	OMAPALT=A	OPOS=201741747
chr2	201756922	201756922	G	A	0.20944	142	678	2	exonic	NIF3L1	.	nonsynonymous SNV	NIF3L1:NM_001142356:exon1:c.G256A:p.A86T,NIF3L1:NM_001136039:exon2:c.G256A:p.A86T,NIF3L1:NM_001142355:exon2:c.G175A:p.A59T,NIF3L1:NM_021824:exon2:c.G175A:p.A59T	.	.	.	.	.	.	.	.	0.3	T	0.877	P	0	D	0.995	D	0.64	T	72.4072	snp	FAO=79	FDP=400	FR=.	FRO=321	FSAF=35	FSAR=44	FSRF=154	FSRR=167	FWDB=-0.055094	FXX=0	LEN=1	MLLD=68.883	OALT=A	OID=.	OMAPALT=A	OPOS=201756922
chr2	202057735	202057735	A	G	0.357143	20	56	1	exonic	CASP10	.	nonsynonymous SNV	CASP10:NM_001206524:exon4:c.A470G:p.E157G,CASP10:NM_001206542:exon4:c.A470G:p.E157G,CASP10:NM_001230:exon4:c.A470G:p.E157G,CASP10:NM_032974:exon4:c.A470G:p.E157G,CASP10:NM_032976:exon4:c.A470G:p.E157G,CASP10:NM_032977:exon4:c.A470G:p.E157G	.	.	.	.	.	.	.	.	0	D	1	D	0	N	0.657	D	3.75	T	64.0632	snp	FAO=20	FDP=56	FR=.	FRO=36	FSAF=15	FSAR=5	FSRF=24	FSRR=12	FWDB=0.00360002	FXX=0	LEN=1	MLLD=294.653	OALT=G	OID=.	OMAPALT=G	OPOS=202057735
chr2	202213147	202213147	-	T	0.608808	235	386	1	intronic	ALS2CR12	.	.	.	rs112503110	.	.	.	.	0.14	.	.	.	.	.	.	.	.	.	.	.	.	520.029	ins	FAO=241	FDP=385	FR=.	FRO=144	FSAF=128	FSAR=113	FSRF=72	FSRR=72	FWDB=0.0729282	FXX=0.0178567	LEN=1	MLLD=28.9553	OALT=T	OID=.	OMAPALT=AT	OPOS=202213148
chr2	202344777	202344777	C	G	0.184426	45	244	1	exonic	STRADB	.	stopgain	STRADB:NM_018571:exon12:c.C1136G:p.S379X	.	.	.	.	.	.	.	.	0.04	D	.	.	0	D	1	D	.	.	38.2136	snp	FAO=45	FDP=244	FR=.	FRO=199	FSAF=16	FSAR=29	FSRF=82	FSRR=117	FWDB=0.0409217	FXX=0	LEN=1	MLLD=65.7282	OALT=G	OID=.	OMAPALT=G	OPOS=202344777
chr2	202606414	202606414	G	A	0.316176	43	136	1	exonic	ALS2	.	synonymous SNV	ALS2:NM_020919:exon11:c.C2334T:p.F778F	.	.	.	.	.	.	.	.	.	.	.	.	.	.	.	.	.	.	124.591	snp	FAO=47	FDP=140	FR=.	FRO=93	FSAF=23	FSAR=24	FSRF=48	FSRR=45	FWDB=0.0250474	FXX=0.0070917	LEN=1	MLLD=287.251	OALT=A	OID=.	OMAPALT=A	OPOS=202606414
chr2	203155016	203155016	T	-	0.540541	80	148	4	intronic	NOP58	.	.	.	rs11310035	.	.	0.2492	.	0.62	.	.	.	.	.	.	.	.	.	.	.	.	130.73	del	FAO=82	FDP=148	FR=.	FRO=66	FSAF=50	FSAR=32	FSRF=41	FSRR=25	FWDB=-0.0980962	FXX=0	LEN=1	MLLD=16.8661	OALT=-	OID=.	OMAPALT=G	OPOS=203155016
chr2	206659625	206659625	G	A	0.177686	43	242	5	exonic	NRP2	.	nonsynonymous SNV	NRP2:NM_201279:exon16:c.G2573A:p.G858E,NRP2:NM_003872:exon17:c.G2624A:p.G875E,NRP2:NM_201266:exon17:c.G2639A:p.G880E	.	.	.	.	.	.	.	.	0	D	1	D	0	D	1	D	-3.21	D	33.3429	snp	FAO=43	FDP=242	FR=.	FRO=199	FSAF=19	FSAR=24	FSRF=100	FSRR=99	FWDB=5.84513e-06	FXX=0	LEN=1	MLLD=318.438	OALT=A	OID=.	OMAPALT=A	OPOS=206659625
chr2	207040866	207040866	A	T	0.22549	69	306	1	UTR3	GPR1	NM_001098199:c.*38T>A,NM_005279:c.*38T>A,NM_001261454:c.*38T>A,NM_001261453:c.*38T>A,NM_001261455:c.*38T>A,NM_001261452:c.*38T>A	.	.	.	.	.	.	.	.	.	.	.	.	.	.	.	.	.	.	.	.	88.4504	snp	FAO=69	FDP=306	FR=.	FRO=237	FSAF=26	FSAR=43	FSRF=117	FSRR=120	FWDB=0.000324237	FXX=0	LEN=1	MLLD=222.183	OALT=T	OID=.	OMAPALT=T	OPOS=207040866
chr2	207509005	207509005	C	T	0.215116	37	172	1	exonic	LOC200726	.	synonymous SNV	LOC200726:NM_001102659:exon2:c.C45T:p.S15S	.	.	.	.	.	0.0001	.	.	.	.	.	.	.	.	.	.	.	.	47.4798	snp	FAO=37	FDP=172	FR=.	FRO=135	FSAF=27	FSAR=10	FSRF=75	FSRR=60	FWDB=-0.0409323	FXX=0	LEN=1	MLLD=225.693	OALT=T	OID=.	OMAPALT=T	OPOS=207509005
chr2	207509109	207509109	G	A	0.238532	52	218	3	exonic	LOC200726	.	stopgain	LOC200726:NM_001102659:exon2:c.G149A:p.W50X	.	.	.	.	.	.	.	.	.	.	.	.	.	.	.	.	.	.	75.8276	snp	FAO=52	FDP=221	FR=.	FRO=169	FSAF=33	FSAR=19	FSRF=89	FSRR=80	FWDB=-0.00566776	FXX=0	LEN=1	MLLD=299.103	OALT=A	OID=.	OMAPALT=A	OPOS=207509109
chr2	207945990	207945990	T	C	0.222222	8	36	1	splicing	KLF7	NM_003709:exon4:c.858-2A>G,NM_001270944:exon4:c.774-2A>G,NM_001270943:exon4:c.759-2A>G,NM_001270942:exon5:c.656-2A>G	.	.	.	.	.	.	.	.	.	.	.	.	.	.	.	.	1	D	.	.	21.5101	snp	FAO=9	FDP=37	FR=.	FRO=28	FSAF=1	FSAR=8	FSRF=11	FSRR=17	FWDB=0.0362875	FXX=0	LEN=1	MLLD=203.256	OALT=C	OID=.	OMAPALT=C	OPOS=207945990
chr2	209176952	209176952	G	T	0.20297	41	202	2	intronic	PIKFYVE	.	.	.	.	.	.	.	.	.	.	.	.	.	.	.	.	.	.	.	.	.	44.9163	snp	FAO=41	FDP=202	FR=.	FRO=161	FSAF=21	FSAR=20	FSRF=88	FSRR=73	FWDB=-0.0105776	FXX=0	LEN=1	MLLD=57.8099	OALT=T	OID=.	OMAPALT=T	OPOS=209176952
chr2	210543305	210543305	C	G	0.218391	38	174	1	exonic	MAP2	.	nonsynonymous SNV	MAP2:NM_002374:exon5:c.C272G:p.S91C,MAP2:NM_031845:exon5:c.C272G:p.S91C,MAP2:NM_031847:exon5:c.C272G:p.S91C,MAP2:NM_001039538:exon6:c.C272G:p.S91C	.	.	.	.	.	.	.	.	0.03	D	1	D	0	D	1	D	1.91	T	50.0396	snp	FAO=38	FDP=174	FR=.	FRO=136	FSAF=29	FSAR=9	FSRF=90	FSRR=46	FWDB=-0.0516352	FXX=0	LEN=1	MLLD=66.1865	OALT=G	OID=.	OMAPALT=G	OPOS=210543305
chr2	210962950	210962950	C	A	0.365019	96	263	2	intronic	KANSL1L	.	.	.	.	.	.	.	.	.	.	.	.	.	.	.	.	.	.	.	.	.	277.868	snp	FAO=96	FDP=262	FR=.	FRO=166	FSAF=49	FSAR=47	FSRF=72	FSRR=94	FWDB=0.00055402	FXX=0.00380214	LEN=1	MLLD=60.5301	OALT=A	OID=.	OMAPALT=A	OPOS=210962950
chr2	210968911	210968911	C	A	0.16875	27	160	2	exonic	KANSL1L	.	stopgain	KANSL1L:NM_152519:exon4:c.G1345T:p.E449X	.	.	.	.	.	.	.	.	.	.	.	.	.	.	1	A	.	.	20.9738	snp	FAO=27	FDP=160	FR=.	FRO=133	FSAF=12	FSAR=15	FSRF=61	FSRR=72	FWDB=-9.35072e-05	FXX=0	LEN=1	MLLD=216.084	OALT=A	OID=.	OMAPALT=A	OPOS=210968911
chr2	212285165	212285165	C	A	0.167286	45	269	3	splicing	ERBB4	NM_001042599:exon26:c.3135+1G>T,NM_005235:exon26:c.3135+1G>T	.	.	.	.	.	.	.	.	.	.	.	.	.	.	.	.	1	D	.	.	27.1553	snp	FAO=45	FDP=274	FR=.	FRO=229	FSAF=29	FSAR=16	FSRF=107	FSRR=122	FWDB=-0.124739	FXX=0	LEN=1	MLLD=56.112	OALT=A	OID=.	OMAPALT=A	OPOS=212285165
chr2	212589793	212589793	A	G	0.213483	57	267	1	intronic	ERBB4	.	.	.	.	.	.	.	.	.	.	.	.	.	.	.	.	.	.	.	.	.	66.4107	snp	FAO=57	FDP=267	FR=.	FRO=210	FSAF=31	FSAR=26	FSRF=86	FSRR=124	FWDB=-0.0192522	FXX=0	LEN=1	MLLD=182.075	OALT=G	OID=.	OMAPALT=G	OPOS=212589793
chr2	214149225	214149225	G	T	0.70122	115	164	3	exonic	SPAG16	.	synonymous SNV	SPAG16:NM_001025436:exon1:c.G18T:p.G6G,SPAG16:NM_024532:exon1:c.G18T:p.G6G	.	.	.	.	.	.	.	.	.	.	.	.	.	.	.	.	.	.	721.782	snp	FAO=116	FDP=164	FR=.	FRO=48	FSAF=70	FSAR=46	FSRF=33	FSRR=15	FWDB=0.00819536	FXX=0	LEN=1	MLLD=285.861	OALT=T	OID=.	OMAPALT=T	OPOS=214149225
chr2	214149312	214149313	GG	AT	0.247059	42	170	2	exonic	SPAG16	.	nonframeshift substitution	SPAG16:NM_001025436:exon1:c.105_106AT,SPAG16:NM_024532:exon1:c.105_106AT	.	.	.	.	.	.	.	.	.	.	.	.	.	.	.	.	.	.	71.8176	mnp	FAO=42	FDP=167	FR=.	FRO=125	FSAF=24	FSAR=18	FSRF=69	FSRR=56	FWDB=-0.00572759	FXX=0.017646	LEN=2	MLLD=204.303	OALT=AT	OID=.	OMAPALT=AT	OPOS=214149312
chr2	215301353	215301353	C	A	0.252976	85	336	3	exonic	VWC2L	.	nonsynonymous SNV	VWC2L:NM_001080500:exon3:c.C391A:p.P131T	.	.	ID=COSM1614306;OCCURENCE=1(liver)	.	.	.	.	.	.	.	0.951	P	.	.	1	D	2.66	T	130.831	snp	FAO=84	FDP=337	FR=.	FRO=253	FSAF=45	FSAR=39	FSRF=126	FSRR=127	FWDB=0.0143096	FXX=0	LEN=1	MLLD=170.693	OALT=A	OID=.	OMAPALT=A	OPOS=215301353
chr2	216197178	216197178	G	A	0.225352	16	71	2	exonic	ATIC	.	synonymous SNV	ATIC:NM_004044:exon8:c.G762A:p.K254K	.	.	.	.	.	.	.	.	.	.	.	.	.	.	.	.	.	.	27.8742	snp	FAO=16	FDP=71	FR=.	FRO=55	FSAF=7	FSAR=9	FSRF=27	FSRR=28	FWDB=-0.00698496	FXX=0	LEN=1	MLLD=62.2952	OALT=A	OID=.	OMAPALT=A	OPOS=216197178
chr2	219445311	219445312	GA	AT	0.222689	53	238	2	exonic	RQCD1	.	nonframeshift substitution	RQCD1:NM_001271634:exon2:c.52_53AT,RQCD1:NM_001271635:exon2:c.52_53AT,RQCD1:NM_005444:exon2:c.52_53AT	.	.	.	.	.	.	.	.	.	.	.	.	.	.	.	.	.	.	83.6996	mnp	FAO=53	FDP=216	FR=.	FRO=163	FSAF=31	FSAR=22	FSRF=96	FSRR=67	FWDB=0.00610556	FXX=0.0924331	LEN=2	MLLD=55.2958	OALT=AT	OID=.	OMAPALT=AT	OPOS=219445311
chr2	219449351	219449351	G	T	0.267045	47	176	1	exonic	RQCD1	.	nonsynonymous SNV	RQCD1:NM_001271634:exon4:c.G337T:p.A113S,RQCD1:NM_001271635:exon4:c.G337T:p.A113S,RQCD1:NM_005444:exon4:c.G337T:p.A113S	.	.	.	.	.	.	.	.	0.12	T	0.995	D	0	D	1	D	0.64	T	86.1215	snp	FAO=47	FDP=178	FR=.	FRO=131	FSAF=23	FSAR=24	FSRF=62	FSRR=69	FWDB=-0.0327761	FXX=0	LEN=1	MLLD=99.8552	OALT=T	OID=.	OMAPALT=T	OPOS=219449351
chr2	219555272	219555272	C	A	0.168142	19	113	2	exonic	STK36	.	nonsynonymous SNV	STK36:NM_001243313:exon14:c.C1758A:p.S586R,STK36:NM_015690:exon14:c.C1758A:p.S586R	.	.	.	.	.	.	.	.	0.01	D	0.874	P	0.002	N	0.834	D	0.71	T	16.8703	snp	FAO=19	FDP=113	FR=.	FRO=94	FSAF=11	FSAR=8	FSRF=16	FSRR=78	FWDB=0.0293741	FXX=0	LEN=1	MLLD=90.4386	OALT=A	OID=.	OMAPALT=A	OPOS=219555272
chr2	219874810	219874810	G	T	0.418251	110	263	1	ncRNA_intronic	LOC100129175	.	.	.	.	.	.	.	.	.	.	.	.	.	.	.	.	.	.	.	.	.	378.229	snp	FAO=110	FDP=263	FR=.	FRO=153	FSAF=32	FSAR=78	FSRF=54	FSRR=99	FWDB=-0.00475473	FXX=0.00378774	LEN=1	MLLD=320.2	OALT=T	OID=.	OMAPALT=T	OPOS=219874810
chr2	219874814	219874814	G	T	0.416031	109	262	3	ncRNA_intronic	LOC100129175	.	.	.	.	.	.	.	.	.	.	.	.	.	.	.	.	.	.	.	.	.	374.229	snp	FAO=109	FDP=261	FR=.	FRO=152	FSAF=31	FSAR=78	FSRF=53	FSRR=99	FWDB=0.0193634	FXX=0.00381665	LEN=1	MLLD=61.1165	OALT=T	OID=.	OMAPALT=T	OPOS=219874814
chr2	220034497	220034497	-	CA	0.587302	37	63	4	intronic	SLC23A3	.	.	.	rs142326026	.	.	0.1773	.	0.22	.	.	.	.	.	.	.	.	.	.	.	.	132.124	ins	FAO=41	FDP=56	FR=.	FRO=15	FSAF=31	FSAR=10	FSRF=10	FSRR=5	FWDB=0.0163183	FXX=0	LEN=2	MLLD=290.244	OALT=CA	OID=.	OMAPALT=CCA	OPOS=220034498
chr2	220044810	220044810	G	A	0.168224	18	107	4	intronic	FAM134A	.	.	.	.	.	.	.	.	.	.	.	.	.	.	.	.	.	.	.	.	.	16.3783	snp	FAO=18	FDP=107	FR=.	FRO=89	FSAF=18	FSAR=0	FSRF=88	FSRR=1	FWDB=-0.008276	FXX=0	LEN=1	MLLD=398.872	OALT=A	OID=.	OMAPALT=A	OPOS=220044810
chr2	220081117	220081117	C	A	0.246154	16	65	1	exonic	ABCB6	.	nonsynonymous SNV	ABCB6:NM_005689:exon4:c.G939T:p.K313N	.	.	.	.	.	0	.	.	0.05	D	0.998	D	0	D	1	D	-3.39	D	32.1726	snp	FAO=16	FDP=65	FR=.	FRO=49	FSAF=10	FSAR=6	FSRF=19	FSRR=30	FWDB=-0.0148385	FXX=0	LEN=1	MLLD=189.497	OALT=A	OID=.	OMAPALT=A	OPOS=220081117
chr2	220195590	220195590	C	T	0.145985	40	274	2	exonic	RESP18	.	synonymous SNV	RESP18:NM_001007089:exon3:c.G240A:p.Q80Q	.	.	.	.	.	.	.	.	.	.	.	.	.	.	.	.	.	.	16.9002	snp	FAO=40	FDP=273	FR=.	FRO=233	FSAF=24	FSAR=16	FSRF=102	FSRR=131	FWDB=0.120852	FXX=0.0036495	LEN=1	MLLD=56.8832	OALT=T	OID=.	OMAPALT=T	OPOS=220195590
chr2	220309851	220309851	C	A	0.336634	34	101	2	exonic	SPEG	.	nonsynonymous SNV	SPEG:NM_005876:exon3:c.C783A:p.S261R	.	.	.	.	.	.	.	.	0	D	0.998	D	0.001	U	1	D	-0.29	T	94.9969	snp	FAO=34	FDP=101	FR=.	FRO=67	FSAF=13	FSAR=21	FSRF=28	FSRR=39	FWDB=0.0148972	FXX=0	LEN=1	MLLD=295.304	OALT=A	OID=.	OMAPALT=A	OPOS=220309851
chr2	220313082	220313082	T	A	0.225806	7	31	1	exonic	SPEG	.	nonsynonymous SNV	SPEG:NM_005876:exon4:c.T1202A:p.L401Q	.	.	.	.	.	.	.	.	0.09	T	0.998	D	0.007	N	1	D	0.49	T	16.828	snp	FAO=7	FDP=31	FR=.	FRO=24	FSAF=4	FSAR=3	FSRF=13	FSRR=11	FWDB=-0.0183409	FXX=0	LEN=1	MLLD=199.189	OALT=A	OID=.	OMAPALT=A	OPOS=220313082
chr2	220313929	220313929	G	A	0.228412	82	359	3	exonic	SPEG	.	stopgain	SPEG:NM_005876:exon4:c.G2049A:p.W683X	.	.	.	.	.	.	.	.	0.18	T	.	.	0.003	N	1	D	.	.	105.994	snp	FAO=82	FDP=359	FR=.	FRO=277	FSAF=39	FSAR=43	FSRF=130	FSRR=147	FWDB=-0.0140094	FXX=0	LEN=1	MLLD=321.254	OALT=A	OID=.	OMAPALT=A	OPOS=220313929
chr2	220396698	220396698	A	T	0.217391	10	46	3	intronic	ASIC4	.	.	.	.	.	.	.	.	.	.	.	.	.	.	.	.	.	.	.	.	.	18.6522	snp	FAO=8	FDP=35	FR=.	FRO=27	FSAF=7	FSAR=1	FSRF=17	FSRR=10	FWDB=0.00724876	FXX=0.239078	LEN=1	MLLD=429.826	OALT=T	OID=.	OMAPALT=T	OPOS=220396698
chr2	220427440	220427440	C	T	0.301587	19	63	3	intronic	OBSL1	.	.	.	.	.	.	.	.	.	.	.	.	.	.	.	.	.	.	.	.	.	49.6968	snp	FAO=19	FDP=63	FR=.	FRO=44	FSAF=5	FSAR=14	FSRF=12	FSRR=32	FWDB=0.0229857	FXX=0	LEN=1	MLLD=59.9722	OALT=T	OID=.	OMAPALT=T	OPOS=220427440
chr2	220497133	220497133	C	A	0.163399	25	153	2	exonic	SLC4A3	.	nonsynonymous SNV	SLC4A3:NM_005070:exon8:c.C1110A:p.S370R,SLC4A3:NM_201574:exon8:c.C1191A:p.S397R	.	.	.	.	.	0	.	.	0	D	0.986	D	0	D	1	D	-0.93	T	17.9714	snp	FAO=25	FDP=154	FR=.	FRO=129	FSAF=17	FSAR=8	FSRF=71	FSRR=58	FWDB=0.012552	FXX=0	LEN=1	MLLD=253.66	OALT=A	OID=.	OMAPALT=A	OPOS=220497133
chr2	220506324	220506324	G	T	0.18543	28	151	4	intronic	SLC4A3	.	.	.	.	.	.	.	.	.	.	.	.	.	.	.	.	.	.	.	.	.	27.9116	snp	FAO=28	FDP=150	FR=.	FRO=122	FSAF=9	FSAR=19	FSRF=52	FSRR=70	FWDB=-0.0194019	FXX=0.00662208	LEN=1	MLLD=270.735	OALT=T	OID=.	OMAPALT=T	OPOS=220506324
chr2	223168908	223168908	C	T	0.181818	64	352	2	exonic	CCDC140	.	nonsynonymous SNV	CCDC140:NM_153038:exon2:c.C287T:p.T96I	.	.	.	.	.	.	.	.	0	D	0.851	P	.	.	1	N	.	.	48.364	snp	FAO=64	FDP=352	FR=.	FRO=288	FSAF=25	FSAR=39	FSRF=113	FSRR=175	FWDB=0.0119503	FXX=0	LEN=1	MLLD=292.197	OALT=T	OID=.	OMAPALT=T	OPOS=223168908
chr2	223507681	223507681	T	A	0.301205	25	83	3	exonic	FARSB	.	nonsynonymous SNV	FARSB:NM_005687:exon3:c.A158T:p.K53M	.	.	.	.	.	.	.	.	0.07	T	0.887	P	0	D	1	D	.	.	59.1086	snp	FAO=25	FDP=86	FR=.	FRO=61	FSAF=12	FSAR=13	FSRF=32	FSRR=29	FWDB=-0.0171405	FXX=0	LEN=1	MLLD=156.788	OALT=A	OID=.	OMAPALT=A	OPOS=223507681
chr2	223917812	223917812	T	G	#VALUE!	16;2	18	1;1	exonic	KCNE4	.	synonymous SNV	KCNE4:NM_080671:exon2:c.T417G:p.P139P	.	.	.	.	.	0	.	.	.	.	.	.	.	.	.	.	.	.	179.086	snp;snp	FAO=17,2	FDP=19	FR=.,.	FRO=0	FSAF=8,2	FSAR=9,0	FSRF=0	FSRR=0	FWDB=-0.0353214,-0.0312213	FXX=0	LEN=1,1	MLLD=166.414,119.476	OALT=C,G	OID=.,.	OMAPALT=C,G	OPOS=223917812,223917812
chr2	225244631	225244631	C	G	0.246914	20	81	4	exonic	FAM124B	.	nonsynonymous SNV	FAM124B:NM_001122779:exon2:c.G1027C:p.A343P	.	.	.	.	.	.	.	.	0.12	T	0.091	B	.	.	1	N	1.43	T	38.2405	snp	FAO=20	FDP=81	FR=.	FRO=61	FSAF=15	FSAR=5	FSRF=36	FSRR=25	FWDB=0.0543867	FXX=0.0121936	LEN=1	MLLD=53.1136	OALT=G	OID=.	OMAPALT=G	OPOS=225244631
chr2	225266106	225266106	C	T	0.221805	59	266	6	exonic	FAM124B	.	nonsynonymous SNV	FAM124B:NM_001122779:exon1:c.G380A:p.G127E,FAM124B:NM_024785:exon1:c.G380A:p.G127E	.	.	.	.	.	.	.	.	0.09	T	0.952	P	0	D	0.999	D	0.94	T	74.1625	snp	FAO=59	FDP=267	FR=.	FRO=208	FSAF=31	FSAR=28	FSRF=99	FSRR=109	FWDB=0.0135657	FXX=0	LEN=1	MLLD=333.819	OALT=T	OID=.	OMAPALT=T	OPOS=225266106
chr2	225639821	225639821	C	T	0.188725	77	408	2	exonic	DOCK10	.	synonymous SNV	DOCK10:NM_001290263:exon52:c.G5796A:p.K1932K,DOCK10:NM_014689:exon52:c.G5814A:p.K1938K	.	.	.	.	.	.	.	.	.	.	.	.	.	.	1	D	.	.	57.2037	snp	FAO=74	FDP=400	FR=.	FRO=326	FSAF=36	FSAR=38	FSRF=184	FSRR=142	FWDB=-0.00631175	FXX=0	LEN=1	MLLD=64.6403	OALT=T	OID=.	OMAPALT=T	OPOS=225639821
chr2	227958928	227958928	G	T	0.209677	13	62	2	exonic	COL4A4	.	nonsynonymous SNV	COL4A4:NM_000092:exon20:c.C1282A:p.P428T	.	.	.	.	.	.	.	.	0.3	T	0.08	B	.	.	1	N	-3.23	D	21.455	snp	FAO=13	FDP=62	FR=.	FRO=49	FSAF=7	FSAR=6	FSRF=31	FSRR=18	FWDB=-0.0143514	FXX=0	LEN=1	MLLD=68.389	OALT=T	OID=.	OMAPALT=T	OPOS=227958928
chr2	228116092	228116092	A	C	0.163462	34	208	1	ncRNA_intronic	LOC654841	.	.	.	.	.	.	.	.	.	.	.	.	.	.	.	.	.	.	.	.	.	22.1722	snp	FAO=34	FDP=208	FR=.	FRO=174	FSAF=17	FSAR=17	FSRF=83	FSRR=91	FWDB=-0.0209912	FXX=0	LEN=1	MLLD=74.9819	OALT=C	OID=.	OMAPALT=C	OPOS=228116092
chr2	228388596	228388596	G	A	0.209607	48	229	4	exonic	AGFG1	.	synonymous SNV	AGFG1:NM_001135187:exon4:c.G495A:p.G165G,AGFG1:NM_001135188:exon4:c.G495A:p.G165G,AGFG1:NM_001135189:exon4:c.G495A:p.G165G,AGFG1:NM_004504:exon4:c.G495A:p.G165G	.	.	.	.	.	.	.	.	.	.	.	.	.	.	.	.	.	.	55.2347	snp	FAO=48	FDP=229	FR=.	FRO=181	FSAF=23	FSAR=25	FSRF=90	FSRR=91	FWDB=0.0106127	FXX=0	LEN=1	MLLD=288.099	OALT=A	OID=.	OMAPALT=A	OPOS=228388596
chr2	230456591	230456591	G	T	0.378788	25	66	2	exonic	DNER	.	nonsynonymous SNV	DNER:NM_139072:exon2:c.C290A:p.P97H	.	.	.	.	.	.	.	.	0.04	D	0.997	D	0	D	1	D	-3.92	D	83.4908	snp	FAO=25	FDP=66	FR=.	FRO=41	FSAF=13	FSAR=12	FSRF=19	FSRR=22	FWDB=-0.000253143	FXX=0	LEN=1	MLLD=310.112	OALT=T	OID=.	OMAPALT=T	OPOS=230456591
chr2	230654422	230654422	G	T	0.180451	24	133	2	exonic	TRIP12	.	nonsynonymous SNV	TRIP12:NM_001284216:exon28:c.C3565A:p.P1189T,TRIP12:NM_001284215:exon29:c.C4474A:p.P1492T,TRIP12:NM_004238:exon30:c.C4375A:p.P1459T,TRIP12:NM_001284214:exon31:c.C4519A:p.P1507T	.	.	.	.	.	.	.	.	0	D	0.999	D	0	D	1	D	1.09	T	23.1681	snp	FAO=24	FDP=133	FR=.	FRO=109	FSAF=14	FSAR=10	FSRF=43	FSRR=66	FWDB=0.0203878	FXX=0	LEN=1	MLLD=60.3236	OALT=T	OID=.	OMAPALT=T	OPOS=230654422
chr2	230744801	230744801	C	A	0.253425	37	146	2	UTR5	TRIP12	NM_004238:c.-6G>T,NM_001284216:c.-6G>T,NM_001284215:c.-6G>T,NM_001284214:c.-6G>T	.	.	.	.	.	.	.	0.0001	.	.	.	.	.	.	.	.	.	.	.	.	65.2143	snp	FAO=37	FDP=146	FR=.	FRO=109	FSAF=9	FSAR=28	FSRF=44	FSRR=65	FWDB=-0.0199176	FXX=0	LEN=1	MLLD=59.3819	OALT=A	OID=.	OMAPALT=A	OPOS=230744801
chr2	231120218	231120218	C	A	0.223881	15	67	2	exonic	SP140	.	nonsynonymous SNV	SP140:NM_001278453:exon9:c.C869A:p.A290D,SP140:NM_001278452:exon10:c.C1031A:p.A344D,SP140:NM_007237:exon12:c.C1211A:p.A404D	.	.	.	.	.	.	.	.	0.6	T	0.011	B	.	.	1	N	0.7	T	26.2942	snp	FAO=15	FDP=67	FR=.	FRO=52	FSAF=9	FSAR=6	FSRF=29	FSRR=23	FWDB=0.0349584	FXX=0	LEN=1	MLLD=72.3018	OALT=A	OID=.	OMAPALT=A	OPOS=231120218
chr2	231235705	231235705	G	A	0.256281	51	199	3	intronic	SP140L	.	.	.	.	.	.	.	.	.	.	.	.	.	.	.	.	.	.	.	.	.	87.7477	snp	FAO=51	FDP=199	FR=.	FRO=148	FSAF=19	FSAR=32	FSRF=70	FSRR=78	FWDB=0.0394331	FXX=0	LEN=1	MLLD=109.759	OALT=A	OID=.	OMAPALT=A	OPOS=231235705
chr2	231248299	231248299	G	T	0.291667	56	192	2	intronic	SP140L	.	.	.	.	.	.	.	.	.	.	.	.	.	.	.	.	.	.	.	.	.	119.422	snp	FAO=56	FDP=192	FR=.	FRO=136	FSAF=23	FSAR=33	FSRF=55	FSRR=81	FWDB=0.013819	FXX=0	LEN=1	MLLD=176.32	OALT=T	OID=.	OMAPALT=T	OPOS=231248299
chr2	231266526	231266526	G	A	0.714286	5	7	2	intronic	SP140L	.	.	.	rs149348058	.	.	.	.	0.36	.	.	.	.	.	.	.	.	.	.	.	.	33.0309	snp	FAO=5	FDP=7	FR=.	FRO=2	FSAF=4	FSAR=1	FSRF=1	FSRR=1	FWDB=-0.0063502	FXX=0	LEN=1	MLLD=55.2585	OALT=A	OID=.	OMAPALT=A	OPOS=231266526
chr2	231313734	231313734	G	A	0.254237	15	59	3	intronic	SP100	.	.	.	.	.	.	.	.	.	.	.	.	.	.	.	.	.	.	.	.	.	36.2226	snp	FAO=16	FDP=60	FR=.	FRO=44	FSAF=6	FSAR=10	FSRF=24	FSRR=20	FWDB=-0.0190444	FXX=0	LEN=1	MLLD=40.9917	OALT=A	OID=.	OMAPALT=A	OPOS=231313734
chr2	231333763	231333763	A	G	0.772727	17	22	1	exonic	SP100	.	nonsynonymous SNV	SP100:NM_001206703:exon13:c.A1213G:p.M405V,SP100:NM_001080391:exon14:c.A1297G:p.M433V,SP100:NM_001206701:exon14:c.A1297G:p.M433V,SP100:NM_001206702:exon14:c.A1297G:p.M433V,SP100:NM_003113:exon14:c.A1297G:p.M433V,SP100:NM_001206704:exon15:c.A1192G:p.M398V	rs12724	.	.	0.3215	.	0.33	.	.	0.48	T	0	B	.	.	1	P	2.48	T	119.014	snp	FAO=17	FDP=22	FR=.	FRO=5	FSAF=4	FSAR=13	FSRF=3	FSRR=2	FWDB=0.0518145	FXX=0	LEN=1	MLLD=163.462	OALT=G	OID=.	OMAPALT=G	OPOS=231333763
chr2	233243776	233243776	C	T	0.432692	45	104	2	exonic	ALPP	.	nonsynonymous SNV	ALPP:NM_001632:exon2:c.C172T:p.L58F	.	.	.	.	.	.	.	.	0	D	0.998	D	0.001	D	0.995	D	-3.97	D	167.199	snp	FAO=45	FDP=104	FR=.	FRO=59	FSAF=28	FSAR=17	FSRF=35	FSRR=24	FWDB=-0.0344696	FXX=0	LEN=1	MLLD=59.8511	OALT=T	OID=.	OMAPALT=T	OPOS=233243776
chr2	233323687	233323687	A	C	0.4375	21	48	1	exonic	ALPI	.	nonsynonymous SNV	ALPI:NM_001631:exon11:c.A1418C:p.E473A	.	.	.	.	.	.	.	.	0	D	1	D	0	D	1	D	-4.46	D	84.7008	snp	FAO=21	FDP=48	FR=.	FRO=27	FSAF=12	FSAR=9	FSRF=20	FSRR=7	FWDB=-0.0375945	FXX=0	LEN=1	MLLD=77.723	OALT=C	OID=.	OMAPALT=C	OPOS=233323687
chr2	233386689	233386689	G	T	0.299145	140	468	2	exonic	PRSS56	.	nonsynonymous SNV	PRSS56:NM_001195129:exon4:c.G265T:p.G89C	.	.	.	.	.	.	.	.	.	.	.	.	.	.	.	.	.	.	270.297	snp	FAO=123	FDP=400	FR=.	FRO=277	FSAF=63	FSAR=60	FSRF=145	FSRR=132	FWDB=-0.0153853	FXX=0	LEN=1	MLLD=175.803	OALT=T	OID=.	OMAPALT=T	OPOS=233386689
chr2	233394726	233394726	C	T	0.547945	120	219	2	exonic	CHRND	.	nonsynonymous SNV	CHRND:NM_001256657:exon6:c.C652T:p.R218C,CHRND:NM_000751:exon7:c.C697T:p.R233C	rs144063384	.	.	0.0001	.	0.0002	.	.	0	D	0.992	D	0.083	N	1	D	-1.14	T	569.152	snp	FAO=120	FDP=219	FR=.	FRO=99	FSAF=56	FSAR=64	FSRF=62	FSRR=37	FWDB=0.00791919	FXX=0	LEN=1	MLLD=333.542	OALT=T	OID=.	OMAPALT=T	OPOS=233394726
chr2	233398855	233398855	C	T	0.216763	75	346	4	intronic	CHRND	.	.	.	rs373581541	.	.	0.0002	.	0.0002	.	.	.	.	.	.	.	.	.	.	.	.	86.9941	snp	FAO=75	FDP=346	FR=.	FRO=271	FSAF=33	FSAR=42	FSRF=110	FSRR=161	FWDB=0.0382348	FXX=0	LEN=1	MLLD=252.981	OALT=T	OID=.	OMAPALT=T	OPOS=233398855
chr2	233655568	233655568	G	A	0.195833	47	240	2	exonic	GIGYF2	.	synonymous SNV	GIGYF2:NM_001103148:exon9:c.G855A:p.E285E,GIGYF2:NM_001103146:exon10:c.G873A:p.E291E,GIGYF2:NM_001103147:exon12:c.G939A:p.E313E,GIGYF2:NM_015575:exon12:c.G873A:p.E291E	.	.	.	.	.	.	.	.	.	.	.	.	.	.	.	.	.	.	46.183	snp	FAO=47	FDP=240	FR=.	FRO=193	FSAF=27	FSAR=20	FSRF=99	FSRR=94	FWDB=0.0246124	FXX=0	LEN=1	MLLD=70.4079	OALT=A	OID=.	OMAPALT=A	OPOS=233655568
chr2	233744292	233744292	G	T	0.204819	34	166	2	exonic	NGEF	.	nonsynonymous SNV	NGEF:NM_001114090:exon13:c.C1764A:p.N588K,NGEF:NM_019850:exon15:c.C2040A:p.N680K	.	.	.	.	.	.	.	.	0	D	1	D	0	D	1	D	-0.68	T	39.7283	snp	FAO=34	FDP=166	FR=.	FRO=132	FSAF=18	FSAR=16	FSRF=59	FSRR=73	FWDB=-0.0775764	FXX=0	LEN=1	MLLD=56.4662	OALT=T	OID=.	OMAPALT=T	OPOS=233744292
chr2	233744334	233744334	G	A	0.173653	29	167	2	exonic	NGEF	.	synonymous SNV	NGEF:NM_001114090:exon13:c.C1722T:p.S574S,NGEF:NM_019850:exon15:c.C1998T:p.S666S	.	.	.	.	.	0.0001	.	.	.	.	.	.	.	.	.	.	.	.	23.7505	snp	FAO=29	FDP=167	FR=.	FRO=138	FSAF=15	FSAR=14	FSRF=62	FSRR=76	FWDB=0.0144636	FXX=0	LEN=1	MLLD=259.258	OALT=A	OID=.	OMAPALT=A	OPOS=233744334
chr2	233899634	233899634	T	C	0.257812	33	128	1	exonic	NEU2	.	nonsynonymous SNV	NEU2:NM_005383:exon2:c.T1010C:p.L337P	.	.	.	.	.	.	.	.	0	D	1	D	0	D	1	D	-2.59	D	66.2933	snp	FAO=34	FDP=129	FR=.	FRO=95	FSAF=17	FSAR=17	FSRF=52	FSRR=43	FWDB=0.0165876	FXX=0.015266	LEN=1	MLLD=284.183	OALT=C	OID=.	OMAPALT=C	OPOS=233899634
chr2	233899744	233899744	C	T	0.25	41	164	3	exonic	NEU2	.	nonsynonymous SNV	NEU2:NM_005383:exon2:c.C1120T:p.P374S	.	.	.	.	.	.	.	.	0.54	T	0.937	P	0.002	N	0.998	D	-0.88	T	69.4887	snp	FAO=41	FDP=164	FR=.	FRO=123	FSAF=10	FSAR=31	FSRF=38	FSRR=85	FWDB=0.0185491	FXX=0	LEN=1	MLLD=297.666	OALT=T	OID=.	OMAPALT=T	OPOS=233899744
chr2	234078057	234078057	C	-	0.593548	92	155	1	intronic	INPP5D	.	.	.	rs11386687	.	.	0.4511	.	0.59	.	.	.	.	.	.	.	.	.	.	.	.	192.536	del	FAO=93	FDP=154	FR=.	FRO=61	FSAF=49	FSAR=44	FSRF=31	FSRR=30	FWDB=-0.014534	FXX=0.0064512	LEN=1	MLLD=198.381	OALT=-	OID=.	OMAPALT=A	OPOS=234078057
chr2	234113026	234113026	A	G	0.246032	31	126	1	exonic	INPP5D	.	unknown	UNKNOWN	.	.	.	.	.	.	.	.	0.31	T	0.277	B	0.677	N	1	N	-3.96	D	54.2357	snp	FAO=31	FDP=125	FR=.	FRO=94	FSAF=17	FSAR=14	FSRF=47	FSRR=47	FWDB=-0.0191975	FXX=0.00793588	LEN=1	MLLD=331.644	OALT=G	OID=.	OMAPALT=G	OPOS=234113026
chr2	234433168	234433168	C	T	0.259542	34	131	4	exonic	USP40	.	synonymous SNV	USP40:NM_018218:exon14:c.G1884A:p.G628G	.	.	.	.	.	.	.	.	.	.	.	.	.	.	.	.	.	.	63.5755	snp	FAO=34	FDP=131	FR=.	FRO=97	FSAF=25	FSAR=9	FSRF=58	FSRR=39	FWDB=-0.0127345	FXX=0	LEN=1	MLLD=315.511	OALT=T	OID=.	OMAPALT=T	OPOS=234433168
chr2	234545198	234545198	T	C	0.204955	91	444	2	exonic	UGT1A10	.	synonymous SNV	UGT1A10:NM_019075:exon1:c.T30C:p.V10V	.	.	.	.	.	.	.	.	.	.	.	.	.	.	.	.	.	.	69.2218	snp	FAO=78	FDP=400	FR=.	FRO=322	FSAF=29	FSAR=49	FSRF=160	FSRR=162	FWDB=0.042455	FXX=0	LEN=1	MLLD=56.5829	OALT=C	OID=.	OMAPALT=C	OPOS=234545198
chr2	234590974	234590975	CG	AA	0.741935	46	62	2	exonic	UGT1A7	.	nonframeshift substitution	UGT1A7:NM_019077:exon1:c.391_392AA	rs386656364	.	.	.	.	0.55	.	.	.	.	.	.	.	.	.	.	.	.	303.904	mnp	FAO=46	FDP=62	FR=.	FRO=16	FSAF=22	FSAR=24	FSRF=9	FSRR=7	FWDB=-0.00983683	FXX=0	LEN=2	MLLD=223.507	OALT=AA	OID=.	OMAPALT=AA	OPOS=234590974
chr2	234669771	234669771	T	C	0.173228	44	254	1	exonic	UGT1A1	.	nonsynonymous SNV	UGT1A1:NM_000463:exon1:c.T838C:p.C280R	.	.	.	.	.	.	.	.	0	D	1	D	.	.	1	D	-0.02	T	32.2466	snp	FAO=44	FDP=252	FR=.	FRO=208	FSAF=22	FSAR=22	FSRF=90	FSRR=118	FWDB=8.24555e-05	FXX=0.00787371	LEN=1	MLLD=163.73	OALT=C	OID=.	OMAPALT=C	OPOS=234669771
chr2	234854663	234854663	G	C	0.186747	31	166	1	exonic	TRPM8	.	nonsynonymous SNV	TRPM8:NM_024080:exon7:c.G863C:p.R288P	.	.	.	.	.	.	.	.	0.02	D	0.979	D	0.002	N	1	D	3.95	T	32.6532	snp	FAO=32	FDP=167	FR=.	FRO=135	FSAF=18	FSAR=14	FSRF=58	FSRR=77	FWDB=0.00367499	FXX=0	LEN=1	MLLD=218.358	OALT=C	OID=.	OMAPALT=C	OPOS=234854663
chr2	236761414	236761414	-	CAGG	0.372222	67	180	2	exonic	AGAP1	.	frameshift insertion	AGAP1:NM_001244888:exon10:c.1135_1136insCAGG:p.P379fs	rs142341634	.	.	.	.	0.25	.	.	.	.	.	.	.	.	.	.	.	.	43.4872	ins	FAO=68	FDP=176	FR=.	FRO=108	FSAF=35	FSAR=33	FSRF=55	FSRR=53	FWDB=-0.0103089	FXX=0.0167588	LEN=4	MLLD=300.682	OALT=CAGG	OID=.	OMAPALT=CCAGG	OPOS=236761415
chr2	237149965	237149965	T	G	0.605405	112	185	1	exonic	ASB18	.	nonsynonymous SNV	ASB18:NM_212556:exon2:c.A286C:p.M96L	.	.	.	.	.	.	.	.	0.88	T	0.03	B	0.01	N	0.996	N	1.4	T	590.487	snp	FAO=112	FDP=185	FR=.	FRO=73	FSAF=63	FSAR=49	FSRF=53	FSRR=20	FWDB=0.0040285	FXX=0	LEN=1	MLLD=266.375	OALT=G	OID=.	OMAPALT=G	OPOS=237149965
chr2	238283605	238283605	G	A	0.271429	19	70	1	exonic	COL6A3	.	synonymous SNV	COL6A3:NM_057166:exon5:c.C1308T:p.G436G,COL6A3:NM_057164:exon6:c.C1908T:p.G636G,COL6A3:NM_057165:exon7:c.C2511T:p.G837G,COL6A3:NM_057167:exon7:c.C2511T:p.G837G,COL6A3:NM_004369:exon8:c.C3129T:p.G1043G	rs12622093	CLINSIG=non-pathogenic;CLNDBN=not_specified;CLNREVSTAT=criteria_provided\x2c_multiple_submitters\x2c_no_conflicts;CLNACC=RCV000080926.4;CLNDSDB=MedGen;CLNDSDBID=CN169374	.	0.2335	.	0.29	.	.	.	.	.	.	.	.	.	.	.	.	42.7369	snp	FAO=19	FDP=70	FR=.	FRO=51	FSAF=6	FSAR=13	FSRF=9	FSRR=42	FWDB=0.025797	FXX=0	LEN=1	MLLD=272.464	OALT=A	OID=.	OMAPALT=A	OPOS=238283605
chr2	238296275	238296275	C	A	0.219697	58	264	2	exonic	COL6A3	.	nonsynonymous SNV	COL6A3:NM_057165:exon3:c.G644T:p.G215V,COL6A3:NM_057167:exon3:c.G644T:p.G215V,COL6A3:NM_004369:exon4:c.G1262T:p.G421V	.	.	.	.	.	.	.	.	0.28	T	1	D	0	U	1	D	0.09	T	71.9351	snp	FAO=58	FDP=264	FR=.	FRO=206	FSAF=12	FSAR=46	FSRF=71	FSRR=135	FWDB=0.00646173	FXX=0	LEN=1	MLLD=82.4817	OALT=A	OID=.	OMAPALT=A	OPOS=238296275
chr2	239013582	239013582	G	A	0.247191	22	89	4	intronic	ESPNL	.	.	.	.	.	.	.	.	.	.	.	.	.	.	.	.	.	.	.	.	.	41.1106	snp	FAO=22	FDP=89	FR=.	FRO=67	FSAF=6	FSAR=16	FSRF=26	FSRR=41	FWDB=0.0506816	FXX=0	LEN=1	MLLD=319.434	OALT=A	OID=.	OMAPALT=A	OPOS=239013582
chr2	241079549	241079549	G	T	0.299145	35	117	2	intronic	OTOS	.	.	.	rs373389206	.	.	.	.	0.0002	.	.	.	.	.	.	.	.	.	.	.	.	81.2489	snp	FAO=35	FDP=117	FR=.	FRO=82	FSAF=10	FSAR=25	FSRF=35	FSRR=47	FWDB=-0.0259409	FXX=0	LEN=1	MLLD=56.8986	OALT=T	OID=.	OMAPALT=T	OPOS=241079549
chr2	241536127	241536127	C	-	#VALUE!	75;48	248	5;1	exonic	CAPN10	.	frameshift deletion	CAPN10:NM_023083:exon9:c.1511delC:p.T504fs	.	.	.	.	.	.	.	.	.	.	.	.	.	.	.	.	.	.	1319.68	del;snp	FAO=140,108	FDP=248	FR=.,.	FRO=0	FSAF=82,68	FSAR=58,40	FSRF=0	FSRR=0	FWDB=-0.478541,0.0454331	FXX=0.0040159	LEN=1,1	MLLD=5.89493,65.0731	OALT=-,G	OID=.,.	OMAPALT=A,GC	OPOS=241536127,241536126
chr2	241696841	241696843	TCC	-	0.402299	70	174	1	exonic	KIF1A	.	nonframeshift deletion	KIF1A:NM_001244008:exon27:c.2751_2753del:p.917_918del	rs10594016	.	.	.	.	0.79	.	.	.	.	.	.	.	.	.	.	.	.	214.866	del	FAO=100	FDP=162	FR=.	FRO=62	FSAF=28	FSAR=72	FSRF=20	FSRR=42	FWDB=-0.0360439	FXX=0.0795409	LEN=3	MLLD=159.397	OALT=-	OID=.	OMAPALT=A	OPOS=241696841
chr2	242011151	242011151	A	G	0.923077	12	13	1	intronic	SNED1	.	.	.	rs6760731	.	.	0.9994	.	1	.	.	.	.	.	.	.	.	.	.	.	.	97.8011	snp	FAO=12	FDP=13	FR=.	FRO=1	FSAF=7	FSAR=5	FSRF=1	FSRR=0	FWDB=0.111444	FXX=0	LEN=1	MLLD=141.424	OALT=G	OID=.	OMAPALT=G	OPOS=242011151
chr2	242065520	242065520	C	T	0.205357	23	112	4	intronic	PASK	.	.	.	.	.	.	.	.	.	.	.	.	.	.	.	.	.	.	.	.	.	30.1072	snp	FAO=23	FDP=112	FR=.	FRO=89	FSAF=13	FSAR=10	FSRF=45	FSRR=44	FWDB=-0.0170388	FXX=0	LEN=1	MLLD=274.452	OALT=T	OID=.	OMAPALT=T	OPOS=242065520
chr2	242077367	242077367	C	A	0.176768	35	198	2	splicing	PASK	NM_001252119:exon7:c.876+1G>T,NM_001252120:exon8:c.876+1G>T,NM_001252122:exon7:c.771+1G>T,NM_015148:exon7:c.876+1G>T,NM_001252124:exon7:c.876+1G>T	.	.	.	.	.	.	.	.	.	.	.	.	.	.	.	.	1	D	.	.	28.3266	snp	FAO=35	FDP=198	FR=.	FRO=163	FSAF=30	FSAR=5	FSRF=114	FSRR=49	FWDB=0.0102044	FXX=0	LEN=1	MLLD=67.4102	OALT=A	OID=.	OMAPALT=A	OPOS=242077367
chr2	242097857	242097857	C	T	0.225532	53	235	2	intronic	PPP1R7	.	.	.	.	.	.	.	.	.	.	.	.	.	.	.	.	.	.	.	.	.	72.4329	snp	FAO=53	FDP=232	FR=.	FRO=179	FSAF=29	FSAR=24	FSRF=103	FSRR=76	FWDB=-0.00786441	FXX=0.0127654	LEN=1	MLLD=236.831	OALT=T	OID=.	OMAPALT=T	OPOS=242097857
chr2	242174901	242174901	C	G	0.6	3	5	1	intronic	HDLBP	.	.	.	.	.	.	.	.	.	.	.	.	.	.	.	.	.	.	.	.	.	16.4561	snp	FAO=3	FDP=5	FR=.	FRO=2	FSAF=0	FSAR=3	FSRF=2	FSRR=0	FWDB=0.0312566	FXX=0	LEN=1	MLLD=191.092	OALT=G	OID=.	OMAPALT=G	OPOS=242174901
chr2	242758203	242758203	T	-	#VALUE!	28;28	57	1;1	exonic	NEU4	.	frameshift deletion	NEU4:NM_001167599:exon4:c.1323delT:p.A441fs,NEU4:NM_001167600:exon4:c.1284delT:p.A428fs,NEU4:NM_001167601:exon4:c.1284delT:p.A428fs,NEU4:NM_080741:exon4:c.1320delT:p.A440fs,NEU4:NM_001167602:exon5:c.1284delT:p.A428fs	.	.	.	.	.	.	.	.	.	.	.	.	.	.	.	.	.	.	533.55	del;snp	FAO=36,21	FDP=57	FR=.,.	FRO=0	FSAF=10,15	FSAR=26,6	FSRF=0	FSRR=0	FWDB=-0.071564,-0.0701258	FXX=0.0172384	LEN=1,1	MLLD=180.512,176.133	OALT=-,C	OID=.,.	OMAPALT=C,CC	OPOS=242758203,242758203
chr2	242814399	242814399	C	A	0.303279	37	122	3	exonic	RTP5	.	nonsynonymous SNV	RTP5:NM_173821:exon2:c.C692A:p.P231H	.	.	.	.	.	.	.	.	0.01	D	0.999	D	.	.	1	N	1.87	T	87.8879	snp	FAO=37	FDP=122	FR=.	FRO=85	FSAF=22	FSAR=15	FSRF=45	FSRR=40	FWDB=-0.022084	FXX=0	LEN=1	MLLD=257.527	OALT=A	OID=.	OMAPALT=A	OPOS=242814399
chr3	9057451	9057451	T	C	0.432432	80	185	2	intronic	SRGAP3	.	.	.	.	.	.	.	.	.	.	.	.	.	.	.	.	.	.	.	.	.	297.088	snp	FAO=82	FDP=190	FR=.	FRO=108	FSAF=41	FSAR=41	FSRF=65	FSRR=43	FWDB=-0.0743057	FXX=0	LEN=1	MLLD=53.3172	OALT=C	OID=.	OMAPALT=C	OPOS=9057451
chr3	9057454	9057454	G	T	0.431579	82	190	3	intronic	SRGAP3	.	.	.	.	.	.	.	.	.	.	.	.	.	.	.	.	.	.	.	.	.	297.333	snp	FAO=82	FDP=190	FR=.	FRO=108	FSAF=41	FSAR=41	FSRF=65	FSRR=43	FWDB=0.0307947	FXX=0	LEN=1	MLLD=326.716	OALT=T	OID=.	OMAPALT=T	OPOS=9057454
chr3	9743594	9743594	G	A	0.209524	22	105	5	exonic	MTMR14	.	synonymous SNV	MTMR14:NM_022485:exon17:c.G1554A:p.G518G,MTMR14:NM_001077526:exon18:c.G1734A:p.G578G,MTMR14:NM_001077525:exon19:c.G1890A:p.G630G	.	.	.	.	.	.	.	.	.	.	.	.	.	.	.	.	.	.	30.3497	snp	FAO=22	FDP=105	FR=.	FRO=83	FSAF=12	FSAR=10	FSRF=51	FSRR=32	FWDB=-0.0168473	FXX=0	LEN=1	MLLD=297.702	OALT=A	OID=.	OMAPALT=A	OPOS=9743594
chr3	9746707	9746707	G	A	0.307692	8	26	2	intronic	CPNE9	.	.	.	.	.	.	.	.	.	.	.	.	.	.	.	.	.	.	.	.	.	26.4525	snp	FAO=8	FDP=26	FR=.	FRO=18	FSAF=7	FSAR=1	FSRF=12	FSRR=6	FWDB=0.0395007	FXX=0	LEN=1	MLLD=48.7928	OALT=A	OID=.	OMAPALT=A	OPOS=9746707
chr3	9911753	9911753	C	T	0.15655	49	313	4	exonic	CIDEC	.	nonsynonymous SNV	CIDEC:NM_001199552:exon5:c.G367A:p.G123R,CIDEC:NM_001199623:exon5:c.G406A:p.G136R,CIDEC:NM_022094:exon5:c.G367A:p.G123R,CIDEC:NM_001199551:exon6:c.G397A:p.G133R	.	.	.	.	.	.	.	.	0.54	T	0	B	0.001	N	0.992	N	0.96	T	24.5118	snp	FAO=49	FDP=313	FR=.	FRO=264	FSAF=26	FSAR=23	FSRF=134	FSRR=130	FWDB=0.00233781	FXX=0	LEN=1	MLLD=328.845	OALT=T	OID=.	OMAPALT=T	OPOS=9911753
chr3	11061927	11061927	C	T	0.492537	132	268	4	exonic	SLC6A1	.	nonsynonymous SNV	SLC6A1:NM_003042:exon6:c.C500T:p.P167L	.	.	.	.	.	.	.	.	0.66	T	0.4	B	0.013	N	1	D	-0.75	T	551.628	snp	FAO=132	FDP=268	FR=.	FRO=136	FSAF=63	FSAR=69	FSRF=40	FSRR=96	FWDB=-0.000615356	FXX=0	LEN=1	MLLD=278.928	OALT=T	OID=.	OMAPALT=T	OPOS=11061927
chr3	12942851	12942851	C	-	#VALUE!	57;8	78	2;2	splicing	IQSEC1	NM_001134382:exon15:c.2976+1G>-,NM_001134382:exon15:c.2977-1G>-	.	.	rs397988742	.	ID=COSM1593325;OCCURENCE=1(upper_aerodigestive_tract),1(endometrium)	0.9986	.	1	.	.	.	.	.	.	.	.	.	.	.	.	664.674	del;snp	FAO=73,3	FDP=76	FR=.,.	FRO=0	FSAF=39,2	FSAR=34,1	FSRF=0	FSRR=0	FWDB=0.0474774,0.0240571	FXX=0.0256377	LEN=1,1	MLLD=19.819,7.41194	OALT=-,G	OID=.,.	OMAPALT=G,GG	OPOS=12942851,12942851
chr3	13361162	13361162	C	T	0.416021	161	387	2	intronic	NUP210	.	.	.	.	.	.	.	.	.	.	.	.	.	.	.	.	.	.	.	.	.	542.894	snp	FAO=161	FDP=387	FR=.	FRO=226	FSAF=117	FSAR=44	FSRF=153	FSRR=73	FWDB=0.00949783	FXX=0	LEN=1	MLLD=66.5702	OALT=T	OID=.	OMAPALT=T	OPOS=13361162
chr3	14214565	14214565	A	G	0.157895	36	228	1	intronic	XPC	.	.	.	.	.	.	.	.	.	.	.	.	.	.	.	.	.	.	.	.	.	23.303	snp	FAO=37	FDP=228	FR=.,HEALED	FRO=191	FSAF=15	FSAR=22	FSRF=102	FSRR=89	FWDB=0.1898	FXX=0.00436662	LEN=1	MLLD=56.3175	OALT=G	OID=.	OMAPALT=G	OPOS=14214565
chr3	14536410	14536411	CA	AT	0.396947	52	131	1	exonic	GRIP2	.	unknown	UNKNOWN	.	.	.	.	.	.	.	.	.	.	.	.	.	.	.	.	.	.	175.732	mnp	FAO=52	FDP=130	FR=.	FRO=78	FSAF=37	FSAR=15	FSRF=59	FSRR=19	FWDB=-0.0101187	FXX=0.00763301	LEN=2	MLLD=131.775	OALT=AT	OID=.	OMAPALT=AT	OPOS=14536410
chr3	14555811	14555811	A	G	0.69186	119	172	1	exonic	GRIP2	.	unknown	UNKNOWN	rs4613440	.	.	0.5367	.	0.77	.	.	.	.	.	.	.	.	.	.	.	.	762.352	snp	FAO=124	FDP=177	FR=.	FRO=53	FSAF=60	FSAR=64	FSRF=25	FSRR=28	FWDB=0.0366989	FXX=0	LEN=1	MLLD=88.2391	OALT=G	OID=.	OMAPALT=G	OPOS=14555811
chr3	17413531	17413531	-	AAACAAACAAACAAAC	0.279851	75	268	6	intronic	TBC1D5	.	.	.	rs11272495	.	.	.	.	0.43	.	.	.	.	.	.	.	.	.	.	.	.	53.8224	ins	FAO=99	FDP=259	FR=.	FRO=160	FSAF=36	FSAR=63	FSRF=73	FSRR=87	FWDB=-0.0138585	FXX=0.0263148	LEN=16	MLLD=412.732	OALT=AAACAAACAAACAAAC	OID=.	OMAPALT=AAAACAAACAAACAAAC	OPOS=17413532
chr3	18458405	18458405	G	T	0.462264	49	106	3	exonic	SATB1	.	nonsynonymous SNV	SATB1:NM_001131010:exon3:c.C377A:p.A126D,SATB1:NM_001195470:exon3:c.C377A:p.A126D,SATB1:NM_002971:exon3:c.C377A:p.A126D	.	.	.	.	.	.	.	.	0.02	D	1	D	0	D	1	D	0.69	T	196.132	snp	FAO=49	FDP=106	FR=.	FRO=57	FSAF=31	FSAR=18	FSRF=28	FSRR=29	FWDB=-0.00461755	FXX=0	LEN=1	MLLD=214.401	OALT=T	OID=.	OMAPALT=T	OPOS=18458405
chr3	19190249	19190249	C	A	0.453125	87	192	2	exonic	KCNH8	.	nonsynonymous SNV	KCNH8:NM_144633:exon1:c.C38A:p.T13N	.	.	.	.	.	.	.	.	.	.	0.971	D	0.533	U	1	D	-5.34	D	339.278	snp	FAO=88	FDP=193	FR=.	FRO=105	FSAF=42	FSAR=46	FSRF=62	FSRR=43	FWDB=0.0641541	FXX=0	LEN=1	MLLD=52.3993	OALT=A	OID=.	OMAPALT=A	OPOS=19190249
chr3	19389305	19389305	T	G	0.466667	14	30	4	exonic	KCNH8	.	nonsynonymous SNV	KCNH8:NM_144633:exon5:c.T659G:p.F220C	.	.	.	.	.	.	.	.	.	.	0.597	P	0.006	U	1	D	-4.49	D	64.5312	snp	FAO=14	FDP=30	FR=.	FRO=16	FSAF=11	FSAR=3	FSRF=11	FSRR=5	FWDB=0.00848407	FXX=0	LEN=1	MLLD=247.277	OALT=G	OID=.	OMAPALT=G	OPOS=19389305
chr3	27353715	27353715	C	A	0.286667	43	150	3	intronic	NEK10	.	.	.	.	.	.	.	.	.	.	.	.	.	.	.	.	.	.	.	.	.	85.8468	snp	FAO=43	FDP=156	FR=.	FRO=113	FSAF=21	FSAR=22	FSRF=40	FSRR=73	FWDB=-0.0574626	FXX=0	LEN=1	MLLD=47.6881	OALT=A	OID=.	OMAPALT=A	OPOS=27353715
chr3	29804477	29804477	C	T	0.189655	11	58	3	exonic	RBMS3	.	nonsynonymous SNV	RBMS3:NM_001003792:exon6:c.C631T:p.P211S,RBMS3:NM_001003793:exon6:c.C634T:p.P212S,RBMS3:NM_001177711:exon6:c.C634T:p.P212S,RBMS3:NM_001177712:exon6:c.C634T:p.P212S,RBMS3:NM_014483:exon6:c.C634T:p.P212S	.	.	.	.	.	.	.	.	.	.	0.006	B	0	D	1	D	1.72	T	16.1978	snp	FAO=11	FDP=58	FR=.	FRO=47	FSAF=2	FSAR=9	FSRF=20	FSRR=27	FWDB=-0.00425378	FXX=0	LEN=1	MLLD=386.297	OALT=T	OID=.	OMAPALT=T	OPOS=29804477
chr3	29938918	29938918	G	C	0.178082	26	146	1	exonic	RBMS3	.	nonsynonymous SNV	RBMS3:NM_001003792:exon9:c.G837C:p.Q279H,RBMS3:NM_001003793:exon9:c.G840C:p.Q280H,RBMS3:NM_001177711:exon9:c.G840C:p.Q280H,RBMS3:NM_014483:exon9:c.G840C:p.Q280H,RBMS3:NM_001177712:exon10:c.G879C:p.Q293H	.	.	.	.	.	.	.	.	.	.	0.517	P	0	D	1	D	1.73	T	23.6052	snp	FAO=26	FDP=146	FR=.	FRO=120	FSAF=7	FSAR=19	FSRF=53	FSRR=67	FWDB=0.00596347	FXX=0	LEN=1	MLLD=71.6319	OALT=C	OID=.	OMAPALT=C	OPOS=29938918
chr3	31725271	31725271	C	A	0.543103	63	116	2	exonic	OSBPL10	.	nonsynonymous SNV	OSBPL10:NM_001174060:exon7:c.G1389T:p.R463S,OSBPL10:NM_017784:exon8:c.G1581T:p.R527S	.	.	.	.	.	.	.	.	0.31	T	0.727	P	0	D	1	D	1.41	T	304.096	snp	FAO=64	FDP=117	FR=.	FRO=53	FSAF=36	FSAR=28	FSRF=36	FSRR=17	FWDB=-0.0177514	FXX=0.00847386	LEN=1	MLLD=48.7905	OALT=A	OID=.	OMAPALT=A	OPOS=31725271
chr3	31743836	31743836	G	T	0.244792	47	192	4	intronic	OSBPL10	.	.	.	.	.	.	.	.	0	.	.	.	.	.	.	.	.	.	.	.	.	75.8738	snp	FAO=47	FDP=191	FR=.	FRO=144	FSAF=28	FSAR=19	FSRF=63	FSRR=81	FWDB=0.00928924	FXX=0.00520806	LEN=1	MLLD=244.678	OALT=T	OID=.	OMAPALT=T	OPOS=31743836
chr3	32494009	32494009	G	A	0.21659	47	217	5	intronic	CMTM7	.	.	.	.	.	.	.	.	0	.	.	.	.	.	.	.	.	.	.	.	.	58.4002	snp	FAO=47	FDP=217	FR=.	FRO=170	FSAF=19	FSAR=28	FSRF=73	FSRR=97	FWDB=-0.00903305	FXX=0	LEN=1	MLLD=309.79	OALT=A	OID=.	OMAPALT=A	OPOS=32494009
chr3	32933360	32933360	-	TT	#VALUE!	35;41	180	1;1	UTR3	TRIM71	NM_001039111:c.*57_*58insTT	.	.	rs372794141	.	.	.	.	.	.	.	.	.	.	.	.	.	.	.	.	.	91.258	ins;ins	FAO=16,62	FDP=162	FR=.,.	FRO=84	FSAF=16,14	FSAR=0,48	FSRF=35	FSRR=49	FWDB=-0.0271209,-0.0149471	FXX=0.114748	LEN=1,2	MLLD=23.6853,35.2498	OALT=T,TT	OID=.,.	OMAPALT=CT,CTT	OPOS=32933361,32933361
chr3	32933371	32933372	TT	-	0.481752	66	137	3	UTR3	TRIM71	NM_001039111:c.*68_*69delTT	.	.	rs200667818	.	.	.	.	0.12	.	.	.	.	.	.	.	.	.	.	.	.	95.6719	del	FAO=68	FDP=133	FR=.	FRO=65	FSAF=16	FSAR=52	FSRF=17	FSRR=48	FWDB=-0.187841	FXX=0.0362293	LEN=2	MLLD=36.8471	OALT=-	OID=.	OMAPALT=C	OPOS=32933371
chr3	33093213	33093213	C	T	0.432836	29	67	1	intronic	GLB1	.	.	.	.	.	.	.	.	.	.	.	.	.	.	.	.	.	.	.	.	.	118.298	snp	FAO=30	FDP=68	FR=.	FRO=38	FSAF=24	FSAR=6	FSRF=15	FSRR=23	FWDB=-0.0199937	FXX=0	LEN=1	MLLD=163.822	OALT=T	OID=.	OMAPALT=T	OPOS=33093213
chr3	35724421	35724421	G	T	0.213793	31	145	3	intronic	ARPP21	.	.	.	rs200466246	.	.	.	.	0.0053	.	.	.	.	.	.	.	.	.	.	.	.	40.722	snp	FAO=31	FDP=145	FR=.	FRO=114	FSAF=5	FSAR=26	FSRF=46	FSRR=68	FWDB=-0.037008	FXX=0	LEN=1	MLLD=50.9497	OALT=T	OID=.	OMAPALT=T	OPOS=35724421
chr3	36485010	36485010	C	T	0.267717	34	127	2	exonic	STAC	.	nonsynonymous SNV	STAC:NM_001292049:exon2:c.C266T:p.P89L,STAC:NM_003149:exon2:c.C266T:p.P89L	.	.	.	.	.	.	.	.	0.02	D	0.001	B	0.007	N	0.988	N	0.45	T	66.7627	snp	FAO=34	FDP=127	FR=.	FRO=93	FSAF=16	FSAR=18	FSRF=43	FSRR=50	FWDB=0.00772057	FXX=0	LEN=1	MLLD=99.1221	OALT=T	OID=.	OMAPALT=T	OPOS=36485010
chr3	36534664	36534664	C	A	0.606061	100	165	2	exonic	STAC	.	nonsynonymous SNV	STAC:NM_001292049:exon4:c.C526A:p.P176T,STAC:NM_003149:exon6:c.C709A:p.P237T	.	.	.	.	.	.	.	.	0.36	T	1	D	0	D	1	D	0.96	T	528.701	snp	FAO=100	FDP=165	FR=.	FRO=65	FSAF=38	FSAR=62	FSRF=24	FSRR=41	FWDB=0.0121482	FXX=0	LEN=1	MLLD=161.95	OALT=A	OID=.	OMAPALT=A	OPOS=36534664
chr3	36534685	36534685	G	A	0.588957	96	163	2	exonic	STAC	.	nonsynonymous SNV	STAC:NM_001292049:exon4:c.G547A:p.G183R,STAC:NM_003149:exon6:c.G730A:p.G244R	.	.	.	.	.	.	.	.	0.48	T	0.972	D	0.004	N	0.987	D	1.05	T	501.068	snp	FAO=98	FDP=165	FR=.	FRO=67	FSAF=37	FSAR=61	FSRF=25	FSRR=42	FWDB=0.0580458	FXX=0	LEN=1	MLLD=53.1189	OALT=A	OID=.	OMAPALT=A	OPOS=36534685
chr3	37565132	37565132	G	A	0.342466	25	73	1	intronic	ITGA9	.	.	.	.	.	.	.	.	.	.	.	.	.	.	.	.	.	.	.	.	.	75.4136	snp	FAO=25	FDP=72	FR=.	FRO=47	FSAF=12	FSAR=13	FSRF=26	FSRR=21	FWDB=0.0036712	FXX=0.0136968	LEN=1	MLLD=265.73	OALT=A	OID=.	OMAPALT=A	OPOS=37565132
chr3	38050621	38050621	C	T	0.224924	74	329	4	exonic	PLCD1	.	synonymous SNV	PLCD1:NM_001130964:exon11:c.G1698A:p.G566G,PLCD1:NM_006225:exon11:c.G1635A:p.G545G	.	.	.	.	.	.	.	.	.	.	.	.	.	.	.	.	.	.	86.6421	snp	FAO=74	FDP=342	FR=.	FRO=268	FSAF=45	FSAR=29	FSRF=148	FSRR=120	FWDB=-0.00600534	FXX=0.00581378	LEN=1	MLLD=180.15	OALT=T	OID=.	OMAPALT=T	OPOS=38050621
chr3	38153185	38153185	C	A	0.34	17	50	3	exonic	DLEC1	.	nonsynonymous SNV	DLEC1:NM_007335:exon24:c.C3461A:p.A1154D,DLEC1:NM_007337:exon24:c.C3461A:p.A1154D	.	.	.	.	.	.	.	.	0.62	T	0.859	P	0.204	N	0.502	D	3.59	T	53.2514	snp	FAO=17	FDP=50	FR=.	FRO=33	FSAF=9	FSAR=8	FSRF=14	FSRR=19	FWDB=0.017398	FXX=0	LEN=1	MLLD=64.1216	OALT=A	OID=.	OMAPALT=A	OPOS=38153185
chr3	38155929	38155929	G	C	0.343137	35	102	2	exonic	DLEC1	.	nonsynonymous SNV	DLEC1:NM_007335:exon26:c.G3763C:p.A1255P,DLEC1:NM_007337:exon26:c.G3763C:p.A1255P	.	.	.	.	.	.	.	.	0.34	T	0.002	B	0.004	N	1	N	0.88	T	99.8867	snp	FAO=35	FDP=102	FR=.	FRO=67	FSAF=25	FSAR=10	FSRF=46	FSRR=21	FWDB=-0.0586778	FXX=0	LEN=1	MLLD=56.7095	OALT=C	OID=.	OMAPALT=C	OPOS=38155929
chr3	38162112	38162112	G	C	0.277778	50	180	2	intronic	DLEC1	.	.	.	.	.	.	.	.	.	.	.	.	.	.	.	.	.	.	.	.	.	99.0275	snp	FAO=50	FDP=180	FR=.	FRO=130	FSAF=29	FSAR=21	FSRF=72	FSRR=58	FWDB=-0.114451	FXX=0	LEN=1	MLLD=46.5519	OALT=C	OID=.	OMAPALT=C	OPOS=38162112
chr3	38240355	38240355	G	T	0.27027	30	111	2	splicing	OXSR1	NM_005109:exon4:c.434+1G>T	.	.	.	.	.	.	.	.	.	.	.	.	.	.	.	.	1	D	.	.	61.3286	snp	FAO=30	FDP=111	FR=.	FRO=81	FSAF=16	FSAR=14	FSRF=46	FSRR=35	FWDB=-0.049695	FXX=0	LEN=1	MLLD=67.7224	OALT=T	OID=.	OMAPALT=T	OPOS=38240355
chr3	38518908	38518908	C	A	0.326425	63	193	2	exonic	ACVR2B	.	synonymous SNV	ACVR2B:NM_001106:exon2:c.C183A:p.A61A	.	.	.	.	.	.	.	.	.	.	.	.	.	.	.	.	.	.	158.316	snp	FAO=63	FDP=193	FR=.	FRO=130	FSAF=8	FSAR=55	FSRF=19	FSRR=111	FWDB=-0.0224718	FXX=0	LEN=1	MLLD=289.474	OALT=A	OID=.	OMAPALT=A	OPOS=38518908
chr3	38616942	38616942	C	A	0.338462	44	130	2	exonic	SCN5A	.	nonsynonymous SNV	SCN5A:NM_001160161:exon19:c.G3350T:p.G1117V,SCN5A:NM_000335:exon20:c.G3509T:p.G1170V,SCN5A:NM_001099404:exon20:c.G3512T:p.G1171V,SCN5A:NM_001099405:exon20:c.G3512T:p.G1171V,SCN5A:NM_001160160:exon20:c.G3509T:p.G1170V,SCN5A:NM_198056:exon20:c.G3512T:p.G1171V	.	.	ID=COSM1265035,COSM1265034,COSM1265033;OCCURENCE=1(oesophagus)	.	.	.	.	.	0.05	D	0.927	P	0.01	N	1	D	-1.9	D	120.406	snp	FAO=44	FDP=130	FR=.	FRO=86	FSAF=27	FSAR=17	FSRF=42	FSRR=44	FWDB=-0.00537078	FXX=0	LEN=1	MLLD=74.5172	OALT=A	OID=.	OMAPALT=A	OPOS=38616942
chr3	38888934	38888934	A	T	0.317073	39	123	1	exonic	SCN11A	.	nonsynonymous SNV	SCN11A:NM_014139:exon26:c.T4627A:p.C1543S,SCN11A:NM_001287223:exon27:c.T4627A:p.C1543S	.	.	.	.	.	.	.	.	0	D	1	D	0	D	1	D	-4.34	D	98.196	snp	FAO=39	FDP=123	FR=.	FRO=84	FSAF=21	FSAR=18	FSRF=30	FSRR=54	FWDB=-0.0203598	FXX=0	LEN=1	MLLD=99.931	OALT=T	OID=.	OMAPALT=T	OPOS=38888934
chr3	39093449	39093449	G	T	0.315789	18	57	3	upstream	WDR48	.	.	.	.	.	.	.	.	.	.	.	.	.	.	.	.	.	.	.	.	.	50.4309	snp	FAO=18	FDP=57	FR=.	FRO=39	FSAF=13	FSAR=5	FSRF=24	FSRR=15	FWDB=-0.0228974	FXX=0.0172384	LEN=1	MLLD=200.229	OALT=T	OID=.	OMAPALT=T	OPOS=39093449
chr3	39188036	39188036	C	T	0.328	41	125	2	exonic	CSRNP1	.	synonymous SNV	CSRNP1:NM_033027:exon2:c.G138A:p.E46E	.	.	.	.	.	.	.	.	.	.	.	.	.	.	.	.	.	.	107.521	snp	FAO=41	FDP=125	FR=.	FRO=84	FSAF=19	FSAR=22	FSRF=38	FSRR=46	FWDB=-0.0424731	FXX=0	LEN=1	MLLD=64.7115	OALT=T	OID=.	OMAPALT=T	OPOS=39188036
chr3	39374321	39374321	C	T	0.340909	60	176	3	exonic	CCR8	.	nonsynonymous SNV	CCR8:NM_005201:exon2:c.C499T:p.P167S	.	.	.	.	.	.	.	.	0	D	1	D	0	D	1	D	0.76	T	160.864	snp	FAO=60	FDP=176	FR=.	FRO=116	FSAF=31	FSAR=29	FSRF=66	FSRR=50	FWDB=-0.0544966	FXX=0	LEN=1	MLLD=249.048	OALT=T	OID=.	OMAPALT=T	OPOS=39374321
chr3	40500185	40500185	A	T	0.490196	25	51	2	exonic	RPL14	.	nonsynonymous SNV	RPL14:NM_001034996:exon3:c.A158T:p.K53M,RPL14:NM_003973:exon3:c.A158T:p.K53M	.	.	.	.	.	.	.	.	0	D	1	D	0	U	1	D	0.64	T	113.41	snp	FAO=25	FDP=51	FR=.	FRO=26	FSAF=16	FSAR=9	FSRF=8	FSRR=18	FWDB=0.0186965	FXX=0	LEN=1	MLLD=309.848	OALT=T	OID=.	OMAPALT=T	OPOS=40500185
chr3	40503520	40503520	-	CTGCTG	#VALUE!	28;26	136	1;1	exonic	RPL14	.	nonframeshift insertion	RPL14:NM_001034996:exon6:c.445_446insCTGCTG:p.T149delinsTAA,RPL14:NM_003973:exon6:c.445_446insCTGCTG:p.T149delinsTAA	rs369485042	.	ID=COSM1044560;OCCURENCE=1(urinary_tract),1(breast),2(endometrium),1(ovary)	.	.	0.11	.	.	.	.	.	.	.	.	.	.	.	.	288.717	ins;ins	FAO=30,35	FDP=73	FR=.,.	FRO=8	FSAF=0,1	FSAR=30,34	FSRF=4	FSRR=4	FWDB=0.0213372,0.0488717	FXX=0.170435	LEN=6,15	MLLD=339.123,339.108	OALT=CTGCTG,CTGCTGCTGCTGCTG	OID=.,.	OMAPALT=ACTGCTG,ACTGCTGCTGCTGCTG	OPOS=40503521,40503521
chr3	40503520	40503520	-	CTGCTGCTGCTGCTG	#VALUE!	28;26	136	1;1	exonic	RPL14	.	nonframeshift insertion	RPL14:NM_001034996:exon6:c.445_446insCTGCTGCTGCTGCTG:p.T149delinsTAAAAA,RPL14:NM_003973:exon6:c.445_446insCTGCTGCTGCTGCTG:p.T149delinsTAAAAA	rs369485042	.	.	.	.	0.3	.	.	.	.	.	.	.	.	.	.	.	.	288.717	ins;ins	FAO=30,35	FDP=73	FR=.,.	FRO=8	FSAF=0,1	FSAR=30,34	FSRF=4	FSRR=4	FWDB=0.0213372,0.0488717	FXX=0.170435	LEN=6,15	MLLD=339.123,339.108	OALT=CTGCTG,CTGCTGCTGCTGCTG	OID=.,.	OMAPALT=ACTGCTG,ACTGCTGCTGCTGCTG	OPOS=40503521,40503521
chr3	40553977	40553977	G	T	0.278689	17	61	3	exonic	ZNF620	.	nonsynonymous SNV	ZNF620:NM_175888:exon4:c.G236T:p.G79V	.	.	.	.	.	.	.	.	0.26	T	0.358	B	.	.	1	N	5.58	T	40.8284	snp	FAO=17	FDP=61	FR=.	FRO=44	FSAF=5	FSAR=12	FSRF=28	FSRR=16	FWDB=0.02942	FXX=0	LEN=1	MLLD=61.42	OALT=T	OID=.	OMAPALT=T	OPOS=40553977
chr3	40567355	40567355	G	A	0.337838	25	74	2	exonic	ZNF621	.	synonymous SNV	ZNF621:NM_001098414:exon2:c.G24A:p.Q8Q,ZNF621:NM_001287245:exon2:c.G24A:p.Q8Q,ZNF621:NM_198484:exon2:c.G24A:p.Q8Q	.	.	.	.	.	.	.	.	.	.	.	.	.	.	.	.	.	.	67.629	snp	FAO=24	FDP=73	FR=.	FRO=49	FSAF=13	FSAR=11	FSRF=31	FSRR=18	FWDB=-0.106892	FXX=0.0135117	LEN=1	MLLD=61.2152	OALT=A	OID=.	OMAPALT=A	OPOS=40567355
chr3	42777547	42777547	C	A	0.438596	50	114	2	ncRNA_intronic	CCDC13-AS1	.	.	.	.	.	.	.	.	.	.	.	.	.	.	.	.	.	.	.	.	.	190.713	snp	FAO=50	FDP=113	FR=.	FRO=63	FSAF=39	FSAR=11	FSRF=30	FSRR=33	FWDB=0.0583276	FXX=0.00877116	LEN=1	MLLD=54.8304	OALT=A	OID=.	OMAPALT=A	OPOS=42777547
chr3	43740900	43740900	G	T	0.324444	73	225	2	intronic	ABHD5	.	.	.	.	.	.	.	.	.	.	.	.	.	.	.	.	.	.	.	.	.	179.597	snp	FAO=73	FDP=225	FR=.	FRO=152	FSAF=27	FSAR=46	FSRF=67	FSRR=85	FWDB=0.0821699	FXX=0	LEN=1	MLLD=59.9781	OALT=T	OID=.	OMAPALT=T	OPOS=43740900
chr3	44284922	44284922	G	C	0.306122	30	98	1	exonic	TOPAZ1	.	nonsynonymous SNV	TOPAZ1:NM_001145030:exon2:c.G924C:p.L308F	.	.	.	.	.	.	.	.	0.11	T	0.997	D	0.004	N	1	N	2.74	T	75.1414	snp	FAO=30	FDP=97	FR=.	FRO=67	FSAF=15	FSAR=15	FSRF=31	FSRR=36	FWDB=0.0116562	FXX=0.010203	LEN=1	MLLD=314.147	OALT=C	OID=.	OMAPALT=C	OPOS=44284922
chr3	45748450	45748450	G	T	0.190476	44	231	3	intronic	SACM1L	.	.	.	.	.	.	.	.	.	.	.	.	.	.	.	.	.	.	.	.	.	40.8938	snp	FAO=44	FDP=231	FR=.	FRO=187	FSAF=13	FSAR=31	FSRF=96	FSRR=91	FWDB=-0.0171314	FXX=0	LEN=1	MLLD=227.579	OALT=T	OID=.	OMAPALT=T	OPOS=45748450
chr3	45988963	45988964	CT	AC	0.331967	81	244	2	exonic	CXCR6	.	nonframeshift substitution	CXCR6:NM_006564:exon2:c.990_991AC	.	.	.	.	.	.	.	.	.	.	.	.	.	.	.	.	.	.	214.262	mnp	FAO=81	FDP=237	FR=.	FRO=156	FSAF=44	FSAR=37	FSRF=80	FSRR=76	FWDB=-0.0204542	FXX=0.0286874	LEN=2	MLLD=211.718	OALT=AC	OID=.	OMAPALT=AC	OPOS=45988963
chr3	46009350	46009350	C	T	0.232258	36	155	3	exonic	FYCO1	.	synonymous SNV	FYCO1:NM_024513:exon8:c.G1476A:p.R492R	.	.	.	.	.	0	.	.	.	.	.	.	.	.	.	.	.	.	54.2341	snp	FAO=36	FDP=155	FR=.	FRO=119	FSAF=15	FSAR=21	FSRF=51	FSRR=68	FWDB=-0.0139861	FXX=0	LEN=1	MLLD=249.974	OALT=T	OID=.	OMAPALT=T	OPOS=46009350
chr3	46539421	46539421	G	T	0.283582	19	67	3	upstream	RTP3	.	.	.	rs545601581	.	.	.	.	0.002	.	.	.	.	.	.	.	.	.	.	.	.	45.3303	snp	FAO=19	FDP=67	FR=.	FRO=48	FSAF=9	FSAR=10	FSRF=30	FSRR=18	FWDB=0.00880487	FXX=0	LEN=1	MLLD=58.9017	OALT=T	OID=.	OMAPALT=T	OPOS=46539421
chr3	46713497	46713497	A	T	0.262295	16	61	1	exonic	ALS2CL	.	nonsynonymous SNV	ALS2CL:NM_182775:exon9:c.T602A:p.L201Q,ALS2CL:NM_001190707:exon24:c.T2561A:p.L854Q,ALS2CL:NM_147129:exon24:c.T2561A:p.L854Q	.	.	.	.	.	.	.	.	0	D	1	D	0	D	1	D	0.99	T	35.6579	snp	FAO=16	FDP=61	FR=.	FRO=45	FSAF=10	FSAR=6	FSRF=23	FSRR=22	FWDB=-0.0012329	FXX=0	LEN=1	MLLD=83.0719	OALT=T	OID=.	OMAPALT=T	OPOS=46713497
chr3	46727878	46727878	G	C	0.275449	46	167	2	exonic	ALS2CL	.	nonsynonymous SNV	ALS2CL:NM_001190707:exon6:c.C586G:p.L196V,ALS2CL:NM_147129:exon6:c.C586G:p.L196V	.	.	.	.	.	.	.	.	0	D	0.748	P	0.017	N	1	D	2.33	T	86.6399	snp	FAO=46	FDP=172	FR=.	FRO=126	FSAF=25	FSAR=21	FSRF=52	FSRR=74	FWDB=0.00235016	FXX=0	LEN=1	MLLD=228.827	OALT=C	OID=.	OMAPALT=C	OPOS=46727878
chr3	46755962	46755962	C	T	0.302326	39	129	4	exonic	PRSS50	.	nonsynonymous SNV	PRSS50:NM_013270:exon4:c.G500A:p.G167E	.	.	.	.	.	.	.	.	0	D	1	D	0.087	N	0.872	N	-2.57	D	92.5126	snp	FAO=39	FDP=128	FR=.	FRO=89	FSAF=17	FSAR=22	FSRF=52	FSRR=37	FWDB=0.00886405	FXX=0.00775134	LEN=1	MLLD=315.49	OALT=T	OID=.	OMAPALT=T	OPOS=46755962
chr3	47044110	47044110	G	A	0.293878	72	245	4	intronic	NBEAL2	.	.	.	.	.	.	.	.	.	.	.	.	.	.	.	.	.	.	.	.	.	151.704	snp	FAO=72	FDP=245	FR=.	FRO=173	FSAF=32	FSAR=40	FSRF=83	FSRR=90	FWDB=0.0327335	FXX=0	LEN=1	MLLD=58.156	OALT=A	OID=.	OMAPALT=A	OPOS=47044110
chr3	47887515	47887515	G	A	0.395349	34	86	4	intronic	DHX30	.	.	.	.	.	.	.	.	.	.	.	.	.	.	.	.	.	.	.	.	.	115.946	snp	FAO=34	FDP=86	FR=.	FRO=52	FSAF=11	FSAR=23	FSRF=33	FSRR=19	FWDB=-0.0175902	FXX=0	LEN=1	MLLD=197.587	OALT=A	OID=.	OMAPALT=A	OPOS=47887515
chr3	47910709	47910709	C	T	0.383562	28	73	4	exonic	MAP4	.	nonsynonymous SNV	MAP4:NM_001134364:exon14:c.G2968A:p.G990R,MAP4:NM_002375:exon14:c.G2968A:p.G990R	.	.	.	.	.	.	.	.	0	D	1	D	.	.	1	D	2.92	T	94.2294	snp	FAO=28	FDP=73	FR=.	FRO=45	FSAF=19	FSAR=9	FSRF=23	FSRR=22	FWDB=0.0117119	FXX=0	LEN=1	MLLD=220.798	OALT=T	OID=.	OMAPALT=T	OPOS=47910709
chr3	48459543	48459543	C	T	0.308081	61	198	5	intronic	PLXNB1	.	.	.	.	.	.	.	.	.	.	.	.	.	.	.	.	.	.	.	.	.	140.542	snp	FAO=61	FDP=198	FR=.	FRO=137	FSAF=24	FSAR=37	FSRF=54	FSRR=83	FWDB=-0.012604	FXX=0	LEN=1	MLLD=224.625	OALT=T	OID=.	OMAPALT=T	OPOS=48459543
chr3	48557323	48557323	C	A	0.181818	22	121	1	intronic	PFKFB4	.	.	.	.	.	.	.	.	.	.	.	.	.	.	.	.	.	.	.	.	.	22.3066	snp	FAO=22	FDP=121	FR=.	FRO=99	FSAF=4	FSAR=18	FSRF=48	FSRR=51	FWDB=0.0153807	FXX=0	LEN=1	MLLD=267.547	OALT=A	OID=.	OMAPALT=A	OPOS=48557323
chr3	48602983	48602983	C	T	0.335079	64	191	3	intronic	COL7A1	.	.	.	.	.	.	.	.	.	.	.	.	.	.	.	.	.	.	.	.	.	167.344	snp	FAO=64	FDP=191	FR=.	FRO=127	FSAF=23	FSAR=41	FSRF=31	FSRR=96	FWDB=-0.00407887	FXX=0	LEN=1	MLLD=84.0147	OALT=T	OID=.	OMAPALT=T	OPOS=48602983
chr3	48602984	48602984	C	T	0.408377	78	191	3	intronic	COL7A1	.	.	.	.	.	.	.	.	.	.	.	.	.	.	.	.	.	.	.	.	.	264.288	snp	FAO=78	FDP=191	FR=.	FRO=113	FSAF=25	FSAR=53	FSRF=29	FSRR=84	FWDB=0.0668791	FXX=0	LEN=1	MLLD=109.348	OALT=T	OID=.	OMAPALT=T	OPOS=48602984
chr3	48631002	48631002	G	A	0.42268	41	97	2	exonic	COL7A1	.	synonymous SNV	COL7A1:NM_000094:exon3:c.C394T:p.L132L	.	.	.	.	.	0	.	.	.	.	.	.	.	.	.	.	.	.	149.569	snp	FAO=41	FDP=97	FR=.	FRO=56	FSAF=24	FSAR=17	FSRF=31	FSRR=25	FWDB=0.0380786	FXX=0	LEN=1	MLLD=66.5447	OALT=A	OID=.	OMAPALT=A	OPOS=48631002
chr3	49161440	49161440	C	T	0.374631	127	339	1	exonic	LAMB2	.	nonsynonymous SNV	LAMB2:NM_002292:exon24:c.G3518A:p.C1173Y	.	.	.	.	.	.	.	.	0	D	1	D	0	D	1	D	-3.4	D	380.244	snp	FAO=127	FDP=336	FR=.	FRO=209	FSAF=76	FSAR=51	FSRF=106	FSRR=103	FWDB=0.0078203	FXX=0.0117644	LEN=1	MLLD=189.416	OALT=T	OID=.	OMAPALT=T	OPOS=49161440
chr3	49273980	49273980	G	A	0.237288	14	59	2	splicing	CCDC36	NM_178173:exon5:c.57-1G>A,NM_001135197:exon3:c.57-1G>A	.	.	.	.	.	.	.	.	.	.	.	.	.	.	.	.	1	D	.	.	27.6392	snp	FAO=14	FDP=59	FR=.	FRO=45	FSAF=7	FSAR=7	FSRF=22	FSRR=23	FWDB=-0.0206205	FXX=0	LEN=1	MLLD=68.4009	OALT=A	OID=.	OMAPALT=A	OPOS=49273980
chr3	49568247	49568248	GG	AA	0.319231	83	260	2	exonic	DAG1	.	nonframeshift substitution	DAG1:NM_001177639:exon3:c.303_304AA,DAG1:NM_001177643:exon3:c.303_304AA,DAG1:NM_001177644:exon3:c.303_304AA,DAG1:NM_004393:exon3:c.303_304AA,DAG1:NM_001177635:exon4:c.303_304AA,DAG1:NM_001177637:exon4:c.303_304AA,DAG1:NM_001177638:exon4:c.303_304AA,DAG1:NM_001177640:exon4:c.303_304AA,DAG1:NM_001177641:exon4:c.303_304AA,DAG1:NM_001177642:exon4:c.303_304AA,DAG1:NM_001177636:exon5:c.303_304AA,DAG1:N…	.	.	.	.	.	.	.	.	.	.	.	.	.	.	.	.	.	.	246.122	mnp	FAO=94	FDP=270	FR=.	FRO=176	FSAF=44	FSAR=50	FSRF=93	FSRR=83	FWDB=0.00702414	FXX=0.014598	LEN=2	MLLD=333.622	OALT=AA	OID=.	OMAPALT=AA	OPOS=49568247
chr3	49721910	49721910	G	A	0.166667	19	114	3	intronic	MST1	.	.	.	.	.	.	.	.	.	.	.	.	.	.	.	.	.	.	.	.	.	16.4956	snp	FAO=19	FDP=114	FR=.	FRO=95	FSAF=14	FSAR=5	FSRF=48	FSRR=47	FWDB=-0.00722946	FXX=0	LEN=1	MLLD=61.4352	OALT=A	OID=.	OMAPALT=A	OPOS=49721910
chr3	49725274	49725275	GG	AT	0.27027	30	111	2	exonic	MST1	.	nonframeshift substitution	MST1:NM_020998:exon2:c.150_151AT	.	.	.	.	.	.	.	.	.	.	.	.	.	.	.	.	.	.	78.2454	mnp	FAO=34	FDP=111	FR=.	FRO=77	FSAF=8	FSAR=26	FSRF=37	FSRR=40	FWDB=0.0123337	FXX=0.0512777	LEN=2	MLLD=224.788	OALT=AT	OID=.	OMAPALT=AT	OPOS=49725274
chr3	49830756	49830756	A	C	0.14539	41	282	2	intronic	CDHR4	.	.	.	.	.	.	.	.	.	.	.	.	.	.	.	.	.	.	.	.	.	16.4207	snp	FAO=41	FDP=283	FR=.	FRO=242	FSAF=28	FSAR=13	FSRF=123	FSRR=119	FWDB=-0.00227864	FXX=0	LEN=1	MLLD=390.081	OALT=C	OID=.	OMAPALT=C	OPOS=49830756
chr3	49832406	49832407	GG	CT	0.371795	58	156	2	exonic	CDHR4	.	nonframeshift substitution	CDHR4:NM_001007540:exon9:c.1158_1159AG	.	.	.	.	.	.	.	.	.	.	.	.	.	.	.	.	.	.	177.239	mnp	FAO=58	FDP=155	FR=.	FRO=97	FSAF=14	FSAR=44	FSRF=47	FSRR=50	FWDB=0.000268834	FXX=0.00640985	LEN=2	MLLD=109.434	OALT=CT	OID=.	OMAPALT=CT	OPOS=49832406
chr3	49850007	49850007	C	A	0.307692	72	234	2	intronic	UBA7	.	.	.	.	.	.	.	.	.	.	.	.	.	.	.	.	.	.	.	.	.	161.16	snp	FAO=72	FDP=236	FR=.	FRO=164	FSAF=35	FSAR=37	FSRF=92	FSRR=72	FWDB=-0.00112523	FXX=0	LEN=1	MLLD=62.585	OALT=A	OID=.	OMAPALT=A	OPOS=49850007
chr3	49851051	49851051	C	T	0.451613	28	62	2	exonic	UBA7	.	nonsynonymous SNV	UBA7:NM_003335:exon2:c.G86A:p.R29K	.	.	.	.	.	.	.	.	0.33	T	0	B	0	N	0.861	D	1.16	T	116.551	snp	FAO=28	FDP=61	FR=.	FRO=33	FSAF=21	FSAR=7	FSRF=10	FSRR=23	FWDB=0.0453966	FXX=0.0161264	LEN=1	MLLD=54.6357	OALT=T	OID=.	OMAPALT=T	OPOS=49851051
chr3	49899692	49899692	C	A	0.219512	9	41	3	intronic	CAMKV	.	.	.	.	.	.	.	.	.	.	.	.	.	.	.	.	.	.	.	.	.	18.5755	snp	FAO=9	FDP=41	FR=.	FRO=32	FSAF=4	FSAR=5	FSRF=9	FSRR=23	FWDB=-0.0314414	FXX=0	LEN=1	MLLD=57.2414	OALT=A	OID=.	OMAPALT=A	OPOS=49899692
chr3	50255447	50255447	G	T	0.39172	123	314	3	intronic	SLC38A3	.	.	.	.	.	.	.	.	.	.	.	.	.	.	.	.	.	.	.	.	.	385.904	snp	FAO=123	FDP=314	FR=.	FRO=191	FSAF=50	FSAR=73	FSRF=101	FSRR=90	FWDB=-0.013442	FXX=0	LEN=1	MLLD=218.947	OALT=T	OID=.	OMAPALT=T	OPOS=50255447
chr3	50256066	50256066	G	T	0.289474	22	76	2	exonic	SLC38A3	.	nonsynonymous SNV	SLC38A3:NM_006841:exon13:c.G1078T:p.D360Y	.	.	.	.	.	.	.	.	.	.	.	.	.	.	.	.	.	.	52.5437	snp	FAO=22	FDP=76	FR=.	FRO=54	FSAF=6	FSAR=16	FSRF=20	FSRR=34	FWDB=0.0137446	FXX=0	LEN=1	MLLD=357.1	OALT=T	OID=.	OMAPALT=T	OPOS=50256066
chr3	50417038	50417038	G	T	0.432099	35	81	3	intronic	CACNA2D2	.	.	.	.	.	.	.	.	.	.	.	.	.	.	.	.	.	.	.	.	.	132.45	snp	FAO=35	FDP=81	FR=.	FRO=46	FSAF=15	FSAR=20	FSRF=22	FSRR=24	FWDB=0.0139534	FXX=0	LEN=1	MLLD=53.1296	OALT=T	OID=.	OMAPALT=T	OPOS=50417038
chr3	50647789	50647789	C	T	0.458333	22	48	2	intronic	CISH	.	.	.	.	.	.	.	.	0.0001	.	.	.	.	.	.	.	.	.	.	.	.	92.8714	snp	FAO=22	FDP=48	FR=.	FRO=26	FSAF=17	FSAR=5	FSRF=14	FSRR=12	FWDB=-0.0358866	FXX=0	LEN=1	MLLD=74.1464	OALT=T	OID=.	OMAPALT=T	OPOS=50647789
chr3	51315042	51315042	G	T	0.309524	78	252	2	exonic	DOCK3	.	nonsynonymous SNV	DOCK3:NM_004947:exon26:c.G2680T:p.A894S	.	.	.	.	.	.	.	.	0.78	T	0	B	0.074	N	0.969	N	-0.11	T	179.139	snp	FAO=78	FDP=251	FR=.	FRO=173	FSAF=42	FSAR=36	FSRF=103	FSRR=70	FWDB=-0.0144637	FXX=0.0039681	LEN=1	MLLD=203.122	OALT=T	OID=.	OMAPALT=T	OPOS=51315042
chr3	51450845	51450845	A	G	0.154135	41	266	1	intronic	VPRBP	.	.	.	.	.	.	.	.	.	.	.	.	.	.	.	.	.	.	.	.	.	19.8984	snp	FAO=42	FDP=267	FR=.	FRO=225	FSAF=2	FSAR=40	FSRF=163	FSRR=62	FWDB=0.00312549	FXX=0.059857	LEN=1	MLLD=267.899	OALT=G	OID=.	OMAPALT=G	OPOS=51450845
chr3	51718321	51718321	C	T	0.258824	22	85	1	intronic	TEX264	.	.	.	.	.	.	.	.	.	.	.	.	.	.	.	.	.	.	.	.	.	51.7018	snp	FAO=24	FDP=86	FR=.	FRO=62	FSAF=14	FSAR=10	FSRF=50	FSRR=12	FWDB=-0.013749	FXX=0	LEN=1	MLLD=136.587	OALT=T	OID=.	OMAPALT=T	OPOS=51718321
chr3	51718557	51718557	C	A	0.171429	24	140	2	exonic	TEX264	.	nonsynonymous SNV	TEX264:NM_001243725:exon3:c.C387A:p.S129R,TEX264:NM_001243726:exon3:c.C387A:p.S129R,TEX264:NM_015926:exon3:c.C387A:p.S129R,TEX264:NM_001129884:exon4:c.C387A:p.S129R,TEX264:NM_001278195:exon4:c.C387A:p.S129R	.	.	.	.	.	.	.	.	0.02	D	0.985	D	0	D	0.98	D	4.55	T	20.4395	snp	FAO=24	FDP=140	FR=.	FRO=116	FSAF=8	FSAR=16	FSRF=82	FSRR=34	FWDB=-0.0157236	FXX=0	LEN=1	MLLD=175.576	OALT=A	OID=.	OMAPALT=A	OPOS=51718557
chr3	51747043	51747043	C	A	0.318182	77	242	3	exonic	GRM2	.	nonsynonymous SNV	GRM2:NM_000839:exon3:c.C1005A:p.D335E	.	.	.	.	.	.	.	.	0.07	T	0.205	B	0	D	0.732	D	-1.61	D	178.12	snp	FAO=77	FDP=246	FR=.	FRO=169	FSAF=41	FSAR=36	FSRF=114	FSRR=55	FWDB=-0.0344718	FXX=0.00404842	LEN=1	MLLD=55.3232	OALT=A	OID=.	OMAPALT=A	OPOS=51747043
chr3	51812811	51812811	G	C	0.38806	26	67	1	exonic	IQCF6	.	nonsynonymous SNV	IQCF6:NM_001143833:exon2:c.C152G:p.A51G	.	.	.	.	.	.	.	.	0.01	D	0.999	D	.	.	0.852	N	1.31	T	89.0993	snp	FAO=26	FDP=67	FR=.	FRO=41	FSAF=10	FSAR=16	FSRF=21	FSRR=20	FWDB=0.00843922	FXX=0	LEN=1	MLLD=293.198	OALT=C	OID=.	OMAPALT=C	OPOS=51812811
chr3	52325842	52325842	A	T	0.365188	107	293	1	exonic	GLYCTK	.	synonymous SNV	GLYCTK:NM_145262:exon4:c.A609T:p.A203A	.	.	.	.	.	.	.	.	.	.	.	.	.	.	.	.	.	.	306.712	snp	FAO=107	FDP=293	FR=.	FRO=186	FSAF=48	FSAR=59	FSRF=72	FSRR=114	FWDB=0.0135345	FXX=0	LEN=1	MLLD=117.114	OALT=T	OID=.	OMAPALT=T	OPOS=52325842
chr3	52443616	52443616	C	T	0.18541	61	329	5	exonic	BAP1	.	nonsynonymous SNV	BAP1:NM_004656:exon3:c.G76A:p.G26R	.	.	.	.	.	.	.	.	0	D	1	D	0	D	1	D	0.42	T	49.1879	snp	FAO=61	FDP=329	FR=.	FRO=268	FSAF=19	FSAR=42	FSRF=119	FSRR=149	FWDB=-0.0228589	FXX=0	LEN=1	MLLD=300.871	OALT=T	OID=.	OMAPALT=T	OPOS=52443616
chr3	52521563	52521563	G	A	0.322581	30	93	2	exonic	NISCH	.	synonymous SNV	NISCH:NM_007184:exon16:c.G2055A:p.E685E	.	.	.	.	.	.	.	.	.	.	.	.	.	.	.	.	.	.	84.6707	snp	FAO=31	FDP=94	FR=.	FRO=63	FSAF=19	FSAR=12	FSRF=26	FSRR=37	FWDB=0.00514825	FXX=0	LEN=1	MLLD=64.2948	OALT=A	OID=.	OMAPALT=A	OPOS=52521563
chr3	52523405	52523405	C	T	0.390244	16	41	1	exonic	NISCH	.	nonsynonymous SNV	NISCH:NM_007184:exon17:c.C3167T:p.A1056V	rs887515	.	.	0.809	.	0.98	.	.	0.39	T	0	B	0.84	N	0.999	P	0.48	T	59.8072	snp	FAO=16	FDP=41	FR=.	FRO=25	FSAF=15	FSAR=1	FSRF=25	FSRR=0	FWDB=0.071727	FXX=0	LEN=1	MLLD=62.2855	OALT=T	OID=.	OMAPALT=T	OPOS=52523405
chr3	52535276	52535276	G	C	0.414414	46	111	2	exonic	STAB1	.	nonsynonymous SNV	STAB1:NM_015136:exon2:c.G173C:p.G58A	.	.	.	.	.	.	.	.	0.01	D	1	D	0	D	0.993	D	4.04	T	163.879	snp	FAO=46	FDP=111	FR=.	FRO=65	FSAF=16	FSAR=30	FSRF=29	FSRR=36	FWDB=-0.0367503	FXX=0	LEN=1	MLLD=59.0219	OALT=C	OID=.	OMAPALT=C	OPOS=52535276
chr3	52537987	52537987	G	A	0.287129	29	101	6	intronic	STAB1	.	.	.	.	.	.	.	.	.	.	.	.	.	.	.	.	.	.	.	.	.	65.6417	snp	FAO=29	FDP=101	FR=.	FRO=72	FSAF=17	FSAR=12	FSRF=65	FSRR=7	FWDB=0.0147018	FXX=0	LEN=1	MLLD=338.105	OALT=A	OID=.	OMAPALT=A	OPOS=52537987
chr3	52544605	52544605	T	C	0.313953	27	86	1	intronic	STAB1	.	.	.	.	.	.	.	.	.	.	.	.	.	.	.	.	.	.	.	.	.	70.004	snp	FAO=27	FDP=86	FR=.	FRO=59	FSAF=11	FSAR=16	FSRF=28	FSRR=31	FWDB=0.0070581	FXX=0	LEN=1	MLLD=189.843	OALT=C	OID=.	OMAPALT=C	OPOS=52544605
chr3	52676066	52676066	A	-	#VALUE!	17;6	58	13;1	intronic	PBRM1	.	.	.	rs376663529	.	.	.	.	0.0038	.	.	.	.	.	.	.	.	.	.	.	.	131.164	del;snp	FAO=27,19	FDP=51	FR=.,.	FRO=5	FSAF=6,3	FSAR=21,16	FSRF=0	FSRR=5	FWDB=-0.704415,-0.0507557	FXX=0.120669	LEN=1,1	MLLD=4.63559,62.3264	OALT=-,T	OID=.,.	OMAPALT=C,TA	OPOS=52676066,52676065
chr3	52676065	52676065	C	T	#VALUE!	17;6	58	13;1	intronic	PBRM1	.	.	.	rs11719685	.	.	0.4049	.	0.44	.	.	.	.	.	.	.	.	.	.	.	.	131.164	del;snp	FAO=27,19	FDP=51	FR=.,.	FRO=5	FSAF=6,3	FSAR=21,16	FSRF=0	FSRR=5	FWDB=-0.704415,-0.0507557	FXX=0.120669	LEN=1,1	MLLD=4.63559,62.3264	OALT=-,T	OID=.,.	OMAPALT=C,TA	OPOS=52676066,52676065
chr3	52854006	52854006	C	A	0.321918	47	146	2	exonic	ITIH4	.	nonsynonymous SNV	ITIH4:NM_002218:exon15:c.G1862T:p.G621V	.	.	.	.	.	.	.	.	0.15	T	0.179	B	0.542	N	0.934	D	4.92	T	118.336	snp	FAO=47	FDP=146	FR=.	FRO=99	FSAF=25	FSAR=22	FSRF=49	FSRR=50	FWDB=0.00795812	FXX=0	LEN=1	MLLD=59.2305	OALT=A	OID=.	OMAPALT=A	OPOS=52854006
chr3	53221308	53221308	G	A	0.323232	96	297	2	intronic	PRKCD	.	.	.	.	.	.	.	.	.	.	.	.	.	.	.	.	.	.	.	.	.	230.934	snp	FAO=96	FDP=297	FR=.	FRO=201	FSAF=57	FSAR=39	FSRF=135	FSRR=66	FWDB=0.0150476	FXX=0	LEN=1	MLLD=152.532	OALT=A	OID=.	OMAPALT=A	OPOS=53221308
chr3	53529215	53529215	A	-	#VALUE!	2;8	13	1;7	exonic	CACNA1D	.	frameshift deletion	CACNA1D:NM_000720:exon1:c.22delA:p.K8fs,CACNA1D:NM_001128839:exon1:c.22delA:p.K8fs,CACNA1D:NM_001128840:exon1:c.22delA:p.K8fs	.	.	ID=COSM1424642;OCCURENCE=1(large_intestine)	.	.	.	.	.	.	.	.	.	.	.	.	.	.	.	33.0479	del;del	FAO=2,8	FDP=13	FR=.,.	FRO=3	FSAF=2,3	FSAR=0,5	FSRF=2	FSRR=1	FWDB=-0.00117542,0.000143197	FXX=0.0713776	LEN=3,1	MLLD=242.574,8.17051	OALT=-,-	OID=.,.	OMAPALT=A,ATG	OPOS=53529213,53529215
chr3	53757800	53757800	C	A	0.184466	19	103	3	intronic	CACNA1D	.	.	.	.	.	.	.	.	.	.	.	.	.	.	.	.	.	.	.	.	.	21.0265	snp	FAO=19	FDP=103	FR=.	FRO=84	FSAF=7	FSAR=12	FSRF=41	FSRR=43	FWDB=0.0119973	FXX=0	LEN=1	MLLD=62.7857	OALT=A	OID=.	OMAPALT=A	OPOS=53757800
chr3	53886132	53886132	G	C	0.430769	28	65	1	exonic	IL17RB	.	nonsynonymous SNV	IL17RB:NM_018725:exon4:c.G333C:p.Q111H	.	.	.	.	.	.	.	.	0.51	T	1	D	0	D	0.581	N	1.92	T	107.305	snp	FAO=28	FDP=65	FR=.	FRO=37	FSAF=13	FSAR=15	FSRF=14	FSRR=23	FWDB=-0.0354001	FXX=0	LEN=1	MLLD=72.6855	OALT=C	OID=.	OMAPALT=C	OPOS=53886132
chr3	53919822	53919822	T	A	0.246575	36	146	1	intronic	SELK	.	.	.	.	.	.	.	.	0	.	.	.	.	.	.	.	.	.	.	.	.	74.9208	snp	FAO=40	FDP=150	FR=.	FRO=110	FSAF=17	FSAR=23	FSRF=54	FSRR=56	FWDB=0.0214624	FXX=0.00662208	LEN=1	MLLD=211.456	OALT=A	OID=.	OMAPALT=A	OPOS=53919822
chr3	54952467	54952467	C	T	0.407767	42	103	2	UTR3	LRTM1	NM_020678:c.*19G>A,NM_001304389:c.*19G>A	.	.	.	.	.	.	.	.	.	.	.	.	.	.	.	.	.	.	.	.	146.581	snp	FAO=42	FDP=103	FR=.	FRO=61	FSAF=21	FSAR=21	FSRF=36	FSRR=25	FWDB=-0.0551635	FXX=0	LEN=1	MLLD=62.4332	OALT=T	OID=.	OMAPALT=T	OPOS=54952467
chr3	55107814	55107814	C	T	0.405405	15	37	3	exonic	CACNA2D3	.	synonymous SNV	CACNA2D3:NM_018398:exon37:c.C3111T:p.S1037S	.	.	.	.	.	.	.	.	.	.	.	.	.	.	.	.	.	.	57.916	snp	FAO=15	FDP=37	FR=.	FRO=22	FSAF=6	FSAR=9	FSRF=17	FSRR=5	FWDB=0.00163626	FXX=0	LEN=1	MLLD=368.289	OALT=T	OID=.	OMAPALT=T	OPOS=55107814
chr3	56704100	56704100	C	A	0.433333	39	90	3	splicing	FAM208A	NM_001112736:exon5:c.643+1G>T	.	.	.	.	.	.	.	.	.	.	.	.	.	.	.	.	1	D	.	.	146.288	snp	FAO=39	FDP=91	FR=.	FRO=52	FSAF=27	FSAR=12	FSRF=18	FSRR=34	FWDB=-0.0491187	FXX=0	LEN=1	MLLD=51.9877	OALT=A	OID=.	OMAPALT=A	OPOS=56704100
chr3	57469192	57469192	G	A	0.375	6	16	3	exonic	DNAH12	.	unknown	UNKNOWN	.	.	.	.	.	.	.	.	0.01	D	1	D	0	D	1	D	2.02	T	26.14	snp	FAO=6	FDP=16	FR=.	FRO=10	FSAF=2	FSAR=4	FSRF=3	FSRR=7	FWDB=0.0187572	FXX=0	LEN=1	MLLD=342.18	OALT=A	OID=.	OMAPALT=A	OPOS=57469192
chr3	58109382	58109382	G	A	0.375	105	280	2	exonic	FLNB	.	nonsynonymous SNV	FLNB:NM_001164317:exon21:c.G3689A:p.R1230K,FLNB:NM_001164318:exon21:c.G3689A:p.R1230K,FLNB:NM_001164319:exon21:c.G3689A:p.R1230K,FLNB:NM_001457:exon21:c.G3689A:p.R1230K	.	.	.	.	.	.	.	.	0.67	T	0	B	0.001	D	0.813	N	-1.69	D	313.289	snp	FAO=105	FDP=280	FR=.	FRO=175	FSAF=53	FSAR=52	FSRF=75	FSRR=100	FWDB=-0.00841035	FXX=0	LEN=1	MLLD=70.0808	OALT=A	OID=.	OMAPALT=A	OPOS=58109382
chr3	58124084	58124084	G	C	0.415584	32	77	3	exonic	FLNB	.	nonsynonymous SNV	FLNB:NM_001164318:exon29:c.G4937C:p.G1646A,FLNB:NM_001164319:exon29:c.G4937C:p.G1646A,FLNB:NM_001457:exon29:c.G4937C:p.G1646A,FLNB:NM_001164317:exon30:c.G5030C:p.G1677A	.	.	.	.	.	.	.	.	0.05	D	1	D	0	D	1	D	-3.22	D	99.9943	snp	FAO=30	FDP=76	FR=.	FRO=46	FSAF=21	FSAR=9	FSRF=27	FSRR=19	FWDB=0.00748401	FXX=0.0129853	LEN=1	MLLD=55.9964	OALT=C	OID=.	OMAPALT=C	OPOS=58124084
chr3	58517094	58517094	C	T	0.236486	35	148	2	splicing	ACOX2	NM_003500:exon7:c.704-1G>A	.	.	.	.	.	.	.	.	.	.	.	.	.	.	.	.	1	D	.	.	54.8151	snp	FAO=35	FDP=148	FR=.	FRO=113	FSAF=17	FSAR=18	FSRF=46	FSRR=67	FWDB=-0.016635	FXX=0	LEN=1	MLLD=61.961	OALT=T	OID=.	OMAPALT=T	OPOS=58517094
chr3	62189378	62189378	G	A	0.161994	52	321	3	exonic	PTPRG	.	nonsynonymous SNV	PTPRG:NM_002841:exon12:c.G1909A:p.G637R	.	.	.	.	.	.	.	.	0.7	T	0.001	B	0.266	N	1	N	0.74	T	28.157	snp	FAO=52	FDP=323	FR=.	FRO=271	FSAF=18	FSAR=34	FSRF=108	FSRR=163	FWDB=-0.0671193	FXX=0	LEN=1	MLLD=57.6989	OALT=A	OID=.	OMAPALT=A	OPOS=62189378
chr3	62499335	62499335	G	T	0.31	31	100	3	exonic	CADPS	.	synonymous SNV	CADPS:NM_183394:exon17:c.C2628A:p.S876S	.	.	.	.	.	.	.	.	.	.	.	.	.	.	.	.	.	.	77.8589	snp	FAO=31	FDP=100	FR=.	FRO=69	FSAF=18	FSAR=13	FSRF=27	FSRR=42	FWDB=-0.0102323	FXX=0	LEN=1	MLLD=268.796	OALT=T	OID=.	OMAPALT=T	OPOS=62499335
chr3	66023917	66023917	C	T	0.28125	18	64	4	exonic	MAGI1	.	nonsynonymous SNV	MAGI1:NM_001033057:exon1:c.G67A:p.G23R,MAGI1:NM_004742:exon1:c.G67A:p.G23R,MAGI1:NM_015520:exon1:c.G67A:p.G23R	.	.	.	.	.	.	.	.	0.23	T	0.999	D	0	D	1	D	2.66	T	43.0647	snp	FAO=18	FDP=64	FR=.	FRO=46	FSAF=4	FSAR=14	FSRF=8	FSRR=38	FWDB=-0.00236159	FXX=0	LEN=1	MLLD=356.054	OALT=T	OID=.	OMAPALT=T	OPOS=66023917
chr3	66432017	66432017	C	G	0.27907	36	129	1	exonic	LRIG1	.	nonsynonymous SNV	LRIG1:NM_015541:exon17:c.G2656C:p.D886H	.	.	.	.	.	.	.	.	0.01	D	0.998	D	0.016	N	1	N	-0.27	T	75.3383	snp	FAO=36	FDP=129	FR=.	FRO=93	FSAF=19	FSAR=17	FSRF=40	FSRR=53	FWDB=-0.0349872	FXX=0.015266	LEN=1	MLLD=173.259	OALT=G	OID=.	OMAPALT=G	OPOS=66432017
chr3	69168530	69168530	C	T	0.309237	77	249	3	exonic	LMOD3	.	nonsynonymous SNV	LMOD3:NM_198271:exon2:c.G976A:p.G326R,LMOD3:NM_001304418:exon3:c.G976A:p.G326R	.	.	.	.	.	.	.	.	0	D	1	D	0	D	1	D	1.34	T	174.151	snp	FAO=77	FDP=249	FR=.	FRO=172	FSAF=33	FSAR=44	FSRF=70	FSRR=102	FWDB=-0.022753	FXX=0	LEN=1	MLLD=45.7432	OALT=T	OID=.	OMAPALT=T	OPOS=69168530
chr3	71050146	71050146	C	A	0.25	22	88	2	exonic	FOXP1	.	nonsynonymous SNV	FOXP1:NM_001244813:exon7:c.G739T:p.V247F,FOXP1:NM_001244812:exon8:c.G811T:p.V271F,FOXP1:NM_001244815:exon8:c.G1045T:p.V349F,FOXP1:NM_001244814:exon9:c.G1039T:p.V347F,FOXP1:NM_001244816:exon12:c.G1039T:p.V347F,FOXP1:NM_001244808:exon13:c.G1039T:p.V347F,FOXP1:NM_001244810:exon13:c.G1039T:p.V347F,FOXP1:NM_032682:exon13:c.G1039T:p.V347F	.	.	.	.	.	.	.	.	0	D	0.999	D	0	D	1	D	1.22	T	49.5296	snp	FAO=24	FDP=90	FR=.	FRO=66	FSAF=14	FSAR=10	FSRF=31	FSRR=35	FWDB=0.0274779	FXX=0	LEN=1	MLLD=53.1787	OALT=A	OID=.	OMAPALT=A	OPOS=71050146
chr3	71096078	71096078	A	C	0.333333	30	90	4	intronic	FOXP1	.	.	.	.	.	.	.	.	.	.	.	.	.	.	.	.	.	.	.	.	.	81.4938	snp	FAO=30	FDP=92	FR=.	FRO=62	FSAF=26	FSAR=4	FSRF=46	FSRR=16	FWDB=-0.0036916	FXX=0.0107515	LEN=1	MLLD=298.809	OALT=C	OID=.	OMAPALT=C	OPOS=71096078
chr3	77571970	77571970	T	C	0.161943	40	247	1	exonic	ROBO2	.	nonsynonymous SNV	ROBO2:NM_001290039:exon6:c.T851C:p.M284T,ROBO2:NM_001290040:exon6:c.T851C:p.M284T,ROBO2:NM_002942:exon6:c.T851C:p.M284T	.	.	.	.	.	0.0002	.	.	1	T	0.001	B	0.516	N	0.528	D	-0.13	T	24.0336	snp	FAO=40	FDP=247	FR=.	FRO=207	FSAF=21	FSAR=19	FSRF=78	FSRR=129	FWDB=0.00856086	FXX=0	LEN=1	MLLD=242.118	OALT=C	OID=.	OMAPALT=C	OPOS=77571970
chr3	78711183	78711183	G	T	0.278261	32	115	4	exonic	ROBO1	.	nonsynonymous SNV	ROBO1:NM_001145845:exon14:c.C1940A:p.P647H,ROBO1:NM_133631:exon14:c.C1940A:p.P647H,ROBO1:NM_002941:exon15:c.C2048A:p.P683H	.	.	.	.	.	.	.	.	.	.	1	D	0	D	1	D	0.04	T	68.5602	snp	FAO=32	FDP=114	FR=.	FRO=82	FSAF=18	FSAR=14	FSRF=38	FSRR=44	FWDB=-0.0147378	FXX=0.0086949	LEN=1	MLLD=331.981	OALT=T	OID=.	OMAPALT=T	OPOS=78711183
chr3	88199185	88199185	-	C	0.641509	34	53	7	UTR5	C3orf38	NM_173824:c.-18_-17insC	.	.	rs11374933	.	.	0.8458	.	0.91	.	.	.	.	.	.	.	.	.	.	.	.	125.476	ins	FAO=51	FDP=51	FR=.	FRO=0	FSAF=28	FSAR=23	FSRF=0	FSRR=0	FWDB=0.20187	FXX=0	LEN=1	MLLD=7.80756	OALT=C	OID=.	OMAPALT=TC	OPOS=88199186
chr3	89498376	89498376	G	T	0.295775	42	142	3	exonic	EPHA3	.	nonsynonymous SNV	EPHA3:NM_005233:exon14:c.G2348T:p.G783V	.	.	.	.	.	.	.	.	.	.	1	D	0	D	1	D	-1.68	D	94.5049	snp	FAO=42	FDP=142	FR=.	FRO=100	FSAF=17	FSAR=25	FSRF=44	FSRR=56	FWDB=-0.0241713	FXX=0	LEN=1	MLLD=66.6082	OALT=T	OID=.	OMAPALT=T	OPOS=89498376
chr3	97720535	97720535	T	G	0.307692	16	52	1	exonic	GABRR3	.	unknown	UNKNOWN	.	.	.	.	.	.	.	.	.	.	.	.	.	.	.	.	.	.	44.6597	snp	FAO=16	FDP=52	FR=.	FRO=36	FSAF=5	FSAR=11	FSRF=16	FSRR=20	FWDB=0.042092	FXX=0	LEN=1	MLLD=70.166	OALT=G	OID=.	OMAPALT=G	OPOS=97720535
chr3	100170600	100170600	-	TCCTAGAAGGCATTCTCATGAGGACCAGGAATTCCGATGCCGATCGTCTGACCGTCT	0.392857	22	56	1	exonic	LNP1	.	nonframeshift insertion	LNP1:NM_001085451:exon3:c.194_195insTCCTAGAAGGCATTCTCATGAGGACCAGGAATTCCGATGCCGATCGTCTGACCGTCT:p.H65delinsHPRRHSHEDQEFRCRSSDRL	rs71132521	.	.	.	.	.	.	.	.	.	.	.	.	.	.	.	.	.	72.6388	ins	FAO=35	FDP=54	FR=.	FRO=19	FSAF=17	FSAR=18	FSRF=13	FSRR=6	FWDB=0.0213967	FXX=0.0357079	LEN=57	MLLD=913.077	OALT=TCCTAGAAGGCATTCTCATGAGGACCAGGAATTCCGATGCCGATCGTCTGACCGTCT	OID=.	OMAPALT=ATCCTAGAAGGCATTCTCATGAGGACCAGGAATTCCGATGCCGATCGTCTGACCGTCT	OPOS=100170601
chr3	100328792	100328792	G	A	0.390805	34	87	2	exonic	ADGRG7	.	nonsynonymous SNV	ADGRG7:NM_032787:exon1:c.G92A:p.R31K	.	.	.	.	.	.	.	.	0.2	T	0.024	B	0.066	N	0.998	N	1.22	T	114.441	snp	FAO=34	FDP=87	FR=.	FRO=53	FSAF=30	FSAR=4	FSRF=45	FSRR=8	FWDB=0.0152657	FXX=0	LEN=1	MLLD=61.9032	OALT=A	OID=.	OMAPALT=A	OPOS=100328792
chr3	100581191	100581191	T	C	0.363636	16	44	4	exonic	ABI3BP	.	nonsynonymous SNV	ABI3BP:NM_015429:exon12:c.A1123G:p.I375V	.	.	.	.	.	0.0002	.	.	0.3	T	0.004	B	0.995	N	1	D	2.16	T	54.4321	snp	FAO=16	FDP=44	FR=.	FRO=28	FSAF=6	FSAR=10	FSRF=14	FSRR=14	FWDB=0.00176923	FXX=0	LEN=1	MLLD=175.125	OALT=C	OID=.	OMAPALT=C	OPOS=100581191
chr3	101395755	101395755	A	G	0.428571	3	7	1	exonic	ZBTB11	.	nonsynonymous SNV	ZBTB11:NM_014415:exon1:c.T4C:p.S2P	.	.	.	.	.	.	.	.	0	D	1	D	0	D	1	D	0.57	T	15.7814	snp	FAO=3	FDP=7	FR=.	FRO=4	FSAF=3	FSAR=0	FSRF=3	FSRR=1	FWDB=-0.094767	FXX=0	LEN=1	MLLD=70.458	OALT=G	OID=.	OMAPALT=G	OPOS=101395755
chr3	101483977	101483977	G	T	0.281768	51	181	2	exonic	CEP97	.	nonsynonymous SNV	CEP97:NM_001303401:exon11:c.G2003T:p.G668V,CEP97:NM_024548:exon11:c.G2180T:p.G727V	.	.	.	.	.	.	.	.	0.12	T	0.017	B	0.016	N	1	D	0.68	T	103.772	snp	FAO=51	FDP=181	FR=.	FRO=130	FSAF=33	FSAR=18	FSRF=77	FSRR=53	FWDB=-0.0546556	FXX=0	LEN=1	MLLD=70.6746	OALT=T	OID=.	OMAPALT=T	OPOS=101483977
chr3	107520032	107520032	G	A	0.309091	51	165	4	exonic	BBX	.	nonsynonymous SNV	BBX:NM_001276286:exon16:c.G1633A:p.G545R,BBX:NM_020235:exon16:c.G2552A:p.G851E,BBX:NM_001142568:exon17:c.G2642A:p.G881E	.	.	.	.	.	.	.	.	0.7	T	0	B	0.073	N	1	N	1.55	T	119.938	snp	FAO=51	FDP=165	FR=.	FRO=114	FSAF=30	FSAR=21	FSRF=53	FSRR=61	FWDB=0.0201329	FXX=0	LEN=1	MLLD=232.963	OALT=A	OID=.	OMAPALT=A	OPOS=107520032
chr3	108112991	108112991	G	A	0.44898	22	49	2	exonic	MYH15	.	nonsynonymous SNV	MYH15:NM_014981:exon37:c.C5206T:p.L1736F	.	.	.	.	.	.	.	.	0.05	D	0.924	P	.	.	0.957	D	-1.67	D	91.3467	snp	FAO=22	FDP=49	FR=.	FRO=27	FSAF=9	FSAR=13	FSRF=14	FSRR=13	FWDB=0.0701155	FXX=0	LEN=1	MLLD=58.761	OALT=A	OID=.	OMAPALT=A	OPOS=108112991
chr3	108175735	108175735	A	G	0.214286	18	84	10	intronic	MYH15	.	.	.	rs201886555	.	.	.	.	0.0072	.	.	.	.	.	.	.	.	.	.	.	.	25.691	snp	FAO=18	FDP=84	FR=.	FRO=66	FSAF=1	FSAR=17	FSRF=32	FSRR=34	FWDB=-0.0229788	FXX=0.436212	LEN=1	MLLD=29.9964	OALT=G	OID=.	OMAPALT=G	OPOS=108175735
chr3	110791065	110791065	C	G	0.257282	53	206	2	UTR5	PVRL3	NM_001243288:c.-202C>G	.	.	.	.	.	.	.	.	.	.	.	.	.	.	.	.	.	.	.	.	91.3118	snp	FAO=53	FDP=206	FR=.	FRO=153	FSAF=30	FSAR=23	FSRF=75	FSRR=78	FWDB=-0.00323491	FXX=0	LEN=1	MLLD=55.0878	OALT=G	OID=.	OMAPALT=G	OPOS=110791065
chr3	111312812	111312812	G	T	0.145455	48	330	2	exonic	ZBED2	.	synonymous SNV	ZBED2:NM_024508:exon2:c.C237A:p.R79R	.	.	.	.	.	.	.	.	.	.	.	.	.	.	.	.	.	.	18.2997	snp	FAO=48	FDP=330	FR=.	FRO=282	FSAF=12	FSAR=36	FSRF=149	FSRR=133	FWDB=-0.0225083	FXX=0	LEN=1	MLLD=63.8352	OALT=T	OID=.	OMAPALT=T	OPOS=111312812
chr3	111718341	111718341	G	A	0.349558	79	226	2	exonic	TAGLN3	.	synonymous SNV	TAGLN3:NM_001008273:exon1:c.G72A:p.A24A,TAGLN3:NM_001008272:exon2:c.G72A:p.A24A,TAGLN3:NM_013259:exon2:c.G72A:p.A24A	.	.	.	.	.	.	.	.	.	.	.	.	.	.	.	.	.	.	215.725	snp	FAO=79	FDP=226	FR=.	FRO=147	FSAF=21	FSAR=58	FSRF=46	FSRR=101	FWDB=-0.00523953	FXX=0	LEN=1	MLLD=158.307	OALT=A	OID=.	OMAPALT=A	OPOS=111718341
chr3	111718342	111718342	G	T	0.150442	34	226	2	exonic	TAGLN3	.	nonsynonymous SNV	TAGLN3:NM_001008273:exon1:c.G73T:p.D25Y,TAGLN3:NM_001008272:exon2:c.G73T:p.D25Y,TAGLN3:NM_013259:exon2:c.G73T:p.D25Y	.	.	.	.	.	.	.	.	0	D	0.931	P	0	D	1	D	0.21	T	16.9296	snp	FAO=34	FDP=226	FR=.	FRO=192	FSAF=7	FSAR=27	FSRF=60	FSRR=132	FWDB=-0.0303867	FXX=0	LEN=1	MLLD=246.305	OALT=T	OID=.	OMAPALT=T	OPOS=111718342
chr3	111835614	111835614	G	C	0.177165	45	254	1	exonic	C3orf52	.	nonsynonymous SNV	C3orf52:NM_001171747:exon4:c.G522C:p.Q174H	.	.	.	.	.	.	.	.	0	D	0.986	D	.	.	1	N	1.29	T	34.1872	snp	FAO=45	FDP=254	FR=.	FRO=209	FSAF=22	FSAR=23	FSRF=109	FSRR=100	FWDB=-0.0541	FXX=0	LEN=1	MLLD=149.495	OALT=C	OID=.	OMAPALT=C	OPOS=111835614
chr3	111842372	111842372	A	T	0.328125	42	128	1	exonic	GCSAM	.	nonsynonymous SNV	GCSAM:NM_001190260:exon5:c.T422A:p.I141N,GCSAM:NM_001190259:exon6:c.T473A:p.I158N,GCSAM:NM_152785:exon6:c.T467A:p.I156N	.	.	.	.	.	.	.	.	0	D	0.986	D	0.637	N	1	N	.	.	111.569	snp	FAO=42	FDP=128	FR=.	FRO=86	FSAF=26	FSAR=16	FSRF=50	FSRR=36	FWDB=-0.0173184	FXX=0.00775134	LEN=1	MLLD=148.597	OALT=T	OID=.	OMAPALT=T	OPOS=111842372
chr3	112260778	112260778	T	G	0.3125	15	48	3	intronic	ATG3	.	.	.	.	.	.	.	.	.	.	.	.	.	.	.	.	.	.	.	.	.	42.9519	snp	FAO=15	FDP=48	FR=.	FRO=33	FSAF=7	FSAR=8	FSRF=15	FSRR=18	FWDB=-0.0319074	FXX=0	LEN=1	MLLD=257.024	OALT=G	OID=.	OMAPALT=G	OPOS=112260778
chr3	113115496	113115496	C	T	0.272109	40	147	3	exonic	CFAP44	.	nonsynonymous SNV	CFAP44:NM_001164496:exon14:c.G1648A:p.G550R,CFAP44:NM_018338:exon14:c.G1648A:p.G550R	.	.	.	.	.	.	.	.	0.41	T	0.003	B	.	.	0.761	D	0.81	T	78.9391	snp	FAO=40	FDP=147	FR=.	FRO=107	FSAF=28	FSAR=12	FSRF=56	FSRR=51	FWDB=0.0104289	FXX=0	LEN=1	MLLD=63.2469	OALT=T	OID=.	OMAPALT=T	OPOS=113115496
chr3	113187902	113187902	C	T	0.371429	52	140	2	intronic	SPICE1	.	.	.	.	.	.	.	.	.	.	.	.	.	.	.	.	.	.	.	.	.	159.423	snp	FAO=52	FDP=140	FR=.	FRO=88	FSAF=20	FSAR=32	FSRF=37	FSRR=51	FWDB=-0.0671817	FXX=0	LEN=1	MLLD=62.7854	OALT=T	OID=.	OMAPALT=T	OPOS=113187902
chr3	113507573	113507573	G	A	0.435714	61	140	2	exonic	ATP6V1A	.	nonsynonymous SNV	ATP6V1A:NM_001690:exon7:c.G730A:p.G244R	.	.	.	.	.	.	.	.	0	D	1	D	0	D	1	D	-1.66	D	227.062	snp	FAO=61	FDP=140	FR=.	FRO=79	FSAF=21	FSAR=40	FSRF=39	FSRR=40	FWDB=-0.0196244	FXX=0	LEN=1	MLLD=66.5422	OALT=A	OID=.	OMAPALT=A	OPOS=113507573
chr3	113755455	113755455	C	T	0.27907	24	86	2	exonic	KIAA1407	.	synonymous SNV	KIAA1407:NM_020817:exon5:c.G594A:p.Q198Q	.	.	.	.	.	.	.	.	.	.	.	.	.	.	.	.	.	.	53.4021	snp	FAO=24	FDP=86	FR=.	FRO=62	FSAF=10	FSAR=14	FSRF=33	FSRR=29	FWDB=-0.0517706	FXX=0	LEN=1	MLLD=59.4907	OALT=T	OID=.	OMAPALT=T	OPOS=113755455
chr3	113847635	113847635	G	A	0.160221	29	181	3	exonic	DRD3	.	synonymous SNV	DRD3:NM_000796:exon7:c.C1131T:p.A377A,DRD3:NM_001282563:exon8:c.C1131T:p.A377A,DRD3:NM_001290809:exon8:c.C1131T:p.A377A,DRD3:NM_033663:exon8:c.C1032T:p.A344A	.	.	.	.	.	.	.	.	.	.	.	.	.	.	.	.	.	.	18.897	snp	FAO=29	FDP=181	FR=.	FRO=152	FSAF=21	FSAR=8	FSRF=60	FSRR=92	FWDB=-0.00255035	FXX=0	LEN=1	MLLD=356.655	OALT=A	OID=.	OMAPALT=A	OPOS=113847635
chr3	113890576	113890576	G	T	0.291971	40	137	2	exonic	DRD3	.	stopgain	DRD3:NM_000796:exon2:c.C264A:p.Y88X,DRD3:NM_033663:exon2:c.C264A:p.Y88X,DRD3:NM_001282563:exon3:c.C264A:p.Y88X,DRD3:NM_001290809:exon3:c.C264A:p.Y88X	.	.	.	.	.	.	.	.	1	T	.	.	0	D	1	A	.	.	88.331	snp	FAO=40	FDP=137	FR=.	FRO=97	FSAF=24	FSAR=16	FSRF=45	FSRR=52	FWDB=-0.027314	FXX=0	LEN=1	MLLD=64.4687	OALT=T	OID=.	OMAPALT=T	OPOS=113890576
chr3	119112439	119112439	G	T	0.329268	27	82	3	splicing	ARHGAP31	NM_020754:exon8:c.1006+1G>T	.	.	.	.	.	.	.	.	.	.	.	.	.	.	.	.	1	D	.	.	75.2721	snp	FAO=27	FDP=82	FR=.	FRO=55	FSAF=6	FSAR=21	FSRF=17	FSRR=38	FWDB=0.0950992	FXX=0	LEN=1	MLLD=58.115	OALT=T	OID=.	OMAPALT=T	OPOS=119112439
chr3	119248728	119248728	A	T	0.230769	12	52	1	exonic	CD80	.	nonsynonymous SNV	CD80:NM_005191:exon5:c.T757A:p.S253T	.	.	.	.	.	.	.	.	0.39	T	0.015	B	0	N	1	N	5.08	T	23.9431	snp	FAO=12	FDP=52	FR=.	FRO=40	FSAF=9	FSAR=3	FSRF=31	FSRR=9	FWDB=-0.0198746	FXX=0	LEN=1	MLLD=62.7225	OALT=T	OID=.	OMAPALT=T	OPOS=119248728
chr3	119582515	119582515	C	T	0.396341	65	164	3	intronic	GSK3B	.	.	.	.	.	.	.	.	.	.	.	.	.	.	.	.	.	.	.	.	.	212.787	snp	FAO=65	FDP=164	FR=.	FRO=99	FSAF=25	FSAR=40	FSRF=34	FSRR=65	FWDB=-0.0723245	FXX=0	LEN=1	MLLD=55.4135	OALT=T	OID=.	OMAPALT=T	OPOS=119582515
chr3	120461291	120461291	G	T	0.350649	27	77	2	intronic	RABL3	.	.	.	.	.	.	.	.	.	.	.	.	.	.	.	.	.	.	.	.	.	81.2317	snp	FAO=27	FDP=77	FR=.	FRO=50	FSAF=16	FSAR=11	FSRF=24	FSRR=26	FWDB=-0.034165	FXX=0	LEN=1	MLLD=74.8767	OALT=T	OID=.	OMAPALT=T	OPOS=120461291
chr3	121350719	121350719	C	G	0.381818	21	55	1	exonic	HCLS1	.	nonsynonymous SNV	HCLS1:NM_001292041:exon13:c.G1324C:p.A442P,HCLS1:NM_005335:exon14:c.G1435C:p.A479P	.	.	.	.	.	.	.	.	0	D	0.733	P	0	D	1	D	0.59	T	72.3556	snp	FAO=21	FDP=55	FR=.	FRO=34	FSAF=17	FSAR=4	FSRF=21	FSRR=13	FWDB=0.0133619	FXX=0	LEN=1	MLLD=251.257	OALT=G	OID=.	OMAPALT=G	OPOS=121350719
chr3	122003596	122003596	A	T	0.315789	30	95	1	exonic	CASR	.	nonsynonymous SNV	CASR:NM_000388:exon7:c.A2795T:p.Q932L,CASR:NM_001178065:exon7:c.A2825T:p.Q942L	.	.	.	.	.	.	.	.	0.01	D	0.023	B	0.05	N	0.827	N	-2.44	D	78.5266	snp	FAO=30	FDP=94	FR=.	FRO=64	FSAF=13	FSAR=17	FSRF=38	FSRR=26	FWDB=0.0244309	FXX=0.0105252	LEN=1	MLLD=91.8667	OALT=T	OID=.	OMAPALT=T	OPOS=122003596
chr3	122640997	122640997	G	T	0.254098	31	122	2	intronic	SEMA5B	.	.	.	.	.	.	.	.	.	.	.	.	.	.	.	.	.	.	.	.	.	56.698	snp	FAO=31	FDP=122	FR=.	FRO=91	FSAF=14	FSAR=17	FSRF=37	FSRR=54	FWDB=-0.0300098	FXX=0	LEN=1	MLLD=60.2278	OALT=T	OID=.	OMAPALT=T	OPOS=122640997
chr3	123366220	123366220	C	A	0.29064	59	203	3	exonic	MYLK	.	nonsynonymous SNV	MYLK:NM_053026:exon26:c.G4263T:p.W1421C,MYLK:NM_053028:exon26:c.G4263T:p.W1421C,MYLK:NM_053025:exon27:c.G4470T:p.W1490C,MYLK:NM_053027:exon27:c.G4470T:p.W1490C	.	.	.	.	.	.	.	.	0	D	1	D	.	.	1	D	-0.13	T	124.353	snp	FAO=59	FDP=203	FR=.	FRO=144	FSAF=24	FSAR=35	FSRF=64	FSRR=80	FWDB=-0.0143636	FXX=0	LEN=1	MLLD=345.4	OALT=A	OID=.	OMAPALT=A	OPOS=123366220
chr3	124951172	124951173	TT	-	#VALUE!	9;5	42	15;15	UTR3	ZNF148	NM_021964:c.*13_*12delAA	.	.	rs561715725	.	.	.	.	0.5	.	.	.	.	.	.	.	.	.	.	.	.	193.334	del;mnp	FAO=22,14	FDP=36	FR=.,.	FRO=0	FSAF=15,14	FSAR=7,0	FSRF=0	FSRR=0	FWDB=-0.178637,-0.0117759	FXX=0.181777	LEN=2,2	MLLD=7.18204,68.7635	OALT=-,AT	OID=.,.	OMAPALT=CTTTTTTTTTTTTTA,CTTTTTTTTTTTTTTAT	OPOS=124951172,124951186
chr3	124951186	124951187	TA	AT	#VALUE!	9;5	42	15;15	exonic	ZNF148	.	nonframeshift substitution	ZNF148:NM_021964:exon9:c.2383_2384AT	.	.	.	.	.	.	.	.	.	.	.	.	.	.	.	.	.	.	193.334	del;mnp	FAO=22,14	FDP=36	FR=.,.	FRO=0	FSAF=15,14	FSAR=7,0	FSRF=0	FSRR=0	FWDB=-0.178637,-0.0117759	FXX=0.181777	LEN=2,2	MLLD=7.18204,68.7635	OALT=-,AT	OID=.,.	OMAPALT=CTTTTTTTTTTTTTA,CTTTTTTTTTTTTTTAT	OPOS=124951172,124951186
chr3	125854312	125854312	C	-	0.435583	71	163	7	intronic	ALDH1L1	.	.	.	rs3216713	.	.	.	.	0.5	.	.	.	.	.	.	.	.	.	.	.	.	40.4722	del	FAO=72	FDP=163	FR=.	FRO=91	FSAF=37	FSAR=35	FSRF=35	FSRR=56	FWDB=-0.0367036	FXX=0	LEN=1	MLLD=8.33902	OALT=-	OID=.	OMAPALT=T	OPOS=125854312
chr3	125877373	125877373	C	G	0.377289	103	273	1	exonic	ALDH1L1	.	nonsynonymous SNV	ALDH1L1:NM_001270364:exon3:c.G267C:p.E89D,ALDH1L1:NM_001270365:exon3:c.G237C:p.E79D,ALDH1L1:NM_012190:exon3:c.G237C:p.E79D	.	.	.	.	.	.	.	.	0.32	T	0.711	P	0	D	1	D	-0.38	T	309.417	snp	FAO=103	FDP=273	FR=.	FRO=170	FSAF=35	FSAR=68	FSRF=65	FSRR=105	FWDB=-0.0125493	FXX=0	LEN=1	MLLD=336.87	OALT=G	OID=.	OMAPALT=G	OPOS=125877373
chr3	126062720	126062720	C	A	0.324675	50	154	1	exonic	KLF15	.	nonsynonymous SNV	KLF15:NM_014079:exon3:c.G1101T:p.E367D	.	.	.	.	.	.	.	.	0	D	1	D	0	D	1	D	0.75	T	126.915	snp	FAO=50	FDP=154	FR=.	FRO=104	FSAF=20	FSAR=30	FSRF=59	FSRR=45	FWDB=0.0229106	FXX=0	LEN=1	MLLD=148.817	OALT=A	OID=.	OMAPALT=A	OPOS=126062720
chr3	126291534	126291534	C	A	0.373016	47	126	3	intronic	TXNRD3NB	.	.	.	.	.	.	.	.	.	.	.	.	.	.	.	.	.	.	.	.	.	145.094	snp	FAO=47	FDP=126	FR=.	FRO=79	FSAF=29	FSAR=18	FSRF=48	FSRR=31	FWDB=0.0119187	FXX=0	LEN=1	MLLD=347.853	OALT=A	OID=.	OMAPALT=A	OPOS=126291534
chr3	126735501	126735502	GA	AT	0.395522	53	134	2	exonic	PLXNA1	.	nonframeshift substitution	PLXNA1:NM_032242:exon15:c.3156_3157AT	.	.	.	.	.	.	.	.	.	.	.	.	.	.	.	.	.	.	176.844	mnp	FAO=53	FDP=133	FR=.	FRO=80	FSAF=20	FSAR=33	FSRF=46	FSRR=34	FWDB=0.00939375	FXX=0.00746213	LEN=2	MLLD=56.6879	OALT=AT	OID=.	OMAPALT=AT	OPOS=126735501
chr3	128889337	128889337	C	T	0.322581	20	62	3	exonic	CNBP	.	nonsynonymous SNV	CNBP:NM_001127192:exon5:c.G499A:p.G167R,CNBP:NM_001127193:exon5:c.G496A:p.G166R,CNBP:NM_001127194:exon5:c.G478A:p.G160R,CNBP:NM_001127195:exon5:c.G475A:p.G159R,CNBP:NM_001127196:exon5:c.G472A:p.G158R,CNBP:NM_003418:exon5:c.G493A:p.G165R	.	.	.	.	.	.	.	.	0	D	1	D	0	D	1	D	.	.	56.8872	snp	FAO=20	FDP=62	FR=.	FRO=42	FSAF=7	FSAR=13	FSRF=18	FSRR=24	FWDB=-0.000750766	FXX=0	LEN=1	MLLD=71.4285	OALT=T	OID=.	OMAPALT=T	OPOS=128889337
chr3	129293229	129293229	C	T	0.253333	19	75	5	exonic	PLXND1	.	nonsynonymous SNV	PLXND1:NM_015103:exon12:c.G2635A:p.G879R	.	.	.	.	.	0	.	.	0.48	T	0.346	B	0.139	N	1	N	1.4	T	47.154	snp	FAO=20	FDP=72	FR=.,HEALED	FRO=52	FSAF=10	FSAR=10	FSRF=25	FSRR=27	FWDB=0.0116511	FXX=0.0399947	LEN=1	MLLD=253.208	OALT=T	OID=.	OMAPALT=T	OPOS=129293229
chr3	129695643	129695643	G	A	0.209877	17	81	7	exonic	TRH	.	nonsynonymous SNV	TRH:NM_007117:exon3:c.G313A:p.G105R	.	.	.	.	.	.	.	.	0.12	T	0.006	B	0.161	N	1	N	0.94	T	101.403	snp	FAO=17	FDP=81	FR=.,HEALED	FRO=42	FSAF=3	FSAR=14	FSRF=38	FSRR=4	FWDB=0.154827	FXX=0.0121936	LEN=1	MLLD=22.4663	OALT=A	OID=.	OMAPALT=A	OPOS=129695643
chr3	130361812	130361812	T	C	0.347826	8	23	4	intronic	COL6A6	.	.	.	.	.	.	.	.	.	.	.	.	.	.	.	.	.	.	.	.	.	29.2446	snp	FAO=8	FDP=24	FR=.	FRO=16	FSAF=0	FSAR=8	FSRF=1	FSRR=15	FWDB=0.0204878	FXX=0.039984	LEN=1	MLLD=57.0928	OALT=C	OID=.	OMAPALT=C	OPOS=130361812
chr3	130887779	130887779	G	A	0.145299	17	117	1	exonic	NEK11	.	nonsynonymous SNV	NEK11:NM_001146003:exon12:c.G1282A:p.E428K,NEK11:NM_024800:exon13:c.G1282A:p.E428K,NEK11:NM_145910:exon13:c.G1282A:p.E428K	.	.	.	.	.	.	.	.	0.61	T	0.002	B	0.619	N	1	N	-0.29	T	23.7545	snp	FAO=23	FDP=123	FR=.	FRO=100	FSAF=11	FSAR=12	FSRF=36	FSRR=64	FWDB=-0.00381825	FXX=0	LEN=1	MLLD=287.427	OALT=A	OID=.	OMAPALT=A	OPOS=130887779
chr3	132218114	132218114	C	G	0.3	57	190	3	exonic	DNAJC13	.	nonsynonymous SNV	DNAJC13:NM_015268:exon37:c.C4301G:p.A1434G	.	.	.	.	.	.	.	.	0.06	T	0.999	D	0	D	1	D	0.82	T	126.014	snp	FAO=57	FDP=191	FR=.	FRO=134	FSAF=32	FSAR=25	FSRF=61	FSRR=73	FWDB=-0.0414144	FXX=0	LEN=1	MLLD=53.6274	OALT=G	OID=.	OMAPALT=G	OPOS=132218114
chr3	132427139	132427139	T	C	0.375	3	8	2	ncRNA_intronic	NPHP3-ACAD11	.	.	.	.	.	.	.	.	.	.	.	.	.	.	.	.	.	.	.	.	.	15.5502	snp	FAO=3	FDP=8	FR=.	FRO=5	FSAF=2	FSAR=1	FSRF=4	FSRR=1	FWDB=0.0841692	FXX=0	LEN=1	MLLD=71.2829	OALT=C	OID=.	OMAPALT=C	OPOS=132427139
chr3	133302942	133302942	A	G	0.273196	53	194	1	exonic	CDV3	.	synonymous SNV	CDV3:NM_001134422:exon3:c.A414G:p.S138S,CDV3:NM_001134423:exon3:c.A108G:p.S36S,CDV3:NM_001282762:exon3:c.A108G:p.S36S,CDV3:NM_001282763:exon3:c.A108G:p.S36S,CDV3:NM_001282764:exon3:c.A108G:p.S36S,CDV3:NM_001282765:exon3:c.A108G:p.S36S,CDV3:NM_017548:exon3:c.A414G:p.S138S	.	.	.	.	.	.	.	.	.	.	.	.	.	.	1	D	.	.	101.692	snp	FAO=53	FDP=194	FR=.	FRO=141	FSAF=30	FSAR=23	FSRF=89	FSRR=52	FWDB=-0.0113482	FXX=0	LEN=1	MLLD=219.589	OALT=G	OID=.	OMAPALT=G	OPOS=133302942
chr3	133472547	133472547	G	T	0.383838	38	99	3	exonic	TF	.	nonsynonymous SNV	TF:NM_001063:exon3:c.G325T:p.D109Y	.	.	.	.	.	.	.	.	0	D	0.68	P	0.01	N	1	D	1.29	T	124.425	snp	FAO=38	FDP=99	FR=.	FRO=61	FSAF=20	FSAR=18	FSRF=40	FSRR=21	FWDB=-0.00602146	FXX=0	LEN=1	MLLD=328.146	OALT=T	OID=.	OMAPALT=T	OPOS=133472547
chr3	133473520	133473520	G	C	0.401361	59	147	1	intronic	TF	.	.	.	.	.	.	.	.	.	.	.	.	.	.	.	.	.	.	.	.	.	195.653	snp	FAO=59	FDP=148	FR=.	FRO=89	FSAF=34	FSAR=25	FSRF=35	FSRR=54	FWDB=-0.0103866	FXX=0	LEN=1	MLLD=64.6751	OALT=C	OID=.	OMAPALT=C	OPOS=133473520
chr3	133476770	133476770	G	A	0.282759	41	145	2	exonic	TF	.	nonsynonymous SNV	TF:NM_001063:exon8:c.G1028A:p.R343Q	rs528945191	.	ID=COSM129674;OCCURENCE=1(upper_aerodigestive_tract)	.	.	0.001	.	.	1	T	0.044	B	0.003	N	1	N	1.39	T	85.8381	snp	FAO=41	FDP=145	FR=.	FRO=104	FSAF=15	FSAR=26	FSRF=43	FSRR=61	FWDB=0.0355742	FXX=0	LEN=1	MLLD=253.331	OALT=A	OID=.	OMAPALT=A	OPOS=133476770
chr3	134080437	134080437	C	A	0.304054	45	148	2	exonic	AMOTL2	.	nonsynonymous SNV	AMOTL2:NM_001278683:exon6:c.G1666T:p.A556S,AMOTL2:NM_001278685:exon6:c.G1492T:p.A498S,AMOTL2:NM_016201:exon6:c.G1492T:p.A498S	.	.	.	.	.	.	.	.	0.39	T	0.957	D	0	D	1	D	2.1	T	103.989	snp	FAO=45	FDP=149	FR=.	FRO=104	FSAF=14	FSAR=31	FSRF=45	FSRR=59	FWDB=0.0384904	FXX=0	LEN=1	MLLD=229.785	OALT=A	OID=.	OMAPALT=A	OPOS=134080437
chr3	135980813	135980813	C	G	0.256098	21	82	1	exonic	PCCB	.	nonsynonymous SNV	PCCB:NM_000532:exon5:c.C449G:p.T150R,PCCB:NM_001178014:exon6:c.C509G:p.T170R	.	.	.	.	.	.	.	.	0.17	T	0.016	B	0	D	1	D	-4.41	D	42.1611	snp	FAO=21	FDP=82	FR=.	FRO=61	FSAF=15	FSAR=6	FSRF=32	FSRR=29	FWDB=0.010315	FXX=0.0120467	LEN=1	MLLD=60.6555	OALT=G	OID=.	OMAPALT=G	OPOS=135980813
chr3	135980815	135980815	G	T	0.253012	21	83	2	exonic	PCCB	.	nonsynonymous SNV	PCCB:NM_000532:exon5:c.G451T:p.V151L,PCCB:NM_001178014:exon6:c.G511T:p.V171L	.	.	.	.	.	.	.	.	0.19	T	0.041	B	0	D	1	D	-4.36	D	41.3091	snp	FAO=21	FDP=83	FR=.	FRO=62	FSAF=15	FSAR=6	FSRF=32	FSRR=30	FWDB=-0.0607022	FXX=0	LEN=1	MLLD=65.5397	OALT=T	OID=.	OMAPALT=T	OPOS=135980815
chr3	137843358	137843358	G	A	0.276699	57	206	5	exonic	A4GNT	.	synonymous SNV	A4GNT:NM_016161:exon3:c.C771T:p.P257P	.	.	.	.	.	.	.	.	.	.	.	.	.	.	.	.	.	.	110.756	snp	FAO=57	FDP=206	FR=.	FRO=149	FSAF=24	FSAR=33	FSRF=79	FSRR=70	FWDB=-0.00570845	FXX=0	LEN=1	MLLD=143.1	OALT=A	OID=.	OMAPALT=A	OPOS=137843358
chr3	137956163	137956163	G	A	0.402597	31	77	1	exonic	ARMC8	.	nonsynonymous SNV	ARMC8:NM_001282342:exon6:c.G403A:p.A135T,ARMC8:NM_001267041:exon7:c.G529A:p.A177T,ARMC8:NM_001267042:exon8:c.G622A:p.A208T,ARMC8:NM_014154:exon9:c.G580A:p.A194T,ARMC8:NM_015396:exon9:c.G580A:p.A194T,ARMC8:NM_213654:exon9:c.G580A:p.A194T	.	.	.	.	.	.	.	.	0.4	T	0.993	D	0	D	1	D	0.9	T	109.079	snp	FAO=31	FDP=77	FR=.	FRO=46	FSAF=14	FSAR=17	FSRF=31	FSRR=15	FWDB=-0.0107894	FXX=0	LEN=1	MLLD=89.3699	OALT=A	OID=.	OMAPALT=A	OPOS=137956163
chr3	138091815	138091816	CA	AC	0.317919	55	173	2	exonic	MRAS	.	nonframeshift substitution	MRAS:NM_001085049:exon2:c.90_91AC,MRAS:NM_001252090:exon2:c.90_91AC,MRAS:NM_012219:exon2:c.90_91AC	.	.	.	.	.	.	.	.	.	.	.	.	.	.	.	.	.	.	135.54	mnp	FAO=55	FDP=172	FR=.	FRO=117	FSAF=31	FSAR=24	FSRF=58	FSRR=59	FWDB=-0.00786145	FXX=0.00578001	LEN=2	MLLD=275.576	OALT=AC	OID=.	OMAPALT=AC	OPOS=138091815
chr3	138251323	138251323	C	A	0.26087	18	69	2	intronic	CEP70	.	.	.	.	.	.	.	.	0.0001	.	.	.	.	.	.	.	.	.	.	.	.	43.6853	snp	FAO=19	FDP=69	FR=.	FRO=50	FSAF=10	FSAR=9	FSRF=23	FSRR=27	FWDB=0.0260586	FXX=0.0142837	LEN=1	MLLD=47.9137	OALT=A	OID=.	OMAPALT=A	OPOS=138251323
chr3	140123510	140123510	A	G	0.363636	4	11	1	exonic	CLSTN2	.	nonsynonymous SNV	CLSTN2:NM_022131:exon4:c.A539G:p.Q180R	.	.	.	.	.	.	.	.	1	T	0.997	D	0	D	1	D	0.77	T	19.8972	snp	FAO=4	FDP=11	FR=.	FRO=7	FSAF=2	FSAR=2	FSRF=5	FSRR=2	FWDB=-0.0266285	FXX=0	LEN=1	MLLD=115.768	OALT=G	OID=.	OMAPALT=G	OPOS=140123510
chr3	140123512	140123512	G	T	0.363636	4	11	2	exonic	CLSTN2	.	nonsynonymous SNV	CLSTN2:NM_022131:exon4:c.G541T:p.V181L	.	.	.	.	.	.	.	.	0.2	T	0.997	D	0	D	1	D	1.28	T	19.8852	snp	FAO=4	FDP=11	FR=.	FRO=7	FSAF=2	FSAR=2	FSRF=5	FSRR=2	FWDB=0.068658	FXX=0	LEN=1	MLLD=51.531	OALT=T	OID=.	OMAPALT=T	OPOS=140123512
chr3	142840153	142840153	G	C	0.555556	5	9	1	exonic	CHST2	.	nonsynonymous SNV	CHST2:NM_004267:exon2:c.G495C:p.Q165H	.	.	.	.	.	.	.	.	0.09	T	0.996	D	0	U	0.999	D	-3.96	D	31.0056	snp	FAO=5	FDP=9	FR=.	FRO=4	FSAF=4	FSAR=1	FSRF=2	FSRR=2	FWDB=-0.00435878	FXX=0	LEN=1	MLLD=318.979	OALT=C	OID=.	OMAPALT=C	OPOS=142840153
chr3	145821981	145821981	C	T	0.262295	16	61	5	intronic	PLOD2	.	.	.	.	.	.	.	.	.	.	.	.	.	.	.	.	.	.	.	.	.	35.6582	snp	FAO=16	FDP=61	FR=.	FRO=45	FSAF=9	FSAR=7	FSRF=17	FSRR=28	FWDB=-0.0122633	FXX=0	LEN=1	MLLD=133.636	OALT=T	OID=.	OMAPALT=T	OPOS=145821981
chr3	145917520	145917520	C	T	0.362319	25	69	3	intronic	PLSCR4	.	.	.	.	.	.	.	.	.	.	.	.	.	.	.	.	.	.	.	.	.	81.0649	snp	FAO=25	FDP=68	FR=.	FRO=43	FSAF=16	FSAR=9	FSRF=26	FSRR=17	FWDB=-0.0187824	FXX=0.0144907	LEN=1	MLLD=255.888	OALT=T	OID=.	OMAPALT=T	OPOS=145917520
chr3	148459404	148459404	G	T	0.157143	22	140	3	exonic	AGTR1	.	synonymous SNV	AGTR1:NM_009585:exon2:c.G582T:p.G194G,AGTR1:NM_000685:exon3:c.G582T:p.G194G,AGTR1:NM_004835:exon3:c.G687T:p.G229G,AGTR1:NM_032049:exon3:c.G669T:p.G223G,AGTR1:NM_031850:exon4:c.G687T:p.G229G	rs373754918	.	.	0.0001	.	0.0001	.	.	.	.	.	.	.	.	.	.	.	.	15.2401	snp	FAO=22	FDP=140	FR=.	FRO=118	FSAF=14	FSAR=8	FSRF=64	FSRR=54	FWDB=-0.013872	FXX=0	LEN=1	MLLD=171.877	OALT=T	OID=.	OMAPALT=T	OPOS=148459404
chr3	148789065	148789065	C	T	0.333333	31	93	2	exonic	HLTF	.	nonsynonymous SNV	HLTF:NM_003071:exon7:c.G868A:p.G290R,HLTF:NM_139048:exon7:c.G868A:p.G290R	.	.	.	.	.	.	.	.	0	D	1	D	.	.	1	D	-3.71	D	86.0722	snp	FAO=31	FDP=93	FR=.	FRO=62	FSAF=19	FSAR=12	FSRF=23	FSRR=39	FWDB=-0.0103882	FXX=0	LEN=1	MLLD=63.3256	OALT=T	OID=.	OMAPALT=T	OPOS=148789065
chr3	148847542	148847542	G	A	0.909091	10	11	3	exonic	HPS3	.	nonsynonymous SNV	HPS3:NM_032383:exon1:c.G32A:p.G11E	.	.	.	.	.	.	.	.	0.04	D	0.999	D	0.006	N	0.988	N	0.03	T	84.5839	snp	FAO=10	FDP=11	FR=.	FRO=1	FSAF=0	FSAR=10	FSRF=0	FSRR=1	FWDB=0	FXX=0	LEN=1	MLLD=351.357	OALT=A	OID=.	OMAPALT=A	OPOS=148847542
chr3	150403526	150403526	-	A	0.40678	24	59	1	intronic	ERICH6	.	.	.	.	.	.	.	.	.	.	.	.	.	.	.	.	.	.	.	.	.	25.5483	ins	FAO=24	FDP=57	FR=.	FRO=33	FSAF=13	FSAR=11	FSRF=16	FSRR=17	FWDB=-0.00217628	FXX=0.0338926	LEN=1	MLLD=32.9789	OALT=A	OID=.	OMAPALT=CA	OPOS=150403527
chr3	150403665	150403665	G	A	0.359155	51	142	4	intronic	ERICH6	.	.	.	.	.	.	.	.	.	.	.	.	.	.	.	.	.	.	.	.	.	168.689	snp	FAO=56	FDP=147	FR=.	FRO=91	FSAF=35	FSAR=21	FSRF=37	FSRR=54	FWDB=-0.00757583	FXX=0.0134219	LEN=1	MLLD=40.6051	OALT=A	OID=.	OMAPALT=A	OPOS=150403665
chr3	150480240	150480240	C	A	0.150418	54	359	2	exonic	SIAH2	.	nonsynonymous SNV	SIAH2:NM_005067:exon1:c.G397T:p.A133S	.	.	.	.	.	.	.	.	1	T	0.001	B	0	D	0.999	D	1.84	T	22.5375	snp	FAO=54	FDP=359	FR=.	FRO=305	FSAF=35	FSAR=19	FSRF=159	FSRR=146	FWDB=0.000671263	FXX=0	LEN=1	MLLD=360.279	OALT=A	OID=.	OMAPALT=A	OPOS=150480240
chr3	151082762	151082762	C	A	0.222222	36	162	2	intronic	MED12L,P2RY12	.	.	.	.	.	.	.	.	.	.	.	.	.	.	.	.	.	.	.	.	.	49.7281	snp	FAO=36	FDP=162	FR=.	FRO=126	FSAF=22	FSAR=14	FSRF=64	FSRR=62	FWDB=-0.0313757	FXX=0	LEN=1	MLLD=227.969	OALT=A	OID=.	OMAPALT=A	OPOS=151082762
chr3	154832821	154832821	C	A	0.384615	40	104	2	exonic	MME	.	nonsynonymous SNV	MME:NM_000902:exon4:c.C235A:p.P79T,MME:NM_007287:exon4:c.C235A:p.P79T,MME:NM_007288:exon4:c.C235A:p.P79T,MME:NM_007289:exon4:c.C235A:p.P79T	.	.	.	.	.	.	.	.	0	D	1	D	0	D	1	D	-3.8	D	130.217	snp	FAO=40	FDP=104	FR=.	FRO=64	FSAF=16	FSAR=24	FSRF=26	FSRR=38	FWDB=-0.0526387	FXX=0	LEN=1	MLLD=248.064	OALT=A	OID=.	OMAPALT=A	OPOS=154832821
chr3	155199091	155199091	T	G	0.282051	55	195	1	exonic	PLCH1	.	nonsynonymous SNV	PLCH1:NM_014996:exon22:c.A4634C:p.Q1545P,PLCH1:NM_001130960:exon23:c.A4748C:p.Q1583P	.	.	.	.	.	.	.	.	0	D	0.999	D	0.004	N	1	D	1.13	T	110.894	snp	FAO=55	FDP=195	FR=.	FRO=140	FSAF=31	FSAR=24	FSRF=87	FSRR=53	FWDB=-0.0120023	FXX=0	LEN=1	MLLD=279.297	OALT=G	OID=.	OMAPALT=G	OPOS=155199091
chr3	155206495	155206495	T	C	0.231061	61	264	1	exonic	PLCH1	.	synonymous SNV	PLCH1:NM_001130960:exon19:c.A2457G:p.R819R,PLCH1:NM_001130961:exon19:c.A2457G:p.R819R,PLCH1:NM_014996:exon19:c.A2403G:p.R801R	.	.	.	.	.	.	.	.	.	.	.	.	.	.	.	.	.	.	83.7448	snp	FAO=61	FDP=264	FR=.	FRO=203	FSAF=32	FSAR=29	FSRF=95	FSRR=108	FWDB=0.0135094	FXX=0	LEN=1	MLLD=344.727	OALT=C	OID=.	OMAPALT=C	OPOS=155206495
chr3	155212306	155212306	C	T	0.2	15	75	2	exonic	PLCH1	.	nonsynonymous SNV	PLCH1:NM_001130960:exon15:c.G1859A:p.G620E,PLCH1:NM_001130961:exon15:c.G1859A:p.G620E,PLCH1:NM_014996:exon15:c.G1805A:p.G602E	.	.	.	.	.	.	.	.	0.23	T	0.885	P	0	D	1	D	-0.14	T	21.454	snp	FAO=15	FDP=75	FR=.	FRO=60	FSAF=9	FSAR=6	FSRF=25	FSRR=35	FWDB=0.000205211	FXX=0	LEN=1	MLLD=57.7538	OALT=T	OID=.	OMAPALT=T	OPOS=155212306
chr3	156395541	156395541	C	T	0.320261	49	153	2	exonic	TIPARP	.	nonsynonymous SNV	TIPARP:NM_001184717:exon2:c.C55T:p.P19S,TIPARP:NM_001184718:exon2:c.C55T:p.P19S,TIPARP:NM_015508:exon2:c.C55T:p.P19S	.	.	.	.	.	0	.	.	0.24	T	0.816	P	0.181	N	0.929	D	2.95	T	121.672	snp	FAO=49	FDP=153	FR=.	FRO=104	FSAF=28	FSAR=21	FSRF=56	FSRR=48	FWDB=0.0153757	FXX=0	LEN=1	MLLD=62.6576	OALT=T	OID=.	OMAPALT=T	OPOS=156395541
chr3	156978919	156978919	-	T	0.529412	90	170	1	UTR3	VEPH1	NM_024621:c.*3_*4insA,NM_001167912:c.*3_*4insA,NM_001167911:c.*3_*4insA	.	.	rs11398653	.	.	0.335	.	0.73	.	.	.	.	.	.	.	.	.	.	.	.	142.602	ins	FAO=92	FDP=170	FR=.	FRO=78	FSAF=54	FSAR=38	FSRF=43	FSRR=35	FWDB=0.0462734	FXX=0	LEN=1	MLLD=30.9768	OALT=T	OID=.	OMAPALT=AT	OPOS=156978920
chr3	158409093	158409093	-	A	0.319249	68	213	6	intronic	GFM1	.	.	.	rs145803239	.	.	0.3755	.	0.63	.	.	.	.	.	.	.	.	.	.	.	.	68.3474	ins	FAO=90	FDP=179	FR=.	FRO=89	FSAF=42	FSAR=48	FSRF=50	FSRR=39	FWDB=-0.0868249	FXX=0.0427785	LEN=1	MLLD=8.00141	OALT=A	OID=.	OMAPALT=CA	OPOS=158409094
chr3	160137209	160137209	C	A	0.818182	9	11	1	exonic	SMC4	.	nonsynonymous SNV	SMC4:NM_005496:exon11:c.C1735A:p.L579I,SMC4:NM_001002800:exon12:c.C1735A:p.L579I,SMC4:NM_001288753:exon12:c.C1660A:p.L554I	.	.	.	.	.	.	.	.	0.39	T	0.204	B	0.001	N	0.991	D	-2.18	D	64.0633	snp	FAO=8	FDP=10	FR=.	FRO=2	FSAF=0	FSAR=8	FSRF=1	FSRR=1	FWDB=0.00915332	FXX=0.0908265	LEN=1	MLLD=171.719	OALT=A	OID=.	OMAPALT=A	OPOS=160137209
chr3	164767714	164767714	T	A	0.297101	41	138	1	intronic	SI	.	.	.	.	.	.	.	.	.	.	.	.	.	.	.	.	.	.	.	.	.	92.8731	snp	FAO=41	FDP=138	FR=.	FRO=97	FSAF=15	FSAR=26	FSRF=50	FSRR=47	FWDB=-0.0064182	FXX=0	LEN=1	MLLD=144.657	OALT=A	OID=.	OMAPALT=A	OPOS=164767714
chr3	164767728	164767728	C	A	0.291971	40	137	1	intronic	SI	.	.	.	.	.	.	.	.	.	.	.	.	.	.	.	.	.	.	.	.	.	88.4181	snp	FAO=40	FDP=137	FR=.	FRO=97	FSAF=14	FSAR=26	FSRF=50	FSRR=47	FWDB=-0.0489555	FXX=0	LEN=1	MLLD=244.007	OALT=A	OID=.	OMAPALT=A	OPOS=164767728
chr3	164783260	164783260	T	G	0.4	6	15	1	intronic	SI	.	.	.	rs9681508	.	.	.	.	0.76	.	.	.	.	.	.	.	.	.	.	.	.	55.1837	snp	FAO=10	FDP=18	FR=.	FRO=8	FSAF=6	FSAR=4	FSRF=6	FSRR=2	FWDB=-0.0244193	FXX=0	LEN=1	MLLD=58.9206	OALT=G	OID=.	OMAPALT=G	OPOS=164783260
chr3	165491024	165491024	G	T	0.3	21	70	1	UTR3	BCHE	NM_000055:c.*146C>A	.	.	.	.	.	.	.	.	.	.	.	.	.	.	.	.	.	.	.	.	57.6011	snp	FAO=22	FDP=71	FR=.	FRO=49	FSAF=11	FSAR=11	FSRF=29	FSRR=20	FWDB=0.00356221	FXX=0	LEN=1	MLLD=263.382	OALT=T	OID=.	OMAPALT=T	OPOS=165491024
chr3	167246977	167246977	C	A	0.333333	58	174	3	exonic	WDR49	.	nonsynonymous SNV	WDR49:NM_178824:exon10:c.G1213T:p.D405Y	.	.	.	.	.	.	.	.	0	D	0.991	D	0.006	N	1	N	1.72	T	149.94	snp	FAO=58	FDP=175	FR=.	FRO=117	FSAF=35	FSAR=23	FSRF=48	FSRR=69	FWDB=0.0446058	FXX=0	LEN=1	MLLD=216.101	OALT=A	OID=.	OMAPALT=A	OPOS=167246977
chr3	167812949	167812949	T	C	0.25	2	8	3	exonic	GOLIM4	.	nonsynonymous SNV	GOLIM4:NM_014498:exon1:c.A125G:p.K42R	.	.	.	.	.	.	.	.	0.48	T	0.998	D	0	N	0.988	D	.	.	16.2782	snp	FAO=3	FDP=8	FR=.	FRO=5	FSAF=0	FSAR=3	FSRF=3	FSRR=2	FWDB=-0.10456	FXX=0	LEN=1	MLLD=125.1	OALT=C	OID=.	OMAPALT=C	OPOS=167812949
chr3	169498437	169498437	G	C	0.25	10	40	1	exonic	MYNN	.	nonsynonymous SNV	MYNN:NM_001185119:exon3:c.G1120C:p.V374L,MYNN:NM_018657:exon4:c.G1120C:p.V374L,MYNN:NM_001185118:exon5:c.G1120C:p.V374L	.	.	.	.	.	0.0001	.	.	0.33	T	0.992	D	0	D	1	D	1.32	T	28.3707	snp	FAO=11	FDP=41	FR=.	FRO=30	FSAF=8	FSAR=3	FSRF=16	FSRR=14	FWDB=0.0108009	FXX=0	LEN=1	MLLD=65.0042	OALT=C	OID=.	OMAPALT=C	OPOS=169498437
chr3	169646272	169646272	G	A	0.289157	48	166	6	exonic	SAMD7	.	nonsynonymous SNV	SAMD7:NM_001304366:exon7:c.G947A:p.G316E,SAMD7:NM_182610:exon7:c.G947A:p.G316E	.	.	.	.	.	.	.	.	1	T	0	B	0.033	N	1	N	1.15	T	102.25	snp	FAO=48	FDP=166	FR=.	FRO=118	FSAF=27	FSAR=21	FSRF=65	FSRR=53	FWDB=-0.0128971	FXX=0	LEN=1	MLLD=381.75	OALT=A	OID=.	OMAPALT=A	OPOS=169646272
chr3	169999742	169999742	T	A	0.393939	26	66	1	exonic	PRKCI	.	synonymous SNV	PRKCI:NM_002740:exon11:c.T1053A:p.P351P	.	.	.	.	.	.	.	.	.	.	.	.	.	.	.	.	.	.	90.5838	snp	FAO=26	FDP=66	FR=.	FRO=40	FSAF=18	FSAR=8	FSRF=21	FSRR=19	FWDB=-0.000254955	FXX=0	LEN=1	MLLD=201.384	OALT=A	OID=.	OMAPALT=A	OPOS=169999742
chr3	169999757	169999757	G	T	0.384615	25	65	2	splicing	PRKCI	NM_002740:exon11:c.1067+1G>T	.	.	.	.	.	.	.	.	.	.	.	.	.	.	.	.	1	D	.	.	85.0517	snp	FAO=25	FDP=65	FR=.	FRO=40	FSAF=17	FSAR=8	FSRF=21	FSRR=19	FWDB=-0.0547998	FXX=0	LEN=1	MLLD=61.903	OALT=T	OID=.	OMAPALT=T	OPOS=169999757
chr3	170110061	170110061	G	T	0.321053	61	190	2	exonic	SKIL	.	nonsynonymous SNV	SKIL:NM_001145097:exon6:c.G1773T:p.R591S,SKIL:NM_001248008:exon6:c.G1911T:p.R637S,SKIL:NM_005414:exon7:c.G1911T:p.R637S,SKIL:NM_001145098:exon8:c.G1851T:p.R617S	.	.	.	.	.	.	.	.	0.08	T	1	D	0	D	0.752	D	-3.07	D	150.107	snp	FAO=61	FDP=190	FR=.	FRO=129	FSAF=27	FSAR=34	FSRF=60	FSRR=69	FWDB=-0.00572089	FXX=0	LEN=1	MLLD=151.101	OALT=T	OID=.	OMAPALT=T	OPOS=170110061
chr3	170244531	170244531	G	A	0.173295	61	352	1	exonic	SLC7A14	.	synonymous SNV	SLC7A14:NM_020949:exon2:c.C195T:p.S65S	.	.	.	.	.	.	.	.	.	.	.	.	.	.	.	.	.	.	40.67	snp	FAO=61	FDP=351	FR=.	FRO=290	FSAF=18	FSAR=43	FSRF=92	FSRR=198	FWDB=0.0137671	FXX=0.00284083	LEN=1	MLLD=102.495	OALT=A	OID=.	OMAPALT=A	OPOS=170244531
chr3	170906640	170906640	G	T	0.307692	68	221	1	intronic	TNIK	.	.	.	.	.	.	.	.	.	.	.	.	.	.	.	.	.	.	.	.	.	155.412	snp	FAO=68	FDP=221	FR=.	FRO=153	FSAF=37	FSAR=31	FSRF=65	FSRR=88	FWDB=0.00425844	FXX=0	LEN=1	MLLD=273.702	OALT=T	OID=.	OMAPALT=T	OPOS=170906640
chr3	179320461	179320461	C	T	0.313433	21	67	5	exonic	MRPL47	.	nonsynonymous SNV	MRPL47:NM_020409:exon2:c.G223A:p.G75R	.	.	.	.	.	.	.	.	0.12	T	1	D	0	D	1	D	1.48	T	56.5284	snp	FAO=21	FDP=67	FR=.	FRO=46	FSAF=11	FSAR=10	FSRF=34	FSRR=12	FWDB=-0.0114539	FXX=0	LEN=1	MLLD=288.432	OALT=T	OID=.	OMAPALT=T	OPOS=179320461
chr3	182941072	182941072	G	A	0.322581	40	124	3	intronic	MCF2L2	.	.	.	.	.	.	.	.	.	.	.	.	.	.	.	.	.	.	.	.	.	102.808	snp	FAO=40	FDP=124	FR=.	FRO=84	FSAF=15	FSAR=25	FSRF=32	FSRR=52	FWDB=-0.0109905	FXX=0	LEN=1	MLLD=213.435	OALT=A	OID=.	OMAPALT=A	OPOS=182941072
chr3	183756222	183756222	C	T	0.305556	44	144	3	exonic	HTR3D	.	synonymous SNV	HTR3D:NM_182537:exon5:c.C420T:p.S140S,HTR3D:NM_001145143:exon7:c.C795T:p.S265S,HTR3D:NM_001163646:exon7:c.C945T:p.S315S	.	.	.	.	.	.	.	.	.	.	.	.	.	.	.	.	.	.	103.288	snp	FAO=44	FDP=144	FR=.	FRO=100	FSAF=12	FSAR=32	FSRF=36	FSRR=64	FWDB=-0.00102192	FXX=0	LEN=1	MLLD=319.568	OALT=T	OID=.	OMAPALT=T	OPOS=183756222
chr3	183885925	183885925	A	T	0.259542	34	131	1	intronic	DVL3	.	.	.	.	.	.	.	.	.	.	.	.	.	.	.	.	.	.	.	.	.	64.4314	snp	FAO=34	FDP=130	FR=.	FRO=96	FSAF=15	FSAR=19	FSRF=42	FSRR=54	FWDB=-5.97549e-05	FXX=0.00763301	LEN=1	MLLD=69.6373	OALT=T	OID=.	OMAPALT=T	OPOS=183885925
chr3	183888541	183888541	T	C	0.277778	5	18	1	exonic	DVL3	.	stoploss	DVL3:NM_004423:exon15:c.T2149C:p.X717R	.	.	.	.	.	.	.	.	.	.	.	.	.	.	1	N	.	.	17.6925	snp	FAO=5	FDP=18	FR=.	FRO=13	FSAF=0	FSAR=5	FSRF=6	FSRR=7	FWDB=0.0638371	FXX=0	LEN=1	MLLD=70.7614	OALT=C	OID=.	OMAPALT=C	OPOS=183888541
chr3	184043015	184043015	G	A	0.268551	76	283	3	intronic	EIF4G1	.	.	.	.	.	.	.	.	.	.	.	.	.	.	.	.	.	.	.	.	.	136.573	snp	FAO=76	FDP=283	FR=.	FRO=207	FSAF=45	FSAR=31	FSRF=104	FSRR=103	FWDB=0.00162265	FXX=0	LEN=1	MLLD=337.155	OALT=A	OID=.	OMAPALT=A	OPOS=184043015
chr3	184084513	184084513	A	T	0.342593	37	108	1	exonic	POLR2H	.	nonsynonymous SNV	POLR2H:NM_001278698:exon4:c.A260T:p.Q87L,POLR2H:NM_001278699:exon4:c.A152T:p.Q51L,POLR2H:NM_001278700:exon4:c.A152T:p.Q51L,POLR2H:NM_006232:exon4:c.A260T:p.Q87L	.	.	.	.	.	.	.	.	0.26	T	0.139	B	0	D	1	D	.	.	104.316	snp	FAO=37	FDP=108	FR=.	FRO=71	FSAF=15	FSAR=22	FSRF=32	FSRR=39	FWDB=-0.0928221	FXX=0	LEN=1	MLLD=120.692	OALT=T	OID=.	OMAPALT=T	OPOS=184084513
chr3	185318591	185318591	A	T	0.438776	43	98	1	exonic	SENP2	.	nonsynonymous SNV	SENP2:NM_021627:exon5:c.A397T:p.I133F	.	.	.	.	.	.	.	.	0.41	T	0.998	D	0.013	N	1	D	1.78	T	163.85	snp	FAO=43	FDP=98	FR=.	FRO=55	FSAF=9	FSAR=34	FSRF=22	FSRR=33	FWDB=0.0145412	FXX=0	LEN=1	MLLD=128.272	OALT=T	OID=.	OMAPALT=T	OPOS=185318591
chr3	185363323	185363323	T	A	0.365297	80	219	2	exonic	IGF2BP2	.	nonsynonymous SNV	IGF2BP2:NM_001291874:exon14:c.A1478T:p.K493M,IGF2BP2:NM_001291875:exon14:c.A1388T:p.K463M,IGF2BP2:NM_001007225:exon15:c.A1667T:p.K556M,IGF2BP2:NM_001291872:exon15:c.A1625T:p.K542M,IGF2BP2:NM_001291873:exon15:c.A1607T:p.K536M,IGF2BP2:NM_001291869:exon16:c.A1814T:p.K605M,IGF2BP2:NM_006548:exon16:c.A1796T:p.K599M	.	.	.	.	.	.	.	.	0	D	1	D	0	D	1	D	2.42	T	235.439	snp	FAO=80	FDP=217	FR=.	FRO=137	FSAF=59	FSAR=21	FSRF=80	FSRR=57	FWDB=0.0183426	FXX=0.009132	LEN=1	MLLD=283.168	OALT=A	OID=.	OMAPALT=A	OPOS=185363323
chr3	185979549	185979549	G	A	0.266667	44	165	4	exonic	DGKG	.	nonsynonymous SNV	DGKG:NM_001080745:exon14:c.C1171T:p.P391S,DGKG:NM_001080744:exon15:c.C1288T:p.P430S,DGKG:NM_001346:exon15:c.C1288T:p.P430S	.	.	.	.	.	.	.	.	0.17	T	0.494	P	0	D	0.979	D	-1.53	D	82.7619	snp	FAO=44	FDP=165	FR=.	FRO=121	FSAF=24	FSAR=20	FSRF=61	FSRR=60	FWDB=0.00207613	FXX=0	LEN=1	MLLD=304.726	OALT=A	OID=.	OMAPALT=A	OPOS=185979549
chr3	186790773	186790773	C	T	0.366013	56	153	2	intronic	ST6GAL1	.	.	.	.	.	.	.	.	.	.	.	.	.	.	.	.	.	.	.	.	.	166.898	snp	FAO=56	FDP=153	FR=.	FRO=97	FSAF=23	FSAR=33	FSRF=36	FSRR=61	FWDB=0.0685498	FXX=0	LEN=1	MLLD=62.5808	OALT=T	OID=.	OMAPALT=T	OPOS=186790773
chr3	187416592	187416592	G	C	0.5	14	28	2	exonic	RTP2	.	nonsynonymous SNV	RTP2:NM_001004312:exon2:c.C372G:p.S124R	.	.	.	.	.	.	.	.	1	T	0.536	P	0	D	0.715	N	2.22	T	67.6761	snp	FAO=14	FDP=28	FR=.	FRO=14	FSAF=4	FSAR=10	FSRF=4	FSRR=10	FWDB=-0.0360574	FXX=0	LEN=1	MLLD=65.3837	OALT=C	OID=.	OMAPALT=C	OPOS=187416592
chr3	188925282	188925282	A	C	0.398148	43	108	1	exonic	TPRG1	.	nonsynonymous SNV	TPRG1:NM_198485:exon2:c.A109C:p.M37L	.	.	.	.	.	.	.	.	0.5	T	0	B	0.373	N	1	N	.	.	145.605	snp	FAO=43	FDP=108	FR=.	FRO=65	FSAF=12	FSAR=31	FSRF=16	FSRR=49	FWDB=0.0123946	FXX=0	LEN=1	MLLD=139.344	OALT=C	OID=.	OMAPALT=C	OPOS=188925282
chr3	188933087	188933087	G	C	0.190476	20	105	5	exonic	TPRG1	.	nonsynonymous SNV	TPRG1:NM_198485:exon3:c.G217C:p.A73P	.	.	.	.	.	.	.	.	0.09	T	0.834	P	0	D	0.854	D	.	.	23.305	snp	FAO=20	FDP=105	FR=.	FRO=85	FSAF=20	FSAR=0	FSRF=84	FSRR=1	FWDB=0.0238733	FXX=0	LEN=1	MLLD=47.7852	OALT=C	OID=.	OMAPALT=C	OPOS=188933087
chr3	189587083	189587083	A	T	0.392694	86	219	1	intronic	TP63	.	.	.	.	.	.	.	.	.	.	.	.	.	.	.	.	.	.	.	.	.	275.093	snp	FAO=86	FDP=219	FR=.	FRO=133	FSAF=61	FSAR=25	FSRF=90	FSRR=43	FWDB=-0.0044775	FXX=0	LEN=1	MLLD=284.043	OALT=T	OID=.	OMAPALT=T	OPOS=189587083
chr3	190347281	190347281	C	G	0.258065	24	93	1	exonic	IL1RAP	.	nonsynonymous SNV	IL1RAP:NM_001167929:exon8:c.C1045G:p.Q349E,IL1RAP:NM_001167930:exon8:c.C1045G:p.Q349E,IL1RAP:NM_001167931:exon9:c.C1045G:p.Q349E,IL1RAP:NM_002182:exon9:c.C1045G:p.Q349E,IL1RAP:NM_134470:exon9:c.C1045G:p.Q349E,IL1RAP:NM_001167928:exon10:c.C1045G:p.Q349E	.	.	.	.	.	.	.	.	0.27	T	0.384	B	0.459	N	0.875	N	5.28	T	48.2225	snp	FAO=24	FDP=92	FR=.	FRO=68	FSAF=18	FSAR=6	FSRF=48	FSRR=20	FWDB=-0.0494816	FXX=0.0107515	LEN=1	MLLD=179.141	OALT=G	OID=.	OMAPALT=G	OPOS=190347281
chr3	194991464	194991464	C	T	0.416667	20	48	2	exonic	XXYLT1	.	synonymous SNV	XXYLT1:NM_152531:exon1:c.G324A:p.A108A	.	.	.	.	.	.	.	.	.	.	.	.	.	.	.	.	.	.	76.8747	snp	FAO=20	FDP=48	FR=.	FRO=28	FSAF=6	FSAR=14	FSRF=4	FSRR=24	FWDB=-0.00859839	FXX=0	LEN=1	MLLD=353.003	OALT=T	OID=.	OMAPALT=T	OPOS=194991464
chr3	195456561	195456561	C	G	0.16	52	325	4	exonic	MUC20	.	nonsynonymous SNV	MUC20:NM_001282506:exon3:c.C2012G:p.S671C,MUC20:NM_001291833:exon5:c.C1499G:p.S500C,MUC20:NM_020790:exon5:c.C1556G:p.S519C,MUC20:NM_152673:exon5:c.C1499G:p.S500C	rs3762739	.	.	.	.	0.47	.	.	0.02	D	1	D	0.024	N	0.307	P	2.23	T	26.9838	snp	FAO=52	FDP=327	FR=.	FRO=275	FSAF=31	FSAR=21	FSRF=137	FSRR=138	FWDB=-0.00348702	FXX=0.00304869	LEN=1	MLLD=298.623	OALT=G	OID=.	OMAPALT=G	OPOS=195456561
chr3	195481240	195481240	C	G	0.209677	13	62	2	exonic	MUC4	.	nonsynonymous SNV	MUC4:NM_138297:exon17:c.G2311C:p.A771P,MUC4:NM_004532:exon18:c.G2464C:p.A822P,MUC4:NM_018406:exon19:c.G15172C:p.A5058P	.	.	.	.	.	.	.	.	0.05	D	0.999	D	0.012	N	0.966	N	1.28	T	21.4552	snp	FAO=13	FDP=62	FR=.	FRO=49	FSAF=3	FSAR=10	FSRF=21	FSRR=28	FWDB=0.0485847	FXX=0	LEN=1	MLLD=71.6693	OALT=G	OID=.	OMAPALT=G	OPOS=195481240
chr3	195800898	195800898	C	T	0.342593	37	108	2	exonic	TFRC	.	nonsynonymous SNV	TFRC:NM_001128148:exon4:c.G337A:p.G113R,TFRC:NM_003234:exon4:c.G337A:p.G113R	.	.	.	.	.	.	.	.	0.43	T	0	B	0.018	N	1	N	1.59	T	104.304	snp	FAO=37	FDP=108	FR=.	FRO=71	FSAF=20	FSAR=17	FSRF=28	FSRR=43	FWDB=-0.00675919	FXX=0	LEN=1	MLLD=60.7255	OALT=T	OID=.	OMAPALT=T	OPOS=195800898
chr3	196388130	196388130	G	A	0.336538	35	104	3	exonic	NRROS	.	nonsynonymous SNV	NRROS:NM_198565:exon3:c.G1616A:p.R539K	.	.	.	.	.	.	.	.	1	T	0.001	B	0.027	N	1	N	0.72	T	96.8583	snp	FAO=35	FDP=104	FR=.	FRO=69	FSAF=18	FSAR=17	FSRF=34	FSRR=35	FWDB=-0.0160327	FXX=0	LEN=1	MLLD=55.5906	OALT=A	OID=.	OMAPALT=A	OPOS=196388130
chr3	196388563	196388563	G	-	0.368201	88	239	1	exonic	NRROS	.	frameshift deletion	NRROS:NM_198565:exon3:c.2049delG:p.K683fs	.	.	.	.	.	.	.	.	.	.	.	.	.	.	.	.	.	.	43.2238	del	FAO=88	FDP=239	FR=.	FRO=151	FSAF=45	FSAR=43	FSRF=93	FSRR=58	FWDB=-0.00623477	FXX=0	LEN=1	MLLD=312.753	OALT=-	OID=.	OMAPALT=A	OPOS=196388563
chr3	196735714	196735714	G	A	0.37	37	100	2	exonic	MFI2	.	stopgain	MFI2:NM_005929:exon12:c.C1648T:p.Q550X	.	.	.	.	.	.	.	.	0.86	T	.	.	0	D	1	D	.	.	116.208	snp	FAO=37	FDP=100	FR=.	FRO=63	FSAF=24	FSAR=13	FSRF=37	FSRR=26	FWDB=-0.0424589	FXX=0	LEN=1	MLLD=71.75	OALT=A	OID=.	OMAPALT=A	OPOS=196735714
chr3	196744115	196744115	G	A	0.337209	29	86	1	exonic	MFI2	.	synonymous SNV	MFI2:NM_005929:exon7:c.C759T:p.F253F	.	.	.	.	.	0.0003	.	.	.	.	.	.	.	.	.	.	.	.	80.8981	snp	FAO=29	FDP=87	FR=.	FRO=58	FSAF=14	FSAR=15	FSRF=32	FSRR=26	FWDB=0.0090896	FXX=0	LEN=1	MLLD=153.899	OALT=A	OID=.	OMAPALT=A	OPOS=196744115
chr3	197495292	197495292	G	C	0.172897	37	214	1	intronic	FYTTD1	.	.	.	.	.	.	.	.	.	.	.	.	.	.	.	.	.	.	.	.	.	27.699	snp	FAO=37	FDP=214	FR=.	FRO=177	FSAF=17	FSAR=20	FSRF=96	FSRR=81	FWDB=-0.0081572	FXX=0	LEN=1	MLLD=243.627	OALT=C	OID=.	OMAPALT=C	OPOS=197495292
chr3	197894777	197894777	C	A	0.315436	47	149	2	intronic	FAM157A	.	.	.	.	.	.	.	.	.	.	.	.	.	.	.	.	.	.	.	.	.	115.095	snp	FAO=47	FDP=149	FR=.	FRO=102	FSAF=10	FSAR=37	FSRF=33	FSRR=69	FWDB=-0.0109889	FXX=0	LEN=1	MLLD=69.9383	OALT=A	OID=.	OMAPALT=A	OPOS=197894777
chr3	197894779	197894779	A	C	0.317568	47	148	2	intronic	FAM157A	.	.	.	.	.	.	.	.	.	.	.	.	.	.	.	.	.	.	.	.	.	115.119	snp	FAO=47	FDP=149	FR=.	FRO=102	FSAF=10	FSAR=37	FSRF=33	FSRR=69	FWDB=-0.0304318	FXX=0	LEN=1	MLLD=60.1912	OALT=C	OID=.	OMAPALT=C	OPOS=197894779
chr4	86035	86035	C	T	0.714286	5	7	2	exonic	ZNF595	.	unknown	UNKNOWN	rs17857098	.	.	.	.	.	.	.	.	.	.	.	.	.	.	.	.	.	33.0408	snp	FAO=5	FDP=7	FR=.	FRO=2	FSAF=4	FSAR=1	FSRF=1	FSRR=1	FWDB=-0.00116933	FXX=0	LEN=1	MLLD=119.136	OALT=T	OID=.	OMAPALT=T	OPOS=86035
chr4	86040	86040	G	T	1	7	7	1	exonic	ZNF595	.	unknown	UNKNOWN	rs17853557	.	.	.	.	1	.	.	.	.	.	.	.	.	.	.	.	.	61.4027	snp	FAO=7	FDP=7	FR=.	FRO=0	FSAF=5	FSAR=2	FSRF=0	FSRR=0	FWDB=-0.0285318	FXX=0	LEN=1	MLLD=57.3404	OALT=T	OID=.	OMAPALT=T	OPOS=86040
chr4	86042	86042	A	G	1	7	7	2	exonic	ZNF595	.	unknown	UNKNOWN	rs17857099	.	.	.	.	1	.	.	.	.	.	.	.	.	.	.	.	.	61.4026	snp	FAO=7	FDP=7	FR=.	FRO=0	FSAF=5	FSAR=2	FSRF=0	FSRR=0	FWDB=0.0466282	FXX=0	LEN=1	MLLD=111.737	OALT=G	OID=.	OMAPALT=G	OPOS=86042
chr4	86044	86044	G	A	1	7	7	1	exonic	ZNF595	.	unknown	UNKNOWN	rs17857100	.	.	.	.	1	.	.	.	.	.	.	.	.	.	.	.	.	61.4032	snp	FAO=7	FDP=7	FR=.	FRO=0	FSAF=5	FSAR=2	FSRF=0	FSRR=0	FWDB=0.0715918	FXX=0	LEN=1	MLLD=187.125	OALT=A	OID=.	OMAPALT=A	OPOS=86044
chr4	86101	86101	-	C	0.896552	26	29	1	exonic	ZNF595	.	unknown	UNKNOWN	rs397738066	.	.	0.9964	.	1	.	.	.	.	.	.	.	.	.	.	.	.	153.746	ins	FAO=28	FDP=29	FR=.	FRO=1	FSAF=17	FSAR=11	FSRF=0	FSRR=1	FWDB=-0.0113233	FXX=0	LEN=1	MLLD=28.2131	OALT=C	OID=.	OMAPALT=GC	OPOS=86102
chr4	984939	984939	T	G	0.363636	20	55	1	exonic	SLC26A1	.	nonsynonymous SNV	SLC26A1:NM_022042:exon2:c.A553C:p.T185P,SLC26A1:NM_134425:exon2:c.A553C:p.T185P,SLC26A1:NM_213613:exon3:c.A553C:p.T185P	.	.	.	.	.	.	.	.	0	D	1	D	0	D	1	D	-3.58	D	65.5134	snp	FAO=20	FDP=55	FR=.	FRO=35	FSAF=2	FSAR=18	FSRF=2	FSRR=33	FWDB=0.00469089	FXX=0	LEN=1	MLLD=235.149	OALT=G	OID=.	OMAPALT=G	OPOS=984939
chr4	1713589	1713589	T	G	0.409091	9	22	1	intronic	SLBP	.	.	.	rs144049579	.	.	.	.	0.33	.	.	.	.	.	.	.	.	.	.	.	.	39.0794	snp	FAO=9	FDP=22	FR=.	FRO=13	FSAF=7	FSAR=2	FSRF=9	FSRR=4	FWDB=-0.00540836	FXX=0	LEN=1	MLLD=48.5469	OALT=G	OID=.	OMAPALT=G	OPOS=1713589
chr4	1803166	1803166	G	A	0.313433	21	67	1	exonic	FGFR3	.	nonsynonymous SNV	FGFR3:NM_000142:exon5:c.G518A:p.R173H,FGFR3:NM_001163213:exon5:c.G518A:p.R173H,FGFR3:NM_022965:exon5:c.G518A:p.R173H	.	.	.	.	.	.	.	.	0	D	1	D	0	U	1	N	-0.34	T	51.91	snp	FAO=20	FDP=66	FR=.	FRO=46	FSAF=8	FSAR=12	FSRF=24	FSRR=22	FWDB=0.00540479	FXX=0.0149231	LEN=1	MLLD=109.381	OALT=A	OID=.	OMAPALT=A	OPOS=1803166
chr4	1959699	1959699	T	C	0.380645	59	155	2	exonic	WHSC1	.	nonsynonymous SNV	WHSC1:NM_001042424:exon16:c.T2921C:p.L974P,WHSC1:NM_133335:exon16:c.T2921C:p.L974P,WHSC1:NM_133331:exon17:c.T2921C:p.L974P,WHSC1:NM_133330:exon18:c.T2921C:p.L974P	.	.	.	.	.	.	.	.	0.2	T	0.997	D	0	D	1	D	1.48	T	182.713	snp	FAO=59	FDP=156	FR=.	FRO=97	FSAF=29	FSAR=30	FSRF=42	FSRR=55	FWDB=-0.0409593	FXX=0	LEN=1	MLLD=59.9419	OALT=C	OID=.	OMAPALT=C	OPOS=1959699
chr4	1961468	1961468	G	T	0.169935	26	153	2	splicing	WHSC1	NM_001042424:exon17:c.3255+1G>T,NM_133330:exon19:c.3255+1G>T,NM_133335:exon17:c.3255+1G>T,NM_133331:exon18:c.3255+1G>T	.	.	.	.	.	.	.	.	.	.	.	.	.	.	.	.	1	D	.	.	20.9006	snp	FAO=26	FDP=153	FR=.	FRO=127	FSAF=0	FSAR=26	FSRF=4	FSRR=123	FWDB=0.0636136	FXX=0	LEN=1	MLLD=69.9635	OALT=T	OID=.	OMAPALT=T	OPOS=1961468
chr4	2242061	2242061	T	A	0.367347	18	49	2	exonic	HAUS3	.	nonsynonymous SNV	HAUS3:NM_024511:exon2:c.A613T:p.S205C,HAUS3:NM_001303143:exon3:c.A613T:p.S205C	.	.	.	.	.	.	.	.	0.05	D	0.999	D	0.073	U	1	N	0.84	T	60.0948	snp	FAO=18	FDP=50	FR=.	FRO=32	FSAF=9	FSAR=9	FSRF=25	FSRR=7	FWDB=-0.039837	FXX=0	LEN=1	MLLD=103.693	OALT=A	OID=.	OMAPALT=A	OPOS=2242061
chr4	2835663	2835663	G	C	0.31016	58	187	2	UTR3	SH3BP2	NM_001122681:c.*102G>C,NM_001145855:c.*102G>C,NM_001145856:c.*102G>C,NM_003023:c.*102G>C	.	.	.	.	.	.	.	.	.	.	.	.	.	.	.	.	.	.	.	.	135.545	snp	FAO=58	FDP=187	FR=.	FRO=129	FSAF=18	FSAR=40	FSRF=48	FSRR=81	FWDB=0.0414072	FXX=0	LEN=1	MLLD=68.6031	OALT=C	OID=.	OMAPALT=C	OPOS=2835663
chr4	3011429	3011429	A	T	0.394495	43	109	1	exonic	GRK4	.	synonymous SNV	GRK4:NM_001004056:exon6:c.A495T:p.G165G,GRK4:NM_005307:exon6:c.A495T:p.G165G,GRK4:NM_001004057:exon7:c.A591T:p.G197G,GRK4:NM_182982:exon7:c.A591T:p.G197G	.	.	.	.	.	.	.	.	.	.	.	.	.	.	.	.	.	.	167.936	snp	FAO=48	FDP=114	FR=.	FRO=66	FSAF=15	FSAR=33	FSRF=26	FSRR=40	FWDB=-0.0166087	FXX=0	LEN=1	MLLD=165.54	OALT=T	OID=.	OMAPALT=T	OPOS=3011429
chr4	3039121	3039121	G	A	0.35533	70	197	2	exonic	GRK4	.	synonymous SNV	GRK4:NM_001004056:exon13:c.G1332A:p.K444K,GRK4:NM_005307:exon13:c.G1332A:p.K444K,GRK4:NM_001004057:exon14:c.G1428A:p.K476K,GRK4:NM_182982:exon14:c.G1428A:p.K476K	.	.	.	.	.	.	.	.	.	.	.	.	.	.	.	.	.	.	201.54	snp	FAO=71	FDP=198	FR=.	FRO=127	FSAF=32	FSAR=39	FSRF=59	FSRR=68	FWDB=0.0944596	FXX=0	LEN=1	MLLD=59.167	OALT=A	OID=.	OMAPALT=A	OPOS=3039121
chr4	3432728	3432728	T	C	0.297297	11	37	1	UTR3	RGS12	NM_002926:c.*29T>C	.	.	.	.	.	.	.	.	.	.	.	.	.	.	.	.	.	.	.	.	36.8523	snp	FAO=12	FDP=38	FR=.	FRO=26	FSAF=5	FSAR=7	FSRF=8	FSRR=18	FWDB=-0.118794	FXX=0	LEN=1	MLLD=61.5082	OALT=C	OID=.	OMAPALT=C	OPOS=3432728
chr4	3475139	3475139	T	A	0.292453	31	106	1	exonic	DOK7	.	nonsynonymous SNV	DOK7:NM_001164673:exon3:c.T107A:p.L36Q,DOK7:NM_001301071:exon3:c.T107A:p.L36Q,DOK7:NM_173660:exon3:c.T107A:p.L36Q	.	.	.	.	.	.	.	.	0.05	D	1	D	0.003	U	0.881	D	-1.21	T	71.041	snp	FAO=31	FDP=106	FR=.	FRO=75	FSAF=20	FSAR=11	FSRF=39	FSRR=36	FWDB=-0.00874599	FXX=0	LEN=1	MLLD=338.097	OALT=A	OID=.	OMAPALT=A	OPOS=3475139
chr4	3768700	3768700	T	G	0.26087	6	23	1	exonic	ADRA2C	.	nonsynonymous SNV	ADRA2C:NM_000683:exon1:c.T367G:p.W123G	.	.	.	.	.	.	.	.	0	D	1	D	.	.	1	D	1.43	T	18.5433	snp	FAO=6	FDP=23	FR=.	FRO=17	FSAF=4	FSAR=2	FSRF=10	FSRR=7	FWDB=0.0459178	FXX=0	LEN=1	MLLD=260.031	OALT=G	OID=.	OMAPALT=G	OPOS=3768700
chr4	3768741	3768741	C	A	0.285714	6	21	2	exonic	ADRA2C	.	synonymous SNV	ADRA2C:NM_000683:exon1:c.C408A:p.T136T	.	.	.	.	.	.	.	.	.	.	.	.	.	.	.	.	.	.	20.5187	snp	FAO=6	FDP=21	FR=.	FRO=15	FSAF=3	FSAR=3	FSRF=6	FSRR=9	FWDB=-0.036272	FXX=0	LEN=1	MLLD=291.332	OALT=A	OID=.	OMAPALT=A	OPOS=3768741
chr4	4207760	4207760	C	G	0.326087	30	92	2	intronic	OTOP1	.	.	.	.	.	.	.	.	.	.	.	.	.	.	.	.	.	.	.	.	.	81.3359	snp	FAO=30	FDP=92	FR=.	FRO=62	FSAF=20	FSAR=10	FSRF=30	FSRR=32	FWDB=0.00558874	FXX=0	LEN=1	MLLD=50.1588	OALT=G	OID=.	OMAPALT=G	OPOS=4207760
chr4	4207855	4207855	T	A	0.322222	29	90	1	exonic	OTOP1	.	synonymous SNV	OTOP1:NM_177998:exon3:c.A543T:p.V181V	.	.	.	.	.	.	.	.	.	.	.	.	.	.	.	.	.	.	77.6938	snp	FAO=29	FDP=90	FR=.	FRO=61	FSAF=19	FSAR=10	FSRF=29	FSRR=32	FWDB=0.00611762	FXX=0	LEN=1	MLLD=343.77	OALT=A	OID=.	OMAPALT=A	OPOS=4207855
chr4	5586584	5586584	G	A	0.386364	102	264	4	intronic	EVC2	.	.	.	.	.	.	.	.	.	.	.	.	.	.	.	.	.	.	.	.	.	309.845	snp	FAO=102	FDP=269	FR=.	FRO=167	FSAF=39	FSAR=63	FSRF=64	FSRR=103	FWDB=0.00855358	FXX=0	LEN=1	MLLD=51.7867	OALT=A	OID=.	OMAPALT=A	OPOS=5586584
chr4	5617149	5617149	C	G	0.234043	44	188	2	exonic	EVC2	.	nonsynonymous SNV	EVC2:NM_001166136:exon16:c.G2589C:p.K863N,EVC2:NM_147127:exon16:c.G2829C:p.K943N	.	.	.	.	.	.	.	.	.	.	0.995	D	0.772	N	0.989	D	-1.02	T	64.9782	snp	FAO=44	FDP=188	FR=.	FRO=144	FSAF=21	FSAR=23	FSRF=91	FSRR=53	FWDB=-0.000268539	FXX=0	LEN=1	MLLD=69.1745	OALT=G	OID=.	OMAPALT=G	OPOS=5617149
chr4	5699375	5699375	C	T	0.320755	51	159	2	splicing	EVC2	NM_147127:exon2:c.229-1G>A	.	.	.	.	.	.	.	.	.	.	.	.	.	.	.	.	1	D	.	.	127.062	snp	FAO=51	FDP=159	FR=.	FRO=108	FSAF=22	FSAR=29	FSRF=53	FSRR=55	FWDB=-0.0222763	FXX=0	LEN=1	MLLD=61.1263	OALT=T	OID=.	OMAPALT=T	OPOS=5699375
chr4	5838656	5838656	G	C	0.242424	24	99	1	intronic	CRMP1	.	.	.	.	.	.	.	.	.	.	.	.	.	.	.	.	.	.	.	.	.	42.5237	snp	FAO=24	FDP=99	FR=.	FRO=75	FSAF=16	FSAR=8	FSRF=30	FSRR=45	FWDB=-0.0146989	FXX=0	LEN=1	MLLD=181.176	OALT=C	OID=.	OMAPALT=C	OPOS=5838656
chr4	6107384	6107384	T	C	0.301887	16	53	1	exonic	JAKMIP1	.	nonsynonymous SNV	JAKMIP1:NM_001099433:exon3:c.A440G:p.E147G,JAKMIP1:NM_144720:exon3:c.A440G:p.E147G	.	.	.	.	.	.	.	.	0	D	0.999	D	0	D	1	D	0.4	T	43.4344	snp	FAO=16	FDP=53	FR=.	FRO=37	FSAF=8	FSAR=8	FSRF=25	FSRR=12	FWDB=0.00196198	FXX=0	LEN=1	MLLD=192.104	OALT=C	OID=.	OMAPALT=C	OPOS=6107384
chr4	8010768	8010768	T	C	0.282258	35	124	1	intronic	ABLIM2	.	.	.	.	.	.	.	.	0.0001	.	.	.	.	.	.	.	.	.	.	.	.	76.9637	snp	FAO=35	FDP=122	FR=.	FRO=87	FSAF=22	FSAR=13	FSRF=43	FSRR=44	FWDB=-0.0167507	FXX=0.0161277	LEN=1	MLLD=251.821	OALT=C	OID=.	OMAPALT=C	OPOS=8010768
chr4	8229141	8229141	C	G	0.2	17	85	1	exonic	SH3TC1	.	nonsynonymous SNV	SH3TC1:NM_018986:exon12:c.C1720G:p.L574V	.	.	.	.	.	.	.	.	0.68	T	0.46	P	0.004	N	0.976	N	-0.01	T	29.7948	snp	FAO=19	FDP=87	FR=.	FRO=68	FSAF=8	FSAR=11	FSRF=9	FSRR=59	FWDB=0.0180338	FXX=0	LEN=1	MLLD=153.74	OALT=G	OID=.	OMAPALT=G	OPOS=8229141
chr4	8294100	8294100	A	C	0.235294	24	102	4	intronic	HTRA3	.	.	.	.	.	.	.	.	.	.	.	.	.	.	.	.	.	.	.	.	.	38.3647	snp	FAO=24	FDP=105	FR=.	FRO=81	FSAF=12	FSAR=12	FSRF=43	FSRR=38	FWDB=0.0202171	FXX=0	LEN=1	MLLD=49.6855	OALT=C	OID=.	OMAPALT=C	OPOS=8294100
chr4	8605866	8605866	G	A	0.344828	60	174	3	exonic	CPZ	.	synonymous SNV	CPZ:NM_003652:exon3:c.G627A:p.R209R,CPZ:NM_001014447:exon4:c.G660A:p.R220R,CPZ:NM_001014448:exon4:c.G249A:p.R83R	.	.	.	.	.	.	.	.	.	.	.	.	.	.	.	.	.	.	163.663	snp	FAO=60	FDP=174	FR=.	FRO=114	FSAF=28	FSAR=32	FSRF=39	FSRR=75	FWDB=0.0110979	FXX=0	LEN=1	MLLD=291.751	OALT=A	OID=.	OMAPALT=A	OPOS=8605866
chr4	10090388	10090388	C	T	0.269231	21	78	2	intronic	WDR1	.	.	.	rs183061113	.	.	.	.	0.0014	.	.	.	.	.	.	.	.	.	.	.	.	45.4268	snp	FAO=21	FDP=78	FR=.	FRO=57	FSAF=13	FSAR=8	FSRF=25	FSRR=32	FWDB=-0.109165	FXX=0	LEN=1	MLLD=52.0755	OALT=T	OID=.	OMAPALT=T	OPOS=10090388
chr4	13371579	13371579	C	T	0.376471	32	85	3	exonic	RAB28	.	nonsynonymous SNV	RAB28:NM_004249:exon7:c.G584A:p.R195K	.	.	.	.	.	.	.	.	1	T	0	B	.	.	1	D	-1.29	T	115.938	snp	FAO=34	FDP=86	FR=.	FRO=52	FSAF=20	FSAR=14	FSRF=23	FSRR=29	FWDB=0.064195	FXX=0	LEN=1	MLLD=64.7862	OALT=T	OID=.	OMAPALT=T	OPOS=13371579
chr4	13616956	13616956	T	A	0.418919	31	74	1	exonic	BOD1L1	.	nonsynonymous SNV	BOD1L1:NM_148894:exon3:c.A539T:p.D180V	.	.	.	.	.	.	.	.	0.01	D	0.993	D	0.011	N	1	D	2.82	T	114.274	snp	FAO=31	FDP=74	FR=.	FRO=43	FSAF=23	FSAR=8	FSRF=22	FSRR=21	FWDB=-0.0365829	FXX=0	LEN=1	MLLD=111.501	OALT=A	OID=.	OMAPALT=A	OPOS=13616956
chr4	15601305	15601305	G	T	0.264901	40	151	1	exonic	CC2D2A	.	synonymous SNV	CC2D2A:NM_001080522:exon37:c.G4650T:p.L1550L	.	.	.	.	.	.	.	.	.	.	.	.	.	.	.	.	.	.	75.5692	snp	FAO=40	FDP=151	FR=.	FRO=111	FSAF=20	FSAR=20	FSRF=58	FSRR=53	FWDB=0.0209961	FXX=0	LEN=1	MLLD=128.107	OALT=T	OID=.	OMAPALT=T	OPOS=15601305
chr4	17524509	17524509	G	A	0.310734	55	177	1	exonic	CLRN2	.	synonymous SNV	CLRN2:NM_001079827:exon2:c.G276A:p.E92E	.	.	.	.	.	0.0001	.	.	.	.	.	.	.	.	.	.	.	.	129.48	snp	FAO=55	FDP=177	FR=.	FRO=122	FSAF=34	FSAR=21	FSRF=63	FSRR=59	FWDB=-0.000181975	FXX=0	LEN=1	MLLD=101.516	OALT=A	OID=.	OMAPALT=A	OPOS=17524509
chr4	24824189	24824189	T	A	0.342105	13	38	1	exonic	CCDC149	.	synonymous SNV	CCDC149:NM_001130726:exon10:c.A972T:p.L324L,CCDC149:NM_173463:exon11:c.A972T:p.L324L	.	.	.	.	.	.	.	.	.	.	.	.	.	.	.	.	.	.	42.8076	snp	FAO=13	FDP=38	FR=.	FRO=25	FSAF=0	FSAR=13	FSRF=3	FSRR=22	FWDB=0.00419693	FXX=0	LEN=1	MLLD=392.605	OALT=A	OID=.	OMAPALT=A	OPOS=24824189
chr4	25766976	25766976	G	C	0.25	10	40	3	exonic	SEL1L3	.	nonsynonymous SNV	SEL1L3:NM_001297592:exon20:c.C2822G:p.A941G,SEL1L3:NM_001297594:exon20:c.C2468G:p.A823G,SEL1L3:NM_015187:exon20:c.C2927G:p.A976G	.	.	.	.	.	.	.	.	0.25	T	0.985	D	0.003	N	0.986	D	0.57	T	23.9191	snp	FAO=10	FDP=40	FR=.	FRO=30	FSAF=4	FSAR=6	FSRF=11	FSRR=19	FWDB=-0.0285092	FXX=0	LEN=1	MLLD=70.4057	OALT=C	OID=.	OMAPALT=C	OPOS=25766976
chr4	26417132	26417132	G	T	0.435897	17	39	3	exonic	RBPJ	.	nonsynonymous SNV	RBPJ:NM_015874:exon4:c.G191T:p.G64V,RBPJ:NM_203283:exon4:c.G185T:p.G62V,RBPJ:NM_005349:exon5:c.G230T:p.G77V,RBPJ:NM_203284:exon5:c.G188T:p.G63V	.	.	.	.	.	.	.	.	0	D	1	D	0	D	1	D	-4.13	D	70.4289	snp	FAO=17	FDP=39	FR=.	FRO=22	FSAF=5	FSAR=12	FSRF=2	FSRR=20	FWDB=-0.145027	FXX=0	LEN=1	MLLD=60.1559	OALT=T	OID=.	OMAPALT=T	OPOS=26417132
chr4	26417224	26417224	A	C	0.32381	34	105	1	exonic	RBPJ	.	nonsynonymous SNV	RBPJ:NM_015874:exon4:c.A283C:p.S95R,RBPJ:NM_203283:exon4:c.A277C:p.S93R,RBPJ:NM_005349:exon5:c.A322C:p.S108R,RBPJ:NM_203284:exon5:c.A280C:p.S94R	.	.	.	.	.	.	.	.	0.05	D	0.994	D	0	D	1	D	-1.67	D	89.3776	snp	FAO=34	FDP=105	FR=.	FRO=71	FSAF=29	FSAR=5	FSRF=48	FSRR=23	FWDB=0.024307	FXX=0	LEN=1	MLLD=206.263	OALT=C	OID=.	OMAPALT=C	OPOS=26417224
chr4	26431441	26431442	AG	GT	0.345833	83	240	1	intronic	RBPJ	.	.	.	.	.	.	.	.	.	.	.	.	.	.	.	.	.	.	.	.	.	224.699	mnp	FAO=83	FDP=239	FR=.	FRO=156	FSAF=50	FSAR=33	FSRF=69	FSRR=87	FWDB=-0.0374367	FXX=0.00416649	LEN=2	MLLD=124.098	OALT=GT	OID=.	OMAPALT=GT	OPOS=26431441
chr4	36150099	36150099	G	C	0.521739	36	69	3	exonic	ARAP2	.	synonymous SNV	ARAP2:NM_015230:exon17:c.C2928G:p.P976P	.	.	.	.	.	.	.	.	.	.	.	.	.	.	.	.	.	.	170.177	snp	FAO=36	FDP=69	FR=.	FRO=33	FSAF=20	FSAR=16	FSRF=23	FSRR=10	FWDB=-0.0673752	FXX=0.0142837	LEN=1	MLLD=62.044	OALT=C	OID=.	OMAPALT=C	OPOS=36150099
chr4	39918698	39918698	G	T	0.325581	14	43	2	exonic	PDS5A	.	synonymous SNV	PDS5A:NM_001100399:exon8:c.C846A:p.S282S,PDS5A:NM_001100400:exon8:c.C846A:p.S282S	.	.	.	.	.	.	.	.	.	.	.	.	.	.	.	.	.	.	43.0895	snp	FAO=14	FDP=43	FR=.	FRO=29	FSAF=2	FSAR=12	FSRF=7	FSRR=22	FWDB=-0.0341322	FXX=0	LEN=1	MLLD=135.254	OALT=T	OID=.	OMAPALT=T	OPOS=39918698
chr4	47034018	47034018	C	T	0.372263	51	137	1	exonic	GABRB1	.	synonymous SNV	GABRB1:NM_000812:exon2:c.C168T:p.F56F	.	.	ID=COSM1055692;OCCURENCE=2(endometrium)	.	.	.	.	.	0.08	T	0.731	P	.	.	1	N	-1.18	T	161.982	snp	FAO=52	FDP=138	FR=.	FRO=86	FSAF=24	FSAR=28	FSRF=32	FSRR=54	FWDB=0.0327232	FXX=0	LEN=1	MLLD=70.6932	OALT=T	OID=.	OMAPALT=T	OPOS=47034018
chr4	47405239	47405239	C	A	0.390244	16	41	2	intronic	GABRB1	.	.	.	.	.	.	.	.	.	.	.	.	.	.	.	.	.	.	.	.	.	59.8054	snp	FAO=16	FDP=41	FR=.	FRO=25	FSAF=7	FSAR=9	FSRF=1	FSRR=24	FWDB=-0.050008	FXX=0	LEN=1	MLLD=60.3757	OALT=A	OID=.	OMAPALT=A	OPOS=47405239
chr4	47405241	47405241	A	C	0.390244	16	41	1	intronic	GABRB1	.	.	.	.	.	.	.	.	.	.	.	.	.	.	.	.	.	.	.	.	.	59.8079	snp	FAO=16	FDP=41	FR=.	FRO=25	FSAF=7	FSAR=9	FSRF=1	FSRR=24	FWDB=0.0164434	FXX=0	LEN=1	MLLD=355.598	OALT=C	OID=.	OMAPALT=C	OPOS=47405241
chr4	47625726	47625726	C	T	0.34	68	200	2	exonic	CORIN	.	nonsynonymous SNV	CORIN:NM_001278585:exon17:c.G2090A:p.R697K,CORIN:NM_006587:exon19:c.G2402A:p.R801K	.	.	.	.	.	.	.	.	0.11	T	1	D	0	D	1	D	-0.01	T	180.216	snp	FAO=68	FDP=200	FR=.	FRO=132	FSAF=38	FSAR=30	FSRF=72	FSRR=60	FWDB=0.00104015	FXX=0.00497488	LEN=1	MLLD=53.0086	OALT=T	OID=.	OMAPALT=T	OPOS=47625726
chr4	47939493	47939493	G	T	0.362264	96	265	2	exonic	CNGA1	.	nonsynonymous SNV	CNGA1:NM_001142564:exon10:c.C1225A:p.P409T,CNGA1:NM_000087:exon11:c.C1018A:p.P340T	.	.	.	.	.	.	.	.	0.37	T	0.135	B	0	D	1	D	-4.23	D	273.817	snp	FAO=96	FDP=264	FR=.	FRO=168	FSAF=46	FSAR=50	FSRF=87	FSRR=81	FWDB=-0.0465992	FXX=0.00377344	LEN=1	MLLD=70.7323	OALT=T	OID=.	OMAPALT=T	OPOS=47939493
chr4	48018993	48018993	G	A	0.196203	31	158	6	intronic	NIPAL1	.	.	.	.	.	.	.	.	.	.	.	.	.	.	.	.	.	.	.	.	.	33.7522	snp	FAO=31	FDP=158	FR=.	FRO=127	FSAF=15	FSAR=16	FSRF=75	FSRR=52	FWDB=0.0189825	FXX=0	LEN=1	MLLD=338.674	OALT=A	OID=.	OMAPALT=A	OPOS=48018993
chr4	52890148	52890149	TC	AG	0.30303	30	99	1	exonic	SGCB	.	nonframeshift substitution	SGCB:NM_000232:exon6:c.931_932CT	.	.	.	.	.	.	.	.	.	.	.	.	.	.	.	.	.	.	73.0301	mnp	FAO=30	FDP=99	FR=.	FRO=69	FSAF=11	FSAR=19	FSRF=39	FSRR=30	FWDB=0.00241461	FXX=0	LEN=2	MLLD=143.672	OALT=AG	OID=.	OMAPALT=AG	OPOS=52890148
chr4	55131216	55131216	G	A	0.684636	254	371	2	exonic	PDGFRA	.	synonymous SNV	PDGFRA:NM_006206:exon5:c.G759A:p.V253V	.	.	.	.	.	.	.	.	.	.	.	.	.	.	.	.	.	.	1515.63	snp	FAO=254	FDP=372	FR=.	FRO=118	FSAF=155	FSAR=99	FSRF=62	FSRR=56	FWDB=0.00500817	FXX=0	LEN=1	MLLD=216.963	OALT=A	OID=.	OMAPALT=A	OPOS=55131216
chr4	56466631	56466631	G	C	0.311475	19	61	3	intronic	NMU	.	.	.	.	.	.	.	.	.	.	.	.	.	.	.	.	.	.	.	.	.	52.1201	snp	FAO=19	FDP=61	FR=.	FRO=42	FSAF=8	FSAR=11	FSRF=19	FSRR=23	FWDB=0.0182888	FXX=0	LEN=1	MLLD=181.968	OALT=C	OID=.	OMAPALT=C	OPOS=56466631
chr4	56466688	56466688	C	A	0.385965	22	57	3	splicing	NMU	NM_001292045:exon8:c.441+1G>T,NM_001292046:exon8:c.414+1G>T,NM_006681:exon9:c.489+1G>T	.	.	.	.	.	.	.	.	.	.	.	.	.	.	.	.	1	D	.	.	75.3792	snp	FAO=22	FDP=58	FR=.	FRO=36	FSAF=9	FSAR=13	FSRF=12	FSRR=24	FWDB=-0.0900622	FXX=0	LEN=1	MLLD=58.9838	OALT=A	OID=.	OMAPALT=A	OPOS=56466688
chr4	57384919	57384919	A	T	0.344828	10	29	1	exonic	ARL9	.	nonsynonymous SNV	ARL9:NM_206919:exon3:c.A92T:p.D31V	.	.	.	.	.	.	.	.	0	D	1	D	0	D	1	D	.	.	35.3863	snp	FAO=10	FDP=29	FR=.	FRO=19	FSAF=3	FSAR=7	FSRF=6	FSRR=13	FWDB=-0.0477921	FXX=0	LEN=1	MLLD=79.9946	OALT=T	OID=.	OMAPALT=T	OPOS=57384919
chr4	68449371	68449371	C	A	0.203704	22	108	2	exonic	STAP1	.	nonsynonymous SNV	STAP1:NM_012108:exon6:c.C610A:p.P204T	.	.	.	.	.	.	.	.	0	D	1	D	0	D	1	D	-2.38	D	28.6421	snp	FAO=22	FDP=108	FR=.	FRO=86	FSAF=14	FSAR=8	FSRF=45	FSRR=41	FWDB=-0.0565946	FXX=0	LEN=1	MLLD=103.458	OALT=A	OID=.	OMAPALT=A	OPOS=68449371
chr4	69198959	69198959	C	A	0.361111	13	36	2	intronic	YTHDC1	.	.	.	.	.	.	.	.	.	.	.	.	.	.	.	.	.	.	.	.	.	45.3549	snp	FAO=13	FDP=36	FR=.	FRO=23	FSAF=8	FSAR=5	FSRF=12	FSRR=11	FWDB=-0.0181707	FXX=0	LEN=1	MLLD=221.522	OALT=A	OID=.	OMAPALT=A	OPOS=69198959
chr4	69885397	69885397	A	C	0.604651	26	43	4	exonic	UGT2B10	.	unknown	UNKNOWN	.	.	.	.	.	.	.	.	.	.	.	.	.	.	.	.	.	.	138.836	snp	FAO=26	FDP=44	FR=.	FRO=18	FSAF=14	FSAR=12	FSRF=9	FSRR=9	FWDB=-0.00440651	FXX=0	LEN=1	MLLD=115.638	OALT=C	OID=.	OMAPALT=C	OPOS=69885397
chr4	70505246	70505246	T	A	0.226415	24	106	1	exonic	UGT2A1,UGT2A2	.	nonsynonymous SNV	UGT2A2:NM_001105677:exon1:c.A113T:p.D38V,UGT2A2:NM_001301233:exon1:c.A113T:p.D38V,UGT2A1:NM_001252274:exon3:c.A716T:p.D239V	.	.	.	.	.	.	.	.	0	D	0.997	D	.	.	.	.	0.12	T	41.0483	snp	FAO=25	FDP=107	FR=.	FRO=82	FSAF=10	FSAR=15	FSRF=41	FSRR=41	FWDB=0.0135708	FXX=0	LEN=1	MLLD=88.1874	OALT=A	OID=.	OMAPALT=A	OPOS=70505246
chr4	70898881	70898881	C	A	0.630769	82	130	1	intronic	HTN3	.	.	.	.	.	.	.	.	.	.	.	.	.	.	.	.	.	.	.	.	.	459.292	snp	FAO=82	FDP=130	FR=.	FRO=48	FSAF=37	FSAR=45	FSRF=18	FSRR=30	FWDB=0.0120436	FXX=0	LEN=1	MLLD=234.809	OALT=A	OID=.	OMAPALT=A	OPOS=70898881
chr4	71024222	71024222	C	T	0.191781	14	73	4	exonic	PRR27	.	nonsynonymous SNV	PRR27:NM_214711:exon3:c.C253T:p.P85S	.	.	.	.	.	.	.	.	0.19	T	0.001	B	.	.	1	N	1.51	T	18.98	snp	FAO=14	FDP=73	FR=.	FRO=59	FSAF=3	FSAR=11	FSRF=29	FSRR=30	FWDB=0.00678074	FXX=0	LEN=1	MLLD=346.116	OALT=T	OID=.	OMAPALT=T	OPOS=71024222
chr4	71064334	71064334	G	C	0.538462	7	13	1	exonic	ODAM	.	nonsynonymous SNV	ODAM:NM_017855:exon5:c.G414C:p.E138D	.	.	.	.	.	.	.	.	0.34	T	0.002	B	0.006	N	1	N	0.78	T	39.7807	snp	FAO=7	FDP=13	FR=.	FRO=6	FSAF=2	FSAR=5	FSRF=3	FSRR=3	FWDB=-0.0210541	FXX=0	LEN=1	MLLD=215.197	OALT=C	OID=.	OMAPALT=C	OPOS=71064334
chr4	71255370	71255370	A	-	#VALUE!	2;11	13	1;1	intronic	SMR3B	.	.	.	.	.	.	.	.	.	.	.	.	.	.	.	.	.	.	.	.	.	114.825	del;snp	FAO=1,12	FDP=13	FR=.,.	FRO=0	FSAF=0,8	FSAR=1,4	FSRF=0	FSRR=0	FWDB=0.00519325,0.00177392	FXX=0	LEN=1,1	MLLD=247.784,259.498	OALT=-,T	OID=.,.	OMAPALT=T,TT	OPOS=71255370,71255370
chr4	71396907	71396907	G	T	0.31	31	100	2	exonic	AMTN	.	nonsynonymous SNV	AMTN:NM_001286731:exon8:c.G506T:p.G169V,AMTN:NM_212557:exon8:c.G509T:p.G170V	.	.	.	.	.	.	.	.	0.01	D	0.825	P	0.945	N	1	N	1.07	T	80.2274	snp	FAO=31	FDP=98	FR=.	FRO=67	FSAF=16	FSAR=15	FSRF=39	FSRR=28	FWDB=0.00010621	FXX=0.019998	LEN=1	MLLD=123.124	OALT=T	OID=.	OMAPALT=T	OPOS=71396907
chr4	71500110	71500110	C	A	0.1875	30	160	3	exonic	ENAM	.	nonsynonymous SNV	ENAM:NM_031889:exon6:c.C296A:p.P99H	.	.	.	.	.	.	.	.	0	D	0.999	D	0	D	0.946	D	-0.77	T	29.5826	snp	FAO=30	FDP=160	FR=.	FRO=130	FSAF=10	FSAR=20	FSRF=65	FSRR=65	FWDB=-0.0170019	FXX=0	LEN=1	MLLD=323.245	OALT=A	OID=.	OMAPALT=A	OPOS=71500110
chr4	71508985	71508985	C	A	0.367876	71	193	2	exonic	ENAM	.	stopgain	ENAM:NM_031889:exon9:c.C1842A:p.Y614X	.	.	.	.	.	.	.	.	1	T	.	.	0.002	N	1	D	.	.	209.859	snp	FAO=71	FDP=193	FR=.	FRO=122	FSAF=19	FSAR=52	FSRF=51	FSRR=71	FWDB=-0.00995972	FXX=0	LEN=1	MLLD=70.5721	OALT=A	OID=.	OMAPALT=A	OPOS=71508985
chr4	72204855	72204855	C	T	0.226667	17	75	2	UTR5	SLC4A4	NM_003759:c.-111C>T	.	.	.	.	.	.	.	.	.	.	.	.	.	.	.	.	.	.	.	.	29.3054	snp	FAO=17	FDP=75	FR=.	FRO=58	FSAF=11	FSAR=6	FSRF=35	FSRR=23	FWDB=-0.017705	FXX=0	LEN=1	MLLD=57.212	OALT=T	OID=.	OMAPALT=T	OPOS=72204855
chr4	73175230	73175230	C	A	0.26506	22	83	3	exonic	ADAMTS3	.	nonsynonymous SNV	ADAMTS3:NM_014243:exon15:c.G2063T:p.G688V	.	.	.	.	.	.	.	.	0	D	1	D	0	D	1	D	-0.82	T	46.1869	snp	FAO=22	FDP=83	FR=.	FRO=61	FSAF=11	FSAR=11	FSRF=37	FSRR=24	FWDB=-0.0713753	FXX=0	LEN=1	MLLD=62.3401	OALT=A	OID=.	OMAPALT=A	OPOS=73175230
chr4	73944404	73944404	C	T	0.308824	42	136	2	exonic	ANKRD17	.	nonsynonymous SNV	ANKRD17:NM_198889:exon30:c.G6610A:p.G2204R,ANKRD17:NM_001286771:exon31:c.G7024A:p.G2342R,ANKRD17:NM_032217:exon31:c.G7363A:p.G2455R	.	.	.	.	.	.	.	.	0	D	1	D	0	D	1	D	-2.31	D	102.867	snp	FAO=42	FDP=134	FR=.	FRO=92	FSAF=21	FSAR=21	FSRF=38	FSRR=54	FWDB=-0.0169446	FXX=0.0147048	LEN=1	MLLD=66.1053	OALT=T	OID=.	OMAPALT=T	OPOS=73944404
chr4	76481254	76481254	C	A	0.306931	31	101	1	upstream	C4orf26	.	.	.	.	.	.	.	.	.	.	.	.	.	.	.	.	.	.	.	.	.	76.843	snp	FAO=31	FDP=101	FR=.	FRO=70	FSAF=18	FSAR=13	FSRF=39	FSRR=31	FWDB=0.0211916	FXX=0	LEN=1	MLLD=73.594	OALT=A	OID=.	OMAPALT=A	OPOS=76481254
chr4	77676069	77676069	C	-	#VALUE!	11;10;15	61	4;4;4	exonic	SHROOM3	.	frameshift deletion	SHROOM3:NM_020859:exon7:c.4433delC:p.A1478fs	.	.	.	.	.	.	.	.	.	.	.	.	.	.	.	.	.	.	34.2332	del;del;del	FAO=1,0,28	FDP=61	FR=.,.,.	FRO=32	FSAF=1,0,15	FSAR=0,0,13	FSRF=32	FSRR=0	FWDB=-0.432406,-0.222933,0.00414159	FXX=0	LEN=1,2,1	MLLD=14.0401,15.9254,14.3006	OALT=-,-,-	OID=.,.,.	OMAPALT=TGGGC,TGGG,TGGGG	OPOS=77676065,77676068,77676069
chr4	77818408	77818408	C	A	0.28866	28	97	3	exonic	SOWAHB	.	stopgain	SOWAHB:NM_001029870:exon1:c.G595T:p.E199X	.	.	.	.	.	.	.	.	0.12	T	.	.	0.544	U	1	D	.	.	63.8937	snp	FAO=28	FDP=97	FR=.	FRO=69	FSAF=12	FSAR=16	FSRF=25	FSRR=44	FWDB=0.00744097	FXX=0	LEN=1	MLLD=127.911	OALT=A	OID=.	OMAPALT=A	OPOS=77818408
chr4	77818954	77818954	C	A	0.4	14	35	2	exonic	SOWAHB	.	nonsynonymous SNV	SOWAHB:NM_001029870:exon1:c.G49T:p.A17S	.	.	.	.	.	.	.	.	0.67	T	0.787	P	0.1	U	0.975	N	3.66	T	53.814	snp	FAO=14	FDP=35	FR=.	FRO=21	FSAF=8	FSAR=6	FSRF=7	FSRR=14	FWDB=-0.0498421	FXX=0	LEN=1	MLLD=221.886	OALT=A	OID=.	OMAPALT=A	OPOS=77818954
chr4	78979173	78979173	C	T	0.414634	17	41	2	exonic	FRAS1	.	nonsynonymous SNV	FRAS1:NM_001166133:exon1:c.C10T:p.L4F,FRAS1:NM_025074:exon1:c.C10T:p.L4F	.	.	.	.	.	.	.	.	0.51	T	0	B	0.824	N	1	N	2.6	T	67.3557	snp	FAO=17	FDP=41	FR=.	FRO=24	FSAF=8	FSAR=9	FSRF=11	FSRR=13	FWDB=-0.0315857	FXX=0	LEN=1	MLLD=64.291	OALT=T	OID=.	OMAPALT=T	OPOS=78979173
chr4	79437000	79437000	C	A	0.208333	70	336	2	exonic	FRAS1	.	nonsynonymous SNV	FRAS1:NM_025074:exon66:c.C10222A:p.P3408T	.	.	.	.	.	.	.	.	0.09	T	0.997	D	0	D	1	D	2.65	T	74.6836	snp	FAO=70	FDP=336	FR=.	FRO=266	FSAF=24	FSAR=46	FSRF=128	FSRR=138	FWDB=-0.0185141	FXX=0	LEN=1	MLLD=266.083	OALT=A	OID=.	OMAPALT=A	OPOS=79437000
chr4	82031615	82031615	G	T	0.147783	30	203	1	exonic	PRKG2	.	nonsynonymous SNV	PRKG2:NM_001282481:exon10:c.C667A:p.L223I,PRKG2:NM_001282482:exon10:c.C580A:p.L194I,PRKG2:NM_001282483:exon10:c.C487A:p.L163I,PRKG2:NM_001282480:exon11:c.C667A:p.L223I,PRKG2:NM_001282485:exon15:c.C1840A:p.L614I,PRKG2:NM_006259:exon15:c.C1927A:p.L643I	.	.	.	.	.	.	.	.	0.02	D	0.998	D	0	D	1	D	2.77	T	15.6994	snp	FAO=30	FDP=200	FR=.	FRO=170	FSAF=12	FSAR=18	FSRF=83	FSRR=87	FWDB=0.0174766	FXX=0.0147776	LEN=1	MLLD=202.297	OALT=T	OID=.	OMAPALT=T	OPOS=82031615
chr4	83280669	83280669	C	T	0.276451	81	293	4	exonic	HNRNPD	.	synonymous SNV	HNRNPD:NM_001003810:exon2:c.G357A:p.R119R,HNRNPD:NM_031369:exon2:c.G357A:p.R119R,HNRNPD:NM_002138:exon3:c.G414A:p.R138R,HNRNPD:NM_031370:exon3:c.G414A:p.R138R	.	.	.	.	.	.	.	.	.	.	.	.	.	.	1	D	.	.	152.481	snp	FAO=81	FDP=293	FR=.	FRO=212	FSAF=38	FSAR=43	FSRF=96	FSRR=116	FWDB=-0.0424037	FXX=0	LEN=1	MLLD=346.814	OALT=T	OID=.	OMAPALT=T	OPOS=83280669
chr4	83347310	83347313	AAGA	-	0.666667	38	57	0	intronic	HNRNPDL	.	.	.	rs34583014	.	.	0.3921	.	0.6	.	.	.	.	.	.	.	.	.	.	.	.	50	del	.	.	FR=.	.	.	.	.	.	.	.	LEN=4	.	OALT=-	OID=.	OMAPALT=T	OPOS=83347310
chr4	85419233	85419233	G	A	0.611111	11	18	2	exonic	NKX6-1	.	nonsynonymous SNV	NKX6-1:NM_006168:exon1:c.C149T:p.S50F	.	.	.	.	.	.	.	.	0.01	D	0.97	D	.	.	1	D	-2.94	D	65.3592	snp	FAO=11	FDP=18	FR=.	FRO=7	FSAF=1	FSAR=10	FSRF=3	FSRR=4	FWDB=-0.122148	FXX=0	LEN=1	MLLD=55.9415	OALT=A	OID=.	OMAPALT=A	OPOS=85419233
chr4	86844802	86844802	A	G	0.356061	47	132	1	exonic	ARHGAP24	.	synonymous SNV	ARHGAP24:NM_001287805:exon2:c.A15G:p.G5G,ARHGAP24:NM_001025616:exon4:c.A270G:p.G90G	.	.	.	.	.	.	.	.	.	.	.	.	.	.	.	.	.	.	206.961	snp	FAO=61	FDP=146	FR=.	FRO=85	FSAF=33	FSAR=28	FSRF=42	FSRR=43	FWDB=-0.00382459	FXX=0.00680226	LEN=1	MLLD=296.825	OALT=G	OID=.	OMAPALT=G	OPOS=86844802
chr4	86863248	86863248	G	C	0.359375	46	128	1	exonic	ARHGAP24	.	nonsynonymous SNV	ARHGAP24:NM_031305:exon2:c.G142C:p.V48L,ARHGAP24:NM_001042669:exon3:c.G136C:p.V46L,ARHGAP24:NM_001287805:exon3:c.G166C:p.V56L,ARHGAP24:NM_001025616:exon5:c.G421C:p.V141L	.	.	.	.	.	.	.	.	0.56	T	0.97	D	0	D	1	D	1.05	T	135.67	snp	FAO=46	FDP=128	FR=.	FRO=82	FSAF=24	FSAR=22	FSRF=54	FSRR=28	FWDB=0.00567865	FXX=0	LEN=1	MLLD=272.566	OALT=C	OID=.	OMAPALT=C	OPOS=86863248
chr4	87705708	87705708	A	C	0.305936	67	219	3	exonic	PTPN13	.	nonsynonymous SNV	PTPN13:NM_080684:exon35:c.A5542C:p.K1848Q,PTPN13:NM_006264:exon37:c.A6058C:p.K2020Q,PTPN13:NM_080683:exon38:c.A6115C:p.K2039Q,PTPN13:NM_080685:exon38:c.A6130C:p.K2044Q	.	.	.	.	.	.	.	.	0.35	T	0.047	B	0.418	N	1	N	0.75	T	171.218	snp	FAO=73	FDP=225	FR=.	FRO=152	FSAF=34	FSAR=39	FSRF=107	FSRR=45	FWDB=0.11045	FXX=0	LEN=1	MLLD=42.8958	OALT=C	OID=.	OMAPALT=C	OPOS=87705708
chr4	88055847	88055847	G	T	0.376923	49	130	2	splicing	AFF1	NM_001166693:exon20:c.3535+1G>T,NM_005935:exon19:c.3511+1G>T	.	.	.	.	ID=COSM375796;OCCURENCE=1(lung)	.	.	.	.	.	.	.	.	.	.	.	1	D	.	.	155.49	snp	FAO=49	FDP=129	FR=.	FRO=80	FSAF=27	FSAR=22	FSRF=17	FSRR=63	FWDB=-0.00884239	FXX=0.00769172	LEN=1	MLLD=69.5215	OALT=T	OID=.	OMAPALT=T	OPOS=88055847
chr4	88394939	88394939	A	T	0.374332	70	187	1	exonic	SPARCL1	.	nonsynonymous SNV	SPARCL1:NM_001291977:exon9:c.T1608A:p.N536K,SPARCL1:NM_004684:exon11:c.T1983A:p.N661K,SPARCL1:NM_001128310:exon12:c.T1983A:p.N661K,SPARCL1:NM_001291976:exon12:c.T1608A:p.N536K	.	.	.	.	.	.	.	.	0.07	T	0.993	D	0	D	0.925	D	2.43	T	240.789	snp	FAO=75	FDP=191	FR=.	FRO=116	FSAF=34	FSAR=41	FSRF=58	FSRR=58	FWDB=-0.000225049	FXX=0.00520806	LEN=1	MLLD=339.392	OALT=T	OID=.	OMAPALT=T	OPOS=88394939
chr4	88415400	88415400	G	T	0.361111	26	72	2	exonic	SPARCL1	.	synonymous SNV	SPARCL1:NM_001291977:exon2:c.C177A:p.G59G,SPARCL1:NM_004684:exon4:c.C552A:p.G184G,SPARCL1:NM_001128310:exon5:c.C552A:p.G184G,SPARCL1:NM_001291976:exon5:c.C177A:p.G59G	.	.	.	.	.	.	.	.	.	.	.	.	.	.	.	.	.	.	82.2395	snp	FAO=26	FDP=72	FR=.	FRO=46	FSAF=10	FSAR=16	FSRF=30	FSRR=16	FWDB=-0.0920886	FXX=0	LEN=1	MLLD=70.1267	OALT=T	OID=.	OMAPALT=T	OPOS=88415400
chr4	89199435	89199435	T	A	0.282895	43	152	1	exonic	PPM1K	.	nonsynonymous SNV	PPM1K:NM_152542:exon2:c.A301T:p.I101F	.	.	.	.	.	.	.	.	0.12	T	0.994	D	0	D	1	D	2.9	T	89.8346	snp	FAO=43	FDP=152	FR=.	FRO=109	FSAF=29	FSAR=14	FSRF=73	FSRR=36	FWDB=-0.00455216	FXX=0	LEN=1	MLLD=166.225	OALT=A	OID=.	OMAPALT=A	OPOS=89199435
chr4	89311966	89311966	G	A	0.208333	25	120	3	exonic	HERC6	.	nonsynonymous SNV	HERC6:NM_001165136:exon4:c.G599A:p.G200E,HERC6:NM_017912:exon4:c.G599A:p.G200E	.	.	.	.	.	.	.	.	0	D	1	D	0	D	1	D	-2.37	D	32.9069	snp	FAO=25	FDP=120	FR=.	FRO=95	FSAF=18	FSAR=7	FSRF=29	FSRR=66	FWDB=-0.00555058	FXX=0	LEN=1	MLLD=304.029	OALT=A	OID=.	OMAPALT=A	OPOS=89311966
chr4	89950750	89950750	T	A	0.19	57	300	1	exonic	FAM13A	.	synonymous SNV	FAM13A:NM_014883:exon2:c.A78T:p.A26A	.	.	.	.	.	.	.	.	.	.	.	.	.	.	.	.	.	.	50.2662	snp	FAO=57	FDP=299	FR=.	FRO=242	FSAF=29	FSAR=28	FSRF=117	FSRR=125	FWDB=0.0082698	FXX=0.00333322	LEN=1	MLLD=75.5293	OALT=A	OID=.	OMAPALT=A	OPOS=89950750
chr4	95220646	95220646	G	A	0.246377	17	69	4	exonic	HPGDS	.	synonymous SNV	HPGDS:NM_014485:exon6:c.C585T:p.P195P	.	.	.	.	.	.	.	.	.	.	.	.	.	.	.	.	.	.	34.4461	snp	FAO=17	FDP=68	FR=.	FRO=51	FSAF=10	FSAR=7	FSRF=27	FSRR=24	FWDB=0.0134834	FXX=0.0144907	LEN=1	MLLD=196.799	OALT=A	OID=.	OMAPALT=A	OPOS=95220646
chr4	96073894	96073894	C	T	0.276923	36	130	4	exonic	BMPR1B	.	synonymous SNV	BMPR1B:NM_001256792:exon10:c.C1353T:p.P451P,BMPR1B:NM_001256793:exon10:c.C1443T:p.P481P,BMPR1B:NM_001256794:exon10:c.C1353T:p.P451P,BMPR1B:NM_001203:exon12:c.C1353T:p.P451P	.	.	.	.	.	.	.	.	.	.	.	.	.	.	.	.	.	.	75.4253	snp	FAO=36	FDP=130	FR=.	FRO=94	FSAF=12	FSAR=24	FSRF=44	FSRR=50	FWDB=-0.00438106	FXX=0	LEN=1	MLLD=51.0305	OALT=T	OID=.	OMAPALT=T	OPOS=96073894
chr4	96137320	96137320	C	G	0.333333	70	210	1	exonic	UNC5C	.	nonsynonymous SNV	UNC5C:NM_003728:exon10:c.G1688C:p.R563T	.	.	.	.	.	.	.	.	0.18	T	0.997	D	0	D	1	D	1.12	T	186.62	snp	FAO=71	FDP=210	FR=.	FRO=139	FSAF=36	FSAR=35	FSRF=68	FSRR=71	FWDB=0.00491634	FXX=0	LEN=1	MLLD=221.809	OALT=G	OID=.	OMAPALT=G	OPOS=96137320
chr4	98633898	98633898	C	T	0.155844	36	231	1	exonic	STPG2	.	synonymous SNV	STPG2:NM_174952:exon10:c.G1272A:p.K424K	.	.	.	.	.	.	.	.	.	.	.	.	.	.	.	.	.	.	21.3354	snp	FAO=37	FDP=232	FR=.	FRO=195	FSAF=17	FSAR=20	FSRF=100	FSRR=95	FWDB=-0.00425234	FXX=0	LEN=1	MLLD=145.1	OALT=T	OID=.	OMAPALT=T	OPOS=98633898
chr4	98902442	98902442	G	A	0.293333	22	75	4	exonic	STPG2	.	nonsynonymous SNV	STPG2:NM_174952:exon6:c.C640T:p.P214S	.	.	.	.	.	.	.	.	0	D	1	D	0	D	0.997	D	1.67	T	53.6064	snp	FAO=22	FDP=75	FR=.	FRO=53	FSAF=9	FSAR=13	FSRF=27	FSRR=26	FWDB=-0.0202684	FXX=0	LEN=1	MLLD=161.555	OALT=A	OID=.	OMAPALT=A	OPOS=98902442
chr4	100052724	100052724	T	A	0.407407	143	351	2	exonic	ADH4	.	nonsynonymous SNV	ADH4:NM_000670:exon6:c.A774T:p.E258D	.	.	.	.	.	.	.	.	0.36	T	0.009	B	0.309	N	0.983	D	3.55	T	466.034	snp	FAO=142	FDP=350	FR=.	FRO=208	FSAF=65	FSAR=77	FSRF=85	FSRR=123	FWDB=-0.0159355	FXX=0.00284892	LEN=1	MLLD=78.9186	OALT=A	OID=.	OMAPALT=A	OPOS=100052724
chr4	100060301	100060301	T	C	0.619718	44	71	1	splicing	ADH4	NM_000670:exon4:c.263-2A>G	.	.	.	.	.	.	.	.	.	.	.	.	.	.	.	.	1	D	.	.	245.317	snp	FAO=44	FDP=71	FR=.	FRO=27	FSAF=14	FSAR=30	FSRF=13	FSRR=14	FWDB=0.0242441	FXX=0	LEN=1	MLLD=228.955	OALT=C	OID=.	OMAPALT=C	OPOS=100060301
chr4	100208758	100208758	T	C	0.283582	19	67	1	exonic	ADH1A	.	nonsynonymous SNV	ADH1A:NM_000667:exon2:c.A83G:p.E28G	.	.	.	.	.	.	.	.	0	D	1	D	0	D	1	D	3.78	T	45.3333	snp	FAO=19	FDP=67	FR=.	FRO=48	FSAF=9	FSAR=10	FSRF=36	FSRR=12	FWDB=-0.0054394	FXX=0	LEN=1	MLLD=296.587	OALT=C	OID=.	OMAPALT=C	OPOS=100208758
chr4	100235232	100235232	G	A	0.275862	16	58	4	exonic	ADH1B	.	nonsynonymous SNV	ADH1B:NM_000668:exon6:c.C574T:p.P192S,ADH1B:NM_001286650:exon7:c.C454T:p.P152S	.	.	.	.	.	0	.	.	0.07	T	0.648	P	0.032	N	0.966	D	1.31	T	38.1622	snp	FAO=16	FDP=58	FR=.	FRO=42	FSAF=6	FSAR=10	FSRF=19	FSRR=23	FWDB=-0.000869971	FXX=0	LEN=1	MLLD=291.665	OALT=A	OID=.	OMAPALT=A	OPOS=100235232
chr4	100515968	100515968	A	C	0.382514	70	183	1	exonic	MTTP	.	synonymous SNV	MTTP:NM_001300785:exon7:c.A918C:p.A306A,MTTP:NM_000253:exon8:c.A837C:p.A279A	.	.	.	.	.	.	.	.	.	.	.	.	.	.	.	.	.	.	225.347	snp	FAO=71	FDP=183	FR=.	FRO=112	FSAF=37	FSAR=34	FSRF=37	FSRR=75	FWDB=0.0196892	FXX=0	LEN=1	MLLD=97.6295	OALT=C	OID=.	OMAPALT=C	OPOS=100515968
chr4	106863731	106863731	C	T	0.566667	34	60	2	exonic	NPNT	.	nonsynonymous SNV	NPNT:NM_001033047:exon8:c.C1031T:p.P344L,NPNT:NM_001184692:exon8:c.C1031T:p.P344L,NPNT:NM_001184690:exon9:c.C1082T:p.P361L,NPNT:NM_001184691:exon9:c.C1121T:p.P374L,NPNT:NM_001184693:exon9:c.C1121T:p.P374L	.	.	.	.	.	.	.	.	0.43	T	0.22	B	0.13	N	1	N	-0.04	T	176.149	snp	FAO=34	FDP=60	FR=.	FRO=26	FSAF=20	FSAR=14	FSRF=10	FSRR=16	FWDB=-0.0176763	FXX=0	LEN=1	MLLD=61.8899	OALT=T	OID=.	OMAPALT=T	OPOS=106863731
chr4	109667884	109667884	A	T	0.307143	43	140	2	intronic	ETNPPL	.	.	.	.	.	.	.	.	.	.	.	.	.	.	.	.	.	.	.	.	.	102.275	snp	FAO=43	FDP=140	FR=.	FRO=97	FSAF=20	FSAR=23	FSRF=48	FSRR=49	FWDB=0.00181728	FXX=0	LEN=1	MLLD=229.845	OALT=T	OID=.	OMAPALT=T	OPOS=109667884
chr4	110223081	110223082	GG	TT	0.372549	19	51	5	exonic	COL25A1	.	nonframeshift substitution	COL25A1:NM_001256074:exon1:c.94_95AA,COL25A1:NM_032518:exon2:c.94_95AA,COL25A1:NM_198721:exon2:c.94_95AA	.	.	.	.	.	.	.	.	.	.	.	.	.	.	.	.	.	.	67.0882	mnp	FAO=19	FDP=50	FR=.	FRO=31	FSAF=16	FSAR=3	FSRF=23	FSRR=8	FWDB=-0.00773924	FXX=0.019604	LEN=2	MLLD=103.253	OALT=TT	OID=.	OMAPALT=TT	OPOS=110223081
chr4	113350299	113350299	T	C	0.356757	66	185	1	intronic	ALPK1	.	.	.	.	.	.	.	.	.	.	.	.	.	.	.	.	.	.	.	.	.	187.478	snp	FAO=66	FDP=185	FR=.	FRO=119	FSAF=34	FSAR=32	FSRF=70	FSRR=49	FWDB=0.00172139	FXX=0	LEN=1	MLLD=280.638	OALT=C	OID=.	OMAPALT=C	OPOS=113350299
chr4	113506792	113506792	C	T	0.328947	25	76	3	exonic	ZGRF1	.	nonsynonymous SNV	ZGRF1:NM_018392:exon14:c.G4006A:p.G1336R	.	.	.	.	.	.	.	.	0.52	T	0.244	B	0.089	N	1	N	-1.64	D	69.8503	snp	FAO=25	FDP=76	FR=.	FRO=51	FSAF=13	FSAR=12	FSRF=35	FSRR=16	FWDB=0.00883012	FXX=0	LEN=1	MLLD=231.613	OALT=T	OID=.	OMAPALT=T	OPOS=113506792
chr4	113568870	113568870	A	G	0.345238	29	84	4	exonic	LARP7	.	nonsynonymous SNV	LARP7:NM_015454:exon8:c.A1022G:p.E341G,LARP7:NM_016648:exon8:c.A1022G:p.E341G,LARP7:NM_001267039:exon10:c.A1043G:p.E348G	.	.	.	.	.	.	.	.	0.03	D	0.028	B	0	D	0.998	D	0.8	T	81.3469	snp	FAO=29	FDP=86	FR=.	FRO=57	FSAF=16	FSAR=13	FSRF=29	FSRR=28	FWDB=-0.035573	FXX=0.0114929	LEN=1	MLLD=42.7237	OALT=G	OID=.	OMAPALT=G	OPOS=113568870
chr4	114176896	114176896	G	T	0.241935	15	62	3	exonic	ANK2	.	synonymous SNV	ANK2:NM_001148:exon11:c.G996T:p.G332G,ANK2:NM_020977:exon11:c.G996T:p.G332G,ANK2:NM_001127493:exon12:c.G933T:p.G311G	.	.	.	.	.	.	.	.	.	.	.	.	.	.	.	.	.	.	30.0149	snp	FAO=15	FDP=62	FR=.	FRO=47	FSAF=7	FSAR=8	FSRF=6	FSRR=41	FWDB=-0.0251686	FXX=0	LEN=1	MLLD=60.0479	OALT=T	OID=.	OMAPALT=T	OPOS=114176896
chr4	114271312	114271312	T	G	0.388889	21	54	5	intronic	ANK2	.	.	.	.	.	.	.	.	.	.	.	.	.	.	.	.	.	.	.	.	.	74.0705	snp	FAO=21	FDP=54	FR=.	FRO=33	FSAF=5	FSAR=16	FSRF=15	FSRR=18	FWDB=0.00959749	FXX=0	LEN=1	MLLD=201.052	OALT=G	OID=.	OMAPALT=G	OPOS=114271312
chr4	129012263	129012263	G	A	0.393939	26	66	2	exonic	LARP1B	.	nonsynonymous SNV	LARP1B:NM_001278604:exon6:c.G466A:p.G156R,LARP1B:NM_018078:exon6:c.G466A:p.G156R,LARP1B:NM_032239:exon6:c.G466A:p.G156R,LARP1B:NM_178043:exon6:c.G466A:p.G156R	.	.	.	.	.	.	.	.	0.2	T	1	D	0	D	1	D	1.69	T	90.5897	snp	FAO=26	FDP=66	FR=.	FRO=40	FSAF=17	FSAR=9	FSRF=26	FSRR=14	FWDB=0.0327038	FXX=0	LEN=1	MLLD=70.2762	OALT=A	OID=.	OMAPALT=A	OPOS=129012263
chr4	129805680	129805680	T	A	0.397059	27	68	1	exonic	SCLT1	.	synonymous SNV	SCLT1:NM_144643:exon21:c.A2019T:p.T673T	.	.	.	.	.	.	.	.	.	.	.	.	.	.	.	.	.	.	94.9504	snp	FAO=27	FDP=68	FR=.	FRO=41	FSAF=17	FSAR=10	FSRF=22	FSRR=19	FWDB=0.00774045	FXX=0	LEN=1	MLLD=96.2533	OALT=A	OID=.	OMAPALT=A	OPOS=129805680
chr4	129925031	129925031	C	A	0.34	68	200	2	exonic	SCLT1	.	nonsynonymous SNV	SCLT1:NM_144643:exon6:c.G291T:p.R97S	.	.	.	.	.	.	.	.	.	.	1	D	0	D	1	D	2.99	T	186.016	snp	FAO=69	FDP=201	FR=.	FRO=132	FSAF=35	FSAR=34	FSRF=61	FSRR=71	FWDB=0.0279669	FXX=0	LEN=1	MLLD=62.2984	OALT=A	OID=.	OMAPALT=A	OPOS=129925031
chr4	134071634	134071634	G	A	0.428571	30	70	2	exonic	PCDH10	.	synonymous SNV	PCDH10:NM_020815:exon1:c.G339A:p.L113L,PCDH10:NM_032961:exon1:c.G339A:p.L113L	.	.	.	.	.	.	.	.	.	.	.	.	.	.	.	.	.	.	115.175	snp	FAO=30	FDP=70	FR=.	FRO=40	FSAF=19	FSAR=11	FSRF=25	FSRR=15	FWDB=-0.0119724	FXX=0	LEN=1	MLLD=188.676	OALT=A	OID=.	OMAPALT=A	OPOS=134071634
chr4	134071968	134071968	C	-	0.660377	35	53	7	exonic	PCDH10	.	frameshift deletion	PCDH10:NM_020815:exon1:c.673delC:p.P225fs,PCDH10:NM_032961:exon1:c.673delC:p.P225fs	.	.	ID=COSM1163740;OCCURENCE=1(pancreas),1(large_intestine)	.	.	.	.	.	.	.	.	.	.	.	.	.	.	.	215.727	del	FAO=51	FDP=51	FR=.	FRO=0	FSAF=10	FSAR=41	FSRF=0	FSRR=0	FWDB=0.137491	FXX=0.0377287	LEN=1	MLLD=10.9295	OALT=-	OID=.	OMAPALT=G	OPOS=134071968
chr4	138451982	138451982	C	A	0.344262	42	122	1	exonic	PCDH18	.	nonsynonymous SNV	PCDH18:NM_001300828:exon1:c.G1261T:p.A421S,PCDH18:NM_019035:exon1:c.G1261T:p.A421S	.	.	.	.	.	.	.	.	0.77	T	0.036	B	0.001	D	1	D	0.7	T	119.535	snp	FAO=42	FDP=121	FR=.	FRO=79	FSAF=19	FSAR=23	FSRF=35	FSRR=44	FWDB=0.00586605	FXX=0.00819605	LEN=1	MLLD=246.585	OALT=A	OID=.	OMAPALT=A	OPOS=138451982
chr4	143350166	143350166	T	A	0.282609	13	46	3	intronic	INPP4B	.	.	.	.	.	.	.	.	.	.	.	.	.	.	.	.	.	.	.	.	.	33.7637	snp	FAO=13	FDP=46	FR=.	FRO=33	FSAF=8	FSAR=5	FSRF=21	FSRR=12	FWDB=-0.00592343	FXX=0	LEN=1	MLLD=278.655	OALT=A	OID=.	OMAPALT=A	OPOS=143350166
chr4	144801608	144801608	G	T	0.328	41	125	2	exonic	GYPE	.	nonsynonymous SNV	GYPE:NM_002102:exon2:c.C92A:p.T31N,GYPE:NM_198682:exon2:c.C92A:p.T31N	.	.	.	.	.	.	.	.	0.01	D	0.952	P	.	.	1	N	3.78	T	107.51	snp	FAO=41	FDP=125	FR=.	FRO=84	FSAF=16	FSAR=25	FSRF=26	FSRR=58	FWDB=-0.103706	FXX=0	LEN=1	MLLD=63.7261	OALT=T	OID=.	OMAPALT=T	OPOS=144801608
chr4	145633084	145633085	TC	AA	0.28481	45	158	1	intronic	HHIP	.	.	.	.	.	.	.	.	.	.	.	.	.	.	.	.	.	.	.	.	.	100.137	mnp	FAO=46	FDP=158	FR=.	FRO=112	FSAF=24	FSAR=22	FSRF=75	FSRR=37	FWDB=0.00635229	FXX=0	LEN=2	MLLD=99.1567	OALT=AA	OID=.	OMAPALT=AA	OPOS=145633084
chr4	146031536	146031536	G	T	0.337302	85	252	3	exonic	ABCE1	.	stopgain	ABCE1:NM_001040876:exon7:c.G553T:p.G185X,ABCE1:NM_002940:exon7:c.G553T:p.G185X	.	.	.	.	.	.	.	.	0.61	T	.	.	0	D	1	A	.	.	220.061	snp	FAO=85	FDP=252	FR=.	FRO=167	FSAF=41	FSAR=44	FSRF=84	FSRR=83	FWDB=-0.0147321	FXX=0	LEN=1	MLLD=357.995	OALT=T	OID=.	OMAPALT=T	OPOS=146031536
chr4	146617784	146617784	G	A	0.333333	14	42	2	exonic	C4orf51	.	nonsynonymous SNV	C4orf51:NM_001080531:exon2:c.G307A:p.G103R	.	.	.	.	.	.	.	.	0	D	0.443	B	.	.	1	N	.	.	50.6275	snp	FAO=16	FDP=44	FR=.	FRO=28	FSAF=12	FSAR=4	FSRF=15	FSRR=13	FWDB=-0.0832261	FXX=0	LEN=1	MLLD=45.5302	OALT=A	OID=.	OMAPALT=A	OPOS=146617784
chr4	153564276	153564276	C	T	0.28	14	50	1	exonic	TMEM154	.	nonsynonymous SNV	TMEM154:NM_152680:exon5:c.G442A:p.E148K	.	.	.	.	.	.	.	.	0.01	D	1	D	0	D	1	D	0.64	T	35.4326	snp	FAO=14	FDP=50	FR=.	FRO=36	FSAF=5	FSAR=9	FSRF=18	FSRR=18	FWDB=-0.000206642	FXX=0	LEN=1	MLLD=306.814	OALT=T	OID=.	OMAPALT=T	OPOS=153564276
chr4	153803939	153803939	G	A	0.333333	22	66	4	exonic	ARFIP1	.	nonsynonymous SNV	ARFIP1:NM_001025593:exon6:c.G602A:p.G201E,ARFIP1:NM_014447:exon6:c.G602A:p.G201E,ARFIP1:NM_001025595:exon7:c.G698A:p.G233E,ARFIP1:NM_001287431:exon7:c.G698A:p.G233E,ARFIP1:NM_001287433:exon7:c.G602A:p.G201E,ARFIP1:NM_001287432:exon8:c.G698A:p.G233E	.	.	.	.	.	.	.	.	0.35	T	0.7	P	0	D	1	D	-1	T	63.7355	snp	FAO=22	FDP=66	FR=.	FRO=44	FSAF=18	FSAR=4	FSRF=24	FSRR=20	FWDB=0.00722869	FXX=0	LEN=1	MLLD=180.892	OALT=A	OID=.	OMAPALT=A	OPOS=153803939
chr4	154542814	154542814	G	-	#VALUE!	49;33	132	1;1	intronic	KIAA0922	.	.	.	.	.	.	.	.	0.0007	.	.	.	.	.	.	.	.	.	.	.	.	680.232	del;snp	FAO=115,0	FDP=160	FR=.,.	FRO=45	FSAF=56,0	FSAR=59,0	FSRF=20	FSRR=25	FWDB=0.0139883,0.00417073	FXX=0.0419137	LEN=1,1	MLLD=209.299,206.757	OALT=-,T	OID=.,.	OMAPALT=T,TT	OPOS=154542814,154542814
chr4	154625848	154625848	G	T	0.333333	31	93	1	exonic	TLR2	.	nonsynonymous SNV	TLR2:NM_003264:exon3:c.G1789T:p.A597S	.	.	.	.	.	.	.	.	0.43	T	0.008	B	0.936	N	1	N	1.47	T	90.941	snp	FAO=32	FDP=94	FR=.	FRO=62	FSAF=17	FSAR=15	FSRF=33	FSRR=29	FWDB=-0.00169589	FXX=0	LEN=1	MLLD=207.778	OALT=T	OID=.	OMAPALT=T	OPOS=154625848
chr4	154709623	154709623	T	A	0.401786	45	112	2	exonic	SFRP2	.	nonsynonymous SNV	SFRP2:NM_003013:exon1:c.A365T:p.K122M	.	.	.	.	.	.	.	.	0	D	0.407	B	0	D	1	D	-1.16	T	155.857	snp	FAO=45	FDP=111	FR=.	FRO=66	FSAF=20	FSAR=25	FSRF=24	FSRR=42	FWDB=-0.0633086	FXX=0.00892777	LEN=1	MLLD=73.6799	OALT=A	OID=.	OMAPALT=A	OPOS=154709623
chr4	155505641	155505641	A	T	0.405229	62	153	1	exonic	FGA	.	nonsynonymous SNV	FGA:NM_000508:exon6:c.T2236A:p.S746T	.	.	.	.	.	.	.	.	0.12	T	0.064	B	0	D	1	D	-4.42	D	209.652	snp	FAO=62	FDP=153	FR=.	FRO=91	FSAF=37	FSAR=25	FSRF=47	FSRR=44	FWDB=0.018957	FXX=0	LEN=1	MLLD=150.164	OALT=T	OID=.	OMAPALT=T	OPOS=155505641
chr4	156294473	156294473	C	G	0.294118	5	17	2	exonic	MAP9	.	nonsynonymous SNV	MAP9:NM_001039580:exon4:c.G296C:p.G99A	.	.	.	.	.	.	.	.	0.24	T	0.167	B	0.616	N	1	N	3.12	T	18.7107	snp	FAO=5	FDP=17	FR=.	FRO=12	FSAF=4	FSAR=1	FSRF=7	FSRR=5	FWDB=0.000221878	FXX=0	LEN=1	MLLD=308.165	OALT=G	OID=.	OMAPALT=G	OPOS=156294473
chr4	156784827	156784827	G	T	0.241379	28	116	1	exonic	ASIC5	.	nonsynonymous SNV	ASIC5:NM_017419:exon2:c.C120A:p.D40E	.	.	.	.	.	.	.	.	1	T	0	B	0.001	D	1	D	-0.13	T	47.6037	snp	FAO=28	FDP=116	FR=.	FRO=88	FSAF=18	FSAR=10	FSRF=28	FSRR=60	FWDB=0.00271898	FXX=0	LEN=1	MLLD=76.8963	OALT=T	OID=.	OMAPALT=T	OPOS=156784827
chr4	159520455	159520455	C	T	0.422857	74	175	2	exonic	RXFP1	.	synonymous SNV	RXFP1:NM_001253727:exon4:c.C345T:p.A115A	rs374718462	.	.	0.0001	.	0.0001	.	.	.	.	.	.	.	.	.	.	.	.	261.131	snp	FAO=74	FDP=175	FR=.	FRO=101	FSAF=40	FSAR=34	FSRF=45	FSRR=56	FWDB=0.011524	FXX=0	LEN=1	MLLD=64.6363	OALT=T	OID=.	OMAPALT=T	OPOS=159520455
chr4	159789437	159789437	G	A	0.184466	19	103	3	exonic	FNIP2	.	nonsynonymous SNV	FNIP2:NM_020840:exon13:c.G1649A:p.G550E	.	.	.	.	.	.	.	.	.	.	1	D	.	.	1	D	1.32	T	23.7884	snp	FAO=20	FDP=104	FR=.	FRO=84	FSAF=16	FSAR=4	FSRF=59	FSRR=25	FWDB=-0.00533037	FXX=0	LEN=1	MLLD=286.276	OALT=A	OID=.	OMAPALT=A	OPOS=159789437
chr4	159790429	159790429	T	C	0.198473	52	262	2	exonic	FNIP2	.	nonsynonymous SNV	FNIP2:NM_020840:exon13:c.T2641C:p.F881L	.	.	.	.	.	.	.	.	.	.	0.073	B	0.016	N	1	N	1.98	T	51.7927	snp	FAO=52	FDP=262	FR=.	FRO=210	FSAF=25	FSAR=27	FSRF=105	FSRR=105	FWDB=0.0304277	FXX=0	LEN=1	MLLD=71.3187	OALT=C	OID=.	OMAPALT=C	OPOS=159790429
chr4	159894305	159894305	T	-	#VALUE!	26;92	127	1;1	exonic	C4orf45	.	frameshift deletion	C4orf45:NM_152543:exon2:c.223delA:p.S75fs	.	.	.	.	.	.	.	.	.	.	.	.	.	.	.	.	.	.	1154.14	del;snp	FAO=27,100	FDP=127	FR=.,.	FRO=0	FSAF=1,73	FSAR=26,27	FSRF=0	FSRR=0	FWDB=0.0243376,0.0148172	FXX=0	LEN=1,1	MLLD=79.4177,96.6613	OALT=-,C	OID=.,.	OMAPALT=C,CC	OPOS=159894305,159894305
chr4	160275105	160275105	A	T	0.285714	10	35	1	exonic	RAPGEF2	.	nonsynonymous SNV	RAPGEF2:NM_014247:exon22:c.A4075T:p.S1359C	.	.	.	.	.	.	.	.	0.01	D	0.988	D	0	D	1	D	0.94	T	29.5092	snp	FAO=10	FDP=34	FR=.	FRO=24	FSAF=4	FSAR=6	FSRF=12	FSRR=12	FWDB=0.002491	FXX=0.0285633	LEN=1	MLLD=122.207	OALT=T	OID=.	OMAPALT=T	OPOS=160275105
chr4	162376186	162376186	G	A	0.196078	20	102	3	exonic	FSTL5	.	nonsynonymous SNV	FSTL5:NM_001128428:exon14:c.C1781T:p.P594L,FSTL5:NM_001128427:exon15:c.C1808T:p.P603L,FSTL5:NM_020116:exon15:c.C1811T:p.P604L	.	.	.	.	.	.	.	.	0	D	1	D	0	D	1	D	1.4	T	24.8314	snp	FAO=20	FDP=102	FR=.	FRO=82	FSAF=15	FSAR=5	FSRF=32	FSRR=50	FWDB=-0.0274987	FXX=0	LEN=1	MLLD=238.604	OALT=A	OID=.	OMAPALT=A	OPOS=162376186
chr4	162463689	162463689	A	G	0.327586	19	58	2	exonic	FSTL5	.	nonsynonymous SNV	FSTL5:NM_001128427:exon9:c.T1169C:p.L390P,FSTL5:NM_001128428:exon9:c.T1169C:p.L390P,FSTL5:NM_020116:exon9:c.T1172C:p.L391P	.	.	.	.	.	0.0002	.	.	0.01	D	1	D	0	D	1	D	-0.26	T	56.5341	snp	FAO=19	FDP=57	FR=.	FRO=38	FSAF=7	FSAR=12	FSRF=19	FSRR=19	FWDB=0.00790409	FXX=0.0172384	LEN=1	MLLD=74.3474	OALT=G	OID=.	OMAPALT=G	OPOS=162463689
chr4	164061474	164061474	T	G	0.366667	55	150	1	exonic	NAF1	.	nonsynonymous SNV	NAF1:NM_001128931:exon5:c.A779C:p.D260A,NAF1:NM_138386:exon5:c.A779C:p.D260A	.	.	.	.	.	.	.	.	0.44	T	0.485	P	0.02	N	1	D	1.55	T	165.033	snp	FAO=55	FDP=150	FR=.	FRO=95	FSAF=29	FSAR=26	FSRF=45	FSRR=50	FWDB=0.00708251	FXX=0	LEN=1	MLLD=226.633	OALT=G	OID=.	OMAPALT=G	OPOS=164061474
chr4	166254678	166254678	G	A	0.340694	108	317	4	exonic	MSMO1	.	stopgain	MSMO1:NM_006745:exon2:c.G156A:p.W52X	.	.	.	.	.	.	.	.	1	T	.	.	0	D	1	A	.	.	64.0616	snp	FAO=56	FDP=265	FR=.	FRO=209	FSAF=13	FSAR=43	FSRF=72	FSRR=137	FWDB=-0.0074704	FXX=0.164033	LEN=1	MLLD=288.744	OALT=A	OID=.	OMAPALT=A	OPOS=166254678
chr4	169232468	169232468	C	A	0.222222	16	72	3	UTR5	DDX60	NM_017631:c.-58G>T	.	.	.	.	.	.	.	.	.	.	.	.	.	.	.	.	.	.	.	.	27.2133	snp	FAO=16	FDP=72	FR=.	FRO=56	FSAF=6	FSAR=10	FSRF=22	FSRR=34	FWDB=-0.023474	FXX=0	LEN=1	MLLD=274.163	OALT=A	OID=.	OMAPALT=A	OPOS=169232468
chr4	170511960	170511960	T	A	0.289474	44	152	1	exonic	NEK1	.	nonsynonymous SNV	NEK1:NM_001199400:exon5:c.A313T:p.I105F,NEK1:NM_012224:exon5:c.A313T:p.I105F,NEK1:NM_001199397:exon6:c.A313T:p.I105F,NEK1:NM_001199398:exon6:c.A313T:p.I105F,NEK1:NM_001199399:exon6:c.A313T:p.I105F	.	.	.	.	.	.	.	.	0	D	1	D	0	D	1	D	-0.36	T	103.913	snp	FAO=46	FDP=154	FR=.	FRO=108	FSAF=22	FSAR=24	FSRF=54	FSRR=54	FWDB=0.00957919	FXX=0	LEN=1	MLLD=92.957	OALT=A	OID=.	OMAPALT=A	OPOS=170511960
chr4	170912961	170912961	C	T	0.213115	26	122	4	exonic	MFAP3L	.	synonymous SNV	MFAP3L:NM_001009554:exon2:c.G489A:p.Q163Q,MFAP3L:NM_001301647:exon2:c.G489A:p.Q163Q,MFAP3L:NM_001301648:exon3:c.G489A:p.Q163Q,MFAP3L:NM_021647:exon3:c.G798A:p.Q266Q	.	.	.	.	.	.	.	.	.	.	.	.	.	.	.	.	.	.	35.5787	snp	FAO=26	FDP=122	FR=.	FRO=96	FSAF=17	FSAR=9	FSRF=42	FSRR=54	FWDB=-0.0508743	FXX=0	LEN=1	MLLD=52.5067	OALT=T	OID=.	OMAPALT=T	OPOS=170912961
chr4	174254074	174254074	C	A	0.431818	19	44	4	exonic	HMGB2	.	synonymous SNV	HMGB2:NM_001130689:exon3:c.G369T:p.G123G,HMGB2:NM_001130688:exon4:c.G369T:p.G123G,HMGB2:NM_002129:exon4:c.G369T:p.G123G	.	.	.	.	.	.	.	.	.	.	.	.	.	.	.	.	.	.	78.1061	snp	FAO=19	FDP=43	FR=.	FRO=24	FSAF=8	FSAR=11	FSRF=12	FSRR=12	FWDB=-0.00969475	FXX=0.0227221	LEN=1	MLLD=276.183	OALT=A	OID=.	OMAPALT=A	OPOS=174254074
chr4	175183960	175183960	G	A	0.375	63	168	1	exonic	FBXO8	.	nonsynonymous SNV	FBXO8:NM_012180:exon2:c.C284T:p.S95L	.	.	.	.	.	.	.	.	0	D	0.437	B	0	D	1	D	0.69	T	192.203	snp	FAO=63	FDP=168	FR=.	FRO=105	FSAF=28	FSAR=35	FSRF=52	FSRR=53	FWDB=-0.0428046	FXX=0	LEN=1	MLLD=64.6645	OALT=A	OID=.	OMAPALT=A	OPOS=175183960
chr4	177071104	177071104	A	C	0.284404	31	109	1	exonic	WDR17	.	nonsynonymous SNV	WDR17:NM_181265:exon14:c.A2044C:p.T682P,WDR17:NM_170710:exon15:c.A2116C:p.T706P	.	.	.	.	.	.	.	.	0.35	T	0.996	D	0	D	0.987	D	0.38	T	68.1981	snp	FAO=31	FDP=109	FR=.	FRO=78	FSAF=22	FSAR=9	FSRF=25	FSRR=53	FWDB=0.015376	FXX=0	LEN=1	MLLD=191.317	OALT=C	OID=.	OMAPALT=C	OPOS=177071104
chr4	177071108	177071108	G	T	0.284404	31	109	2	splicing	WDR17	NM_170710:exon15:c.2119+1G>T,NM_181265:exon14:c.2047+1G>T	.	.	.	.	.	.	.	.	.	.	.	.	.	.	.	.	1	D	.	.	68.1986	snp	FAO=31	FDP=109	FR=.	FRO=78	FSAF=22	FSAR=9	FSRF=25	FSRR=53	FWDB=-0.0133329	FXX=0	LEN=1	MLLD=60.0101	OALT=T	OID=.	OMAPALT=T	OPOS=177071108
chr4	177114684	177114684	G	T	0.512821	40	78	4	exonic	SPATA4	.	nonsynonymous SNV	SPATA4:NM_144644:exon2:c.C268A:p.P90T	.	.	.	.	.	.	.	.	0.04	D	0.939	P	0	D	1	D	1.47	T	182.634	snp	FAO=40	FDP=78	FR=.	FRO=38	FSAF=13	FSAR=27	FSRF=21	FSRR=17	FWDB=-0.0139383	FXX=0	LEN=1	MLLD=321.654	OALT=T	OID=.	OMAPALT=T	OPOS=177114684
chr4	183721299	183721299	C	G	0.5	3	6	2	exonic	TENM3	.	nonsynonymous SNV	TENM3:NM_001080477:exon27:c.C7895G:p.A2632G	.	.	.	.	.	.	.	.	0	D	0.022	B	.	.	1	D	-2.83	D	15.3868	snp	FAO=3	FDP=6	FR=.	FRO=3	FSAF=0	FSAR=3	FSRF=3	FSRR=0	FWDB=0.106461	FXX=0	LEN=1	MLLD=35.066	OALT=G	OID=.	OMAPALT=G	OPOS=183721299
chr4	184588268	184588268	A	G	0.296296	8	27	4	exonic	TRAPPC11	.	nonsynonymous SNV	TRAPPC11:NM_021942:exon4:c.A430G:p.T144A,TRAPPC11:NM_199053:exon4:c.A430G:p.T144A	.	.	.	.	.	.	.	.	0.79	T	0.095	B	0	D	1	D	.	.	25.3674	snp	FAO=8	FDP=27	FR=.	FRO=19	FSAF=6	FSAR=2	FSRF=9	FSRR=10	FWDB=-0.00698456	FXX=0	LEN=1	MLLD=133.429	OALT=G	OID=.	OMAPALT=G	OPOS=184588268
chr4	185583092	185583092	C	T	#VALUE!	36;6	43	0;2	intronic	PRIMPOL	.	.	.	rs77048283	.	.	.	.	0.0001	.	.	.	.	.	.	.	.	.	.	.	.	382.561	ins;snp	FAO=36,6	FDP=42	FR=.,.	FRO=0	FSAF=15,1	FSAR=21,5	FSRF=0	FSRR=0	FWDB=-0.0105805,0.028806	FXX=0.0232504	LEN=4,1	MLLD=200,42.519	OALT=TATT,T	OID=.,.	OMAPALT=CTATT,T	OPOS=185583093,185583092
chr4	186508723	186508723	G	T	1	6	6	2	UTR3	SORBS2	NM_001145675:c.*58C>A,NM_001145670:c.*58C>A,NM_003603:c.*58C>A,NM_001145673:c.*58C>A,NM_001145671:c.*58C>A,NM_001145674:c.*58C>A,NM_001145672:c.*58C>A,NM_001270771:c.*58C>A,NM_021069:c.*58C>A	.	.	rs3186	.	.	0.2288	.	0.37	.	.	.	.	.	.	.	.	.	.	.	.	49.533	snp	FAO=6	FDP=6	FR=.	FRO=0	FSAF=3	FSAR=3	FSRF=0	FSRR=0	FWDB=0.0167073	FXX=0	LEN=1	MLLD=167.268	OALT=T	OID=.	OMAPALT=T	OPOS=186508723
chr4	186545648	186545648	C	A	0.985507	68	69	2	exonic	SORBS2	.	nonsynonymous SNV	SORBS2:NM_001145674:exon7:c.G635T:p.G212V,SORBS2:NM_021069:exon13:c.G923T:p.G308V,SORBS2:NM_001270771:exon16:c.G1223T:p.G408V	.	.	.	.	.	.	.	.	0	D	0.994	D	0	D	1	D	1.24	T	638.891	snp	FAO=68	FDP=69	FR=.	FRO=1	FSAF=33	FSAR=35	FSRF=0	FSRR=1	FWDB=-0.133514	FXX=0	LEN=1	MLLD=57.6653	OALT=A	OID=.	OMAPALT=A	OPOS=186545648
chr5	163260	163260	A	-	#VALUE!	166;282	451	1;1	exonic	PLEKHG4B	.	frameshift deletion	PLEKHG4B:NM_052909:exon11:c.2005delA:p.T669fs	.	.	.	.	.	.	.	.	.	.	.	.	.	.	.	.	.	.	3881.68	del;snp	FAO=399,0	FDP=399	FR=.,.	FRO=0	FSAF=193,0	FSAR=206,0	FSRF=0	FSRR=0	FWDB=0.0326835,-0.11952	FXX=0.00249994	LEN=1,1	MLLD=45.631,29.9243	OALT=-,C	OID=.,.	OMAPALT=G,GC	OPOS=163260,163260
chr5	224471	224471	C	A	0.173913	24	138	2	intronic	SDHA	.	.	.	.	.	.	.	.	.	.	.	.	.	.	.	.	.	.	.	.	.	21.1082	snp	FAO=24	FDP=138	FR=.	FRO=114	FSAF=21	FSAR=3	FSRF=75	FSRR=39	FWDB=0.0115751	FXX=0	LEN=1	MLLD=346.178	OALT=A	OID=.	OMAPALT=A	OPOS=224471
chr5	1293790	1293790	G	A	0.375375	125	333	4	exonic	TERT	.	nonsynonymous SNV	TERT:NM_001193376:exon2:c.C1211T:p.P404L,TERT:NM_198253:exon2:c.C1211T:p.P404L	.	.	.	.	.	.	.	.	0.06	T	0.996	D	0	D	1	D	-4.19	D	369.866	snp	FAO=125	FDP=333	FR=.	FRO=208	FSAF=64	FSAR=61	FSRF=110	FSRR=98	FWDB=-0.00519575	FXX=0	LEN=1	MLLD=270.76	OALT=A	OID=.	OMAPALT=A	OPOS=1293790
chr5	1341802	1341802	C	T	0.42623	104	244	4	exonic	CLPTM1L	.	nonsynonymous SNV	CLPTM1L:NM_030782:exon3:c.G437A:p.G146E	.	.	.	.	.	.	.	.	0.34	T	0.078	B	0	D	1	D	0.92	T	366.115	snp	FAO=104	FDP=244	FR=.	FRO=140	FSAF=62	FSAR=42	FSRF=92	FSRR=48	FWDB=-0.0168783	FXX=0	LEN=1	MLLD=291.112	OALT=T	OID=.	OMAPALT=T	OPOS=1341802
chr5	1394868	1394868	G	T	0.207317	17	82	2	exonic	SLC6A3	.	synonymous SNV	SLC6A3:NM_001044:exon15:c.C1845A:p.R615R	.	.	.	.	.	.	.	.	.	.	.	.	.	.	1	D	.	.	24.9328	snp	FAO=17	FDP=82	FR=.	FRO=65	FSAF=9	FSAR=8	FSRF=23	FSRR=42	FWDB=-0.0347562	FXX=0	LEN=1	MLLD=81.0459	OALT=T	OID=.	OMAPALT=T	OPOS=1394868
chr5	1879646	1879646	C	T	0.3875	31	80	2	exonic	IRX4	.	synonymous SNV	IRX4:NM_016358:exon4:c.G708A:p.E236E,IRX4:NM_001278632:exon5:c.G708A:p.E236E,IRX4:NM_001278634:exon5:c.G708A:p.E236E,IRX4:NM_001278633:exon6:c.G786A:p.E262E,IRX4:NM_001278635:exon6:c.G786A:p.E262E	.	.	.	.	.	.	.	.	.	.	.	.	.	.	.	.	.	.	105.126	snp	FAO=31	FDP=80	FR=.	FRO=49	FSAF=25	FSAR=6	FSRF=39	FSRR=10	FWDB=0.0245076	FXX=0	LEN=1	MLLD=66.0467	OALT=T	OID=.	OMAPALT=T	OPOS=1879646
chr5	5457726	5457726	T	-	#VALUE!	12;48	67	7;7	exonic	ICE1	.	frameshift deletion	ICE1:NM_015325:exon12:c.973delT:p.F325fs	.	.	.	.	.	.	.	.	.	.	.	.	.	.	.	.	.	.	213.125	del;del	FAO=0,65	FDP=65	FR=.,.	FRO=0	FSAF=0,28	FSAR=0,37	FSRF=0	FSRR=0	FWDB=-0.0977264,-0.18734	FXX=0.0298463	LEN=2,1	MLLD=9.69725,9.02679	OALT=-,-	OID=.,.	OMAPALT=A,AT	OPOS=5457725,5457725
chr5	6632711	6632711	C	A	0.378641	39	103	2	splicing	NSUN2	NM_001193455:exon3:c.254+1G>T,NM_017755:exon3:c.254+1G>T	.	.	.	.	.	.	.	.	.	.	.	.	.	.	.	.	1	D	.	.	125.007	snp	FAO=39	FDP=103	FR=.	FRO=64	FSAF=19	FSAR=20	FSRF=29	FSRR=35	FWDB=0.10607	FXX=0	LEN=1	MLLD=56.5191	OALT=A	OID=.	OMAPALT=A	OPOS=6632711
chr5	7900070	7900070	C	T	0.302752	33	109	1	exonic	MTRR	.	stopgain	MTRR:NM_002454:exon15:c.C1996T:p.Q666X,MTRR:NM_024010:exon15:c.C2077T:p.Q693X	.	.	.	.	.	.	.	.	0.37	T	.	.	0.001	D	1	D	.	.	79.1698	snp	FAO=33	FDP=109	FR=.	FRO=76	FSAF=22	FSAR=11	FSRF=48	FSRR=28	FWDB=-0.0103323	FXX=0	LEN=1	MLLD=95.2402	OALT=T	OID=.	OMAPALT=T	OPOS=7900070
chr5	13865928	13865929	GC	AA	0.423469	83	196	1	exonic	DNAH5	.	nonframeshift substitution	DNAH5:NM_001369:exon27:c.4203_4204TT	.	.	.	.	.	.	.	.	.	.	.	.	.	.	.	.	.	.	296.576	mnp	FAO=84	FDP=198	FR=.	FRO=114	FSAF=49	FSAR=35	FSRF=108	FSRR=6	FWDB=-0.01191	FXX=0.0149246	LEN=2	MLLD=250.732	OALT=AA	OID=.	OMAPALT=AA	OPOS=13865928
chr5	14293264	14293264	G	A	0.362903	45	124	2	intronic	TRIO	.	.	.	.	.	.	.	.	.	.	.	.	.	.	.	.	.	.	.	.	.	134.595	snp	FAO=45	FDP=124	FR=.	FRO=79	FSAF=26	FSAR=19	FSRF=34	FSRR=45	FWDB=0.000487162	FXX=0	LEN=1	MLLD=285.688	OALT=A	OID=.	OMAPALT=A	OPOS=14293264
chr5	14381297	14381297	G	T	0.34058	47	138	3	exonic	TRIO	.	nonsynonymous SNV	TRIO:NM_007118:exon21:c.G3506T:p.G1169V	.	.	.	.	.	.	.	.	0.02	D	1	D	0	D	1	D	0.41	T	128.473	snp	FAO=47	FDP=138	FR=.	FRO=91	FSAF=19	FSAR=28	FSRF=39	FSRR=52	FWDB=0.000104953	FXX=0	LEN=1	MLLD=193.703	OALT=T	OID=.	OMAPALT=T	OPOS=14381297
chr5	14397223	14397223	G	T	0.322835	41	127	1	exonic	TRIO	.	synonymous SNV	TRIO:NM_007118:exon29:c.G4383T:p.P1461P	.	.	.	.	.	.	.	.	.	.	.	.	.	.	.	.	.	.	105.094	snp	FAO=41	FDP=127	FR=.	FRO=86	FSAF=31	FSAR=10	FSRF=49	FSRR=37	FWDB=-0.0373403	FXX=0	LEN=1	MLLD=190.32	OALT=T	OID=.	OMAPALT=T	OPOS=14397223
chr5	16704792	16704792	G	T	0.257919	57	221	1	exonic	MYO10	.	synonymous SNV	MYO10:NM_012334:exon22:c.C2172A:p.V724V	.	.	.	.	.	.	.	.	.	.	.	.	.	.	.	.	.	.	98.0396	snp	FAO=57	FDP=221	FR=.	FRO=164	FSAF=27	FSAR=30	FSRF=65	FSRR=99	FWDB=0.0487407	FXX=0	LEN=1	MLLD=64.5134	OALT=T	OID=.	OMAPALT=T	OPOS=16704792
chr5	16763867	16763867	A	T	0.210526	44	209	2	intronic	MYO10	.	.	.	.	.	.	.	.	.	.	.	.	.	.	.	.	.	.	.	.	.	51.9698	snp	FAO=44	FDP=209	FR=.	FRO=165	FSAF=31	FSAR=13	FSRF=82	FSRR=83	FWDB=5.57696e-05	FXX=0	LEN=1	MLLD=59.0387	OALT=T	OID=.	OMAPALT=T	OPOS=16763867
chr5	21802514	21802514	T	G	0.267327	27	101	3	exonic	CDH12	.	nonsynonymous SNV	CDH12:NM_004061:exon10:c.A1018C:p.T340P	.	.	.	.	.	.	.	.	0.01	D	0.956	P	0	D	1	D	0.65	T	55.2332	snp	FAO=27	FDP=101	FR=.	FRO=74	FSAF=8	FSAR=19	FSRF=27	FSRR=47	FWDB=0.000372701	FXX=0	LEN=1	MLLD=59.0509	OALT=G	OID=.	OMAPALT=G	OPOS=21802514
chr5	23518013	23518013	A	T	0.285714	4	14	2	exonic	PRDM9	.	stopgain	PRDM9:NM_020227:exon5:c.A325T:p.R109X	.	.	.	.	.	.	.	.	1	T	.	.	.	.	1	A	.	.	16.2595	snp	FAO=4	FDP=14	FR=.	FRO=10	FSAF=1	FSAR=3	FSRF=5	FSRR=5	FWDB=-0.0264972	FXX=0	LEN=1	MLLD=210.76	OALT=T	OID=.	OMAPALT=T	OPOS=23518013
chr5	23526651	23526651	G	A	0.283784	84	296	4	exonic	PRDM9	.	nonsynonymous SNV	PRDM9:NM_020227:exon11:c.G1454A:p.G485E	.	.	.	.	.	.	.	.	0.3	T	0.969	D	0.431	N	1	N	3.12	T	164.842	snp	FAO=84	FDP=296	FR=.	FRO=212	FSAF=53	FSAR=31	FSRF=130	FSRR=82	FWDB=0.00718004	FXX=0	LEN=1	MLLD=341.812	OALT=A	OID=.	OMAPALT=A	OPOS=23526651
chr5	23527776	23527776	-	T	0.172414	5	29	0	exonic	PRDM9	.	frameshift insertion	PRDM9:NM_020227:exon11:c.2579_2580insT:p.Y860fs	.	.	.	.	.	.	.	.	.	.	.	.	.	.	.	.	.	.	123.289	ins	FAO=27	FDP=28	FR=.	FRO=1	FSAF=14	FSAR=13	FSRF=0	FSRR=1	FWDB=0.137181	FXX=0.0344709	LEN=1	MLLD=156.621	OALT=T	OID=.	OMAPALT=AT	OPOS=23527777
chr5	26988304	26988304	T	G	0.325758	43	132	4	exonic	CDH9	.	nonsynonymous SNV	CDH9:NM_016279:exon2:c.A137C:p.K46T	.	.	.	.	.	.	.	.	.	.	0.474	P	0.041	N	1	N	1.86	T	111.616	snp	FAO=43	FDP=132	FR=.	FRO=89	FSAF=31	FSAR=12	FSRF=57	FSRR=32	FWDB=-0.00447224	FXX=0	LEN=1	MLLD=335.623	OALT=G	OID=.	OMAPALT=G	OPOS=26988304
chr5	31483685	31483685	G	T	0.337079	30	89	2	exonic	DROSHA	.	nonsynonymous SNV	DROSHA:NM_001100412:exon15:c.C1936A:p.P646T,DROSHA:NM_013235:exon15:c.C2047A:p.P683T	.	.	.	.	.	.	.	.	0	D	1	D	0	D	1	D	-0.87	T	86.0482	snp	FAO=30	FDP=88	FR=.	FRO=58	FSAF=15	FSAR=15	FSRF=25	FSRR=33	FWDB=-0.04299	FXX=0.0112347	LEN=1	MLLD=136.351	OALT=T	OID=.	OMAPALT=T	OPOS=31483685
chr5	32710866	32710866	G	A	0.277778	10	36	3	exonic	NPR3	.	nonsynonymous SNV	NPR3:NM_001204376:exon1:c.G98A:p.R33K	.	.	.	.	.	.	.	.	0.71	T	0	B	.	.	1	N	-1.63	D	27.3868	snp	FAO=10	FDP=36	FR=.	FRO=26	FSAF=5	FSAR=5	FSRF=10	FSRR=16	FWDB=0.0842744	FXX=0	LEN=1	MLLD=52.6384	OALT=A	OID=.	OMAPALT=A	OPOS=32710866
chr5	33588725	33588726	CC	AG	0.483871	15	31	2	exonic	ADAMTS12	.	nonframeshift substitution	ADAMTS12:NM_030955:exon18:c.2843_2844CT	.	.	.	.	.	.	.	.	.	.	.	.	.	.	.	.	.	.	68.1499	mnp	FAO=15	FDP=32	FR=.	FRO=17	FSAF=5	FSAR=10	FSRF=8	FSRR=9	FWDB=-0.0394721	FXX=0	LEN=2	MLLD=208.396	OALT=AG	OID=.	OMAPALT=AG	OPOS=33588725
chr5	33624355	33624355	A	C	0.278912	41	147	3	exonic	ADAMTS12	.	nonsynonymous SNV	ADAMTS12:NM_030955:exon14:c.T2124G:p.F708L	.	.	.	.	.	.	.	.	0	D	0.971	D	0	D	1	D	0.07	T	83.9644	snp	FAO=41	FDP=147	FR=.	FRO=106	FSAF=24	FSAR=17	FSRF=56	FSRR=50	FWDB=-0.00333093	FXX=0.0067563	LEN=1	MLLD=67.3261	OALT=C	OID=.	OMAPALT=C	OPOS=33624355
chr5	34867220	34867220	C	T	0.357143	35	98	4	intronic	TTC23L	.	.	.	.	.	.	.	.	.	.	.	.	.	.	.	.	.	.	.	.	.	104.941	snp	FAO=35	FDP=98	FR=.	FRO=63	FSAF=5	FSAR=30	FSRF=27	FSRR=36	FWDB=-0.0057188	FXX=0	LEN=1	MLLD=250.38	OALT=T	OID=.	OMAPALT=T	OPOS=34867220
chr5	35646610	35646610	C	A	0.178571	10	56	2	intronic	SPEF2	.	.	.	.	.	.	.	.	.	.	.	.	.	.	.	.	.	.	.	.	.	16.7269	snp	FAO=11	FDP=57	FR=.	FRO=46	FSAF=3	FSAR=8	FSRF=27	FSRR=19	FWDB=-0.033555	FXX=0	LEN=1	MLLD=67.4361	OALT=A	OID=.	OMAPALT=A	OPOS=35646610
chr5	36064500	36064500	T	A	0.282051	11	39	1	intronic	UGT3A2	.	.	.	.	.	.	.	.	.	.	.	.	.	.	.	.	.	.	.	.	.	29.918	snp	FAO=11	FDP=39	FR=.	FRO=28	FSAF=4	FSAR=7	FSRF=15	FSRR=13	FWDB=0.0024974	FXX=0	LEN=1	MLLD=119.852	OALT=A	OID=.	OMAPALT=A	OPOS=36064500
chr5	36255649	36255649	C	T	0.188679	10	53	2	exonic	RANBP3L	.	stopgain	RANBP3L:NM_145000:exon11:c.G947A:p.W316X,RANBP3L:NM_001161429:exon12:c.G1022A:p.W341X	.	.	.	.	.	.	.	.	1	T	.	.	0	D	1	D	.	.	15.2903	snp	FAO=10	FDP=53	FR=.	FRO=43	FSAF=8	FSAR=2	FSRF=27	FSRR=16	FWDB=-0.0378547	FXX=0	LEN=1	MLLD=318.984	OALT=T	OID=.	OMAPALT=T	OPOS=36255649
chr5	38350665	38350665	C	T	0.282609	39	138	2	exonic	EGFLAM	.	synonymous SNV	EGFLAM:NM_001205301:exon4:c.C354T:p.S118S,EGFLAM:NM_152403:exon4:c.C354T:p.S118S	.	.	.	.	.	.	.	.	.	.	.	.	.	.	.	.	.	.	82.1201	snp	FAO=39	FDP=138	FR=.	FRO=99	FSAF=18	FSAR=21	FSRF=48	FSRR=51	FWDB=0.0251064	FXX=0	LEN=1	MLLD=65.4202	OALT=T	OID=.	OMAPALT=T	OPOS=38350665
chr5	43292687	43292687	G	C	0.393443	24	61	1	exonic	HMGCS1	.	stopgain	HMGCS1:NM_002130:exon9:c.C1362G:p.Y454X,HMGCS1:NM_001098272:exon10:c.C1362G:p.Y454X	.	.	.	.	.	.	.	.	1	T	.	.	0	D	1	A	.	.	85.2612	snp	FAO=24	FDP=61	FR=.	FRO=37	FSAF=15	FSAR=9	FSRF=19	FSRR=18	FWDB=-0.0218964	FXX=0.0161264	LEN=1	MLLD=69.7508	OALT=C	OID=.	OMAPALT=C	OPOS=43292687
chr5	45267430	45267430	C	G	0.342541	62	181	1	intronic	HCN1	.	.	.	.	.	.	.	.	.	.	.	.	.	.	.	.	.	.	.	.	.	170.484	snp	FAO=62	FDP=179	FR=.	FRO=117	FSAF=18	FSAR=44	FSRF=48	FSRR=69	FWDB=0.016901	FXX=0.0110491	LEN=1	MLLD=78.6546	OALT=G	OID=.	OMAPALT=G	OPOS=45267430
chr5	49706616	49706616	T	A	0.307692	48	156	3	intronic	EMB	.	.	.	.	.	.	.	.	.	.	.	.	.	.	.	.	.	.	.	.	.	112.721	snp	FAO=48	FDP=156	FR=.	FRO=108	FSAF=28	FSAR=20	FSRF=61	FSRR=47	FWDB=0.125542	FXX=0	LEN=1	MLLD=61.8315	OALT=A	OID=.	OMAPALT=A	OPOS=49706616
chr5	49707100	49707100	T	C	#VALUE!	9;7	36	6;6	exonic	EMB	.	nonsynonymous SNV	EMB:NM_198449:exon3:c.A314G:p.K105R	.	.	.	.	.	.	.	.	.	.	0.993	D	0	D	1	N	2.29	T	249.403	snp;del	FAO=17,20	FDP=37	FR=.,.	FRO=0	FSAF=0,19	FSAR=17,1	FSRF=0	FSRR=0	FWDB=0.0806057,0.586454	FXX=0	LEN=1,1	MLLD=153.238,10.4384	OALT=C,-	OID=.,.	OMAPALT=CTC,CT	OPOS=49707100,49707099
chr5	49707100	49707100	T	-	#VALUE!	9;7	36	6;6	exonic	EMB	.	frameshift deletion	EMB:NM_198449:exon3:c.314delA:p.K105fs	.	.	.	.	.	.	.	.	.	.	.	.	.	.	.	.	.	.	249.403	snp;del	FAO=17,20	FDP=37	FR=.,.	FRO=0	FSAF=0,19	FSAR=17,1	FSRF=0	FSRR=0	FWDB=0.0806057,0.586454	FXX=0	LEN=1,1	MLLD=153.238,10.4384	OALT=C,-	OID=.,.	OMAPALT=CTC,CT	OPOS=49707100,49707099
chr5	52248173	52248173	G	T	0.411765	35	85	2	intronic	ITGA1	.	.	.	.	.	.	.	.	.	.	.	.	.	.	.	.	.	.	.	.	.	126.867	snp	FAO=35	FDP=84	FR=.	FRO=49	FSAF=21	FSAR=14	FSRF=32	FSRR=17	FWDB=-0.000532599	FXX=0.0117633	LEN=1	MLLD=220.75	OALT=T	OID=.	OMAPALT=T	OPOS=52248173
chr5	55204085	55204085	C	T	0.225806	21	93	2	intronic	IL31RA	.	.	.	.	.	.	.	.	.	.	.	.	.	.	.	.	.	.	.	.	.	33.9088	snp	FAO=21	FDP=93	FR=.	FRO=72	FSAF=10	FSAR=11	FSRF=32	FSRR=40	FWDB=0.0170988	FXX=0	LEN=1	MLLD=58.4429	OALT=T	OID=.	OMAPALT=T	OPOS=55204085
chr5	55259208	55259208	C	T	0.314286	33	105	2	exonic	IL6ST	.	nonsynonymous SNV	IL6ST:NM_001190981:exon7:c.G785A:p.R262K,IL6ST:NM_002184:exon7:c.G785A:p.R262K,IL6ST:NM_175767:exon7:c.G785A:p.R262K	.	.	.	.	.	.	.	.	0.25	T	0.831	P	0	N	1	N	0.42	T	83.4472	snp	FAO=33	FDP=105	FR=.	FRO=72	FSAF=12	FSAR=21	FSRF=32	FSRR=40	FWDB=-0.00361748	FXX=0	LEN=1	MLLD=63.4316	OALT=T	OID=.	OMAPALT=T	OPOS=55259208
chr5	55407225	55407225	G	A	0.317949	62	195	3	exonic	ANKRD55	.	synonymous SNV	ANKRD55:NM_024669:exon10:c.C1350T:p.S450S	.	.	.	.	.	.	.	.	.	.	.	.	.	.	.	.	.	.	149.677	snp	FAO=62	FDP=195	FR=.	FRO=133	FSAF=29	FSAR=33	FSRF=71	FSRR=62	FWDB=-0.0044659	FXX=0	LEN=1	MLLD=235.806	OALT=A	OID=.	OMAPALT=A	OPOS=55407225
chr5	56160632	56160632	G	A	0.33913	39	115	2	exonic	MAP3K1	.	synonymous SNV	MAP3K1:NM_005921:exon4:c.G906A:p.E302E	.	.	.	.	.	.	.	.	.	.	.	.	.	.	.	.	.	.	112.681	snp	FAO=40	FDP=116	FR=.	FRO=76	FSAF=22	FSAR=18	FSRF=27	FSRR=49	FWDB=0.0622358	FXX=0	LEN=1	MLLD=61.9714	OALT=A	OID=.	OMAPALT=A	OPOS=56160632
chr5	56189469	56189469	G	A	0.393939	104	264	1	exonic	MAP3K1	.	nonsynonymous SNV	MAP3K1:NM_005921:exon20:c.G4501A:p.E1501K	.	.	ID=COSM3393618,COSM3393619;OCCURENCE=1(pancreas)	.	.	.	.	.	0.01	D	0.959	D	0	D	1	D	1.57	T	330.703	snp	FAO=104	FDP=264	FR=.	FRO=160	FSAF=46	FSAR=58	FSRF=74	FSRR=86	FWDB=0.0194977	FXX=0	LEN=1	MLLD=220.736	OALT=A	OID=.	OMAPALT=A	OPOS=56189469
chr5	56226491	56226491	C	A	0.352941	36	102	2	exonic	MIER3	.	stopgain	MIER3:NM_001297598:exon9:c.G844T:p.E282X,MIER3:NM_001297599:exon9:c.G829T:p.E277X,MIER3:NM_152622:exon9:c.G829T:p.G277X	.	.	.	.	.	.	.	.	.	.	.	.	0	D	1	A	.	.	106.41	snp	FAO=36	FDP=102	FR=.	FRO=66	FSAF=18	FSAR=18	FSRF=35	FSRR=31	FWDB=0.0426278	FXX=0	LEN=1	MLLD=193.883	OALT=A	OID=.	OMAPALT=A	OPOS=56226491
chr5	56778073	56778073	C	T	0.308411	99	321	2	exonic	ACTBL2	.	nonsynonymous SNV	ACTBL2:NM_001017992:exon1:c.G462A:p.M154I	.	.	.	.	.	.	.	.	0	D	0.025	B	0	D	1	D	3.5	T	221.287	snp	FAO=99	FDP=321	FR=.	FRO=222	FSAF=57	FSAR=42	FSRF=123	FSRR=99	FWDB=-0.0116343	FXX=0	LEN=1	MLLD=316.064	OALT=T	OID=.	OMAPALT=T	OPOS=56778073
chr5	64910047	64910047	C	T	0.323944	23	71	2	splicing	TRIM23	NM_001656:exon3:c.245-1G>A,NM_033228:exon3:c.245-1G>A,NM_033227:exon3:c.245-1G>A	.	.	.	.	.	.	.	.	.	.	.	.	.	.	.	.	1	D	.	.	64.3503	snp	FAO=23	FDP=71	FR=.	FRO=48	FSAF=15	FSAR=8	FSRF=28	FSRR=20	FWDB=-0.0202274	FXX=0	LEN=1	MLLD=71.0143	OALT=T	OID=.	OMAPALT=T	OPOS=64910047
chr5	66350263	66350264	GG	TT	0.325397	41	126	2	exonic	MAST4	.	nonframeshift substitution	MAST4:NM_001290226:exon2:c.79_80TT,MAST4:NM_001297651:exon2:c.124_125TT,MAST4:NM_001290227:exon3:c.124_125TT,MAST4:NM_015183:exon4:c.139_140TT,MAST4:NM_001164664:exon5:c.706_707TT	.	.	.	.	.	.	.	.	.	.	.	.	.	.	.	.	.	.	115.666	mnp	FAO=43	FDP=128	FR=.	FRO=85	FSAF=22	FSAR=21	FSRF=39	FSRR=46	FWDB=0.00841414	FXX=0	LEN=2	MLLD=357.078	OALT=TT	OID=.	OMAPALT=TT	OPOS=66350263
chr5	66492397	66492397	C	A	0.454545	45	99	3	exonic	CD180	.	nonsynonymous SNV	CD180:NM_005582:exon1:c.G73T:p.D25Y	.	.	.	.	.	.	.	.	0.05	D	0.996	D	0.006	N	1	N	1.22	T	178.778	snp	FAO=45	FDP=99	FR=.	FRO=54	FSAF=25	FSAR=20	FSRF=21	FSRR=33	FWDB=-0.0340128	FXX=0	LEN=1	MLLD=154.611	OALT=A	OID=.	OMAPALT=A	OPOS=66492397
chr5	68473305	68473305	-	T	0.377143	66	175	8	intronic	CCNB1	.	.	.	rs3087333	.	.	0.1212	.	0.28	.	.	.	.	.	.	.	.	.	.	.	.	47.2615	ins	FAO=77	FDP=161	FR=.	FRO=84	FSAF=48	FSAR=29	FSRF=45	FSRR=39	FWDB=-0.0380876	FXX=0.0122692	LEN=1	MLLD=6.93833	OALT=T	OID=.	OMAPALT=AT	OPOS=68473306
chr5	70845464	70845464	G	T	0.421053	40	95	2	intronic	BDP1	.	.	.	.	.	.	.	.	.	.	.	.	.	.	.	.	.	.	.	.	.	145.264	snp	FAO=40	FDP=95	FR=.	FRO=55	FSAF=15	FSAR=25	FSRF=22	FSRR=33	FWDB=-0.0186909	FXX=0	LEN=1	MLLD=79.2505	OALT=T	OID=.	OMAPALT=T	OPOS=70845464
chr5	70892142	70892142	A	G	0.464286	26	56	2	exonic	MCCC2	.	nonsynonymous SNV	MCCC2:NM_022132:exon3:c.A232G:p.R78G	.	.	.	.	.	.	.	.	0	D	0.976	D	0	D	1	D	-4.59	D	108.912	snp	FAO=26	FDP=56	FR=.	FRO=30	FSAF=14	FSAR=12	FSRF=19	FSRR=11	FWDB=-0.0292902	FXX=0	LEN=1	MLLD=73.1193	OALT=G	OID=.	OMAPALT=G	OPOS=70892142
chr5	74880667	74880667	C	A	0.414966	61	147	1	exonic	POLK	.	nonsynonymous SNV	POLK:NM_016218:exon9:c.C1142A:p.A381E	.	.	.	.	.	.	.	.	0.22	T	0.999	D	0	D	1	D	-0.46	T	208.5	snp	FAO=60	FDP=145	FR=.	FRO=85	FSAF=36	FSAR=24	FSRF=39	FSRR=46	FWDB=-0.00808266	FXX=0.0136045	LEN=1	MLLD=322.943	OALT=A	OID=.	OMAPALT=A	OPOS=74880667
chr5	74882853	74882853	A	T	0.285714	6	21	1	exonic	POLK	.	nonsynonymous SNV	POLK:NM_016218:exon10:c.A1229T:p.D410V	.	.	.	.	.	.	.	.	0.12	T	1	D	0	D	1	D	1.13	T	20.5188	snp	FAO=6	FDP=21	FR=.	FRO=15	FSAF=4	FSAR=2	FSRF=2	FSRR=13	FWDB=-0.0423041	FXX=0	LEN=1	MLLD=70.9855	OALT=T	OID=.	OMAPALT=T	OPOS=74882853
chr5	76357586	76357586	G	A	0.517241	15	29	2	exonic	AGGF1	.	nonsynonymous SNV	AGGF1:NM_018046:exon13:c.G1903A:p.G635R	.	.	.	.	.	.	.	.	0	D	1	D	0	N	1	D	-0.33	T	75.0772	snp	FAO=15	FDP=29	FR=.	FRO=14	FSAF=11	FSAR=4	FSRF=10	FSRR=4	FWDB=-0.0317088	FXX=0	LEN=1	MLLD=58.8042	OALT=A	OID=.	OMAPALT=A	OPOS=76357586
chr5	78301058	78301058	A	G	0.333333	38	114	1	intronic	DMGDH	.	.	.	.	.	.	.	.	.	.	.	.	.	.	.	.	.	.	.	.	.	102.727	snp	FAO=38	FDP=114	FR=.	FRO=76	FSAF=32	FSAR=6	FSRF=57	FSRR=19	FWDB=0.00634974	FXX=0.0086949	LEN=1	MLLD=318.323	OALT=G	OID=.	OMAPALT=G	OPOS=78301058
chr5	78532650	78532650	G	A	0.333333	5	15	3	exonic	JMY	.	synonymous SNV	JMY:NM_152405:exon1:c.G177A:p.R59R	.	.	.	.	.	.	.	.	.	.	.	.	.	.	.	.	.	.	16.3595	snp	FAO=4	FDP=14	FR=.	FRO=10	FSAF=1	FSAR=3	FSRF=10	FSRR=0	FWDB=-0.00260013	FXX=0.0666222	LEN=1	MLLD=400.882	OALT=A	OID=.	OMAPALT=A	OPOS=78532650
chr5	78938702	78938702	C	G	0.375	18	48	2	exonic	PAPD4	.	synonymous SNV	PAPD4:NM_001114394:exon7:c.C720G:p.T240T,PAPD4:NM_001297745:exon7:c.C720G:p.T240T,PAPD4:NM_001114393:exon8:c.C720G:p.T240T,PAPD4:NM_001297744:exon8:c.C708G:p.T236T,PAPD4:NM_173797:exon8:c.C720G:p.T240T	.	.	.	.	.	.	.	.	.	.	.	.	.	.	.	.	.	.	62.2453	snp	FAO=18	FDP=48	FR=.	FRO=30	FSAF=7	FSAR=11	FSRF=12	FSRR=18	FWDB=0.00280705	FXX=0	LEN=1	MLLD=72.312	OALT=G	OID=.	OMAPALT=G	OPOS=78938702
chr5	79366234	79366234	G	T	0.3125	15	48	2	splicing	THBS4	NM_003248:exon11:c.1452+1G>T	.	.	.	.	.	.	.	.	.	.	.	.	.	.	.	.	1	D	.	.	42.9499	snp	FAO=15	FDP=48	FR=.	FRO=33	FSAF=3	FSAR=12	FSRF=20	FSRR=13	FWDB=-0.00889076	FXX=0	LEN=1	MLLD=55.4101	OALT=T	OID=.	OMAPALT=T	OPOS=79366234
chr5	79498748	79498748	C	A	0.317073	26	82	1	exonic	SERINC5	.	nonsynonymous SNV	SERINC5:NM_001174071:exon2:c.G152T:p.C51F,SERINC5:NM_001174072:exon2:c.G152T:p.C51F,SERINC5:NM_178276:exon2:c.G152T:p.C51F	.	.	.	.	.	.	.	.	0.27	T	0.979	D	0	D	0.999	D	2.55	T	69.1926	snp	FAO=26	FDP=82	FR=.	FRO=56	FSAF=13	FSAR=13	FSRF=37	FSRR=19	FWDB=0.0101219	FXX=0	LEN=1	MLLD=173.85	OALT=A	OID=.	OMAPALT=A	OPOS=79498748
chr5	79855370	79855370	G	T	0.3	21	70	3	exonic	ANKRD34B	.	nonsynonymous SNV	ANKRD34B:NM_001004441:exon5:c.C469A:p.P157T	.	.	.	.	.	.	.	.	0.04	D	0.891	P	0.218	U	1	D	1.92	T	53.5606	snp	FAO=21	FDP=70	FR=.	FRO=49	FSAF=10	FSAR=11	FSRF=19	FSRR=30	FWDB=0.00859353	FXX=0	LEN=1	MLLD=64.9263	OALT=T	OID=.	OMAPALT=T	OPOS=79855370
chr5	80497107	80497107	C	A	0.167742	26	155	3	intronic	RASGRF2	.	.	.	.	.	.	.	.	.	.	.	.	.	.	.	.	.	.	.	.	.	20.0782	snp	FAO=26	FDP=155	FR=.	FRO=129	FSAF=11	FSAR=15	FSRF=61	FSRR=68	FWDB=-0.0743144	FXX=0	LEN=1	MLLD=46.8517	OALT=A	OID=.	OMAPALT=A	OPOS=80497107
chr5	80638574	80638574	C	T	0.268293	11	41	2	exonic	ACOT12	.	nonsynonymous SNV	ACOT12:NM_130767:exon11:c.G1045A:p.A349T	.	.	.	.	.	.	.	.	0.11	T	0.142	B	0.034	N	1	D	2.52	T	28.1771	snp	FAO=11	FDP=41	FR=.	FRO=30	FSAF=6	FSAR=5	FSRF=11	FSRR=19	FWDB=0.00298512	FXX=0	LEN=1	MLLD=196.21	OALT=T	OID=.	OMAPALT=T	OPOS=80638574
chr5	82948495	82948495	C	G	0.194245	27	139	1	exonic	HAPLN1	.	nonsynonymous SNV	HAPLN1:NM_001884:exon3:c.G249C:p.K83N	.	.	.	.	.	.	.	.	0.01	D	1	D	0	D	1	D	-0.59	T	29.845	snp	FAO=27	FDP=139	FR=.	FRO=112	FSAF=16	FSAR=11	FSRF=48	FSRR=64	FWDB=0.0173482	FXX=0	LEN=1	MLLD=187.969	OALT=G	OID=.	OMAPALT=G	OPOS=82948495
chr5	86564714	86564714	G	T	0.466667	49	105	3	exonic	RASA1	.	nonsynonymous SNV	RASA1:NM_002890:exon1:c.G446T:p.G149V	.	.	.	.	.	.	.	.	0.21	T	0.535	P	0.74	N	1	D	-0.76	T	206.527	snp	FAO=49	FDP=101	FR=.	FRO=52	FSAF=18	FSAR=31	FSRF=19	FSRR=33	FWDB=-0.116598	FXX=0.0471654	LEN=1	MLLD=57.4781	OALT=T	OID=.	OMAPALT=T	OPOS=86564714
chr5	88027643	88027643	G	T	0.173077	36	208	1	exonic	MEF2C	.	nonsynonymous SNV	MEF2C:NM_001193348:exon5:c.C569A:p.A190E,MEF2C:NM_001193349:exon5:c.C569A:p.A190E,MEF2C:NM_001193350:exon7:c.C713A:p.A238E,MEF2C:NM_002397:exon7:c.C713A:p.A238E,MEF2C:NM_001131005:exon8:c.C707A:p.A236E,MEF2C:NM_001193347:exon9:c.C767A:p.A256E	.	.	.	.	.	.	.	.	0.09	T	0.968	D	0	D	1	D	0.58	T	27.2399	snp	FAO=36	FDP=208	FR=.	FRO=172	FSAF=18	FSAR=18	FSRF=80	FSRR=92	FWDB=-0.013116	FXX=0	LEN=1	MLLD=150.564	OALT=T	OID=.	OMAPALT=T	OPOS=88027643
chr5	89925262	89925262	A	T	0.304348	49	161	1	exonic	ADGRV1	.	nonsynonymous SNV	ADGRV1:NM_032119:exon9:c.A1745T:p.D582V	.	.	.	.	.	0.0001	.	.	0.14	T	0.062	B	0.091	N	1	N	1.3	T	113.407	snp	FAO=49	FDP=161	FR=.	FRO=112	FSAF=22	FSAR=27	FSRF=42	FSRR=70	FWDB=-0.00099778	FXX=0	LEN=1	MLLD=196.832	OALT=T	OID=.	OMAPALT=T	OPOS=89925262
chr5	90101226	90101226	G	T	0.167421	37	221	3	exonic	ADGRV1	.	synonymous SNV	ADGRV1:NM_032119:exon72:c.G14787T:p.G4929G	.	.	.	.	.	.	.	.	.	.	.	.	.	.	.	.	.	.	25.0994	snp	FAO=37	FDP=221	FR=.	FRO=184	FSAF=22	FSAR=15	FSRF=90	FSRR=94	FWDB=-0.0237089	FXX=0	LEN=1	MLLD=42.5476	OALT=T	OID=.	OMAPALT=T	OPOS=90101226
chr5	90136507	90136508	CT	AA	0.367347	54	147	1	exonic	ADGRV1	.	nonframeshift substitution	ADGRV1:NM_032119:exon78:c.16724_16725AA	.	.	.	.	.	.	.	.	.	.	.	.	.	.	.	.	.	.	161.828	mnp	FAO=54	FDP=147	FR=.	FRO=93	FSAF=27	FSAR=27	FSRF=60	FSRR=33	FWDB=0.00707964	FXX=0	LEN=2	MLLD=273.582	OALT=AA	OID=.	OMAPALT=AA	OPOS=90136507
chr5	92956623	92956623	-	CGA	0.55102	27	49	1	ncRNA_intronic	MIR548AO	.	.	.	rs113720721	.	.	.	.	0.45	.	.	.	.	.	.	.	.	.	.	.	.	52.777	ins	FAO=27	FDP=49	FR=.	FRO=22	FSAF=21	FSAR=6	FSRF=10	FSRR=12	FWDB=-0.0112909	FXX=0	LEN=3	MLLD=285.189	OALT=CGA	OID=.	OMAPALT=TCGA	OPOS=92956624
chr5	93217366	93217366	G	A	0.285714	28	98	3	exonic	FAM172A	.	nonsynonymous SNV	FAM172A:NM_001163418:exon5:c.C266T:p.P89L,FAM172A:NM_001163417:exon6:c.C458T:p.P153L,FAM172A:NM_032042:exon7:c.C596T:p.P199L	.	.	.	.	.	.	.	.	0	D	1	D	0	D	1	D	2.3	T	62.9483	snp	FAO=28	FDP=98	FR=.	FRO=70	FSAF=18	FSAR=10	FSRF=48	FSRR=22	FWDB=0.00677337	FXX=0	LEN=1	MLLD=290.094	OALT=A	OID=.	OMAPALT=A	OPOS=93217366
chr5	93731992	93731992	C	G	0.267606	19	71	2	exonic	KIAA0825	.	nonsynonymous SNV	KIAA0825:NM_001145678:exon17:c.G3110C:p.G1037A	.	.	.	.	.	.	.	.	0.05	D	1	D	.	.	1	D	-0.04	T	41.8641	snp	FAO=19	FDP=71	FR=.	FRO=52	FSAF=7	FSAR=12	FSRF=22	FSRR=30	FWDB=-0.038835	FXX=0	LEN=1	MLLD=124.04	OALT=G	OID=.	OMAPALT=G	OPOS=93731992
chr5	96129794	96129794	T	C	0.201357	89	442	3	intronic	ERAP1	.	.	.	.	.	.	.	.	.	.	.	.	.	.	.	.	.	.	.	.	.	85.7329	snp	FAO=83	FDP=400	FR=.	FRO=317	FSAF=37	FSAR=46	FSRF=160	FSRR=157	FWDB=-0.0823333	FXX=0	LEN=1	MLLD=209.793	OALT=C	OID=.	OMAPALT=C	OPOS=96129794
chr5	102338761	102338761	C	A	0.190594	77	404	2	exonic	PAM	.	stopgain	PAM:NM_138821:exon15:c.C1317A:p.Y439X,PAM:NM_000919:exon16:c.C1638A:p.Y546X,PAM:NM_001177306:exon16:c.C1638A:p.Y546X,PAM:NM_138766:exon16:c.C1638A:p.Y546X,PAM:NM_138822:exon16:c.C1638A:p.Y546X	.	.	.	.	.	.	.	.	1	T	.	.	0	D	1	D	.	.	69.6177	snp	FAO=78	FDP=400	FR=.	FRO=322	FSAF=32	FSAR=46	FSRF=151	FSRR=171	FWDB=0.00931321	FXX=0	LEN=1	MLLD=57.1461	OALT=A	OID=.	OMAPALT=A	OPOS=102338761
chr5	102338763	102338763	A	C	0.190594	77	404	1	exonic	PAM	.	nonsynonymous SNV	PAM:NM_138821:exon15:c.A1319C:p.Q440P,PAM:NM_000919:exon16:c.A1640C:p.Q547P,PAM:NM_001177306:exon16:c.A1640C:p.Q547P,PAM:NM_138766:exon16:c.A1640C:p.Q547P,PAM:NM_138822:exon16:c.A1640C:p.Q547P	.	.	.	.	.	.	.	.	0.01	D	0.999	D	0	D	1	D	0.93	T	63.0983	snp	FAO=76	FDP=400	FR=.	FRO=324	FSAF=32	FSAR=44	FSRF=150	FSRR=174	FWDB=-0.0068031	FXX=0	LEN=1	MLLD=236.031	OALT=C	OID=.	OMAPALT=C	OPOS=102338763
chr5	108704299	108704300	GG	TA	0.308333	37	120	3	exonic	PJA2	.	nonframeshift substitution	PJA2:NM_014819:exon5:c.1431_1432TA	.	.	.	.	.	.	.	.	.	.	.	.	.	.	.	.	.	.	90.0885	mnp	FAO=37	FDP=120	FR=.	FRO=83	FSAF=2	FSAR=35	FSRF=2	FSRR=81	FWDB=-0.0300109	FXX=0	LEN=2	MLLD=166.607	OALT=TA	OID=.	OMAPALT=TA	OPOS=108704299
chr5	109904045	109904045	T	G	0.255208	49	192	2	intronic	TMEM232	.	.	.	.	.	.	.	.	.	.	.	.	.	.	.	.	.	.	.	.	.	84.209	snp	FAO=49	FDP=192	FR=.	FRO=143	FSAF=25	FSAR=24	FSRF=91	FSRR=52	FWDB=0.0229869	FXX=0	LEN=1	MLLD=76.4051	OALT=G	OID=.	OMAPALT=G	OPOS=109904045
chr5	118323989	118323989	C	T	0.277778	5	18	2	exonic	DTWD2	.	nonsynonymous SNV	DTWD2:NM_173666:exon1:c.G218A:p.S73N	.	.	.	.	.	.	.	.	.	.	0.001	B	0	D	1	N	.	.	17.6917	snp	FAO=5	FDP=18	FR=.	FRO=13	FSAF=5	FSAR=0	FSRF=7	FSRR=6	FWDB=0.0505734	FXX=0	LEN=1	MLLD=54.1644	OALT=T	OID=.	OMAPALT=T	OPOS=118323989
chr5	118456857	118456857	A	T	0.2	54	270	1	intronic	DMXL1	.	.	.	.	.	.	.	.	.	.	.	.	.	.	.	.	.	.	.	.	.	54.4337	snp	FAO=54	FDP=270	FR=.	FRO=216	FSAF=30	FSAR=24	FSRF=85	FSRR=131	FWDB=-0.0172093	FXX=0.00735267	LEN=1	MLLD=248.867	OALT=T	OID=.	OMAPALT=T	OPOS=118456857
chr5	118556257	118556257	G	T	0.301775	51	169	3	exonic	DMXL1	.	nonsynonymous SNV	DMXL1:NM_001290322:exon35:c.G7522T:p.V2508L,DMXL1:NM_005509:exon35:c.G8041T:p.V2681L,DMXL1:NM_001290321:exon36:c.G8104T:p.V2702L	.	.	.	.	.	0.0001	.	.	0.73	T	0.048	B	0	D	0.999	D	3.08	T	115.661	snp	FAO=51	FDP=169	FR=.	FRO=118	FSAF=23	FSAR=28	FSRF=63	FSRR=55	FWDB=0.011913	FXX=0	LEN=1	MLLD=53.5365	OALT=T	OID=.	OMAPALT=T	OPOS=118556257
chr5	118970009	118970009	G	A	0.195652	18	92	4	exonic	FAM170A	.	nonsynonymous SNV	FAM170A:NM_001163991:exon2:c.G425A:p.G142E,FAM170A:NM_182761:exon3:c.G566A:p.G189E	.	.	.	.	.	.	.	.	.	.	0.998	D	0.016	N	0.748	N	1.54	T	23.0748	snp	FAO=18	FDP=92	FR=.	FRO=74	FSAF=11	FSAR=7	FSRF=39	FSRR=35	FWDB=0.0130296	FXX=0	LEN=1	MLLD=282.924	OALT=A	OID=.	OMAPALT=A	OPOS=118970009
chr5	121187729	121187729	G	A	0.3	9	30	1	exonic	FTMT	.	nonsynonymous SNV	FTMT:NM_177478:exon1:c.G71A:p.C24Y	.	.	.	.	.	.	.	.	1	T	0.005	B	.	.	1	N	-0.03	T	28.1609	snp	FAO=9	FDP=30	FR=.	FRO=21	FSAF=5	FSAR=4	FSRF=15	FSRR=6	FWDB=-0.00862261	FXX=0	LEN=1	MLLD=220.95	OALT=A	OID=.	OMAPALT=A	OPOS=121187729
chr5	125822532	125822532	C	A	0.312977	41	131	2	intronic	GRAMD3	.	.	.	.	.	.	.	.	.	.	.	.	.	.	.	.	.	.	.	.	.	100.789	snp	FAO=41	FDP=131	FR=.	FRO=90	FSAF=20	FSAR=21	FSRF=49	FSRR=41	FWDB=-0.00483808	FXX=0	LEN=1	MLLD=58.996	OALT=A	OID=.	OMAPALT=A	OPOS=125822532
chr5	126171818	126171818	T	G	0.148936	35	235	1	intronic	LMNB1	.	.	.	.	.	.	.	.	.	.	.	.	.	.	.	.	.	.	.	.	.	16.6169	snp	FAO=35	FDP=235	FR=.	FRO=200	FSAF=22	FSAR=13	FSRF=112	FSRR=88	FWDB=0.00990698	FXX=0	LEN=1	MLLD=254.104	OALT=G	OID=.	OMAPALT=G	OPOS=126171818
chr5	127625569	127625569	C	T	0.333333	4	12	1	intronic	FBN2	.	.	.	rs200608284	CLINSIG=non-pathogenic;CLNDBN=not_provided;CLNREVSTAT=criteria_provided\x2c_single_submitter;CLNACC=RCV000125067.1;CLNDSDB=MedGen;CLNDSDBID=CN221809	.	0.0056	.	0.0084	.	.	.	.	.	.	.	.	.	.	.	.	18.6233	snp	FAO=4	FDP=12	FR=.	FRO=8	FSAF=0	FSAR=4	FSRF=2	FSRR=6	FWDB=0.00237276	FXX=0	LEN=1	MLLD=93.712	OALT=T	OID=.	OMAPALT=T	OPOS=127625569
chr5	127671340	127671340	G	C	0.212121	14	66	1	intronic	FBN2	.	.	.	.	.	.	.	.	.	.	.	.	.	.	.	.	.	.	.	.	.	22.8858	snp	FAO=14	FDP=66	FR=.	FRO=52	FSAF=3	FSAR=11	FSRF=26	FSRR=26	FWDB=-0.0280649	FXX=0	LEN=1	MLLD=76.1706	OALT=C	OID=.	OMAPALT=C	OPOS=127671340
chr5	128983462	128983462	G	T	0.18	27	150	1	exonic	ADAMTS19	.	nonsynonymous SNV	ADAMTS19:NM_133638:exon12:c.G1859T:p.C620F	.	.	.	.	.	.	.	.	.	.	0.998	D	0	D	1	D	-0.04	T	24.876	snp	FAO=27	FDP=150	FR=.	FRO=123	FSAF=16	FSAR=11	FSRF=69	FSRR=54	FWDB=0.00112589	FXX=0	LEN=1	MLLD=341.412	OALT=T	OID=.	OMAPALT=T	OPOS=128983462
chr5	129015600	129015600	C	A	0.304348	42	138	2	exonic	ADAMTS19	.	nonsynonymous SNV	ADAMTS19:NM_133638:exon17:c.C2632A:p.P878T	.	.	.	.	.	.	.	.	.	.	0.998	D	0	D	1	D	0.71	T	103.042	snp	FAO=43	FDP=139	FR=.	FRO=96	FSAF=19	FSAR=24	FSRF=35	FSRR=61	FWDB=-0.0263281	FXX=0	LEN=1	MLLD=63.1619	OALT=A	OID=.	OMAPALT=A	OPOS=129015600
chr5	129240754	129240754	C	T	0.252874	22	87	6	exonic	CHSY3	.	nonsynonymous SNV	CHSY3:NM_175856:exon1:c.C232T:p.P78S	.	.	.	.	.	.	.	.	.	.	0.759	P	0.007	U	0.813	N	1.33	T	42.6361	snp	FAO=22	FDP=87	FR=.	FRO=65	FSAF=10	FSAR=12	FSRF=18	FSRR=47	FWDB=0.0281527	FXX=0	LEN=1	MLLD=283.124	OALT=T	OID=.	OMAPALT=T	OPOS=129240754
chr5	130808442	130808442	A	C	0.228188	34	149	4	intronic	RAPGEF6	.	.	.	.	.	.	.	.	.	.	.	.	.	.	.	.	.	.	.	.	.	48.7837	snp	FAO=34	FDP=151	FR=.	FRO=117	FSAF=22	FSAR=12	FSRF=51	FSRR=66	FWDB=-0.000818574	FXX=0	LEN=1	MLLD=51.7835	OALT=C	OID=.	OMAPALT=C	OPOS=130808442
chr5	131722732	131722732	C	T	0.179775	48	267	6	exonic	SLC22A5	.	synonymous SNV	SLC22A5:NM_003060:exon5:c.C840T:p.S280S	.	.	.	.	.	.	.	.	.	.	.	.	.	.	.	.	.	.	37.389	snp	FAO=48	FDP=267	FR=.	FRO=219	FSAF=24	FSAR=24	FSRF=95	FSRR=124	FWDB=-0.0026695	FXX=0	LEN=1	MLLD=281.579	OALT=T	OID=.	OMAPALT=T	OPOS=131722732
chr5	131820063	131820063	T	A	0.283613	135	476	1	exonic	IRF1	.	nonsynonymous SNV	IRF1:NM_002198:exon9:c.A844T:p.S282C	.	.	.	.	.	.	.	.	0.18	T	0.985	D	0.033	N	0.967	N	-5.34	D	248.03	snp	FAO=119	FDP=400	FR=.	FRO=281	FSAF=73	FSAR=46	FSRF=182	FSRR=99	FWDB=-0.0195196	FXX=0	LEN=1	MLLD=88.9926	OALT=A	OID=.	OMAPALT=A	OPOS=131820063
chr5	132087628	132087628	T	G	0.226519	41	181	1	exonic	CCNI2	.	nonsynonymous SNV	CCNI2:NM_001287252:exon5:c.T793G:p.C265G	.	.	.	.	.	.	.	.	.	.	.	.	.	.	.	.	.	.	57.4833	snp	FAO=41	FDP=181	FR=.	FRO=140	FSAF=13	FSAR=28	FSRF=69	FSRR=71	FWDB=-0.0206507	FXX=0	LEN=1	MLLD=189.868	OALT=G	OID=.	OMAPALT=G	OPOS=132087628
chr5	134223499	134223499	G	A	0.313208	83	265	3	exonic	TXNDC15	.	nonsynonymous SNV	TXNDC15:NM_024715:exon2:c.G218A:p.R73K	.	.	.	.	.	.	.	.	0.89	T	0	B	0.807	N	1	N	0.99	T	191.759	snp	FAO=83	FDP=265	FR=.	FRO=182	FSAF=44	FSAR=39	FSRF=112	FSRR=70	FWDB=0.0240667	FXX=0	LEN=1	MLLD=68.7551	OALT=A	OID=.	OMAPALT=A	OPOS=134223499
chr5	134785066	134785066	C	A	0.322368	49	152	2	UTR3	TIFAB	NM_001099221:c.*78G>T	.	.	.	.	.	.	.	.	.	.	.	.	.	.	.	.	.	.	.	.	124.879	snp	FAO=49	FDP=151	FR=.	FRO=102	FSAF=22	FSAR=27	FSRF=52	FSRR=50	FWDB=-0.0123061	FXX=0.00657851	LEN=1	MLLD=348.545	OALT=A	OID=.	OMAPALT=A	OPOS=134785066
chr5	134910339	134910339	C	T	0.328125	21	64	2	exonic	CXCL14	.	synonymous SNV	CXCL14:NM_004887:exon3:c.G243A:p.Q81Q	.	.	.	.	.	.	.	.	.	.	.	.	.	.	.	.	.	.	60.226	snp	FAO=21	FDP=64	FR=.	FRO=43	FSAF=8	FSAR=13	FSRF=20	FSRR=23	FWDB=0.0152575	FXX=0	LEN=1	MLLD=74.5773	OALT=T	OID=.	OMAPALT=T	OPOS=134910339
chr5	137501572	137501572	C	A	0.262963	71	270	2	exonic	BRD8	.	nonsynonymous SNV	BRD8:NM_001300962:exon10:c.G1100T:p.G367V,BRD8:NM_001164326:exon11:c.G1232T:p.G411V,BRD8:NM_001300961:exon11:c.G1175T:p.G392V,BRD8:NM_139199:exon11:c.G1223T:p.G408V,BRD8:NM_001300966:exon12:c.G905T:p.G302V,BRD8:NM_006696:exon12:c.G1442T:p.G481V	.	.	.	.	.	.	.	.	0.03	D	1	D	0	D	1	D	1.18	T	123.591	snp	FAO=71	FDP=270	FR=.	FRO=199	FSAF=43	FSAR=28	FSRF=102	FSRR=97	FWDB=-0.112822	FXX=0	LEN=1	MLLD=70.9452	OALT=A	OID=.	OMAPALT=A	OPOS=137501572
chr5	137506373	137506373	C	T	0.281046	43	153	3	intronic	BRD8	.	.	.	.	.	.	.	.	.	.	.	.	.	.	.	.	.	.	.	.	.	88.7836	snp	FAO=43	FDP=153	FR=.	FRO=110	FSAF=24	FSAR=19	FSRF=55	FSRR=55	FWDB=-0.0378285	FXX=0	LEN=1	MLLD=191.419	OALT=T	OID=.	OMAPALT=T	OPOS=137506373
chr5	137754572	137754572	A	T	0.186916	20	107	2	intronic	KDM3B	.	.	.	.	.	.	.	.	.	.	.	.	.	.	.	.	.	.	.	.	.	22.3416	snp	FAO=20	FDP=107	FR=.	FRO=87	FSAF=5	FSAR=15	FSRF=41	FSRR=46	FWDB=0.0030555	FXX=0	LEN=1	MLLD=192.209	OALT=T	OID=.	OMAPALT=T	OPOS=137754572
chr5	137781057	137781057	G	A	0.244382	87	356	2	exonic	REEP2	.	synonymous SNV	REEP2:NM_001271803:exon6:c.G558A:p.E186E,REEP2:NM_016606:exon6:c.G552A:p.E184E	.	.	.	.	.	.	.	.	.	.	.	.	.	.	.	.	.	.	130.944	snp	FAO=89	FDP=359	FR=.	FRO=270	FSAF=61	FSAR=28	FSRF=170	FSRR=100	FWDB=-0.0186071	FXX=0	LEN=1	MLLD=55.0282	OALT=A	OID=.	OMAPALT=A	OPOS=137781057
chr5	138764372	138764372	C	A	0.330986	47	142	2	exonic	DNAJC18	.	nonsynonymous SNV	DNAJC18:NM_152686:exon3:c.G228T:p.R76S	.	.	.	.	.	0.0001	.	.	0.1	T	0.9	P	0	D	1	D	0.34	T	131.317	snp	FAO=48	FDP=141	FR=.	FRO=93	FSAF=18	FSAR=30	FSRF=50	FSRR=43	FWDB=-0.0989798	FXX=0.00704176	LEN=1	MLLD=218.857	OALT=A	OID=.	OMAPALT=A	OPOS=138764372
chr5	138842177	138842177	G	T	0.165375	64	387	1	intronic	ECSCR	.	.	.	.	.	.	.	.	.	.	.	.	.	.	.	.	.	.	.	.	.	35.8993	snp	FAO=64	FDP=387	FR=.	FRO=323	FSAF=46	FSAR=18	FSRF=172	FSRR=151	FWDB=0.0237783	FXX=0	LEN=1	MLLD=232.316	OALT=T	OID=.	OMAPALT=T	OPOS=138842177
chr5	139216452	139216452	C	G	0.354839	11	31	1	exonic	PSD2	.	nonsynonymous SNV	PSD2:NM_032289:exon10:c.C1460G:p.T487R	.	.	.	.	.	.	.	.	0.37	T	0.029	B	0.001	D	0.789	D	2.72	T	39.7505	snp	FAO=11	FDP=31	FR=.	FRO=20	FSAF=2	FSAR=9	FSRF=11	FSRR=9	FWDB=-0.0567185	FXX=0	LEN=1	MLLD=75.4225	OALT=G	OID=.	OMAPALT=G	OPOS=139216452
chr5	140182186	140182186	C	A	0.377143	66	175	3	exonic	PCDHA3	.	nonsynonymous SNV	PCDHA3:NM_018906:exon1:c.C1404A:p.N468K,PCDHA3:NM_031497:exon1:c.C1404A:p.N468K	.	.	.	.	.	.	.	.	0.02	D	1	D	0	U	1	D	0.78	T	199.371	snp	FAO=66	FDP=177	FR=.	FRO=111	FSAF=32	FSAR=34	FSRF=55	FSRR=56	FWDB=-0.0078483	FXX=0	LEN=1	MLLD=53.4312	OALT=A	OID=.	OMAPALT=A	OPOS=140182186
chr5	140222499	140222499	G	A	0.9375	15	16	1	exonic	PCDHA8	.	synonymous SNV	PCDHA8:NM_018911:exon1:c.G1593A:p.L531L,PCDHA8:NM_031856:exon1:c.G1593A:p.L531L	.	.	.	.	.	0.0001	.	.	.	.	.	.	.	.	.	.	.	.	138.862	snp	FAO=15	FDP=15	FR=.	FRO=0	FSAF=15	FSAR=0	FSRF=0	FSRR=0	FWDB=0.056256	FXX=0.062461	LEN=1	MLLD=73.6298	OALT=A	OID=.	OMAPALT=A	OPOS=140222499
chr5	140256198	140256198	G	A	0.291667	7	24	1	exonic	PCDHA12	.	nonsynonymous SNV	PCDHA12:NM_018903:exon1:c.G1141A:p.A381T,PCDHA12:NM_031864:exon1:c.G1141A:p.A381T	.	.	.	.	.	.	.	.	0.48	T	0.064	B	.	.	1	N	4.61	T	23.0187	snp	FAO=7	FDP=24	FR=.	FRO=17	FSAF=3	FSAR=4	FSRF=11	FSRR=6	FWDB=0.0225904	FXX=0	LEN=1	MLLD=143.929	OALT=A	OID=.	OMAPALT=A	OPOS=140256198
chr5	140515664	140515664	C	A	0.342466	25	73	1	exonic	PCDHB5	.	nonsynonymous SNV	PCDHB5:NM_015669:exon1:c.C648A:p.D216E	.	.	.	.	.	.	.	.	0	D	1	D	.	.	0.826	N	-0.29	T	74.0111	snp	FAO=25	FDP=73	FR=.	FRO=48	FSAF=8	FSAR=17	FSRF=18	FSRR=30	FWDB=-0.000717706	FXX=0	LEN=1	MLLD=169.148	OALT=A	OID=.	OMAPALT=A	OPOS=140515664
chr5	140530812	140530812	T	A	0.333333	44	132	1	exonic	PCDHB6	.	nonsynonymous SNV	PCDHB6:NM_018939:exon1:c.T974A:p.L325Q,PCDHB6:NM_001303145:exon2:c.T566A:p.L189Q	.	.	.	.	.	.	.	.	0	D	1	D	.	.	0.994	D	4.64	T	117.771	snp	FAO=44	FDP=132	FR=.	FRO=88	FSAF=25	FSAR=19	FSRF=50	FSRR=38	FWDB=0.0263703	FXX=0	LEN=1	MLLD=153.982	OALT=A	OID=.	OMAPALT=A	OPOS=140530812
chr5	140532096	140532096	T	A	0.352679	79	224	1	exonic	PCDHB6	.	nonsynonymous SNV	PCDHB6:NM_018939:exon1:c.T2258A:p.L753Q,PCDHB6:NM_001303145:exon2:c.T1850A:p.L617Q	.	.	.	.	.	.	.	.	0	D	0.996	D	.	.	0.989	N	2.41	T	218.622	snp	FAO=79	FDP=224	FR=.	FRO=145	FSAF=25	FSAR=54	FSRF=46	FSRR=99	FWDB=0.0338161	FXX=0	LEN=1	MLLD=238.232	OALT=A	OID=.	OMAPALT=A	OPOS=140532096
chr5	140560066	140560066	G	T	0.351351	65	185	2	UTR3	PCDHB8	NM_019120:c.*45G>T	.	.	.	.	.	.	.	.	.	.	.	.	.	.	.	.	.	.	.	.	180.919	snp	FAO=65	FDP=185	FR=.	FRO=120	FSAF=30	FSAR=35	FSRF=63	FSRR=57	FWDB=0.00539743	FXX=0	LEN=1	MLLD=344.739	OALT=T	OID=.	OMAPALT=T	OPOS=140560066
chr5	140567136	140567136	G	-	0.357143	45	126	3	exonic	PCDHB9	.	unknown	UNKNOWN	.	.	.	.	.	.	.	.	.	.	.	.	.	.	.	.	.	.	22.3844	del	FAO=44	FDP=124	FR=.	FRO=80	FSAF=32	FSAR=12	FSRF=56	FSRR=24	FWDB=0.0138611	FXX=0.0158718	LEN=1	MLLD=25.1049	OALT=-	OID=.	OMAPALT=C	OPOS=140567136
chr5	140574170	140574175	AGGCCG	-	0.335196	60	179	0	exonic	PCDHB10	.	nonframeshift deletion	PCDHB10:NM_018930:exon1:c.2045_2050del:p.682_684del	rs140613424	.	ID=COSM1486391;OCCURENCE=2(breast)	0.2027	.	0.24	.	.	.	.	.	.	.	.	.	.	.	.	50	del	.	.	FR=.	.	.	.	.	.	.	.	LEN=6	.	OALT=-	OID=.	OMAPALT=C	OPOS=140574170
chr5	140595974	140595974	G	A	0.44	11	25	3	exonic	PCDHB13	.	nonsynonymous SNV	PCDHB13:NM_018933:exon1:c.G2279A:p.G760E	.	.	.	.	.	.	.	.	0.4	T	0.156	B	.	.	1	N	0.84	T	48.2424	snp	FAO=11	FDP=25	FR=.	FRO=14	FSAF=5	FSAR=6	FSRF=5	FSRR=9	FWDB=0.00345349	FXX=0	LEN=1	MLLD=268.461	OALT=A	OID=.	OMAPALT=A	OPOS=140595974
chr5	140729910	140729910	C	A	0.1875	12	64	3	exonic	PCDHGB1	.	nonsynonymous SNV	PCDHGB1:NM_018922:exon1:c.C83A:p.S28Y,PCDHGB1:NM_032095:exon1:c.C83A:p.S28Y	.	.	.	.	.	.	.	.	0.5	T	0.991	D	.	.	0.889	N	0.64	T	16.5683	snp	FAO=12	FDP=64	FR=.	FRO=52	FSAF=6	FSAR=6	FSRF=22	FSRR=30	FWDB=-0.0471811	FXX=0	LEN=1	MLLD=225.075	OALT=A	OID=.	OMAPALT=A	OPOS=140729910
chr5	140730494	140730494	A	C	0.27551	54	196	1	exonic	PCDHGB1	.	nonsynonymous SNV	PCDHGB1:NM_018922:exon1:c.A667C:p.T223P,PCDHGB1:NM_032095:exon1:c.A667C:p.T223P	.	.	.	.	.	.	.	.	0.01	D	0.979	D	.	.	1	N	4.65	T	114.094	snp	FAO=57	FDP=199	FR=.	FRO=142	FSAF=32	FSAR=25	FSRF=60	FSRR=82	FWDB=0.00526051	FXX=0	LEN=1	MLLD=311.806	OALT=C	OID=.	OMAPALT=C	OPOS=140730494
chr5	140735646	140735646	G	T	0.302703	56	185	1	exonic	PCDHGA4	.	nonsynonymous SNV	PCDHGA4:NM_018917:exon1:c.G972T:p.Q324H,PCDHGA4:NM_032053:exon1:c.G972T:p.Q324H	.	.	.	.	.	.	.	.	.	.	.	.	.	.	.	.	.	.	126.362	snp	FAO=56	FDP=185	FR=.	FRO=129	FSAF=31	FSAR=25	FSRF=73	FSRR=56	FWDB=-0.00612065	FXX=0.00537606	LEN=1	MLLD=173.809	OALT=T	OID=.	OMAPALT=T	OPOS=140735646
chr5	140745544	140745544	C	A	0.162791	28	172	2	exonic	PCDHGA5	.	nonsynonymous SNV	PCDHGA5:NM_018918:exon1:c.C1647A:p.S549R,PCDHGA5:NM_032054:exon1:c.C1647A:p.S549R	.	.	.	.	.	.	.	.	0.49	T	0.005	B	.	.	1	N	0.74	T	19.7293	snp	FAO=28	FDP=171	FR=.	FRO=143	FSAF=7	FSAR=21	FSRF=66	FSRR=77	FWDB=0.014581	FXX=0.00581362	LEN=1	MLLD=208.328	OALT=A	OID=.	OMAPALT=A	OPOS=140745544
chr5	140764800	140764800	G	T	0.357724	44	123	1	exonic	PCDHGA7	.	nonsynonymous SNV	PCDHGA7:NM_018920:exon1:c.G2334T:p.M778I,PCDHGA7:NM_032087:exon1:c.G2334T:p.M778I	.	.	.	.	.	.	.	.	0.08	T	0.073	B	.	.	1	N	0.88	T	129.587	snp	FAO=44	FDP=123	FR=.	FRO=79	FSAF=18	FSAR=26	FSRF=37	FSRR=42	FWDB=-0.0218101	FXX=0	LEN=1	MLLD=306.195	OALT=T	OID=.	OMAPALT=T	OPOS=140764800
chr5	140768726	140768726	G	T	0.513158	39	76	4	exonic	PCDHGB4	.	synonymous SNV	PCDHGB4:NM_003736:exon1:c.G1275T:p.R425R,PCDHGB4:NM_032098:exon1:c.G1275T:p.R425R	.	.	.	.	.	.	.	.	.	.	.	.	.	.	.	.	.	.	177.342	snp	FAO=39	FDP=76	FR=.	FRO=37	FSAF=28	FSAR=11	FSRF=20	FSRR=17	FWDB=0.0236012	FXX=0	LEN=1	MLLD=361.739	OALT=T	OID=.	OMAPALT=T	OPOS=140768726
chr5	141001155	141001155	C	T	0.313333	47	150	1	intronic	HDAC3	.	.	.	.	.	.	.	.	.	.	.	.	.	.	.	.	.	.	.	.	.	128.801	snp	FAO=50	FDP=153	FR=.	FRO=103	FSAF=24	FSAR=26	FSRF=51	FSRR=52	FWDB=-0.00293043	FXX=0	LEN=1	MLLD=360.206	OALT=T	OID=.	OMAPALT=T	OPOS=141001155
chr5	141024038	141024038	G	A	0.284047	73	257	2	intronic	FCHSD1	.	.	.	.	.	.	.	.	.	.	.	.	.	.	.	.	.	.	.	.	.	145.061	snp	FAO=73	FDP=257	FR=.	FRO=184	FSAF=48	FSAR=25	FSRF=105	FSRR=79	FWDB=-0.0329633	FXX=0	LEN=1	MLLD=65.6293	OALT=A	OID=.	OMAPALT=A	OPOS=141024038
chr5	141024572	141024572	-	A	0.271186	32	118	1	intronic	FCHSD1	.	.	.	.	.	.	.	.	.	.	.	.	.	.	.	.	.	.	.	.	.	23.3296	ins	FAO=43	FDP=118	FR=.	FRO=75	FSAF=28	FSAR=15	FSRF=55	FSRR=20	FWDB=0.0504676	FXX=0	LEN=1	MLLD=31.8544	OALT=A	OID=.	OMAPALT=CA	OPOS=141024573
chr5	141324955	141324955	-	CTGCTGCTG	0.377778	17	45	2	exonic	PCDH12	.	nonframeshift insertion	PCDH12:NM_016580:exon4:c.3545_3546insCAGCAGCAG:p.R1182delinsSSSR	rs5871792	.	ID=COSM1063580;OCCURENCE=2(breast),8(large_intestine),1(liver),3(urinary_tract),1(ovary),1(endometrium)	0.1859	.	0.83	.	.	.	.	.	.	.	.	.	.	.	.	61.8183	ins	FAO=19	FDP=27	FR=.	FRO=8	FSAF=10	FSAR=9	FSRF=2	FSRR=6	FWDB=-0.0137061	FXX=0.156201	LEN=9	MLLD=303.946	OALT=CTGCTGCTG	OID=.	OMAPALT=CCTGCTGCTG	OPOS=141324956
chr5	141694677	141694677	G	C	0.459459	17	37	4	exonic	SPRY4	.	nonsynonymous SNV	SPRY4:NM_030964:exon3:c.C66G:p.S22R	.	.	.	.	.	.	.	.	0.09	T	.	.	0.297	U	1	D	-0.07	T	73.5297	snp	FAO=17	FDP=37	FR=.	FRO=20	FSAF=16	FSAR=1	FSRF=20	FSRR=0	FWDB=0.0565005	FXX=0	LEN=1	MLLD=47.603	OALT=C	OID=.	OMAPALT=C	OPOS=141694677
chr5	143853539	143853541	AGC	GCA	0.186813	17	91	9	exonic	KCTD16	.	nonframeshift substitution	KCTD16:NM_020768:exon4:c.1149_1151GCA	.	.	.	.	.	.	.	.	.	.	.	.	.	.	.	.	.	.	96.9066	mnp	FAO=28	FDP=89	FR=.,HEALED	FRO=54	FSAF=1	FSAR=27	FSRF=33	FSRR=21	FWDB=0.199451	FXX=0.0430061	LEN=3	MLLD=54.4648	OALT=GCA	OID=.	OMAPALT=CAAAAAAAAGCA	OPOS=143853539
chr5	145202693	145202693	G	A	0.478261	11	23	4	exonic	PRELID2	.	nonsynonymous SNV	PRELID2:NM_182960:exon2:c.C80T:p.P27L,PRELID2:NM_205846:exon2:c.C80T:p.P27L	.	.	.	.	.	.	.	.	0	D	0.997	D	0	D	1	D	1.07	T	52.6875	snp	FAO=11	FDP=23	FR=.	FRO=12	FSAF=5	FSAR=6	FSRF=1	FSRR=11	FWDB=0.00263031	FXX=0	LEN=1	MLLD=280.855	OALT=A	OID=.	OMAPALT=A	OPOS=145202693
chr5	145719947	145719947	A	C	0.552326	95	172	1	exonic	POU4F3	.	nonsynonymous SNV	POU4F3:NM_002700:exon2:c.A957C:p.R319S	.	.	.	.	.	.	.	.	0	D	1	D	0	D	1	D	-3.91	D	455.427	snp	FAO=95	FDP=172	FR=.	FRO=77	FSAF=54	FSAR=41	FSRF=41	FSRR=36	FWDB=-0.0232824	FXX=0	LEN=1	MLLD=82.4251	OALT=C	OID=.	OMAPALT=C	OPOS=145719947
chr5	145895625	145895625	A	T	0.551724	48	87	3	exonic	GPR151	.	nonsynonymous SNV	GPR151:NM_194251:exon1:c.T52A:p.F18I	.	.	.	.	.	.	.	.	0.39	T	0.049	B	0.741	N	1	N	-0.87	T	234.446	snp	FAO=48	FDP=87	FR=.	FRO=39	FSAF=23	FSAR=25	FSRF=13	FSRR=26	FWDB=-0.0181889	FXX=0	LEN=1	MLLD=301.742	OALT=T	OID=.	OMAPALT=T	OPOS=145895625
chr5	145979905	145979905	G	T	0.463415	38	82	2	exonic	PPP2R2B	.	synonymous SNV	PPP2R2B:NM_181676:exon7:c.C918A:p.T306T,PPP2R2B:NM_001271899:exon8:c.C927A:p.T309T,PPP2R2B:NM_001271948:exon8:c.C876A:p.T292T,PPP2R2B:NM_181674:exon8:c.C1107A:p.T369T,PPP2R2B:NM_181675:exon8:c.C1227A:p.T409T,PPP2R2B:NM_001271900:exon9:c.C1083A:p.T361T,PPP2R2B:NM_181677:exon9:c.C849A:p.T283T,PPP2R2B:NM_181678:exon9:c.C876A:p.T292T	.	.	.	.	.	.	.	.	.	.	.	.	.	.	1	D	.	.	155.815	snp	FAO=38	FDP=82	FR=.	FRO=44	FSAF=20	FSAR=18	FSRF=20	FSRR=24	FWDB=-0.0216623	FXX=0	LEN=1	MLLD=216.377	OALT=T	OID=.	OMAPALT=T	OPOS=145979905
chr5	147486609	147486609	A	T	0.463415	19	41	1	exonic	SPINK5	.	nonsynonymous SNV	SPINK5:NM_001127698:exon17:c.A1489T:p.S497C,SPINK5:NM_001127699:exon17:c.A1489T:p.S497C,SPINK5:NM_006846:exon17:c.A1489T:p.S497C	.	.	.	.	.	.	.	.	0.22	T	1	D	0.001	D	0.979	N	3.08	T	83.6066	snp	FAO=19	FDP=41	FR=.	FRO=22	FSAF=9	FSAR=10	FSRF=12	FSRR=10	FWDB=-0.0187988	FXX=0	LEN=1	MLLD=237.921	OALT=T	OID=.	OMAPALT=T	OPOS=147486609
chr5	149216256	149216256	C	-	#VALUE!	9;12	41	1;1	exonic	PPARGC1B	.	frameshift deletion	PPARGC1B:NM_001172698:exon7:c.2121delC:p.G707fs,PPARGC1B:NM_001172699:exon7:c.2046delC:p.G682fs,PPARGC1B:NM_133263:exon8:c.2238delC:p.G746fs	.	.	.	.	.	.	.	.	.	.	.	.	.	.	.	.	.	.	122.775	del;snp	FAO=22,0	FDP=37	FR=.,.	FRO=15	FSAF=12,0	FSAR=10,0	FSRF=2	FSRR=13	FWDB=-0.0279854,-0.0612642	FXX=0.0975372	LEN=1,1	MLLD=144.341,138.975	OALT=-,G	OID=.,.	OMAPALT=G,GG	OPOS=149216256,149216256
chr5	149221907	149221907	T	A	0.177215	14	79	2	exonic	PPARGC1B	.	nonsynonymous SNV	PPARGC1B:NM_001172698:exon9:c.T2666A:p.I889N,PPARGC1B:NM_001172699:exon9:c.T2591A:p.I864N,PPARGC1B:NM_133263:exon10:c.T2783A:p.I928N	.	.	.	.	.	.	.	.	0	D	1	D	0	D	0.999	D	0.38	T	16.1018	snp	FAO=14	FDP=79	FR=.	FRO=65	FSAF=3	FSAR=11	FSRF=22	FSRR=43	FWDB=0.0531189	FXX=0	LEN=1	MLLD=61.4189	OALT=A	OID=.	OMAPALT=A	OPOS=149221907
chr5	149410349	149410349	G	A	0.240741	13	54	2	exonic	HMGXB3	.	nonsynonymous SNV	HMGXB3:NM_014983:exon10:c.G1780A:p.E594K	.	.	.	.	.	.	.	.	0	D	0.85	P	0.01	N	0.997	D	.	.	26.9218	snp	FAO=13	FDP=54	FR=.	FRO=41	FSAF=7	FSAR=6	FSRF=27	FSRR=14	FWDB=0.0531138	FXX=0	LEN=1	MLLD=65.3811	OALT=A	OID=.	OMAPALT=A	OPOS=149410349
chr5	149449861	149449861	G	A	0.164062	21	128	6	exonic	CSF1R	.	synonymous SNV	CSF1R:NM_001288705:exon8:c.C1203T:p.P401P,CSF1R:NM_005211:exon9:c.C1203T:p.P401P	.	.	.	.	.	0.0001	.	.	.	.	.	.	.	.	.	.	.	.	16.7353	snp	FAO=21	FDP=128	FR=.	FRO=107	FSAF=13	FSAR=8	FSRF=54	FSRR=53	FWDB=0.00655548	FXX=0	LEN=1	MLLD=237.668	OALT=A	OID=.	OMAPALT=A	OPOS=149449861
chr5	149501530	149501530	G	T	0.497041	84	169	3	exonic	PDGFRB	.	nonsynonymous SNV	PDGFRB:NM_002609:exon16:c.C2257A:p.P753T	.	.	.	.	.	.	.	.	0.16	T	1	D	0	D	1	D	-0.95	T	362.381	snp	FAO=84	FDP=168	FR=.	FRO=84	FSAF=35	FSAR=49	FSRF=39	FSRR=45	FWDB=-0.00888567	FXX=0.00591681	LEN=1	MLLD=67.6508	OALT=T	OID=.	OMAPALT=T	OPOS=149501530
chr5	150906921	150906921	C	A	0.556452	69	124	1	exonic	FAT2	.	synonymous SNV	FAT2:NM_001447:exon16:c.G10182T:p.L3394L	.	.	.	.	.	.	.	.	.	.	.	.	.	.	1	D	.	.	334.973	snp	FAO=69	FDP=124	FR=.	FRO=55	FSAF=43	FSAR=26	FSRF=29	FSRR=26	FWDB=-0.00913127	FXX=0	LEN=1	MLLD=128.033	OALT=A	OID=.	OMAPALT=A	OPOS=150906921
chr5	151051175	151051175	C	T	0.488372	21	43	2	exonic	SPARC	.	nonsynonymous SNV	SPARC:NM_003118:exon5:c.G289A:p.D97N	.	.	.	.	.	.	.	.	0.04	D	0.027	B	0	D	1	D	1.55	T	94.7997	snp	FAO=21	FDP=43	FR=.	FRO=22	FSAF=13	FSAR=8	FSRF=12	FSRR=10	FWDB=-0.0740058	FXX=0	LEN=1	MLLD=54.754	OALT=T	OID=.	OMAPALT=T	OPOS=151051175
chr5	154346461	154346461	G	A	0.519481	40	77	2	UTR3	MRPL22	NM_014180:c.*4G>A,NM_001014990:c.*4G>A	.	.	.	.	.	.	.	.	.	.	.	.	.	.	.	.	.	.	.	.	184.555	snp	FAO=40	FDP=77	FR=.	FRO=37	FSAF=23	FSAR=17	FSRF=19	FSRR=18	FWDB=-0.0160862	FXX=0	LEN=1	MLLD=64.1579	OALT=A	OID=.	OMAPALT=A	OPOS=154346461
chr5	156525894	156525894	C	T	0.396552	23	58	4	exonic	HAVCR2	.	nonsynonymous SNV	HAVCR2:NM_032782:exon4:c.G497A:p.G166E	.	.	.	.	.	.	.	.	1	T	0	B	0.034	N	1	N	2.66	T	59.903	snp	FAO=18	FDP=50	FR=.	FRO=32	FSAF=6	FSAR=12	FSRF=11	FSRR=21	FWDB=0.0242115	FXX=0.137907	LEN=1	MLLD=310.38	OALT=T	OID=.	OMAPALT=T	OPOS=156525894
chr5	156533655	156533655	T	C	0.615385	32	52	2	exonic	HAVCR2	.	nonsynonymous SNV	HAVCR2:NM_032782:exon2:c.A377G:p.K126R	.	.	.	.	.	.	.	.	0.76	T	0.471	P	0.693	N	0.994	N	2.49	T	181.259	snp	FAO=32	FDP=51	FR=.	FRO=19	FSAF=22	FSAR=10	FSRF=15	FSRR=4	FWDB=-0.00118145	FXX=0.0192271	LEN=1	MLLD=63.2326	OALT=C	OID=.	OMAPALT=C	OPOS=156533655
chr5	156636022	156636022	G	T	0.407407	33	81	3	intronic	ITK	.	.	.	.	.	.	.	.	.	.	.	.	.	.	.	.	.	.	.	.	.	118.319	snp	FAO=33	FDP=81	FR=.	FRO=48	FSAF=19	FSAR=14	FSRF=29	FSRR=19	FWDB=-0.0600015	FXX=0	LEN=1	MLLD=64.4918	OALT=T	OID=.	OMAPALT=T	OPOS=156636022
chr5	156665071	156665071	C	A	0.57377	35	61	2	intronic	ITK	.	.	.	.	.	.	.	.	.	.	.	.	.	.	.	.	.	.	.	.	.	182.415	snp	FAO=35	FDP=61	FR=.	FRO=26	FSAF=16	FSAR=19	FSRF=10	FSRR=16	FWDB=-0.0119633	FXX=0	LEN=1	MLLD=67.4994	OALT=A	OID=.	OMAPALT=A	OPOS=156665071
[truncated: 3,024 more rows]
[truncated: 18 more columns]

## Sheet: Cisplatin candidates
Chr	Start	End	Ref	Alt	Allele frequency	Allele count	Depth	Homopolymer length	Func.refGene	Gene.refGene	GeneDetail.refGene	ExonicFunc.refGene	AAChange.refGene	avsnp142	clinvar_20150629	Type
[truncated: 30 more rows]

[truncated: 1 more sheets: TCGA SMG]
