# Supplementary material for: Distinctive mutational spectrum and karyotype disruption in long-term cisplatin-treated urothelial carcinoma cell lines
Source: Sci Rep. 2019 Oct 9;9:14476. doi: 10.1038/s41598-019-50891-w (PMC6785536; doi:10.1038/s41598-019-50891-w)
Supplement: Supplementary file 14 — Suppl Table 13 [file 41598_2019_50891_MOESM14_ESM.xlsx]

## Sheet: Table S14
Cell line	Top candidates	Chr	Start	End	Ref	Alt	Allele frequency	Homopolymer length	Function	Gene	Exonic function	Type
RT-112-LTT	Cisplatin resistance	chr17	41199719	41199719	C	A	0.15917	3	exonic	BRCA1	nonsynonymous SNV	snp
		chr17	41246235	41246235	T	A	0.175497	1	exonic	BRCA1	nonsynonymous SNV	snp
		chr12	120750722	120750722	G	A	0.192593	3	exonic	SIRT4	stopgain	snp
		chr17	37872793	37872793	A	T	0.203742	1	exonic	ERBB2	nonsynonymous SNV	snp
		chr3	13545625	13545625	G	A	0.206612	4	exonic	HDAC11	stopgain	snp
		chr9	139391802	139391802	C	T	0.209205	6	exonic	NOTCH1	nonsynonymous SNV	snp
		chr12	71833939	71833939	T	G	0.217391	1	exonic	LGR5	nonsynonymous SNV	snp
		chr17	37864625	37864625	C	G	0.22807	1	exonic	ERBB2	nonsynonymous SNV	snp
		chr1	202278276	202278276	T	A	0.241071	2	exonic	LGR6	nonsynonymous SNV	snp
		chrX	71791931	71791931	G	C	0.243421	1	exonic	HDAC8	nonsynonymous SNV	snp
		chr1	120480534	120480534	C	T	0.255952	2	exonic	NOTCH2	nonsynonymous SNV	snp
		chr2	30993179	30993179	T	A	0.264957	2	exonic	CAPN13	nonsynonymous SNV	snp
		chr17	76210850	76210850	G	A	0.270833	3	exonic	BIRC5	stopgain	snp
		chr3	30729964	30729964	A	G	0.274914	1	exonic	TGFBR2	synonymous SNV	snp
		chr10	101979081	101979081	T	A	0.279503	3	exonic	CHUK	nonsynonymous SNV	snp
		chr3	15274107	15274107	G	T	0.292857	3	exonic	CAPN7	nonsynonymous SNV	snp
		chr14	102551703	102551703	C	T	0.294574	2	exonic	HSP90AA1	nonsynonymous SNV	snp
		chrX	77243932	77243932	C	G	0.302752	1	exonic	ATP7A	nonsynonymous SNV	snp
		chrX	77243932	77243932	C	G	0.302752	1	exonic	ATP7A	nonsynonymous SNV	snp
		chr6	44148527	44148527	A	T	0.312195	1	exonic	CAPN11	nonsynonymous SNV	snp
		chr3	41268843	41268843	G	A	0.32	2	exonic	CTNNB1	nonsynonymous SNV	snp
		chr1	230923266	230923266	A	T	0.326389	1	splicing	CAPN9	.	snp
		chr1	223716500	223716500	C	T	0.333333	2	exonic	CAPN8	unknown	snp
		chr19	4180783	4180783	A	G	0.356436	2	exonic	SIRT6	nonsynonymous SNV	snp
		chr6	44137704	44137704	G	A	0.358974	4	exonic	CAPN11	nonsynonymous SNV	snp
		chr6	31797514	31797514	G	A	0.361111	2	exonic	HSPA1B	nonsynonymous SNV	snp
		chr7	18705893	18705893	G	T	0.364865	1	exonic	HDAC9	stopgain	snp
		chr10	101978847	101978848	CA	TT	0.366667	1	exonic	CHUK	nonframeshift substitution	mnp
		chrX	77289221	77289222	AG	GT	0.380368	1	exonic	ATP7A	nonframeshift substitution	mnp
		chrX	77289221	77289222	AG	GT	0.380368	1	exonic	ATP7A	nonframeshift substitution	mnp
		chr10	69672655	69672655	G	C	0.391753	1	exonic	SIRT1	nonsynonymous SNV	snp
		chr19	39369925	39369925	C	T	0.405405	3	exonic	SIRT2	nonsynonymous SNV	snp
		chr21	30714976	30714976	C	G	0.405941	1	exonic	BACH1	nonsynonymous SNV	snp
		chr10	101977820	101977820	C	T	0.411765	2	exonic	CHUK	nonsynonymous SNV	snp
		chr6	44144059	44144059	G	A	0.416667	2	exonic	CAPN11	nonsynonymous SNV	snp
		chr4	111539386	111539387	GC	AA	0.419355	2	exonic	PITX2	nonframeshift substitution	mnp
		chr19	45873450	45873450	A	T	0.433962	1	exonic	ERCC2	nonsynonymous SNV	snp
		chrX	48672944	48672944	G	T	0.435897	2	exonic	HDAC6	stopgain	snp
		chr13	52539120	52539120	A	T	0.45	1	exonic	ATP7B	nonsynonymous SNV	snp
		chr10	17271648	17271648	G	T	0.478992	4	exonic	VIM	nonsynonymous SNV	snp
		chr4	103518811	103518812	GG	TT	0.545455	4	exonic	NFKB1	nonframeshift substitution	mnp
		chr19	10610376	10610376	T	A	0.621359	1	exonic	KEAP1	nonsynonymous SNV	snp
		chr19	4182515	4182515	C	T	0.685714	4	exonic	SIRT6	nonsynonymous SNV	snp
		chr17	7578457	7578457	C	T	1	1	exonic	TP53	nonsynonymous SNV	snp
		chr17	7578457	7578457	C	T	1	1	exonic	TP53	nonsynonymous SNV	snp
RT-112-LTT	TCGA	chr17	37872793	37872793	A	T	0.203742	1	exonic	ERBB2	nonsynonymous SNV	snp
		chr17	37864625	37864625	C	G	0.22807	1	exonic	ERBB2	nonsynonymous SNV	snp
		chr3	12458542	12458542	C	A	0.237864	2	exonic	PPARG	nonsynonymous SNV	snp
		chr16	3781840	3781863	GC…	-	0.275194	0	exonic	CREBBP	nonframeshift deletion	del
		chr22	41513737	41513737	G	C	0.295082	1	exonic	EP300	nonsynonymous SNV	snp
		chr16	3781239	3781239	T	A	0.305785	1	exonic	CREBBP	nonsynonymous SNV	snp
		chr1	27101415	27101415	G	A	0.357143	2	exonic	ARID1A	nonsynonymous SNV	snp
		chr2	20647660	20647665	GC…	-	0.358586	1	exonic	RHOB	nonframeshift deletion	del
		chr1	203274809	203274809	G	T	0.364238	2	exonic	BTG2	nonsynonymous SNV	snp
		chr4	153253822	153253822	G	A	0.377778	1	exonic	FBXW7	nonsynonymous SNV	snp
		chrX	123179218	123179218	G	T	0.4	2	exonic	STAG2	nonsynonymous SNV	snp
		chr17	15976804	15976805	CA	AC	0.407407	2	exonic	NCOR1	nonframeshift substitution	mnp
		chr1	27056220	27056220	G	A	0.416667	3	exonic	ARID1A	nonsynonymous SNV	snp
		chr19	45873450	45873450	A	T	0.433962	1	exonic	ERCC2	nonsynonymous SNV	snp
		chr14	38061742	38061742	C	T	0.714286	1	exonic	FOXA1	nonsynonymous SNV	snp
		chr17	7578457	7578457	C	T	1	1	exonic	TP53	nonsynonymous SNV	snp
J82-LTT	Cisplatin resistance	chr1	15832543	15832543	T	C	0.304348	1	exonic	CASP9	nonsynonymous SNV	snp
		chr13	52548140	52548140	A	C	1	1	exonic	ATP7B	nonsynonymous SNV	snp
253J-LTT	Cisplatin resistance	chr1	230883381	230883381	G	C	0.625	1	exonic	CAPN9	nonsynonymous SNV	snp
		chr7	18975447	18975447	C	T	0.380952	1	exonic	HDAC9	nonsynonymous SNV	snp
		chr14	102605683	102605683	C	A	0.47486	3	exonic	HSP90AA1	nonsynonymous SNV	snp
		chrX	48676689	48676689	G	T	0.44358	3	exonic	HDAC6	nonsynonymous SNV	snp
		chr17	63532585	63532585	C	-	0.52898; 0.1594	7;1	exonic	AXIN2	frameshift deletion	del;mnp
		chr17	63532584	63532585	GC	TG	0.52898; 0.1594	7;1	exonic	AXIN2	nonframeshift substitution	del;mnp
		chrX	153640468	153640468	A	G	0.24	1	exonic	TAZ	nonsynonymous SNV	snp
		chr3	37038111	37038111	T	A	0.275194	3	exonic	MLH1	nonsynonymous SNV	snp
		chr10	101985755	101985755	G	T	0.442029	1	exonic	CHUK	nonsynonymous SNV	snp
		chr13	52548140	52548140	A	C	1	1	exonic	ATP7B	nonsynonymous SNV	snp
253J-LTT	TCGA	chr1	27101415	27101415	G	A	0.315789	2	exonic	ARID1A	nonsynonymous SNV	snp
		chr1	27101417	27101417	C	G	0.4	5	exonic	ARID1A	nonsynonymous SNV	snp
		chr5	43536957	43536957	C	T	0.310345	2	exonic	PAIP1	nonsynonymous SNV	snp
T-24-LTT	Cisplatin resistance	chr1	223810603	223810603	C	T	0.176471	2	splicing	CAPN8	.	snp
		chr17	63526101	63526101	A	C	0.1875	1	exonic	AXIN2	nonsynonymous SNV	snp
		chr1	202172962	202172962	G	T	0.225	2	exonic	LGR6	nonsynonymous SNV	snp
		chr10	31810416	31810416	G	T	0.256637	3	exonic	ZEB1	nonsynonymous SNV	snp
		chr9	139407962	139407962	C	A	0.257426	2	exonic	NOTCH1	nonsynonymous SNV	snp
		chr3	49725274	49725275	GG	AT	0.27027	2	exonic	MST1	nonframeshift substitution	mnp
		chr13	32937428	32937428	A	C	0.276923	1	exonic	BRCA2	nonsynonymous SNV	snp
		chr6	43581698	43581698	C	A	0.291667	3	exonic	POLH	nonsynonymous SNV	snp
		chrX	110495681	110495681	T	C	0.305556	1	exonic	CAPN6	nonsynonymous SNV	snp
		chr8	128752889	128752889	G	T	0.317757	1	exonic	MYC	nonsynonymous SNV	snp
		chrX	110490639	110490639	G	A	0.422222	2	exonic	CAPN6	nonsynonymous SNV	snp
		chr13	52548358	52548358	C	T	0.54	3	exonic	ATP7B	nonsynonymous SNV	snp
		chrX	48681442	48681442	G	C	0.974359	2	exonic	HDAC6	nonsynonymous SNV	snp
T-24-LTT	TCGA	chr22	41564581	41564581	G	T	0.22351	1	exonic	EP300	nonsynonymous SNV	snp
		chr1	145439635	145439635	A	T	0.257971	1	exonic	TXNIP	nonsynonymous SNV	snp
		chr4	1803166	1803166	G	A	0.313433	1	exonic	FGFR3	nonsynonymous SNV	snp
		chr4	1803166	1803166	G	A	0.313433	1	exonic	FGFR3	nonsynonymous SNV	snp
		chr8	128752889	128752889	G	T	0.317757	1	exonic	MYC	nonsynonymous SNV	snp
