# Supplementary material for: Distinctive mutational spectrum and karyotype disruption in long-term cisplatin-treated urothelial carcinoma cell lines
Source: Sci Rep. 2019 Oct 9;9:14476. doi: 10.1038/s41598-019-50891-w (PMC6785536; doi:10.1038/s41598-019-50891-w)
Supplement: Supplementary file 15 — Suppl Table 14 [file 41598_2019_50891_MOESM15_ESM.xlsx]

## Sheet: Commonly mutated genes in LTTs
Cell line	Gene.refGene	Chr	Start	End	Ref	Alt	Allele frequency	Func.refGene	ExonicFunc.refGene
RT-112-LTT	ATP7B	chr13	52539120	52539120	A	T	0.45	exonic	nonsynonymous SNV
RT-112-LTT	FAM205A	chr9	34725160	34725160	G	A	0.35	exonic	nonsynonymous SNV
RT-112-LTT	FAM205A	chr9	34725159	34725159	-	A	0.233333	exonic	frameshift insertion
RT-112-LTT	HECW1	chr7	43484735	43484735	G	A	0.440994	exonic	nonsynonymous SNV
RT-112-LTT	HECW1	chr7	43490482	43490482	G	T	0.418919	exonic	nonsynonymous SNV
RT-112-LTT	NRXN2	chr11	64374897	64374897	C	T	0.31746	exonic	nonsynonymous SNV
J82-LTT	ATP7B	chr13	52548140	52548140	A	C	1	exonic	nonsynonymous SNV
J82-LTT	FAM205A	chr9	34724796	34724796	T	A	0.857143	exonic	nonsynonymous SNV
J82-LTT	HECW1	chr7	43484256	43484256	C	G	0.592593	exonic	nonsynonymous SNV
J82-LTT	NRXN2	chr11	64480610	64480610	G	C	0.375	exonic	nonsynonymous SNV
J82-LTT	NRXN2	chr11	64480612	64480612	C	G	0.375	exonic	nonsynonymous SNV
253J-LTT	ATP7B	chr13	52548140	52548140	A	C	1	exonic	nonsynonymous SNV
253J-LTT	FAM205A	chr9	34726508	34726508	G	T	0.317308	exonic	nonsynonymous SNV
253J-LTT	HECW1	chr7	43484257	43484257	C	G	0.162162	exonic	nonsynonymous SNV
253J-LTT	NRXN2	chr11	64480531	64480531	G	C	0.428571	exonic	nonsynonymous SNV
T-24-LTT	ATP7B	chr13	52548358	52548358	C	T	0.54	exonic	nonsynonymous SNV
T-24-LTT	FAM205A	chr9	34723899	34723899	G	A	0.281081	exonic	nonsynonymous SNV
T-24-LTT	HECW1	chr7	43484912	43484912	C	G	0.465116	exonic	nonsynonymous SNV
T-24-LTT	NRXN2	chr11	64375130	64375130	G	T	0.368421	exonic	nonsynonymous SNV
