# Supplementary material for: Distinctive mutational spectrum and karyotype disruption in long-term cisplatin-treated urothelial carcinoma cell lines
Source: Sci Rep. 2019 Oct 9;9:14476. doi: 10.1038/s41598-019-50891-w (PMC6785536; doi:10.1038/s41598-019-50891-w)
Supplement: Supplementary file 16 — Suppl Table 15 [file 41598_2019_50891_MOESM16_ESM.xlsx]

## Sheet: Chr1
GainSamples	LossSamples	Chrom	Band	Size	Range	Gain	Loss	NumVariantLoci	PercentVariant	Genes
253J-LTT		1	p36.33	624.214.0	282212.5-906425.5	2	0	1	100	DQ597235, DQ599768, LOC100132287, LOC388312, OR4F16, BC036251, BC018860, X64709, M37726, CR615613, DQ575788, DQ599872, DQ575786, AK310751, BC006361, RP11-206L10.16-001, LOC643837, AK091100, FAM41C, AK056486, FLJ39609, SAMD11, NOC2L, KLHL17, PLEKHN1
RT-112-LTT
253J-LTT	RT-112-LTT	1	p36.33	138.616.5	906425.5-1045041	1	-1	1	100	PLEKHN1, C1orf170, HES4, ISG15, AGRN, AK310350, BC033949, C1orf159, UNQ2998
253J-LTT		1	p36.33 — p36.32	1.590.077.0	1045041-2635117	1	0	1	100	C1orf159, UNQ2998, BC028014, DM119469, DM004271, CS548455, TTLL10, TNFRSF18, TNFRSF4, SDF4, B3GALT6, FAM132A, UBE2J2, LOC100128842, SCNN1D, ACAP3, PUSL1, CPSF3L, GLTPD1, TAS1R3, DVL1, DVL1L1, MXRA8, AURKAIP1, CCNL2, FLJ00183, hCG_20425, LOC148413, MRPL20, LOC441869, hCG_20426, TMEM88B, VWA1, ATAD3C, ATAD3B, AX747755, C1orf70, SSU72, AK094692, MIB2, DKFZp434A0311, MMP23B, mifr-1, CDC2L1, LOC728661…
253J-LTT	T-24-LTT	1	p36.32	220.304.5	2635117-2855420.5	1	-1	1	100
	T-24-LTT	1	p36.32	510.254.0	2855420.5-3365673.5	0	-1	1	100	ACTRT2, DKFZp761G0122, FLJ42875, PRDM16
253J-LTT	T-24-LTT	1	p36.32 — p36.31	2.883.157.0	3365673.5-6248829.5	1	-1	36	83	ARHGEF16, MEGF6, TPRG1L, WDR8, TP73, AK310432, hDNp73A, KIAA0495, DKFZp434N0450, CCDC27, LOC388588, LRRC47, KIAA0562, CAD, DFFB, C1orf174, LOC100133612, AK124708, LOC284661, AJAP1, BC037321, AK125078, NPHP4, KIAA0673, KCNAB2, CHD5, KIAA0444, RPL22
253J-LTT	T-24-LTT	1	p36.31	107.060.5	6248829.5-6355889	1	-2	1	100	RPL22, RNF207, PCCMT, C1orf211, HES3, GPR153, ACOT7, BACH
	RT-112-LTT
253J-LTT	T-24-LTT	1	p36.31	12.627.0	6355889-6368515	1	-1	1	100	ACOT7, BACH
253J-LTT	T-24-LTT	1	p36.31 — p36.23	2.732.749.0	6368515-9101263	2	-1	33	85	ACOT7, BACH, HES2, ESPN, TNFRSF25, PLEKHG5, KIAA0720, NOL9, TAS1R1, ZBTB48, KLHL21, THAP3, DNAJC11, DKFZp727C181, CAMTA1, KIAA0833, VAMP3, PER3, UTS2, TNFRSF9, PARK7, AX747125, ERRFI1, SLC45A1, RERE, BC113958, KIAA0458, ENO1, CA6, SLC2A7, SLC2A5
RT-112-LTT
253J-LTT	T-24-LTT	1	p36.23 — p36.22	2.070.879.0	9101263-11172141	1	-1	22	90	SLC2A5, GPR157, AK022194, EF609116, H6PD, SPSB1, SLC25A33, TMEM201, PIK3CD, C1orf200, CR604408, CLSTN1, KIAA0911, LZIC, NMNAT1, RBP7, UBE4B, KIAA0684, KIAA0591, KIF1B, PGD, APITD1, Cort, PEX14, Pex14, CASZ1, AK022285, C1orf127, TARDBP, MASP2, SRM, EXOSC10, MTOR, FRAP1
253J-LTT	T-24-LTT	1	p36.22	1.393.471.5	11172141-12565611.5	2	-1	19	73	MTOR, FRAP1, ANGPTL7, UBIAD1, PTCHD2, KIAA1337, FBXO2, FBXO44, FBXO6, MAD2L2, C1orf187, AK125437, AGTRAP, C1orf167, MTHFR, CLCN6, FJ706073, FJ706074, FJ706072, FJ706075, FJ706076, FJ706077, NPPB, KIAA2013, PLOD1, MFN2, MIIP, TNFRSF8, TNFRSF1B, VPS13D, KIAA0453
RT-112-LTT
253J-LTT	T-24-LTT	1	p36.22 — p36.13	4.587.087.0	12565611.5-17152697.5	1	-1	44	85	VPS13D, KIAA0453, SNORA59B, DHRS3, AADACL4, AADACL3, C1orf158, PRAMEF12, PRAMEF1, PRAMEF11, LOC649330, HNRNPCL1, PRAMEF2, PRAMEF4, PRAMEF10, PRAMEF8, PRAMEF6, PRAMEF5, PRAMEF22, LOC440563, PRAMEF9, PRAMEF14, PRAMEF13, PRAMEF18, PRAMEF16, PRAMEF20, PRAMEF17, LRRC38, PDPN, PRDM2, AK124197, KIAA1026, C1orf126, TMEM51, FHAD1, AK055853, KIAA1937, EFHD2, CTRC, CELA2A, CASP9, DNAJC16, KIAA0962, AGMAT, D…
253J-LTT	T-24-LTT	1	p36.13 — p36.12	4.757.663.5	17152697.5-21910360	2	-1	65	76	KIAA0445, BC070363, CROCC, ATP13A2, SDHB, PADI2, KIAA0994, AB330770, PADI1, hPAD-colony10, PADI3, PADI4, PADI6, RCC2, ARHGEF10L, KIAA1626, ACTL8, IGSF21, AX747631, KLHDC7A, PAX7, TAS1R2, ALDH4A1, IFFO2, AX747516, UBR4, KIAA0462, KIAA1307, KIAA0090, MRTO4, AKR7L, AKR7A3, AKR7A2, PQLC2, CAPZB, AX748283, C1orf151, NBL1, HTR6, TMCO4, RNF186, OTUD3, PLA2G2E, PLA2G2A, PLA2G5, PLA2G2D, PLA2, PLA2G2C, VW…
RT-112-LTT
253J-LTT		1	p36.12 — p35.3	6.169.485.0	21910360-28079844	2	0	150	68	RAP1GAP, USP48, LDLRAD2, HSPG2, CELA3B, ELA3A, CELA3A, HSPC157, CDC42, WNT4, ZBTB40, KIAA0478, EPHA8, C1QA, C1QC, C1QB, EPHB2, AK025975, CR607811, KDM1A, LUZP1, HTR1D, HNRNPR, ZNF436, C1orf213, TCEA3, ASAP3, UPLC1, BC038455, E2F2, AX748204, ID3, MDS2, RPL11, TCEB3, AL049675, C1orf128, HT014, LYPLA2, GALE, HMGCL, FUCA1, Nbla10230/alpha-L-fucosidase, CNR2, PNRC2, FUSIP1, SFRS13A, MYOM3, IL22RA1, LO…
RT-112-LTT
253J-LTT	RT-112-LTT	1	p35.3 — p34.3	8.209.221.5	28079844-36289064.5	1	-1	117	76	FAM76A, STX12, PPP1R8, SCARNA1, C1orf38, RPA2, SMPDL3B, XKR8, EYA3, SPCS2, PTAFR, DNAJC8, SPF31, ATPIF1, SESN2, MED18, PHACTR4, AF075052, TRNAU1AP, TRG11, SNORD99, SNORA61, SNORA44, SNORA16A, RAB42, TAF12, RNU11, GMEB1, YTHDF2, OPRD1, EPB41, EPB4.1, TMEM200B, SFRS4, MECR, PTPRU, BC042538, MATN1, BC044253, SDC3, PUM1, SNORD103A, SNORD85, PRO0611, NKAIN1, SNRNP40, DKFZp434D199, ZCCHC17, FABP3, SERI…
253J-LTT		1	p34.3	2.002.790.0	36289064.5-38291853.5	1	0	46	68	EIF2C4, EIF2C1, AK025726, EIF2C3, TEKT2, ADPRHL2, TRAPPC3, MAP7D1, THRAP3, C1orf113, FAM176B, STK40, LSM10, OSCP1, MRPS15, CSF3R, GRIK3, ZC3H12A, C1orf149, MEAF6, SNIP1, hp28, GNL2, RSPO1, C1orf109, CDCA8, EPHA10, MANEAL, YRDC, C1orf122, MTF1
253J-LTT	RT-112-LTT	1	p34.3	118.167.5	38291853.5-38410020	1	-1	5	51	MTF1, INPP5B
253J-LTT		1	p34.3 — p32.3	12.580.691.5	38410020-50990710.5	1	0	243	63	INPP5B, SF3A3, FHL3, UTP11L, POU3F1, MYCBP, GJA9, RHBDL2, AKIRIN1, MACF1, abp620, KIAA0465, KIAA0754, BMP8A, LOC728448, PABPC4, SNORA55, HEYL, NT5C1A, HPCAL4, PPIE, BMP8B, OXCT2, TRIT1, MOD5, AK304759, MYCL1, MFSD2A, MFSD2, HMFN0656, BC069694, CAP1, PPT1, RLF, TMCO2, CR591289, ZMPSTE24, COL9A2, SMAP2, ZNF643, ZNF642, DEM1, ZNF684, RIMS3, LOC100130557, NFYC, DM004363, DM004364, KCNQ4, CITED4, CTPS…
253J-LTT		1	p32.3	125.318.0	50990710.5-51116027.5	2	0	6	15	FAF1
T-24-LTT
T-24-LTT		1	p32.3	133.622.5	51116027.5-51249649	1	0	3	46	FAF1
253J-LTT		1	p32.3 — p32.2	4.673.421.0	51526753.5-56200173.5	1	0	62	73	C1orf185, RNF11, TTC39A, EPS15, OSBPL9, NRD1, AK090844, RAB3B, TXNDC12, KTI12, BTF3L4, CC2D1B, ORC1L, PRPF38A, ZCCHC11, GPX7, FAM159A, UNQ2783, C1orf163, ZYG11B, ZYG11A, ECHDC2, SCP2, PODN, SLC1A7, AX748428, CPT2, C1orf123, MAGOH, BC033363, LRP8, AK097571, FLJ40434, DMRTB1, GLIS1, TMEM48, YIPF1, DIO1, HSPB11, LRRC42, LDLRAD1, TMEM59, C1orf83, CDCP2, CYB5RL, FLJ00377, MRPL37, RPML2, SSBP3, CR59678…
253J-LTT	T-24-LTT	1	p32.2 — p32.1	3.638.039.5	56200173.5-59838212	1	-1	56	69	PPAP2B, PRKAA2, C1orf168, DKFZp686O04253, BC048114, C8A, C8B, DAB1, BC047487, BC033978, AX746780, OMA1, TACSTD2, KIAA1915, MYSM1, JUN, AK055150, AK296298, LOC729467, FGGY
253J-LTT	T-24-LTT	1	p32.1 — p31.3	8.117.847.5	59838212-67956058.5	1	-2	104	68	FGGY, BC042048, HOOK1, CYP2J2, C1orf87, AK097193, BC030753, NFIA, KIAA1439, TM2D1, INADL, hINADL, L1TD1, KANK4, USP1, DOCK7, ANGPTL3, ATG4C, BC040309, FOXD3, ALG6, ITGB3BP, NRIF3, EFCAB7, BCMSUNL, PGM1, ROR1, BC040909, AK096291, CR594506, CACHD1, RAVER2, JAK1, AK128734, BC035370, DM004381, AK3L1, AK123450, DNAJC6, LEPR, LEPROT, PDE4B, SGIP1, AK298300, TCTEX1D1, INSL5, WDR78, SLC35D1, C1orf141, IL…
	J82-LTT
253J-LTT	J82-LTT	1	p31.3 — p31.2	1.115.005.5	67956058.5-69071063	1	-1	37	32	GADD45A, AK124028, AK096081, DIRAS3, GPR177, DEPDC1-V1, BC020917
253J-LTT	J82-LTT	1	p31.2 — p31.1	2.448.151.0	69071063-71519213	1	-2	53	56	LRRC7, PIN1L, LRRC40, SFRS11, ANKRD13C, HHLA3, CTH, BC041441, PTGER3, BC070115
	T-24-LTT
	J82-LTT	1	p31.1	449.103.0	71519213-71968315	0	-2	6	73	BC070115, ZRANB2, DM004439, BC054887, NEGR1
	T-24-LTT
253J-LTT	J82-LTT	1	p31.1	112.253.0	71968315-72080567	1	-2	2	99	NEGR1
	T-24-LTT
253J-LTT	T-24-LTT	1	p31.1	70.780.5	72080567-72151346.5	1	-1	1	100	NEGR1
253J-LTT	T-24-LTT	1	p31.1	331.408.0	72151346.5-72482753.5	2	-1	2	97	NEGR1
J82-LTT
J82-LTT	T-24-LTT	1	p31.1	179.430.0	72482753.5-72662182.5	1	-1	1	100	NEGR1
J82-LTT	T-24-LTT	1	p31.1	93.781.0	72662182.5-72755962.5	2	-1	2	95	NEGR1
253J-LTT
253J-LTT	T-24-LTT	1	p31.1	39.706.5	72755962.5-72795668	1	-1	1	100
253J-LTT	T-24-LTT	1	p31.1	7.459.723.5	72795668-80255390.5	1	-2	48	84	BC041341, LRRIQ3, TNNI3K, FPGT, GFPP, C1orf173, CR627203, CRYZ, TYW3, LHX8, AK055631, SLC44A5, CR936677, ACADM, RABGGTB, SNORD45C, SNORD45A, SNORD45B, MSH4, ASB17, ST6GALNAC3, ST6GALNAC III, ST6GALNAC5, ST6GALNAC V, AF131837, PIGK, ZZZ3, USP33, AK094056, FAM73A, NEXN, FUBP1, DNAJB4, GIPC2, MGC27382, PTGFR, IFI44L, IFI44, ELTD1
	J82-LTT
253J-LTT	J82-LTT	1	p31.1	3.145.120.5	80255390.5-83400510	1	-1	29	87	KIAA0786, LPHN2
253J-LTT		1	p31.1	1.083.251.0	83400510-84483760	1	0	15	61	U80773, BC043544, BC036594, AK097722, TTLL7
253J-LTT		1	p31.1 — p21.1	21.711.004.0	84483760-106194763	2	0	232	74	BC037304, PRKACB, SAMD13, UOX, RPF1, GNG5, SPATA1, C1orf180, SSX2IP, KIAA0923, LPAR3, MCOLN2, MCOLN3, WDR63, SYDE2, BAG, C1orf52, AK125723, DDAH1, CYR61, Y09859, ZNHIT6, COL24A1, ODF2L, CLCA2, CLCA1, CLCA4, CLCA3, SH3GLB1, KIAA0491, SEP15, HS2ST1, LOC339524, LMO4, BC043534, CR616551, PKN2, GTF2B, CCBL2, DKFZp547N1117, RBMXL1, GBP3, DKFZp564C2478, GBP2, GBP7, GBP4, GBP5, GBP6, LOC400759, LRRC8B, A…
RT-112-LTT
RT-112-LTT		1	p21.1 — p13.2	7.779.652.5	106194763-113974414.5	1	0	95	77	PRMT6, NTNG1, KIAA0976, VAV3, VAV-3, SLC25A24, NBPF6, BC051808, NBPF4, CR593862, FAM102B, C1orf59, PRPF38B, FNDC7, STXBP3, UNC-18c, C1orf62, AY312144, CLCC1, WDR47, TAF13, TMEM167B, SCARNA2, C1orf194, KIAA1324, SARS, CELSR2, MYBPHL, SORT1, PSMA5, SYPL2, UNQ6348, ATXN7L2, CYB561D1, AMIGO1, GPR61, GNAI3, DM004264, AMPD2, GSTM4, GSTM2, GSTM5, GSTM1, EPS8L3, CSF1, AHCYL1, FAM40A, ALX3, UBL4B, SLC6A17…
RT-112-LTT	T-24-LTT	1	p13.2	300.508.0	113974414.5-114274921.5	1	-1	1	100	KIAA1634, PHTF1, Lsx
RT-112-LTT		1	p13.2 — p12	5.714.248.5	114274921.5-119989169	1	0	35	82	PHTF1, Lsx, RSBN1, PTPN22, AK123199, BCL2L15, AP4B1, DCLRE1B, BC036361, BC048113, HIPK1, OLFML3, HNOEL-iso, SYT6, TRIM33, DENND2C, BCAS2, AMPD1, NRAS, CSDE1, KIAA0885, SIKE1, SYCP1, TSHB, TSPAN2, NGF, CASQ2, NHLH2, BC043254, SLC22A15, C1orf161, ATP1A1, C1orf203, AK126833, CD58, IGSF3, CD2, IGSF2, TTF2, TRIM45, VTCN1, MAN1A2, FAM46C, GDAP2, WDR3, SPAG17, WARS2, AK125759, BC063600, BC043601, HSD3B2
RT-112-LTT	T-24-LTT	1	p12 — p11.2	1.295.649.0	119989169-121284817	1	-1	1	100	CR598865, ZNF697, PHGDH, PGDH3, HMGCS2, REG4, NBPF7, ADAM30, NOTCH2, FAM72B, HIST2H2BA, FCGR1B, SRGAP2, LOC647121
RT-112-LTT		1	p11.2 — p11.2-q21.1	10.685.344.0	121284817-131970160	1	0	1	2	LOC647121
	T-24-LTT	1	q23.3	20.704.0	161120309.5-161141012.5	0	-1	1	16	USP21, PPOX
T-24-LTT		1	q24.3 — q25.1	1.565.176.0	172843892-174409067	1	0	18	48	TNFSF18, AK127238, BC136808, PRDX6, SLC9A11, ANKRD45, KLHL20, KLHLX, CENPL, DARS2, GAS5, SNORD81, SNORD47, SNORD80, SNORD79, SNORD78, SNORD44, SNORD77, SNORD76, SNORD75, SNORD74, ZBTB37, SERPINC1, RC3H1, RABGAP1L
J82-LTT		1	q31.3 — q32.1	5.057.481.5	196120510-201177990.5	1	0	56	72	KCNT2, SLICK, CFH, CFHR3, CFHR1, CFHR4, FHR4, CFHR2, F13B, ASPM, ZBTB41, CRB1, DENND1B, DKFZp547O0715, C1orf53, LHX9, ATP6V1G3, PTPRC, DM004432, DM004468, EF413001, BC040869, NR5A2, FAM58B, BC040731, ZNF281, EU250746, KIF14, DDX59, CAMSAP1L1, GPR25, C1orf106, C1orf81, KIF21B, KIAA0449, BC016656, CACNA1S, TMEM9, IGFN1
J82-LTT	RT-112-LTT	1	q32.1 — q32.2	9.034.495.0	201177990.5-210212484.5	1	-1	206	58	IGFN1, PKP1, TNNT2, HNTN1, AK055533, LAD1, TNNI1, PHLDA3, CSRP1, AK055590, RPS10P7, AX747377, NAV1, IPO9, SHISA4, LMOD1, TIMM17A, RNPEP, ELF3, GPR37L1, ARL8A, PTPN7, PTPRV, LGR6, VTS20631, PPP1R12B, SYT2, KDM5B, LOC641515, AX721218, BC049825, LOC148709, RABIF, KLHL12, ADIPOR1, PAQR1, CYB5R1, B5R.1, TMEM183B, TMEM183A, C1orf37, CR591805, PPFIA4, KIAA0897, ADORA1, A1, FMOD, MYBPH, CHI3L1, AK095458,…
	RT-112-LTT	1	q32.2	1.208.827.0	210212484.5-211421310.5	0	-1	26	61	SYT14, sytXIV, C1orf133, SERTAD4, HHAT, KCNH1, PX19
J82-LTT	RT-112-LTT	1	q32.2 — q41	7.158.254.0	211421310.5-218579563.5	1	-1	121	61	RCOR3, KIAA1343, TRAF5, C1orf97, RD3, SLC30A1, CR605189, NEK2, INTS7, DKFZp434B168, DTL, BC010168, PPP2R5A, SNORA16B, TMEM206, NENF, WA1, CR624623, ATF3, FAM71A, BATF3, NSL1, TATDN3, C1orf227, LQK1, VASH2, FLJ12505, ANGEL2, RPS6KC1, RPK118, AK092251, PROX1, SMYD2, HSKM-B, PTPN14, LMAN2/AP3S1 fusion, CENPF, FAM108A6, KCNK2, KCTD3, USH2A, ESRRG, GPATCH2, SPATA17, RRP15, TGFB2
J82-LTT		1	q41	570.128.5	218579563.5-219149691	1	0	4	88	TGFB2
J82-LTT	RT-112-LTT	1	q41 — q42.2	15.369.694.0	219149691-234519384	1	-1	239	68	BC086863, LYPLAL1, SLC30A10, EPRS, PIG32, BPNT1, IARS2, DM004282, DM119463, RAB3GAP2, KIAA0839, SNORA36B, AURKAPS1, MARK1, KIAA1477, C1orf115, MOSC2, MOSC1, BC045735, HLX, C1orf140, DUSP10, DQ587965, DQ573170, DQ576410, DQ584993, DQ575983, DQ574659, DQ582480, DQ599872, HHIPL2, TAF1A, MIA3, AIDA, DKFZp666C185, C1orf58, BROX, AK094916, AK025140, FAM177B, DISP1, TLR5, SUSD4, UNQ196, C1orf65, CAPN8, …
	RT-112-LTT	1	q42.2 — q44	11.076.323.0	234519384-245595706	0	-1	92	88	C1orf31, TARBP1, BC040195, IRF2BP2, BC032040, CR596412, AK125357, BC016972, TOMM20, SNORA14B, RBM34, ARID4B, ARID4B variant protein, GGPS1, TBCE, B3GALNT2, GNG4, LYST, NID1, AX747246, GPR137B, TM7SF1, ERO1LB, CR596670, ERO1Lbeta, EDARADD, LGALS8, HEATR1, ACTN2, MTR, BC133032, RYR2, LOC100130331, ZP4, LOC339535, CHRM3, FMN2, GREM2, RGS7, FH, KMO, OPN3, CHML, WDR64, EXO1, MAP1LC3C, PLD5, AL137733, …
	RT-112-LTT	1	q44	74.240.5	245595706-245669945.5	0	-2	1	100	KIF26B
	253J-LTT
	RT-112-LTT	1	q44	250.611.5	245669945.5-245920556	0	-1	1	100	KIF26B, SMYD3
253J-LTT	RT-112-LTT	1	q44	200.040.0	245920556-246120595	1	-1	1	100	SMYD3
	RT-112-LTT	1	q44	3.111.050.5	246120595-249231644.5	0	-1	1	100	SMYD3, TFB2M, NS5ATP5, C1orf71, SCCPDH, LOC149134, AHCTF1, elys, ZNF670, ZNF695, ZNF669, C1orf229, ZNF124, AK131017, BC043220, VN1R5, ZNF496, NLRP3, OR2B11, OR2W5, C1orf150, AK130400, OR2C3, OR2G2, OR2G3, OR6F1, OR1C1, TRIM58, OR2W3, OR2L13, OR2L8, OR2L5, OR2L2, OR2L3, OR2M5, OR2M2, OR2M3, OR2M4, OR2T33, OR2T12, OR2M7, OR2T6, OR2T1, OR2T2, OR2T3, OR2T5, OR2G6, OR2T29, OR2T10, LOC646627, SH3BP5L, …

## Sheet: Chr2
GainSamples	LossSamples	Chrom	Band	Size	Range	Gain	Loss	NumVariantLoci	PercentVariant	Genes
	J82-LTT	2	p25.3	3.316.568.5	15171-3331738.5	0	-1	11	97	FAM110C, SH3YL1, DKFZp586F1318, ACP1, FAM150B, TMEM18, DKFZp434C1714, CR598144, BC043553, BC128532, CR592733, C2orf90, SNTG2, TPO, PXDN, MYT1L, KIAA1106, LOC730811, AK095310, TSSC1, CR599439
	J82-LTT	2	p25.3	265.099.5	3331738.5-3596837	0	-2	1	100	TSSC1, TTC15, ADI1, HMFT1638, CR602075, RNASEH1, rnh1
	RT-112-LTT
	J82-LTT	2	p25.3 — p24.3	11.289.398.5	3596837-14886234.5	0	-1	170	78	RNASEH1, rnh1, AK023018, BC019594, RPS7, BC113076, ALLC, BC043283, BC062482, AK307324, SOX11, DKFZp761K2322, LOC400940, AK124409, CMPK2, RSAD2, AK090737, AK057135, RNF144A, BC043509, LOC339788, BC043563, AK127578, KIDINS220, KIAA1250, MBOAT2, OACT2, ASAP2, Icap-1a, ITGB1BP1, CPSF3, IAH1, hCG_1685787, ADAM17, YWHAQ, TAF1B, GRHL1, LBP-32, BC051708, UNQ5830, KLF11, CYS1, RRM2, C2orf48, HPCAL1, ODC1,…
	J82-LTT	2	p24.3	137.120.5	14886234.5-15023354	0	-2	2	87
	253J-LTT
	J82-LTT	2	p24.3 — p23.3	12.033.742.0	15023354-27057095	0	-1	121	84	NBAS, NAG, DDX1, AK093525, MYCNOS, RAD51AP2, VSNL1, SMC6, AX748233, GEN1, MSGN1, NT5C1B, OSR1, BC068572, AK097927, AK022396, TTC32, WDR35, KIAA1336, MATN3, LAPTM4A, SDC1, PUM2, HS1BP3, GDF7, C2orf43, FLJ21820, APOB, AK090620, KLHL29, ATAD2B, KIAA1240, UBXN2A, MFSD2B, C2orf44, FKBP1B, SF3B14, C2orf84, TP53I3, LOC375190, ITSN2, KIAA1256, NCOA1, PAX3/NCOA1 fusion, C2orf79, CENPO, ADCY3, DNAJC27, DKF…
RT-112-LTT	J82-LTT	2	p23.3	405.533.5	27057095-27462627.5	1	-1	11	51	DPYSL5, MAPRE3, AK125769, TMEM214, AGBL5, LOC100128731, EMILIN1, KHK, CGREF1, ABHD1, AK074615, PREB, C2orf53, TCF23, SLC5A6, SMVT, p18, CAD
	J82-LTT	2	p23.3 — p21	20.175.911.0	27462627.5-47638537.5	0	-1	207	81	CAD, SLC30A3, DNAJC5G, TRIM54, UCN, MPV17, GTF3C2, AK098715, EIF2B4, SNX17, ZNF513, FTHL3P, NRBP1, KRTCAP3, IFT172, KIAA1179, FNDC4, GCKR, C2orf16, ZNF512, XAB1, CCDC121, GPN1, SUPT7L, SLC4A1AP, AK124439, MRPL33, RBKS, LOC100302650, BRE, BC048132, BC041993, AK055918, FOSL2, PLB1, PPP1CB, SPDYA, TRMT61B, DKFZp564I2178, WDR43, SNORD92, SNORD53, FAM179A, C2orf71, CLIP4, DKFZp761O0610, ALK, YPEL5, LB…
	J82-LTT	2	p21	76.029.0	47638537.5-47714565.5	0	-2	1	100	MSH2, AK056077
	T-24-LTT
	J82-LTT	2	p21 — p16.3	2.441.500.5	47714565.5-50156065	0	-1	17	93	MSH2, AK056077, KCNK12, MSH6, FBXO11, FOXN2, KLRAQ1, STON1, SALF, GTF2A1L, LHCGR, FSHR, NRXN1
	J82-LTT	2	p16.3	429.553.0	50156065-50585617	0	-2	10	59	NRXN1
	RT-112-LTT
	J82-LTT	2	p16.3 — p16.1	7.668.484.0	50585617-58254100	0	-1	30	95	NRXN1, ASB3, AX747197, CHAC2, ERLEC1, GPR75, PSME4, ACYP2, TSPYL6, C2orf73, SPTBN1, EML6, RTN4, C2orf63, RPS27A, MTIF2, PRDXDD1P, CCDC88A, KIAA1212, ape, CCDC104, SMEK2, PNPT1, PNPASE, EFEMP1, BC043355, DL231926, DM004471, BC040311, AK295617, AK311113, CCDC85A, VRK2
	J82-LTT	2	p16.1	67.300.0	58254100-58321399	0	-2	1	100	VRK2
	253J-LTT
	J82-LTT	2	p16.1 — p13.3	12.360.882.5	58321399-70682280.5	0	-1	199	65	VRK2, FANCL, AK055400, CR593447, BCL11A, AL833181, PAPOLG, AK122786, REL, PUS10, PEX13, KIAA1841, AK023856, C2orf74, DKFZp564C236, USP34, KIAA0570, SNORA70B, XPO1, FAM161A, FLJ13305, CCT4, COMMD1, CR603473, BC071802, TMEM17, BC038779, EHBP1, DKFZp566N1646, LOC100132215, OTX1, C2orf86, MDH1, PX19, UGP2, VPS54, AK026714, CR605149, HSPC159, AFTPH, BC041356, SERTAD2, AK097952, SLC1A4, CEP68, RAB1A, A…
T-24-LTT	J82-LTT	2	p13.3 — p13.2	974.623.0	70682280.5-71656902.5	1	-1	7	88	TGFA, ADD2, FIGLA, CLEC4F, CD207, ATP6V1B1, ANKRD53, TEX261, UNQ1882, OR7E91P, NAGK, MPHOSPH10, PAIP2B, AF090102, ZNF638
	J82-LTT	2	p13.2 — p12	5.959.244.5	71656902.5-77616146	0	-1	64	73	ZNF638, DYSF, LGMD2B, CYP26B1, EXOC6B, SPR, EMX1, SFXN5, RAB11FIP5, KIAA0857, DQ573192, NOTO, SMYD5, CCT7, FBXO41, AK125051, EGR4, ALMS1, KIAA0328, NAT8, ALMS1P, NAT8B, TPRKB, DUSP11, C2orf78, STAMBP, ACTG2, DGUOK, TET3, BOLA3, AK123453, BC030102, BC015635, MOBKL1B, MTHFD2, NBC4, SLC4A5, DCTN1, LOC100189589, C2orf81, DQ588163, WDR54, RTKN, INO80B, WBP1, MOGS, GCS1, MRPL53, CCDC142, TTC31, LBX2, L…
J82-LTT		2	p12	441.957.5	77616146-78058102.5	1	0	1	100	LRRTM4
J82-LTT		2	p12	300.558.5	78164569-78465126.5	1	0	1	100	SNAR-H, BC030125
	J82-LTT	2	p12 — p11.1-q11.1	14.811.468.5	78906373.5-93717841	0	-1	72	73	REG3G, REG1B, REG1P, D56495, D56494, CTNNA2, LRRTM1, FUNDC2, SUCLG1, DNAH6, C2orf89, LOC129293, KCMF1, TCF7L1, TGN, RETSAT, UNQ439, ELMOD3, DKFZp667H0616, CAPG, SH2D6, MAT2A, GGCX, VAMP8, RNF181, TMEM150A, USP39, C2orf68, SFTPB, GNLY, ATOH8, ST3GAL5, ST3GalV, BC036617, LOC90784, POLR1A, PTCD3, DKFZp666K071, SNORD94, IMMT, MRPL35, REEP1, VPS24, RNF103, BC066991, RMND5A, CD8A, CD8B, AK310642, RGPD1…
RT-112-LTT		2	q11.1	689.746.0	95545351-96235096	1	0	1	100	LOC442028, MAL, MRPS5, ZNF514, ZNF2, PROM2, KCHIP3, FAHD2A, AX747836, AK055967
RT-112-LTT		2	q11.1 — q12.1	9.513.886.5	96235096-105748981.5	2	0	115	71	TRIM43, BC016831, GPAT2, AL832439, AK057596, DKFZp667P0924, ANKRD36B, LOC729234, ADRA2B, ASTL, STARD7, LOC285033, TMEM127, CIAO1, SNRNP200, KIAA0788, ITPRIPL1, NCAPH, NEURL3, AK303423, LINCR, CR599306, ARID5A, KIAA1310, FER1L5, LMAN2L, VIPL, CNNM4, KIAA1592, CNNM3, ANKRD23, ANKRD39, SEMA4C, FAM178B, FAHD2B, ANKRD36, UNQ2430, KIAA1641, BC032409, ACTR1B, BC039374, ZAP70, TMEM131, KIAA0257, VWA3B, D…
J82-LTT
RT-112-LTT		2	q12.1 — q12.2	1.402.489.5	105748981.5-107151470	3	0	37	48	GPR45, LOC644617, TGFBRAP1, C2orf49, FHL2, BC038566, NCK2, C2orf40, UXS1, DKFZp434L1215, UNQ2538, PLGLA, RGPD3
J82-LTT
T-24-LTT
RT-112-LTT		2	q12.2 — q14.1	7.651.959.0	107151470-114803428	2	0	51	86	ST6GAL2, LOC729121, RGPD4, DKFZp686P0288, SLC5A7, SULT1C3, SULT1C2, SULT1C1, SULT1C, GCC2, FLJ38668, LIMS1, BC022365, RANBP2, CCDC138, EDAR, SH3RF3, DKFZp564M1416, SEPT10, AX747172, ANKRD57, RGPD5, RGPD6, RGPD1, LIMS3, LOC440895, AK056084, BC113052, MALL, NPHP1, NCRNA00116, BC022085, DQ594920, DQ595602, DQ587734, DKFZp686K04236, DQ581602, BUB1, DQ573754, DQ593945, DQ574014, DQ577579, DQ586666, DQ…
J82-LTT
J82-LTT		2	q14.1	144.273.0	114803428-114947700	1	0	1	100
J82-LTT		2	q14.1	129.989.0	115106560.5-115236548.5	1	0	1	100
253J-LTT		2	q14.1	63.019.0	116027170.5-116090188.5	1	0	1	100
RT-112-LTT		2	q14.2 — q14.3	1.248.168.5	121386929.5-122635097	1	0	1	100	hGli2, GLI2, TFCP2L1, LBP-9, CLASP1, KIAA0622, RNU4ATAC, BC047384, AK098264, BC036624, MKI67IP, TSN
	T-24-LTT	2	q14.3 — q21.2	11.444.086.0	122885899.5-134329984.5	0	-1	70	88	AX747402, CNTNAP5, GYPC, CR609866, BIN1, CYP27C1, ERCC3, MAP3K2, PROC, IWS1, DKFZp761G0123, BC022892, MYO7B, FLJ00256, LIMS2, GPR17, SFT2D3, WDR33, BC031919, POLR2D, AMMECR1L, SAP130, UGGT1, HS6ST1, AK311291, LOC151121, LOC389033, DQ786271, RAB6C, LOC440905, AK095330, DQ587539, DQ583165, DQ573684, DQ582260, DQ590589, POTEF, CCDC74B, DKFZp434E2321, SMPD4, KIAA1418, FLJ20297, FAM128B, TUBA3E, CCDC1…
RT-112-LTT	T-24-LTT	2	q21.2	443.616.0	134329984.5-134773599.5	1	-1	1	100
RT-112-LTT		2	q21.2 — q21.3	405.350.0	134773599.5-135178948.5	1	0	1	100	MGAT5
RT-112-LTT		2	q21.3	160.200.0	136282240-136442439	1	0	1	100	ZRANB3, R3HDM1, DM004397
RT-112-LTT		2	q21.3 — q22.1	4.808.772.0	136442439-141251210	2	0	43	76	R3HDM1, UBXN4, UBXD2, AK097922, MCM6, DARS, CXCR4, KIAA1679, THSD7B, HNMT, DL492456, CR626194, SPOPL, NXPH2, LRP1B
T-24-LTT
RT-112-LTT	253J-LTT	2	q22.1	122.623.0	141251210-141373832	2	-1	6	74	LRP1B
T-24-LTT
RT-112-LTT		2	q22.1	477.334.0	141373832-141851165	2	0	2	98	LRP1B
T-24-LTT
RT-112-LTT	T-24-LTT	2	q22.1	81.657.0	141851165-141932821	1	-1	1	100	LRP1B
RT-112-LTT	T-24-LTT	2	q22.1	244.228.0	141932821-142177048	2	-1	1	100	LRP1B
J82-LTT
RT-112-LTT	T-24-LTT	2	q22.1 — q22.2	61.959.5	142177048-142239006.5	1	-1	1	100	LRP1B
RT-112-LTT	T-24-LTT	2	q22.2	132.474.0	142239006.5-142371479.5	2	-1	1	100	LRP1B
J82-LTT
RT-112-LTT		2	q22.2	98.399.0	142371479.5-142469877.5	3	0	2	88	LRP1B
J82-LTT
T-24-LTT
RT-112-LTT		2	q22.2 — q22.3	2.382.592.0	142469877.5-144852468.5	2	0	44	48	LRP1B, ARHGAP15, GTDC1
T-24-LTT
T-24-LTT	RT-112-LTT	2	q22.3	161.791.0	144852468.5-145014258.5	1	-1	1	73	GTDC1
T-24-LTT		2	q22.3 — q23.2	5.017.996.5	145014258.5-150032254	2	0	56	70	GTDC1, ZEB2, KIAA0569, BC043549, BC040861, U80770, PABPCP2, ACVR2A, ORC4L, AK055257, MBD5, KIAA1461, EPC2, KIF5C
RT-112-LTT
T-24-LTT		2	q23.2 — q32.3	44.276.757.5	150032254-194309010.5	1	0	618	67	DKFZp761B0317, MMADHC, RND3, RBM43, NMI, RIF1, BC072675, NEB, ARL5, CACNB4, STAM2, PRPF40A, ARL6IP6, PFAAP1, RPRM, GALNT13, KIAA1918, AX746678, KCNJ3, BC032407, NR4A2, AK128708, GPD2, GALNT5, ERMN, CYTIP, ACVR1C, ACVR1, UPP2, CCDC148, AK126351, PKP4, DAPL1, TANC1, KIAA1728, WDSUB1, BAZ2B, CR604974, DKFZp686H10114, MARCH7, CD302, LY75, PLA2R1, AK026736, ITGB6, RBMS1, TANK, AK027541, PSMD14, BC0738…
T-24-LTT	J82-LTT	2	q32.3	1.615.330.0	194309010.5-195924339.5	1	-1	1	100	BC038548
T-24-LTT		2	q32.3 — q33.1	6.013.742.0	195924339.5-201938080.5	1	0	123	49	SLC39A10, DNAH7, HECW2, BC062769, CCDC150, DKFZp434P055, GTF3C3, C2orf66, PGAP1, hPGAP1, ANKRD44, SF3B1, COQ10B, HSPD1, MOBKL3, Mob3, BC021693, MARS2, BOULE, PLCL1, AK096499, SATB2, AK096649, FLJ32063, AK056625, BC035629, BC039445, C2orf69, C2orf60, C2orf47, SPATS2L, KCTD18, SGOL2, hAO, BC047410, BC033565, AOX2, BZW1, CLK1, PPIL3, NIF3L1, ORC2L, FAM126B
T-24-LTT		2	q33.1 — q33.3	4.146.057.0	201938080.5-206084136.5	2	0	52	82	CFLAR, ALS2CR10, CASP10, CASP8, ALS2CR12, TRAK2, STRADB, ALS2CR11, ALS2CR4, MPP4, ALS2CR5, ALS2, KIAA1563, PFTK2, ALS2CR7, KIAA2012, SUMO1, NOP58, NOP5, SNORD70, SNORD11B, SNORD11, BMPR2, FAM117B, ICA1L, ALS2CR8, NBEAL1, ALS2CR16, ALS2CR17, CYP20A1, DKFZp666P073, ABI2, ABI2B, RAPH1, CD28, CTLA4, PARD3B
J82-LTT
T-24-LTT	253J-LTT	2	q33.3	148.602.0	206084136.5-206232737.5	2	-1	1	100	PARD3B
J82-LTT
T-24-LTT		2	q33.3	150.670.0	206232737.5-206383406.5	2	0	1	100	PARD3B
J82-LTT
T-24-LTT		2	q33.3	53.812.0	206383406.5-206437217.5	1	0	1	100	PARD3B
T-24-LTT	J82-LTT	2	q33.3	1.478.113.0	206437217.5-207915329.5	1	-1	21	82	PARD3B, BC068029, INO80D, BC047484, AX747742, NDUFS1, EEF1B2, SNORD51, SNORA41, GPR1, AX748049, BC028329, ZDBF2, ADAM23, adam23, LOC200726, DYTN, MDH1B, FASTKD2, CPO
T-24-LTT		2	q33.3 — q35	8.843.104.0	207915329.5-216758432.5	2	0	150	65	KLF7, DL491247, BC038530, CREB1, FAM119A, FZD5, PLEKHM3, AF462444, CRYGD, CRYGB, CRYGA, C2orf80, PIKFYVE, PTH2R, PTHR2, MAP2, UNC80, RPE, C2orf67, AK093026, ACADL, BC130595, MYL1, CPS1, LOC29034, ERBB4, IKZF2, ZNFN1A2, SPAG16, PF20, VWC2L, BARD1, ABCA12, ATIC, FN1, AK124897, AK091865
J82-LTT
T-24-LTT		2	q35	72.679.5	216758432.5-216831111	1	0	1	100	MREG
T-24-LTT	J82-LTT	2	q35 — q36.3	9.633.213.0	216831111-226464323	1	-1	186	59	MREG, PECR, TMEM169, XRCC5, AX747067, MARCH4, SMARCAL1, DKFZp434B1050, RPL37A, IGFBP2, IGFBP5, BC031974, BC090895, DIRC3, TNS1, RUFY4, IL8RBP, FLJ46536, IL8RA, GPBAR1, AAMP, PNKD, TMBIM1, RECS1, C2orf62, BC038211, SLC11A1, CTDSP1, DM119441, VIL1, USP37, RQCD1, PLCD4, ZNF142, BCS1L, RNF25, STK36, KIAA1278, TTLL4, CYP27A1, AX748340, PRKAG3, WNT6, BC038542, CDK5R2, LOC151300, FEV, DM119559, CCDC108,…
T-24-LTT	J82-LTT	2	q36.3	119.057.5	226464323-226583379.5	2	-1	3	0	KIAA1486
RT-112-LTT
T-24-LTT	J82-LTT	2	q36.3	130.719.5	226583379.5-226714098	1	-1	3	22	KIAA1486
T-24-LTT	J82-LTT	2	q36.3	2.200.954.5	226714098-228915051.5	2	-1	12	87	BC017935, IRS1, RHBDD1, COL4A4, COL4A3, BC035052, AK056332, MFF, TM4SF20, AGFG1, C2orf83, SLC19A3, AX746677, CCL20, WDR69, SPHKAP
RT-112-LTT
T-24-LTT	J82-LTT	2	q36.3 — q37.3	11.993.814.0	228915051.5-240908864.5	1	-1	172	83	SPHKAP, PID1, DNER, TRIP12, FBXO36, SLC16A14, SP110, SP140, SP100, AK055016, CAB39, ITM2C, BC043555, GPR55, BC047542, SPATA3, C2orf72, PSMD1, HTR2B, ARMC9, B3GNT7, NCL, SNORA75, SNORD20, SNORD82, C2orf52, NMUR1, C2orf57, BC069004, PTMA, PDE6D, COPS7B, NPPC, DIS3L2, FLJ00327, DKFZp434L1426, ALPP, ALPPL2, ALPI, ECEL1, CHRND, CHRNG, EIF4E2, EFHD1, GIGYF2, KIAA0642, AX748196, KCNJ13, C2orf82, NGEF, N…
T-24-LTT	J82-LTT	2	q37.3	43.472.5	240908864.5-240952336	2	-1	1	100	NDUFA10
RT-112-LTT
T-24-LTT	J82-LTT	2	q37.3	2.168.033.5	240952336-243120368.5	1	-1	8	97	NDUFA10, OR6B2, PRR21, OR6B3, MYEOV2, OTOS, GPC1, CR598098, PP14571, DM004424, ANKMY1, tsal1, DUSP28, RNPEPL1, CAPN10, KIAA1845, GPR35, AQP12B, AQP12A, AQP12, KIF1A, KIF1A variant protein, AGXT, C2orf54, BC040629, AK055890, SNED1, AL833363, MTERFD2, PASK, PPP1R7, ANO7, HDLBP, BX648235, SEPT2, hNedd5, FARP2, AK055601, STK25, CR936874, BC017214, THAP4, ATG4B, KIAA0943, LOC727761, DTYMK, AK126180, I…

## Sheet: Chr3
GainSamples	LossSamples	Chrom	Band	Size	Range	Gain	Loss	NumVariantLoci	PercentVariant	Genes
253J-LTT	J82-LTT	3	p26.3 — p26.2	3.840.971.0	36957.5-3877927.5	3	-1	1	99	CHL1, CALL, BC065754, AK126307, CNTN6, hNB-3, CNTN4, IL5RA, TRNT1, hMtCCA, CRBN, SUMF1, LRRN1, BC141932
RT-112-LTT
T-24-LTT
253J-LTT		3	p26.2 — p25.3	5.952.004.5	3877927.5-9829931	4	0	21	92	SUMF1, LRRN1, SETMAR, ITPR1, EGOT, AK056892, AK311646, AK311159, ARL8B, EDEM1, AF279782, GRM7, AK124857, BC020876, LMCD1, NAG-7, AX747864, C3orf32, fls485, CAV3, OXTR, RAD18, hRAD18, SRGAP3, KIAA0411, BC041457, BC036698, THUMPD3, LOC440944, BC052961, SETD5, KIAA1757, BC012558, LHFPL4, MTMR14, CPNE9, BRPF1, OGG1, hOGG1, CAMK1, AX748417, TADA3
RT-112-LTT
T-24-LTT
J82-LTT
253J-LTT		3	p25.3 — p24.3	11.872.086.0	9829931-21702016	3	0	99	85	TADA3, ARPC4, ARC20, TTLL3, DKFZp434B103, RPUSD3, CIDEC, CICE, IL17RE, UNQ3056, IL17RC, UNQ6118, CRELD1, PRRT3, TMEM111, LOC401052, FANCD2, C3orf24, C3orf10, VHL, IRAK2, TATDN2, TATDN2/GHRLOS fusion, C3orf42, GHRL, GHRLOS, SEC13, ATP2B2, ATP2B2 variant protein, LOC285370, SLC6A11, SLC6A1, HRH1, ATG7, AX748267, VGLL4, C3orf31, DQ587806, SYN2, TIMP4, NR_003112, PPARG, TSEN2, MKRN2, RAF1, TMEM40, CA…
RT-112-LTT
T-24-LTT
RT-112-LTT		3	p24.3	39.130.0	21702016-21741145	2	0	1	100	ZNF385D
T-24-LTT
RT-112-LTT		3	p24.3 — p24.1	6.052.218.5	21741145-27793362.5	3	0	34	90	ZNF385D, HMG1, UBE2E2, UBE2E1, NKIRAS1, EC45, NR1D2, LOC152024, THRB, NR1A2, RARB, AK131021, LOC100130354, TOP2B, NGLY1, OXSM, BC033370, BC143998, BC143987, BC143999, BC126324, LRRC3B, NEK10, SLC4A7, SBC2, EOMES
T-24-LTT
253J-LTT
RT-112-LTT		3	p24.1 — p22.1	12.175.439.0	27793362.5-39968800.5	2	0	145	77	BC037254, CMC1, AZI2, ZCWPW2, AX746710, BC128113, RBMS3, TGFBR2, GADL1, STT3B, SIMP, OSBPL10, ZNF860, GPD1L, CMTM8, CKLFSF8, CMTM7, DYNC1LI1, CNOT10, DKFZp434K115, TRIM71, CCR4, GLB1, TMPPE, CRTAP, SUSD5, FBL2, FBXL2, UBP1, CLASP2, KIAA0627, PDCD6IP, ARPP-21, DM004398, STAC, DCLK3, TRANK1, EPM2AIP1, MLH1, hMLH1, LRRFIP2, GOLGA4, APRG1, C3orf35, ITGA9, BC040563, CTDSPL, RBSP3, DM119439, VILL, PLCD…
253J-LTT
253J-LTT		3	p22.1	1.380.729.5	39968800.5-41349529	1	0	19	73	MYRIP, slac2-c, AK309874, ENTPD3, BC047546, BC035465, ZNF619, ZNF620, ZNF621, CTNNB1, AK311005, AK095242, ULK4, DKFZp434E1822
253J-LTT	T-24-LTT	3	p22.1	294.846.0	41349529-41644374	1	-1	1	100	ULK4
253J-LTT		3	p22.1	277.380.5	41644374-41921753.5	1	0	1	100	ULK4
253J-LTT	T-24-LTT	3	p22.1	495.499.0	41921753.5-42417251.5	1	-1	2	82	ULK4, TRAK1, CCK
253J-LTT		3	p22.1	1.130.513.0	42417251.5-43547763.5	1	0	25	56	LYZL4, VIPR1, SEC22C, SS18L2, NKTR, ZBTB47, KBTBD5, HHATL, CCDC13, HIGD1A, CCBP2, CYP8B1, ZNF662, AK130974, BC118662, LOC729085, C3orf39, SNRK, ANO10
253J-LTT		3	p22.1 — p21.31	4.902.229.0	43547763.5-48449991.5	2	0	82	61	ANO10, ABHD5, DM004414, AK124776, C3orf77, C3orf23, ZNF445, ZNF167, ZFP, DQ599146, ZNF660, ZNF197, ZnF20, ZNF35, ZNF502, ZNF501, KIAA1143, KIF15, TMEM42, TGM4, ZDHHC3, EXOSC7, CLEC3B, CDCP1, TMEM158, LARS2, LIMD1, AK026206, SACM1L, KIAA0851, SLC6A20, LZTFL1, CCR9, FYCO1, CXCR6, AX747832, XCR1, CCR3, CCR2, CCRL2, LTF, RTP3, LRRC2, TDGF1, AK130758, ALS2CL, TMIE, TSP50, TESSP5, AK128390, AK092598, T…
RT-112-LTT
RT-112-LTT		3	p21.31	69.461.0	48449991.5-48519451.5	1	0	1	100	PLXNB1, KIAA0407, CCDC51, CCDC72, ATRIP, TREX1, SHISA5, DKFZp566M051
RT-112-LTT		3	p21.31	468.318.5	48519451.5-48987769	2	0	2	93	SHISA5, PFKFB4, UCN2, COL7A1, UQCRC1, TMEM89, SLC26A6, CELSR3, MEGF2, NCKIPSD, IP6K2, DKFZp564L0678, PRKAR2A, AK127190, SLC25A20, C3orf71, Ari2, ARIH2
253J-LTT
253J-LTT	RT-112-LTT	3	p21.31	172.190.0	48987769-49159958	1	-1	5	16	Ari2, ARIH2, P4HTM, DKFZp586D1521, WDR6, DALRD3, DM004810, NDUFAF3, DM004443, C3orf60, IMPDH2, BC009321, QRICH1, QARS, USP19, LAMB2
253J-LTT		3	p21.31 — p14.3	5.334.743.5	49159958-54494700.5	2	0	72	76	LAMB2, LAMB2L, CCDC71, KLHDC8B, LOC646498, CCDC36, C3orf62, USP4, GPX1, TCTA, AMT, NICN1, NPCEDRG, DAG1, AK097709, AK096387, BSN, APEH, MST1, RNF123, AMIGO3, GMPPB, IP6K1, IHPK1, CDH29, UNQ9392, C3orf54, UBA7, TRAIP, CAMKV, DKFZp564E0482, MST1R, MON1A, RBM6, RBM5, AK125500, SEMA3F, GNAT1, SLC38A3, GNAI2, BC033528, SEMA3B, SEMA 3B, C3orf45, HYAL3, HYAL1, HYAL2, TUSC2, FUS1, RASSF1, ZMYND10, TUSC4,…
RT-112-LTT
RT-112-LTT		3	p14.3	64.776.5	54494700.5-54559476	1	0	1	100	CACNA2D3
RT-112-LTT		3	p14.3 — p14.2	5.382.197.5	54559476-59941672.5	2	0	26	88	CACNA2D3, HESRG, AK092143, LRTM1, WNT5A, ERC2, KIAA0378, C3orf51, CCDC66, ARHGEF3, SPATA12, IL17RD, HESX1, APPL1, ASB14, DNAH12, PDE12, ARF4, FAM116A, SLMAP, KIAA1601, FLNB, BC041347, DNASE1L3, LSD, ABHD6, Rpp14, PXK, PDHB, KCTD6, ACOX2, FAM107A, FAM3D, C3orf67, AK090895
253J-LTT
RT-112-LTT		3	p14.2	707.198.5	59941672.5-60648870	3	0	1	100	NPCR
253J-LTT
J82-LTT
RT-112-LTT		3	p14.2	86.249.5	60648870-60735118.5	2	0	1	100
J82-LTT
RT-112-LTT		3	p14.2	132.206.5	60735118.5-60867324	1	0	1	100
RT-112-LTT		3	p14.2	751.305.5	60867324-61618628.5	2	0	1	100	PTPRG
253J-LTT
RT-112-LTT	T-24-LTT	3	p14.2	11.600.0	61618628.5-61630227.5	2	-1	1	100	PTPRG
253J-LTT
253J-LTT	T-24-LTT	3	p14.2	344.047.5	61630227.5-61974274	1	-2	3	93	PTPRG
	RT-112-LTT
253J-LTT	T-24-LTT	3	p14.2	35.540.0	61974274-62009813	2	-1	2	26	PTPRG
RT-112-LTT
253J-LTT		3	p14.2 — p12.3	14.504.640.5	62009813-76514452.5	2	0	188	71	PTPRG, Id2B, AK308660, BC041886, AK307209, AK094634, C3orf14, FEZF2, CADPS, KIAA1121, LOC285401, SYNPR, DKFZp547J226, SNTN, C3orf49, THOC7, ATXN7, SCA7, AK310745, AK023371, PSMD6, PRICKLE2, ADAMTS9, AK125532, BC040632, AK124433, MAGI1, SLC25A26, LRIG1, KBTBD8, KIAA1842, SUCLG2, AL832184, BC038210, FAM19A1, AX747367, FAM19A4, C3orf64, AER61, TMF1, UBA3, UBE1C, ARL6IP5, LMOD3, FRMD4B, KIAA1013, MIT…
RT-112-LTT
253J-LTT		3	p12.3	316.162.5	76514452.5-76830614	3	0	1	100
RT-112-LTT
J82-LTT
RT-112-LTT		3	p12.3	214.507.0	76830614-77045120	2	0	1	100
J82-LTT
RT-112-LTT		3	p12.3	366.230.5	77045120-77411349.5	1	0	1	100	KIAA1568
RT-112-LTT		3	p12.3 — p12.1	6.572.006.5	77411349.5-83983355	2	0	61	79	KIAA1568, ROBO1, BC045574, BC031255
253J-LTT
RT-112-LTT		3	p12.1 — p11.1-q11.1	7.933.512.5	83983355-91916866.5	3	0	49	67	BC068246, CADM2, BC040985, VGLL3, BC050344, CHMP2B, DKFZp564O123, POU1F1, HTR1F, CGGBP1, ZNF654, C3orf38, EPHA3
253J-LTT
J82-LTT
J82-LTT		3	p11.1-q11.1 — q13.11	11.793.577.0	91916866.5-103710442.5	1	0	104	70	PROS1, ARL13B, STX19, DHFRL1, NSUN3, MST077, LOC255025, AX747417, EPHA6, DKFZp434C1418, ARL6, AK296966, CRYBG3, DKFZp667G2110, MINA, mina53, GABRR3, OR5H1, OR5H14, OR5H15, OR5H2, OR5K4, OR5K3, OR5K1, OR5K2, CLDND1, GPR15, CPOX, ST3GAL6, ST3Gal VI, DCBLD2, CLCP1, COL8A1, C3orf26, FILIP1L, AF090939, TMEM30C, TBC1D23, NIT2, TOMM70A, LNP1, TMEM45A, derp7, GPR128, TFG, ABI3BP, IMPG2, SENP7, FAM172B, R…
	253J-LTT	3	q13.31	26.433.5	116248862-116275294.5	0	-1	1	100
	253J-LTT	3	q13.31	326.146.5	116275294.5-116601440	0	-2	1	100	LOC285194
	J82-LTT
	253J-LTT	3	q13.31	105.509.5	116601440-116706948.5	0	-1	1	100	BC040587
	253J-LTT	3	q13.31	201.141.0	116806842-117007982	0	-1	1	100
253J-LTT		3	q13.31 — q13.32	300.610.0	117160717-117461326	1	0	1	100
RT-112-LTT		3	q13.32 — q13.33	901.834.0	118873054.5-119774887.5	1	0	20	42	UPK1B, B4GALT4, UNQ552, CDGAP, TMEM39A, MDSRP, KTELC1, C3orf1, DKFZp564B172, CD80, ADPRH, PLA1A, PS-PLA1, POPDC2, POP2, COX17, AK095366, C3orf15, aat-1, NR1I2, GSK3B
J82-LTT		3	q21.1 — q21.3	5.216.255.0	123057978-128274232	1	0	63	82	ADCY5, CR613620, PTPLB, BC042384, MYLK, MLCK, CCDC14, DKFZp434B1222, KALRN, Trad, UMPS, ITGB5, AX747081, MUC13, HEG1, KIAA1237, SLC12A8, ZNF148, SNX4, OSBPL11, LOC100125556, ALG1L, ROPN1B, SLC41A3, ALDH1L1, DKFZp434O2417, BC039521, AK097508, KLF15, BC033989, CCDC37, ZXDC, UNQ2790, UROC1, CHST13, C3orf22, TXNRD3IT1, TXNRD3, TR2IT1, C3orf46, CHCHD6, PLXNA1, C3orf56, BC015846, BX537548, TPRA1, GPR17…
	J82-LTT	3	q21.3 — q23	14.078.211.0	128274232-142352442	0	-1	170	74	C3orf27, RPN1, RAB7A, DQ583119, DQ598665, DQ570601, DQ587084, DQ585483, DQ576681, AK294171, ACAD9, KIAA1257, AK125726, CCDC48, GP9, RAB43, ISY1, hCG_2022580, KIAA1160, CNBP, C3orf37, H1FX, C3orf47, RPL32P3, BX641154, AX721251, SNORA7B, C3orf25, MBD4, IFT122, WDR10, RHO, H1FOO, PLXND1, TMCC1, CR621912, CR593374, TRH, ALG1L2, LOC729375, COL6A4P2, COL29A1, COL6A6, DKFZp667J1615, PIK3R4, ATP2C1, ASTE…
T-24-LTT		3	q24	270.028.0	143429660-143699687	1	0	1	100	SLC9A9, NHE9, C3orf58
T-24-LTT		3	q25.31	1.782.615.5	155203576-156986190.5	1	0	27	61	PLCH1, C3orf33, SLC33A1, AK130481, GMPS, KCNAB1, SSR3, LOC100287227, TIPARP, AK056401, PA2G4P4, AK094480, LEKR1, AK311218, CCNL1, UNQ530, VEPH1
J82-LTT		3	q25.32	765.552.0	157089441.5-157854992.5	1	0	13	57	VEPH1, PTX3, C3orf55, SHOX2, RSRC1
J82-LTT		3	q25.32 — q25.33	1.378.627.0	157891723.5-159270349.5	1	0	7	89	RSRC1, AK097794, MLF1, GFM1, EFG, LXN, RARRES1, AY070437, MFSD1, smap-4, IQCJ, SCHIP1
J82-LTT	RT-112-LTT	3	q25.33	883.781.0	159270349.5-160154129.5	1	-1	26	40	SCHIP1, AK097161, CR625735, CR607754, IFT80, KIAA1374, SMC4, hCAP-C, DM004334, DM119420, TRIM59
J82-LTT		3	q25.33	405.616.5	160154129.5-160559745	1	0	9	40	IFT80, TRIM59, KPNA4, SCARNA7, BC125159, ARL14, PPM1L
J82-LTT	RT-112-LTT	3	q25.33 — q26.1	1.944.872.5	160559745-162504616.5	1	-1	1	100	PPM1L, PP2CE, AK055323, B3GALNT1, beta3GalNAcT-1, NMD3, C3orf57, OTOL1, BC073807
J82-LTT		3	q26.1	143.794.0	162504616.5-162648409.5	1	0	1	100	BC073807
	RT-112-LTT	3	q26.1 — q26.2	6.760.758.0	162665513-169426270	0	-1	46	78	BC073807, LOC647107, SI, SLITRK3, CR612557, BCHE, ZBBX, SERPINI2, WDR49, PDCD10, SERPINI1, AK093355, BC043538, GOLIM4, C3orf50, MECOM, EVI1
	RT-112-LTT	3	q26.2 — q26.32	6.806.380.0	169426270-176232649	0	-2	93	68	TERC, ARPM1, MYNN, OSZF, LRRC34, LRRIQ4, LRRC31, SAMD7, LOC100128164, SEC62, GPR160, PHC3, EDR3, AY940074, AX747865, PRKCI, SKIL, CLDN11, SLC7A14, BC039437, RPL22L1, DKFZp586O1224, EIF5A2, SLC2A2, TNIK, KIAA0551, PLD1, TMEM212, FNDC3B, fad104, GHSR, TNFSF10, AK127557, NCEH1, ECT2, SPATA16, NAALADL2
	253J-LTT
	RT-112-LTT	3	q26.32 — q29	21.701.194.0	176232649-197933842	0	-1	246	74	TBL1XR1, AK056252, AX747163, AF279780, AY769439, KCNMB2, ZMAT3, BC032034, KCNMB3, ZNF639, MFN1, hfzo2, GNB4, ACTL6A, MRPL47, NDUFB5, USP13, PEX5L, TTC14, CCDC39, DKFZp434A128, BC034416, FXR1, DNAJC19, SOX2OT, SOX2, BC036236, DQ586546, ATP11B, KIAA0956, DCUN1D1, SCCRO, MCCC1, MCC-B, LAMP3, MCF2L2, KIAA0861, B3GNT5, BC013229, BC040935, AK057000, KLHL6, KLHL24, YEATS2, AX746590, MAP6D1, PARL, ABCC5,…

## Sheet: Chr4
GainSamples	LossSamples	Chrom	Band	Size	Range	Gain	Loss	NumVariantLoci	PercentVariant	Genes
J82-LTT		4	p16.3	76.405.0	22941.5-99345.5	2	0	1	100	ZNF718, ZNF595
T-24-LTT
J82-LTT	RT-112-LTT	4	p16.3	2.936.244.0	99345.5-3035588.5	2	-1	8	94	ZNF718, ZNF595, DKFZp666E157, ZNF876P, EF565129, ZNF732, ZNF141, ABCA11P, ZNF721, KIAA1982, DKFZp761O0611, PIGG, GPI7, PDE6B, BC020343, ATP5I, MYL5, MFSD7, RNF3A, CR625372, PCGF3, CPLX1, GAK, TMEM175, DKFZp547K246, IDUA, SLC26A1, FGFRL1, RNF212, AX747945, SPON2, LOC100130872, AX747592, DKFZp434B0914, AK125775, C4orf42, MAEA, KIAA1530, AX748388, FAM53A, SLBP, TMEM129, TACC3, FGFR3, LETM1, WHSC1, S…
T-24-LTT
T-24-LTT	RT-112-LTT	4	p16.3 — p16.3-p16.2	1.457.707.5	3035588.5-4493295	1	-1	9	90	GRK4, HTT, C4orf44, RGS12, HGFAC, DOK7, DQ589974, LRPAP1, BC131584, AX747702, BC042381, DQ584669, LOC348926, BC042823, OTOP1, TMEM128, LYAR, ZNF509, CR596502, D4S234E, NSG1, STX18
	RT-112-LTT	4	p16.3-p16.2 — p16.2	139.895.5	4493295-4633189.5	0	-1	3	95	STX18, BC025734
T-24-LTT	RT-112-LTT	4	p16.2 — p15.1	28.911.757.5	4633189.5-33544946	1	-1	287	82	BC025734, AK056081, MSX1, CYTL1, STK32B, C4orf6, EVC2, EVC, CRMP1, C4orf50, JAKMIP1, AX746731, WFS1, PPP2R2C, MAN2B2, MRFAP1, LOC93622, S100P, MRFAP1L1, CNO, KIAA0232, TBC1D14, AX747238, CCDC96, TADA2B, GRPEL1, FLJ36777, SORCS2, PSAPL1, LOC84740, AFAP1, ABLIM2, KIAA1808, SH3TC1, FLJ00164, HTRA3, AX746755, ACOX3, C4orf23, GPR78, CPZ, HMX1, USP17, USP17L2, DEFB131, DQ584669, DRD5, SLC2A9, WDR1, DQ5…
T-24-LTT	RT-112-LTT	4	p15.1 — p11-q11	17.331.256.0	33544946-50876201	1	-2	239	67	AK093205, BC036345, BC031283, ARAP2, BC037904, BC030111, FLJ16686, KIAA1239, C4orf19, AX748249, RELL1, PGM2, DKFZp566B1524, TBC1D1, FLJ13197, KLF3, TLR10, TLR6, FAM114A1, TMEM156, KLHL5, WDR19, KIAA1638, RFC1, KLB, OK/SW-cl.103, RPL9, DKFZp313J1510, LIAS, LOC401127, BC010526, UGDH, AK056558, CR591173, C4orf34, BC040333, UBE2K, LIG, PDS5A, ACOT7L, N4BP2, CHRNA9, RBM47, NSUN7, APBB2, UCHL1, LIMCH1,…
	J82-LTT
T-24-LTT		4	p11-q11 — q13.2	18.431.639.5	50876201-69307839.5	2	0	97	79	DCUN1D4, LRRC66, SGCB, SPATA18, USP46, KIAA0167, SNORA26, LP9056, RASL11B, SCFD2, BC042091, AK055055, FIP1L1, PDGFRA, LNX1, UNQ574, LOC402176, CHIC2, GSX2, FIP1L1/PDGFRA fusion, BC044946, KIT, DL492396, KDR, SRD5A3, BC047403, BC034006, TMEM165, AK096319, CLOCK, KIAA0334, PDCL2, NMU, LOC644145, EXOC1, CEP135, KIAA1211, AASDH, PPAT, PAICS, SRP72, ARL9, HOPX, HOP, REST, C4orf14, POLR2B, IGFBP7, BC03…
RT-112-LTT
T-24-LTT		4	q13.2	239.075.5	69307839.5-69546914	3	0	1	100	TMPRSS11E, UGT2B15
RT-112-LTT
J82-LTT
T-24-LTT		4	q13.2 — q21.1	8.332.135.5	69546914-77879048.5	2	0	98	74	UGT2B10, UNQ2559, UGT2A3, UGT2B7, AK124272, UGT2B28, UGT2B11, UGT2B4, UGT2A2, UGT2A1, SULT1B1, CSN1S1, CSN2, STATH, HTN3, HTN1, CSN1S2A, CSN1S2B, C4orf40, ODAM, CSN3, C4orf35, SMR3A, SMR3B, PROL1, MUC7, AMTN, ENAM, IGJ, UTP3, RUFY3, GRSF1, MOBKL1A, DCK, SLC4A4, GC, NPFFR2, ADAMTS3, KIAA0366, COX18, ANKRD17, ALB, HSA, AFP, AFM, RASSF6, IL8, CXCL6, PPBPL1, PF4V1, CXCL1, PF4, PPBP, PPBPL2, CXCL2, MT…
RT-112-LTT
T-24-LTT	RT-112-LTT	4	q21.1	172.127.5	77879048.5-78051175	1	-1	5	2	SEPT11, DKFZp566C224, CCNI
T-24-LTT		4	q21.1 — q22.1	10.893.966.5	78051175-88945140.5	2	0	92	83	CCNG2, CNOT6L, DKFZp434K098, MRPL1, FRAS1, KIAA1500, ANXA3, AK130099, AK057213, AK124062, BC040182, BMP2K, DKFZp434K0614, DKFZp434P0116, PAQR3, AK094144, BC036848, AF088011, ARD1B, GK2, AK123913, PCAN1, ANTXR2, DKFZp667K1925, PRDM8, FGF5, C4orf22, BMP3, PRKG2, RASGEF1B, HNRNPD, HNRPD, HNRPDL, JKTBP, ENOPH1, TMEM150C, C4orf11, SCD5, SEC31A, KIAA0905, THAP9, LIN54, COPS4, PLAC8, PNAS-116, COQ2, BC0…
RT-112-LTT
T-24-LTT		4	q22.1	119.936.5	88945140.5-89065076	3	0	1	100	PKD2, ABCG2
RT-112-LTT
J82-LTT
T-24-LTT		4	q22.1 — q22.2	5.154.218.5	89065076-94219293.5	2	0	10	96	ABCG2, unknown, PPM1K, BC027846, HERC6, DKFZp667F2121, HERC5, PIGY, HERC3, NAP1L5, FAM13AOS, FAM13A, KIAA0914, TIGD2, AK026379, GPRIN3, CR605611, SNCA, DQ571875, AK123890, MMRN1, FAM190A, KIAA1680, EF565118, GRID2
RT-112-LTT
T-24-LTT		4	q22.2	387.951.5	94219293.5-94607244	3	0	1	100	GRID2
RT-112-LTT
J82-LTT
T-24-LTT		4	q22.2 — q22.3	1.492.542.5	94607244-96099785.5	2	0	26	62	GRID2, ATOH1, SMARCAD1, PDLIM5, BMPR1B, CR610949, UNC5C
RT-112-LTT
T-24-LTT	J82-LTT	4	q22.3	82.198.0	96099785.5-96181982.5	2	-1	2	88	UNC5C
RT-112-LTT
T-24-LTT		4	q22.3 — q25	13.491.111.0	96181982.5-109673092.5	2	0	147	76	UNC5C, PDHA2, CR594710, C4orf37, RAP1GDS1, TSPAN5, AK098333, EIF4E, METAP1, BX647987, AF086487, ADH4, PCNAP1, ADH6, ADH5, BC038532, ADH1A, ADH1B, ADH1C, ADH7, C4orf17, DKFZp434G072, RG9MTD2, MTTP, AL832378, DAPP1, MAPKSP1, DNAJB14, UNQ9427, H2AFZ, LOC256880, DDIT4L, EMCN, PPP3CA, AK000028, BANK1, SLC39A8, NFKB1, MANBA, CR618043, UBE2D3, AK093356, CISD2, NHEDC1, NHEDC2, BDH2, UNQ6308, CENPE, CENPE…
RT-112-LTT
T-24-LTT		4	q25	205.255.5	109673092.5-109878347	3	0	7	36	AGXT2L1, COL25A1
RT-112-LTT
J82-LTT
T-24-LTT		4	q25	29.335.5	109878347-109907681.5	2	0	1	21	COL25A1
RT-112-LTT
T-24-LTT	J82-LTT	4	q25 — q28.1	14.001.125.0	109907681.5-123908805.5	2	-1	135	77	COL25A1, AK058136, BC009800, SEC24B, CCDC109B, CASP6, CFI, GAR1, RRH, LRIT3, EGF, ELOVL6, ENPEP, PITX2, C4orf32, BC041964, AP1AR, TIFA, ALPK1, KIAA1527, FLJ00302, NEUROG2, C4orf21, DKFZp434C0927, LARP7, DM004695, DM004493, DJ087795, ANK2, CAMK2D, AX747415, ARSJ, UGT8, NDST4, TRAM1L1, NDST3, HSST3, SNHG8, SNORA24, PRSS12, AK308309, CEP170L, AK024248, BC035733, METTL14, KIAA1627, SEC24D, KIAA0755, …
RT-112-LTT
RT-112-LTT	J82-LTT	4	q28.1	253.921.5	123908805.5-124162726	1	-1	3	78	SPATA5
RT-112-LTT	J82-LTT	4	q28.1 — q31.3	29.175.369.0	124162726-153338094	2	-1	305	76	SPATA5, SPRY1, LOC285419, AK057455, ANKRD50, FAT4, INTU, KIAA1284, SLC25A31, HSPA4L, AK090904, PLK4, MFSD8, C4orf29, LARP1B, DKFZp434K245, PGRMC2, AK093416, CR604304, PHF17, SCLT1, C4orf33, BC035172, BC041448, BC040219, BC042378, PABPC4L, BC032916, BC031238, PCDH18, KIAA1562, BC042886, BC040999, SLC7A11, CCRN4L, ELF2, C4orf49, NDUFC1, NARG1, RAB33B, SETD7, MGST2, MAML3, BC040304, SCOC, BC071807, …
T-24-LTT
RT-112-LTT	J82-LTT	4	q31.3	81.450.0	153338094-153419543	1	-2	1	82	FBXW7
	T-24-LTT
RT-112-LTT	J82-LTT	4	q31.3	1.331.453.5	153419543-154750995.5	2	-1	16	70	FBXW7, DKFZp434I0714, TMEM154, CR599924, TIGD4, ARFIP1, BC039551, FHDC1, TRIM2, KIAA0517, ANX2P2, MND1, KIAA0922, DKFZp586H1322, TLR2, TIL4, RNF175, SFRP2
T-24-LTT
RT-112-LTT	J82-LTT	4	q31.3	525.146.5	154750995.5-155276141	1	-1	7	83	DCHS2
RT-112-LTT	J82-LTT	4	q31.3 — q32.1	4.544.597.5	155276141-159820737.5	2	-1	82	69	DCHS2, PLRG1, FGB, FGA, FGG, DQ266889, LRAT, RBM46, MGC27016, MAP9, GUCY1A3, GUCY1B3, GC-S-beta-1, ACCN5, TDO2, CTSO, PDGFC, GLRB, GRIA2, GRIA4, LOC340017, C4orf18, AK126266, AK096792, TMEM144, AK094909, RXFP1, LGR7, C4orf46, ETFDH, PPID, FNIP2, KIAA1450, C4orf45
T-24-LTT
RT-112-LTT		4	q32.1 — q34.1	13.327.611.5	159820737.5-173148348	2	0	139	78	FNIP2, C4orf45, RAPGEF2, CR595965, FSTL5, BC033991, NAF1, NPY1R, NPY5R, TKTL2, C4orf43, MARCH1, AK095255, AK092578, TRIM61, C4orf39, TRIM60, TRIM75, TMEM192, KLHL2, GK, SC4MOL, CPE, TLL1, SPOCK3, N-Tes, CR614646, ANXA10, DDX60, DDX60L, DKFZp781D1175, PALLD, DKFZp762K109, CBR4, SH3RF1, KIAA1494, NEK1, CLCN3, BC058818, C4orf27, AK125042, MFAP3L, BC031941, BC047077, GALNTL6
T-24-LTT
RT-112-LTT		4	q34.1	957.482.0	173148348-174105829	1	0	22	52	GALNTL6, BC038759, BC137484, BC040577, GALNT7
RT-112-LTT		4	q34.1	123.497.0	174105829-174229325	2	0	4	24	GALNT7
J82-LTT
RT-112-LTT		4	q34.1	115.380.5	174229325-174344704.5	1	0	4	34	GALNT7, HMGB2, SAP30, ScRG-1
RT-112-LTT		4	q34.1 — q34.3	3.620.206.0	174344704.5-177964909.5	2	0	39	78	HAND2, Nbla00301, CR600749, AK125257, FBXO8, KIAA1712, HPGD, GLRA3, AK093264, BC034301, GPM6A, BC038536, WDR17, SPATA4, SPCS3, VEGFC
T-24-LTT
T-24-LTT	RT-112-LTT	4	q34.3	501.348.0	177964909.5-178466256.5	1	-1	1	100	NEIL3, AGA, AK094945
	RT-112-LTT	4	q34.3	4.599.923.5	178466256.5-183066179	0	-2	8	98	AK094945, LOC285501, AF088005, AK056196, MGC45800, ODZ3
	T-24-LTT
	RT-112-LTT	4	q34.3 — q35.1	633.640.5	183066179-183699818.5	0	-3	1	100	ODZ3
	T-24-LTT
	253J-LTT
	RT-112-LTT	4	q35.1 — q35.2	6.784.045.0	183699818.5-190483862.5	0	-2	20	96	ODZ3, DCTD, FAM92A3, C4orf38, WWC2, BOMB, BX537950, CLDN22, CDKN2AIP, BC038563, ING2, RWDD4A, C4orf41, STOX2, AK001394, ENPP6, MGC24125, AK126253, CASP3, CCDC111, MLF1IP, KLIP1, ACSL1, UNQ9368, BC016366, AY429594, AK096134, AY429595, HELT, BC043280, SLC25A4, KIAA1430, SNX25, LRP2BP, ANKRD37, UFSP2, CR595267, C4orf47, CCDC110, PDLIM3, SORBS2, TLR3, FAM149A, MST119, CYP4V2, KLKB1, F11, BC034307, BC…
	T-24-LTT
	J82-LTT	4	q35.2	173.843.0	190505408-190679250	0	-1	1	100
J82-LTT	RT-112-LTT	4	q35.2	356.228.0	190679250-191035477	1	-2	1	100	BC087857, FRG1, FRG2, LOC653545
	T-24-LTT

## Sheet: Chr5
GainSamples	LossSamples	Chrom	Band	Size	Range	Gain	Loss	NumVariantLoci	PercentVariant	Genes
J82-LTT		5	p15.33 — p15.32	5.410.398.0	13071.5-5423468.5	2	0	82	78	PLEKHG4B, LRRC14B, CCDC127, SDHA, PDCD6, ALG-2, AHRR, KIAA1234, C5orf55, FLJ00157, LOC25845, SLC9A3, BC013821, CEP72, KIAA1519, ZDHHC11, BRD9, DKFZp434D0711, TRIP13, AK126199, NKD2, SLC12A7, BC032469, SLC6A19, SLC6A18, TERT, hTERT, CLPTM1L, CR621911, BC034612, SLC6A3, LPCAT1, CR749689, LOC728613, MRPL36, IRX4, IRX2, C5orf38, CEI, BC035019, IRX1, BC034630, LOC340094, AK094462, ADAMTS16, KIAA2029, …
RT-112-LTT
J82-LTT	T-24-LTT	5	p15.32	66.992.0	5423468.5-5490459.5	2	-1	1	100	KIAA0947
RT-112-LTT
J82-LTT		5	p15.32 — p15.2	6.781.845.0	5490459.5-12272303.5	2	0	44	92	MED10, UBE2QL1, LOC255167, NSUN2, SAKI, SRD5A1, POLS, AK124118, ADCY2, C5orf49, FASTKD3, MTRR, BC043282, BX648541, BC032891, SEMA5A, SNORD123, TAS2R1, LOC285692, FAM173B, CCT5, CMBL, MARCH6, KIAA0597, CR610863, U52827, ROPN1L, DAP, CTNND2
RT-112-LTT
J82-LTT		5	p15.2	741.653.0	12272303.5-13013955.5	1	0	1	100	TAG1
J82-LTT		5	p15.2 — p15.1	4.438.493.0	13013955.5-17452447.5	2	0	57	80	DNAH5, KIAA1603, TRIO, tgat, FAM105A, FAM105B, ANKH, FBXL7, MARCH11, BC043001, ZNF622, FAM134B, MYO10, LOC285696, BASP1, CR602933, CR620010, BC052942
RT-112-LTT
J82-LTT	T-24-LTT	5	p15.1 — p14.3	1.491.873.5	17452447.5-18944320	2	-1	7	93	DQ583034, BC028204
RT-112-LTT
J82-LTT		5	p14.3	3.209.404.5	18944320-22153723.5	2	0	2	99	CDH18, AK093362, LOC728411, GUSBL2, BC038535, CDH12, PMCHL1
RT-112-LTT
J82-LTT		5	p14.3	460.679.5	22153723.5-22614402	1	0	1	100	CDH12
J82-LTT		5	p14.3 — p13.3	9.253.299.0	22614402-31867700	2	0	42	92	CDH12, PRDM9, AX747383, CDH10, CDH9, BC101982, CQ819111, BC046201, BC122523, CQ819101, BC101441, BC039509, LOC729862, AK098570, CDH6, RNASEN, C5orf22, DKFZp667N066, PDZD2
RT-112-LTT
J82-LTT	T-24-LTT	5	p13.3	47.462.0	31867700-31915161	2	-1	1	100	PDZD2
RT-112-LTT
J82-LTT		5	p13.3 — p11-q11.1	15.927.118.0	31915161-47842278	2	0	70	83	PDZD2, KIAA0300, GOLPH3, MTMR12, ZFR, SUB1, NPR3, C5orf23, BC044935, CR613092, TARS, ADAMTS12, RXFP3, SLC45A2, DQ587763, DQ598168, DQ571461, RAI14, KIAA1334, TTC23L, RAD1, BRIX1, BRIX, DNAJC21, AGXT2, AGT2, PRLR, SPEF2, IL7R, CAPSL, UGT3A1, UGT3A2, UNQ842, AK094621, LMBRD2, SKP2, skp2-alpha, C5orf33, RANBP3L, SLC1A3, NIPBL, IDN3, C5orf42, NUP155, WDR70, GDNF, EGFLAM, AX748028, LIFR, BC045578, CR5…
RT-112-LTT
J82-LTT	T-24-LTT	5	p11-q11.1 — q11.2	5.772.336.0	47842278-53614613	1	-1	38	58	EMB, PARP8, CR604031, ISL1, ITGA1, PELO, AK097288, ITGA2, MOCS2, AK097893, FST, NDUFS4, BC048141, ARL15
J82-LTT		5	q11.2	259.903.5	53614613-53874515.5	1	0	2	90	SNX18
J82-LTT	T-24-LTT	5	q11.2	4.600.504.5	53874515.5-58475019	1	-1	99	53	ESM1, GZMK, GZMA, CDC20B, G6VTS76519, GPX8, UNQ847, DM004813, CR626610, CCNO, DHX29, SKIV2L2, PPAP2A, PAP2-a1, RNF138P1, SLC38A9, FLJ90709, DDX4, BC071555, IL6ST, gp130, AK055666, ANKRD55, MAP3K1, C5orf35, MIER3, GPBP1, ACTBL2, PLK2, GAPT, RAB3C, AB074188, PDE4D
J82-LTT	T-24-LTT	5	q11.2	228.220.5	58475019-58703238.5	1	-2	2	100	PDE4D, BX641110
	RT-112-LTT
J82-LTT	T-24-LTT	5	q11.2 — q12.3	5.841.956.5	58703238.5-64545194	1	-1	38	83	PDE4D, PART1, DEPDC1B, ELOVL7, ERCC8, NDUFAF2, mimitin, C5orf43, ZSWIM6, BC032910, FLJ37543, BC043229, BC043261, BC043516, BC039381, KIF2A, DIMT1L, IPO11, DKFZp434I1230, LRRC70, ISCA1L, RNF180, RGS7BP, SFRS12IP1, SDCCAG10, ADAMTS6
J82-LTT	T-24-LTT	5	q12.3	414.405.0	64545194-64959598	1	-2	11	33	ADAMTS6, CENPK, PPWD1, TRIM23, C5orf44
	RT-112-LTT
J82-LTT	T-24-LTT	5	q12.3	1.272.584.5	64959598-66232181.5	1	-1	17	57	C5orf44, SGTB, NLN, ERBB2IP, SFRS12, BC028670, MAST4
J82-LTT	T-24-LTT	5	q12.3	97.432.5	66232181.5-66329613	1	-2	1	100	MAST4
	253J-LTT
J82-LTT	T-24-LTT	5	q12.3 — q14.1	12.358.386.5	66329613-78687998.5	1	-1	194	67	MAST4, BC080587, CD180, BC042046, PIK3R1, AK128486, SLC30A5, ZNT5, ZTL1, CCNB1, BC112270, DQ576994, CENPH, MRPS36, CDK7, CCDC125, kenae1, TAF9, RAD17, MARVELD2, CR617371, OCLN, GTF2H2C, GTF2H2D, AX748379, SMA, SMA4, DQ596042, AK311627, DQ571461, DQ575504, AK124130, DQ599922, DQ570150, DQ572677, DQ591061, SERF1B, SERF1, SMN2, BC045789, NAIP, LOC100170939, DQ786263, DQ587763, GTF2H2, GTF2H2B, SMA3,…
	T-24-LTT	5	q14.1	519.150.0	78687998.5-79207147.5	0	-1	5	84	HOMER1, PAPD4, CMYA5
J82-LTT	T-24-LTT	5	q14.1 — q14.1-q14.2	2.198.708.5	79207147.5-81405855	1	-1	23	87	MTX3, AX746944, THBS4, BC047373, SERINC5, LOC644936, SPZ1, LOC441089, ZFYVE16, KIAA0305, FAM151B, UNQ9217, ANKRD34B, DHFR, DHFRL1, MSH3, RASGRF2, RNU5E, CKMT2, AK092460, AK096014, AK096680, ZCCHC9, ACOT12, SSBP2, DKFZp564C0362, ATG10, BC018651
J82-LTT	T-24-LTT	5	q14.1-q14.2 — q14.2	385.897.5	81405855-81791751.5	1	-2	4	86	ATG10, BC016143, RPS23, ATP6AP1L, BC132949
	253J-LTT
J82-LTT	T-24-LTT	5	q14.2 — q14.3	2.161.041.0	81791751.5-83952791.5	1	-1	15	82	TMEM167A, SCARNA18, XRCC4, VCAN, HAPLN1, EDIL3
	T-24-LTT	5	q14.3	2.474.583.0	83952791.5-86427373.5	0	-1	4	98	NBPF22P, COX7C, BC041393, BC034940
253J-LTT	T-24-LTT	5	q14.3	1.560.840.0	86427373.5-87988212.5	1	-1	38	24	BC034940, RASA1, CCNH, TMEM161B, UNQ679, BC030122, BC047059, LOC645323
	T-24-LTT	5	q14.3 — q15	6.007.841.0	87988212.5-93996052.5	0	-1	97	50	MEF2C, AL050132, CETN3, MBLAC2, POLR3G, LYSMD3, GPR98, VLGR1, KIAA0686, AK091866, ARRDC3, LOC100129716, AK056485, FLJ42709, NR2F1, FAM172A, DKFZp564D172, POU5F2, C5orf36, CR590796, ANKRD32, DKFZp564C0469
253J-LTT	T-24-LTT	5	q15	341.304.5	93996052.5-94337356	1	-1	12	34	ANKRD32, MCTP1, CR614705
	T-24-LTT	5	q15	1.221.610.5	94337356-95558965.5	0	-1	12	69	MCTP1, FAM81B, TTC37, DKFZp313G1735, UNQ630, GPR150, RFESD, SPATA9, RHOBTB3, KIAA0878, GLRX, FIS, ELL2
	253J-LTT	5	q15	236.077.5	96476027.5-96712104	0	-1	1	100	LIX1, RIOK2
	J82-LTT	5	q23.3	726.966.5	128331944-129058909.5	0	-1	1	100	SLC27A6, ISOC1, ADAMTS19
	T-24-LTT	5	q31.1	2.678.302.5	132918925-135597226.5	0	-1	49	66	FSTL4, C5orf15, VDAC1, TCF7, SKP1, PPP2CA, CDKL3, NKIAMRE, UBE2B, CDKN2AIPNL, BC032795, PHF15, SEC24A, CAMLG, DDX46, C5orf24, TXNDC15, UNQ335, PCBD2, DQ584699, CR596118, CATSPER3, PITX1, AK026965, BC045187, H2AFY, AX747819, C5orf20, TIFAB, CXCL14, LOC340074, IL9, FBL3B, FBXL21, LECT2, TGFBI, DAMS, SMAD5, LOC389332, TRPC7, trp7
	T-24-LTT	5	q31.1 — q31.2	3.337.678.5	135597226.5-138934904	0	-2	94	47	TRPC7, trp7, SPOCK1, KLHL3, KIAA1129, MYOT, AK311328, AK299427, NPY6R, PKD2L2, FAM13B, AK310493, BRD8, WNT8A, NME5, KIF20A, CDC23, GFRA3, CDC25C, FAM53C, STSG4523, KDM3B, REEP2, EGR1, ETF1, HSPA9, SNORD63, CTNNA1, LRRTM2, KIAA0416, SIL1, MATR3, DKFZp686K23100, SNORA74A, PAIP2, SLC23A1, MGC29506, PACAP, LOC389333, SPATA24, DNAJC18, ECSCR, TMEM173
	J82-LTT
	T-24-LTT	5	q31.2	86.073.5	138934904-139020976.5	0	-3	1	100	UBE2D2
	J82-LTT
	253J-LTT
	T-24-LTT	5	q31.2 — q33.1	11.174.679.5	139020976.5-150195655	0	-2	177	65	CXXC5, DQ592953, PSD2, NRG2, BC042448, DJ031132, PURA, C5orf53, CR627225, C5orf32, PFDN1, AX748200, HBEGF, SLC4A9, BC030152, ANKHD1, EIF4EBP3, SRA1, Fe65L2, APBB3, SLC35A4, CD14, TMCO6, NDUFA2, WDR55, DND1, HARS, HARS2, HARSL, ZMAT2, VTRNA1-1, VTRNA1-2, VTRNA1-3, PCDHA1, PCDHA2, PCDHA3, PCDHA4, PCDHA5, PCDHA6, PCDHA7, PCDHA9, PCDHA10, PCDHA11, PCDHA12, PCDHA13, PCDHAC1, PCDHAC2, PCDHB1, PCDHB2, B…
	J82-LTT
	T-24-LTT	5	q33.1	29.649.5	150195655-150225303.5	0	-1	1	100
	T-24-LTT	5	q33.1 — q33.3	8.346.009.0	150225303.5-158571311.5	0	-2	134	60	IRGM, ZNF300, LOC134466, GPX3, TNIP1, NAF1, ANXA6, CCDC69, DKFZp434C171, GM2A, AK127910, SLC36A3, SLC36A2, PAT2, FAT2, BC034636, SPARC, BC039364, ATOX1, AX747215, AX747080, G3BP1, GLRA1, AK001582, NMUR2, AK123816, AX747764, GRIA1, FAM114A2, MFAP3, GALNT10, BC042059, NS4ATP2, SAP30L, AF157115, HAND1, LARP1, C5orf4, AL359653, CNOT8, GEMIN5, MRPL22, SGCD, PPP1R2P3, TIMD4, HAVCR1, hHAVcr-1, HAVCR2, F…
	J82-LTT
	J82-LTT	5	q33.3 — q34	1.401.254.5	158571311.5-159972565	0	-1	10	89	RNF145, UBLCP1, IL12B, AK097548, LOC285627, ADRA1B, TTC1, PWWP2A, AK097242, CCNJL, C1QTNF2, C5orf54, SLU7, DQ658414
	J82-LTT	5	q34	3.509.422.0	159972565-163481986	0	-2	26	84	ATP10B, KIAA0715, LOC285629, GABRB2, GABRB3, GABRA6, GABRA1, GABRG2, CCNG1, AK124680, NUDCD2, HMMR, BC035392, MAT2B, tgr
	T-24-LTT
	T-24-LTT	5	q34	3.439.898.5	163481986-166921883.5	0	-1	24	85	BC011998, ODZ2
	T-24-LTT	5	q34	747.139.0	166921883.5-167669021.5	0	-2	18	44	ODZ2, KIAA1127, CR607597
	J82-LTT
	T-24-LTT	5	q34 — q35.1	892.387.0	167669021.5-168561407.5	0	-1	33	33	ODZ2, WWC1, RARS, FBLL1, M55536, PANK3, DM004193, SLIT3, DM004473, MEGF5, AK098705
	T-24-LTT	5	q35.1	202.607.0	168561407.5-168764013.5	0	-2	5	84	SLIT3
	J82-LTT
	T-24-LTT	5	q35.1	2.919.769.0	168764013.5-171683781.5	0	-1	32	79	CCDC99, DOCK2, FAM196B, FOXI1, AK055811, C5orf58, LCP2, LOC257358, KCNMB1, GABRP, DKFZp666P032, RANBP17, AX746723, TLX3, NPM1, FGF18, FBXW11, STK10, UBTD2
	T-24-LTT	5	q35.1	285.317.0	171683781.5-171969097.5	0	-2	12	56	UBTD2, SH3PXD2B, fad49
	J82-LTT
	T-24-LTT	5	q35.1 — q35.2	3.076.546.5	171969097.5-175045643	0	-1	47	73	NEURL1B, DUSP1, ERGIC1, BX648961, KIAA1181, LOC100268168, RPL26L1, ATP6V0E1, SNORA74B, C5orf41, BNIP1, NKX2-5, Nkx-2.5, STC2, LOC285593, BOD1, CPEB4, C5orf47, HMP19, DRD1, SFXN1
	T-24-LTT	5	q35.2	165.490.0	175045643-175211132	0	-2	4	79	HRH2
	J82-LTT
	T-24-LTT	5	q35.2	208.172.0	175211132-175419303	0	-1	4	63	CPLX2, THOC3
J82-LTT	T-24-LTT	5	q35.2	384.217.5	175419303-175803519.5	1	-1	1	100	KIAA0752, FAM153B, AL117630, AK055006, BC052945, BC034407, DQ578341, DQ579192, DQ601567, C5orf25, KIAA1191, ARL10
	T-24-LTT	5	q35.2	426.612.0	175803519.5-176230130.5	0	-1	8	80	NOP16, HIGD2A, CLTB, FAF2, RNF44, KIAA1100, PCDH24, GPRIN1, SNCB, EIF4E1B
J82-LTT	T-24-LTT	5	q35.2 — q35.3	1.389.232.5	176230130.5-177619362	1	-1	7	96	UNC5A, HK3, UIMC1, ZNF346, FGFR4, NSD1, RAB24, PRELID1, MXD3, LMAN2, RGS14, SLC34A1, PFN3, F12, GRK6, BC041422, PRR7, DBN1, PDLIM7, DOK3, DDX41, KIAA1931, FAM193B, TMED9, B4GALT7, LOC202181, C5orf25, FAM153A, KIAA0752, THOC3, AK126616, PROP1, FAM153C, N4BP3, NHP2
	T-24-LTT	5	q35.3	381.438.5	177619362-178000799.5	0	-1	1	100	HNRNPAB, AGXT2L2, pp9286, MGC15875, COL23A1, DKFZp434K0621
J82-LTT	T-24-LTT	5	q35.3	2.812.963.0	178000799.5-180813761.5	1	-1	19	93	COL23A1, CLK4, ZNF354A, AACSL, ZNF354B, ZFP2, ZNF454, GRM6, mGluR6, ZNF879, ZNF354C, CR598488, ADAMTS2, AX747985, RUFY1, HNRNPH1, HNRPH1, C5orf60, AX747879, CANX, MAML1, LTC4S, MGAT4B, DKFZp762F216, SQSTM1, C5orf45, BC040901, TBC1D9B, KIAA0676, RNF130, CS548413, RASGEF1C, MAPK9, GFPT2, CNOT6, SCGB3A1, FLT4, VEGFR3, DQ596879, DQ579975, DQ579192, DQ570121, DQ601567, OR2Y1, MGAT1, LOC729678, AK02610…

## Sheet: Chr6
GainSamples	LossSamples	Chrom	Band	Size	Range	Gain	Loss	NumVariantLoci	PercentVariant	Genes
J82-LTT		6	p25.3	183.679.5	77065.5-260744	2	0	1	100
T-24-LTT
J82-LTT	253J-LTT	6	p25.3	123.446.5	260744-384189.5	2	-1	1	100	DUSP22
T-24-LTT
J82-LTT		6	p25.3 — p24.3	7.360.332.5	384189.5-7744521	2	0	88	82	IRF4, EXOC2, HUS1B, AX747750, AK093403, LOC285768, AX747250, FOXQ1, BC087858, FOXC1, GMDS, AK024936, AK023629, CR598484, AJ420566, AK091028, C6orf195, MYLK4, WRNIP1, SERPINB1, MGC39372, AY927512, SERPINB9, AY927513, SERPINB6, DKFZp686I15217, NQO2, FAM136B, RIPK1, BPHL, TUBB2A, CR612203, BC027024, TUBB2B, DKFZp566F223, AK096219, PSMG4, AL389983, SLC22A23, DKFZp434F011, AX746991, AK096549, C6orf145…
T-24-LTT
J82-LTT		6	p24.3	164.042.0	7744521-7908562	3	0	1	100	BMP6, TXNDC5
T-24-LTT
253J-LTT
J82-LTT		6	p24.3 — p22.3	12.983.911.5	7908562-20892472.5	2	0	258	63	TXNDC5, MUTED, EEF1E1, SCARNA27, SLC35B3, PAPST2, BC040612, HULC, MRDS1, OFCC1, AF548120, TFAP2A, BC037167, AX747519, BC012200, C6orf218, GCNT2, IGnT2, C6orf52, PAK1IP1, CR622974, NO145, TMEM14B, MAK, GCM2, SYCP2L, ELOVL2, BC044599, LOC221710, HERV-FRD, NEDD9, BC030116, BC038755, TMEM170B, C6orf105, HIVEP1, CIRIP, EDN1, PHACTR1, TBC1D7, AX747210, AK127555, GFOD1, C6orf114, SIRT5, NOL7, RANBP9, BX…
T-24-LTT
J82-LTT		6	p22.3	356.471.0	20892472.5-21248942.5	3	0	3	89	CDKAL1
T-24-LTT
253J-LTT
J82-LTT		6	p22.3 — p21.32	11.196.810.0	21248942.5-32445751.5	2	0	142	76	CR591483, SOX4, FLJ22536, AK126168, PRL, HDGFL1, NRSN1, DCDC2, KAAG1, MRS2, HPT, GPLD1, KIAA0319, TTRAP, ACOT13, GMNN, FAM65B, DKFZp686H12134, BC029534, LRRC16A, SCGN, HIST1H2AA, HIST1H2BA, SLC17A4, SLC17A1, SLC17A3, SLC17A2, TRIM38, HIST1H1A, HIST1H4A, HIST1H4B, HIST1H2AB, HIST1H2BB, HIST1H1C, HFE, HIST1H4C, HIST1H1T, HIST1H2BC, HIST1H2AC, H2A/l, HIST1H1E, HIST1H2BD, HIST1H2BE, HIST1H4D, HIST1H2…
T-24-LTT
T-24-LTT		6	p21.32	19.635.0	32445751.5-32465385.5	1	0	1	100
T-24-LTT	J82-LTT	6	p21.32	66.927.0	32465385.5-32532311.5	1	-1	1	100	HLA-DRB1, HLA-DRB6
T-24-LTT		6	p21.32 — p11.2	24.666.054.0	32532311.5-57198364.5	1	0	382	70	HLA-DRB1, AK293020, HLA-DQA1, HLA-DQB1, HLA-DQB2, TAP2, HLA-DOB, PSMB8, TAP1, PSMB9, PPP1R2P1, AK057104, HLA-DMB, HLA-DMA, BRD2, HLA-DOA, HLA-DPA1, HLA-DPB1, HLA-DPB2, COL11A2, RXRB, SLC39A7, HSD17B8, DM004474, RING1, VPS52, DKFZp547I194, RPS18, WDR46, FP221, HKE1.5, TAPBP, ZBTB22, DAXX, hDaxx, KIFC1, BC146941, PHF1, CUTA, SYNGAP1, ZBTB9, BAK, BAK1, AY383626, C6orf227, ITPR3, BC044947, SBP1, C6or…
T-24-LTT		6	p11.2 — p11.2-q11.1	3.136.164.5	57198364.5-60334528	2	0	1	50	PRIM2, GUSBL2, DQ587763, DQ596042
RT-112-LTT
T-24-LTT	J82-LTT	6	p11.2-q11.1 — q12	3.507.541.0	60334528-63842068	2	-1	1	56	KHDRBS2
RT-112-LTT
T-24-LTT		6	q12 — q14.1	13.801.443.0	63842068-77643510	2	0	129	82	LGSN, PTP4A1, PHF3, EYS, CR600797, ZC3H11A, UNQ9424, MCART3P, LOC648232, CR595314, BAI3, BAI 3, LMBRD1, COL19A1, COL9A1, FAM135A, KIAA1411, C6orf57, SMAP1, B3GAT2, OGFRL1, DM004170, DM119476, C6orf155, RIMS1, Nbla00761, KCNQ5, KHDC1, BC031876, AL832252, C6orf147, DPPA5, C6orf221, OOEP, DDX43, C6orf150, MTO1, DKFZp586P1420, EEF1A2, EEF1A1, LENG7, SLC17A5, HP59, AK124950, CD109, AF086303, COL12A1, …
RT-112-LTT
T-24-LTT	J82-LTT	6	q14.1	2.916.171.0	77643510-80559680	2	-1	33	85	HTR1B, IRAK1BP1, PHIP, HMGN3, BC042096, BC070061, LCA5, SH3BGRL2, RNY4
RT-112-LTT
T-24-LTT	J82-LTT	6	q14.1 — q15	8.945.786.0	80559680-89505465	1	-1	97	81	ELOVL4, TTK, FAM46A, BC038576, IBTK, KIAA1417, TPBG, UBE2CBP, H10BH, DOPEY1, AK023685, PGM3, RWDD2A, ME1, PRSS35, SNAP91, KIAA0656, RIPPLY2, CYB5R4, MRAP2, KIAA1009, TBX18, AK024998, NT5E, SNX14, SYNCRIP, SNHG5, SNORD50A, SNORD50B, HTR1E, ZNF292, GJB7, C6orf162, AK092941, C6orf164, C6orf165, SLC35A1, AK299432, RARS2, ORC3L, LATHEO, AKIRIN2, AY927641, SPACA1, CNR1, RNGTT, HCE1
	J82-LTT	6	q15	1.083.752.0	89505465-90589216	0	-1	7	93	RNGTT, HCE1, PNRC1, SFRS13B, PM20D2, GABRR1, GABRR2, UBE2J1, RRAGD, DKFZp761H171, ANKRD6, KIAA0957, LYRM2, MDN1, CASP8AP2
T-24-LTT	J82-LTT	6	q15 — q22.31	28.009.063.0	90589216-118598278	1	-1	288	78	GJA10, BACH2, CR625825, MAP3K7, BC037927, EPHA7, TSG1, MANEA, KIAA0776, FHL5, GPR63, NDUFAF4, C6orf66, KLHL32, KIAA1900, C6orf167, AK091365, POU3F2, FBXL4, FBL4, C6orf168, COQ3, SFRS18, DQ599242, USP45, BX647075, BC047952, CCNC, MCHR2, SIM1, ASCC3, DKFZp762E1710, GRIK2, HACE1, KIAA1320, LIN28B, POP3, POPDC3, PREP, PRDM1, ATG5, AIM1, QRSL1, AK025967, AK124400, LOC553137, C6orf203, BEND3, PDSS2, SO…
	J82-LTT	6	q22.31 — q24.1	23.881.556.5	118598278-142479833.5	0	-1	277	76	SLC35F1, C6orf204, FT002, MCM9, ASF1A, FAM184A, C6orf60, MAN1A1, AK097101, C6orf170, GJA1, HSF2, BC022047, SERINC1, KIAA1253, PKIB, FABP7, SMPDL3A, RLBP1L2, TRDN, AL832096, NKAIN2, TCBA1, STL, IBRDC1, RNF217, TPD52L1, HDDC2, NS5ATP2, BC036196, HEY2, NCOA7, HINT3, TRMT11, C6orf173, AK127472, RSPO3, RNF146, ECHDC1, DKFZp762M1110, C6orf174, KIAA0408, C6orf58, THEMIS, C6orf190, PTPRK, LAMA2, BC035400…
253J-LTT	J82-LTT	6	q24.1	239.347.5	142479833.5-142719180	1	-1	3	51	VTA1, DREG
	J82-LTT	6	q24.1 — q25.1	8.297.089.5	142719180-151016268.5	0	-1	160	61	DREG, LOC153910, HIVEP2, AK057490, AIG1, ADAT2, PEX3, FUCA2, LOC285740, PHACTR2, LTV1, AX746989, C6orf94, FAM164B, PLAGL1, HYMAI, SF3B5, STX11, UTRN, EPM2A, AK124757, FBXO30, BC043592, AK311235, CR608563, SHPRH, KIAA2023, GRM1, RAB32, C6orf103, LOC729176, BC044307, AK125216, AK091594, BC035182, STXBP5, Nbla04300, BC043173, SAMD5, BC047626, UST, BC034817, BC041998, MAP3K7IP2, SUMO4, PPIL4, ZC3H12D…
	J82-LTT	6	q25.1	72.968.5	151016268.5-151089236	0	-2	2	49
	RT-112-LTT
	J82-LTT	6	q25.1 — q25.3	8.589.523.5	151089236-159678758.5	0	-1	145	76	MTHFD1L, DKFZp586G1517, BC031960, AKAP12, AKAP12 variant protein, ZBTB2, RMND1, C6orf211, C6orf97, ESR1, NR3A1, SYNE1, KIAA0796, ORF, CR607309, MYCT1, VIP, FBXO5, MTRF1L, RGS17, OPRM1, IPCEF1, CNKSR3, RBM16, AK124484, AK022993, TFB1M, CLDN20, NOX3, ARID1B, C6orf35, ZDHHC14, AK092380, SNX9, SYNJ2, KIAA0348, SERAC1, GTF2H5, TULP4, TMEM181, KIAA1423, SYTL3, FLJ00307, EZR, AX747826, OSTCL, RSPH3, TAG…
	J82-LTT	6	q25.3 — q27	5.913.220.5	159678758.5-165591978	0	-2	33	91	FNDC1, AK130765, SOD2, BC041951, DKFZp564M2422, WTAP, BC067868, ACAT2, TCP1, CCT1, SNORA20, SNORA29, DKFZp564H012, PNLDC1, MAS1, IGF2R, LOC729603, SLC22A1, SLC22A2, SLC22A3, LPAL2, PLG, MAP3K4, MTK1, AGPAT4, LPAAT-delta, C6orf59, PARK2, parkin, PACRG, AK058177, AK296276, AK311212, AK094729, AK093114, AK090788
	RT-112-LTT
T-24-LTT	J82-LTT	6	q27	5.421.176.5	165591978-171013153.5	1	-2	60	88	C6orf118, PDE10A, PDE10A2, AK090688, C6orf176, LOC441177, T, PRR18, SFT2D1, AK095077, BRP44L, RPS6KA2, RNASET2, RNASE6PL, FGFR1OP, CCR6, GPR31, UNC93A, TTLL2, TCP10, TCP10L2, AK127120, AL832737, LOC441178, HGC6.2, HGC6.4, MLLT4, HGC6.1.1, AK289488, KIF25, FRMD1, FLJ00181, DACT2, SMOC2, AF086258, THBS2, AK055570, BX648586, WDR27, AK128656, C6orf120, PHF10, TCTE3, BC053352, C6orf70, C6orf122, C6orf…
	RT-112-LTT

## Sheet: Chr7
GainSamples	LossSamples	Chrom	Band	Size	Range	Gain	Loss	NumVariantLoci	PercentVariant	Genes
	RT-112-LTT	7	p22.3 — p22.1	5.426.572.5	21488.5-5448060	0	-2	24	97	AK024243, AK310146, FAM20C, AX746542, AK092540, PDGFA, PRKAR1B, HEATR2, UNC84A, C7orf20, ADAP1, COX19, CYP2W1, C7orf50, FP15621, DM004309, GPR146, GPER, ZFAND2A, AK090593, UNCX, MICALL2, FLJ00139, AK127339, INTS1, KIAA1440, MAFK, TMEM184A, PSMG3, KIAA1908, TFAMP1, LOC401296, ELFN1, MAD1L1, MAD1, AK127048, FTSJ2, FJH1, NUDT1, SNX8, EIF3B, CHST12, BC034268, LFNG, C7orf27, IQCE, KIAA1023, TTYH3, AMZ…
	T-24-LTT
	T-24-LTT	7	p22.1	388.254.0	5448060-5836313	0	-1	1	100	TNRC18, TNRC18B, BC140723, FBXL18, BC044606, ACTB, ACTG1, DL492006, FSCN1, RNF216, BC040728
	T-24-LTT	7	p22.1 — p21.2	10.231.588.0	5836313-16067900	0	-2	4	100	ZNF815, OCM, C7orf28A, RSPH10B, DKFZp686J1569, PMS2, AIMP2, KIAA1369, EIF2AK1, USP42, CYTH3, C7orf70, RAC1, DAGLB, LOC221955, KDELR2, GRID2IP, ZDHHC4, DQ599933, C7orf26, ZNF853, AK123300, ZNF12, PMS2L3, PMS2CL, RSPH10B2, C7orf28B, C1GALT1, CR609701, COL28A1, COL28, MIOS, DKFZp434J087, RPA3, LOC401307, GLCCI1, ICA1, CR624517, AX746880, hCG_2009575, Per4, NDUFA4, PHF14, KIAA0783, BC040327, THSD7A, …
	RT-112-LTT
	T-24-LTT	7	p21.2	244.740.0	16067900-16312639	0	-1	6	86	ISPD, BC047638
	T-24-LTT	7	p21.2	155.580.0	16312639-16468218	0	-2	1	100	ISPD
	RT-112-LTT
	RT-112-LTT	7	p21.2 — p21.1	567.559.5	16468218-17035776.5	0	-1	1	100	SOSTDC1, ANKMY2, DKFZp564O043, BZW2, hAG-2/R, AGR3
	RT-112-LTT	7	p21.1 — p14.3	15.687.847.0	17035776.5-32723622.5	0	-2	166	81	AHR, SNX13, KIAA0713, HDAC9, KIAA0744, CR623750, TWIST1, BC043576, FERD3L, TWISTNB, TMEM196, MACC1, ITGB8, ABCB5, SP8, RPL23P8, SP4, DNAH11, CDCA7L, RAPGEF5, MGC87042, AK123961, LOC541472, IL6, SNORD93, FAM126A, DRCTNNB1A, AK054880, KLHL7, NUPL2, AK057873, GPNMB, C7orf30, BC065766, IGF2BP3, IMP-3, RPS2P32, TRA2A, CLK2, CCDC126, C7orf46, STK31, NPY, MPP6, DKFZp434E052, DFNA5, ICERE-1, OSBPL3, CYCS…
	T-24-LTT
	RT-112-LTT	7	p14.3	544.673.0	32723622.5-33268294.5	0	-1	1	100	AK026768, LOC441208, AK057321, AK127989, DPY19L1P2, KBTBD2, RP9P, FKBP9, FKBP63, NT5C3, AX721280, RP9, BBS9
	RT-112-LTT	7	p14.3 — p12.3	14.212.601.0	33268294.5-47480894.5	0	-2	205	64	BBS9, D1, AK025321, BMPER, AAA1, NPSR1, KIAA0877, DPY19L1, AJ011981, BC084560, DPY19L2P2, DPY19L2P1, HERPUD2, CR625718, CR595224, CR593784, SEPT7, BC043264, EEPD1, KIAA0895, ANLN, AOAH, ELMO1, DKFZp434B0819, BC043356, GPR141, TXNDC3, SFRP4, EPDR1, UCC1, STARD3NL, TCRG, Z22690, TCRg, TCRGV, AK096766, AK291611, X06774, AK125646, TRGV3, AMPH, FAM183B, VPS41, HVPS41, AK023033, POU6F2, C7orf36, LOC646…
	T-24-LTT
	RT-112-LTT	7	p12.3 — p12.2	1.797.396.0	47480894.5-49278289.5	0	-1	26	82	TNS3, C7orf65, MGC16075, PKD1L1, C7orf69, FLJ21075, HUS1, SUNC1, C7orf57, UPP1, ABCA13, MGC26484
	RT-112-LTT	7	p12.2 — p11.2	5.878.043.5	49278289.5-55156332	0	-2	13	95	VWC2, ZPBP, LOC100130988, IKZF1, FIGNL1, GRB10, COBL, DQ573852, DQ593490, DQ574659, DQ574506, DQ600587, POM121L12, HPVC1, VSTM2A, AB074160, BC036261, SEC61G, EGFR
	T-24-LTT
	T-24-LTT	7	p11.2	1.576.423.5	55156332-56732754.5	0	-1	1	100	EGFR, U48725, U48729, CR618371, LANCL2, VOPP1, GASP, LOC442308, FKBP9L, DQ584971, DQ575984, DQ574659, DQ584609, DQ599872, CO9, SEPT14, ZNF713, PSPH, CCT6A, SNORA15, SUMF2, DKFZp566I1024, PHKG1, CHCHD2, LOC389493, DQ593490, BC036258, DKFZp434L192, BC035176
	T-24-LTT	7	p11.2	818.676.0	56732754.5-57551429.5	0	-2	1	100	DQ581928, DQ573852, DQ593490, DQ597892, DQ574659, DQ574506, DQ599872, ZNF479, DQ598473, ZNF716
	RT-112-LTT
	T-24-LTT	7	p11.2 — p11.2-q11.21	2.458.004.0	57551429.5-60009432.5	0	-1	1	20	L37717
	T-24-LTT	7	q11.21	1.480.532.0	64014739.5-65495270.5	0	-1	1	100	ZNF680, AK125429, ZNF107, BC053669, ZNF138, AK097702, ZNF273, ERV3, AK097499, BC071617, BX649060, AM413008, BC044608, INTS4L1, DQ596928, ZNF92, LOC441242, FLJ25037, CCT6P1, SNORA22, VKORC1L1, DQ594001, GUSB
RT-112-LTT	T-24-LTT	7	q11.21	567.962.5	65495270.5-66063232	1	-1	1	100	ASL, CRCP, TPST1, NCRNA00174, LOC493754
	T-24-LTT	7	q11.21 — q11.22	3.560.465.0	66063232-69623696	0	-1	35	75	KCTD7, RABGEF1, LOC402538, Rabex5, LOC729156, C7orf42, SBDS, TYW1, hPMS6, BC006435, STAG3L4, BC017910, AUTS2
J82-LTT	T-24-LTT	7	q11.22	145.449.5	69623696-69769144.5	1	-1	1	76	AUTS2
	T-24-LTT	7	q11.22 — q21.13	20.805.710.5	69769144.5-90574854	0	-1	93	92	AUTS2, WBSCR17, CALN1, TYW1B, SBDSP, SPDYE7P, POM121, NSUN5C, WBSCR20C, NSUN5, TRIM74, STAG3L2, BC073780, LOC541473, STAG3L3, PMS2L15, LOC389527, DQ586658, BC110795, GTF2IP1, NCF1, GTF2IRD2B, BC018166, AK127026, TRIM50, FKBP6, FKBP36, FZD9, BAZ1B, BCL7B, TBL2, MLXIPL, WBSCR14, VPS37D, DNAJC30, WBSCR22, WBSCR26, RFC2, ABHD11, hCPE-R, WBSCR27, WBSCR28, ELN, LIMK1, EIF4H, LAT2, WBSCR5, CLIP2, GTF2IR…
	T-24-LTT	7	q21.13	176.544.0	90574854-90751397	0	-2	2	93	PFTK1
	RT-112-LTT
	T-24-LTT	7	q21.13 — q21.3	5.020.274.0	90751397-95771670	0	-1	40	80	PFTK1, FZD1, MTERF, AKAP9, KIAA0803, CYP51A1, AL133568, LOC401387, KRIT1, ANKIB1, GATAD1, PEX1, C7orf64, DKFZp564O0523, MGC16142, FAM133B, DKFZp564O052, CDK6, SAMD9, SAMD9L, HEPACAM2, CCDC132, KIAA1861, CALCR, HCTR-6, GNG1, TFPI2, GNGT1, hbet1, COL1A2, CASD1, SGCE, PEG10, PPP1R9A, PON1, PON3, PON2, ASB4, PDK4, DYNC1I1, SLC25A13
	T-24-LTT	7	q21.3	119.916.0	96424293-96544208	0	-1	4	64
	RT-112-LTT	7	q22.3	112.842.5	105325363.5-105438205	0	-1	5	42	ATXN7L1
	J82-LTT	7	q31.1	562.303.5	109824986-110387288.5	0	-1	1	100	IMMP2L
	J82-LTT	7	q31.1	221.130.5	110387288.5-110608418	0	-2	1	100	IMMP2L
	RT-112-LTT
	RT-112-LTT	7	q31.1	10.341.0	110608418-110618758	0	-1	1	100	IMMP2L
J82-LTT	RT-112-LTT	7	q31.1	76.487.0	110618758-110695244	1	-1	1	100	IMMP2L
J82-LTT		7	q31.1	65.416.0	110695244-110760659	1	0	1	100	IMMP2L, LRRN3
	T-24-LTT	7	q33	52.706.0	134644306.5-134697011.5	0	-1	1	100	CALD1, AGBL3
T-24-LTT		7	q33	384.472.0	135366989-135751460	1	0	15	49	PL-5283, SLC13A4, SUT-1, FAM180A, MTPN
T-24-LTT		7	q33	1.719.125.5	135751460-137470584.5	2	0	30	77	CHRM2, AK097470, PTN, AK094915, DGKI
RT-112-LTT
T-24-LTT		7	q33 — q34	5.026.633.0	137470584.5-142497216.5	1	0	26	87	DGKI, CREB3L2, AKR1D1, DQ587956, TRIM24, SVOPL, ATP6V0A4, TMEM213, KIAA1549, ZC3HAV1L, ZC3HAV1, TTC26, DKFZp434I042, UBN2, LUC7L2, C7orf55, KLRG2, CLEC2L, HIPK2, TBXAS1, PARP12, MST109, JHDM1D, KIAA1718, LOC100134229, SLC37A3, DKFZp761N0624, AK131347, RAB19, MKRN1, DENND2A, KIAA1277, ADCK2, LOC100134713, NDUFB2, AK098095, BRAF, MRPS33, AL359605, AGK, KIAA1147, FLJ40852, WEE2, SSBP1, TAS2R3, TAS2R…
T-24-LTT		7	q34 — q36.3	16.631.399.0	142497216.5-159128614.5	2	0	173	86	TCRVB, TCRBC2, TCR BV9, TCRBV20S1A1N2, EPHB6, TRPV6, TRPV5, C7orf34, KEL, OR9A2, OR6V1, PIP, TAS2R39, TAS2R40, GSTK1, TMEM139, UNQ1932, CASP2, CLCN1, FAM131B, ZYX, EPHA1, AL833583, TAS2R60, LOC441294, DQ786304, FAM115C, LOC154761, CTAGE6, DQ786274, FAM115A, 7M1-2, OR2F1, OR6B1, OR2A5, OR2A12, ARHGEF5L, OR2A1, BC040701, OR2A7, CBRC7TM_40, OR2A42, ARHGEF5, NOBOX, TPK1, hTPK1, CNTNAP2, NM_001126313,…
RT-112-LTT

## Sheet: Chr8
GainSamples	LossSamples	Chrom	Band	Size	Range	Gain	Loss	NumVariantLoci	PercentVariant	Genes
RT-112-LTT	J82-LTT	8	p23.3 — p23.1	10.011.266.5	80736.5-10092002	1	-1	16	99	RPL23AP53, ZNF596, BC037297, FBXO25, CR600473, C8orf42, ERICH1, AK128400, BC022082, BC038783, AK093412, CLN8, ARHGEF10, MYOM2, AX747124, BC045738, AK128880, CSMD1, CR623475, MCPH1, ANGPT2, CR599065, AGPAT5, LPAAT-e, XKR5, UNQ2754, DEFB1, AF355799, DEFA5, BC030294, FLJ00326, AK307331, AK302471, DEFB109, DEFB103B, SPAG11B, DEFB104A, DEFB106A, DEFB105A, DEFB107B, FAM90A7, SPAG11A, HE2, DEFB103A, DEF…
RT-112-LTT	J82-LTT	8	p23.1	109.390.0	10092002-10201391	1	-2	1	100	MSRA
	253J-LTT
RT-112-LTT	J82-LTT	8	p23.1	2.423.908.5	10201391-12625298.5	1	-1	15	92	AK307207, UNQ9391, RP1L1, C8orf74, SOX7, BC043573, PINX1, AK094525, XKR6, C8orf15, C8orf16, MTMR9, CR749668, AMAC1L2, TDH, BC038546, C8orf12, FAM167A, BLK, GATA4, C8orf49, NEIL2, FDFT1, CTSB, DEFB136, DEFB135, DEFB134, DQ580909, DEFB130, ZNF705D, FAM66D, LOC392196, USP17L2, FAM86B1, FAM86B2, CR620525, FAM66A, DEFB109, DQ587039, AK308439, BC037934, AK129982, AK095981, LOC649305, AX747586, CR595619…
RT-112-LTT	J82-LTT	8	p23.1 — p21.3	10.113.637.0	12625298.5-22738934.5	2	-1	7	98	LOC340357, C8orf79, DLC1, BC035181, C8orf48, DM004805, TUSC3, HRF2, MSR1, SR-A, FGF20, fgf-20, EFHA2, ZDHHC2, CNOT7, VPS37A, MTMR7, SLC7A2, PDGFRL, MTUS1, KIAA1288, FGL1, LFIRE1, PCM1, ASAH1, CR613267, NAT1, NAT2, PSD3, SH2D4A, ChGn, CSGALNACT1, BC048103, INTS10, LPL, SLC18A1, AK127443, LZTS1, AK057515, GFRA2, DOK2, DOK-2, XPO7, KIAA0745, NPM2, FGF17, EPB49, FAM160B2, NUDT18, HR, hairless, REEP4,…
T-24-LTT
RT-112-LTT	J82-LTT	8	p21.3 — p21.2	3.265.747.0	22738934.5-26004680.5	1	-1	16	92	PEBP4, AK124682, RHOBTB2, BC043400, TNFRSF10B, AK024295, MGC31957, TNFRSF10C, DcR1, TNFRSF10D, TNFRSF10A, AK124295, CHMP7, DKFZp434C191, R3HCC1, BC128546, LOXL2, AL833246, CR611797, ENTPD4, SLC25A37, HT015, AF116693, NKX3-1, NKX3A, NKX2-6, STC1, ADAM28, ADAMDEC1, ADAM7, AK308605, NEFM, NEFL, DOCK5, PPP2R2A, DKFZp451J181, GNRH1, KCTD9, CDCA2, DKFZp762K099, EBF2
RT-112-LTT	J82-LTT	8	p21.2 — p12	3.749.998.5	26004680.5-29754678	2	-1	90	57	PPP2R2A, BC034827, NIX, BNIP3L, PNMA2, DPYSL2, ADRA1A, AK311558, RB3, STMN4, TRIM35, KIAA1098, PTK2B, CHRNA2, EPHX2, CLU, SCARA3, CCDC25, ESCO2, PBK, SCARA5, ELP3, PNOC, ZNF395, FBXO16, FZD3, BC043205, INTS9, RC74, HMBOX1, KIF13B, KIAA0639, AF086219, DUSP4, C8orf75, BC082237, BC015784
T-24-LTT
RT-112-LTT	J82-LTT	8	p12	514.494.5	29754678-30269171.5	1	-1	13	70	LOC286135, TMEM66, foap-7, MBOAT4, DCTN6, AK057935, RBPMS
RT-112-LTT		8	p12 — p11.23	6.985.887.5	30269171.5-37255058	2	0	132	61	RBPMS, GTF2E2, GSR, UBXN8, TEX15, PURG, WRN, BC037250, NRG1, BC034319, FUT10, C8orf41, MAK16, RNF122, DUSP26, UNC5D, KCNU1, FKSG2
J82-LTT
RT-112-LTT		8	p11.23 — p11.21	5.034.316.5	37255058-42289373.5	3	0	118	64	ZNF703, BC031939, AX747135, ERLIN2, CXorf56, PROSC, GPR124, BRF2, RAB11FIP1, GOT1L1, ADRB3, EIF4EBP1, ASH2L, LSM1, CaSm, BAG4, DDHD2, KIAA0725, PPAPDC1B, WHSC1L1, LETM2, FGFR1, MST123, C8orf86, RNF5, TACC1, KIAA1103, PLEKHA2, HTRA4, TM2D2, ADAM9, ADAM32, UNQ5982, tMDC II, tMDC, ADAM18, tMDC III, ADAM2, INDO, IDO2, INDOL1, C8orf4, ZMAT4, SFRP1, GOLGA7, gcp16, GINS4, NKX6-3, ANK1, MYST3, AP3M2, PLA…
J82-LTT
T-24-LTT
RT-112-LTT		8	p11.21 — p11.1-q11.1	2.880.744.0	42289373.5-45170116.5	2	0	15	45	SLC20A2, CR600416, C8orf40, CHRNB3, CHRNA6, THAP1, RNF170, HOOK3, FNTA, SGK196, HGSNAT, POTEA, DQ596563
T-24-LTT
T-24-LTT		8	p11.1-q11.1 — q11.21	3.591.910.5	45170116.5-48762026	1	0	5	48	BEYLA, AX746665, KIAA0146, AK095778, CEBPD, PRKDC
T-24-LTT		8	q11.21	165.724.5	48762026-48927749.5	2	0	1	84	PRKDC, MCM4
253J-LTT
T-24-LTT		8	q11.21 — q12.1	11.345.518.0	48927749.5-60273266.5	1	0	138	72	EFCAB1, SNAI2, BC042029, SNTG1, PXDNL, VPO2, PCMTD1, AK299452, AX747167, ST18, KIAA0535, FAM150A, RB1CC1, NPBWR1, OPRK1, AK056897, ATP6V1H, RGS20, TCEA1, BC039537, LPL1, MRPL15, SOX17, RP1, XKR4, SBF1P1, TMEM68, TGS1, LYN, RPS20, SNORD54, DL492700, MOS, PLAG1, CHCHD7, SDR16C5, SDR16C6, PENK, AX747062, AK055621, IMPAD1, CR749704, DKFZp434F122, BC048118, AX746596, FAM110B, BC032030, UBXN2B, CYP7A1,…
T-24-LTT	RT-112-LTT	8	q12.1 — q13.2	9.634.323.5	60273266.5-69907589	1	-1	148	65	CA8, AK124262, RAB2A, CHD7, KIAA1416, RLBP1L1, ASPH, BC047540, NKAIN3, LOC643763, GGH, TTPA, YTHDF3, AK093370, BC037345, AK124256, BX537900, BX537629, LOC401463, BHLHE22, CYP7B1, AK094960, ARMC1, DKFZp667G248, MTFR1, PDE7A, DNAJC5B, DKFZp434M0927, TRIM55, CRH, CR597433, RRS1, ADHFE1, HMFT2263, C8orf46, MYBL1, BC069252, VCPIP1, SGK3, C8orf44, PTTG3, C8orf45, U87HG, SNORD87, COPS5, CSPP1, ARFGEF1, …
T-24-LTT		8	q13.2 — q13.3	1.802.950.5	69907589-71710538.5	1	0	46	53	AK055514, SULF1, KIAA1077, SLCO5A1, OATPRP4, PRDM14, NCOA2, TRAM1, LACTB2, XKR9
T-24-LTT	253J-LTT	8	q13.3	130.467.5	71710538.5-71841005	1	-1	2	49
T-24-LTT		8	q13.3 — q21.3	16.128.714.0	71841005-87969718	1	0	196	75	EYA1, BC048982, AK304427, BC094782, TRPA1, AK309726, KCNB2, TERF1, hTRF1-AS, C8orf84, BC127738, BC150551, BC150552, RPL7, RDH10, AK128216, AK056720, STAU2, UBE2W, TCEB1, TMEM70, LY96, JPH1, GDAP1, AK096399, AK024242, PI15, CRISPLD1, DKFZp762F133, BC062758, HNF4alpha, LOC100192378, ZFHX4, PXMP3, AL832262, PKIA, BC036404, FAM164A, IL7, STMN2, CR591448, HEY1, AK055332, MRPS28, TPD52, PC-1, ZBTB10, Z…
T-24-LTT	RT-112-LTT	8	q21.3 — q22.1	9.495.376.5	87969718-97465093.5	1	-1	84	80	CNBD1, DCAF4L2, DKFZp761D112, MMP16, CR590356, RIPK2, OSGIN2, NBN, DECR1, CALB1, TMEM64, BC040572, NECAB1, TMEM55A, BC067244, OTUD6B, DKFZp761P2124, LRRC69, SLC26A7, AF131817, RUNX1T1, MTG8, AK128161, C8orf83, DKFZp779L1068, BC089453, FAM92A1, RBM12B, C8orf39, TMEM67, PDP1, CDH17, GEM, RAD54B, FSBP, KIAA1429, ESRP1, DPY19L4, INTS8, KAONASHI1, CCNE2, C8orf38, TP53INP1, AX747981, PLEKHF2, C8orf37, …
	RT-112-LTT	8	q22.1 — q23.3	18.603.353.5	97465093.5-116068446	0	-1	275	68	SDC2, PGCP, TSPYL5, MTDH, LYRIC, MATN2, RPL30, SNORA72, C8orf47, POP1, NIPAL2, NPAL2, KCNS2, STK3, OSR2, VPS13B, COX6C, AK128382, RGS22, FBXO43, SPAG1, RNF19A, Dorfin, ANKRD46, BC009500, SNX31, PABPC1, YWHAZ, AX746867, AF315106, ZNF706, FKSG17, GRHL2, RRM2B, p53R2, AK095151, UBR5, KIAA0896, ODF1, KLF10, CR608006, AZIN1, ATP6V1C1, AK001351, C8orf56, AK125733, AK311189, BAALC, FZD6, Hfz6, CTHRC1, S…
	RT-112-LTT	8	q23.3 — q24.11	1.968.694.5	116068446-118037139.5	0	-2	27	57	EIF3H, UTP23, RAD21, BC031280, C8orf85, SLC30A8
	253J-LTT
	RT-112-LTT	8	q24.11 — q24.13	6.280.159.0	118037139.5-124317297.5	0	-1	67	78	SLC30A8, MED30, EXT1, AK025288, SAMD12, TNFRSF11B, COLEC10, MAL2, NOV, ENPP2, TAF2, DSCC1, DEPDC6, COL14A1, MRPL13, MTBP, SNTB1, AK057448, DQ589334, HAS2, HAS2AS, BC052578, ZHX2, DERL1, UNQ243, WDR67, FAM83A, HCCC11, C8orf76, ZHX1
	RT-112-LTT	8	q24.13	173.018.5	124317297.5-124490315	0	-2	8	13	ATAD2, DKFZp667N1320, DQ573774, DQ594696, DQ599993, WDYHV1
	T-24-LTT
	RT-112-LTT	8	q24.13	2.219.457.0	124490315-126709771	0	-1	26	79	AK023391, FBXO32, KLHL38, ANXA13, FAM91A1, FER1L6, C8orf54, AK057332, TMEM65, TRMT12, CR933665, RNF139, TATDN1, NDUFB9, MTSS1, DQ589438, DQ572100, DQ579449, LOC157381, ZNF572, KIAA0196, NSMCE2, TRIB1
253J-LTT	RT-112-LTT	8	q24.13 — q24.23	12.156.307.0	126709771-138866077	1	-1	170	77	BX648371, DQ572409, FAM84B, AK125310, BC106081, LOC727677, DQ515898, DQ515899, POU5F1P1, BC042052, MYC, TMEM75, BC009730, BC014119, CR600271, CR593328, CCDC26, GSDMC, FAM49B, ASAP1, DDEF1IT1, ADCY8, EFR3A, OC90, HHLA1, AK094705, KCNQ3, HPRG1, LRRC6, TMEM71, PHF20L1, TG, SLA, WISP1, NDRG1, Cap43, TARG1, ST3GAL1, CR619813, ZFAT, KIAA1485, ZFATAS, DM004172, DL231865, LOC286094, KHDRBS3
253J-LTT		8	q24.23 — q24.3	2.171.012.0	138866077-141037088	1	0	22	79	FAM135B, C8orfK32, COL22A1, KCNK9, TRAPPC9
253J-LTT	RT-112-LTT	8	q24.3	193.136.5	141037088-141230223.5	1	-1	1	100	TRAPPC9, AX748239
253J-LTT	RT-112-LTT	8	q24.3	416.444.0	141230223.5-141646666.5	2	-1	1	100	TRAPPC9, CHRAC1, DQ574852, EIF2C2
T-24-LTT
253J-LTT	RT-112-LTT	8	q24.3	103.688.0	141646666.5-141750353.5	1	-1	1	100	PTK2
253J-LTT		8	q24.3	361.221.0	141750353.5-142111573.5	1	0	1	100	PTK2
	RT-112-LTT	8	q24.3	2.424.672.5	142212032-144636703.5	0	-1	21	97	SLC45A4, LOC731779, AK311257, PTP4A3, hPRL-3, FLJ43860, NCRNA00051, TSNARE1, BAI1, ARC, CR590598, PSCA, LY6K, C8orf55, SLURP1, LYPD2, LYNX1, LY6D, GML, CYP11B1, LOC100133669, LY6E, C8orf31, LY6H, GPIHBP1, ZFP41, GLI4, ZNF696, TOP1MT, BC039358, C8orf51, MAFA, ZC3H3, GSDMD
	RT-112-LTT	8	q24.3	86.528.5	144636703.5-144723231	0	-2	1	100	GSDMD, BC040715, C8orf73, NAPRT1, EEF1D, BC034020, TIGD5, PYCRL, DKFZp761H0716, TSTA3, ZNF623
	T-24-LTT
	T-24-LTT	8	q24.3	261.840.5	144723231-144985070.5	0	-1	1	100	ZNF623, ZNF707, DKFZp434I2135, LOC100130274, MAPK15, FAM83H, AK124079, SCRIB, PUF60, NRBP2, pp9320, EPPK1
	RT-112-LTT	8	q24.3	712.866.0	145616195-146329060	0	-1	1	96	ADCK5, CPSF1, SLC39A4, NFKBIL2, AK298596, CYHR1, KIFC2, FOXH1, PPP1R16A, AK094577, GPT, MFSD3, RECQL4, LRRC14, LRRC24, CR612338, MGC70857, KIAA1688, ZNF251, ZNF34, RPL8, DL491750, ZNF517, ZNF7, COMMD5, ZNF250, ZNF16, ZNF252, Tmp21-II, C8orf77, C8orf33

## Sheet: Chr9
GainSamples	LossSamples	Chrom	Band	Size	Range	Gain	Loss	NumVariantLoci	PercentVariant	Genes
	J82-LTT	9	p24.3 — p23	9.774.344.0	102097-9876440	0	-1	56	92	AY343902, FOXD4, CBWD1, C9orf66, DOCK8, KANK1, DMRT1, DMRT3, DMRT2, SMARCA2, FLJ35024, VLDLR, KCNV2, KIAA0020, RFX3, BC069756, GLIS3, OK/KNS-cl.4, C9orf70, SLC1A1, C9orf68, PPAPDC2, CDC37L1, AK3, hAK3alpha, RCL1, AF480540, AK021739, JAK2, INSL6, INSL4, RLN2, RLN1, C9orf46, CD274, PDL1, PDCD1LG2, PDL2, KIAA1432, ERMP1, KIAA2026, RANBP6, IL33, DVS27, TPD52L3, UHRF2, NIRF, GLDC, KDM4C, KIAA0780, JMJ…
253J-LTT	J82-LTT	9	p23	88.091.5	9876440-9964530.5	1	-1	1	100	PTPRD
	J82-LTT	9	p23	2.762.375.5	9964530.5-12726905	0	-1	1	100	PTPRD, TYRP1
RT-112-LTT	J82-LTT	9	p23	515.713.0	12726905-13242617	1	-1	1	100	C9orf150, MPDZ, MPDZ variant protein
	J82-LTT	9	p23 — p21.3	8.183.116.0	13242617-21425732	0	-1	45	90	MPDZ, AK123194, ZDHHC21, BC042439, CER1, FREM1, QBRICK, AK127963, LOC389705, AK021570, TTC39B, SNAPC3, PSIP1, C9orf93, BC042022, BX648501, BNC2, CNTLN, SH3GL2, ADAMTSL1, AK128724, FAM154A, C9orf138, RRAGA, HAUS6, SCARNA8, PLIN2, AK094196, DENND4C, DKFZp667F0310, RPS6, ACER2, SLC24A2, MLLT3, KIAA1797, PTPLAD2, IFNW1, IFNA21, IFNA14, V00539, IFNA5, KIAA1354, KLHL9, IFNA13
	J82-LTT	9	p21.3	258.310.0	21425732-21684041	0	-2	1	100	IFNA1, LOC554202, IFNE, DM004175
	RT-112-LTT
	RT-112-LTT	9	p21.3	15.166.5	21684041-21699206.5	0	-1	1	100
J82-LTT	RT-112-LTT	9	p21.3	881.738.5	21699206.5-22580944	1	-1	1	100	OK/SW-cl.18, C9orf53, CDKN2A, CDKN2BAS, CDKN2B, DMRTA1
	RT-112-LTT	9	p21.3	811.342.0	22580944-23392285	0	-2	2	99	AX747623
	J82-LTT
	J82-LTT	9	p21.3 — p21.1	4.852.273.5	23392285-28244557.5	0	-1	19	90	CR627240, ELAVL2, TUSC1, BC043546, DQ598339, DQ574229, C9orf82, PLAA, LRRC19, TEK, Tie-2, C9orf14, C9orf11, MOBKL2B, AK172755, IFNK, C9orf72, CR613587, BX538226, LINGO2
	J82-LTT	9	p21.1	725.705.5	28244557.5-28970262	0	-2	1	100	LINGO2
	RT-112-LTT
	J82-LTT	9	p21.1 — p13.2	8.832.133.5	28970262-37802394.5	0	-1	62	89	ACO1, AX747756, DDX58, TOPORS, CR604036, NDUFB6, TAF1L, AX747113, TMEM215, APTX, HDJ2, SMU1, B4GALT1, SUGT1P, SPINK4, BAG1, CHMP5, PNAS-2, CR612296, NFX1, AQP7, AQP7P4, AQP7L, AQP3, NOL6, BC009440, DQ587539, DQ590589, TCRB, ANXA2, PRSS3, CR598614, UBE2R2, UBAP2, KIAA1491, SNORD121B, SNORD121A, DCAF12, DQ586874, DQ585850, DQ584676, UBAP1, KIF24, NUDT2, KIAA1161, C9orf24, C9orf25, DNAI1, ENHO, UNQ4…
	J82-LTT	9	p13.2	255.046.5	37802394.5-38057440	0	-2	9	34	DCAF10, WDR32, MCART1, BC062753, DQ590189, BC021061, SHB
	RT-112-LTT
	J82-LTT	9	p13.2 — p11.2-q13	17.929.900.5	38057440-55987339.5	0	-1	1	52	SHB, ALDH1B1, CR607939, IGFBPL1, KIAA2015, DQ596352, DQ573539, DQ587539, ANKRD18B, C9orf122, CNTNAP3, KIAA1714, FAM75A2, ZNF658, ZNF658B, FAM74A1, DQ586551, FAM75A3, FAM74A3, FAM75A7, FAM75A5, BC121813, BC118602, BC019880, MGC21881, KGFLP2, LOC554249, ANKRD20A3, ANKRD20A2, DQ573253, DQ588135, DQ593719, FAM95B1, CR605783, AK094644, CBWD5, FOXD4L4, AK310876, AK074198, AQP7P3, DQ587119, DQ582260, DQ…
	T-24-LTT	9	q21.11 — q21.12	1.252.674.5	71030394.5-72283068	0	-1	5	91	PGM5, AK130904, C9orf71, PIP5K1B, FAM122A, AK057188, PRKACG, FXN, TJP2, AK096834, FAM189A2, APBA1
J82-LTT	T-24-LTT	9	q21.12 — q21.2	8.358.056.5	72283068-80641123.5	1	-1	133	68	APBA1, PTAR1, BC039385, C9orf135, MAMDC2, BC043510, AK124126, AK124136, SMC5, AX748336, KIAA0594, KLF9, TRPM3, DM004460, TMEM2, KIAA1412, FAM108B1, C9orf85, HSPBL2, C9orf57, GDA, KIAA1258, AK095210, ZFAND5, TMC1, ALDH1A1, ALDH1, RORB, TRPM6, CHAK2, C9orf40, BC043649, C9orf41, OSTF1, PCSK5, DKFZp667I0310, AK122718, RFK, GCNT1, kIAA0367, PCA3, PRUNE2, FOXB2, LOC100130426, VPS13A, KIAA0986, GNA14, G…
J82-LTT	T-24-LTT	9	q21.2	181.074.0	80641123.5-80822196.5	2	-1	2	93	GNAQ
RT-112-LTT
J82-LTT	T-24-LTT	9	q21.2 — q31.3	33.990.218.0	80822196.5-114812413.5	1	-1	459	72	CEP78, PSAT1, TLE4, KIAA1261, DQ572816, DQ583878, DQ589820, DQ580125, DQ590370, DQ596925, DQ597713, DQ586158, DQ586122, DQ574306, DQ600379, DQ579956, DQ594965, DQ596804, DQ574826, DQ592136, DQ577348, DQ573195, TLE1, BC036431, CR614802, DQ592725, DQ582032, DQ584769, FLJ43859, AK097447, DQ577940, FLJ44082, FLJ46321, FAM75B, RASEF, FRMD3, C9orf103, AK300656, GKAP1, FKSG21, CR605703, KIF27, C9orf64, …
J82-LTT	T-24-LTT	9	q31.3 — q32	140.902.5	114812413.5-114953315	1	-2	6	36	SUSD1
	253J-LTT
J82-LTT	T-24-LTT	9	q32 — q33.2	8.521.795.0	114953315-123475109	1	-1	93	77	ROD1, HSDL2, DKFZp666L095, BC047074, AK131020, KIAA1958, C9orf80, SNX30, SLC46A2, LOC169834, C9orf110, C9orf109, SLC31A2, FKBP15, KIAA0674, SLC31A1, CDC26, RNF183, WDR31, BSPRY, HDHD3, ALAD, POLE3, C9orf43, RGS3, ZNF618, AMBP, KIF12, COL27A1, KIAA1870, DL137717, ORM2, AKNA, AX746484, DFNB31, C9orf91, TNFSF15, DEC1, CTS9, EST-YD1, PAPPA, ASTN2, AK057447, TRIM32, CR609070, SNORA70C, TLR4, DBC1, DM0…
J82-LTT	T-24-LTT	9	q33.2 — q33.3	4.166.053.5	123475109-127641161.5	1	-2	101	53	MEGF9, FBXW2, LOC402377, PSMD5, LOC253039, DQ573668, PHF19, DKFZp727G051, TRAF1, C5, CEP110, FLJ00150, RAB14, GSN, STOM, alpha-1,3-galactosyltransferase type 1, GGTA1, DAB2IP, TTLL11, BC039180, NDUFA8, MORN5, LHX6, RBM18, MRRF, PTGS1, CR621498, OR1J2, OR1J1, OR1J4, OR1N1, OR1N2, OR1L8, OR1Q1, OR1B1, OR1L1, OR1L3, OR1L4, OR1L6, OR5C1, OR1K1, BC010186, AL833455, DKFZp667B165, SNORD90, ZBTB6, ZBTB26…
	253J-LTT
J82-LTT	T-24-LTT	9	q33.3	184.861.5	127641161.5-127826022	1	-1	10	13	GOLGA1, SCAI, C9orf126, AX748313
J82-LTT	T-24-LTT	9	q33.3 — q34.2	9.468.507.0	127826022-137294528	1	-2	119	78	SCAI, C9orf126, PPP6C, RABEPK, HSPA5, GAPVD1, MAPKAP1, DKFZp666C019, PBX3, BC031239, FAM125B, FLJ00001, LMX1B, AX747444, ZBTB34, RALGPS1, ANGPTL2, GARNL3, ZNF79, RPL12, SNORA65, LRSAM1, AX747547, STXBP1, BC032117, C9orf117, PTRH1, TTC16, FLJ00176, TOR2A, UNQ6408, SH2D3C, CDK9, FPGS, ENG, AK057719, ST6GALNAC6, ST6GalNAc VI, ST6GALNAC4, PIP5KL1, FAM102A, NAIF1, SLC25A25, AL833509, PTGES2, LOC389791…
	253J-LTT
J82-LTT	253J-LTT	9	q34.2 — q34.3	3.821.680.5	137294528-141116207.5	2	-1	8	99	FLJ00318, RXRA, NR2B1, COL5A1, BC058547, FCN2, OLFM1, C9orf62, BC043225, AK096249, KIAA0649, C9orf116, MRPS2, BC015688, LCN1, OBPIIa, PAEP, DKFZp586D0922, CR619051, AK098241, LCN9, SOHLH1, BC101937, KCNT1, CAMSAP1, UBAC1, GBDR1, AK094914, AK308497, NACC2, C9orf69, QSOX2, DKFZp434A062, GPSM1, DNLZ, CARD9, SNAPC4, SDCCAG3, PMPCA, INPP5E, SEC16A, KIAA0310, C9orf163, NOTCH1, AX747706, AF161442, EGFL7…
T-24-LTT

## Sheet: Chr10
GainSamples	LossSamples	Chrom	Band	Size	Range	Gain	Loss	NumVariantLoci	PercentVariant	Genes
T-24-LTT	RT-112-LTT	10	p15.3 — p11.22	34.322.197.5	68181-34390377.5	1	-1	400	79	TUBB8, ZMYND11, DIP2C, KIAA0934, DL491261, C10orf108, LARP4B, BC127786, CRFG, IDI2, C10orf110, IDI1, BC046483, WDR37, KIAA0982, AX748285, NCRNA00200, AK127347, ADARB2, NCRNA00168, AK097474, PFKP, PITRM1, KIAA1104, BC050332, BC039685, BC037918, KLF6, AK055803, AK095699, LOC100216001, LOC338588, AKR1E2, AKR1CL2, truncated AKR, AKR1C1, AKR1C2, AKR1C3, AKR1CL1, AKR1C4, TUBAL3, NET1, CALML5, AK128534,…
	RT-112-LTT	10	p11.22 — p11.21	275.546.0	34390377.5-34665922.5	0	-1	2	81	AX765705, AX765719
T-24-LTT	RT-112-LTT	10	p11.21 — p11.1-q11.21	6.198.173.5	34665922.5-40864095	1	-1	39	62	CUL2, CREM, CCNY, GJD4, FZD8, ANKRD30A, ZNF248, ZNF25, ZNF33A, ZNF37A, LOC100129055, HSD17B7P2, CDC10L, LOC399744
253J-LTT		10	p11.1-q11.21 — q11.21	3.011.053.0	40864095-43875147	1	0	2	50	LOC441666, BC039000, LOC84856, ZNF37B, ZNF33B, ZNF33A, AK123067, RET, CSGALNACT2, FXYD4
253J-LTT	J82-LTT	10	q11.21 — q11.22	2.697.870.5	43875147-46573016.5	1	-1	28	82	HNRNPF, HNRPF, ZNF487, ZNF239, ZNF485, BC033403, ZNF32, HNRPA3, AX747950, CXCL12, NRG, AK056518, CR614419, TMEM72, RASSF4, C10orf10, C10orf25, ZNF22, LOC100133308, LOC338579, ALOX5, DL492557, MARCH8, ANUBL1, DQ577099, FAM21C, FAM21B, AGAP4, AGAP11, DQ588223, PTPN20A, PTPN20B
253J-LTT		10	q11.22	1.007.701.0	46573016.5-47580716.5	2	0	1	100	PTPN20A, PTPN20B, FRMPD2L1, BMS1P5, CR604707, FAM35A, FAM35B, SYT15, GPRIN2, ANXA8, LOC643650, LOC728643, ANXA8L1, ANXA8L2, FAM25B, BC075841, AGAP11, DQ588223, AK309024, LOC642826, AK309109, FAM35B2
J82-LTT
253J-LTT	J82-LTT	10	q11.22	1.893.942.5	47580716.5-49474658	1	-1	1	100	ANTXRL, ANXA8L2, FAM21B, AK309109, FLJ00312, LOC642826, AGAP11, DQ577099, FAM25B, ANXA8L1, ANXA8, ZNF488, PTPN20A, PTPN20B, FRMPD2L1, AGAP8, DQ588224, BMS1P5, CR604707, AK309922, FRMPD2
253J-LTT		10	q11.22	44.681.5	49474658-49519338.5	1	0	1	100	FRMPD2, MAPK8
253J-LTT	J82-LTT	10	q11.22	62.859.0	49519338.5-49582196.5	1	-1	1	100	MAPK8
253J-LTT		10	q11.22 — q11.23	2.149.293.0	49582196.5-51731488.5	1	0	1	100	MAPK8, MAPK10, ARHGAP22, BC043540, AX747901, WDFY4, LRRC18, KIAA1607, C10orf72, AK093055, FAM170B, BC033360, C10orf128, DRGX, ERCC6, PGBD3, CHAT, SLC18A3, C10orf53, OGDHL, PARG, hPARG, BC039561, AGAP8, AGAP11, DQ588224, TIMM23, AGAP7, MSMB, NCOA4, OK/SW-cl.6, TIM23, AK294819, BC035067
253J-LTT	J82-LTT	10	q11.23 — q21.1	7.521.898.0	51731488.5-59253385.5	1	-1	26	94	TIMM23, BC035067, AGAP6, AK056375, FAM21A, FAM21B, ASAH2, SGMS1, SMS1, AK022382, ASAH2B, A1CF, BC044765, PRKG1, CSTF2T, CR603327, BC050034, DKK1, BC015429, PCDH15, ZWINT
	J82-LTT	10	q21.1 — q21.2	2.712.247.5	59253385.5-61965632	0	-1	44	57	IPMK, CISD1, ZCD1, TFAM, BICC1, LOC728640, PHYHIPL, FAM13C, SLC16A9, M1, C10orf40, ANK3, DKFZp566P0524
RT-112-LTT	J82-LTT	10	q21.2	358.307.0	61965632-62323938	1	-1	8	31	ANK3, DKFZp566P0524
	J82-LTT	10	q21.2 — q21.3	2.724.250.5	62323938-65048187.5	0	-1	43	52	ANK3, CDC2, RHOBTB1, KIAA0740, TMEM26, BC041470, C10orf107, ARID5B, RTKN2, KIAA0844, ZNF365, ZNF365C, ADO, EGR2, NRBF2, DKFZp564C1664, JMJD1C, KIAA1380, DKFZp761F0118, AX747628
	J82-LTT	10	q21.3	261.281.5	65048187.5-65309468	0	-2	1	100	JMJD1C, hCG_1818547, REEP3
	T-24-LTT
	J82-LTT	10	q21.3 — q22.1	7.707.005.5	65309468-73016472.5	0	-1	33	93	REEP3, CR622643, ANX2P2, CTNNA3, LRRTM3, SIRT1, HERC4, MYPN, DKFZp451M023, ATOH7, PBLD, HNRNPH3, HNRPH3, DKFZp586F0222, RUFY2, KIAA1537, DNA2, DNA2L, SLC25A16, TET1, KIAA1676, CCAR1, SNORD98, STOX1, DKFZp761E0323, DDX50, DDX21, KIAA1279, SRGN, BC022313, VPS26A, SUPV3L1, HKDC1, HK1, TACR2, TSPAN15, NEUROG3, C10orf35, COL13A1, H2AFY2, MACROH2A2, AIFM2, TYSND1, SAR1A, PPA1, NPFFR1, LRRC20, EIF4EBP2,…
	J82-LTT	10	q22.1 — q22.2	4.162.969.5	73016472.5-77179441	0	-2	60	76	CR617227, SLC29A3, CDH23, RP11-472K8.2-001, C10orf54, PSAP, CHST3, SPOCK2, BC127952, ASCC1, C10orf104, DDIT4, DNAJB12, CBARA1, CCDC109A, C10orf42, OIT3, LZP, PLA2G12B, FKSG71, P4HA1, NUDT13, DKFZp586P2219, BC069792, ECD, FAM149B1, KIAA0974, MRPS16, BC033983, TTC18, DKFZp686B203, ANXA7, ZMYND17, PPP3CB, PPP3CA, BC080555, USP54, MYOZ1, SYNPO2L, AGAP5, BMS1P4, SEC24C, FUT11, CHCHD1, KIAA0913, AX7470…
	T-24-LTT
	J82-LTT	10	q22.2	299.584.5	77179441-77479024.5	0	-3	4	83
	T-24-LTT
	253J-LTT
	J82-LTT	10	q22.2	122.072.5	77479024.5-77601096	0	-2	1	100	C10orf11
	T-24-LTT
	J82-LTT	10	q22.2 — q22.3	942.278.0	77601096-78543373	0	-3	16	58	C10orf11
	T-24-LTT
	RT-112-LTT
	J82-LTT	10	q22.3	1.110.219.0	78543373-79653591	0	-2	17	64	KCNMA1, BC030624, AX748385, DQ592502, DQ590620, DQ570793, DQ577698, DQ586106, DQ583233, DQ580247, DQ580728, DQ575260, DQ582813, DQ581582, DQ577219, DQ573199, DQ590525, DQ581563, DQ579700, DQ592654, DQ597117, DQ600105, DQ586243, DQ599996, DQ596613, DQ585850, DQ576802, DQ589398, DQ574810, DQ581179, DQ580595, DQ594771, DQ576882, DQ570592, DQ570533, DQ593224, DQ584676, DQ579129, DQ586086, DQ576634, D…
	T-24-LTT
	J82-LTT	10	q22.3	315.378.0	79653591-79968968	0	-1	16	31	DLG5, LOC100128292, POLR3A, RPS24
	J82-LTT	10	q22.3 — q23.1	4.651.472.5	79968968-84620439.5	0	-2	11	95	AK294518, AX746741, AK126491, LOC283050, AX747983, ZMIZ1, BC128552, KIAA1224, PPIF, ZCCHC24, AK302451, EIF5AL1, SFTPA2, SFTPA2B, SFTPA1, SFTPA1B, BC026229, LOC650623, CR592318, AX747158, AF064843, MBL1P1, SFTPD, LOC219347, C10orf57, PLAC9, ANXA11, BC009626, MAT1A, DYDC1, DYDC2, C10orf58, CR619383, TSPAN14, Shoca-1, NRG3
	T-24-LTT
253J-LTT	J82-LTT	10	q23.1	119.346.5	84620439.5-84739785	1	-2	1	100	NRG3
	T-24-LTT
	J82-LTT	10	q23.1 — q23.2	4.624.300.0	84739785-89364084	0	-2	14	95	NRG3, GHITM, BC051760, C10orf99, PCDH21, LRIT2, LRIT1, LRRC21, RGR, AK056561, FAM190B, KIAA1128, AK097624, AK097655, GRID1, KIAA1220, AX746544, DJ027120, WAPAL, hWAPL, OPN4, LDB3, KIAA0613, BMPR1A, MMRN2, AL157440, AGAP11, KIAA1975, FAM25A, GLUD1, FAM35A, LOC728190, FAM22A, BC036645, CR609725, BC082979, FAM22D, BC065757, MINPP1, MIPP
	T-24-LTT
J82-LTT	T-24-LTT	10	q23.2 — q23.31	348.012.0	89364084-89712095	1	-1	6	82	PAPSS2, ATAD1, CFLP1, KILLIN, PTEN, AK130076
	T-24-LTT	10	q23.31	60.347.0	89712095-89772441	0	-1	1	100	PTEN
	T-24-LTT	10	q23.31 — q24.1	7.582.678.0	89772441-97355118	0	-2	101	69	C10orf59, RNLS, LIPJ, LIPF, LIPK, LIPN, LIPM, ANKRD22, STAMBPL1, KIAA1373, BC069782, AX748062, ACTA2, FAS, CH25H, LIPA, BC040833, IFIT2, IFIT1L, IFIT5, SLC16A12, PANK1, DM004198, FLJ37201, KIF20B, KRMP1, BC035398, AL137595, AK093219, BC037970, HTR7, RPP30, ANKRD1, NUDT9P1, PCGF5, DKFZp686I1251, LOC100188947, HECTD2, DKFZp761D0614, TNKS2, FGFBP3, TAF-172, CPEB3, MARCH5, AK124121, IDE, KIF11, HHEX,…
	J82-LTT
	T-24-LTT	10	q24.1	83.849.5	97355118-97438966.5	0	-3	1	100	ALDH18A1, TCTN3
	J82-LTT
	253J-LTT
	T-24-LTT	10	q24.1 — q25.1	10.662.113.5	97438966.5-108101079	0	-2	185	69	TCTN3, DKFZp564D116, AK091396, ENTPD1, PleA 1, C10orf131, AK096469, CC2D2B, BC028619, CCNJ, ZNF518A, BLNK, SLP65, DNTT, OPALIN, HTMP10, TLL2, TM9SF3, PIK3AP1, C10orf12, LCOR, BC021189, ARHGAP19, MEGF4, FLJ00194, FRAT1, FRAT2, RRP12, KIAA0690, LOC644215, PGAM1, EXOSC1, ZDHHC16, MMS19, UBTD1, ANKRD2, DHDPSL, PI4K2A, C10orf62, MORN4, 44050, AX746617, DKFZp761G1923, AVPI1, GB14, LOC100270710, ZFYVE27…
	J82-LTT
	J82-LTT	10	q25.1	348.585.0	108101079-108449663	0	-1	6	87	SORCS1
	J82-LTT	10	q25.1	1.355.863.5	108449663-109805525.5	0	-2	1	100	SORCS1
	T-24-LTT
	J82-LTT	10	q25.1	305.523.5	109805525.5-110111048	0	-1	3	85
	J82-LTT	10	q25.1	1.365.321.5	110111048-111476368.5	0	-2	9	82
	T-24-LTT
	J82-LTT	10	q25.1	110.763.5	111476368.5-111587131	0	-1	1	30
RT-112-LTT	J82-LTT	10	q25.1 — q25.2	1.310.627.0	111587131-112897757	1	-1	16	59	XPNPEP1, U92992, ADD3, MXI1, SMNDC1, DUSP5, SMC3, RBM20, LOC282997, PDCD4, NCRNA00081, SHOC2, RPL13AP6, ADRA2A
RT-112-LTT	J82-LTT	10	q25.2	1.409.600.5	112897757-114307356.5	1	-2	26	58	GPAM, TECTB, GUCY2G, ACSL5, FACL5, ZDHHC6, VTI1A
	T-24-LTT
	J82-LTT	10	q25.2 — q25.3	4.767.204.5	114307356.5-119074560	0	-2	87	52	VTI1A, AL050000, LOC143188, TCF7L2, TCF-4B, HABP2, NRAP, CASP7, C10orf81, AK027190, DCLRE1A, NHLRC2, AK000154, ADRB1, C10orf118, TDRD1, VWA2, AFAP1L2, ABLIM1, AK057834, AK098198, FAM160B1, TRUB1, ATRNL1, KIAA0534, GFRA1, C10orf96, PNLIPRP3, PNLIPRP1, PNLIPRP2, HSPA12A, DQ596646, C10orf134, KIAA1598, AK092331, VAX1, KCNK18, SLC18A2, PDZD8
	T-24-LTT
253J-LTT	J82-LTT	10	q25.3 — q26.11	70.900.5	119074560-119145459.5	1	-2	1	100	PDZD8
	T-24-LTT
	J82-LTT	10	q26.11 — q26.2	10.939.327.0	119145459.5-130084785.5	0	-2	198	69	EMX2, RAB11FIP2, IGM1, PRLHR, C10orf46, NANOS1, EIF3A, SNORA19, FAM45A, BC042590, SFXN4, BCRM1, PRDX3, GRK5, RGS10, TIAL1, BAG3, INPP5F, C10orf119, SEC23IP, PPAPDC1A, BC043378, AK094649, BRWD2, AX747838, FGFR2, K-sam, ATE1, NSMCE4A, TACC2, BTBD16, PLEKHA1, ARMS2, HTRA1, DMBT1, C10orf120, FLJ46361, CUZD1, hCG_41425, FAM24B, LOC399815, FAM24A, C10orf88, PSTK, IKZF5, DKFZp451K202, HMX3, HMX2, BUB3, …
	T-24-LTT
RT-112-LTT	J82-LTT	10	q26.2 — q26.3	1.899.215.5	130084785.5-131984000	1	-2	6	95	AK124226, MGMT, DKFZp667I0324, EU250747, CR592586, GLRX3
	T-24-LTT
	J82-LTT	10	q26.3	3.500.463.5	131984000-135484462.5	0	-2	1	100	TCERG1L, PPP2R2D, AK125699, BNIP3, AX746857, JAKMIP3, DKFZp686B1027, DPYSL4, STK32C, LRRC27, KIAA1674, PWWP2B, C10orf91, AF086154, INPP5A, NKX6-2, DKFZp434A1721, AK310947, AK125849, GPR123, KNDC1, UTF1, VENTX, CS548341, ADAM8, TUBGCP2, ZNF511, BC047942, CALY, PRAP1, C10orf125, ECHS1, PAOX, PAO, MTG1, SPRN, FLJ00268, CYP2E1, SYCE1, FLJ44653, FRG2B, LOC653545, DUX4
	T-24-LTT

[truncated: 15 more sheets: Chr11, Chr12, Chr13, Chr14, Chr15, Chr16, Chr17, Chr18, Chr19, Chr20, Chr21, Chr22, Chr23, Chr24, > 3 gains_losses]
