# Supplementary material for: Distinctive mutational spectrum and karyotype disruption in long-term cisplatin-treated urothelial carcinoma cell lines
Source: Sci Rep. 2019 Oct 9;9:14476. doi: 10.1038/s41598-019-50891-w (PMC6785536; doi:10.1038/s41598-019-50891-w)
Supplement: Supplementary file 17 — Suppl Table 16 [file 41598_2019_50891_MOESM17_ESM.xlsx]

## Sheet: Chr1
GainSamples	LossSamples	Chrom	Band	Size	Range	Gain	Loss	NumVariantLoci	PercentVariant	Genes
	RT-112	1	p36.33 — p36.22	11.540.791.5	282212.5-11823003	0	-2	94	89	DQ597235, DQ599768, LOC100132287, LOC388312, OR4F16, BC036251, BC018860, X64709, M37726, CR615613, DQ575788, DQ599872, DQ575786, AK310751, BC006361, RP11-206L10.16-001, LOC643837, AK091100, FAM41C, AK056486, FLJ39609, SAMD11, NOC2L, KLHL17, PLEKHN1, C1orf170, HES4, ISG15, AGRN, AK310350, BC033949, C1orf159, UNQ2998, BC028014, DM119469, DM004271, CS548455, TTLL10, TNFRSF18, TNFRSF4, SDF4, B3GALT6,…
	RT-112-LTT_T5
	RT-112	1	p36.22	724.204.5	11823003-12547206.5	0	-1	14	62	C1orf167, MTHFR, CLCN6, FJ706073, FJ706074, FJ706072, FJ706075, FJ706076, FJ706077, NPPB, KIAA2013, PLOD1, MFN2, MIIP, TNFRSF8, TNFRSF1B, VPS13D, KIAA0453
	RT-112	1	p36.22 — p36.13	4.442.341.0	12547206.5-16989546.5	0	-2	44	85	VPS13D, KIAA0453, SNORA59B, DHRS3, AADACL4, AADACL3, C1orf158, PRAMEF12, PRAMEF1, PRAMEF11, LOC649330, HNRNPCL1, PRAMEF2, PRAMEF4, PRAMEF10, PRAMEF8, PRAMEF6, PRAMEF5, PRAMEF22, LOC440563, PRAMEF9, PRAMEF14, PRAMEF13, PRAMEF18, PRAMEF16, PRAMEF20, PRAMEF17, LRRC38, PDPN, PRDM2, AK124197, KIAA1026, C1orf126, TMEM51, FHAD1, AK055853, KIAA1937, EFHD2, CTRC, CELA2A, CASP9, DNAJC16, KIAA0962, AGMAT, D…
	RT-112-LTT_T5
	RT-112	1	p36.13	274.468.5	16989546.5-17264014	0	-1	1	100	ESPN, ESPNP, KIAA0445, MSTP9, BC070363, CROCC
	RT-112	1	p36.13 — p35.3	10.815.831.0	17264014-28079844	0	-2	214	72	KIAA0445, CROCC, ATP13A2, SDHB, PADI2, KIAA0994, AB330770, PADI1, hPAD-colony10, PADI3, PADI4, PADI6, RCC2, ARHGEF10L, KIAA1626, ACTL8, IGSF21, AX747631, KLHDC7A, PAX7, TAS1R2, ALDH4A1, IFFO2, AX747516, UBR4, KIAA0462, KIAA1307, KIAA0090, MRTO4, AKR7L, AKR7A3, AKR7A2, PQLC2, CAPZB, AX748283, C1orf151, NBL1, HTR6, TMCO4, RNF186, OTUD3, PLA2G2E, PLA2G2A, PLA2G5, PLA2G2D, PLA2, PLA2G2C, VWA5B1, BC04…
	RT-112-LTT_T5
	RT-112-LTT_T5	1	p35.3 — p34.3	8.209.221.5	28079844-36289064.5	0	-1	117	76	FAM76A, STX12, PPP1R8, SCARNA1, C1orf38, RPA2, SMPDL3B, XKR8, EYA3, SPCS2, PTAFR, DNAJC8, SPF31, ATPIF1, SESN2, MED18, PHACTR4, AF075052, TRNAU1AP, TRG11, SNORD99, SNORA61, SNORA44, SNORA16A, RAB42, TAF12, RNU11, GMEB1, YTHDF2, OPRD1, EPB41, EPB4.1, TMEM200B, SFRS4, MECR, PTPRU, BC042538, MATN1, BC044253, SDC3, PUM1, SNORD103A, SNORD85, PRO0611, NKAIN1, SNRNP40, DKFZp434D199, ZCCHC17, FABP3, SERI…
	RT-112-LTT_T5	1	p34.3	127.317.5	38291853.5-38419170	0	-1	5	55	MTF1, INPP5B
RT-112-LTT_T5		1	p31.1	47.654.5	72765091-72812744.5	1	0	1	100
RT-112-LTT_T5		1	p31.1 — q21.1	60.683.108.0	84483760-145166867	1	0	361	51	BC037304, PRKACB, SAMD13, UOX, RPF1, GNG5, SPATA1, C1orf180, SSX2IP, KIAA0923, LPAR3, MCOLN2, MCOLN3, WDR63, SYDE2, BAG, C1orf52, AK125723, DDAH1, CYR61, Y09859, ZNHIT6, COL24A1, ODF2L, CLCA2, CLCA1, CLCA4, CLCA3, SH3GLB1, KIAA0491, SEP15, HS2ST1, LOC339524, LMO4, BC043534, CR616551, PKN2, GTF2B, CCBL2, DKFZp547N1117, RBMXL1, GBP3, DKFZp564C2478, GBP2, GBP7, GBP4, GBP5, GBP6, LOC400759, LRRC8B, A…
	RT-112-LTT_T5	1	q21.3	31.991.0	152547721.5-152579711.5	0	-1	1	100	LCE3D, LCE3C
RT-112		1	q23.1	99.076.5	158534314-158633389.5	1	0	2	24	SPTA1
	RT-112-LTT_T5	1	q31.1	340.048.0	189305545-189645592	0	-1	1	100
RT-112		1	q32.1 — q41	17.322.175.0	201257389.5-218579563.5	1	0	349	60	PKP1, TNNT2, HNTN1, AK055533, LAD1, TNNI1, PHLDA3, CSRP1, AK055590, RPS10P7, AX747377, NAV1, IPO9, SHISA4, LMOD1, TIMM17A, RNPEP, ELF3, GPR37L1, ARL8A, PTPN7, PTPRV, LGR6, VTS20631, PPP1R12B, SYT2, KDM5B, LOC641515, AX721218, BC049825, LOC148709, RABIF, KLHL12, ADIPOR1, PAQR1, CYB5R1, B5R.1, TMEM183B, TMEM183A, C1orf37, CR591805, PPFIA4, KIAA0897, ADORA1, A1, FMOD, MYBPH, CHI3L1, AK095458, BC0346…
RT-112		1	q41	570.128.5	218579563.5-219149691	2	0	4	88	TGFB2
RT-112-LTT_T5
RT-112		1	q41 — q43	19.895.433.0	219149691-239045123	1	0	273	73	BC086863, LYPLAL1, SLC30A10, EPRS, PIG32, BPNT1, IARS2, DM004282, DM119463, RAB3GAP2, KIAA0839, SNORA36B, AURKAPS1, MARK1, KIAA1477, C1orf115, MOSC2, MOSC1, BC045735, HLX, C1orf140, DUSP10, DQ587965, DQ573170, DQ576410, DQ584993, DQ575983, DQ574659, DQ582480, DQ599872, HHIPL2, TAF1A, MIA3, AIDA, DKFZp666C185, C1orf58, BROX, AK094916, AK025140, FAM177B, DISP1, TLR5, SUSD4, UNQ196, C1orf65, CAPN8, …
RT-112	RT-112-LTT_T5	1	q43 — q44	10.186.522.5	239045123-249231644.5	1	-1	58	91	CHRM3, FMN2, GREM2, RGS7, FH, KMO, OPN3, CHML, WDR64, EXO1, MAP1LC3C, PLD5, AL137733, CEP170, SDCCAG8, NY-CO-8, BC019085, AKT3, BC046644, ZNF238, C1orf100, ADSS, C1orf101, PPPDE1, FAM152A, AX747535, FAM36A, NCRNA00201, HNRNPU, EFCAB2, KIF26B, SMYD3, TFB2M, NS5ATP5, C1orf71, SCCPDH, LOC149134, AHCTF1, elys, ZNF670, ZNF695, ZNF669, C1orf229, ZNF124, AK131017, BC043220, VN1R5, ZNF496, NLRP3, OR2B11,…

## Sheet: Chr2
GainSamples	LossSamples	Chrom	Band	Size	Range	Gain	Loss	NumVariantLoci	PercentVariant	Genes
	RT-112-LTT_T5	2	p25.3	265.099.5	3331738.5-3596837	0	-1	1	100	TSSC1, TTC15, ADI1, HMFT1638, CR602075, RNASEH1, rnh1
RT-112-LTT_T5		2	p23.3	405.533.5	27057095-27462627.5	1	0	11	51	DPYSL5, MAPRE3, AK125769, TMEM214, AGBL5, LOC100128731, EMILIN1, KHK, CGREF1, ABHD1, AK074615, PREB, C2orf53, TCF23, SLC5A6, SMVT, p18, CAD
	RT-112-LTT_T5	2	p16.3	429.553.0	50156065-50585617	0	-1	10	59	NRXN1
RT-112-LTT_T5		2	p11.1-q11.1 — q14.1	21.085.588.0	93717841-114803428	1	0	202	71	ANKRD20B, DQ579970, LOC442028, TEKT4, MAL, MRPS5, ZNF514, ZNF2, PROM2, KCHIP3, FAHD2A, AX747836, AK055967, TRIM43, BC016831, GPAT2, AL832439, AK057596, DKFZp667P0924, ANKRD36B, LOC729234, ADRA2B, ASTL, STARD7, LOC285033, TMEM127, CIAO1, SNRNP200, KIAA0788, ITPRIPL1, NCAPH, NEURL3, AK303423, LINCR, CR599306, ARID5A, KIAA1310, FER1L5, LMAN2L, VIPL, CNNM4, KIAA1592, CNNM3, ANKRD23, ANKRD39, SEMA4C, …
RT-112-LTT_T5		2	q14.2 — q14.3	1.248.168.5	121386929.5-122635097	1	0	1	100	hGli2, GLI2, TFCP2L1, LBP-9, CLASP1, KIAA0622, RNU4ATAC, BC047384, AK098264, BC036624, MKI67IP, TSN
RT-112-LTT_T5		2	q21.2 — q21.3	848.965.0	134329984.5-135178948.5	1	0	1	100	MGAT5
	RT-112	2	q21.3 — q22.3	8.050.913.5	136243392.5-144294305	0	-1	82	74	ZRANB3, R3HDM1, DM004397, UBXN4, UBXD2, AK097922, MCM6, DARS, CXCR4, KIAA1679, THSD7B, HNMT, DL492456, CR626194, SPOPL, NXPH2, LRP1B, ARHGAP15
RT-112-LTT_T5	RT-112	2	q22.3	558.164.5	144294305-144852468.5	1	-1	12	26	ARHGAP15, GTDC1
	RT-112	2	q22.3	161.791.0	144852468.5-145014258.5	0	-2	1	73	GTDC1
	RT-112-LTT_T5
RT-112-LTT_T5	RT-112	2	q22.3	1.964.392.0	145014258.5-146978649.5	1	-1	38	56	GTDC1, ZEB2, KIAA0569, BC043549, BC040861, U80770
	RT-112	2	q22.3 — q23.2	3.040.446.5	146978649.5-150019095	0	-1	18	79	PABPCP2, ACVR2A, ORC4L, AK055257, MBD5, KIAA1461, EPC2, KIF5C
RT-112-LTT_T5		2	q32.3	313.973.5	192320135.5-192634108	1	0	9	35	OBFC2A, DKFZp313C2412
RT-112-LTT_T5		2	q36.3	2.184.942.5	226714098-228899039.5	1	0	11	87	BC017935, IRS1, RHBDD1, COL4A4, COL4A3, BC035052, AK056332, MFF, TM4SF20, AGFG1, C2orf83, SLC19A3, AX746677, CCL20, WDR69, SPHKAP

## Sheet: Chr3
GainSamples	LossSamples	Chrom	Band	Size	Range	Gain	Loss	NumVariantLoci	PercentVariant	Genes
RT-112-LTT_T5		3	p26.3 — p22.1	39.931.844.0	36957.5-39968800.5	1	0	296	86	CHL1, CALL, BC065754, AK126307, CNTN6, hNB-3, CNTN4, IL5RA, TRNT1, hMtCCA, CRBN, SUMF1, LRRN1, BC141932, SETMAR, ITPR1, EGOT, AK056892, AK311646, AK311159, ARL8B, EDEM1, AF279782, GRM7, AK124857, BC020876, LMCD1, NAG-7, AX747864, C3orf32, fls485, CAV3, OXTR, RAD18, hRAD18, SRGAP3, KIAA0411, BC041457, BC036698, THUMPD3, LOC440944, BC052961, SETD5, KIAA1757, BC012558, LHFPL4, MTMR14, CPNE9, BRPF1, …
RT-112-LTT_T5		3	p22.1 — p21.31	3.777.072.0	43556614.5-47333685.5	1	0	62	57	ANO10, ABHD5, DM004414, AK124776, C3orf77, C3orf23, ZNF445, ZNF167, ZFP, DQ599146, ZNF660, ZNF197, ZnF20, ZNF35, ZNF502, ZNF501, KIAA1143, KIF15, TMEM42, TGM4, ZDHHC3, EXOSC7, CLEC3B, CDCP1, TMEM158, LARS2, LIMD1, AK026206, SACM1L, KIAA0851, SLC6A20, LZTFL1, CCR9, FYCO1, CXCR6, AX747832, XCR1, CCR3, CCR2, CCRL2, LTF, RTP3, LRRC2, TDGF1, AK130758, ALS2CL, TMIE, TSP50, TESSP5, AK128390, AK092598, T…
	RT-112	3	p21.31 — p12.3	28.210.085.5	47333685.5-75543770	0	-2	314	76	KIAA0795, PTPN23, HD-PTP, SCAP, BC067356, C3orf75, CSPG5, BC041406, SMARCC1, DHX30, KIAA0890, MAP4, CDC25A, CAMP, ZNF589, NME6, SPINK8, FBXW12, PLXNB1, KIAA0407, CCDC51, CCDC72, ATRIP, TREX1, SHISA5, DKFZp566M051, PFKFB4, UCN2, COL7A1, UQCRC1, TMEM89, SLC26A6, CELSR3, MEGF2, NCKIPSD, IP6K2, DKFZp564L0678, PRKAR2A, AK127190, SLC25A20, C3orf71, Ari2, ARIH2, P4HTM, DKFZp586D1521, WDR6, DALRD3, DM004…
	RT-112-LTT_T5
	RT-112	3	p12.3	321.170.0	75543770-75864939	0	-1	1	100	FRG2C, BC039495, BC111371, ZNF717
	RT-112	3	p12.3	2.363.846.5	75864939-78228784.5	0	-2	1	100	KIAA1568
	RT-112-LTT_T5
RT-112-LTT_T5		3	p12.3 — p11.1	12.044.313.0	78228784.5-90273096.5	1	0	109	79	ROBO1, BC045574, BC031255, BC068246, CADM2, BC040985, VGLL3, BC050344, CHMP2B, DKFZp564O123, POU1F1, HTR1F, CGGBP1, ZNF654, C3orf38, EPHA3
RT-112-LTT_T5		3	p11.1 — q25.33	69.014.520.0	90273096.5-159287615.5	2	0	676	75	PROS1, ARL13B, STX19, DHFRL1, NSUN3, MST077, LOC255025, AX747417, EPHA6, DKFZp434C1418, ARL6, AK296966, CRYBG3, DKFZp667G2110, MINA, mina53, GABRR3, OR5H1, OR5H14, OR5H15, OR5H2, OR5K4, OR5K3, OR5K1, OR5K2, CLDND1, GPR15, CPOX, ST3GAL6, ST3Gal VI, DCBLD2, CLCP1, COL8A1, C3orf26, FILIP1L, AF090939, TMEM30C, TBC1D23, NIT2, TOMM70A, LNP1, TMEM45A, derp7, GPR128, TFG, ABI3BP, IMPG2, SENP7, FAM172B, R…
RT-112
RT-112		3	q25.33	673.617.5	159287615.5-159961232	1	0	23	48	SCHIP1, AK097161, CR625735, CR607754, IFT80
RT-112		3	q25.33	25.797.0	159961232-159987028	2	0	0	0	IFT80, KIAA1374
RT-112-LTT_T5
RT-112		3	q25.33	173.847.0	159987028-160160874	1	0	3	12	IFT80, KIAA1374, SMC4, hCAP-C, DM004334, DM119420, TRIM59
RT-112		3	q25.33	398.872.0	160160874-160559745	2	0	8	39	IFT80, TRIM59, KPNA4, SCARNA7, BC125159, ARL14, PPM1L
RT-112-LTT_T5
RT-112		3	q25.33 — q29	34.820.290.0	160559745-195380034	1	0	383	73	PPM1L, PP2CE, AK055323, B3GALNT1, beta3GalNAcT-1, NMD3, C3orf57, OTOL1, BC073807, LOC647107, SI, SLITRK3, CR612557, BCHE, ZBBX, SERPINI2, WDR49, PDCD10, SERPINI1, AK093355, BC043538, GOLIM4, C3orf50, MECOM, EVI1, TERC, ARPM1, MYNN, OSZF, LRRC34, LRRIQ4, LRRC31, SAMD7, LOC100128164, SEC62, GPR160, PHC3, EDR3, AY940074, AX747865, PRKCI, SKIL, CLDN11, SLC7A14, BC039437, RPL22L1, DKFZp586O1224, EIF5A…
RT-112	RT-112-LTT_T5	3	q29	61.398.0	195380034-195441431	1	-1	1	100	CR597873, SDHALP2, AK128346, BC144457
RT-112		3	q29	36.284.0	195441431-195477714	1	0	1	100	MUC20, KIAA1359, MUC4
RT-112		3	q29	100.503.5	195477714-195578216.5	2	0	1	100	MUC4
RT-112-LTT_T5
RT-112		3	q29	2.355.626.5	195578216.5-197933842	1	0	1	100	TNK2, AK127609, SDHALP1, TFRC, BC151150, BC144580, ZDHHC19, OSTalpha, AF088041, PCYT1A, TCTEX1D2, TM4SF19, AK124973, OCTM4, UBXN7, KIAA0794, AX747828, CR603272, RNF168, C3orf43, WDR53, FBXO45, LRRC33, C3orf34, PIGX, SENP5, NCBP2, DKFZp762I1415, PIGZ, MFI2, BC032042, DLG1, BC039329, BDH1, LOC220729, AK128818, KIAA0226, FYTTD1, DKFZp761B1514, LRCH3, IQCG, RPL35A, LMLN, INV, LOC348840, FAM157A

## Sheet: Chr4
GainSamples	LossSamples	Chrom	Band	Size	Range	Gain	Loss	NumVariantLoci	PercentVariant	Genes
RT-112		4	p16.3	1.721.781.5	22941.5-1744722	1	0	3	96	ZNF718, ZNF595, DKFZp666E157, ZNF876P, EF565129, ZNF732, ZNF141, ABCA11P, ZNF721, KIAA1982, DKFZp761O0611, PIGG, GPI7, PDE6B, BC020343, ATP5I, MYL5, MFSD7, RNF3A, CR625372, PCGF3, CPLX1, GAK, TMEM175, DKFZp547K246, IDUA, SLC26A1, FGFRL1, RNF212, AX747945, SPON2, LOC100130872, AX747592, DKFZp434B0914, AK125775, C4orf42, MAEA, KIAA1530, AX748388, FAM53A, SLBP, TMEM129, TACC3
RT-112		4	p16.3	60.444.5	1744722-1805165.5	2	0	1	100	TACC3, FGFR3
RT-112-LTT_T5
RT-112		4	p16.3	1.441.488.0	1805165.5-3246652.5	1	0	6	93	FGFR3, LETM1, WHSC1, SCARNA22, WHSC2, C4orf48, NAT8L, POLN, HAUS3, MXD4, ZFYVE28, BC010180, RNF4, FAM193A, RES4-22D, TNIP2, SH3BP2, CR622423, ADD1, MFSD10, C4orf10, AB000466, NOP14, GRK4, HTT
RT-112	RT-112-LTT_T5	4	p16.3	181.758.0	3246652.5-3428409.5	1	-1	4	91	C4orf44, RGS12
RT-112		4	p16.3 — p16.1	3.882.402.5	3428409.5-7310811	1	0	56	80	RGS12, HGFAC, DOK7, DQ589974, LRPAP1, BC131584, AX747702, BC042381, DQ584669, LOC348926, BC042823, OTOP1, TMEM128, LYAR, ZNF509, CR596502, D4S234E, NSG1, STX18, BC025734, AK056081, MSX1, CYTL1, STK32B, C4orf6, EVC2, EVC, CRMP1, C4orf50, JAKMIP1, AX746731, WFS1, PPP2R2C, MAN2B2, MRFAP1, LOC93622, S100P, MRFAP1L1, CNO, KIAA0232, TBC1D14, AX747238, CCDC96, TADA2B, GRPEL1, FLJ36777, SORCS2
RT-112	RT-112-LTT_T5	4	p16.1	118.752.5	7310811-7429562.5	1	-1	1	100	SORCS2
RT-112		4	p16.1 — p14	31.490.473.0	7429562.5-38920034.5	1	0	309	82	SORCS2, PSAPL1, LOC84740, AFAP1, ABLIM2, KIAA1808, SH3TC1, FLJ00164, HTRA3, AX746755, ACOX3, C4orf23, GPR78, CPZ, HMX1, USP17, USP17L2, DEFB131, DQ584669, DRD5, SLC2A9, WDR1, DQ573667, DQ597900, DQ591515, DQ599898, DQ594761, ZNF518B, CLNK, HS3ST1, BC042433, HSP90Bb, RAB28, BC035722, AK096368, NKX3-2, LOC285548, AK058104, BOD1L, AK091889, AK311310, AK055518, BC121143, BC070495, MGC4836, BC047127, …
RT-112		4	p14	157.581.5	38920034.5-39077615	2	0	9	64	FAM114A1, TMEM156, KLHL5
RT-112-LTT_T5
RT-112		4	p14 — p11-q11	11.798.587.0	39077615-50876201	1	0	160	63	KLHL5, WDR19, KIAA1638, RFC1, KLB, OK/SW-cl.103, RPL9, DKFZp313J1510, LIAS, LOC401127, BC010526, UGDH, AK056558, CR591173, C4orf34, BC040333, UBE2K, LIG, PDS5A, ACOT7L, N4BP2, CHRNA9, RBM47, NSUN7, APBB2, UCHL1, LIMCH1, KIAA1102, PHOX2B, CR590209, BC025350, TMEM33, SHINC3, DCAF4L1, SLC30A9, BEND4, SHISA3, ATP8A1, GRXCR1, KCTD8, YIPF7, GUF1, GNPDA2, BC048420, GABRG1, GABRA2, COX7B2, GABRA4, GABRB1…
	RT-112	4	p11-q11 — q13.2	18.431.639.5	50876201-69307839.5	0	-2	97	79	DCUN1D4, LRRC66, SGCB, SPATA18, USP46, KIAA0167, SNORA26, LP9056, RASL11B, SCFD2, BC042091, AK055055, FIP1L1, PDGFRA, LNX1, UNQ574, LOC402176, CHIC2, GSX2, FIP1L1/PDGFRA fusion, BC044946, KIT, DL492396, KDR, SRD5A3, BC047403, BC034006, TMEM165, AK096319, CLOCK, KIAA0334, PDCL2, NMU, LOC644145, EXOC1, CEP135, KIAA1211, AASDH, PPAT, PAICS, SRP72, ARL9, HOPX, HOP, REST, C4orf14, POLR2B, IGFBP7, BC03…
	RT-112-LTT_T5
	RT-112	4	q13.2	239.075.5	69307839.5-69546914	0	-1	1	100	TMPRSS11E, UGT2B15
	RT-112	4	q13.2 — q13.3	4.114.374.0	69546914-73661287	0	-2	43	76	UGT2B10, UNQ2559, UGT2A3, UGT2B7, AK124272, UGT2B28, UGT2B11, UGT2B4, UGT2A2, UGT2A1, SULT1B1, CSN1S1, CSN2, STATH, HTN3, HTN1, CSN1S2A, CSN1S2B, C4orf40, ODAM, CSN3, C4orf35, SMR3A, SMR3B, PROL1, MUC7, AMTN, ENAM, IGJ, UTP3, RUFY3, GRSF1, MOBKL1A, DCK, SLC4A4, GC, NPFFR2, ADAMTS3, KIAA0366
	RT-112-LTT_T5
	RT-112	4	q13.3	1.213.485.0	73661287-74874771	0	-1	5	88	COX18, ANKRD17, ALB, HSA, AFP, AFM, RASSF6, IL8, CXCL6, PPBPL1, PF4V1, CXCL1, PF4, PPBP
	RT-112	4	q13.3 — q31.3	80.572.644.0	74874771-155447414	0	-2	806	78	PPBPL2, CXCL2, MTHFD2L, BC016361, UNQ3072, EREG, BTC, PARM1, AK027257, RCHY1, ARNIP, THAP6, DKFZp686B2235, C4orf26, CDKL2, G3BP2, AK311578, USO1, PPEF2, PPEF-2, NAAA, SDAD1, CXCL9, CXCL10, CXCL11, ART3, NUP54, SCARB2, FAM47E, STBD1, CCDC158, SHROOM3, AK097800, hShrmL, DQ576800, ANKRD56, SEPT11, DKFZp566C224, CCNI, CCNG2, CNOT6L, DKFZp434K098, MRPL1, FRAS1, KIAA1500, ANXA3, AK130099, AK057213, AK1…
	RT-112-LTT_T5
	RT-112-LTT_T5	4	q31.3	51.399.5	155447414-155498812.5	0	-1	0	0	PLRG1, FGB
	RT-112-LTT_T5	4	q31.3 — q35.2	35.536.665.5	155498812.5-191035477	0	-2	308	83	FGA, FGG, DQ266889, LRAT, RBM46, MGC27016, MAP9, GUCY1A3, GUCY1B3, GC-S-beta-1, ACCN5, TDO2, CTSO, PDGFC, GLRB, GRIA2, GRIA4, LOC340017, C4orf18, AK126266, AK096792, TMEM144, AK094909, RXFP1, LGR7, C4orf46, ETFDH, PPID, FNIP2, KIAA1450, C4orf45, RAPGEF2, CR595965, FSTL5, BC033991, NAF1, NPY1R, NPY5R, TKTL2, C4orf43, MARCH1, AK095255, AK092578, TRIM61, C4orf39, TRIM60, TRIM75, TMEM192, KLHL2, GK, …
	RT-112

## Sheet: Chr5
GainSamples	LossSamples	Chrom	Band	Size	Range	Gain	Loss	NumVariantLoci	PercentVariant	Genes
RT-112-LTT_T5		5	p15.33	690.966.5	13071.5-704037	1	0	1	100	PLEKHG4B, LRRC14B, CCDC127, SDHA, PDCD6, ALG-2, AHRR, KIAA1234, C5orf55, FLJ00157, LOC25845, SLC9A3, BC013821, CEP72, KIAA1519
RT-112-LTT_T5		5	p15.33 — p15.2	11.473.622.0	798682.5-12272303.5	1	0	125	85	ZDHHC11, BRD9, DKFZp434D0711, TRIP13, AK126199, NKD2, SLC12A7, BC032469, SLC6A19, SLC6A18, TERT, hTERT, CLPTM1L, CR621911, BC034612, SLC6A3, LPCAT1, CR749689, SDHA, LOC728613, MRPL36, IRX4, IRX2, C5orf38, CEI, BC035019, IRX1, BC034630, LOC340094, AK094462, ADAMTS16, KIAA2029, KIAA0947, MED10, UBE2QL1, LOC255167, NSUN2, SAKI, SRD5A1, POLS, AK124118, ADCY2, C5orf49, FASTKD3, MTRR, BC043282, BX64854…
RT-112-LTT_T5		5	p15.2 — p14.3	9.139.769.0	13013955.5-22153723.5	1	0	64	89	DNAH5, KIAA1603, TRIO, tgat, FAM105A, FAM105B, ANKH, FBXL7, MARCH11, BC043001, ZNF622, FAM134B, MYO10, LOC285696, BASP1, CR602933, CR620010, BC052942, DQ583034, BC028204, CDH18, AK093362, LOC728411, GUSBL2, BC038535, CDH12, PMCHL1
RT-112-LTT_T5		5	p14.3 — p11-q11.1	25.227.877.0	22614402-47842278	1	0	111	87	CDH12, PRDM9, AX747383, CDH10, CDH9, BC101982, CQ819111, BC046201, BC122523, CQ819101, BC101441, BC039509, LOC729862, AK098570, CDH6, RNASEN, C5orf22, DKFZp667N066, PDZD2, KIAA0300, GOLPH3, MTMR12, ZFR, SUB1, NPR3, C5orf23, BC044935, CR613092, TARS, ADAMTS12, RXFP3, SLC45A2, DQ587763, DQ598168, DQ571461, RAI14, KIAA1334, TTC23L, RAD1, BRIX1, BRIX, DNAJC21, AGXT2, AGT2, PRLR, SPEF2, IL7R, CAPSL, U…
	RT-112-LTT_T5	5	q11.2	228.220.5	58475019-58703238.5	0	-1	2	100	PDE4D, BX641110
	RT-112-LTT_T5	5	q12.3	414.405.0	64545194-64959598	0	-1	11	33	ADAMTS6, CENPK, PPWD1, TRIM23, C5orf44

## Sheet: Chr6
GainSamples	LossSamples	Chrom	Band	Size	Range	Gain	Loss	NumVariantLoci	PercentVariant	Genes
RT-112-LTT_T5		6	p21.32	81.819.0	32488704-32570522	1	0	1	100	HLA-DRB1, HLA-DRB6, AK293020
RT-112-LTT_T5		6	p12.1	42.434.5	56053141.5-56095575	1	0	3	42	COL21A1, COLA1L
RT-112-LTT_T5		6	p11.2-q11.1 — q14.1	20.205.774.5	60334528-80540301.5	1	0	160	78	KHDRBS2, LGSN, PTP4A1, PHF3, EYS, CR600797, ZC3H11A, UNQ9424, MCART3P, LOC648232, CR595314, BAI3, BAI 3, LMBRD1, COL19A1, COL9A1, FAM135A, KIAA1411, C6orf57, SMAP1, B3GAT2, OGFRL1, DM004170, DM119476, C6orf155, RIMS1, Nbla00761, KCNQ5, KHDC1, BC031876, AL832252, C6orf147, DPPA5, C6orf221, OOEP, DDX43, C6orf150, MTO1, DKFZp586P1420, EEF1A2, EEF1A1, LENG7, SLC17A5, HP59, AK124950, CD109, AF086303, …
	RT-112-LTT_T5	6	q21	76.030.0	109483581-109559610	0	-1	2	35	C6orf182, AK094715
	RT-112-LTT_T5	6	q25.1	113.783.0	151016268.5-151130050.5	0	-1	3	33
	RT-112-LTT_T5	6	q25.1	55.972.5	152292614-152348585.5	0	-1	1	100	ESR1, NR3A1
	RT-112-LTT_T5	6	q25.3 — q27	11.334.396.0	159678758.5-171013153.5	0	-1	92	90	FNDC1, AK130765, SOD2, BC041951, DKFZp564M2422, WTAP, BC067868, ACAT2, TCP1, CCT1, SNORA20, SNORA29, DKFZp564H012, PNLDC1, MAS1, IGF2R, LOC729603, SLC22A1, SLC22A2, SLC22A3, LPAL2, PLG, MAP3K4, MTK1, AGPAT4, LPAAT-delta, C6orf59, PARK2, parkin, PACRG, AK058177, AK296276, AK311212, AK094729, AK093114, AK090788, C6orf118, PDE10A, PDE10A2, AK090688, C6orf176, LOC441177, T, PRR18, SFT2D1, AK095077, B…

## Sheet: Chr7
GainSamples	LossSamples	Chrom	Band	Size	Range	Gain	Loss	NumVariantLoci	PercentVariant	Genes
No aberrations

## Sheet: Chr8
GainSamples	LossSamples	Chrom	Band	Size	Range	Gain	Loss	NumVariantLoci	PercentVariant	Genes
	RT-112	8	p23.3 — p11.1-q11.1	45.089.381.0	80736.5-45170116.5	0	-1	418	81	RPL23AP53, ZNF596, BC037297, FBXO25, CR600473, C8orf42, ERICH1, AK128400, BC022082, BC038783, AK093412, CLN8, ARHGEF10, MYOM2, AX747124, BC045738, AK128880, CSMD1, CR623475, MCPH1, ANGPT2, CR599065, AGPAT5, LPAAT-e, XKR5, UNQ2754, DEFB1, AF355799, DEFA5, BC030294, FLJ00326, AK307331, AK302471, DEFB109, DEFB103B, SPAG11B, DEFB104A, DEFB106A, DEFB105A, DEFB107B, FAM90A7, SPAG11A, HE2, DEFB103A, DEF…
RT-112		8	p11.1-q11.1 — q24.3	101.158.944.5	45170116.5-146329060	1	0	1225	73	BEYLA, AX746665, KIAA0146, AK095778, CEBPD, PRKDC, MCM4, EFCAB1, SNAI2, BC042029, SNTG1, PXDNL, VPO2, PCMTD1, AK299452, AX747167, ST18, KIAA0535, FAM150A, RB1CC1, NPBWR1, OPRK1, AK056897, ATP6V1H, RGS20, TCEA1, BC039537, LPL1, MRPL15, SOX17, RP1, XKR4, SBF1P1, TMEM68, TGS1, LYN, RPS20, SNORD54, DL492700, MOS, PLAG1, CHCHD7, SDR16C5, SDR16C6, PENK, AX747062, AK055621, IMPAD1, CR749704, DKFZp434F12…

## Sheet: Chr9
GainSamples	LossSamples	Chrom	Band	Size	Range	Gain	Loss	NumVariantLoci	PercentVariant	Genes
RT-112-LTT_T5		9	p23	527.223.0	12715395-13242617	1	0	1	100	C9orf150, MPDZ, MPDZ variant protein
	RT-112	9	p22.3	105.416.5	15479707-15585122.5	0	-2	3	84	PSIP1, C9orf93
	RT-112-LTT_T5
	RT-112	9	p21.3	2.038.940.5	21422303-23461242.5	0	-2	2	100	IFNA1, LOC554202, IFNE, DM004175, OK/SW-cl.18, C9orf53, CDKN2A, CDKN2BAS, CDKN2B, DMRTA1, AX747623
	RT-112-LTT_T5
	RT-112-LTT_T5	9	p21.1	853.732.5	28244557.5-29098289	0	-1	1	100	LINGO2
	RT-112-LTT_T5	9	p13.2	270.904.5	37802394.5-38073298	0	-1	9	38	DCAF10, WDR32, MCART1, BC062753, DQ590189, BC021061, SHB
	RT-112-LTT_T5	9	p13.1-p11.2 — p11.2	2.625.978.5	41421939-44047916.5	0	-1	1	100	FAM75A5, BC121813, BC118602, ZNF658B, BC019880, MGC21881, KGFLP2, LOC554249, ANKRD20A3, ANKRD20A2, DQ573253, DQ588135, DQ593719, DQ587539, FAM95B1, CR605783, AK094644, CBWD5, FOXD4L4, AK310876, AK074198, AQP7P3, DQ587119, DQ582260, DQ579970, DQ597175, DQ593430, LOC642929, FAM75A6, AK054645, DQ586551, DQ600788
RT-112-LTT_T5		9	q21.2	181.074.0	80641123.5-80822196.5	1	0	2	93	GNAQ

## Sheet: Chr10
GainSamples	LossSamples	Chrom	Band	Size	Range	Gain	Loss	NumVariantLoci	PercentVariant	Genes
	RT-112-LTT_T5	10	p15.3 — p11.1-q11.21	40.795.915.0	68181-40864095	0	-1	439	76	TUBB8, ZMYND11, DIP2C, KIAA0934, DL491261, C10orf108, LARP4B, BC127786, CRFG, IDI2, C10orf110, IDI1, BC046483, WDR37, KIAA0982, AX748285, NCRNA00200, AK127347, ADARB2, NCRNA00168, AK097474, PFKP, PITRM1, KIAA1104, BC050332, BC039685, BC037918, KLF6, AK055803, AK095699, LOC100216001, LOC338588, AKR1E2, AKR1CL2, truncated AKR, AKR1C1, AKR1C2, AKR1C3, AKR1CL1, AKR1C4, TUBAL3, NET1, CALML5, AK128534,…
	RT-112	10	q21.2	295.959.0	61965632-62261590	0	-1	8	23	ANK3, DKFZp566P0524
	RT-112-LTT_T5	10	q22.2 — q22.3	942.278.0	77601096-78543373	0	-1	16	58	C10orf11
RT-112-LTT_T5		10	q25.1 — q25.2	2.685.311.0	111608403.5-114293713.5	1	0	41	59	XPNPEP1, U92992, ADD3, MXI1, SMNDC1, DUSP5, SMC3, RBM20, LOC282997, PDCD4, NCRNA00081, SHOC2, RPL13AP6, ADRA2A, GPAM, TECTB, GUCY2G, ACSL5, FACL5, ZDHHC6, VTI1A
RT-112-LTT_T5		10	q26.2 — q26.3	1.491.569.0	130504484-131996052	1	0	1	100	MGMT, DKFZp667I0324, EU250747, CR592586, GLRX3
RT-112-LTT_T5		10	q26.3	146.561.5	135244441-135391001.5	1	0	1	100	FLJ00268, CYP2E1, SYCE1, FLJ44653

[truncated: 15 more sheets: Chr11, Chr12, Chr13, Chr14, Chr15, Chr16, Chr17, Chr18, Chr19, Chr20, Chr21, Chr22, Chr23, Chr24, LTT-T5 only]
