# Supplementary material for: Distinctive mutational spectrum and karyotype disruption in long-term cisplatin-treated urothelial carcinoma cell lines
Source: Sci Rep. 2019 Oct 9;9:14476. doi: 10.1038/s41598-019-50891-w (PMC6785536; doi:10.1038/s41598-019-50891-w)
Supplement: Supplementary file 18 — Suppl Table 17 [file 41598_2019_50891_MOESM18_ESM.xlsx]

## Sheet: Chr1
GainSamples	LossSamples	Chrom	Band	Size	Range	Gain	Loss	NumVariantLoci	PercentVariant	Genes
RT-112-LTT_T5		1	p36.33	624.214.0	282212.5-906425.5	5	0	1	100	DQ597235, DQ599768, LOC100132287, LOC388312, OR4F16, BC036251, BC018860, X64709, M37726, CR615613, DQ575788, DQ599872, DQ575786, AK310751, BC006361, RP11-206L10.16-001, LOC643837, AK091100, FAM41C, AK056486, FLJ39609, SAMD11, NOC2L, KLHL17, PLEKHN1
RT-112-LTT_T1
RT-112-LTT_T2
RT-112-LTT_T3
RT-112-LTT_T4
RT-112-LTT_T5	RT-112-LTT_T1	1	p36.33	13.308.0	906425.5-919732.5	3	-2	1	100	PLEKHN1, C1orf170
RT-112-LTT_T2	RT-112-LTT_T3
RT-112-LTT_T4
RT-112-LTT_T5	RT-112-LTT_T1	1	p36.33	125.309.5	919732.5-1045041	2	-2	1	100	HES4, ISG15, AGRN, AK310350, BC033949, C1orf159, UNQ2998
RT-112-LTT_T4	RT-112-LTT_T3
RT-112-LTT_T5		1	p36.33	26.812.0	1045041-1071852	4	0	1	100	C1orf159, UNQ2998
RT-112-LTT_T4
RT-112-LTT_T1
RT-112-LTT_T3
RT-112-LTT_T5		1	p36.33 — p36.31	5.176.978.5	1071852-6248829.5	5	0	36	91	BC028014, DM119469, DM004271, CS548455, TTLL10, TNFRSF18, TNFRSF4, SDF4, B3GALT6, FAM132A, UBE2J2, LOC100128842, SCNN1D, ACAP3, PUSL1, CPSF3L, GLTPD1, TAS1R3, DVL1, DVL1L1, MXRA8, AURKAIP1, CCNL2, FLJ00183, hCG_20425, LOC148413, MRPL20, LOC441869, hCG_20426, TMEM88B, VWA1, ATAD3C, ATAD3B, AX747755, C1orf70, SSU72, AK094692, MIB2, DKFZp434A0311, MMP23B, mifr-1, CDC2L1, LOC728661, KIAA0447, SLC35E2…
RT-112-LTT_T4
RT-112-LTT_T1
RT-112-LTT_T3
RT-112-LTT_T2
RT-112-LTT_T5		1	p36.31	107.060.5	6248829.5-6355889	4	0	1	100	RPL22, RNF207, PCCMT, C1orf211, HES3, GPR153, ACOT7, BACH
RT-112-LTT_T4
RT-112-LTT_T3
RT-112-LTT_T2
RT-112-LTT_T5		1	p36.31 — p36.11-p35.3	21.648.758.5	6355889-28004646.5	5	0	324	78	ACOT7, BACH, HES2, ESPN, TNFRSF25, PLEKHG5, KIAA0720, NOL9, TAS1R1, ZBTB48, KLHL21, THAP3, DNAJC11, DKFZp727C181, CAMTA1, KIAA0833, VAMP3, PER3, UTS2, TNFRSF9, PARK7, AX747125, ERRFI1, SLC45A1, RERE, BC113958, KIAA0458, ENO1, CA6, SLC2A7, SLC2A5, GPR157, AK022194, EF609116, H6PD, SPSB1, SLC25A33, TMEM201, PIK3CD, C1orf200, CR604408, CLSTN1, KIAA0911, LZIC, NMNAT1, RBP7, UBE4B, KIAA0684, KIAA0591,…
RT-112-LTT_T4
RT-112-LTT_T3
RT-112-LTT_T2
RT-112-LTT_T1
RT-112-LTT_T5		1	p36.11-p35.3 — p35.3	42.437.5	28004646.5-28047083	4	0	4	28
RT-112-LTT_T4
RT-112-LTT_T2
RT-112-LTT_T1
RT-112-LTT_T4		1	p35.3	16.079.5	28047083-28063161.5	3	0	0	0	FAM76A
RT-112-LTT_T2
RT-112-LTT_T1
RT-112-LTT_T4	RT-112-LTT_T5	1	p35.3	16.683.5	28063161.5-28079844	3	-1	1	1	FAM76A
RT-112-LTT_T2
RT-112-LTT_T1
	RT-112-LTT_T5	1	p35.3 — p34.3	8.159.454.0	28079844-36239297	0	-5	116	76	FAM76A, STX12, PPP1R8, SCARNA1, C1orf38, RPA2, SMPDL3B, XKR8, EYA3, SPCS2, PTAFR, DNAJC8, SPF31, ATPIF1, SESN2, MED18, PHACTR4, AF075052, TRNAU1AP, TRG11, SNORD99, SNORA61, SNORA44, SNORA16A, RAB42, TAF12, RNU11, GMEB1, YTHDF2, OPRD1, EPB41, EPB4.1, TMEM200B, SFRS4, MECR, PTPRU, BC042538, MATN1, BC044253, SDC3, PUM1, SNORD103A, SNORD85, PRO0611, NKAIN1, SNRNP40, DKFZp434D199, ZCCHC17, FABP3, SERI…
	RT-112-LTT_T1
	RT-112-LTT_T2
	RT-112-LTT_T3
	RT-112-LTT_T4
	RT-112-LTT_T1	1	p34.3	17.974.0	36239297-36257270	0	-4	1	85
	RT-112-LTT_T2
	RT-112-LTT_T3
	RT-112-LTT_T4
	RT-112-LTT_T2	1	p34.3	31.795.5	36257270-36289064.5	0	-3	1	100	EIF2C4
	RT-112-LTT_T3
	RT-112-LTT_T4
RT-112-LTT_T4		1	p34.3	2.002.790.0	36289064.5-38291853.5	1	0	46	68	EIF2C4, EIF2C1, AK025726, EIF2C3, TEKT2, ADPRHL2, TRAPPC3, MAP7D1, THRAP3, C1orf113, FAM176B, STK40, LSM10, OSCP1, MRPS15, CSF3R, GRIK3, ZC3H12A, C1orf149, MEAF6, SNIP1, hp28, GNL2, RSPO1, C1orf109, CDCA8, EPHA10, MANEAL, YRDC, C1orf122, MTF1
RT-112-LTT_T4		1	p31.1	15.626.5	84468134.5-84483760	1	0	0	0
RT-112-LTT_T4		1	p31.1 — p21.1	18.029.847.0	84483760-102513606	5	0	223	69	BC037304, PRKACB, SAMD13, UOX, RPF1, GNG5, SPATA1, C1orf180, SSX2IP, KIAA0923, LPAR3, MCOLN2, MCOLN3, WDR63, SYDE2, BAG, C1orf52, AK125723, DDAH1, CYR61, Y09859, ZNHIT6, COL24A1, ODF2L, CLCA2, CLCA1, CLCA4, CLCA3, SH3GLB1, KIAA0491, SEP15, HS2ST1, LOC339524, LMO4, BC043534, CR616551, PKN2, GTF2B, CCBL2, DKFZp547N1117, RBMXL1, GBP3, DKFZp564C2478, GBP2, GBP7, GBP4, GBP5, GBP6, LOC400759, LRRC8B, A…
RT-112-LTT_T5
RT-112-LTT_T1
RT-112-LTT_T2
RT-112-LTT_T3
RT-112-LTT_T4		1	p21.1	158.441.0	102513606-102672046	4	0	1	100
RT-112-LTT_T5
RT-112-LTT_T2
RT-112-LTT_T3
RT-112-LTT_T2		1	p21.1	246.868.5	102672046-102918913.5	1	0	1	100
RT-112-LTT_T2		1	p21.1 — q21.1	42.072.948.0	102918913.5-144991860.5	5	0	139	43	COL11A1, RNPC3, AMY2B, LOC648740, KIAA1839, AMY2A, AMY1A, AMY1B, AMY1C, BC043293, PRMT6, NTNG1, KIAA0976, VAV3, VAV-3, SLC25A24, NBPF6, BC051808, NBPF4, CR593862, FAM102B, C1orf59, PRPF38B, FNDC7, STXBP3, UNC-18c, C1orf62, AY312144, CLCC1, WDR47, TAF13, TMEM167B, SCARNA2, C1orf194, KIAA1324, SARS, CELSR2, MYBPHL, SORT1, PSMA5, SYPL2, UNQ6348, ATXN7L2, CYB561D1, AMIGO1, GPR61, GNAI3, DM004264, AMP…
RT-112-LTT_T5
RT-112-LTT_T1
RT-112-LTT_T3
RT-112-LTT_T4
RT-112-LTT_T2		1	q21.1	3.250.5	144991860.5-144995110	4	0	1	100	NBPF8, NBPF1, NBPF11, PDE4DIP
RT-112-LTT_T1
RT-112-LTT_T3
RT-112-LTT_T4
RT-112-LTT_T2		1	q21.1	7.290.0	144995110-145002399	2	0	1	100	NBPF8, NBPF1, NBPF11, PDE4DIP
RT-112-LTT_T4
RT-112-LTT_T4		1	q21.1	46.921.5	145002399-145049319.5	1	0	1	100	NBPF8, NBPF1, NBPF11, PDE4DIP, BC065231, BX647792
RT-112-LTT_T2		1	q21.1	27.111.5	145070378.5-145097489	2	0	1	100	NBPF8, NBPF1, NBPF11, SEC22B
RT-112-LTT_T4
RT-112-LTT_T2		1	q21.1	69.379.0	145097489-145166867	3	0	1	100	NBPF8, NBPF1, NBPF11, SEC22B
RT-112-LTT_T4
RT-112-LTT_T1
RT-112-LTT_T2		1	q21.1	86.028.5	145166867-145252894.5	4	0	1	100	NBPF8, NBPF1, NBPF11, NOTCH2NL
RT-112-LTT_T4
RT-112-LTT_T1
RT-112-LTT_T3
RT-112-LTT_T2		1	q21.1	87.169.0	145252894.5-145340062.5	1	0	1	100	NBPF8, NBPF1, NBPF11, NOTCH2NL, NBPF10, AG10
RT-112-LTT_T4		1	q21.1	110.823.0	145414896-145525718	1	0	1	100	NBPF1, HFE2, TXNIP, CR620402, POLR3GL, ANKRD34A, LIX1L, CR613891, RBM8A, GnRHRII, GNRHR2, AL049219, PEX11B, ITGA10
	RT-112-LTT_T1	1	q23.1	99.076.5	158534314-158633389.5	0	-2	2	24	SPTA1
	RT-112-LTT_T3
	RT-112-LTT_T5	1	q32.1	52.429.0	201257389.5-201309817.5	0	-3	2	70	PKP1
	RT-112-LTT_T1
	RT-112-LTT_T4
	RT-112-LTT_T5	1	q32.1	93.315.0	201309817.5-201403131.5	0	-2	1	100	TNNT2, HNTN1, AK055533, LAD1, TNNI1
	RT-112-LTT_T1
	RT-112-LTT_T5	1	q32.1	45.669.0	201403131.5-201448799.5	0	-4	1	100	PHLDA3
	RT-112-LTT_T1
	RT-112-LTT_T3
	RT-112-LTT_T4
	RT-112-LTT_T5	1	q32.1 — q41	17.118.775.5	201448799.5-218567574	0	-5	348	59	CSRP1, AK055590, RPS10P7, AX747377, NAV1, IPO9, SHISA4, LMOD1, TIMM17A, RNPEP, ELF3, GPR37L1, ARL8A, PTPN7, PTPRV, LGR6, VTS20631, PPP1R12B, SYT2, KDM5B, LOC641515, AX721218, BC049825, LOC148709, RABIF, KLHL12, ADIPOR1, PAQR1, CYB5R1, B5R.1, TMEM183B, TMEM183A, C1orf37, CR591805, PPFIA4, KIAA0897, ADORA1, A1, FMOD, MYBPH, CHI3L1, AK095458, BC034684, FLJ00314, CHIT1, AK309664, AK024293, BTG2, OPTC…
	RT-112-LTT_T1
	RT-112-LTT_T3
	RT-112-LTT_T4
	RT-112-LTT_T2
	RT-112-LTT_T5	1	q41	25.872.5	218567574-218593445.5	0	-3	1	17	TGFB2
	RT-112-LTT_T3
	RT-112-LTT_T4
	RT-112-LTT_T5	1	q41	556.246.5	218593445.5-219149691	0	-2	3	89	TGFB2
	RT-112-LTT_T4
	RT-112-LTT_T5	1	q41 — q44	30.081.954.5	219149691-249231644.5	0	-5	330	79	BC086863, LYPLAL1, SLC30A10, EPRS, PIG32, BPNT1, IARS2, DM004282, DM119463, RAB3GAP2, KIAA0839, SNORA36B, AURKAPS1, MARK1, KIAA1477, C1orf115, MOSC2, MOSC1, BC045735, HLX, C1orf140, DUSP10, DQ587965, DQ573170, DQ576410, DQ584993, DQ575983, DQ574659, DQ582480, DQ599872, HHIPL2, TAF1A, MIA3, AIDA, DKFZp666C185, C1orf58, BROX, AK094916, AK025140, FAM177B, DISP1, TLR5, SUSD4, UNQ196, C1orf65, CAPN8, …
	RT-112-LTT_T4
	RT-112-LTT_T1
	RT-112-LTT_T2
	RT-112-LTT_T3

## Sheet: Chr2
GainSamples	LossSamples	Chrom	Band	Size	Range	Gain	Loss	NumVariantLoci	PercentVariant	Genes
RT-112-LTT_T4		2	p23.3	430.637.0	27057095-27487731	1	0	11	48	DPYSL5, MAPRE3, AK125769, TMEM214, AGBL5, LOC100128731, EMILIN1, KHK, CGREF1, ABHD1, AK074615, PREB, C2orf53, TCF23, SLC5A6, SMVT, p18, CAD, SLC30A3
RT-112-LTT_T4		2	p23.3	60.535.0	27541035-27601569	1	0	1	100	MPV17, GTF3C2, AK098715, EIF2B4, SNX17, ZNF513
	RT-112-LTT_T5	2	p16.3	41.968.5	49182485-49224452.5	0	-1	1	100	FSHR
	RT-112-LTT_T2	2	p16.3	42.631.5	49224452.5-49267083	0	-1	1	100	FSHR
	RT-112-LTT_T2	2	p16.3	1.420.336.0	49267083-50687418	0	-2	20	76	FSHR, NRXN1
	RT-112-LTT_T5
	RT-112-LTT_T2	2	p16.3	308.611.5	50687418-50996028.5	0	-1	2	97	NRXN1
RT-112-LTT_T1		2	p11.1 — p11.1-q11.1	1.811.228.5	91861161-93672388.5	1	0	1	26	GGT8P
RT-112-LTT_T1		2	p11.1-q11.1	45.453.5	93672388.5-93717841	2	0	0	0
RT-112-LTT_T2
RT-112-LTT_T1		2	p11.1-q11.1 — q14.1	20.948.876.5	93717841-114666716.5	5	0	193	71	ANKRD20B, DQ579970, LOC442028, TEKT4, MAL, MRPS5, ZNF514, ZNF2, PROM2, KCHIP3, FAHD2A, AX747836, AK055967, TRIM43, BC016831, GPAT2, AL832439, AK057596, DKFZp667P0924, ANKRD36B, LOC729234, ADRA2B, ASTL, STARD7, LOC285033, TMEM127, CIAO1, SNRNP200, KIAA0788, ITPRIPL1, NCAPH, NEURL3, AK303423, LINCR, CR599306, ARID5A, KIAA1310, FER1L5, LMAN2L, VIPL, CNNM4, KIAA1592, CNNM3, ANKRD23, ANKRD39, SEMA4C, …
RT-112-LTT_T2
RT-112-LTT_T5
RT-112-LTT_T3
RT-112-LTT_T4
RT-112-LTT_T5		2	q14.1	136.712.5	114666716.5-114803428	1	0	9	23	CR598724, CR601322
RT-112-LTT_T5		2	q14.2	146.623.5	121218457-121365079.5	1	0	3	90
RT-112-LTT_T5		2	q14.2	21.851.0	121365079.5-121386929.5	4	0	1	100
RT-112-LTT_T2
RT-112-LTT_T3
RT-112-LTT_T4
RT-112-LTT_T5		2	q14.2 — q14.3	1.205.712.0	121386929.5-122592640.5	5	0	1	100	hGli2, GLI2, TFCP2L1, LBP-9, CLASP1, KIAA0622, RNU4ATAC, BC047384, AK098264, BC036624, MKI67IP, TSN
RT-112-LTT_T2
RT-112-LTT_T3
RT-112-LTT_T4
RT-112-LTT_T1
RT-112-LTT_T5		2	q14.3	42.457.5	122592640.5-122635097	4	0	1	100
RT-112-LTT_T2
RT-112-LTT_T3
RT-112-LTT_T1
RT-112-LTT_T5		2	q14.3	136.714.5	122635097-122771810.5	1	0	1	100
RT-112-LTT_T3		2	q21.2 — q21.3	923.920.0	134320612-135244531	2	0	1	100	NCKAP5, MGAT5, LOC151162, TMEM163, DKFZp566N034
RT-112-LTT_T4
RT-112-LTT_T4		2	q21.3	12.325.0	135244531-135256855	1	0	1	100	TMEM163, DKFZp566N034
RT-112-LTT_T1		2	q21.3	15.348.0	136243392.5-136258739.5	1	0	1	100	ZRANB3
RT-112-LTT_T1		2	q21.3	23.501.5	136258739.5-136282240	2	0	1	100	ZRANB3
RT-112-LTT_T4
RT-112-LTT_T1		2	q21.3 — q22.3	8.060.039.5	136282240-144342278.5	5	0	84	74	ZRANB3, R3HDM1, DM004397, UBXN4, UBXD2, AK097922, MCM6, DARS, CXCR4, KIAA1679, THSD7B, HNMT, DL492456, CR626194, SPOPL, NXPH2, LRP1B, ARHGAP15
RT-112-LTT_T4
RT-112-LTT_T5
RT-112-LTT_T2
RT-112-LTT_T3
RT-112-LTT_T4		2	q22.3	66.444.0	144342278.5-144408721.5	4	0	0	0	ARHGAP15
RT-112-LTT_T5
RT-112-LTT_T2
RT-112-LTT_T3
RT-112-LTT_T4		2	q22.3	443.748.0	144408721.5-144852468.5	5	0	9	29	ARHGAP15, GTDC1
RT-112-LTT_T5
RT-112-LTT_T2
RT-112-LTT_T3
RT-112-LTT_T1
RT-112-LTT_T2	RT-112-LTT_T1	2	q22.3	16.798.5	144852468.5-144869266	1	-3	1	100	GTDC1
	RT-112-LTT_T3
	RT-112-LTT_T4
	RT-112-LTT_T1	2	q22.3	804	144869266-144870069	0	-4	1	100	GTDC1
	RT-112-LTT_T3
	RT-112-LTT_T4
	RT-112-LTT_T2
	RT-112-LTT_T1	2	q22.3	131.579.5	144870069-145001647.5	0	-5	1	76	GTDC1
	RT-112-LTT_T3
	RT-112-LTT_T4
	RT-112-LTT_T2
	RT-112-LTT_T5
RT-112-LTT_T1	RT-112-LTT_T2	2	q22.3	5.470.0	145001647.5-145007116.5	1	-2	0	0	GTDC1
	RT-112-LTT_T5
RT-112-LTT_T1	RT-112-LTT_T5	2	q22.3	7.143.0	145007116.5-145014258.5	2	-1	0	0	GTDC1
RT-112-LTT_T2
RT-112-LTT_T1		2	q22.3 — q23.2	5.004.837.5	145014258.5-150019095	5	0	56	70	GTDC1, ZEB2, KIAA0569, BC043549, BC040861, U80770, PABPCP2, ACVR2A, ORC4L, AK055257, MBD5, KIAA1461, EPC2, KIF5C
RT-112-LTT_T2
RT-112-LTT_T5
RT-112-LTT_T3
RT-112-LTT_T4
RT-112-LTT_T1		2	q23.2	13.160.0	150019095-150032254	3	0	1	100
RT-112-LTT_T5
RT-112-LTT_T4
RT-112-LTT_T1		2	q23.2	15.220.5	150032254-150047473.5	2	0	1	100
RT-112-LTT_T5
RT-112-LTT_T5		2	q23.2	12.786.5	150047473.5-150060259	1	0	1	100
RT-112-LTT_T5		2	q36.3	941.899.5	226793621.5-227735520	3	0	5	90	BC017935, IRS1, RHBDD1
RT-112-LTT_T3
RT-112-LTT_T4
RT-112-LTT_T5		2	q36.3	45.465.5	227735520-227780984.5	2	0	1	100	RHBDD1
RT-112-LTT_T4
RT-112-LTT_T5		2	q36.3	48.587.5	227780984.5-227829571	1	0	1	100	RHBDD1
RT-112-LTT_T5		2	q36.3	55.102.0	227829571-227884672	4	0	1	100	RHBDD1, COL4A4
RT-112-LTT_T1
RT-112-LTT_T3
RT-112-LTT_T4
RT-112-LTT_T5		2	q36.3	84.891.0	227884672-227969562	3	0	1	100	COL4A4
RT-112-LTT_T3
RT-112-LTT_T4
RT-112-LTT_T5		2	q36.3	819.530.5	227969562-228789091.5	4	0	7	78	COL4A4, COL4A3, BC035052, AK056332, MFF, TM4SF20, AGFG1, C2orf83, SLC19A3, AX746677, CCL20, WDR69
RT-112-LTT_T3
RT-112-LTT_T4
RT-112-LTT_T1
RT-112-LTT_T5		2	q36.3	40.424.0	228789091.5-228829514.5	3	0	1	100
RT-112-LTT_T3
RT-112-LTT_T4
RT-112-LTT_T3		2	q36.3	69.526.0	228829514.5-228899039.5	2	0	1	100	SPHKAP
RT-112-LTT_T4

## Sheet: Chr3
GainSamples	LossSamples	Chrom	Band	Size	Range	Gain	Loss	NumVariantLoci	PercentVariant	Genes
RT-112-LTT_T5		3	p26.3 — p24.2	26.004.479.0	36957.5-26041435.5	5	0	132	90	CHL1, CALL, BC065754, AK126307, CNTN6, hNB-3, CNTN4, IL5RA, TRNT1, hMtCCA, CRBN, SUMF1, LRRN1, BC141932, SETMAR, ITPR1, EGOT, AK056892, AK311646, AK311159, ARL8B, EDEM1, AF279782, GRM7, AK124857, BC020876, LMCD1, NAG-7, AX747864, C3orf32, fls485, CAV3, OXTR, RAD18, hRAD18, SRGAP3, KIAA0411, BC041457, BC036698, THUMPD3, LOC440944, BC052961, SETD5, KIAA1757, BC012558, LHFPL4, MTMR14, CPNE9, BRPF1, …
RT-112-LTT_T1
RT-112-LTT_T2
RT-112-LTT_T3
RT-112-LTT_T4
RT-112-LTT_T5		3	p24.2 — p24.1	458.439.5	26041435.5-26499874	4	0	1	100
RT-112-LTT_T1
RT-112-LTT_T2
RT-112-LTT_T3
RT-112-LTT_T5		3	p24.1 — p22.2	12.870.909.0	26499874-39370782	5	0	149	78	LRRC3B, NEK10, SLC4A7, SBC2, EOMES, BC037254, CMC1, AZI2, ZCWPW2, AX746710, BC128113, RBMS3, TGFBR2, GADL1, STT3B, SIMP, OSBPL10, ZNF860, GPD1L, CMTM8, CKLFSF8, CMTM7, DYNC1LI1, CNOT10, DKFZp434K115, TRIM71, CCR4, GLB1, TMPPE, CRTAP, SUSD5, FBL2, FBXL2, UBP1, CLASP2, KIAA0627, PDCD6IP, ARPP-21, DM004398, STAC, DCLK3, TRANK1, EPM2AIP1, MLH1, hMLH1, LRRFIP2, GOLGA4, APRG1, C3orf35, ITGA9, BC040563,…
RT-112-LTT_T1
RT-112-LTT_T2
RT-112-LTT_T3
RT-112-LTT_T4
RT-112-LTT_T5		3	p22.2 — p22.1	472.898.5	39370782-39843679.5	4	0	13	55	CCR8, SLC25A38, RPSA, SNORA6, SNORA62, MOBP
RT-112-LTT_T1
RT-112-LTT_T3
RT-112-LTT_T4
RT-112-LTT_T5		3	p22.1	38.513.5	39843679.5-39882192	3	0	2	0	MYRIP, slac2-c
RT-112-LTT_T3
RT-112-LTT_T4
RT-112-LTT_T5		3	p22.1	70.453.0	39882192-39952644	4	0	2	74	MYRIP, slac2-c
RT-112-LTT_T3
RT-112-LTT_T4
RT-112-LTT_T1
RT-112-LTT_T5		3	p22.1	16.157.5	39952644-39968800.5	3	0	1	100	MYRIP, slac2-c
RT-112-LTT_T3
RT-112-LTT_T4
RT-112-LTT_T5		3	p22.1	75.684.5	39968800.5-40044484	1	0	1	95	MYRIP, slac2-c
RT-112-LTT_T5		3	p22.1	8.397.0	43556614.5-43565010.5	2	0	1	100	ANO10
RT-112-LTT_T3
RT-112-LTT_T5		3	p22.1	8.825.5	43565010.5-43573835	5	0	1	100	ANO10
RT-112-LTT_T3
RT-112-LTT_T1
RT-112-LTT_T2
RT-112-LTT_T4
RT-112-LTT_T3		3	p22.1	50.856.0	43573835-43624690	4	0	2	28	ANO10
RT-112-LTT_T1
RT-112-LTT_T2
RT-112-LTT_T4
RT-112-LTT_T3		3	p22.1 — p21.31	5.363.080.0	43624690-48987769	5	0	81	65	ANO10, ABHD5, DM004414, AK124776, C3orf77, C3orf23, ZNF445, ZNF167, ZFP, DQ599146, ZNF660, ZNF197, ZnF20, ZNF35, ZNF502, ZNF501, KIAA1143, KIF15, TMEM42, TGM4, ZDHHC3, EXOSC7, CLEC3B, CDCP1, TMEM158, LARS2, LIMD1, AK026206, SACM1L, KIAA0851, SLC6A20, LZTFL1, CCR9, FYCO1, CXCR6, AX747832, XCR1, CCR3, CCR2, CCRL2, LTF, RTP3, LRRC2, TDGF1, AK130758, ALS2CL, TMIE, TSP50, TESSP5, AK128390, AK092598, T…
RT-112-LTT_T1
RT-112-LTT_T2
RT-112-LTT_T4
RT-112-LTT_T5
RT-112-LTT_T3	RT-112-LTT_T5	3	p21.31	9.421.0	48987769-48997189	1	-1	0	0	Ari2, ARIH2
	RT-112-LTT_T5	3	p21.31	140.960.0	48997189-49138148	0	-3	5	20	Ari2, ARIH2, P4HTM, DKFZp586D1521, WDR6, DALRD3, DM004810, NDUFAF3, DM004443, C3orf60, IMPDH2, BC009321, QRICH1, QARS
	RT-112-LTT_T3
	RT-112-LTT_T4
	RT-112-LTT_T5	3	p21.31	17.895.5	49138148-49156042.5	0	-2	0	0	QARS, USP19
	RT-112-LTT_T3
RT-112-LTT_T2	RT-112-LTT_T5	3	p21.31	3.916.5	49156042.5-49159958	1	-2	0	0	USP19, LAMB2
	RT-112-LTT_T3
RT-112-LTT_T2		3	p21.31	19.978.0	49159958-49179935	4	0	3	14	LAMB2
RT-112-LTT_T1
RT-112-LTT_T3
RT-112-LTT_T4
RT-112-LTT_T2		3	p21.31 — p21.1	4.873.765.5	49179935-54053699.5	5	0	69	74	LAMB2L, CCDC71, KLHDC8B, LOC646498, CCDC36, C3orf62, USP4, GPX1, TCTA, AMT, NICN1, NPCEDRG, DAG1, AK097709, AK096387, BSN, APEH, MST1, RNF123, AMIGO3, GMPPB, IP6K1, IHPK1, CDH29, UNQ9392, C3orf54, UBA7, TRAIP, CAMKV, DKFZp564E0482, MST1R, MON1A, RBM6, RBM5, AK125500, SEMA3F, GNAT1, SLC38A3, GNAI2, BC033528, SEMA3B, SEMA 3B, C3orf45, HYAL3, HYAL1, HYAL2, TUSC2, FUS1, RASSF1, ZMYND10, TUSC4, CYB561…
RT-112-LTT_T1
RT-112-LTT_T3
RT-112-LTT_T4
RT-112-LTT_T5
RT-112-LTT_T1		3	p21.1	122.105.0	54053699.5-54175803.5	4	0	1	100	CACNA2D3
RT-112-LTT_T3
RT-112-LTT_T4
RT-112-LTT_T5
RT-112-LTT_T1		3	p21.1 — p14.2	7.454.425.0	54175803.5-61630227.5	5	0	26	91	CACNA2D3, BC065373, HESRG, AK092143, LRTM1, WNT5A, ERC2, KIAA0378, C3orf51, CCDC66, ARHGEF3, SPATA12, IL17RD, HESX1, APPL1, ASB14, DNAH12, PDE12, ARF4, FAM116A, SLMAP, KIAA1601, FLNB, BC041347, DNASE1L3, LSD, ABHD6, Rpp14, PXK, PDHB, KCTD6, ACOX2, FAM107A, FAM3D, C3orf67, AK090895, NPCR, PTPRG
RT-112-LTT_T3
RT-112-LTT_T4
RT-112-LTT_T5
RT-112-LTT_T2
RT-112-LTT_T1	RT-112-LTT_T4	3	p14.2	12.434.5	61630227.5-61642661	3	-1	1	100	PTPRG
RT-112-LTT_T3
RT-112-LTT_T2
RT-112-LTT_T1	RT-112-LTT_T4	3	p14.2	331.614.0	61642661-61974274	3	-2	3	93	PTPRG
RT-112-LTT_T3	RT-112-LTT_T5
RT-112-LTT_T2
RT-112-LTT_T1		3	p14.2	621.292.0	61974274-62595565	5	0	11	22	PTPRG, Id2B, AK308660, BC041886, AK307209, AK094634, C3orf14, FEZF2, CADPS, KIAA1121
RT-112-LTT_T3
RT-112-LTT_T2
RT-112-LTT_T5
RT-112-LTT_T4
RT-112-LTT_T3		3	p14.2	46.922.0	62595565-62642486	3	0	1	14	CADPS
RT-112-LTT_T2
RT-112-LTT_T4
RT-112-LTT_T3		3	p14.2	42.074.0	62642486-62684559	4	0	1	82	CADPS
RT-112-LTT_T2
RT-112-LTT_T4
RT-112-LTT_T5
RT-112-LTT_T3		3	p14.2 — p12.1	22.351.234.0	62684559-85035792	5	0	238	77	CADPS, LOC285401, SYNPR, DKFZp547J226, SNTN, C3orf49, THOC7, ATXN7, SCA7, AK310745, AK023371, PSMD6, PRICKLE2, ADAMTS9, AK125532, BC040632, AK124433, MAGI1, SLC25A26, LRIG1, KBTBD8, KIAA1842, SUCLG2, AL832184, BC038210, FAM19A1, AX747367, FAM19A4, C3orf64, AER61, TMF1, UBA3, UBE1C, ARL6IP5, LMOD3, FRMD4B, KIAA1013, MITF-C, BC015590, FOXP1, hFKHLB, BC040624, AK025793, EIF4E3, GPR27, PROK2, AK09719…
RT-112-LTT_T2
RT-112-LTT_T4
RT-112-LTT_T5
RT-112-LTT_T1
RT-112-LTT_T3		3	p12.1	50.346.5	85035792-85086137.5	4	0	1	100	CADM2
RT-112-LTT_T2
RT-112-LTT_T4
RT-112-LTT_T5
RT-112-LTT_T2		3	p12.1	82.240.0	85086137.5-85168376.5	3	0	1	100	CADM2
RT-112-LTT_T4
RT-112-LTT_T5
RT-112-LTT_T2		3	p12.1 — p11.1-q11.1	6.748.491.0	85168376.5-91916866.5	5	0	49	62	CADM2, BC040985, VGLL3, BC050344, CHMP2B, DKFZp564O123, POU1F1, HTR1F, CGGBP1, ZNF654, C3orf38, EPHA3
RT-112-LTT_T4
RT-112-LTT_T5
RT-112-LTT_T1
RT-112-LTT_T3
RT-112-LTT_T2		3	p11.1-q11.1	11.834.5	91916866.5-91928700	1	0	0	0
	RT-112-LTT_T3	3	q13.31	10.676.5	114017861-114028536.5	0	-1	2	30	TIGIT
	RT-112-LTT_T3	3	q13.31	32.579.0	114028536.5-114061114.5	0	-2	0	0	BC016962, ZBTB20
	RT-112-LTT_T4
	RT-112-LTT_T3	3	q13.31	41.588.0	114061114.5-114102701.5	0	-1	0	0	ZBTB20, AK098660
	RT-112-LTT_T3	3	q13.31	2.172.594.0	114102701.5-116275294.5	0	-2	34	61	AK098660, DKFZp566F123, GAP43, AK092715, LSAMP, AK311120
	RT-112-LTT_T4
	RT-112-LTT_T3	3	q13.31	326.146.5	116275294.5-116601440	0	-4	1	100	LOC285194
	RT-112-LTT_T4
	RT-112-LTT_T1
	RT-112-LTT_T2
	RT-112-LTT_T4	3	q13.31	83.396.5	116601440-116684835.5	0	-2	1	100	BC040587
	RT-112-LTT_T2
	RT-112-LTT_T4	3	q13.31 — q13.32	1.786.066.0	116684835.5-118470900.5	0	-1	1	100	EU250752
	RT-112-LTT_T4	3	q13.32	87.690.5	118589526-118677215.5	0	-1	1	100	IGSF11, BC042737
	RT-112-LTT_T5	3	q25.33	1.184.279.0	159348062.5-160532340.5	0	-1	34	35	SCHIP1, AK097161, CR625735, CR607754, IFT80, KIAA1374, SMC4, hCAP-C, DM004334, DM119420, TRIM59, KPNA4, SCARNA7, BC125159, ARL14, PPM1L
	RT-112-LTT_T5	3	q25.33 — q26.1	1.995.361.0	160532340.5-162527700.5	0	-5	1	100	PPM1L, PP2CE, AK055323, B3GALNT1, beta3GalNAcT-1, NMD3, C3orf57, OTOL1, BC073807
	RT-112-LTT_T1
	RT-112-LTT_T2
	RT-112-LTT_T3
	RT-112-LTT_T4
	RT-112-LTT_T5	3	q26.1	102.427.0	162527700.5-162630126.5	0	-4	1	100	BC073807
	RT-112-LTT_T2
	RT-112-LTT_T3
	RT-112-LTT_T4
	RT-112-LTT_T5	3	q26.1 — q29	32.805.474.5	162630126.5-195435600	0	-5	383	72	BC073807, LOC647107, SI, SLITRK3, CR612557, BCHE, ZBBX, SERPINI2, WDR49, PDCD10, SERPINI1, AK093355, BC043538, GOLIM4, C3orf50, MECOM, EVI1, TERC, ARPM1, MYNN, OSZF, LRRC34, LRRIQ4, LRRC31, SAMD7, LOC100128164, SEC62, GPR160, PHC3, EDR3, AY940074, AX747865, PRKCI, SKIL, CLDN11, SLC7A14, BC039437, RPL22L1, DKFZp586O1224, EIF5A2, SLC2A2, TNIK, KIAA0551, PLD1, TMEM212, FNDC3B, fad104, GHSR, TNFSF10,…
	RT-112-LTT_T2
	RT-112-LTT_T3
	RT-112-LTT_T4
	RT-112-LTT_T1
	RT-112-LTT_T5	3	q29	142.617.5	195435600-195578216.5	0	-3	1	100	AK128346, BC144457, MUC20, KIAA1359, MUC4
	RT-112-LTT_T2
	RT-112-LTT_T1
	RT-112-LTT_T5	3	q29	16.734.0	195578216.5-195594949.5	0	-4	1	100	TNK2
	RT-112-LTT_T2
	RT-112-LTT_T1
	RT-112-LTT_T4
	RT-112-LTT_T5	3	q29	2.338.893.5	195594949.5-197933842	0	-5	1	100	TNK2, AK127609, SDHALP1, TFRC, BC151150, BC144580, ZDHHC19, OSTalpha, AF088041, PCYT1A, TCTEX1D2, TM4SF19, AK124973, OCTM4, UBXN7, KIAA0794, AX747828, CR603272, RNF168, C3orf43, WDR53, FBXO45, LRRC33, C3orf34, PIGX, SENP5, NCBP2, DKFZp762I1415, PIGZ, MFI2, BC032042, DLG1, BC039329, BDH1, LOC220729, AK128818, KIAA0226, FYTTD1, DKFZp761B1514, LRCH3, IQCG, RPL35A, LMLN, INV, LOC348840, FAM157A
	RT-112-LTT_T2
	RT-112-LTT_T1
	RT-112-LTT_T4
	RT-112-LTT_T3

## Sheet: Chr4
GainSamples	LossSamples	Chrom	Band	Size	Range	Gain	Loss	NumVariantLoci	PercentVariant	Genes
	RT-112-LTT_T5	4	p16.3	1.721.781.5	22941.5-1744722	0	-5	3	96	ZNF718, ZNF595, DKFZp666E157, ZNF876P, EF565129, ZNF732, ZNF141, ABCA11P, ZNF721, KIAA1982, DKFZp761O0611, PIGG, GPI7, PDE6B, BC020343, ATP5I, MYL5, MFSD7, RNF3A, CR625372, PCGF3, CPLX1, GAK, TMEM175, DKFZp547K246, IDUA, SLC26A1, FGFRL1, RNF212, AX747945, SPON2, LOC100130872, AX747592, DKFZp434B0914, AK125775, C4orf42, MAEA, KIAA1530, AX748388, FAM53A, SLBP, TMEM129, TACC3
	RT-112-LTT_T1
	RT-112-LTT_T2
	RT-112-LTT_T3
	RT-112-LTT_T4
	RT-112-LTT_T5	4	p16.3	60.444.5	1744722-1805165.5	0	-4	1	100	TACC3, FGFR3
	RT-112-LTT_T2
	RT-112-LTT_T3
	RT-112-LTT_T4
	RT-112-LTT_T5	4	p16.3 — p11	47.252.900.5	1805165.5-49058065	0	-5	540	79	FGFR3, LETM1, WHSC1, SCARNA22, WHSC2, C4orf48, NAT8L, POLN, HAUS3, MXD4, ZFYVE28, BC010180, RNF4, FAM193A, RES4-22D, TNIP2, SH3BP2, CR622423, ADD1, MFSD10, C4orf10, AB000466, NOP14, GRK4, HTT, C4orf44, RGS12, HGFAC, DOK7, DQ589974, LRPAP1, BC131584, AX747702, BC042381, DQ584669, LOC348926, BC042823, OTOP1, TMEM128, LYAR, ZNF509, CR596502, D4S234E, NSG1, STX18, BC025734, AK056081, MSX1, CYTL1, STK…
	RT-112-LTT_T2
	RT-112-LTT_T3
	RT-112-LTT_T4
	RT-112-LTT_T1
	RT-112-LTT_T5	4	p11 — p11-q11	1.818.137.0	49058065-50876201	0	-4	1	33	CWH43, DQ587539, DQ582260, DQ583161, DQ596206, DQ596563
	RT-112-LTT_T2
	RT-112-LTT_T3
	RT-112-LTT_T4
RT-112-LTT_T5		4	p11-q11 — q12	6.199.204.0	50876201-57075404	5	0	45	58	DCUN1D4, LRRC66, SGCB, SPATA18, USP46, KIAA0167, SNORA26, LP9056, RASL11B, SCFD2, BC042091, AK055055, FIP1L1, PDGFRA, LNX1, UNQ574, LOC402176, CHIC2, GSX2, FIP1L1/PDGFRA fusion, BC044946, KIT, DL492396, KDR, SRD5A3, BC047403, BC034006, TMEM165, AK096319, CLOCK, KIAA0334, PDCL2, NMU, LOC644145, EXOC1, CEP135, KIAA1211
RT-112-LTT_T1
RT-112-LTT_T2
RT-112-LTT_T3
RT-112-LTT_T4
RT-112-LTT_T5		4	q12	47.791.5	57075404-57123194.5	4	0	1	100	KIAA1211
RT-112-LTT_T1
RT-112-LTT_T3
RT-112-LTT_T4
RT-112-LTT_T5		4	q12 — q21.1	20.755.855.0	57123194.5-77879048.5	5	0	150	84	KIAA1211, AASDH, PPAT, PAICS, SRP72, ARL9, HOPX, HOP, REST, C4orf14, POLR2B, IGFBP7, BC039519, BC034799, LPHN3, BC039452, TECRL, DKFZp313D0829, EPHA5, LOC100144602, AK093203, CENPC1, STAP1, UBA6, mop-4, LOC550112, GNRHR, BC045560, TMPRSS11D, TMPRSS11A, TMPRSS11F, BC041902, SYT14L, ferritin light chain-like, FLJ41562, TMPRSS11B, YTHDC1, TMPRSS11E, UGT2B15, UGT2B10, UNQ2559, UGT2A3, UGT2B7, AK12427…
RT-112-LTT_T1
RT-112-LTT_T3
RT-112-LTT_T4
RT-112-LTT_T2
RT-112-LTT_T5		4	q21.1	172.127.5	77879048.5-78051175	3	0	5	2	SEPT11, DKFZp566C224, CCNI
RT-112-LTT_T3
RT-112-LTT_T2
RT-112-LTT_T5		4	q21.1 — q22.3	19.507.988.5	78051175-97559162.5	5	0	140	85	CCNG2, CNOT6L, DKFZp434K098, MRPL1, FRAS1, KIAA1500, ANXA3, AK130099, AK057213, AK124062, BC040182, BMP2K, DKFZp434K0614, DKFZp434P0116, PAQR3, AK094144, BC036848, AF088011, ARD1B, GK2, AK123913, PCAN1, ANTXR2, DKFZp667K1925, PRDM8, FGF5, C4orf22, BMP3, PRKG2, RASGEF1B, HNRNPD, HNRPD, HNRPDL, JKTBP, ENOPH1, TMEM150C, C4orf11, SCD5, SEC31A, KIAA0905, THAP9, LIN54, COPS4, PLAC8, PNAS-116, COQ2, BC0…
RT-112-LTT_T3
RT-112-LTT_T2
RT-112-LTT_T1
RT-112-LTT_T4
RT-112-LTT_T5		4	q22.3	83.863.5	97559162.5-97643025	4	0	1	100
RT-112-LTT_T3
RT-112-LTT_T2
RT-112-LTT_T4
RT-112-LTT_T5		4	q22.3 — q28.3	41.655.333.5	97643025-139298357.5	5	0	365	80	C4orf37, RAP1GDS1, TSPAN5, AK098333, EIF4E, METAP1, BX647987, AF086487, ADH4, PCNAP1, ADH6, ADH5, BC038532, ADH1A, ADH1B, ADH1C, ADH7, C4orf17, DKFZp434G072, RG9MTD2, MTTP, AL832378, DAPP1, MAPKSP1, DNAJB14, UNQ9427, H2AFZ, LOC256880, DDIT4L, EMCN, PPP3CA, AK000028, BANK1, SLC39A8, NFKB1, MANBA, CR618043, UBE2D3, AK093356, CISD2, NHEDC1, NHEDC2, BDH2, UNQ6308, CENPE, CENPE variant protein, TACR3,…
RT-112-LTT_T3
RT-112-LTT_T2
RT-112-LTT_T4
RT-112-LTT_T1
RT-112-LTT_T5		4	q28.3	147.683.0	139298357.5-139446039.5	4	0	8	21
RT-112-LTT_T3
RT-112-LTT_T4
RT-112-LTT_T1
RT-112-LTT_T5		4	q28.3 — q31.21	5.427.473.0	139446039.5-144873511.5	5	0	88	63	CCRN4L, ELF2, C4orf49, NDUFC1, NARG1, RAB33B, SETD7, MGST2, MAML3, BC040304, SCOC, BC071807, CLGN, BC041818, ELMOD2, UCP1, TBC1D9, RNF150, ZNF330, AK124399, IL15, IL-15, INPP4B, USP38, KIAA1891, GAB1, SMARCA5, AK307172, LOC441046, AX721289, GYPE, BC029578
RT-112-LTT_T3
RT-112-LTT_T4
RT-112-LTT_T1
RT-112-LTT_T2
RT-112-LTT_T5		4	q31.21	439.606.0	144873511.5-145313116.5	4	0	4	62	BC029578, GYPB, GYPA
RT-112-LTT_T3
RT-112-LTT_T4
RT-112-LTT_T2
RT-112-LTT_T5		4	q31.21	353.812.0	145313116.5-145666927.5	5	0	10	28	CR620567, HHIP
RT-112-LTT_T3
RT-112-LTT_T4
RT-112-LTT_T2
RT-112-LTT_T1
RT-112-LTT_T5		4	q31.21	57.622.0	145666927.5-145724548.5	4	0	2	44
RT-112-LTT_T3
RT-112-LTT_T4
RT-112-LTT_T2
RT-112-LTT_T5		4	q31.21 — q34.1	27.683.359.5	145724548.5-173407907	5	0	353	73	BC044611, ANAPC10, ABCE1, OTUD4, CR591858, SMAD1, BC042377, BC069804, MMAA, C4orf51, ZNF827, BC033400, AK057233, lsm6, SLC10A7, DKFZp566M114, POU4F2, TTC29, EDNRA, ETA, CR624983, TMEM184C, PRMT10, LOC90826, ARHGAP10, graf-2, NR3C2, MR, BC031092, DCLK2, LRBA, AK096995, MAB21L2, RPS3A, SNORD73A, SH3D19, FAM160A1, PET112, BC035179, CR600419, BC040914, FBXW7, DKFZp434I0714, TMEM154, CR599924, TIGD4, …
RT-112-LTT_T3
RT-112-LTT_T4
RT-112-LTT_T2
RT-112-LTT_T1
RT-112-LTT_T5		4	q34.1	57.109.0	173407907-173465015	3	0	2	89	GALNTL6
RT-112-LTT_T4
RT-112-LTT_T2
RT-112-LTT_T5		4	q34.1 — q34.3	4.499.895.5	173465015-177964909.5	5	0	65	69	GALNTL6, BC038759, BC137484, BC040577, GALNT7, HMGB2, SAP30, ScRG-1, HAND2, Nbla00301, CR600749, AK125257, FBXO8, KIAA1712, HPGD, GLRA3, AK093264, BC034301, GPM6A, BC038536, WDR17, SPATA4, SPCS3, VEGFC
RT-112-LTT_T4
RT-112-LTT_T2
RT-112-LTT_T1
RT-112-LTT_T3
RT-112-LTT_T5		4	q34.3	56.288.5	177964909.5-178021197	3	0	1	100
RT-112-LTT_T1
RT-112-LTT_T3
	RT-112-LTT_T5	4	q34.3	44.251.5	178021197-178065447.5	0	-4	1	100
	RT-112-LTT_T1
	RT-112-LTT_T3
	RT-112-LTT_T4
	RT-112-LTT_T5	4	q34.3 — q35.2	12.403.634.0	178065447.5-190469080.5	0	-5	27	97	NEIL3, AGA, AK094945, LOC285501, AF088005, AK056196, MGC45800, ODZ3, DCTD, FAM92A3, C4orf38, WWC2, BOMB, BX537950, CLDN22, CDKN2AIP, BC038563, ING2, RWDD4A, C4orf41, STOX2, AK001394, ENPP6, MGC24125, AK126253, CASP3, CCDC111, MLF1IP, KLIP1, ACSL1, UNQ9368, BC016366, AY429594, AK096134, AY429595, HELT, BC043280, SLC25A4, KIAA1430, SNX25, LRP2BP, ANKRD37, UFSP2, CR595267, C4orf47, CCDC110, PDLIM3, …
	RT-112-LTT_T1
	RT-112-LTT_T3
	RT-112-LTT_T4
	RT-112-LTT_T2
RT-112-LTT_T2	RT-112-LTT_T5	4	q35.2	14.783.0	190469080.5-190483862.5	1	-4	1	100
	RT-112-LTT_T1
	RT-112-LTT_T3
	RT-112-LTT_T4
RT-112-LTT_T2	RT-112-LTT_T5	4	q35.2	140.347.5	190483862.5-190624209	2	-1	1	100
RT-112-LTT_T1
RT-112-LTT_T2	RT-112-LTT_T5	4	q35.2	320.104.0	190624209-190944312	2	-2	1	100	BC087857, FRG1
RT-112-LTT_T1	RT-112-LTT_T4
RT-112-LTT_T1	RT-112-LTT_T5	4	q35.2	91.166.0	190944312-191035477	1	-2	1	100	FRG2, LOC653545
	RT-112-LTT_T4

## Sheet: Chr5
GainSamples	LossSamples	Chrom	Band	Size	Range	Gain	Loss	NumVariantLoci	PercentVariant	Genes
RT-112-LTT_T5		5	p15.33 — p15.2	12.259.233.0	13071.5-12272303.5	5	0	125	86	PLEKHG4B, LRRC14B, CCDC127, SDHA, PDCD6, ALG-2, AHRR, KIAA1234, C5orf55, FLJ00157, LOC25845, SLC9A3, BC013821, CEP72, KIAA1519, ZDHHC11, BRD9, DKFZp434D0711, TRIP13, AK126199, NKD2, SLC12A7, BC032469, SLC6A19, SLC6A18, TERT, hTERT, CLPTM1L, CR621911, BC034612, SLC6A3, LPCAT1, CR749689, LOC728613, MRPL36, IRX4, IRX2, C5orf38, CEI, BC035019, IRX1, BC034630, LOC340094, AK094462, ADAMTS16, KIAA2029, …
RT-112-LTT_T1
RT-112-LTT_T2
RT-112-LTT_T3
RT-112-LTT_T4
RT-112-LTT_T5		5	p15.2	1.020.311.0	12272303.5-13292613.5	4	0	1	100	TAG1
RT-112-LTT_T1
RT-112-LTT_T2
RT-112-LTT_T3
RT-112-LTT_T5		5	p15.2 — p14.3	8.861.111.0	13292613.5-22153723.5	5	0	64	89	DNAH5, KIAA1603, TRIO, tgat, FAM105A, FAM105B, ANKH, FBXL7, MARCH11, BC043001, ZNF622, FAM134B, MYO10, LOC285696, BASP1, CR602933, CR620010, BC052942, DQ583034, BC028204, CDH18, AK093362, LOC728411, GUSBL2, BC038535, CDH12, PMCHL1
RT-112-LTT_T1
RT-112-LTT_T2
RT-112-LTT_T3
RT-112-LTT_T4
RT-112-LTT_T5		5	p14.3	73.001.0	22153723.5-22226723.5	4	0	1	100	CDH12
RT-112-LTT_T1
RT-112-LTT_T2
RT-112-LTT_T4
RT-112-LTT_T5		5	p14.3	387.679.5	22226723.5-22614402	3	0	1	100	CDH12
RT-112-LTT_T1
RT-112-LTT_T2
RT-112-LTT_T5		5	p14.3 — p13.2	13.887.610.5	22614402-36502011.5	5	0	52	94	CDH12, PRDM9, AX747383, CDH10, CDH9, BC101982, CQ819111, BC046201, BC122523, CQ819101, BC101441, BC039509, LOC729862, AK098570, CDH6, RNASEN, C5orf22, DKFZp667N066, PDZD2, KIAA0300, GOLPH3, MTMR12, ZFR, SUB1, NPR3, C5orf23, BC044935, CR613092, TARS, ADAMTS12, RXFP3, SLC45A2, DQ587763, DQ598168, DQ571461, RAI14, KIAA1334, TTC23L, RAD1, BRIX1, BRIX, DNAJC21, AGXT2, AGT2, PRLR, SPEF2, IL7R, CAPSL, U…
RT-112-LTT_T1
RT-112-LTT_T2
RT-112-LTT_T3
RT-112-LTT_T4
RT-112-LTT_T5		5	p13.2	112.011.5	36502011.5-36614022	4	0	4	16	SLC1A3
RT-112-LTT_T2
RT-112-LTT_T3
RT-112-LTT_T4
RT-112-LTT_T5		5	p13.2 — p13.1	4.558.057.0	36614022-41172078	5	0	31	90	SLC1A3, NIPBL, IDN3, C5orf42, NUP155, WDR70, GDNF, EGFLAM, AX748028, LIFR, BC045578, CR591360, OSMR, RICTOR, FYB, C9, DAB2, BC026261, PTGER4, TTC33, OSRF, PRKAA1, RPL37, SNORD72, CARD6, C7, HEATR7B2, C6
RT-112-LTT_T2
RT-112-LTT_T3
RT-112-LTT_T4
RT-112-LTT_T1
RT-112-LTT_T5		5	p13.1	62.587.5	41172078-41234664.5	4	0	1	100	C6
RT-112-LTT_T3
RT-112-LTT_T4
RT-112-LTT_T1
RT-112-LTT_T5		5	p13.1 — p11-q11.1	6.607.614.5	41234664.5-47842278	5	0	26	70	C6, PLCXD3, OXCT1, C5orf51, FBXO4, AK000840, GHR, AF230800, Z11851, CCDC152, SEPP1, AK056817, BC039088, BC013653, C5orf39, LOC153684, AK311398, ZNF131, MGC42105, HMGCS1, CCK1, CCL28, C5orf28, C5orf34, PAIP1, AK096668, NNT, FGF10, MRPS30, PDCD9, HCN1
RT-112-LTT_T3
RT-112-LTT_T4
RT-112-LTT_T1
RT-112-LTT_T2
	RT-112-LTT_T4	5	q11.2	205.637.0	58486787.5-58692423.5	0	-1	1	100	PDE4D, BX641110
	RT-112-LTT_T1	5	q12.3	430.541.5	64529057.5-64959598	0	-2	12	32	ADAMTS6, CENPK, PPWD1, TRIM23, C5orf44
	RT-112-LTT_T4
	RT-112-LTT_T1	5	q12.3	6.062.0	64959598-64965659	0	-1	1	100	C5orf44, SGTB
	RT-112-LTT_T2	5	q33.1 — q33.2	1.154.822.5	151792667-152947488.5	0	-1	13	79	AK123816, AX747764, GRIA1
RT-112-LTT_T1		5	q35.1	363.025.5	172408450-172771474.5	1	0	21	25	ATP6V0E1, SNORA74B, C5orf41, BNIP1, NKX2-5, Nkx-2.5, STC2

## Sheet: Chr6
GainSamples	LossSamples	Chrom	Band	Size	Range	Gain	Loss	NumVariantLoci	PercentVariant	Genes
RT-112-LTT_T5		6	q11.1	43.258.0	61989930.5-62033187.5	2	0	1	100
RT-112-LTT_T2
RT-112-LTT_T5		6	q11.1 — q14.1	18.450.522.0	62033187.5-80483708.5	5	0	157	84	KHDRBS2, LGSN, PTP4A1, PHF3, EYS, CR600797, ZC3H11A, UNQ9424, MCART3P, LOC648232, CR595314, BAI3, BAI 3, LMBRD1, COL19A1, COL9A1, FAM135A, KIAA1411, C6orf57, SMAP1, B3GAT2, OGFRL1, DM004170, DM119476, C6orf155, RIMS1, Nbla00761, KCNQ5, KHDC1, BC031876, AL832252, C6orf147, DPPA5, C6orf221, OOEP, DDX43, C6orf150, MTO1, DKFZp586P1420, EEF1A2, EEF1A1, LENG7, SLC17A5, HP59, AK124950, CD109, AF086303, …
RT-112-LTT_T2
RT-112-LTT_T1
RT-112-LTT_T3
RT-112-LTT_T4
RT-112-LTT_T5		6	q14.1	56.594.0	80483708.5-80540301.5	4	0	4	31
RT-112-LTT_T2
RT-112-LTT_T1
RT-112-LTT_T3
	RT-112-LTT_T1	6	q25.1	31.160.0	151089236-151120395	0	-1	1	5
	RT-112-LTT_T5	6	q25.3	31.131.0	159678758.5-159709888.5	0	-2	1	100	FNDC1
	RT-112-LTT_T4
	RT-112-LTT_T5	6	q25.3	15.151.0	159709888.5-159725038.5	0	-4	1	100
	RT-112-LTT_T4
	RT-112-LTT_T1
	RT-112-LTT_T3
	RT-112-LTT_T5	6	q25.3 — q27	11.288.116.0	159725038.5-171013153.5	0	-5	92	90	AK130765, SOD2, BC041951, DKFZp564M2422, WTAP, BC067868, ACAT2, TCP1, CCT1, SNORA20, SNORA29, DKFZp564H012, PNLDC1, MAS1, IGF2R, LOC729603, SLC22A1, SLC22A2, SLC22A3, LPAL2, PLG, MAP3K4, MTK1, AGPAT4, LPAAT-delta, C6orf59, PARK2, parkin, PACRG, AK058177, AK296276, AK311212, AK094729, AK093114, AK090788, C6orf118, PDE10A, PDE10A2, AK090688, C6orf176, LOC441177, T, PRR18, SFT2D1, AK095077, BRP44L, …
	RT-112-LTT_T4
	RT-112-LTT_T1
	RT-112-LTT_T3
	RT-112-LTT_T2

## Sheet: Chr7
GainSamples	LossSamples	Chrom	Band	Size	Range	Gain	Loss	NumVariantLoci	PercentVariant	Genes
	RT-112-LTT_T5	7	p22.3	11.292.0	21488.5-32779.5	0	-4	1	100
	RT-112-LTT_T1
	RT-112-LTT_T3
	RT-112-LTT_T4
	RT-112-LTT_T5	7	p22.3 — p22.1	4.574.442.5	32779.5-4607221	0	-5	24	97	AK024243, AK310146, FAM20C, AX746542, AK092540, PDGFA, PRKAR1B, HEATR2, UNC84A, C7orf20, ADAP1, COX19, CYP2W1, C7orf50, FP15621, DM004309, GPR146, GPER, ZFAND2A, AK090593, UNCX, MICALL2, FLJ00139, AK127339, INTS1, KIAA1440, MAFK, TMEM184A, PSMG3, KIAA1908, TFAMP1, LOC401296, ELFN1, MAD1L1, MAD1, AK127048, FTSJ2, FJH1, NUDT1, SNX8, EIF3B, CHST12, BC034268, LFNG, C7orf27, IQCE, KIAA1023, TTYH3, AMZ…
	RT-112-LTT_T1
	RT-112-LTT_T3
	RT-112-LTT_T4
	RT-112-LTT_T2
	RT-112-LTT_T5	7	p22.1	840.840.0	4607221-5448060	0	-4	1	100	FOXK1, BC039159, KIAA0415, KIAA1849, RADIL, PAPOLB, PAQR10, BC045805, MMD2, RNF216L, RBAK, LOC389458, AK295403, BC127664, BC127665, WIPI2, SLC29A4, TNRC18, KIAA1856, TNRC18B
	RT-112-LTT_T1
	RT-112-LTT_T3
	RT-112-LTT_T4
	RT-112-LTT_T5	7	p22.1	8.952.0	5448060-5457011	0	-3	1	100	TNRC18, TNRC18B
	RT-112-LTT_T1
	RT-112-LTT_T4
	RT-112-LTT_T2	7	p22.1	8.079.5	5828234.5-5836313	0	-1	1	100
	RT-112-LTT_T2	7	p22.1	13.025.0	5836313-5849337	0	-3	1	100
	RT-112-LTT_T1
	RT-112-LTT_T4
	RT-112-LTT_T2	7	p22.1 — p11.2	49.264.450.5	5849337-55113786.5	0	-5	415	82	ZNF815, OCM, C7orf28A, RSPH10B, DKFZp686J1569, PMS2, AIMP2, KIAA1369, EIF2AK1, USP42, CYTH3, C7orf70, RAC1, DAGLB, LOC221955, KDELR2, GRID2IP, ZDHHC4, DQ599933, C7orf26, ZNF853, AK123300, ZNF12, PMS2L3, PMS2CL, RSPH10B2, C7orf28B, C1GALT1, CR609701, COL28A1, COL28, MIOS, DKFZp434J087, RPA3, LOC401307, GLCCI1, ICA1, CR624517, AX746880, hCG_2009575, Per4, NDUFA4, PHF14, KIAA0783, BC040327, THSD7A, …
	RT-112-LTT_T1
	RT-112-LTT_T4
	RT-112-LTT_T5
	RT-112-LTT_T3
	RT-112-LTT_T2	7	p11.2 — p11.2-q11.21	4.895.647.0	55113786.5-60009432.5	0	-4	1	60	EGFR, U48725, U48729, CR618371, LANCL2, VOPP1, GASP, LOC442308, FKBP9L, DQ584971, DQ575984, DQ574659, DQ584609, DQ599872, CO9, SEPT14, ZNF713, PSPH, CCT6A, SNORA15, SUMF2, DKFZp566I1024, PHKG1, CHCHD2, LOC389493, DQ593490, BC036258, DKFZp434L192, BC035176, DQ581928, DQ573852, DQ597892, DQ574506, ZNF479, DQ598473, ZNF716, L37717
	RT-112-LTT_T1
	RT-112-LTT_T4
	RT-112-LTT_T3
	RT-112-LTT_T2	7	p11.2-q11.21 — q11.21	2.488.365.0	60009432.5-62497796.5	0	-1	1	58
RT-112-LTT_T2		7	q11.21	50.138.0	65445133.5-65495270.5	1	0	1	100	GUSB
RT-112-LTT_T2		7	q11.21	528.059.5	65495270.5-66023329	4	0	1	100	ASL, CRCP, TPST1, NCRNA00174, LOC493754
RT-112-LTT_T1
RT-112-LTT_T3
RT-112-LTT_T4
RT-112-LTT_T2		7	q11.21	16.346.0	66023329-66039674	2	0	1	100	LOC493754
RT-112-LTT_T4
RT-112-LTT_T2		7	q11.21	7.214.0	66039674-66046887	1	0	1	100	LOC493754
	RT-112-LTT_T5	7	q21.13	479.257.0	90523400.5-91002656.5	0	-2	5	69	PFTK1, FZD1
	RT-112-LTT_T2
	RT-112-LTT_T2	7	q21.2	57.878.5	91125299.5-91183177	0	-1	1	100
	RT-112-LTT_T2	7	q31.1	888.026.5	108719154.5-109607180	0	-1	2	96	EIF3IP1
	RT-112-LTT_T2	7	q31.1	52.094.5	109607180-109659273.5	0	-2	1	100
	RT-112-LTT_T1
	RT-112-LTT_T2	7	q31.1	689.811.0	109659273.5-110349083.5	0	-1	1	100	IMMP2L
	RT-112-LTT_T2	7	q31.1	48.403.0	110349083.5-110397485.5	0	-4	1	100	IMMP2L
	RT-112-LTT_T5
	RT-112-LTT_T3
	RT-112-LTT_T4
	RT-112-LTT_T2	7	q31.1	171.359.0	110397485.5-110568843.5	0	-5	1	100	IMMP2L
	RT-112-LTT_T5
	RT-112-LTT_T3
	RT-112-LTT_T4
	RT-112-LTT_T1
	RT-112-LTT_T5	7	q31.1	39.575.5	110568843.5-110608418	0	-4	1	100	IMMP2L
	RT-112-LTT_T3
	RT-112-LTT_T4
	RT-112-LTT_T1
	RT-112-LTT_T5	7	q31.1	70.099.0	110608418-110678516	0	-2	1	100	IMMP2L
	RT-112-LTT_T4
RT-112-LTT_T1		7	q33	365.235.5	137056621.5-137421856	1	0	1	100	DGKI
RT-112-LTT_T5		7	q34	4.778.5	142497216.5-142501994	4	0	1	100	TCRVB, TCRBC2, TCR BV9
RT-112-LTT_T1
RT-112-LTT_T3
RT-112-LTT_T4
RT-112-LTT_T5		7	q34 — q36.3	16.626.621.5	142501994-159128614.5	5	0	173	86	TCRBV20S1A1N2, EPHB6, TRPV6, TRPV5, C7orf34, KEL, OR9A2, OR6V1, PIP, TAS2R39, TAS2R40, GSTK1, TMEM139, UNQ1932, CASP2, CLCN1, FAM131B, ZYX, EPHA1, AL833583, TAS2R60, LOC441294, DQ786304, FAM115C, LOC154761, CTAGE6, DQ786274, FAM115A, 7M1-2, OR2F1, OR6B1, OR2A5, OR2A12, ARHGEF5L, OR2A1, BC040701, OR2A7, CBRC7TM_40, OR2A42, ARHGEF5, NOBOX, TPK1, hTPK1, CNTNAP2, NM_001126313, C7orf33, CR624471, CUL1…
RT-112-LTT_T1
RT-112-LTT_T3
RT-112-LTT_T4
RT-112-LTT_T2

## Sheet: Chr8
GainSamples	LossSamples	Chrom	Band	Size	Range	Gain	Loss	NumVariantLoci	PercentVariant	Genes
RT-112-LTT_T5		8	p23.3 — p22	14.309.414.5	80736.5-14390150	5	0	33	98	RPL23AP53, ZNF596, BC037297, FBXO25, CR600473, C8orf42, ERICH1, AK128400, BC022082, BC038783, AK093412, CLN8, ARHGEF10, MYOM2, AX747124, BC045738, AK128880, CSMD1, CR623475, MCPH1, ANGPT2, CR599065, AGPAT5, LPAAT-e, XKR5, UNQ2754, DEFB1, AF355799, DEFA5, BC030294, FLJ00326, AK307331, AK302471, DEFB109, DEFB103B, SPAG11B, DEFB104A, DEFB106A, DEFB105A, DEFB107B, FAM90A7, SPAG11A, HE2, DEFB103A, DEF…
RT-112-LTT_T1
RT-112-LTT_T2
RT-112-LTT_T3
RT-112-LTT_T4
RT-112-LTT_T5		8	p22	114.760.0	14390150-14504909	4	0	1	100
RT-112-LTT_T2
RT-112-LTT_T3
RT-112-LTT_T4
RT-112-LTT_T5		8	p22	53.486.5	14504909-14558394.5	3	0	1	100
RT-112-LTT_T3
RT-112-LTT_T4
RT-112-LTT_T5		8	p22	64.638.0	14558394.5-14623031.5	4	0	1	100
RT-112-LTT_T3
RT-112-LTT_T4
RT-112-LTT_T2
RT-112-LTT_T5		8	p22 — p21.2	9.579.469.0	14623031.5-24202499.5	5	0	5	99	DM004805, TUSC3, HRF2, MSR1, SR-A, FGF20, fgf-20, EFHA2, ZDHHC2, CNOT7, VPS37A, MTMR7, SLC7A2, PDGFRL, MTUS1, KIAA1288, FGL1, LFIRE1, PCM1, ASAH1, CR613267, NAT1, NAT2, PSD3, SH2D4A, ChGn, CSGALNACT1, BC048103, INTS10, LPL, SLC18A1, AK127443, LZTS1, AK057515, GFRA2, DOK2, DOK-2, XPO7, KIAA0745, NPM2, FGF17, EPB49, FAM160B2, NUDT18, HR, hairless, REEP4, LGI3, SFTPC, BMP1, PHYHIP, DM004494, POLR3D,…
RT-112-LTT_T3
RT-112-LTT_T4
RT-112-LTT_T2
RT-112-LTT_T1
RT-112-LTT_T5		8	p21.2	43.746.5	24202499.5-24246245	4	0	1	100	ADAM28, ADAMDEC1
RT-112-LTT_T3
RT-112-LTT_T4
RT-112-LTT_T2
RT-112-LTT_T5		8	p21.2 — p11.1-q11.1	20.923.872.5	24246245-45170116.5	5	0	382	61	ADAMDEC1, ADAM7, AK308605, NEFM, NEFL, DOCK5, PPP2R2A, DKFZp451J181, GNRH1, KCTD9, CDCA2, DKFZp762K099, EBF2, BC034827, NIX, BNIP3L, PNMA2, DPYSL2, ADRA1A, AK311558, RB3, STMN4, TRIM35, KIAA1098, PTK2B, CHRNA2, EPHX2, CLU, SCARA3, CCDC25, ESCO2, PBK, SCARA5, ELP3, PNOC, ZNF395, FBXO16, FZD3, BC043205, INTS9, RC74, HMBOX1, KIF13B, KIAA0639, AF086219, DUSP4, C8orf75, BC082237, BC015784, LOC286135, …
RT-112-LTT_T3
RT-112-LTT_T4
RT-112-LTT_T2
RT-112-LTT_T1
	RT-112-LTT_T2	8	q11.21	410.413.0	48517337.5-48927749.5	0	-1	6	43	KIAA0146, AK095778, CEBPD, PRKDC, MCM4
	RT-112-LTT_T2	8	q11.21	26.977.5	48927749.5-48954726	0	-2	1	100
	RT-112-LTT_T1
	RT-112-LTT_T2	8	q11.21	37.284.0	48954726-48992009	0	-1	1	100
	RT-112-LTT_T2	8	q11.21 — q12.1	10.625.919.5	48992009-59617927.5	0	-2	119	75	EFCAB1, SNAI2, BC042029, SNTG1, PXDNL, VPO2, PCMTD1, AK299452, AX747167, ST18, KIAA0535, FAM150A, RB1CC1, NPBWR1, OPRK1, AK056897, ATP6V1H, RGS20, TCEA1, BC039537, LPL1, MRPL15, SOX17, RP1, XKR4, SBF1P1, TMEM68, TGS1, LYN, RPS20, SNORD54, DL492700, MOS, PLAG1, CHCHD7, SDR16C5, SDR16C6, PENK, AX747062, AK055621, IMPAD1, CR749704, DKFZp434F122, BC048118, AX746596, FAM110B, BC032030, UBXN2B, CYP7A1,…
	RT-112-LTT_T1
	RT-112-LTT_T2	8	q12.1	119.111.0	59617927.5-59737037.5	0	-4	7	44	TOX
	RT-112-LTT_T1
	RT-112-LTT_T3
	RT-112-LTT_T4
	RT-112-LTT_T2	8	q12.1	742.413.0	59737037.5-60479449.5	0	-3	20	27	TOX, CR617952, CR603183
	RT-112-LTT_T1
	RT-112-LTT_T3
	RT-112-LTT_T2	8	q12.1	44.889.0	60479449.5-60524337.5	0	-4	1	10
	RT-112-LTT_T1
	RT-112-LTT_T3
	RT-112-LTT_T4
	RT-112-LTT_T2	8	q12.1 — q13.2	9.327.697.0	60524337.5-69852033.5	0	-5	142	65	CA8, AK124262, RAB2A, CHD7, KIAA1416, RLBP1L1, ASPH, BC047540, NKAIN3, LOC643763, GGH, TTPA, YTHDF3, AK093370, BC037345, AK124256, BX537900, BX537629, LOC401463, BHLHE22, CYP7B1, AK094960, ARMC1, DKFZp667G248, MTFR1, PDE7A, DNAJC5B, DKFZp434M0927, TRIM55, CRH, CR597433, RRS1, ADHFE1, HMFT2263, C8orf46, MYBL1, BC069252, VCPIP1, SGK3, C8orf44, PTTG3, C8orf45, U87HG, SNORD87, COPS5, CSPP1, ARFGEF1, …
	RT-112-LTT_T1
	RT-112-LTT_T3
	RT-112-LTT_T4
	RT-112-LTT_T5
	RT-112-LTT_T2	8	q13.2	55.556.5	69852033.5-69907589	0	-4	1	100	AK055514
	RT-112-LTT_T1
	RT-112-LTT_T3
	RT-112-LTT_T4
	RT-112-LTT_T2	8	q13.2	60.004.5	69907589-69967592.5	0	-3	3	68	AK055514
	RT-112-LTT_T1
	RT-112-LTT_T3
	RT-112-LTT_T2	8	q13.2	55.601.0	69967592.5-70023192.5	0	-4	2	56	AK055514
	RT-112-LTT_T1
	RT-112-LTT_T3
	RT-112-LTT_T4
	RT-112-LTT_T2	8	q13.2 — q21.12	9.403.352.0	70023192.5-79426543.5	0	-3	120	72	SULF1, KIAA1077, SLCO5A1, OATPRP4, PRDM14, NCOA2, TRAM1, LACTB2, XKR9, EYA1, BC048982, AK304427, BC094782, TRPA1, AK309726, KCNB2, TERF1, hTRF1-AS, C8orf84, BC127738, BC150551, BC150552, RPL7, RDH10, AK128216, AK056720, STAU2, UBE2W, TCEB1, TMEM70, LY96, JPH1, GDAP1, AK096399, AK024242, PI15, CRISPLD1, DKFZp762F133, BC062758, HNF4alpha, LOC100192378, ZFHX4, PXMP3, AL832262
	RT-112-LTT_T1
	RT-112-LTT_T3
	RT-112-LTT_T2	8	q21.12 — q21.12-q21.13	678.735.5	79426543.5-80105278	0	-4	10	86	PKIA, BC036404, FAM164A, IL7
	RT-112-LTT_T1
	RT-112-LTT_T3
	RT-112-LTT_T4
	RT-112-LTT_T2	8	q21.12-q21.13 — q21.13	112.287.5	80105278-80217564.5	0	-3	1	100
	RT-112-LTT_T1
	RT-112-LTT_T3
	RT-112-LTT_T2	8	q21.13	330.921.5	80217564.5-80548485	0	-1	9	31	STMN2
	RT-112-LTT_T1	8	q21.2	13.068.0	86690488-86703555	0	-1	1	100
	RT-112-LTT_T1	8	q21.2	158.750.0	86703555-86862304	0	-2	1	100	REXO1L1
	RT-112-LTT_T2
	RT-112-LTT_T1	8	q21.2	17.525.5	86862304-86879828.5	0	-3	1	100
	RT-112-LTT_T2
	RT-112-LTT_T3
	RT-112-LTT_T1	8	q21.2 — q21.3	1.192.811.0	86879828.5-88072638.5	0	-4	6	95	PSKH2, ATP6V0D2, SLC7A13, BC038731, FAM82B, CPNE3, CNGB3, CNBD1
	RT-112-LTT_T2
	RT-112-LTT_T3
	RT-112-LTT_T4
	RT-112-LTT_T1	8	q21.3 — q24.23	51.519.123.0	88072638.5-139591760.5	0	-5	660	73	CNBD1, DCAF4L2, DKFZp761D112, MMP16, CR590356, RIPK2, OSGIN2, NBN, DECR1, CALB1, TMEM64, BC040572, NECAB1, TMEM55A, BC067244, OTUD6B, DKFZp761P2124, LRRC69, SLC26A7, AF131817, RUNX1T1, MTG8, AK128161, C8orf83, DKFZp779L1068, BC089453, FAM92A1, RBM12B, C8orf39, TMEM67, PDP1, CDH17, GEM, RAD54B, FSBP, KIAA1429, ESRP1, DPY19L4, INTS8, KAONASHI1, CCNE2, C8orf38, TP53INP1, AX747981, PLEKHF2, C8orf37, …
	RT-112-LTT_T2
	RT-112-LTT_T3
	RT-112-LTT_T4
	RT-112-LTT_T5
	RT-112-LTT_T1	8	q24.23 — q24.3	1.519.562.5	139591760.5-141111322	0	-4	13	87	COL22A1, KCNK9, TRAPPC9, AX748239
	RT-112-LTT_T2
	RT-112-LTT_T3
	RT-112-LTT_T5
	RT-112-LTT_T1	8	q24.3	798.731.5	141111322-141910052.5	0	-5	1	100	TRAPPC9, AX748239, CHRAC1, DQ574852, EIF2C2, PTK2
	RT-112-LTT_T2
	RT-112-LTT_T3
	RT-112-LTT_T5
	RT-112-LTT_T4
	RT-112-LTT_T2	8	q24.3	4.815.5	141910052.5-141914867	0	-4	1	100	PTK2
	RT-112-LTT_T3
	RT-112-LTT_T5
	RT-112-LTT_T4
	RT-112-LTT_T3	8	q24.3	9.328.0	141914867-141924194	0	-3	1	100	PTK2
	RT-112-LTT_T5
	RT-112-LTT_T4
RT-112-LTT_T5		8	q24.3	44.306.0	141937856.5-141982161.5	1	0	1	100	PTK2
RT-112-LTT_T5		8	q24.3	187.718.0	141982161.5-142169878.5	2	0	1	100	PTK2, DENND3
RT-112-LTT_T4
RT-112-LTT_T4	RT-112-LTT_T5	8	q24.3	42.154.5	142169878.5-142212032	1	-1	1	100	DENND3
	RT-112-LTT_T5	8	q24.3	2.528.742.0	142212032-144740773	0	-5	21	97	SLC45A4, LOC731779, AK311257, PTP4A3, hPRL-3, FLJ43860, NCRNA00051, TSNARE1, BAI1, ARC, CR590598, PSCA, LY6K, C8orf55, SLURP1, LYPD2, LYNX1, LY6D, GML, CYP11B1, LOC100133669, LY6E, C8orf31, LY6H, GPIHBP1, ZFP41, GLI4, ZNF696, TOP1MT, BC039358, C8orf51, MAFA, ZC3H3, GSDMD, BC040715, C8orf73, NAPRT1, EEF1D, BC034020, TIGD5, PYCRL, DKFZp761H0716, TSTA3, ZNF623
	RT-112-LTT_T1
	RT-112-LTT_T2
	RT-112-LTT_T3
	RT-112-LTT_T4
	RT-112-LTT_T5	8	q24.3	15.544.5	144740773-144756316.5	0	-3	1	100
	RT-112-LTT_T1
	RT-112-LTT_T2
	RT-112-LTT_T5	8	q24.3	30.216.0	144756316.5-144786531.5	0	-2	1	100	ZNF707, DKFZp434I2135
	RT-112-LTT_T1
	RT-112-LTT_T5	8	q24.3	678.082.0	145650979-146329060	0	-1	1	96	NFKBIL2, AK298596, CYHR1, KIFC2, FOXH1, PPP1R16A, AK094577, GPT, MFSD3, RECQL4, LRRC14, LRRC24, CR612338, MGC70857, KIAA1688, ZNF251, ZNF34, RPL8, DL491750, ZNF517, ZNF7, COMMD5, ZNF250, ZNF16, ZNF252, Tmp21-II, C8orf77, C8orf33

## Sheet: Chr9
GainSamples	LossSamples	Chrom	Band	Size	Range	Gain	Loss	NumVariantLoci	PercentVariant	Genes
	RT-112-LTT_T5	9	p21.3	104.452.5	21298723.5-21403175	0	-1	1	100	IFNA5, KIAA1354, KLHL9, IFNA13
	RT-112-LTT_T5	9	p21.3	53.070.5	21403175-21456244.5	0	-3	1	100	IFNA1, LOC554202
	RT-112-LTT_T1
	RT-112-LTT_T2
	RT-112-LTT_T5	9	p21.3	130.977.0	21456244.5-21587220.5	0	-4	1	100	LOC554202, IFNE, DM004175
	RT-112-LTT_T1
	RT-112-LTT_T2
	RT-112-LTT_T4
	RT-112-LTT_T5	9	p21.3	607.172.5	21587220.5-22194392	0	-5	1	100	OK/SW-cl.18, C9orf53, CDKN2A, CDKN2BAS, CDKN2B
	RT-112-LTT_T1
	RT-112-LTT_T2
	RT-112-LTT_T4
	RT-112-LTT_T3
	RT-112-LTT_T5	9	p21.3	159.866.0	22194392-22354257	0	-4	1	100
	RT-112-LTT_T1
	RT-112-LTT_T2
	RT-112-LTT_T4
	RT-112-LTT_T5	9	p21.3	179.809.5	22354257-22534065.5	0	-5	1	100	DMRTA1
	RT-112-LTT_T1
	RT-112-LTT_T2
	RT-112-LTT_T4
	RT-112-LTT_T3
	RT-112-LTT_T5	9	p21.3	82.119.0	22534065.5-22616183.5	0	-4	1	100
	RT-112-LTT_T1
	RT-112-LTT_T4
	RT-112-LTT_T3
	RT-112-LTT_T5	9	p21.3	21.065.5	22616183.5-22637248	0	-3	1	100
	RT-112-LTT_T1
	RT-112-LTT_T4
	RT-112-LTT_T5	9	p21.3	404.455.0	22637248-23041702	0	-4	1	100	AX747623
	RT-112-LTT_T1
	RT-112-LTT_T4
	RT-112-LTT_T2
	RT-112-LTT_T5	9	p21.3	112.962.0	23041702-23154663	0	-3	2	95
	RT-112-LTT_T1
	RT-112-LTT_T2
	RT-112-LTT_T1	9	p21.3	346.473.5	23154663-23501135.5	0	-2	1	100	CR627240
	RT-112-LTT_T2
	RT-112-LTT_T5	9	p21.1	107.017.0	28244557.5-28351573.5	0	-4	1	100	LINGO2
	RT-112-LTT_T1
	RT-112-LTT_T3
	RT-112-LTT_T4
	RT-112-LTT_T5	9	p21.1	650.209.0	28351573.5-29001781.5	0	-5	1	100	LINGO2
	RT-112-LTT_T1
	RT-112-LTT_T3
	RT-112-LTT_T4
	RT-112-LTT_T2
	RT-112-LTT_T5	9	p21.1	96.508.5	29001781.5-29098289	0	-4	1	100
	RT-112-LTT_T3
	RT-112-LTT_T4
	RT-112-LTT_T2
	RT-112-LTT_T3	9	p21.1	82.583.0	29098289-29180871	0	-2	1	100
	RT-112-LTT_T2
	RT-112-LTT_T2	9	q32 — q33.2	5.055.033.5	117539999-122595031.5	0	-1	54	73	TNFSF15, DEC1, CTS9, EST-YD1, PAPPA, ASTN2, AK057447, TRIM32, CR609070, SNORA70C, TLR4, DBC1
	RT-112-LTT_T2	9	q33.2	259.226.0	122794316-123053541	0	-1	6	73	DM004233

## Sheet: Chr10
GainSamples	LossSamples	Chrom	Band	Size	Range	Gain	Loss	NumVariantLoci	PercentVariant	Genes
	RT-112-LTT_T5	10	p15.3	5.923.5	68181-74103.5	0	-4	1	100
	RT-112-LTT_T1
	RT-112-LTT_T3
	RT-112-LTT_T4
	RT-112-LTT_T5	10	p15.3 — p11.1-q11.21	40.789.992.5	74103.5-40864095	0	-5	439	76	TUBB8, ZMYND11, DIP2C, KIAA0934, DL491261, C10orf108, LARP4B, BC127786, CRFG, IDI2, C10orf110, IDI1, BC046483, WDR37, KIAA0982, AX748285, NCRNA00200, AK127347, ADARB2, NCRNA00168, AK097474, PFKP, PITRM1, KIAA1104, BC050332, BC039685, BC037918, KLF6, AK055803, AK095699, LOC100216001, LOC338588, AKR1E2, AKR1CL2, truncated AKR, AKR1C1, AKR1C2, AKR1C3, AKR1CL1, AKR1C4, TUBAL3, NET1, CALML5, AK128534,…
	RT-112-LTT_T1
	RT-112-LTT_T3
	RT-112-LTT_T4
	RT-112-LTT_T2
	RT-112-LTT_T2	10	p11.1-q11.21	106.511.5	40864095-40970605.5	0	-1	0	0
RT-112-LTT_T5		10	q21.2	4.625.5	61965632-61970256.5	4	0	0	0	ANK3, DKFZp566P0524
RT-112-LTT_T1
RT-112-LTT_T3
RT-112-LTT_T4
RT-112-LTT_T5		10	q21.2	274.526.0	61970256.5-62244781.5	5	0	8	19	ANK3
RT-112-LTT_T1
RT-112-LTT_T3
RT-112-LTT_T4
RT-112-LTT_T2
RT-112-LTT_T5		10	q21.2	16.809.5	62244781.5-62261590	4	0	1	100	ANK3
RT-112-LTT_T1
RT-112-LTT_T3
RT-112-LTT_T4
RT-112-LTT_T5		10	q21.2	15.618.5	62261590-62277207.5	1	0	1	100	ANK3
	RT-112-LTT_T4	10	q22.2	50.491.0	77579534.5-77630024.5	0	-1	1	100	C10orf11
	RT-112-LTT_T4	10	q22.2 — q22.3	838.312.5	77630024.5-78468336	0	-2	12	58	C10orf11
	RT-112-LTT_T5
	RT-112-LTT_T4	10	q22.3	333.367.5	78468336-78801702.5	0	-1	10	36	KCNMA1, BC030624
RT-112-LTT_T5		10	q25.1	243.172.0	111309846-111553017	1	0	3	37
RT-112-LTT_T5		10	q25.1	34.418.5	111667314.5-111701732	1	0	0	0	XPNPEP1
RT-112-LTT_T5		10	q25.1 — q25.2	1.310.691.0	111701732-113012422	2	0	16	66	U92992, ADD3, MXI1, SMNDC1, DUSP5, SMC3, RBM20, LOC282997, PDCD4, NCRNA00081, SHOC2, RPL13AP6, ADRA2A
RT-112-LTT_T4
RT-112-LTT_T5		10	q25.2	53.784.0	113012422-113066205	1	0	1	100
RT-112-LTT_T5		10	q25.2	132.277.0	113066205-113198481	2	0	1	100
RT-112-LTT_T4
RT-112-LTT_T5		10	q25.2	72.187.5	113198481-113270667.5	1	0	1	100
RT-112-LTT_T5		10	q25.2	186.231.0	113270667.5-113456897.5	2	0	2	57
RT-112-LTT_T4
RT-112-LTT_T5		10	q25.2	125.865.5	113456897.5-113582762	1	0	5	34
RT-112-LTT_T4		10	q25.2	105.284.0	114188430.5-114293713.5	1	0	4	1	ZDHHC6, VTI1A
RT-112-LTT_T3		10	q26.3	4.318.401.0	131166062.5-135484462.5	1	0	1	100	MGMT, DKFZp667I0324, EU250747, CR592586, GLRX3, TCERG1L, PPP2R2D, AK125699, BNIP3, AX746857, JAKMIP3, DKFZp686B1027, DPYSL4, STK32C, LRRC27, KIAA1674, PWWP2B, C10orf91, AF086154, INPP5A, NKX6-2, DKFZp434A1721, AK310947, AK125849, GPR123, KNDC1, UTF1, VENTX, CS548341, ADAM8, TUBGCP2, ZNF511, BC047942, CALY, PRAP1, C10orf125, ECHS1, PAOX, PAO, MTG1, SPRN, FLJ00268, CYP2E1, SYCE1, FLJ44653, FRG2B, L…

[truncated: 18 more sheets: Chr11, Chr12, Chr13, Chr14, Chr15, Chr16, Chr17, Chr18, Chr19, Chr20, Chr21, Chr22, Chr23, Chr24, >1_< 5 gains_losses, >1_< 4 gains_losses, > 4 gains_losses, > 5 gains_losses]
