# Supplementary material for: Distinctive mutational spectrum and karyotype disruption in long-term cisplatin-treated urothelial carcinoma cell lines
Source: Sci Rep. 2019 Oct 9;9:14476. doi: 10.1038/s41598-019-50891-w (PMC6785536; doi:10.1038/s41598-019-50891-w)
Supplement: Supplementary file 19 — Suppl Table 18 [file 41598_2019_50891_MOESM19_ESM.xlsx]

## Sheet: Chr1
GainSamples	LossSamples	Chrom	Band	Size	Range	Gain	Loss	NumVariantLoci	PercentVariant	Genes
J82-LTT_T2		1	p36.33 — p34.3	37.440.208.5	282212.5-37722420	2	0	495	80	DQ597235, DQ599768, LOC100132287, LOC388312, OR4F16, BC036251, BC018860, X64709, M37726, CR615613, DQ575788, DQ599872, DQ575786, AK310751, BC006361, RP11-206L10.16-001, LOC643837, AK091100, FAM41C, AK056486, FLJ39609, SAMD11, NOC2L, KLHL17, PLEKHN1, C1orf170, HES4, ISG15, AGRN, AK310350, BC033949, C1orf159, UNQ2998, BC028014, DM119469, DM004271, CS548455, TTLL10, TNFRSF18, TNFRSF4, SDF4, B3GALT6,…
J82-LTT_T3
J82-LTT_T2		1	p34.3 — p34.2	2.573.688.5	37722420-40296107.5	1	0	93	39	ZC3H12A, C1orf149, MEAF6, SNIP1, hp28, GNL2, RSPO1, C1orf109, CDCA8, EPHA10, MANEAL, YRDC, C1orf122, MTF1, INPP5B, SF3A3, FHL3, UTP11L, POU3F1, MYCBP, GJA9, RHBDL2, AKIRIN1, MACF1, abp620, KIAA0465, KIAA0754, BMP8A, LOC728448, PABPC4, SNORA55, HEYL, NT5C1A, HPCAL4, PPIE, BMP8B, OXCT2
	J82-LTT_T4	1	p34.2 — p33	9.365.290.5	40296107.5-49661397	0	-1	172	67	TRIT1, MOD5, AK304759, MYCL1, MFSD2A, MFSD2, HMFN0656, BC069694, CAP1, PPT1, RLF, TMCO2, CR591289, ZMPSTE24, COL9A2, SMAP2, ZNF643, ZNF642, DEM1, ZNF684, RIMS3, LOC100130557, NFYC, DM004363, DM004364, KCNQ4, CITED4, CTPS, SLFNL1, SCMH1, EDN2, HIVEP3, KIAA1555, KRC, GUCA2B, GUCA2A, FOXJ3, RIMKLA, ZMYND12, PPCS, CCDC30, PPIH, AF086102, YBX1, CLDN19, LEPRE1, CR623026, C1orf50, CCDC23, ERMAP, ZNF691,…
	J82-LTT_T4	1	p33	60.760.5	49661397-49722156.5	0	-3	1	100	AGBL4
	J82-LTT_T1
	J82-LTT_T3
	J82-LTT_T4	1	p33	59.482.0	49722156.5-49781637.5	0	-2	1	100	AGBL4
	J82-LTT_T3
	J82-LTT_T3	1	p33	260.732.0	49781637.5-50042368.5	0	-1	1	100	AGBL4
	J82-LTT_T3	1	p33 — p32.1	9.795.844.5	50042368.5-59838212	0	-2	141	69	AGBL4, ELAVL4, DMRTA2, FAF1, C1orf185, RNF11, TTC39A, EPS15, OSBPL9, NRD1, AK090844, RAB3B, TXNDC12, KTI12, BTF3L4, CC2D1B, ORC1L, PRPF38A, ZCCHC11, GPX7, FAM159A, UNQ2783, C1orf163, ZYG11B, ZYG11A, ECHDC2, SCP2, PODN, SLC1A7, AX748428, CPT2, C1orf123, MAGOH, BC033363, LRP8, AK097571, FLJ40434, DMRTB1, GLIS1, TMEM48, YIPF1, DIO1, HSPB11, LRRC42, LDLRAD1, TMEM59, C1orf83, CDCP2, CYB5RL, FLJ00377, …
	J82-LTT_T4
	J82-LTT_T3	1	p32.1 — p31.1	11.970.841.0	59838212-71809052	0	-5	197	62	FGGY, BC042048, HOOK1, CYP2J2, C1orf87, AK097193, BC030753, NFIA, KIAA1439, TM2D1, INADL, hINADL, L1TD1, KANK4, USP1, DOCK7, ANGPTL3, ATG4C, BC040309, FOXD3, ALG6, ITGB3BP, NRIF3, EFCAB7, BCMSUNL, PGM1, ROR1, BC040909, AK096291, CR594506, CACHD1, RAVER2, JAK1, AK128734, BC035370, DM004381, AK3L1, AK123450, DNAJC6, LEPR, LEPROT, PDE4B, SGIP1, AK298300, TCTEX1D1, INSL5, WDR78, SLC35D1, C1orf141, IL…
	J82-LTT_T4
	J82-LTT_T1
	J82-LTT_T2
	J82-LTT_T5
	J82-LTT_T4	1	p31.1	46.186.5	71809052-71855237.5	0	-4	1	100
	J82-LTT_T1
	J82-LTT_T2
	J82-LTT_T5
	J82-LTT_T4	1	p31.1	113.078.5	71855237.5-71968315	0	-5	1	100	NEGR1
	J82-LTT_T1
	J82-LTT_T2
	J82-LTT_T5
	J82-LTT_T3
	J82-LTT_T4	1	p31.1	29.631.5	71968315-71997945.5	0	-4	1	100	NEGR1
	J82-LTT_T1
	J82-LTT_T2
	J82-LTT_T5
	J82-LTT_T4	1	p31.1	82.622.5	71997945.5-72080567	0	-3	2	99	NEGR1
	J82-LTT_T1
	J82-LTT_T5
	J82-LTT_T4	1	p31.1	11.762.5	72080567-72092328.5	0	-1	1	100	NEGR1
J82-LTT_T5		1	p31.1	206.194.0	72151346.5-72357539.5	1	0	1	100	NEGR1
J82-LTT_T5		1	p31.1	16.771.0	72357539.5-72374309.5	2	0	1	100	NEGR1
J82-LTT_T2
J82-LTT_T5		1	p31.1	381.654.0	72374309.5-72755962.5	5	0	3	96	NEGR1
J82-LTT_T2
J82-LTT_T1
J82-LTT_T3
J82-LTT_T4
	J82-LTT_T1	1	p31.1	26.206.0	72755962.5-72782167.5	0	-2	1	100
	J82-LTT_T2
	J82-LTT_T1	1	p31.1	13.501.5	72782167.5-72795668	0	-3	1	100
	J82-LTT_T2
	J82-LTT_T3
	J82-LTT_T1	1	p31.1	17.077.5	72795668-72812744.5	0	-4	1	100
	J82-LTT_T2
	J82-LTT_T3
	J82-LTT_T5
	J82-LTT_T1	1	p31.1	10.587.766.5	72812744.5-83400510	0	-5	76	85	BC041341, LRRIQ3, TNNI3K, FPGT, GFPP, C1orf173, CR627203, CRYZ, TYW3, LHX8, AK055631, SLC44A5, CR936677, ACADM, RABGGTB, SNORD45C, SNORD45A, SNORD45B, MSH4, ASB17, ST6GALNAC3, ST6GALNAC III, ST6GALNAC5, ST6GALNAC V, AF131837, PIGK, ZZZ3, USP33, AK094056, FAM73A, NEXN, FUBP1, DNAJB4, GIPC2, MGC27382, PTGFR, IFI44L, IFI44, ELTD1, KIAA0786, LPHN2
	J82-LTT_T2
	J82-LTT_T3
	J82-LTT_T5
	J82-LTT_T4
	J82-LTT_T1	1	p31.1 — p22.3	3.588.815.5	83400510-86989324.5	0	-4	42	69	U80773, BC043544, BC036594, AK097722, TTLL7, BC037304, PRKACB, SAMD13, UOX, RPF1, GNG5, SPATA1, C1orf180, SSX2IP, KIAA0923, LPAR3, MCOLN2, MCOLN3, WDR63, SYDE2, BAG, C1orf52, AK125723, DDAH1, CYR61, Y09859, ZNHIT6, COL24A1, ODF2L, CLCA2, CLCA1
	J82-LTT_T2
	J82-LTT_T3
	J82-LTT_T4
	J82-LTT_T1	1	p22.3	42.164.5	86989324.5-87031488	0	-3	2	73	CLCA4
	J82-LTT_T3
	J82-LTT_T4
	J82-LTT_T1	1	p22.3 — p21.3	11.525.159.5	87031488-98556646.5	0	-4	152	66	CLCA4, CLCA3, SH3GLB1, KIAA0491, SEP15, HS2ST1, LOC339524, LMO4, BC043534, CR616551, PKN2, GTF2B, CCBL2, DKFZp547N1117, RBMXL1, GBP3, DKFZp564C2478, GBP2, GBP7, GBP4, GBP5, GBP6, LOC400759, LRRC8B, AK130864, LRRC8C, LRRC8D, LOC492303, ZNF326, BARHL2, BC036441, AK022898, ZNF644, HFM1, CDC7, GRP94c, TGFBR3, BRDT, EPHX4, BTBD8, KIAA1107, C1orf146, GLOMULIN, GLMN, RPAP2, GFI1, EVI5, RPL5, SNORD21, SN…
	J82-LTT_T3
	J82-LTT_T4
	J82-LTT_T2
	J82-LTT_T1	1	p21.3 — p21.1	4.115.400.5	98556646.5-102672046	0	-3	45	76	PAP2D, AK095544, LPPR4, PALMD, AGL, BC112312, SLC35A3, HIAT1, SASS6, DKFZp761A078, CCDC76, LRRC39, DBT, RTCD1, CDC14A, GPR88, VCAM1, EXTL2, SLC30A7, DPH5, BX538249, CR609843, BC045807, S1PR1, NOE3
	J82-LTT_T3
	J82-LTT_T4
	J82-LTT_T1	1	p21.1	246.868.5	102672046-102918913.5	0	-4	1	100
	J82-LTT_T3
	J82-LTT_T4
	J82-LTT_T2
	J82-LTT_T1	1	p21.1 — p11.2	17.837.310.5	102918913.5-120756223	0	-3	138	83	COL11A1, RNPC3, AMY2B, LOC648740, KIAA1839, AMY2A, AMY1A, AMY1B, AMY1C, BC043293, PRMT6, NTNG1, KIAA0976, VAV3, VAV-3, SLC25A24, NBPF6, BC051808, NBPF4, CR593862, FAM102B, C1orf59, PRPF38B, FNDC7, STXBP3, UNC-18c, C1orf62, AY312144, CLCC1, WDR47, TAF13, TMEM167B, SCARNA2, C1orf194, KIAA1324, SARS, CELSR2, MYBPHL, SORT1, PSMA5, SYPL2, UNQ6348, ATXN7L2, CYB561D1, AMIGO1, GPR61, GNAI3, DM004264, AMP…
	J82-LTT_T3
	J82-LTT_T4
	J82-LTT_T1	1	p11.2	438.827.5	120756223-121195049.5	0	-4	1	100	FAM72B, HIST2H2BA, FCGR1B, SRGAP2
	J82-LTT_T3
	J82-LTT_T4
	J82-LTT_T2
	J82-LTT_T1	1	p11.2 — q21.1	23.073.398.0	121195049.5-144268446.5	0	-3	2	9	LOC647121, CR936796, FLJ00310, DQ579288, DQ586768, BC053679, BC071797, BC029473, DQ596563, DQ592442, AK056396, DQ590127, DQ583161, DQ590589, DQ587539, DQ590126, BC070106, FLJ39739, CR610073, AK311108, PPIAL4G, FAM72D, WI2-929E21.1-001, RP3-365I19.1-001, NRG2, NBPF15, NBPF20, NBPF14, AK295639, AF379632, AF420437, AF161426, NBPF10, DQ786323, AL050141
	J82-LTT_T3
	J82-LTT_T4
	J82-LTT_T1	1	q21.1	791.658.5	144268446.5-145060104	0	-2	1	100	NBPF15, NBPF20, NBPF10, AX746564, LOC728855, PPIAL4A, LOC728875, BC021732, AK094156, NBPF8, CR603237, BC073801, COAS3, NBPF1, NBPF11, PDE4DIP, AK125792, AX747132, KIAA0454, BC065231, BX647792
	J82-LTT_T3
	J82-LTT_T3	1	q21.1	37.386.0	145060104-145097489	0	-1	1	100	NBPF8, NBPF1, NBPF11, SEC22B
	J82-LTT_T3	1	q21.1	69.379.0	145097489-145166867	0	-2	1	100	NBPF8, NBPF1, NBPF11, SEC22B
	J82-LTT_T4
	J82-LTT_T4	1	q21.1	60.008.5	145166867-145226874.5	0	-1	1	100	NBPF8, NBPF1, NBPF11, NOTCH2NL
J82-LTT_T2		1	q21.2	544.113.0	149052593.5-149596705.5	1	0	1	100	BC062745, LOC388692, BC023516, FCGR1C, HIST2H2BF, PPIAL4B, BC110832, LOC728855, AB074166
J82-LTT_T1		1	q31.3	40.161.0	196080350-196120510	1	0	1	100
J82-LTT_T1		1	q31.3	851.371.0	196120510-196971880	3	0	8	80	KCNT2, SLICK, CFH, CFHR3, CFHR1, CFHR4, FHR4, CFHR2
J82-LTT_T4
J82-LTT_T5
J82-LTT_T1		1	q31.3	148.356.0	196971880-197120235	4	0	1	100	F13B, ASPM
J82-LTT_T4
J82-LTT_T5
J82-LTT_T2
J82-LTT_T1		1	q31.3	45.120.0	197120235-197165354	5	0	1	100	ZBTB41
J82-LTT_T4
J82-LTT_T5
J82-LTT_T2
J82-LTT_T3
J82-LTT_T1		1	q31.3	28.157.0	197165354-197193510	4	0	1	100	ZBTB41, CRB1
J82-LTT_T4
J82-LTT_T5
J82-LTT_T2
J82-LTT_T1		1	q31.3 — q32.2	13.018.975.5	197193510-210212484.5	5	0	254	61	CRB1, DENND1B, DKFZp547O0715, C1orf53, LHX9, ATP6V1G3, PTPRC, DM004432, DM004468, EF413001, BC040869, NR5A2, FAM58B, BC040731, ZNF281, EU250746, KIF14, DDX59, CAMSAP1L1, GPR25, C1orf106, C1orf81, KIF21B, KIAA0449, BC016656, CACNA1S, TMEM9, IGFN1, PKP1, TNNT2, HNTN1, AK055533, LAD1, TNNI1, PHLDA3, CSRP1, AK055590, RPS10P7, AX747377, NAV1, IPO9, SHISA4, LMOD1, TIMM17A, RNPEP, ELF3, GPR37L1, ARL8A, …
J82-LTT_T4
J82-LTT_T5
J82-LTT_T2
J82-LTT_T3
J82-LTT_T4		1	q32.2	28.000.0	210212484.5-210240483.5	1	0	0	0	SYT14, sytXIV
J82-LTT_T4		1	q32.2	26.903.0	210240483.5-210267385.5	2	0	1	32	SYT14, sytXIV
J82-LTT_T3
J82-LTT_T3		1	q32.2	42.784.0	210267385.5-210310168.5	1	0	1	100	SYT14, sytXIV
J82-LTT_T3		1	q32.2	57.106.5	210540985-210598090.5	1	0	2	74	HHAT
J82-LTT_T3		1	q32.2	21.474.5	211345690.5-211367164	1	0	1	11
J82-LTT_T3		1	q32.2	54.147.5	211367164-211421310.5	3	0	2	35	PX19
J82-LTT_T1
J82-LTT_T4
J82-LTT_T3		1	q32.2 — q42.2	23.098.074.5	211421310.5-234519384	5	0	363	66	RCOR3, KIAA1343, TRAF5, C1orf97, RD3, SLC30A1, CR605189, NEK2, INTS7, DKFZp434B168, DTL, BC010168, PPP2R5A, SNORA16B, TMEM206, NENF, WA1, CR624623, ATF3, FAM71A, BATF3, NSL1, TATDN3, C1orf227, LQK1, VASH2, FLJ12505, ANGEL2, RPS6KC1, RPK118, AK092251, PROX1, SMYD2, HSKM-B, PTPN14, LMAN2/AP3S1 fusion, CENPF, FAM108A6, KCNK2, KCTD3, USH2A, ESRRG, GPATCH2, SPATA17, RRP15, TGFB2, BC086863, LYPLAL1, SL…
J82-LTT_T1
J82-LTT_T4
J82-LTT_T2
J82-LTT_T5
J82-LTT_T3		1	q42.2	75.374.0	234519384-234594757	4	0	1	100	C1orf31, TARBP1
J82-LTT_T1
J82-LTT_T4
J82-LTT_T2
J82-LTT_T3		1	q42.2	25.355.0	234594757-234620111	3	0	1	100	TARBP1
J82-LTT_T4
J82-LTT_T2
J82-LTT_T3		1	q42.2	32.291.5	234620111-234652401.5	2	0	3	37
J82-LTT_T4
J82-LTT_T4		1	q42.2 — q44	14.579.244.0	234652401.5-249231644.5	1	0	89	91	BC040195, IRF2BP2, BC032040, CR596412, AK125357, BC016972, TOMM20, SNORA14B, RBM34, ARID4B, ARID4B variant protein, GGPS1, TBCE, B3GALNT2, GNG4, LYST, NID1, AX747246, GPR137B, TM7SF1, ERO1LB, CR596670, ERO1Lbeta, EDARADD, LGALS8, HEATR1, ACTN2, MTR, BC133032, RYR2, LOC100130331, ZP4, LOC339535, CHRM3, FMN2, GREM2, RGS7, FH, KMO, OPN3, CHML, WDR64, EXO1, MAP1LC3C, PLD5, AL137733, CEP170, SDCCAG8, …

## Sheet: Chr2
GainSamples	LossSamples	Chrom	Band	Size	Range	Gain	Loss	NumVariantLoci	PercentVariant	Genes
	J82-LTT_T2	2	p25.3 — p12	77.600.976.0	15171-77616146	0	-2	841	80	FAM110C, SH3YL1, DKFZp586F1318, ACP1, FAM150B, TMEM18, DKFZp434C1714, CR598144, BC043553, BC128532, CR592733, C2orf90, SNTG2, TPO, PXDN, MYT1L, KIAA1106, LOC730811, AK095310, TSSC1, CR599439, TTC15, ADI1, HMFT1638, CR602075, RNASEH1, rnh1, AK023018, BC019594, RPS7, BC113076, ALLC, BC043283, BC062482, AK307324, SOX11, DKFZp761K2322, LOC400940, AK124409, CMPK2, RSAD2, AK090737, AK057135, RNF144A, B…
	J82-LTT_T5
J82-LTT_T3		2	p12	13.687.0	77616146-77629832	3	0	1	100	LRRTM4
J82-LTT_T4
J82-LTT_T5
J82-LTT_T3		2	p12	428.271.5	77629832-78058102.5	4	0	1	100	LRRTM4
J82-LTT_T4
J82-LTT_T5
J82-LTT_T2
J82-LTT_T3		2	p12	106.467.5	78058102.5-78164569	3	0	1	100
J82-LTT_T4
J82-LTT_T2
J82-LTT_T3		2	p12	300.558.5	78164569-78465126.5	4	0	1	100	SNAR-H, BC030125
J82-LTT_T4
J82-LTT_T2
J82-LTT_T5
J82-LTT_T3		2	p12	224.997.0	78465126.5-78690122.5	2	0	1	100	BC030125, BC024248
J82-LTT_T4
J82-LTT_T4		2	p12	216.252.0	78690122.5-78906373.5	1	0	1	100	BC024248
	J82-LTT_T2	2	p12	78.281.0	78906373.5-78984653.5	0	-3	1	100
	J82-LTT_T3
	J82-LTT_T5
	J82-LTT_T2	2	p12 — p11.1	12.788.432.5	78984653.5-91773085	0	-4	72	79	REG3G, REG1B, REG1P, D56495, D56494, CTNNA2, LRRTM1, FUNDC2, SUCLG1, DNAH6, C2orf89, LOC129293, KCMF1, TCF7L1, TGN, RETSAT, UNQ439, ELMOD3, DKFZp667H0616, CAPG, SH2D6, MAT2A, GGCX, VAMP8, RNF181, TMEM150A, USP39, C2orf68, SFTPB, GNLY, ATOH8, ST3GAL5, ST3GalV, BC036617, LOC90784, POLR1A, PTCD3, DKFZp666K071, SNORD94, IMMT, MRPL35, REEP1, VPS24, RNF103, BC066991, RMND5A, CD8A, CD8B, AK310642, RGPD1…
	J82-LTT_T3
	J82-LTT_T5
	J82-LTT_T4
	J82-LTT_T5	2	p11.1 — p11.1-q11.1	1.944.757.0	91773085-93717841	0	-2	1	28	LOC654342, GGT8P
	J82-LTT_T4
J82-LTT_T2		2	p11.1-q11.1 — q11.1	2.517.256.0	93717841-96235096	3	0	1	36	ANKRD20B, DQ579970, LOC442028, TEKT4, MAL, MRPS5, ZNF514, ZNF2, PROM2, KCHIP3, FAHD2A, AX747836, AK055967
J82-LTT_T3
J82-LTT_T4
J82-LTT_T2		2	q11.1 — q14.1	18.712.605.0	96235096-114947700	4	0	202	76	TRIM43, BC016831, GPAT2, AL832439, AK057596, DKFZp667P0924, ANKRD36B, LOC729234, ADRA2B, ASTL, STARD7, LOC285033, TMEM127, CIAO1, SNRNP200, KIAA0788, ITPRIPL1, NCAPH, NEURL3, AK303423, LINCR, CR599306, ARID5A, KIAA1310, FER1L5, LMAN2L, VIPL, CNNM4, KIAA1592, CNNM3, ANKRD23, ANKRD39, SEMA4C, FAM178B, FAHD2B, ANKRD36, UNQ2430, KIAA1641, BC032409, ACTR1B, BC039374, ZAP70, TMEM131, KIAA0257, VWA3B, D…
J82-LTT_T3
J82-LTT_T4
J82-LTT_T5
J82-LTT_T2		2	q14.1	158.861.5	114947700-115106560.5	3	0	1	100
J82-LTT_T3
J82-LTT_T4
J82-LTT_T2		2	q14.1	129.989.0	115106560.5-115236548.5	4	0	1	100
J82-LTT_T3
J82-LTT_T4
J82-LTT_T5
J82-LTT_T2		2	q14.1 — q22.1	26.696.273.5	115236548.5-141932821	3	0	182	85	BC032913, DDX18, CCDC93, INSIG2, EN1, MARCO, C1QL2, STEAP3, C2orf76, DBI, DL492217, PCDP1, TMEM177, PTPN4, EPB41L5, AK021716, RALB, hGli2, GLI2, TFCP2L1, LBP-9, CLASP1, KIAA0622, RNU4ATAC, BC047384, AK098264, BC036624, MKI67IP, TSN, AX747402, CNTNAP5, GYPC, CR609866, BIN1, CYP27C1, ERCC3, MAP3K2, PROC, IWS1, DKFZp761G0123, BC022892, MYO7B, FLJ00256, LIMS2, GPR17, SFT2D3, WDR33, BC031919, POLR2D, …
J82-LTT_T3
J82-LTT_T4
J82-LTT_T2		2	q22.1	244.228.0	141932821-142177048	4	0	1	100	LRP1B
J82-LTT_T3
J82-LTT_T4
J82-LTT_T5
J82-LTT_T2		2	q22.1 — q22.2	61.959.5	142177048-142239006.5	3	0	1	100	LRP1B
J82-LTT_T3
J82-LTT_T4
J82-LTT_T2		2	q22.2	230.872.0	142239006.5-142469877.5	4	0	2	95	LRP1B
J82-LTT_T3
J82-LTT_T4
J82-LTT_T5
J82-LTT_T3		2	q22.2	1.024.539.5	142469877.5-143494416	2	0	13	71	LRP1B
J82-LTT_T4
J82-LTT_T3		2	q22.2	98.117.5	143494416-143592532.5	3	0	5	11
J82-LTT_T4
J82-LTT_T2
J82-LTT_T3		2	q22.2 — q23.1	5.776.623.5	143592532.5-149369155	2	0	83	59	ARHGAP15, GTDC1, ZEB2, KIAA0569, BC043549, BC040861, U80770, PABPCP2, ACVR2A, ORC4L, AK055257, MBD5, KIAA1461
J82-LTT_T4
J82-LTT_T3		2	q23.1	245.845.0	149369155-149614999	3	0	1	100	EPC2
J82-LTT_T4
J82-LTT_T2
J82-LTT_T3		2	q23.1 — q32.1	37.752.231.0	149614999-187367229	2	0	522	68	KIF5C, DKFZp761B0317, MMADHC, RND3, RBM43, NMI, RIF1, BC072675, NEB, ARL5, CACNB4, STAM2, PRPF40A, ARL6IP6, PFAAP1, RPRM, GALNT13, KIAA1918, AX746678, KCNJ3, BC032407, NR4A2, AK128708, GPD2, GALNT5, ERMN, CYTIP, ACVR1C, ACVR1, UPP2, CCDC148, AK126351, PKP4, DAPL1, TANC1, KIAA1728, WDSUB1, BAZ2B, CR604974, DKFZp686H10114, MARCH7, CD302, LY75, PLA2R1, AK026736, ITGB6, RBMS1, TANK, AK027541, PSMD14,…
J82-LTT_T4
J82-LTT_T4		2	q32.1 — q32.3	6.941.782.5	187367229-194309010.5	1	0	97	67	ZC3H15, ITGAV, FAM171B, ZSWIM2, CALCRL, TFPI, GULP1, DIRC1, COL3A1, COL5A2, WDR75, SLC40A1, ASNSD1, FL25415, ANKAR, OSGEPL1, ORMDL1, PMS1, CR603438, C2orf88, HIBCH, MFSD6, TMEM194B, NAB1, GLS, KIAA0838, STAT1, STAT4, MYO1B, OBFC2A, DKFZp313C2412, SDPR, TMEFF2, PCGEM1
	J82-LTT_T2	2	q32.3	1.615.330.0	194309010.5-195924339.5	0	-4	1	100	BC038548
	J82-LTT_T3
	J82-LTT_T4
	J82-LTT_T5
J82-LTT_T4		2	q32.3	37.972.0	195924339.5-195962310.5	1	0	1	100
J82-LTT_T4		2	q32.3	731.762.5	195962310.5-196694072	2	0	18	51	SLC39A10, DNAH7
J82-LTT_T3
J82-LTT_T4		2	q32.3	133.815.0	196694072-196827886	3	0	1	98	DNAH7
J82-LTT_T3
J82-LTT_T2
J82-LTT_T4		2	q32.3 — q33.1	4.962.703.0	196827886-201790588	2	0	101	48	DNAH7, HECW2, BC062769, CCDC150, DKFZp434P055, GTF3C3, C2orf66, PGAP1, hPGAP1, ANKRD44, SF3B1, COQ10B, HSPD1, MOBKL3, Mob3, BC021693, MARS2, BOULE, PLCL1, AK096499, SATB2, AK096649, FLJ32063, AK056625, BC035629, BC039445, C2orf69, C2orf60, C2orf47, SPATS2L, KCTD18, SGOL2, hAO, BC047410, BC033565, AOX2, BZW1, CLK1, PPIL3, NIF3L1, ORC2L
J82-LTT_T3
J82-LTT_T4		2	q33.1	147.493.5	201790588-201938080.5	3	0	5	35	ORC2L, FAM126B
J82-LTT_T3
J82-LTT_T2
J82-LTT_T4		2	q33.1 — q33.3	4.445.327.0	201938080.5-206383406.5	4	0	52	83	CFLAR, ALS2CR10, CASP10, CASP8, ALS2CR12, TRAK2, STRADB, ALS2CR11, ALS2CR4, MPP4, ALS2CR5, ALS2, KIAA1563, PFTK2, ALS2CR7, KIAA2012, SUMO1, NOP58, NOP5, SNORD70, SNORD11B, SNORD11, BMPR2, FAM117B, ICA1L, ALS2CR8, NBEAL1, ALS2CR16, ALS2CR17, CYP20A1, DKFZp666P073, ABI2, ABI2B, RAPH1, CD28, CTLA4, PARD3B
J82-LTT_T3
J82-LTT_T2
J82-LTT_T5
J82-LTT_T3		2	q33.3	40.133.5	206383406.5-206423539	2	0	1	100	PARD3B
J82-LTT_T2
J82-LTT_T2		2	q33.3	13.679.5	206423539-206437217.5	1	0	1	100	PARD3B
	J82-LTT_T2	2	q33.3	1.478.113.0	206437217.5-207915329.5	0	-3	21	82	PARD3B, BC068029, INO80D, BC047484, AX747742, NDUFS1, EEF1B2, SNORD51, SNORA41, GPR1, AX748049, BC028329, ZDBF2, ADAM23, adam23, LOC200726, DYTN, MDH1B, FASTKD2, CPO
	J82-LTT_T3
	J82-LTT_T5
J82-LTT_T2		2	q33.3 — q35	8.843.104.0	207915329.5-216758432.5	4	0	150	65	KLF7, DL491247, BC038530, CREB1, FAM119A, FZD5, PLEKHM3, AF462444, CRYGD, CRYGB, CRYGA, C2orf80, PIKFYVE, PTH2R, PTHR2, MAP2, UNC80, RPE, C2orf67, AK093026, ACADL, BC130595, MYL1, CPS1, LOC29034, ERBB4, IKZF2, ZNFN1A2, SPAG16, PF20, VWC2L, BARD1, ABCA12, ATIC, FN1, AK124897, AK091865
J82-LTT_T3
J82-LTT_T4
J82-LTT_T5
J82-LTT_T2		2	q35	44.817.5	216758432.5-216803249	2	0	1	100
J82-LTT_T4
J82-LTT_T4		2	q35	27.863.0	216803249-216831111	1	0	1	100	MREG
	J82-LTT_T2	2	q35 — q37.1	16.175.747.0	216831111-233006857	0	-2	261	66	MREG, PECR, TMEM169, XRCC5, AX747067, MARCH4, SMARCAL1, DKFZp434B1050, RPL37A, IGFBP2, IGFBP5, BC031974, BC090895, DIRC3, TNS1, RUFY4, IL8RBP, FLJ46536, IL8RA, GPBAR1, AAMP, PNKD, TMBIM1, RECS1, C2orf62, BC038211, SLC11A1, CTDSP1, DM119441, VIL1, USP37, RQCD1, PLCD4, ZNF142, BCS1L, RNF25, STK36, KIAA1278, TTLL4, CYP27A1, AX748340, PRKAG3, WNT6, BC038542, CDK5R2, LOC151300, FEV, DM119559, CCDC108,…
	J82-LTT_T5
	J82-LTT_T2	2	q37.1	207.009.5	233006857-233213865.5	0	-3	3	57	DIS3L2, FLJ00327, DKFZp434L1426
	J82-LTT_T5
	J82-LTT_T4
	J82-LTT_T2	2	q37.1 — q37.3	9.906.504.0	233213865.5-243120368.5	0	-2	119	89	ALPP, ALPPL2, ALPI, ECEL1, CHRND, CHRNG, EIF4E2, EFHD1, GIGYF2, KIAA0642, AX748196, KCNJ13, C2orf82, NGEF, NEU2, INPP5D, ATG16L1, SCARNA5, SCARNA6, SAG, DGKD, dgkd-2, USP40, UGT1A8, UGT1A10, UGT1A9, UGT1A6, UGT1A4, UGT1A3, UGT1A1, DQ655968, DQ655967, DQ655969, HJURP, hCG_1642047, TRPM8, LTRPC6, SPP2, AX748264, AF279775, SH3BP4, BC148242, AGAP1, AK000798, GBX2, ASB18, IQCA1, CXCR7, AK023507, AK056…
	J82-LTT_T5

## Sheet: Chr3
GainSamples	LossSamples	Chrom	Band	Size	Range	Gain	Loss	NumVariantLoci	PercentVariant	Genes
	J82-LTT_T1	3	p26.3 — p26.2	3.840.971.0	36957.5-3877927.5	0	-4	1	99	CHL1, CALL, BC065754, AK126307, CNTN6, hNB-3, CNTN4, IL5RA, TRNT1, hMtCCA, CRBN, SUMF1, LRRN1, BC141932
	J82-LTT_T2
	J82-LTT_T3
	J82-LTT_T5
J82-LTT_T1		3	p26.2 — p25.3	5.952.004.5	3877927.5-9829931	5	0	21	92	SUMF1, LRRN1, SETMAR, ITPR1, EGOT, AK056892, AK311646, AK311159, ARL8B, EDEM1, AF279782, GRM7, AK124857, BC020876, LMCD1, NAG-7, AX747864, C3orf32, fls485, CAV3, OXTR, RAD18, hRAD18, SRGAP3, KIAA0411, BC041457, BC036698, THUMPD3, LOC440944, BC052961, SETD5, KIAA1757, BC012558, LHFPL4, MTMR14, CPNE9, BRPF1, OGG1, hOGG1, CAMK1, AX748417, TADA3
J82-LTT_T2
J82-LTT_T3
J82-LTT_T4
J82-LTT_T5
J82-LTT_T4		3	p25.3 — p14.2	50.111.742.5	9829931-59941672.5	1	0	505	80	TADA3, ARPC4, ARC20, TTLL3, DKFZp434B103, RPUSD3, CIDEC, CICE, IL17RE, UNQ3056, IL17RC, UNQ6118, CRELD1, PRRT3, TMEM111, LOC401052, FANCD2, C3orf24, C3orf10, VHL, IRAK2, TATDN2, TATDN2/GHRLOS fusion, C3orf42, GHRL, GHRLOS, SEC13, ATP2B2, ATP2B2 variant protein, LOC285370, SLC6A11, SLC6A1, HRH1, ATG7, AX748267, VGLL4, C3orf31, DQ587806, SYN2, TIMP4, NR_003112, PPARG, TSEN2, MKRN2, RAF1, TMEM40, CA…
J82-LTT_T4		3	p14.2	793.447.0	59941672.5-60735118.5	5	0	1	100	NPCR
J82-LTT_T1
J82-LTT_T2
J82-LTT_T3
J82-LTT_T5
J82-LTT_T4		3	p14.2	15.507.0	60735118.5-60750624.5	4	0	1	100
J82-LTT_T1
J82-LTT_T2
J82-LTT_T3
J82-LTT_T4		3	p14.2	50.162.0	60750624.5-60800785.5	2	0	1	100
J82-LTT_T1
J82-LTT_T4		3	p14.2 — p12.3	15.684.440.0	60800785.5-76485224.5	1	0	192	73	PTPRG, Id2B, AK308660, BC041886, AK307209, AK094634, C3orf14, FEZF2, CADPS, KIAA1121, LOC285401, SYNPR, DKFZp547J226, SNTN, C3orf49, THOC7, ATXN7, SCA7, AK310745, AK023371, PSMD6, PRICKLE2, ADAMTS9, AK125532, BC040632, AK124433, MAGI1, SLC25A26, LRIG1, KBTBD8, KIAA1842, SUCLG2, AL832184, BC038210, FAM19A1, AX747367, FAM19A4, C3orf64, AER61, TMF1, UBA3, UBE1C, ARL6IP5, LMOD3, FRMD4B, KIAA1013, MIT…
J82-LTT_T4		3	p12.3	13.932.5	76485224.5-76499156	2	0	1	100
J82-LTT_T3
J82-LTT_T4		3	p12.3	15.297.5	76499156-76514452.5	3	0	1	100
J82-LTT_T3
J82-LTT_T1
J82-LTT_T4		3	p12.3	441.180.0	76514452.5-76955631.5	5	0	1	100
J82-LTT_T3
J82-LTT_T1
J82-LTT_T2
J82-LTT_T5
J82-LTT_T4		3	p12.3	13.041.5	76955631.5-76968672	4	0	1	100
J82-LTT_T1
J82-LTT_T2
J82-LTT_T5
J82-LTT_T4		3	p12.3	76.449.0	76968672-77045120	2	0	1	100
J82-LTT_T5
J82-LTT_T4		3	p12.3 — p12.1	6.725.076.5	77045120-83770195.5	1	0	61	79	KIAA1568, ROBO1, BC045574, BC031255
J82-LTT_T4		3	p12.1	30.345.0	83770195.5-83800539.5	2	0	1	100
J82-LTT_T2
J82-LTT_T4		3	p12.1	182.816.5	83800539.5-83983355	3	0	1	100
J82-LTT_T2
J82-LTT_T1
J82-LTT_T4		3	p12.1 — q13.11	19.727.088.5	83983355-103710442.5	5	0	153	69	BC068246, CADM2, BC040985, VGLL3, BC050344, CHMP2B, DKFZp564O123, POU1F1, HTR1F, CGGBP1, ZNF654, C3orf38, EPHA3, PROS1, ARL13B, STX19, DHFRL1, NSUN3, MST077, LOC255025, AX747417, EPHA6, DKFZp434C1418, ARL6, AK296966, CRYBG3, DKFZp667G2110, MINA, mina53, GABRR3, OR5H1, OR5H14, OR5H15, OR5H2, OR5K4, OR5K3, OR5K1, OR5K2, CLDND1, GPR15, CPOX, ST3GAL6, ST3Gal VI, DCBLD2, CLCP1, COL8A1, C3orf26, FILIP1…
J82-LTT_T2
J82-LTT_T1
J82-LTT_T3
J82-LTT_T5
J82-LTT_T4		3	q13.11	32.975.0	103710442.5-103743416.5	3	0	1	100	BC070396
J82-LTT_T1
J82-LTT_T3
J82-LTT_T4		3	q13.11 — q13.31	12.531.879.0	103743416.5-116275294.5	1	0	84	84	ALCAM, CBLB, LOC100302640, LOC344595, AX747913, CCDC54, BC042024, BBX, HBP2, LOC151658, LOC285205, CD47, IFT57, HHLA2, MYH15, KIAA1524, DZIP3, RETNLB, TRAT1, GUCA1C, MORC1, AK026416, C3orf66, DPPA2, DPPA4, FLJ25363, LOC151760, PVRL3, CD96, ZBED2, PLCXD2, PHLDB2, ABHD10, DKFZp762K197, TAGLN3, C3orf52, TTMP, GCET2, SLC9A10, BC041484, CD200, MOX2, ATG3, SLC35A5, CD200R1L, CD200R1, HCRTR2, GTPBP8, C3…
J82-LTT_T4	J82-LTT_T5	3	q13.31	326.146.5	116275294.5-116601440	1	-1	1	100	LOC285194
J82-LTT_T4		3	q13.31 — q21.1	6.434.614.5	116601440-123036053.5	1	0	72	76	BC040587, EU250752, IGSF11, BC042737, C3orf30, UPK1B, B4GALT4, UNQ552, CDGAP, TMEM39A, MDSRP, KTELC1, C3orf1, DKFZp564B172, CD80, ADPRH, PLA1A, PS-PLA1, POPDC2, POP2, COX17, AK095366, C3orf15, aat-1, NR1I2, GSK3B, BC035247, GPR156, LRRC58, FSTL1, NDUFB4, HGD, RABL3, GTF2E1, BC032918, STXBP5L, POLQ, ARGFX, FBXO40, HCLS1, GOLGB1, OK/SW-cl.85, EAF2, TRAITS, SLC15A2, ILDR1, CD86, CASR, CCDC58, FAM162…
J82-LTT_T4		3	q21.1	21.925.5	123036053.5-123057978	3	0	0	0	ADCY5
J82-LTT_T2
J82-LTT_T3
J82-LTT_T4		3	q21.1	51.858.5	123057978-123109835.5	4	0	1	0	ADCY5
J82-LTT_T2
J82-LTT_T3
J82-LTT_T5
J82-LTT_T4		3	q21.1	59.399.5	123109835.5-123169234	3	0	4	10	ADCY5
J82-LTT_T2
J82-LTT_T5
J82-LTT_T4		3	q21.1	48.504.5	123169234-123217737.5	4	0	2	92	CR613620, PTPLB
J82-LTT_T2
J82-LTT_T5
J82-LTT_T3
J82-LTT_T4		3	q21.1	72.829.5	123217737.5-123290566	3	0	5	17	PTPLB
J82-LTT_T2
J82-LTT_T5
J82-LTT_T4		3	q21.1	279.477.5	123290566-123570042.5	5	0	2	87	PTPLB, BC042384, MYLK, MLCK
J82-LTT_T2
J82-LTT_T5
J82-LTT_T1
J82-LTT_T3
J82-LTT_T4		3	q21.1 — q21.1-q21.2	220.703.0	123570042.5-123790744.5	4	0	1	100	MYLK, CCDC14, DKFZp434B1222, KALRN
J82-LTT_T2
J82-LTT_T5
J82-LTT_T3
J82-LTT_T4		3	q21.1-q21.2 — q21.2	342.291.0	123790744.5-124133034.5	5	0	1	100	KALRN
J82-LTT_T2
J82-LTT_T5
J82-LTT_T3
J82-LTT_T1
J82-LTT_T4		3	q21.2	869.486.0	124133034.5-125002519.5	4	0	1	100	KALRN, Trad, UMPS, ITGB5, AX747081, MUC13, HEG1, KIAA1237, SLC12A8, ZNF148
J82-LTT_T2
J82-LTT_T5
J82-LTT_T3
J82-LTT_T4		3	q21.2 — q21.3	3.271.713.5	125002519.5-128274232	5	0	52	78	ZNF148, SNX4, OSBPL11, LOC100125556, ALG1L, ROPN1B, SLC41A3, ALDH1L1, DKFZp434O2417, BC039521, AK097508, KLF15, BC033989, CCDC37, ZXDC, UNQ2790, UROC1, CHST13, C3orf22, TXNRD3IT1, TXNRD3, TR2IT1, C3orf46, CHCHD6, PLXNA1, C3orf56, BC015846, BX537548, TPRA1, GPR175, MCM2, PODXL2, ABTB1, MGLL, KBTBD12, KLHDC6, SEC61A1, SEC61A2, RUVBL1, DKFZp313F1012, EEFSEC, DNAJB8, AK097457, GATA2, CR595360, LOC902…
J82-LTT_T2
J82-LTT_T5
J82-LTT_T3
J82-LTT_T1
	J82-LTT_T1	3	q21.3 — q23	14.078.211.0	128274232-142352442	0	-5	170	74	C3orf27, RPN1, RAB7A, DQ583119, DQ598665, DQ570601, DQ587084, DQ585483, DQ576681, AK294171, ACAD9, KIAA1257, AK125726, CCDC48, GP9, RAB43, ISY1, hCG_2022580, KIAA1160, CNBP, C3orf37, H1FX, C3orf47, RPL32P3, BX641154, AX721251, SNORA7B, C3orf25, MBD4, IFT122, WDR10, RHO, H1FOO, PLXND1, TMCC1, CR621912, CR593374, TRH, ALG1L2, LOC729375, COL6A4P2, COL29A1, COL6A6, DKFZp667J1615, PIK3R4, ATP2C1, ASTE…
	J82-LTT_T2
	J82-LTT_T3
	J82-LTT_T4
	J82-LTT_T5
	J82-LTT_T1	3	q23	13.198.5	142352442-142365639.5	0	-2	0	0	PLS1
	J82-LTT_T3
	J82-LTT_T3	3	q23 — q25.32	14.723.803.0	142365639.5-157089441.5	0	-1	165	75	PLS1, TRPC1, PCOLCE2, AK096143, AK093381, PAQR9, SR140, KIAA0332, CHST2, SLC9A9, NHE9, C3orf58, PLOD2, PLSCR4, PLSCR1, hMmTRA1b, PLSCR5, ZIC4, ZIC1, AK098763, CPA3, GYG1, HLTF, HPS3, DKFZp762O156, CP, TM4SF18, TM4SF1, TM4SF4, WWTR1, AK309441, BC041444, CR601361, COMMD2, C3orf16, hCG_1803240, RNF13, PFN2, TSC22D2, KIAA0669, SERP1, EIF2A, MST089, BC039424, SELT, FAM194A, SIAH2, UCRP, CLRN1, USH3A, …
J82-LTT_T1		3	q25.32	722.692.5	157089441.5-157812133	4	0	10	61	VEPH1, PTX3, C3orf55
J82-LTT_T2
J82-LTT_T4
J82-LTT_T5
J82-LTT_T4		3	q25.32	42.860.5	157812133-157854992.5	2	0	3	0	SHOX2, RSRC1
J82-LTT_T5
J82-LTT_T4		3	q25.32	22.415.5	157854992.5-157877407	1	0	0	0	RSRC1
J82-LTT_T4		3	q25.32	14.317.5	157877407-157891723.5	3	0	0	0	RSRC1
J82-LTT_T1
J82-LTT_T2
J82-LTT_T4		3	q25.32 — q26.1	4.756.687.0	157891723.5-162648409.5	4	0	40	80	RSRC1, AK097794, MLF1, GFM1, EFG, LXN, RARRES1, AY070437, MFSD1, smap-4, IQCJ, SCHIP1, AK097161, CR625735, CR607754, IFT80, KIAA1374, SMC4, hCAP-C, DM004334, DM119420, TRIM59, KPNA4, SCARNA7, BC125159, ARL14, PPM1L, PP2CE, AK055323, B3GALNT1, beta3GalNAcT-1, NMD3, C3orf57, OTOL1, BC073807
J82-LTT_T1
J82-LTT_T2
J82-LTT_T5
J82-LTT_T4		3	q26.1	88.546.0	162648409.5-162736954.5	2	0	1	100	BC073807
J82-LTT_T1
J82-LTT_T4		3	q26.1	41.557.0	162736954.5-162778510.5	3	0	1	100	BC073807
J82-LTT_T1
J82-LTT_T2
J82-LTT_T4		3	q26.1	21.540.0	162778510.5-162800049.5	2	0	1	100	BC073807
J82-LTT_T1
J82-LTT_T4		3	q26.1 — q29	35.133.793.5	162800049.5-197933842	1	0	383	74	BC073807, LOC647107, SI, SLITRK3, CR612557, BCHE, ZBBX, SERPINI2, WDR49, PDCD10, SERPINI1, AK093355, BC043538, GOLIM4, C3orf50, MECOM, EVI1, TERC, ARPM1, MYNN, OSZF, LRRC34, LRRIQ4, LRRC31, SAMD7, LOC100128164, SEC62, GPR160, PHC3, EDR3, AY940074, AX747865, PRKCI, SKIL, CLDN11, SLC7A14, BC039437, RPL22L1, DKFZp586O1224, EIF5A2, SLC2A2, TNIK, KIAA0551, PLD1, TMEM212, FNDC3B, fad104, GHSR, TNFSF10,…

## Sheet: Chr4
GainSamples	LossSamples	Chrom	Band	Size	Range	Gain	Loss	NumVariantLoci	PercentVariant	Genes
J82-LTT_T1		4	p16.3	3.012.648.0	22941.5-3035588.5	5	0	8	94	ZNF718, ZNF595, DKFZp666E157, ZNF876P, EF565129, ZNF732, ZNF141, ABCA11P, ZNF721, KIAA1982, DKFZp761O0611, PIGG, GPI7, PDE6B, BC020343, ATP5I, MYL5, MFSD7, RNF3A, CR625372, PCGF3, CPLX1, GAK, TMEM175, DKFZp547K246, IDUA, SLC26A1, FGFRL1, RNF212, AX747945, SPON2, LOC100130872, AX747592, DKFZp434B0914, AK125775, C4orf42, MAEA, KIAA1530, AX748388, FAM53A, SLBP, TMEM129, TACC3, FGFR3, LETM1, WHSC1, S…
J82-LTT_T2
J82-LTT_T3
J82-LTT_T4
J82-LTT_T5
J82-LTT_T1		4	p16.3	1.329.728.0	3035588.5-4365315.5	4	0	4	98	GRK4, HTT, C4orf44, RGS12, HGFAC, DOK7, DQ589974, LRPAP1, BC131584, AX747702, BC042381, DQ584669, LOC348926, BC042823, OTOP1, TMEM128, LYAR, ZNF509, CR596502, D4S234E
J82-LTT_T2
J82-LTT_T3
J82-LTT_T4
J82-LTT_T1		4	p16.3	19.413.0	4365315.5-4384727.5	3	0	0	0	D4S234E
J82-LTT_T3
J82-LTT_T4
J82-LTT_T1		4	p16.3	9.282.0	4384727.5-4394008.5	4	0	1	0	D4S234E, NSG1
J82-LTT_T3
J82-LTT_T4
J82-LTT_T2
J82-LTT_T3		4	p16.3	19.486.0	4394008.5-4413493.5	3	0	2	39	D4S234E, NSG1
J82-LTT_T4
J82-LTT_T2
J82-LTT_T3		4	p16.3	22.037.0	4413493.5-4435529.5	4	0	1	9	D4S234E, NSG1, STX18
J82-LTT_T4
J82-LTT_T2
J82-LTT_T1
J82-LTT_T3		4	p16.3 — p15.31	14.907.813.5	4435529.5-19343342	3	0	107	87	STX18, BC025734, AK056081, MSX1, CYTL1, STK32B, C4orf6, EVC2, EVC, CRMP1, C4orf50, JAKMIP1, AX746731, WFS1, PPP2R2C, MAN2B2, MRFAP1, LOC93622, S100P, MRFAP1L1, CNO, KIAA0232, TBC1D14, AX747238, CCDC96, TADA2B, GRPEL1, FLJ36777, SORCS2, PSAPL1, LOC84740, AFAP1, ABLIM2, KIAA1808, SH3TC1, FLJ00164, HTRA3, AX746755, ACOX3, C4orf23, GPR78, CPZ, HMX1, USP17, USP17L2, DEFB131, DQ584669, DRD5, SLC2A9, WD…
J82-LTT_T4
J82-LTT_T2
J82-LTT_T3		4	p15.31	93.568.0	19343342-19436909	2	0	1	100
J82-LTT_T4
J82-LTT_T3		4	p15.31	61.361.5	19436909-19498269.5	3	0	1	100
J82-LTT_T4
J82-LTT_T2
J82-LTT_T4		4	p15.31 — p15.1	12.048.582.0	19498269.5-31546850.5	1	0	183	74	SLIT2, BC041440, DM004285, PACRGL, NCRNA00099, BC014938, GPR125, GBA3, cBGL1, CR607430, PGC-1v, PPARGC1A, DHX15, SOD3, AF086111, CCDC149, DKFZp761B107, LGI2, SEPSECS, PI4K2B, AK095450, ZCCHC4, ANAPC4, APC4, SLC34A2, SEL1L3, KIAA0746, C4orf52, RBPJ, pKBF-2, CCKAR, TBC1D19, STIM2, KIAA1482, DQ571875, PCDH7
J82-LTT_T4		4	p15.1	130.958.5	31546850.5-31677808	2	0	1	100
J82-LTT_T3
J82-LTT_T4		4	p15.1	257.926.5	31677808-31935733.5	2	0	1	100
J82-LTT_T2
J82-LTT_T4		4	p15.1	1.609.213.5	31935733.5-33544946	1	0	1	100
	J82-LTT_T1	4	p15.1 — p11-q11	17.331.256.0	33544946-50876201	0	-4	239	67	AK093205, BC036345, BC031283, ARAP2, BC037904, BC030111, FLJ16686, KIAA1239, C4orf19, AX748249, RELL1, PGM2, DKFZp566B1524, TBC1D1, FLJ13197, KLF3, TLR10, TLR6, FAM114A1, TMEM156, KLHL5, WDR19, KIAA1638, RFC1, KLB, OK/SW-cl.103, RPL9, DKFZp313J1510, LIAS, LOC401127, BC010526, UGDH, AK056558, CR591173, C4orf34, BC040333, UBE2K, LIG, PDS5A, ACOT7L, N4BP2, CHRNA9, RBM47, NSUN7, APBB2, UCHL1, LIMCH1,…
	J82-LTT_T2
	J82-LTT_T3
	J82-LTT_T5
J82-LTT_T2		4	p11-q11 — q12	1.863.902.5	50876201-52740102.5	2	0	1	4	DCUN1D4
J82-LTT_T4
J82-LTT_T4		4	q12 — q13.2	16.042.598.0	52740102.5-68782699.5	1	0	95	87	DCUN1D4, LRRC66, SGCB, SPATA18, USP46, KIAA0167, SNORA26, LP9056, RASL11B, SCFD2, BC042091, AK055055, FIP1L1, PDGFRA, LNX1, UNQ574, LOC402176, CHIC2, GSX2, FIP1L1/PDGFRA fusion, BC044946, KIT, DL492396, KDR, SRD5A3, BC047403, BC034006, TMEM165, AK096319, CLOCK, KIAA0334, PDCL2, NMU, LOC644145, EXOC1, CEP135, KIAA1211, AASDH, PPAT, PAICS, SRP72, ARL9, HOPX, HOP, REST, C4orf14, POLR2B, IGFBP7, BC03…
J82-LTT_T4		4	q13.2	525.141.0	68782699.5-69307839.5	2	0	3	97	LOC550112, TMPRSS11A, TMPRSS11F, BC041902, SYT14L, ferritin light chain-like, FLJ41562, TMPRSS11B, YTHDC1
J82-LTT_T2
J82-LTT_T4		4	q13.2	239.075.5	69307839.5-69546914	5	0	1	100	TMPRSS11E, UGT2B15
J82-LTT_T2
J82-LTT_T1
J82-LTT_T3
J82-LTT_T5
J82-LTT_T4		4	q13.2 — q22.1	19.398.227.5	69546914-88945140.5	1	0	195	79	UGT2B10, UNQ2559, UGT2A3, UGT2B7, AK124272, UGT2B28, UGT2B11, UGT2B4, UGT2A2, UGT2A1, SULT1B1, CSN1S1, CSN2, STATH, HTN3, HTN1, CSN1S2A, CSN1S2B, C4orf40, ODAM, CSN3, C4orf35, SMR3A, SMR3B, PROL1, MUC7, AMTN, ENAM, IGJ, UTP3, RUFY3, GRSF1, MOBKL1A, DCK, SLC4A4, GC, NPFFR2, ADAMTS3, KIAA0366, COX18, ANKRD17, ALB, HSA, AFP, AFM, RASSF6, IL8, CXCL6, PPBPL1, PF4V1, CXCL1, PF4, PPBP, PPBPL2, CXCL2, MT…
J82-LTT_T4		4	q22.1	111.570.0	88945140.5-89056709.5	5	0	1	100	PKD2, ABCG2
J82-LTT_T1
J82-LTT_T2
J82-LTT_T3
J82-LTT_T5
J82-LTT_T4		4	q22.1	8.367.5	89056709.5-89065076	4	0	1	100	ABCG2
J82-LTT_T1
J82-LTT_T2
J82-LTT_T5
J82-LTT_T4		4	q22.1	39.143.0	89065076-89104218	3	0	1	100	ABCG2
J82-LTT_T1
J82-LTT_T2
J82-LTT_T4		4	q22.1 — q22.2	5.091.553.5	89104218-94195770.5	1	0	10	96	unknown, PPM1K, BC027846, HERC6, DKFZp667F2121, HERC5, PIGY, HERC3, NAP1L5, FAM13AOS, FAM13A, KIAA0914, TIGD2, AK026379, GPRIN3, CR605611, SNCA, DQ571875, AK123890, MMRN1, FAM190A, KIAA1680, EF565118, GRID2
J82-LTT_T4		4	q22.2	23.524.0	94195770.5-94219293.5	2	0	1	100	GRID2
J82-LTT_T3
J82-LTT_T4		4	q22.2	387.951.5	94219293.5-94607244	5	0	1	100	GRID2
J82-LTT_T3
J82-LTT_T1
J82-LTT_T2
J82-LTT_T5
J82-LTT_T4		4	q22.2	22.323.0	94607244-94629566	2	0	1	100	GRID2
J82-LTT_T2
J82-LTT_T4		4	q22.2 — q22.3	1.470.220.5	94629566-96099785.5	1	0	26	61	GRID2, ATOH1, SMARCAD1, PDLIM5, BMPR1B, CR610949, UNC5C
	J82-LTT_T5	4	q22.3	82.198.0	96099785.5-96181982.5	0	-1	2	88	UNC5C
J82-LTT_T4		4	q22.3 — q25	13.491.111.0	96181982.5-109673092.5	1	0	147	76	UNC5C, PDHA2, CR594710, C4orf37, RAP1GDS1, TSPAN5, AK098333, EIF4E, METAP1, BX647987, AF086487, ADH4, PCNAP1, ADH6, ADH5, BC038532, ADH1A, ADH1B, ADH1C, ADH7, C4orf17, DKFZp434G072, RG9MTD2, MTTP, AL832378, DAPP1, MAPKSP1, DNAJB14, UNQ9427, H2AFZ, LOC256880, DDIT4L, EMCN, PPP3CA, AK000028, BANK1, SLC39A8, NFKB1, MANBA, CR618043, UBE2D3, AK093356, CISD2, NHEDC1, NHEDC2, BDH2, UNQ6308, CENPE, CENPE…
J82-LTT_T4		4	q25	205.255.5	109673092.5-109878347	5	0	7	36	AGXT2L1, COL25A1
J82-LTT_T1
J82-LTT_T2
J82-LTT_T3
J82-LTT_T5
J82-LTT_T4		4	q25	9.947.5	109878347-109888293.5	2	0	1	61	COL25A1
J82-LTT_T3
J82-LTT_T4		4	q25	19.389.0	109888293.5-109907681.5	1	0	0	0	COL25A1
	J82-LTT_T1	4	q25 — q32.1	49.913.057.0	109907681.5-159820737.5	0	-4	545	76	COL25A1, AK058136, BC009800, SEC24B, CCDC109B, CASP6, CFI, GAR1, RRH, LRIT3, EGF, ELOVL6, ENPEP, PITX2, C4orf32, BC041964, AP1AR, TIFA, ALPK1, KIAA1527, FLJ00302, NEUROG2, C4orf21, DKFZp434C0927, LARP7, DM004695, DM004493, DJ087795, ANK2, CAMK2D, AX747415, ARSJ, UGT8, NDST4, TRAM1L1, NDST3, HSST3, SNHG8, SNORA24, PRSS12, AK308309, CEP170L, AK024248, BC035733, METTL14, KIAA1627, SEC24D, KIAA0755, …
	J82-LTT_T2
	J82-LTT_T3
	J82-LTT_T5
J82-LTT_T4		4	q32.1 — q32.3	6.497.621.5	159820737.5-166318358	1	0	38	87	FNIP2, C4orf45, RAPGEF2, CR595965, FSTL5, BC033991, NAF1, NPY1R, NPY5R, TKTL2, C4orf43, MARCH1, AK095255, AK092578, TRIM61, C4orf39, TRIM60, TRIM75, TMEM192, KLHL2, GK, SC4MOL, CPE
J82-LTT_T4		4	q32.3 — q34.1	5.756.264.0	167651644-173407907	1	0	73	75	SPOCK3, N-Tes, CR614646, ANXA10, DDX60, DDX60L, DKFZp781D1175, PALLD, DKFZp762K109, CBR4, SH3RF1, KIAA1494, NEK1, CLCN3, BC058818, C4orf27, AK125042, MFAP3L, BC031941, BC047077, GALNTL6
J82-LTT_T4		4	q34.1	670.987.0	173434843-174105829	1	0	22	31	GALNTL6, BC038759, BC137484, BC040577, GALNT7
J82-LTT_T4		4	q34.1	112.511.0	174105829-174218339	5	0	4	17	GALNT7
J82-LTT_T1
J82-LTT_T2
J82-LTT_T3
J82-LTT_T5
J82-LTT_T4		4	q34.1	10.987.0	174218339-174229325	4	0	1	100	GALNT7
J82-LTT_T1
J82-LTT_T2
J82-LTT_T5
J82-LTT_T4		4	q34.1 — q35.2	16.254.538.5	174229325-190483862.5	1	0	68	92	GALNT7, HMGB2, SAP30, ScRG-1, HAND2, Nbla00301, CR600749, AK125257, FBXO8, KIAA1712, HPGD, GLRA3, AK093264, BC034301, GPM6A, BC038536, WDR17, SPATA4, SPCS3, VEGFC, NEIL3, AGA, AK094945, LOC285501, AF088005, AK056196, MGC45800, ODZ3, DCTD, FAM92A3, C4orf38, WWC2, BOMB, BX537950, CLDN22, CDKN2AIP, BC038563, ING2, RWDD4A, C4orf41, STOX2, AK001394, ENPP6, MGC24125, AK126253, CASP3, CCDC111, MLF1IP, K…
	J82-LTT_T5	4	q35.2	173.843.0	190505408-190679250	0	-1	1	100
J82-LTT_T4		4	q35.2	356.228.0	190679250-191035477	2	0	1	100	BC087857, FRG1, FRG2, LOC653545
J82-LTT_T5

## Sheet: Chr5
GainSamples	LossSamples	Chrom	Band	Size	Range	Gain	Loss	NumVariantLoci	PercentVariant	Genes
J82-LTT_T1		5	p15.33 — q14.1	78.674.928.0	13071.5-78687998.5	5	0	694	79	PLEKHG4B, LRRC14B, CCDC127, SDHA, PDCD6, ALG-2, AHRR, KIAA1234, C5orf55, FLJ00157, LOC25845, SLC9A3, BC013821, CEP72, KIAA1519, ZDHHC11, BRD9, DKFZp434D0711, TRIP13, AK126199, NKD2, SLC12A7, BC032469, SLC6A19, SLC6A18, TERT, hTERT, CLPTM1L, CR621911, BC034612, SLC6A3, LPCAT1, CR749689, LOC728613, MRPL36, IRX4, IRX2, C5orf38, CEI, BC035019, IRX1, BC034630, LOC340094, AK094462, ADAMTS16, KIAA2029, …
J82-LTT_T2
J82-LTT_T3
J82-LTT_T4
J82-LTT_T5
J82-LTT_T1		5	q14.1	519.150.0	78687998.5-79207147.5	4	0	5	84	HOMER1, PAPD4, CMYA5
J82-LTT_T2
J82-LTT_T3
J82-LTT_T4
J82-LTT_T1		5	q14.1 — q14.2	3.215.504.0	79207147.5-82422650.5	5	0	38	79	MTX3, AX746944, THBS4, BC047373, SERINC5, LOC644936, SPZ1, LOC441089, ZFYVE16, KIAA0305, FAM151B, UNQ9217, ANKRD34B, DHFR, DHFRL1, MSH3, RASGRF2, RNU5E, CKMT2, AK092460, AK096014, AK096680, ZCCHC9, ACOT12, SSBP2, DKFZp564C0362, ATG10, BC018651, BC016143, RPS23, ATP6AP1L, BC132949, TMEM167A, SCARNA18, XRCC4
J82-LTT_T2
J82-LTT_T3
J82-LTT_T4
J82-LTT_T5
J82-LTT_T1		5	q14.2 — q14.3	1.309.533.0	82422650.5-83732182.5	4	0	3	95	XRCC4, VCAN, HAPLN1, EDIL3
J82-LTT_T2
J82-LTT_T4
J82-LTT_T5
J82-LTT_T2		5	q14.3	30.946.5	83732182.5-83763128	2	0	1	100
J82-LTT_T5
J82-LTT_T5		5	q14.3	189.664.5	83763128-83952791.5	1	0	1	100
J82-LTT_T4		5	q14.3	1.114.891.0	85382107.5-86496997.5	1	0	1	100	NBPF22P, COX7C, BC041393, BC034940
	J82-LTT_T5	5	q23.3	726.966.5	128331944-129058909.5	0	-1	1	100	SLC27A6, ISOC1, ADAMTS19
	J82-LTT_T4	5	q31.1	2.174.345.0	133418450.5-135592794.5	0	-1	35	66	TCF7, SKP1, PPP2CA, CDKL3, NKIAMRE, UBE2B, CDKN2AIPNL, BC032795, PHF15, SEC24A, CAMLG, DDX46, C5orf24, TXNDC15, UNQ335, PCBD2, DQ584699, CR596118, CATSPER3, PITX1, AK026965, BC045187, H2AFY, AX747819, C5orf20, TIFAB, CXCL14, LOC340074, IL9, FBL3B, FBXL21, LECT2, TGFBI, DAMS, SMAD5, LOC389332, TRPC7, trp7
	J82-LTT_T4	5	q31.1	4.433.0	135592794.5-135597226.5	0	-2	1	59	TRPC7, trp7
	J82-LTT_T2
	J82-LTT_T4	5	q31.1	93.791.0	135597226.5-135691016.5	0	-4	4	18	TRPC7, trp7
	J82-LTT_T2
	J82-LTT_T1
	J82-LTT_T5
	J82-LTT_T4	5	q31.1 — q33.1	14.504.639.5	135691016.5-150195655	0	-5	266	61	TRPC7, trp7, SPOCK1, KLHL3, KIAA1129, MYOT, AK311328, AK299427, NPY6R, PKD2L2, FAM13B, AK310493, BRD8, WNT8A, NME5, KIF20A, CDC23, GFRA3, CDC25C, FAM53C, STSG4523, KDM3B, REEP2, EGR1, ETF1, HSPA9, SNORD63, CTNNA1, LRRTM2, KIAA0416, SIL1, MATR3, DKFZp686K23100, SNORA74A, PAIP2, SLC23A1, MGC29506, PACAP, LOC389333, SPATA24, DNAJC18, ECSCR, TMEM173, UBE2D2, CXXC5, DQ592953, PSD2, NRG2, BC042448, DJ0…
	J82-LTT_T2
	J82-LTT_T1
	J82-LTT_T5
	J82-LTT_T3
	J82-LTT_T1	5	q33.1 — q34	13.121.391.5	150225303.5-163346694	0	-5	169	69	IRGM, ZNF300, LOC134466, GPX3, TNIP1, NAF1, ANXA6, CCDC69, DKFZp434C171, GM2A, AK127910, SLC36A3, SLC36A2, PAT2, FAT2, BC034636, SPARC, BC039364, ATOX1, AX747215, AX747080, G3BP1, GLRA1, AK001582, NMUR2, AK123816, AX747764, GRIA1, FAM114A2, MFAP3, GALNT10, BC042059, NS4ATP2, SAP30L, AF157115, HAND1, LARP1, C5orf4, AL359653, CNOT8, GEMIN5, MRPL22, SGCD, PPP1R2P3, TIMD4, HAVCR1, hHAVcr-1, HAVCR2, F…
	J82-LTT_T2
	J82-LTT_T3
	J82-LTT_T4
	J82-LTT_T5
	J82-LTT_T1	5	q34	135.293.0	163346694-163481986	0	-4	1	100
	J82-LTT_T2
	J82-LTT_T4
	J82-LTT_T5
	J82-LTT_T5	5	q34	329.404.5	166921883.5-167251287	0	-1	4	58	ODZ2, KIAA1127
	J82-LTT_T5	5	q34	170.928.5	167251287-167422214.5	0	-2	3	49	ODZ2, KIAA1127
	J82-LTT_T4
	J82-LTT_T5	5	q34	246.808.0	167422214.5-167669021.5	0	-1	12	22	ODZ2, KIAA1127, CR607597
	J82-LTT_T4	5	q35.1	10.390.5	168561407.5-168571797	0	-2	1	100	SLIT3
	J82-LTT_T5
	J82-LTT_T4	5	q35.1	7.678.5	168571797-168579474.5	0	-3	1	100	SLIT3
	J82-LTT_T5
	J82-LTT_T1
	J82-LTT_T4	5	q35.1	160.039.0	168579474.5-168739512.5	0	-4	5	80	SLIT3
	J82-LTT_T5
	J82-LTT_T1
	J82-LTT_T2
	J82-LTT_T4	5	q35.1	24.502.0	168739512.5-168764013.5	0	-3	1	100
	J82-LTT_T5
	J82-LTT_T2
	J82-LTT_T2	5	q35.1	285.317.0	171683781.5-171969097.5	0	-3	12	56	UBTD2, SH3PXD2B, fad49
	J82-LTT_T4
	J82-LTT_T5
	J82-LTT_T2	5	q35.1	40.329.5	171969097.5-172009426	0	-2	1	100
	J82-LTT_T4
	J82-LTT_T2	5	q35.1	19.009.0	172009426-172028434	0	-1	1	100
	J82-LTT_T2	5	q35.2	222.044.5	174503582-174725625.5	0	-2	4	56
	J82-LTT_T4
	J82-LTT_T2	5	q35.2	133.211.0	174725625.5-174858835.5	0	-1	6	55
	J82-LTT_T2	5	q35.2	165.490.0	175045643-175211132	0	-3	4	79	HRH2
	J82-LTT_T4
	J82-LTT_T5
	J82-LTT_T4	5	q35.2	10.084.0	175211132-175221215	0	-1	1	8
J82-LTT_T3		5	q35.2	113.193.5	175306110.5-175419303	2	0	2	86	CPLX2, THOC3
J82-LTT_T4
J82-LTT_T3		5	q35.2	384.217.5	175419303-175803519.5	3	0	1	100	KIAA0752, FAM153B, AL117630, AK055006, BC052945, BC034407, DQ578341, DQ579192, DQ601567, C5orf25, KIAA1191, ARL10
J82-LTT_T4
J82-LTT_T5
J82-LTT_T3		5	q35.2	426.612.0	175803519.5-176230130.5	2	0	8	80	NOP16, HIGD2A, CLTB, FAF2, RNF44, KIAA1100, PCDH24, GPRIN1, SNCB, EIF4E1B
J82-LTT_T4
J82-LTT_T3		5	q35.2 — q35.3	1.389.232.5	176230130.5-177619362	4	0	7	96	UNC5A, HK3, UIMC1, ZNF346, FGFR4, NSD1, RAB24, PRELID1, MXD3, LMAN2, RGS14, SLC34A1, PFN3, F12, GRK6, BC041422, PRR7, DBN1, PDLIM7, DOK3, DDX41, KIAA1931, FAM193B, TMED9, B4GALT7, LOC202181, C5orf25, FAM153A, KIAA0752, THOC3, AK126616, PROP1, FAM153C, N4BP3, NHP2
J82-LTT_T4
J82-LTT_T2
J82-LTT_T5
J82-LTT_T3		5	q35.3	10.342.5	177619362-177629703.5	2	0	1	100
J82-LTT_T2
J82-LTT_T3		5	q35.3	371.097.0	177629703.5-178000799.5	1	0	1	100	HNRNPAB, AGXT2L2, pp9286, MGC15875, COL23A1, DKFZp434K0621
J82-LTT_T3		5	q35.3	147.080.0	178000799.5-178147878.5	4	0	2	65	COL23A1, CLK4, ZNF354A
J82-LTT_T2
J82-LTT_T4
J82-LTT_T5
J82-LTT_T3		5	q35.3	58.079.5	178147878.5-178205957	3	0	1	100	ZNF354A, AACSL
J82-LTT_T2
J82-LTT_T5
J82-LTT_T3		5	q35.3	276.215.5	178205957-178482171.5	4	0	1	100	AACSL, ZNF354B, ZFP2, ZNF454, GRM6, mGluR6, ZNF879
J82-LTT_T2
J82-LTT_T5
J82-LTT_T4
J82-LTT_T3		5	q35.3	560.371.5	178482171.5-179042542	5	0	2	99	ZNF354C, CR598488, ADAMTS2, AX747985, RUFY1, HNRNPH1, HNRPH1
J82-LTT_T2
J82-LTT_T5
J82-LTT_T4
J82-LTT_T1
J82-LTT_T3		5	q35.3	1.771.220.5	179042542-180813761.5	4	0	16	92	HNRNPH1, HNRPH1, C5orf60, AX747879, CANX, MAML1, LTC4S, MGAT4B, DKFZp762F216, SQSTM1, C5orf45, BC040901, TBC1D9B, KIAA0676, RNF130, CS548413, RASGEF1C, MAPK9, GFPT2, CNOT6, SCGB3A1, FLT4, VEGFR3, DQ596879, DQ579975, DQ579192, DQ570121, DQ601567, OR2Y1, MGAT1, LOC729678, AK026101, ZFP62, BTNL8, BTNL9, UNQ1900, OR2V2, TRIM7, AX748230, TRIM41, TRIM41a, GNB2L1, SNORD96A, SNORD95, TRIM52, BC016291, LO…
J82-LTT_T2
J82-LTT_T5
J82-LTT_T4

## Sheet: Chr6
GainSamples	LossSamples	Chrom	Band	Size	Range	Gain	Loss	NumVariantLoci	PercentVariant	Genes
J82-LTT_T1		6	p25.3 — p21.32	32.311.499.5	77065.5-32388564	5	0	489	73	DUSP22, IRF4, EXOC2, HUS1B, AX747750, AK093403, LOC285768, AX747250, FOXQ1, BC087858, FOXC1, GMDS, AK024936, AK023629, CR598484, AJ420566, AK091028, C6orf195, MYLK4, WRNIP1, SERPINB1, MGC39372, AY927512, SERPINB9, AY927513, SERPINB6, DKFZp686I15217, NQO2, FAM136B, RIPK1, BPHL, TUBB2A, CR612203, BC027024, TUBB2B, DKFZp566F223, AK096219, PSMG4, AL389983, SLC22A23, DKFZp434F011, AX746991, AK096549, …
J82-LTT_T2
J82-LTT_T3
J82-LTT_T4
J82-LTT_T5
J82-LTT_T1		6	p21.32	17.146.0	32388564-32405709	4	0	1	100
J82-LTT_T2
J82-LTT_T4
J82-LTT_T5
J82-LTT_T1		6	p21.32	40.043.5	32405709-32445751.5	3	0	1	100	HLA-DRA
J82-LTT_T4
J82-LTT_T5
	J82-LTT_T4	6	p21.32	19.635.0	32445751.5-32465385.5	0	-1	1	100
	J82-LTT_T4	6	p21.32	66.927.0	32465385.5-32532311.5	0	-4	1	100	HLA-DRB1, HLA-DRB6
	J82-LTT_T1
	J82-LTT_T2
	J82-LTT_T5
J82-LTT_T3		6	p21.32	38.211.5	32532311.5-32570522	1	0	1	100	HLA-DRB1, AK293020
J82-LTT_T3		6	p21.32 — p11.2	24.627.843.5	32570522-57198364.5	2	0	382	70	HLA-DQA1, HLA-DQB1, HLA-DQB2, TAP2, HLA-DOB, PSMB8, TAP1, PSMB9, PPP1R2P1, AK057104, HLA-DMB, HLA-DMA, BRD2, HLA-DOA, HLA-DPA1, HLA-DPB1, HLA-DPB2, COL11A2, RXRB, SLC39A7, HSD17B8, DM004474, RING1, VPS52, DKFZp547I194, RPS18, WDR46, FP221, HKE1.5, TAPBP, ZBTB22, DAXX, hDaxx, KIFC1, BC146941, PHF1, CUTA, SYNGAP1, ZBTB9, BAK, BAK1, AY383626, C6orf227, ITPR3, BC044947, SBP1, C6orf125, LEMD2, DQ58877…
J82-LTT_T4
	J82-LTT_T1	6	p11.2 — p11.2-q11.1	3.093.937.5	57240591.5-60334528	0	-1	1	50	PRIM2, GUSBL2, DQ587763, DQ596042
	J82-LTT_T1	6	p11.2-q11.1 — q12	3.507.541.0	60334528-63842068	0	-2	1	56	KHDRBS2
	J82-LTT_T5
	J82-LTT_T1	6	q12 — q14.1	12.894.316.0	63842068-76736383	0	-1	118	82	LGSN, PTP4A1, PHF3, EYS, CR600797, ZC3H11A, UNQ9424, MCART3P, LOC648232, CR595314, BAI3, BAI 3, LMBRD1, COL19A1, COL9A1, FAM135A, KIAA1411, C6orf57, SMAP1, B3GAT2, OGFRL1, DM004170, DM119476, C6orf155, RIMS1, Nbla00761, KCNQ5, KHDC1, BC031876, AL832252, C6orf147, DPPA5, C6orf221, OOEP, DDX43, C6orf150, MTO1, DKFZp586P1420, EEF1A2, EEF1A1, LENG7, SLC17A5, HP59, AK124950, CD109, AF086303, COL12A1, …
	J82-LTT_T1	6	q14.1	73.052.0	76736383-76809434	0	-2	1	100	IMPG1
	J82-LTT_T2
	J82-LTT_T1	6	q14.1	179.090.5	76809434-76988523.5	0	-1	1	100
	J82-LTT_T1	6	q14.1	267.326.5	76988523.5-77255849	0	-2	3	77
	J82-LTT_T2
	J82-LTT_T1	6	q14.1	49.714.0	77255849-77305562	0	-1	2	81
	J82-LTT_T1	6	q14.1	119.375.5	77305562-77424936.5	0	-2	6	52
	J82-LTT_T2
	J82-LTT_T1	6	q14.1	218.574.5	77424936.5-77643510	0	-1	4	77
	J82-LTT_T1	6	q14.1	33.626.0	77643510-77677135	0	-2	1	100
	J82-LTT_T5
	J82-LTT_T1	6	q14.1	51.915.5	77677135-77729049.5	0	-4	1	100
	J82-LTT_T5
	J82-LTT_T3
	J82-LTT_T4
	J82-LTT_T1	6	q14.1 — q27	93.284.105.0	77729049.5-171013153.5	0	-5	1099	78	HTR1B, IRAK1BP1, PHIP, HMGN3, BC042096, BC070061, LCA5, SH3BGRL2, RNY4, ELOVL4, TTK, FAM46A, BC038576, IBTK, KIAA1417, TPBG, UBE2CBP, H10BH, DOPEY1, AK023685, PGM3, RWDD2A, ME1, PRSS35, SNAP91, KIAA0656, RIPPLY2, CYB5R4, MRAP2, KIAA1009, TBX18, AK024998, NT5E, SNX14, SYNCRIP, SNHG5, SNORD50A, SNORD50B, HTR1E, ZNF292, GJB7, C6orf162, AK092941, C6orf164, C6orf165, SLC35A1, AK299432, RARS2, ORC3L, L…
	J82-LTT_T5
	J82-LTT_T3
	J82-LTT_T4
	J82-LTT_T2

## Sheet: Chr7
GainSamples	LossSamples	Chrom	Band	Size	Range	Gain	Loss	NumVariantLoci	PercentVariant	Genes
J82-LTT_T2		7	p22.3 — p22.2	4.437.268.5	21488.5-4458756	2	0	24	97	AK024243, AK310146, FAM20C, AX746542, AK092540, PDGFA, PRKAR1B, HEATR2, UNC84A, C7orf20, ADAP1, COX19, CYP2W1, C7orf50, FP15621, DM004309, GPR146, GPER, ZFAND2A, AK090593, UNCX, MICALL2, FLJ00139, AK127339, INTS1, KIAA1440, MAFK, TMEM184A, PSMG3, KIAA1908, TFAMP1, LOC401296, ELFN1, MAD1L1, MAD1, AK127048, FTSJ2, FJH1, NUDT1, SNX8, EIF3B, CHST12, BC034268, LFNG, C7orf27, IQCE, KIAA1023, TTYH3, AMZ…
J82-LTT_T3
J82-LTT_T3		7	p22.2 — p14.3	29.815.457.0	4458756-34274212	1	0	174	90	FOXK1, BC039159, KIAA0415, KIAA1849, RADIL, PAPOLB, PAQR10, BC045805, MMD2, RNF216L, RBAK, LOC389458, AK295403, BC127664, BC127665, WIPI2, SLC29A4, TNRC18, KIAA1856, TNRC18B, BC140723, FBXL18, BC044606, ACTB, ACTG1, DL492006, FSCN1, RNF216, BC040728, ZNF815, OCM, C7orf28A, RSPH10B, DKFZp686J1569, PMS2, AIMP2, KIAA1369, EIF2AK1, USP42, CYTH3, C7orf70, RAC1, DAGLB, LOC221955, KDELR2, GRID2IP, ZDHHC…
	J82-LTT_T4	7	p14.3 — q11.22	35.178.785.5	34274212-69452996.5	0	-1	277	73	AAA1, NPSR1, KIAA0877, DPY19L1, AJ011981, BC084560, DPY19L2P2, DPY19L2P1, HERPUD2, CR625718, CR595224, CR593784, SEPT7, BC043264, EEPD1, KIAA0895, ANLN, AOAH, ELMO1, DKFZp434B0819, BC043356, GPR141, TXNDC3, SFRP4, EPDR1, UCC1, STARD3NL, TCRG, Z22690, TCRg, TCRGV, AK096766, AK291611, X06774, AK125646, TRGV3, AMPH, FAM183B, VPS41, HVPS41, AK023033, POU6F2, C7orf36, LOC646999, RALA, LOC349114, LOC40…
J82-LTT_T1		7	q11.22	145.449.5	69623696-69769144.5	5	0	1	76	AUTS2
J82-LTT_T2
J82-LTT_T3
J82-LTT_T4
J82-LTT_T5
	J82-LTT_T4	7	q11.22 — q22.1	32.859.043.5	69769144.5-102628187	0	-1	247	85	AUTS2, WBSCR17, CALN1, TYW1B, SBDSP, SPDYE7P, POM121, NSUN5C, WBSCR20C, NSUN5, TRIM74, STAG3L2, BC073780, LOC541473, STAG3L3, PMS2L15, LOC389527, DQ586658, BC110795, GTF2IP1, NCF1, GTF2IRD2B, BC018166, AK127026, TRIM50, FKBP6, FKBP36, FZD9, BAZ1B, BCL7B, TBL2, MLXIPL, WBSCR14, VPS37D, DNAJC30, WBSCR22, WBSCR26, RFC2, ABHD11, hCPE-R, WBSCR27, WBSCR28, ELN, LIMK1, EIF4H, LAT2, WBSCR5, CLIP2, GTF2IR…
	J82-LTT_T4	7	q22.1 — q31.1	6.891.312.0	102628187-109519498	0	-2	90	70	FBXL13, DKFZp434L2422, ARMC10, PNAS-112, NAPEPLD, C7orf18, RPL19P12, DPY19L2P2, DKFZp434E092, hCG_1820408, PMPCB, DKFZp586I1223, DNAJC2, PSMC2, Nbla10058, SLC26A5, PRES, RELN, ORC5L, LHFPL3, BC013905, LOC723809, BC061919, CR591034, LOC100216545, MLL5, AF520793, AF520792, SRPK2, PUS7, RINT1, EFCAB10, BC007100, ATXN7L1, KIAA1218, CR604543, FLJ23834, CDH28, SYPL1, NAMPT, AF086203, FLJ36031, PIK3CG, …
	J82-LTT_T1
	J82-LTT_T4	7	q31.1	305.489.0	109519498-109824986	0	-3	1	100	EIF3IP1
	J82-LTT_T1
	J82-LTT_T2
	J82-LTT_T4	7	q31.1	783.433.0	109824986-110608418	0	-4	1	100	IMMP2L
	J82-LTT_T1
	J82-LTT_T2
	J82-LTT_T5
J82-LTT_T2		7	q31.1	10.341.0	110608418-110618758	3	0	1	100	IMMP2L
J82-LTT_T3
J82-LTT_T4
J82-LTT_T2		7	q31.1	141.902.0	110618758-110760659	5	0	1	100	IMMP2L, LRRN3
J82-LTT_T3
J82-LTT_T4
J82-LTT_T1
J82-LTT_T5
	J82-LTT_T1	7	q31.1	428.185.5	110760659-111188843.5	0	-3	1	100	IMMP2L, LRRN3
	J82-LTT_T2
	J82-LTT_T4
	J82-LTT_T2	7	q31.1	70.736.0	111188843.5-111259578.5	0	-2	1	100	IMMP2L
	J82-LTT_T4
	J82-LTT_T2	7	q31.1	65.698.0	111259578.5-111325275.5	0	-3	1	100
	J82-LTT_T4
	J82-LTT_T1
	J82-LTT_T4	7	q31.1	35.178.5	111325275.5-111360453	0	-2	1	100
	J82-LTT_T1
	J82-LTT_T4	7	q31.1	33.081.0	111360453-111393533	0	-1	1	100	DOCK4
	J82-LTT_T4	7	q31.1 — q36.3	46.358.857.0	111393533-157752389	0	-2	508	81	DOCK4, BC043243, KIAA0716, ZNF277, IFRD1, C7orf53, TMEM168, C7orf60, GPR85, LOC401397, PPP1R3A, FOXP2, MDFIC, BC040713, BC022431, BC039665, TFEC, BC040208, TES, TESS 2, BD495725, AK097428, CAV2, EF070119, EF070117, EF070122, DQ656015, DQ656011, CAV1, MET, CAPZA2, ST7OT1, ST7, ST7OT4, ST7OT2, FAM4A1, WNT2, ASZ1, CFTR, LSM8, ANKRD7, KCND2, TSPAN12, ING3, C7orf58, WNT16, FAM3C, PTPRZ1, AASS, LKR/SDH…
	J82-LTT_T1
	J82-LTT_T4	7	q36.3	1.376.226.5	157752389-159128614.5	0	-1	1	100	PTPRN2, AX748351, AX746826, NCAPG2, ESYT2, KIAA1228, WDR60, LOC154822, VIPR2

## Sheet: Chr8
GainSamples	LossSamples	Chrom	Band	Size	Range	Gain	Loss	NumVariantLoci	PercentVariant	Genes
	J82-LTT_T1	8	p23.3 — p12	30.188.436.0	80736.5-30269171.5	0	-3	154	92	RPL23AP53, ZNF596, BC037297, FBXO25, CR600473, C8orf42, ERICH1, AK128400, BC022082, BC038783, AK093412, CLN8, ARHGEF10, MYOM2, AX747124, BC045738, AK128880, CSMD1, CR623475, MCPH1, ANGPT2, CR599065, AGPAT5, LPAAT-e, XKR5, UNQ2754, DEFB1, AF355799, DEFA5, BC030294, FLJ00326, AK307331, AK302471, DEFB109, DEFB103B, SPAG11B, DEFB104A, DEFB106A, DEFB105A, DEFB107B, FAM90A7, SPAG11A, HE2, DEFB103A, DEF…
	J82-LTT_T2
	J82-LTT_T5
J82-LTT_T1		8	p12	75.912.5	30269171.5-30345083	4	0	1	100	RBPMS
J82-LTT_T2
J82-LTT_T4
J82-LTT_T5
J82-LTT_T1		8	p12	381.517.0	30345083-30726599	5	0	14	53	RBPMS, GTF2E2, GSR, UBXN8, TEX15
J82-LTT_T2
J82-LTT_T4
J82-LTT_T5
J82-LTT_T3
J82-LTT_T2		8	p12	71.576.5	30726599-30798174.5	4	0	5	11	TEX15
J82-LTT_T4
J82-LTT_T5
J82-LTT_T3
J82-LTT_T2		8	p12	62.262.0	30798174.5-30860435.5	5	0	5	8
J82-LTT_T4
J82-LTT_T5
J82-LTT_T3
J82-LTT_T1
J82-LTT_T2		8	p12	28.291.5	30860435.5-30888726	4	0	1	4	PURG
J82-LTT_T4
J82-LTT_T5
J82-LTT_T3
J82-LTT_T2		8	p12 — p11.21	11.400.648.5	30888726-42289373.5	5	0	225	63	PURG, WRN, BC037250, NRG1, BC034319, FUT10, C8orf41, MAK16, RNF122, DUSP26, UNC5D, KCNU1, FKSG2, ZNF703, BC031939, AX747135, ERLIN2, CXorf56, PROSC, GPR124, BRF2, RAB11FIP1, GOT1L1, ADRB3, EIF4EBP1, ASH2L, LSM1, CaSm, BAG4, DDHD2, KIAA0725, PPAPDC1B, WHSC1L1, LETM2, FGFR1, MST123, C8orf86, RNF5, TACC1, KIAA1103, PLEKHA2, HTRA4, TM2D2, ADAM9, ADAM32, UNQ5982, tMDC II, tMDC, ADAM18, tMDC III, ADAM2…
J82-LTT_T4
J82-LTT_T5
J82-LTT_T3
J82-LTT_T1
J82-LTT_T2		8	p11.21	33.091.5	42776963.5-42810054	1	0	1	100	HOOK3
	J82-LTT_T4	8	q24.21 — q24.3	18.436.405.0	127892656-146329060	0	-1	202	83	AK125310, BC106081, LOC727677, DQ515898, DQ515899, POU5F1P1, BC042052, MYC, TMEM75, BC009730, BC014119, CR600271, CR593328, CCDC26, GSDMC, FAM49B, ASAP1, DDEF1IT1, ADCY8, EFR3A, OC90, HHLA1, AK094705, KCNQ3, HPRG1, LRRC6, TMEM71, PHF20L1, TG, SLA, WISP1, NDRG1, Cap43, TARG1, ST3GAL1, CR619813, ZFAT, KIAA1485, ZFATAS, DM004172, DL231865, LOC286094, KHDRBS3, FAM135B, C8orfK32, COL22A1, KCNK9, TRAPP…

## Sheet: Chr9
GainSamples	LossSamples	Chrom	Band	Size	Range	Gain	Loss	NumVariantLoci	PercentVariant	Genes
	J82-LTT_T1	9	p24.3 — p21.3	21.581.945.0	102097-21684041	0	-5	100	93	AY343902, FOXD4, CBWD1, C9orf66, DOCK8, KANK1, DMRT1, DMRT3, DMRT2, SMARCA2, FLJ35024, VLDLR, KCNV2, KIAA0020, RFX3, BC069756, GLIS3, OK/KNS-cl.4, C9orf70, SLC1A1, C9orf68, PPAPDC2, CDC37L1, AK3, hAK3alpha, RCL1, AF480540, AK021739, JAK2, INSL6, INSL4, RLN2, RLN1, C9orf46, CD274, PDL1, PDCD1LG2, PDL2, KIAA1432, ERMP1, KIAA2026, RANBP6, IL33, DVS27, TPD52L3, UHRF2, NIRF, GLDC, KDM4C, KIAA0780, JMJ…
	J82-LTT_T2
	J82-LTT_T3
	J82-LTT_T4
	J82-LTT_T5
J82-LTT_T1		9	p21.3	15.166.5	21684041-21699206.5	1	0	1	100
J82-LTT_T1		9	p21.3	834.860.0	21699206.5-22534065.5	5	0	1	100	OK/SW-cl.18, C9orf53, CDKN2A, CDKN2BAS, CDKN2B, DMRTA1
J82-LTT_T2
J82-LTT_T3
J82-LTT_T4
J82-LTT_T5
J82-LTT_T1		9	p21.3	46.879.5	22534065.5-22580944	4	0	1	100
J82-LTT_T2
J82-LTT_T3
J82-LTT_T5
	J82-LTT_T1	9	p21.3 — p11.2-q13	33.406.396.5	22580944-55987339.5	0	-5	90	69	AX747623, CR627240, ELAVL2, TUSC1, BC043546, DQ598339, DQ574229, C9orf82, PLAA, LRRC19, TEK, Tie-2, C9orf14, C9orf11, MOBKL2B, AK172755, IFNK, C9orf72, CR613587, BX538226, LINGO2, ACO1, AX747756, DDX58, TOPORS, CR604036, NDUFB6, TAF1L, AX747113, TMEM215, APTX, HDJ2, SMU1, B4GALT1, SUGT1P, SPINK4, BAG1, CHMP5, PNAS-2, CR612296, NFX1, AQP7, AQP7P4, AQP7L, AQP3, NOL6, BC009440, DQ587539, DQ590589, T…
	J82-LTT_T2
	J82-LTT_T3
	J82-LTT_T4
	J82-LTT_T5
	J82-LTT_T2	9	p11.2-q13 — q13	11.449.982.5	55987339.5-67437321	0	-2	1	17	FAM74A4, FAM75A7, DQ570938, AK308561, BC011779, CR627148, BC068605, BC112987, AK309896, AK000451, BC000869, BC065763, AK310876, AK074198, AQP7P1, BC071803
	J82-LTT_T4
	J82-LTT_T4	9	q13 — q21.11	2.651.984.5	67437321-70089304.5	0	-1	1	100	CR615666, FAM27E3, DQ594366, FAM27B, ANKRD20A3, ANKRD20A1, AK308561, BC080605, CR626459, CR615453, AK311167, AK096159, AX747850, PGM5P2, LOC440896, FOXD4L6, CBWD6, LOC441426, ANKRD20A4, DKFZp434A171, CCDC29, DQ581988, DQ582260, BC064148, DQ584320, DQ593554, BC070322, LOC100133920, AK310876
J82-LTT_T4		9	q21.11	1.505.663.0	70089304.5-71594966.5	1	0	1	100	FOXD4L5, CBWD5, CBWD3, AK310876, FOXD4L4, AK056618, FOXD4L3, LOC572558, PGM5, AK130904, C9orf71, PIP5K1B, FAM122A, AK057188
J82-LTT_T4		9	q21.11	79.357.0	71594966.5-71674322.5	2	0	1	100	PIP5K1B, PRKACG, FXN
J82-LTT_T1
J82-LTT_T4		9	q21.11	496.391.0	71674322.5-72170712.5	1	0	2	95	FXN, TJP2, AK096834, FAM189A2, APBA1
J82-LTT_T4		9	q21.11 — q21.12	112.356.5	72170712.5-72283068	2	0	4	22	APBA1
J82-LTT_T1
J82-LTT_T4		9	q21.12	16.546.0	72283068-72299613	4	0	1	100	APBA1
J82-LTT_T1
J82-LTT_T3
J82-LTT_T5
J82-LTT_T4		9	q21.12	19.044.0	72299613-72318656	5	0	1	100
J82-LTT_T1
J82-LTT_T3
J82-LTT_T5
J82-LTT_T2
J82-LTT_T4		9	q21.12	48.132.5	72318656-72366787.5	4	0	1	100	PTAR1
J82-LTT_T1
J82-LTT_T5
J82-LTT_T2
J82-LTT_T4		9	q21.12	252.924.0	72366787.5-72619710.5	5	0	5	82	PTAR1, BC039385, C9orf135
J82-LTT_T1
J82-LTT_T5
J82-LTT_T2
J82-LTT_T3
J82-LTT_T4		9	q21.12	85.900.5	72619710.5-72705610	4	0	5	51	MAMDC2
J82-LTT_T1
J82-LTT_T5
J82-LTT_T2
J82-LTT_T4		9	q21.12 — q34.11	60.268.256.5	72705610-132973865.5	5	0	883	71	MAMDC2, BC043510, AK124126, AK124136, SMC5, AX748336, KIAA0594, KLF9, TRPM3, DM004460, TMEM2, KIAA1412, FAM108B1, C9orf85, HSPBL2, C9orf57, GDA, KIAA1258, AK095210, ZFAND5, TMC1, ALDH1A1, ALDH1, RORB, TRPM6, CHAK2, C9orf40, BC043649, C9orf41, OSTF1, PCSK5, DKFZp667I0310, AK122718, RFK, GCNT1, kIAA0367, PCA3, PRUNE2, FOXB2, LOC100130426, VPS13A, KIAA0986, GNA14, GNAQ, CEP78, PSAT1, TLE4, KIAA1261,…
J82-LTT_T1
J82-LTT_T5
J82-LTT_T2
J82-LTT_T3
J82-LTT_T1		9	q34.11 — q34.3	8.142.343.0	132973865.5-141116207.5	4	0	34	92	FREQ, LOC100272217, FUBP3, PRDM12, EXOSC2, ABL1, AX748265, QRFP, FIBCD1, LAMC3, AIF1L, DKFZp761J191, NUP214, KIAA0023, FAM78A, PPAPDC3, BAT2L, SNORD62A, hCG_30195, LQFBS-1, POMT1, UCK1, RAPGEF1, MED27, NTNG2, SETX, TTF1, C9orf171, DDX31, GTF3C4, C9orf98, C9orf9, TSC1, AJ011378, GFI1B, EEF1A1, GTF3C5, CEL, CELL, RALGDS, KIAA1308, GBGT1, UNQ2513, OBPIIb, ABO, MED22, SNORD24, SNORD36B, SNORD36A, SNO…
J82-LTT_T5
J82-LTT_T2
J82-LTT_T3

## Sheet: Chr10
GainSamples	LossSamples	Chrom	Band	Size	Range	Gain	Loss	NumVariantLoci	PercentVariant	Genes
J82-LTT_T3		10	p15.3 — q11.21	43.795.878.5	68181-43864058.5	2	0	441	74	TUBB8, ZMYND11, DIP2C, KIAA0934, DL491261, C10orf108, LARP4B, BC127786, CRFG, IDI2, C10orf110, IDI1, BC046483, WDR37, KIAA0982, AX748285, NCRNA00200, AK127347, ADARB2, NCRNA00168, AK097474, PFKP, PITRM1, KIAA1104, BC050332, BC039685, BC037918, KLF6, AK055803, AK095699, LOC100216001, LOC338588, AKR1E2, AKR1CL2, truncated AKR, AKR1C1, AKR1C2, AKR1C3, AKR1CL1, AKR1C4, TUBAL3, NET1, CALML5, AK128534,…
J82-LTT_T4
J82-LTT_T3	J82-LTT_T1	10	q11.21	11.089.5	43864058.5-43875147	2	-1	1	87	FXYD4
J82-LTT_T4
	J82-LTT_T1	10	q11.21 — q11.22	2.697.870.5	43875147-46573016.5	0	-3	28	82	HNRNPF, HNRPF, ZNF487, ZNF239, ZNF485, BC033403, ZNF32, HNRPA3, AX747950, CXCL12, NRG, AK056518, CR614419, TMEM72, RASSF4, C10orf10, C10orf25, ZNF22, LOC100133308, LOC338579, ALOX5, DL492557, MARCH8, ANUBL1, DQ577099, FAM21C, FAM21B, AGAP4, AGAP11, DQ588223, PTPN20A, PTPN20B
	J82-LTT_T2
	J82-LTT_T5
J82-LTT_T1		10	q11.22	786.476.5	46573016.5-47359492	5	0	1	100	PTPN20A, PTPN20B, FRMPD2L1, BMS1P5, CR604707, FAM35A, FAM35B, SYT15, GPRIN2, ANXA8, LOC643650, LOC728643, ANXA8L1, ANXA8L2, FAM25B, BC075841, AGAP11, DQ588223, AK309024, LOC642826, AK309109
J82-LTT_T2
J82-LTT_T3
J82-LTT_T4
J82-LTT_T5
J82-LTT_T5	J82-LTT_T1	10	q11.22	221.225.5	47359492-47580716.5	1	-1	1	100	FAM35A, FAM35B2
	J82-LTT_T1	10	q11.22	1.893.942.5	47580716.5-49474658	0	-2	1	100	ANTXRL, ANXA8L2, FAM21B, AK309109, FLJ00312, LOC642826, AGAP11, DQ577099, FAM25B, ANXA8L1, ANXA8, ZNF488, PTPN20A, PTPN20B, FRMPD2L1, AGAP8, DQ588224, BMS1P5, CR604707, AK309922, FRMPD2
	J82-LTT_T5
	J82-LTT_T1	10	q11.22	44.681.5	49474658-49519338.5	0	-1	1	100	FRMPD2, MAPK8
	J82-LTT_T1	10	q11.22	62.859.0	49519338.5-49582196.5	0	-2	1	100	MAPK8
	J82-LTT_T5
	J82-LTT_T1	10	q11.22 — q11.23	1.982.677.0	49582196.5-51564872.5	0	-1	1	100	MAPK8, MAPK10, ARHGAP22, BC043540, AX747901, WDFY4, LRRC18, KIAA1607, C10orf72, AK093055, FAM170B, BC033360, C10orf128, DRGX, ERCC6, PGBD3, CHAT, SLC18A3, C10orf53, OGDHL, PARG, hPARG, BC039561, AGAP8, AGAP11, DQ588224, TIMM23, AGAP7, MSMB
	J82-LTT_T2	10	q11.23	227.140.0	51731488.5-51958627.5	0	-2	1	100	TIMM23, BC035067, AGAP6, AK056375, FAM21A, FAM21B, ASAH2
	J82-LTT_T5
	J82-LTT_T2	10	q11.23 — q21.3	14.630.092.5	51958627.5-66588719	0	-3	120	78	ASAH2, SGMS1, SMS1, AK022382, ASAH2B, A1CF, BC044765, PRKG1, CSTF2T, CR603327, BC050034, DKK1, BC015429, PCDH15, ZWINT, IPMK, CISD1, ZCD1, TFAM, BICC1, LOC728640, PHYHIPL, FAM13C, SLC16A9, M1, C10orf40, ANK3, DKFZp566P0524, CDC2, RHOBTB1, KIAA0740, TMEM26, BC041470, C10orf107, ARID5B, RTKN2, KIAA0844, ZNF365, ZNF365C, ADO, EGR2, NRBF2, DKFZp564C1664, JMJD1C, KIAA1380, DKFZp761F0118, AX747628, hCG…
	J82-LTT_T5
	J82-LTT_T1
	J82-LTT_T2	10	q21.3	217.501.0	66588719-66806219	0	-4	1	100
	J82-LTT_T5
	J82-LTT_T1
	J82-LTT_T3
	J82-LTT_T2	10	q21.3 — q23.2	22.557.866.0	66806219-89364084	0	-5	167	86	CTNNA3, LRRTM3, SIRT1, HERC4, MYPN, DKFZp451M023, ATOH7, PBLD, HNRNPH3, HNRPH3, DKFZp586F0222, RUFY2, KIAA1537, DNA2, DNA2L, SLC25A16, TET1, KIAA1676, CCAR1, SNORD98, STOX1, DKFZp761E0323, DDX50, DDX21, KIAA1279, SRGN, BC022313, VPS26A, SUPV3L1, HKDC1, HK1, TACR2, TSPAN15, NEUROG3, C10orf35, COL13A1, H2AFY2, MACROH2A2, AIFM2, TYSND1, SAR1A, PPA1, NPFFR1, LRRC20, EIF4EBP2, NODAL, KIAA1274, PRF1, A…
	J82-LTT_T5
	J82-LTT_T1
	J82-LTT_T3
	J82-LTT_T4
J82-LTT_T1		10	q23.2 — q23.31	348.012.0	89364084-89712095	5	0	6	82	PAPSS2, ATAD1, CFLP1, KILLIN, PTEN, AK130076
J82-LTT_T2
J82-LTT_T3
J82-LTT_T4
J82-LTT_T5
J82-LTT_T1		10	q23.31	5.989.5	89712095-89718083.5	3	0	1	100	PTEN
J82-LTT_T2
J82-LTT_T3
J82-LTT_T2		10	q23.31	15.359.5	89718083.5-89733442	2	0	1	100	PTEN
J82-LTT_T3
J82-LTT_T2		10	q23.31	16.161.0	89733442-89749602	1	0	1	100
	J82-LTT_T1	10	q23.31	12.190.5	89760251.5-89772441	0	-2	1	100
	J82-LTT_T3
	J82-LTT_T1	10	q23.31 — q24.32	14.336.144.5	89772441-104108584.5	0	-5	218	68	C10orf59, RNLS, LIPJ, LIPF, LIPK, LIPN, LIPM, ANKRD22, STAMBPL1, KIAA1373, BC069782, AX748062, ACTA2, FAS, CH25H, LIPA, BC040833, IFIT2, IFIT1L, IFIT5, SLC16A12, PANK1, DM004198, FLJ37201, KIF20B, KRMP1, BC035398, AL137595, AK093219, BC037970, HTR7, RPP30, ANKRD1, NUDT9P1, PCGF5, DKFZp686I1251, LOC100188947, HECTD2, DKFZp761D0614, TNKS2, FGFBP3, TAF-172, CPEB3, MARCH5, AK124121, IDE, KIF11, HHEX,…
	J82-LTT_T3
	J82-LTT_T2
	J82-LTT_T4
	J82-LTT_T5
	J82-LTT_T1	10	q24.32	84.386.0	104108584.5-104192969.5	0	-4	1	80	GBF1, NFKB2, PSD, KIAA2011, FBXL15, CUEDC2, HOYS6
	J82-LTT_T3
	J82-LTT_T2
	J82-LTT_T5
	J82-LTT_T1	10	q24.32 — q26.3	31.291.494.0	104192969.5-135484462.5	0	-5	413	73	C10orf95, BC089416, AL050035, AX746750, TMEM180, UNQ5807, ACTR1A, SUFU, DKFZp434E2022, TRIM8, ARL3, SFXN, C10orf26, C10orf32, AS3MT, CNNM2, NT5C2, BC040734, INA, PCGF6, hMBLR, TAF5, USMG5, PD04912, PDCD11, CALHM2, CALHM1, NEURL, KIAA0418, SH3PXD2A, AK056784, OBFC1, SLK, COL17A1, C10orf78, C10orf79, GSTO1, GSTO2, AK094859, ITPRIP, CCDC147, SORCS3, BC042079, KIAA1059, BC036309, SORCS1, XPNPEP1, U92…
	J82-LTT_T3
	J82-LTT_T2
	J82-LTT_T5
	J82-LTT_T4

[truncated: 18 more sheets: Chr11, Chr12, Chr13, Chr14, Chr15, Chr16, Chr17, Chr18, Chr19, Chr20, Chr21, Chr22, Chr23, Chr24, >1_< 5 gains_losses, >1_< 4 gains_losses, > 4 gains_losses, > 5 gains_losses]
