# Supplementary material for: Distinctive mutational spectrum and karyotype disruption in long-term cisplatin-treated urothelial carcinoma cell lines
Source: Sci Rep. 2019 Oct 9;9:14476. doi: 10.1038/s41598-019-50891-w (PMC6785536; doi:10.1038/s41598-019-50891-w)
Supplement: Supplementary file 20 — Suppl Table 19 [file 41598_2019_50891_MOESM20_ESM.xlsx]

## Sheet: Tabelle1
Details on sequencing procedure, filtering and number of variants	RT-112	RT-112-LTT	J82	J82-LTT	253J	253J-LTT	T-24	T-24-LTT
Assay	Ion AmpliSeq Exome Kit (Ion Torrent)	Ion AmpliSeq Exome Kit (Ion Torrent)	Ion AmpliSeq Exome Kit (Ion Torrent)	Ion AmpliSeq Exome Kit (Ion Torrent)	Ion AmpliSeq Exome Kit (Ion Torrent)	Ion AmpliSeq Exome Kit (Ion Torrent)	Ion AmpliSeq Exome Kit (Ion Torrent)	Ion AmpliSeq Exome Kit (Ion Torrent)
Platform	Ion Proton	Ion Proton	Ion Proton	Ion Proton	Ion Proton	Ion Proton	Ion Proton	Ion Proton
mean readlength	194 bp	194 bp	194 bp	193 bp	193 bp	192 bp	193 bp	192 bp
mean quality (PHRED)	23.27	23.03	22.83	22.93	25	25	24	25
Bases in target regions	57742646	57742646	57742646	57742646	57742646	57742646	57742646	57742646
reads coverage
reads total	56350853	47063212	52533071	53458106	50416167	47847592	54241660	42139651
mapped reads	56222300	46963713	52376389	53275619	50199791	47644007	54076772	41995942
mapped reads in %	99.7719	99.7886	99.7017	99.6586	99.5708	99.5745	99.696	99.659
mean coverage	179,5x	149,0x	165,9x	168,1x	158,1x	148,4x	169,8x	131,3x
minimum coverage	0	0	0	0	0	0	0	0
number of bp with coverage = 0	394402	454421	305470	321147	354435	364346	335773	400275
% of bp with coverage > 0	99.317	99.213	99.471	99.4438	99.3862	99.369	99.4185	99.3068
number of bp with coverage < 20x	2169047	2784428	2038058	2259342	1963106	2197020	1851579	2975095
% of bp with coverage ≥ 20x	96.2436	95.1779	96.4704	96.0872	96.6002	96.1952	96.7934	94.8477
analysis of variants
parameter set	Germline Low Stringency	Germline Low Stringency	Germline Low Stringency	Germline Low Stringency	Germline Low Stringency	Germline Low Stringency	Germline Low Stringency	Germline Low Stringency
number of variants	36304	44006	36810	36807	34902	35064	34393	36570
variants per 5 reads fwd/rev	35117	42660	35674	35701	34103	34240	33524	35474
alllele frequency ≥10 %	34801	42342	35349	35395	33875	34023	33263	35212
homopolymer ≤5	34451	41865	34978	35027	33515	33651	32916	34847
exonic, splice sites	18418	23880	18608	18676	17898	18112	17507	19057
after excluding synonymous SNV	9056	13450	9027	9084	8759	9063	8601	9958
≤10% allele frequence in population	807	1093	779	782	740	734	756	806
