# Supplementary material for: Distinctive mutational spectrum and karyotype disruption in long-term cisplatin-treated urothelial carcinoma cell lines
Source: Sci Rep. 2019 Oct 9;9:14476. doi: 10.1038/s41598-019-50891-w (PMC6785536; doi:10.1038/s41598-019-50891-w)
Supplement: Supplementary file 21 — Suppl Table 20 [file 41598_2019_50891_MOESM21_ESM.xlsx]

## Sheet: Tabelle1
Before	Ref	After	Var	HepG2_sig	HepG2_flat	MCF10A_sig	MCF10A_flat	Consensus	Consensus_flat		253J	J82	RT-112	T-24
A	C	A	A	0.011304781	0.007957446	0.00742878	0.005216671	0.00936678	0.006585382		0.0060015004	0.006389776	0.0041755432	0.0044052863
A	C	C	A	0.037848605	0.044986626	0.021457234	0.025440886	0.02965292	0.035201802		0.0360090023	0.006389776	0.0479761398	0.0787768852
A	C	G	A	0.001020917	0.005624817	0.000862269	0.004740513	0.000941593	0.005182125		0.0015003751	0.004792332	0.0014486579	0.0012956725
A	C	T	A	0.018600598	0.015900603	0.014923888	0.012726178	0.016762243	0.014311449		0.0060015004	0.004792332	0.0088623775	0.0134749935
C	C	A	A	0.02562251	0.019178334	0.020064339	0.014980565	0.022843424	0.017076882		0.0120030008	0.006389776	0.0188325522	0.0108836486
C	C	C	A	0.013147411	0.015665898	0.009053825	0.010762322	0.011100618	0.013211111		0.0127531883	0.006389776	0.0147422241	0.0222855662
C	C	G	A	0.002340637	0.012010479	0.00165821	0.008487995	0.001999424	0.010247083		0.0052513128	0.007987220	0.0052833404	0.0049235553
C	C	T	A	0.029780877	0.023115101	0.030676881	0.023753559	0.030228879	0.02343472		0.0187546887	0.009584665	0.0304218151	0.0168437419
G	C	A	A	0.022584662	0.021357916	0.015686665	0.014797935	0.019135663	0.018073913		0.0135033758	0.004792332	0.0103962505	0.0204716248
G	C	C	A	0.051195219	0.059051497	0.057274566	0.065902101	0.054234893	0.062480988		0.0592648162	0.006389776	0.0528334043	0.0733350609
G	C	G	A	0.001095618	0.006453825	0.000961761	0.005651515	0.00102869	0.006052179		0.0030007502	0.011182109	0.0017043034	0.0015548069
G	C	T	A	0.012151394	0.011820392	0.008523198	0.008271102	0.010337297	0.010043576		0.0067516879	0.001597444	0.0051129101	0.0075149002
T	C	A	A	0.014292829	0.010069698	0.007627765	0.005360813	0.010960297	0.007712375		0.0052513128	0.007987220	0.0045164039	0.0059600933
T	C	C	A	0.022460159	0.020288045	0.013099857	0.011804069	0.017780008	0.016040868		0.0142535634	0.009584665	0.0203664252	0.0378336357
T	C	G	A	0.001120518	0.006993669	0.000762777	0.00474694	0.000941647	0.00586893		0.0022505626	0.004792332	0.0004260758	0.0023322104
T	C	T	A	0.022883466	0.014524885	0.0183398	0.011612582	0.020611633	0.013066952		0.0037509377	0.001597444	0.0096293140	0.0082923037
A	C	A	G	0.003909363	0.002752083	0.00371439	0.002608862	0.003811876	0.002680385		0.0015003751	0.014376997	0.0028121006	0.0031096139
A	C	C	G	0.003037849	0.003610914	0.003117434	0.003696398	0.003077642	0.003653708		0.0060015004	0.007987220	0.0030677461	0.0057009588
A	C	G	G	0.000597609	0.003293562	0.00063012	0.003461974	0.000613865	0.003377871		0.0007501875	0.004792332	0.0011077972	0.0012956725
A	C	T	G	0.006025897	0.005151276	0.0053726	0.00458241	0.005699248	0.004866495		0.0007501875	0.003194888	0.0032381764	0.0020730759
C	C	A	G	0.004033864	0.003019263	0.003183763	0.002377599	0.003608814	0.002698038		0.0052513128	0.007987220	0.0029825309	0.0025913449
C	C	C	G	0.002739043	0.003263642	0.0026863	0.003193449	0.002712672	0.003228502		0.0067516879	0.007987220	0.0050276949	0.0041461519
C	C	G	G	0.000821714	0.004216268	0.000762776	0.003904399	0.000792245	0.004060143		0.0060015004	0.025559105	0.0028121006	0.0046644208
C	C	T	G	0.006573705	0.005102516	0.008390541	0.006496796	0.007482123	0.005800509		0.0090022506	0.007987220	0.0060502769	0.0044052863
G	C	A	G	0.003212151	0.003037581	0.002520479	0.00237776	0.002866315	0.002707267		0.0022505626	0.004792332	0.0030677461	0.0046644208
G	C	C	G	0.022111554	0.025504733	0.030875866	0.035526851	0.026493711	0.030521922		0.0360090023	0.036741214	0.0174691095	0.0269499870
G	C	G	G	0.000771912	0.004546928	0.000563792	0.003312915	0.000667852	0.003929167		0.0037509377	0.007987220	0.0012782275	0.0007774035
G	C	T	G	0.006349601	0.006176745	0.007130302	0.006919286	0.006739952	0.00654847		0.0075018755	0.004792332	0.0040903281	0.0075149002
T	C	A	G	0.005129482	0.003613853	0.00600272	0.004218766	0.005566101	0.003916679		0.0060015004	0.000000000	0.0025564550	0.0031096139
T	C	C	G	0.004332669	0.003913657	0.00411236	0.003705575	0.004222515	0.003809489		0.0082520630	0.006389776	0.0027268854	0.0046644208
T	C	G	G	0.000722111	0.004505921	0.00063012	0.00392252	0.000676115	0.004213863		0.0030007502	0.006389776	0.0007669365	0.0012956725
T	C	T	G	0.015986056	0.01014736	0.021755712	0.013775898	0.018870884	0.011963848		0.0112528132	0.006389776	0.0123561994	0.0085514382
A	C	A	T	0.006349602	0.004470797	0.004941465	0.003469903	0.005645534	0.003969737		0.0165041260	0.017571885	0.0050276949	0.0028504794
A	C	C	T	0.004233067	0.005031722	0.003017941	0.003578201	0.003625505	0.004304072		0.0045011253	0.012779553	0.0046868343	0.0046644208
A	C	G	T	0.001394422	0.007683253	0.0026863	0.014766539	0.002040361	0.011229229		0.0105026257	0.036741214	0.0084363017	0.0036278829
A	C	T	T	0.005303785	0.004533732	0.004410838	0.003761379	0.004857312	0.004147083		0.0045011253	0.007987220	0.0034938219	0.0046644208
C	C	A	T	0.03376494	0.02527326	0.028753358	0.021468219	0.031259149	0.023368412		0.0165041260	0.015974441	0.0354495100	0.0251360456
C	C	C	T	0.106698208	0.12713551	0.096706796	0.114947432	0.101702502	0.121034016		0.1185296324	0.019169329	0.1693225394	0.1409691630
C	C	G	T	0.007644422	0.039225357	0.008291049	0.042441048	0.007967736	0.040835169		0.0195048762	0.049520767	0.0234341713	0.0181394144
C	C	T	T	0.10811753	0.083923654	0.08702285	0.067386453	0.09757019	0.075644939		0.0907726932	0.027156550	0.1355773328	0.1103912931
G	C	A	T	0.011553785	0.010926191	0.007992571	0.00754012	0.009773178	0.009231085		0.0105026257	0.020766773	0.0085215168	0.0129567245
G	C	C	T	0.016085658	0.018553987	0.01319935	0.015187745	0.014642504	0.016868807		0.0172543136	0.041533546	0.0135492118	0.0155480694
G	C	G	T	0.001718127	0.010120666	0.002387822	0.014031209	0.002052975	0.01207833		0.0165041260	0.030351438	0.0100553899	0.0059600933
G	C	T	T	0.011105577	0.010803244	0.006632839	0.006436374	0.008869208	0.008617139		0.0120030008	0.015974441	0.0069876438	0.0082923037
T	C	A	T	0.0062002	0.004368212	0.006831825	0.004801438	0.006516012	0.00458509		0.0045011253	0.015974441	0.0057094163	0.0025913449
T	C	C	T	0.016782868	0.015159791	0.017776009	0.016017699	0.017279439	0.01558927		0.0127531883	0.015974441	0.0190029825	0.0137341280
T	C	G	T	0.001294821	0.008081614	0.002354657	0.014657538	0.001824739	0.011373598		0.0052513128	0.011182109	0.0051981253	0.0036278829
T	C	T	T	0.022709164	0.014415573	0.022352668	0.014153502	0.022530916	0.014284377		0.0090022506	0.017571885	0.0148274393	0.0103653796
A	T	A	A	0.004457172	0.003129843	0.004444003	0.003112973	0.004450587	0.003121398		0.0022505626	0.001597444	0.0012782275	0.0010365380
A	T	C	A	0.01127988	0.011597071	0.008191556	0.00840128	0.009735718	0.009997221		0.0097524381	0.007987220	0.0067319983	0.0168437419
A	T	G	A	0.003510956	0.002625294	0.003150598	0.002350107	0.003330778	0.002487532		0.0030007502	0.003194888	0.0019599489	0.0028504794
A	T	T	A	0.004905378	0.00288174	0.005405764	0.003167615	0.005155571	0.003024853		0.0037509377	0.001597444	0.0028121006	0.0041461519
C	T	A	A	0.020916335	0.022215426	0.035386197	0.037490359	0.028151266	0.029862234		0.0127531883	0.004792332	0.0119301236	0.0072557657
C	T	C	A	0.021588645	0.017542914	0.026730342	0.021668545	0.024159493	0.019608253		0.0067516879	0.011182109	0.0178099702	0.0093288417
C	T	G	A	0.028311753	0.018894584	0.04165423	0.02773165	0.034982991	0.023318522		0.0180045011	0.004792332	0.0289731572	0.0189168178
C	T	T	A	0.032196215	0.022827865	0.039498558	0.027937164	0.035847387	0.02538564		0.0247561890	0.004792332	0.0244567533	0.0150298005
G	T	A	A	0.001817729	0.00218667	0.001790866	0.002149255	0.001804298	0.002167939		0.0007501875	0.001597444	0.0011077972	0.0005182690
G	T	C	A	0.009511952	0.013609093	0.005538421	0.007905249	0.007525187	0.010753682		0.0075018755	0.001597444	0.0025564550	0.0041461519
G	T	G	A	0.002166335	0.002003177	0.00205618	0.001896615	0.002111257	0.001949831		0.0030007502	0.004792332	0.0016190882	0.0012956725
G	T	T	A	0.001319722	0.001280416	0.001459225	0.001412436	0.001389473	0.001346507		0.0030007502	0.000000000	0.0011930124	0.0010365380
T	T	A	A	0.005229084	0.003680195	0.00371439	0.00260782	0.004471737	0.003143352		0.0067516879	0.009584665	0.0017895185	0.0036278829
T	T	C	A	0.00505478	0.003645205	0.003117434	0.002242285	0.004086108	0.002942887		0.0030007502	0.001597444	0.0017895185	0.0020730759
T	T	G	A	0.002813746	0.002111858	0.002354658	0.001762795	0.002584201	0.001937114		0.0015003751	0.003194888	0.0011077972	0.0010365380
T	T	T	A	0.002514941	0.001349798	0.002520479	0.001349341	0.00251771	0.001349568		0.0045011253	0.009584665	0.0014486579	0.0012956725
A	T	A	C	0.002988047	0.002098132	0.007959407	0.005575442	0.005473727	0.003838914		0.0052513128	0.014376997	0.0031529612	0.0033687484
A	T	C	C	0.00313745	0.003225759	0.004410838	0.004524135	0.003774145	0.003875741		0.0090022506	0.007987220	0.0035790371	0.0049235553
A	T	G	C	0.002091633	0.001564021	0.004543495	0.003389063	0.003317564	0.002477658		0.0075018755	0.025559105	0.0057946314	0.0031096139
A	T	T	C	0.002241036	0.001316506	0.004576659	0.00268215	0.003408848	0.002000163		0.0052513128	0.004792332	0.0034938219	0.0020730759
C	T	A	C	0.005154382	0.005474157	0.007793586	0.008257108	0.006473984	0.006867334		0.0060015004	0.009584665	0.0022155944	0.0038870174
C	T	C	C	0.007993028	0.006495134	0.011972275	0.009704994	0.009982651	0.008102027		0.0135033758	0.011182109	0.0087771623	0.0098471107
C	T	G	C	0.006997012	0.004669303	0.010745199	0.007153719	0.008871106	0.00591303		0.0180045011	0.027156550	0.0109927567	0.0145115315
C	T	T	C	0.011055777	0.00783792	0.018041323	0.012758706	0.01454855	0.010301323		0.0217554389	0.035143770	0.0155091606	0.0108836486
G	T	A	C	0.001593626	0.001917067	0.003548569	0.004258805	0.002571098	0.003089368		0.0015003751	0.006389776	0.0017895185	0.0015548069
G	T	C	C	0.00687251	0.00983343	0.012867708	0.018365291	0.009870109	0.01410458		0.0165041260	0.027156550	0.0057094163	0.0080331692
G	T	G	C	0.00124502	0.001151245	0.002155672	0.001988798	0.001700346	0.001570534		0.0097524381	0.027156550	0.0042607584	0.0046644208
G	T	T	C	0.001369522	0.001328834	0.002785792	0.00269658	0.002077657	0.002013544		0.0045011253	0.007987220	0.0029825309	0.0023322104
T	T	A	C	0.003386454	0.00238343	0.005737406	0.004028415	0.00456193	0.003206929		0.0045011253	0.001597444	0.0022155944	0.0018139414
T	T	C	C	0.002838645	0.002046955	0.004477167	0.003220402	0.003657906	0.002634397		0.0112528132	0.025559105	0.0053685556	0.0077740347
T	T	G	C	0.001469124	0.00110196	0.00245415	0.001836898	0.001961637	0.001469878		0.0045011253	0.009584665	0.0033233916	0.0018139414
T	T	T	C	0.001518925	0.000814967	0.00285212	0.001526395	0.002185522	0.001171116		0.0060015004	0.004792332	0.0034938219	0.0046644208
A	T	A	G	0.002788845	0.001958176	0.002885285	0.002021133	0.002837065	0.001989693		0.0000000000	0.003194888	0.0014486579	0.0010365380
A	T	C	G	0.001743028	0.001791998	0.00182403	0.001870926	0.001783529	0.001831511		0.0007501875	0.003194888	0.0015338730	0.0036278829
A	T	G	G	0.003486056	0.002606702	0.005273107	0.003933321	0.004379581	0.003270823		0.0007501875	0.003194888	0.0020451640	0.0025913449
A	T	T	G	0.001743028	0.001024002	0.001956687	0.001146556	0.001849858	0.001085354		0.0030007502	0.003194888	0.0007669365	0.0007774035
C	T	A	G	0.002390438	0.002539005	0.002852121	0.003022013	0.00262128	0.002780803		0.0022505626	0.001597444	0.0006817213	0.0020730759
C	T	C	G	0.002440239	0.001982877	0.003183763	0.002580783	0.002812001	0.002282195		0.0045011253	0.012779553	0.0028973157	0.0033687484
C	T	G	G	0.004233067	0.002824855	0.006367525	0.004238716	0.005300296	0.00353265		0.0090022506	0.007987220	0.0037494674	0.0054418243
C	T	T	G	0.002440239	0.001730303	0.003880211	0.00274419	0.003160225	0.002237866		0.0037509377	0.004792332	0.0022155944	0.0041461519
G	T	A	G	0.001045817	0.001258182	0.001326568	0.001591968	0.001186192	0.00142528		0.0022505626	0.001597444	0.0008521517	0.0005182690
G	T	C	G	0.004506972	0.006447861	0.00553842	0.007904577	0.005022697	0.00717711		0.0067516879	0.000000000	0.0040051129	0.0059600933
G	T	G	G	0.004830677	0.004466261	0.010811528	0.009973243	0.007821102	0.00722312		0.0045011253	0.004792332	0.0022155944	0.0046644208
G	T	T	G	0.001494024	0.00144942	0.00205618	0.001989813	0.001775102	0.001719947		0.0052513128	0.007987220	0.0016190882	0.0015548069
T	T	A	G	0.00318725	0.002243342	0.00308427	0.002165539	0.00313576	0.002204393		0.0022505626	0.004792332	0.0009373669	0.0015548069
T	T	C	G	0.002191235	0.00158018	0.001956687	0.001407656	0.002073962	0.001493812		0.0007501875	0.006389776	0.0014486579	0.0023322104
T	T	G	G	0.003959163	0.002971295	0.005007793	0.003748836	0.004483479	0.003360541		0.0052513128	0.001597444	0.0027268854	0.0031096139
T	T	T	G	0.003212152	0.001723481	0.002852121	0.001526344	0.003032136	0.001624791		0.0037509377	0.004792332	0.0022155944	0.0023322104
